# Supplementary material for: Direct time-resolved observation of surface-bound carbon dioxide radical anions on metallic nanocatalysts
Source: Nat Commun. 2023 Nov 6;14:7116. doi: 10.1038/s41467-023-42936-6 (PMC10628153; doi:10.1038/s41467-023-42936-6)
Supplement: Supplementary file 4 — Source Data [file 41467_2023_42936_MOESM4_ESM.zip]

Archive with 79 entries (59 files):
- Source Data/
- Source Data/Figure 1/
- Source Data/Figure 1/Figure 1a.xlsx
- Source Data/Figure 1/Figure 1b.xlsx
- Source Data/Figure 1/Figure 1c.xlsx
- Source Data/Figure 1/Figure 1d.xlsx
- Source Data/Figure 1/Figure 1e.xlsx
- Source Data/Figure 1/Figure 1f.xlsx
- Source Data/Figure 1/Figure 1g.xlsx
- Source Data/Figure 1/Figure 1h.xlsx
- Source Data/Figure 1/Figure 1i.xlsx
- Source Data/Figure 1/Figure 1j.xlsx
- Source Data/Figure 1/Figure 1k.xlsx
- Source Data/Figure 1/Figure 1l.xlsx
- Source Data/Figure 2/
- Source Data/Figure 2/Figure 2b.xlsx
- Source Data/Figure 2/Figure 2c.xlsx
- Source Data/Figure 2/Figure 2d.xlsx
- Source Data/Figure 2/Figure 2e.xlsx
- Source Data/Figure 2/Figure 2f.xlsx
- Source Data/Figure 2/Figure 2g.xlsx
- Source Data/Figure 2/Figure 2h.xlsx
- Source Data/Figure 3/
- Source Data/Figure 3/Figure 3a.xlsx
- Source Data/Figure 3/Figure 3b.xlsx
- Source Data/Figure 3/Figure 3c.xlsx
- Source Data/Figure 3/Figure 3d.xlsx
- Source Data/Figure 4/
- Source Data/Figure 4/Figure 4e.xlsx
- Source Data/Figure 5/
- Source Data/Figure 5/Figure 5a.xlsx
- Source Data/Figure 5/Figure 5b.xlsx
- Source Data/Figure 5/Figure 5c.xlsx
- Source Data/Figure 5/Figure 5d.xlsx
- Source Data/Figure 5/Figure 5e.xlsx
- Source Data/Figure 5/Figure 5f.xlsx
- Source Data/Figure 5/Figure 5g.xlsx
- Source Data/Figure 5/Figure 5h.xlsx
- Source Data/Figure 5/Figure 5i.xlsx
- Source Data/Figure 5/Figure 5j.xlsx
- Source Data/Figure 5/Figure 5k.xlsx
- Source Data/Figure 5/Figure 5l.xlsx
- Source Data/Figure S1/
- Source Data/Figure S1/Figure S1a.xlsx
- Source Data/Figure S1/Figure S1b.xlsx
- Source Data/Figure S1/Figure S1c.xlsx
- Source Data/Figure S1/Figure S1d.xlsx
- Source Data/Figure S11/
- Source Data/Figure S11/Figure S11.xlsx
- Source Data/Figure S13/
- Source Data/Figure S13/Figure S11.xlsx
- Source Data/Figure S14-15/
- Source Data/Figure S14-15/Figure S12-13.xlsx
- Source Data/Figure S16/
- Source Data/Figure S16/Figure S14a-d.xlsx
- Source Data/Figure S16/Figure S14e-g.xlsx
- Source Data/Figure S17/
- Source Data/Figure S17/Figure S15.xlsx
- Source Data/Figure S2/
- Source Data/Figure S2/Figure S2.xlsx
- Source Data/Figure S3/
- Source Data/Figure S3/Figure S3.xlsx
- Source Data/Figure S4/
- Source Data/Figure S4/Figure S3a.xlsx
- Source Data/Figure S4/Figure S3b.xlsx
- Source Data/Figure S4/Figure S3c-g.xlsx
- Source Data/Figure S5/
- Source Data/Figure S5/Figure S4a.xlsx
- Source Data/Figure S5/Figure S4b.xlsx
- Source Data/Figure S5/Figure S4c.xlsx
- Source Data/Figure S6/
- Source Data/Figure S6/Figure S5a.xlsx
- Source Data/Figure S6/Figure S5b.xlsx
- Source Data/Figure S7/
- Source Data/Figure S7/Figure S6.xlsx
- Source Data/Figure S8/
- Source Data/Figure S8/Figure S7.xlsx
- Source Data/Figure S9-10/
- Source Data/Figure S9-10/Figure S8-9.xlsx
