# Supplementary material for: Direct time-resolved observation of surface-bound carbon dioxide radical anions on metallic nanocatalysts
Source: Nat Commun. 2023 Nov 6;14:7116. doi: 10.1038/s41467-023-42936-6 (PMC10628153; doi:10.1038/s41467-023-42936-6)
Supplement: Supplementary file 4 — Source Data [file 41467_2023_42936_MOESM4_ESM.zip › Source Data/Figure 1/Figure 1a.xlsx]

## Sheet: Sheet1
Figure 1a
raw data									fitting data
-0.1821	0.000211	-0.2111	-0.00203	-0.2111	-0.000279	-0.2111	0.00733		0.00135	-2.19817	0.0039	-0.24157	0.0099	-0.01556	0.0138	-0.01757		-0.1821	-0.000157128	-0.2111	0.000428485	-0.2111	-9.90234e-05	-0.2052	0.00304
-0.1802	0.000211	-0.2092	-0.00297	-0.2092	0.00128	-0.2092	0.01199		0.00208	-1.61487	0.00468	-0.16082	0.01068	-0.00833	0.01457	-0.01571		-0.18193	-0.000157128	-0.2109	0.000428481	-0.2109	-0.000100404	-0.20502	0.00303
-0.1782	-0.0012	-0.2072	-0.000832	-0.2072	0.00127	-0.2072	0.01237		0.00281	-1.1858	0.00547	-0.10586	0.01145	-0.0045	0.01535	-0.01394		-0.18176	-0.000157128	-0.2107	0.000428478	-0.21071	-0.000101786	-0.20484	0.00303
-0.1762	6.3e-05	-0.2052	0.00226	-0.2052	0.000947	-0.2052	0.00874		0.00355	-0.87016	0.00625	-0.06844	0.0118	-0.00335	0.0157	-0.01317		-0.18159	-0.000157128	-0.21051	0.000428474	-0.21051	-0.00010317	-0.20466	0.00302
-0.1743	-0.000153	-0.2033	0.000742	-0.2033	0.00148	-0.2033	0.00145		0.00428	-0.63795	0.00703	-0.04296	0.01223	-0.00221	0.01612	-0.01228		-0.18142	-0.000157128	-0.21031	0.00042847	-0.21032	-0.000104557	-0.20448	0.00301
-0.1723	-0.000458	-0.2013	-0.00107	-0.2013	0.00188	-0.2013	-0.0082		0.00501	-0.4671	0.00781	-0.0256	0.01301	-0.000641667	0.01689	-0.01071		-0.18125	-0.000157128	-0.21011	0.000428467	-0.21012	-0.000105946	-0.2043	0.00301
-0.1703	0.000316	-0.1993	-0.00129	-0.1993	0.00296	-0.1993	-0.00446		0.00574	-0.34137	0.0086	-0.01376	0.01378	0.000563441	0.01766	-0.00923		-0.18108	-0.000157128	-0.20991	0.000428463	-0.20993	-0.000107337	-0.20412	0.003
-0.1684	0.000516	-0.1974	-0.00131	-0.1974	0.000826	-0.1974	0.000542		0.00647	-0.24883	0.00938	-0.00568	0.0138	0.000585989	0.0177	-0.00916		-0.18091	-0.000157128	-0.20972	0.000428459	-0.20973	-0.00010873	-0.20394	0.00299
-0.1664	-0.000158	-0.1954	6.3e-05	-0.1954	-0.00158	-0.1954	0.000242		0.00721	-0.18071	0.01016	-0.000165014	0.01456	0.00157	0.01844	-0.00783		-0.18074	-0.000157128	-0.20952	0.000428455	-0.20953	-0.000110125	-0.20376	0.00299
-0.1645	-0.000279	-0.1935	0.00122	-0.1935	-0.000337	-0.1935	-0.00492		0.00794	-0.13054	0.01095	0.00361	0.01534	0.00246	0.01921	-0.00651		-0.18057	-0.000157128	-0.20932	0.000428451	-0.20934	-0.000111523	-0.20358	0.00298
-0.1625	-0.000142	-0.1915	0.000168	-0.1915	-0.000353	-0.1915	-0.01184		0.00867	-0.09358	0.01173	0.0062	0.0157	0.00284	0.0196	-0.00587		-0.1804	-0.000157128	-0.20912	0.000428448	-0.20914	-0.000112922	-0.2034	0.00298
-0.1605	-0.000447	-0.1895	0.00221	-0.1895	-0.000737	-0.1895	-0.00561		0.0094	-0.06634	0.01251	0.00799	0.01611	0.00325	0.01998	-0.00526		-0.18022	-0.000157128	-0.20892	0.000428444	-0.20895	-0.000114324	-0.20322	0.00297
-0.1586	0.000616	-0.1876	0.00153	-0.1876	-5.3e-05	-0.1876	-0.00371		0.01013	-0.04624	0.01329	0.00922	0.01689	0.00398	0.02076	-0.00408		-0.18005	-0.000157128	-0.20873	0.00042844	-0.20875	-0.000115728	-0.20304	0.00296
-0.1566	0.000132	-0.1856	0.000763	-0.1856	-0.000347	-0.1856	-0.000584		0.01087	-0.03141	0.01408	0.01008	0.01767	0.00465	0.02153	-0.00297		-0.17988	-0.000157128	-0.20853	0.000428436	-0.20855	-0.000117134	-0.20286	0.00296
-0.1546	0.000795	-0.1836	-0.000879	-0.1836	-0.00243	-0.1836	0.00296		0.0116	-0.02044	0.01486	0.01069	0.0177	0.00468	0.0216	-0.00287		-0.17971	-0.000157128	-0.20833	0.000428432	-0.20836	-0.000118543	-0.20268	0.00295
-0.1527	0.000463	-0.1817	-0.000589	-0.1817	-0.000179	-0.1817	0.00913		0.01233	-0.01232	0.01564	0.01112	0.01844	0.00527	0.0223	-0.00192		-0.17954	-0.000157128	-0.20813	0.000428428	-0.20816	-0.000119954	-0.2025	0.00295
-0.1507	-0.000121	-0.1797	0.000705	-0.1797	0.00126	-0.1797	0.00536		0.01306	-0.0063	0.01642	0.01143	0.01922	0.00584	0.02307	-0.000934386		-0.17937	-0.000157128	-0.20794	0.000428424	-0.20797	-0.000121366	-0.20232	0.00294
-0.1487	0.000147	-0.1777	-0.000137	-0.1777	-0.00188	-0.1777	0.0066		0.0138	-0.00182	0.01721	0.01166	0.0196	0.0061	0.0235	-0.000413377		-0.1792	-0.000157128	-0.20774	0.000428419	-0.20777	-0.000122782	-0.20214	0.00293
-0.1468	-1.6e-05	-0.1758	0.00113	-0.1758	-0.00443	-0.1758	0.00904		0.01453	0.00152	0.01799	0.01183	0.02	0.00636	0.02385	-1.75814e-07		-0.17903	-0.000157128	-0.20754	0.000428415	-0.20758	-0.000124199	-0.20196	0.00293
-0.1448	-0.00103	-0.1738	0.000184	-0.1738	-0.00346	-0.1738	0.00369		0.01526	0.00402	0.01877	0.01197	0.02077	0.00685	0.02462	0.000881716		-0.17886	-0.000157128	-0.20734	0.000428411	-0.20738	-0.000125618	-0.20178	0.00292
-0.1429	-0.000284	-0.1719	0.000495	-0.1719	-0.000663	-0.1719	0.00555		0.01599	0.00591	0.01956	0.01208	0.02155	0.0073	0.02539	0.00171		-0.17869	-0.000157128	-0.20714	0.000428407	-0.20718	-0.00012704	-0.2016	0.00291
-0.1409	0.000326	-0.1699	0.000163	-0.1699	0.000689	-0.1699	0.0037		0.01672	0.00734	0.02034	0.01217	0.0216	0.00732	0.0254	0.00172		-0.17852	-0.000157128	-0.20695	0.000428403	-0.20699	-0.000128464	-0.20142	0.00291
-0.1389	2.6e-05	-0.1679	0.000626	-0.1679	4.2e-05	-0.1679	0.00582		0.01746	0.00843	0.02112	0.01224	0.02233	0.00771	0.02617	0.0025		-0.17835	-0.000157128	-0.20675	0.000428398	-0.20679	-0.00012989	-0.20124	0.0029
-0.137	-5.8e-05	-0.166	-0.000374	-0.166	-0.000942	-0.166	0.00216		0.01819	0.00927	0.0219	0.01231	0.02311	0.0081	0.02694	0.00324		-0.17818	-0.000157128	-0.20655	0.000428394	-0.2066	-0.000131319	-0.20106	0.0029
-0.135	-0.000168	-0.164	0.000268	-0.164	-0.00127	-0.164	-0.000874		0.01892	0.00993	0.02269	0.01237	0.0235	0.00828	0.0274	0.00366		-0.17801	-0.000157128	-0.20635	0.00042839	-0.2064	-0.000132749	-0.20088	0.00289
-0.133	-0.000205	-0.162	7.9e-05	-0.162	-0.00289	-0.162	-0.0056		0.01965	0.01045	0.02347	0.01243	0.02388	0.00845	0.02771	0.00394		-0.17784	-0.000157128	-0.20616	0.000428385	-0.20621	-0.000134182	-0.2007	0.00288
-0.1311	4.7e-05	-0.1601	2.1e-05	-0.1601	-0.00103	-0.1601	-0.00415		0.02038	0.01086	0.02425	0.01248	0.02466	0.00878	0.02848	0.0046		-0.17767	-0.000157128	-0.20596	0.000428381	-0.20601	-0.000135617	-0.20052	0.00288
-0.1291	-0.000105	-0.1581	0.000368	-0.1581	0.000132	-0.1581	-0.00114		0.02112	0.0112	0.02504	0.01253	0.0254	0.00907	0.02926	0.00523		-0.1775	-0.000157128	-0.20576	0.000428376	-0.20581	-0.000137055	-0.20034	0.00287
-0.1272	-0.000247	-0.1562	0.000821	-0.1562	0.000116	-0.1562	0.00714		0.02185	0.01149	0.02582	0.01258	0.02544	0.00909	0.0293	0.00526		-0.17733	-0.000157128	-0.20556	0.000428372	-0.20562	-0.000138494	-0.20015	0.00287
-0.1252	-1.1e-05	-0.1542	0.000763	-0.1542	0.000726	-0.1542	0.00363		0.02258	0.01173	0.0266	0.01263	0.02621	0.00937	0.03003	0.00582		-0.17716	-0.000157128	-0.20536	0.000428367	-0.20542	-0.000139936	-0.19997	0.00286
-0.1232	-0.000242	-0.1522	-0.000284	-0.1522	0.00314	-0.1522	6.3e-05		0.02331	0.01193	0.02738	0.01267	0.02699	0.00963	0.0308	0.00637		-0.17699	-0.000157128	-0.20517	0.000428362	-0.20523	-0.00014138	-0.19979	0.00285
-0.1213	-0.0002	-0.1503	0.000968	-0.1503	0.00383	-0.1503	-0.0028		0.02404	0.01211	0.02817	0.01271	0.0274	0.00976	0.0313	0.00672		-0.17682	-0.000157128	-0.20497	0.000428358	-0.20503	-0.000142827	-0.19961	0.00285
-0.1193	-0.000968	-0.1483	0.00267	-0.1483	0.00453	-0.1483	0.00448		0.02478	0.01227	0.02895	0.01275	0.02777	0.00987	0.03158	0.0069		-0.17664	-0.000157128	-0.20477	0.000428353	-0.20483	-0.000144275	-0.19943	0.00284
-0.1174	-0.000437	-0.1464	0.00187	-0.1464	0.000953	-0.1464	0.00576		0.02551	0.01242	0.02973	0.01279	0.02854	0.01009	0.03235	0.0074		-0.17647	-0.000157128	-0.20457	0.000428348	-0.20464	-0.000145726	-0.19925	0.00283
-0.1154	-0.000374	-0.1444	0.00129	-0.1444	-0.00216	-0.1444	0.00737		0.02624	0.01255	0.03051	0.01283	0.0293	0.01029	0.03312	0.00787		-0.1763	-0.000157128	-0.20437	0.000428344	-0.20444	-0.00014718	-0.19907	0.00283
-0.1134	0.000363	-0.1424	0.00113	-0.1424	-0.00422	-0.1424	0.01031		0.02697	0.01267	0.0313	0.01287	0.02932	0.01029	0.0332	0.00791		-0.17613	-0.000157128	-0.20418	0.000428339	-0.20425	-0.000148635	-0.19889	0.00282
-0.1115	0.000374	-0.1405	0.000826	-0.1405	-0.00159	-0.1405	0.0119		0.0277	0.01278	0.03208	0.0129	0.0301	0.01048	0.03389	0.00831		-0.17596	-0.000157128	-0.20398	0.000428334	-0.20405	-0.000150093	-0.19871	0.00282
-0.1095	6.8e-05	-0.1385	0.00156	-0.1385	-0.00245	-0.1385	0.0082		0.02844	0.01289	0.03286	0.01294	0.03087	0.01066	0.03467	0.00873		-0.17579	-0.000157128	-0.20378	0.000428329	-0.20386	-0.000151553	-0.19853	0.00281
-0.1076	1.6e-05	-0.1366	0.000142	-0.1366	-0.00277	-0.1366	0.00236		0.02917	0.01299	0.03365	0.01297	0.0313	0.01075	0.0352	0.009		-0.17562	-0.000157128	-0.20358	0.000428324	-0.20366	-0.000153015	-0.19835	0.0028
-0.1056	0.000121	-0.1346	-0.00124	-0.1346	-0.00102	-0.1346	-0.0019		0.0299	0.01308	0.03443	0.01301	0.03165	0.01082	0.03544	0.00912		-0.17545	-0.000157128	-0.20339	0.000428319	-0.20346	-0.00015448	-0.19817	0.0028
-0.1037	0.000574	-0.1327	0.000184	-0.1327	0.000674	-0.1327	0.00162		0.03063	0.01317	0.03521	0.01304	0.03243	0.01097	0.03621	0.00949		-0.17528	-0.000157128	-0.20319	0.000428314	-0.20327	-0.000155947	-0.19799	0.00279
-0.1017	-0.000363	-0.1307	0.000674	-0.1307	8.4e-05	-0.1307	0.00488		0.03137	0.01326	0.03599	0.01307	0.0332	0.01111	0.03699	0.00985		-0.17511	-0.000157128	-0.20299	0.000428309	-0.20307	-0.000157416	-0.19781	0.00278
-0.0997	-0.0001	-0.1287	0.000368	-0.1287	-0.00317	-0.1287	0.00711		0.0321	0.01334	0.03678	0.0131	0.0332	0.01111	0.0371	0.0099		-0.17494	-0.000157128	-0.20279	0.000428304	-0.20288	-0.000158887	-0.19763	0.00278
-0.0978	-0.000947	-0.1268	-0.00168	-0.1268	-0.00114	-0.1268	0.00865		0.03283	0.01342	0.03756	0.01313	0.03398	0.01124	0.03776	0.01018		-0.17477	-0.000157128	-0.20259	0.000428298	-0.20268	-0.000160361	-0.19745	0.00277
-0.0958	-0.000232	-0.1248	0.000421	-0.1248	0.000279	-0.1248	0.00411		0.03356	0.01349	0.03834	0.01316	0.03476	0.01136	0.03853	0.01049		-0.1746	-0.000157128	-0.2024	0.000428293	-0.20248	-0.000161837	-0.19727	0.00277
-0.0939	0.000842	-0.1229	0.00143	-0.1229	0.00171	-0.1229	0.00241		0.03429	0.01356	0.03913	0.01319	0.0352	0.01142	0.0391	0.01071		-0.17443	-0.000157128	-0.2022	0.000428288	-0.20229	-0.000163316	-0.19709	0.00276
-0.0919	0.000337	-0.1209	0.00126	-0.1209	0.000195	-0.1209	0.000353		0.03503	0.01363	0.03991	0.01321	0.03553	0.01147	0.0393	0.01079		-0.17426	-0.000157128	-0.202	0.000428283	-0.20209	-0.000164796	-0.19691	0.00275
-0.09	-0.000316	-0.119	0.00156	-0.119	-0.00137	-0.119	0.00146		0.03576	0.01369	0.04069	0.01324	0.03631	0.01157	0.04008	0.01107		-0.17409	-0.000157128	-0.2018	0.000428277	-0.2019	-0.000166279	-0.19673	0.00275
-0.088	-1.6e-05	-0.117	-0.000842	-0.117	0.00182	-0.117	-0.000505		0.03649	0.01376	0.04147	0.01327	0.03709	0.01166	0.04085	0.01133		-0.17392	-0.000157128	-0.20161	0.000428272	-0.2017	-0.000167765	-0.19655	0.00274
-0.086	-0.000205	-0.115	-0.00153	-0.115	0.00134	-0.115	-0.00772		0.03722	0.01382	0.04226	0.01329	0.0371	0.01166	0.041	0.01138		-0.17375	-0.000157128	-0.20141	0.000428266	-0.20151	-0.000169252	-0.19637	0.00274
-0.0841	-0.0006	-0.1131	-0.000611	-0.1131	0.00264	-0.1131	-0.00322		0.03795	0.01387	0.04304	0.01332	0.03786	0.01175	0.04162	0.01159		-0.17358	-0.000157128	-0.20121	0.000428261	-0.20131	-0.000170742	-0.19619	0.00273
-0.0821	6.8e-05	-0.1111	0.00157	-0.1111	0.00173	-0.1111	-0.000189		0.03869	0.01393	0.04382	0.01334	0.03864	0.01183	0.0424	0.01182		-0.17341	-0.000157128	-0.20101	0.000428255	-0.20111	-0.000172235	-0.19601	0.00272
-0.0802	-0.000347	-0.1092	0.00252	-0.1092	-0.000389	-0.1092	0.00294		0.03942	0.01398	0.0446	0.01336	0.0391	0.01187	0.043	0.012		-0.17324	-0.000157128	-0.20081	0.00042825	-0.20092	-0.000173729	-0.19583	0.00272
-0.0782	-0.000595	-0.1072	0.00181	-0.1072	-0.00264	-0.1072	-0.00133		0.04015	0.01403	0.04539	0.01338	0.03942	0.0119	0.04317	0.01205		-0.17307	-0.000157128	-0.20062	0.000428244	-0.20072	-0.000175227	-0.19565	0.00271
-0.0763	-0.000547	-0.1053	0.00198	-0.1053	-0.000721	-0.1053	-0.00287		0.04088	0.01408	0.04617	0.01341	0.04019	0.01197	0.04394	0.01226		-0.17289	-0.000157128	-0.20042	0.000428238	-0.20053	-0.000176726	-0.19547	0.0027
-0.0743	-0.000784	-0.1033	0.000905	-0.1033	-0.000858	-0.1033	-0.00447		0.04161	0.01413	0.04695	0.01343	0.04097	0.01203	0.04471	0.01246		-0.17272	-0.000157128	-0.20022	0.000428233	-0.20033	-0.000178228	-0.19529	0.0027
-0.0724	-8.4e-05	-0.1014	-0.000295	-0.1014	0.000332	-0.1014	-0.00107		0.04235	0.01417	0.04774	0.01345	0.041	0.01204	0.0449	0.0125		-0.17255	-0.000157128	-0.20002	0.000428227	-0.20014	-0.000179732	-0.19511	0.00269
-0.0704	4.7e-05	-0.0994	0.00217	-0.0994	-0.000795	-0.0994	0.00183		0.04308	0.01422	0.04852	0.01347	0.04175	0.01209	0.04549	0.01265		-0.17238	-0.000157128	-0.19983	0.000428221	-0.19994	-0.000181238	-0.19493	0.00269
-0.0684	0.000874	-0.0974	0.000968	-0.0974	-0.000347	-0.0974	-0.0011		0.04381	0.01426	0.0493	0.01348	0.04252	0.01215	0.04626	0.01282		-0.17221	-0.000157128	-0.19963	0.000428215	-0.19974	-0.000182747	-0.19475	0.00268
-0.0665	-0.000474	-0.0955	0.00133	-0.0955	9.5e-05	-0.0955	0.000842		0.04454	0.0143	0.05008	0.0135	0.043	0.01218	0.0469	0.01296		-0.17204	-0.000157128	-0.19943	0.000428209	-0.19955	-0.000184258	-0.19457	0.00267
-0.0645	-0.000268	-0.0935	0.00105	-0.0935	-0.00218	-0.0935	-0.00211		0.04527	0.01434	0.05087	0.01352	0.0433	0.0122	0.04703	0.01299		-0.17187	-0.000157128	-0.19923	0.000428203	-0.19935	-0.000185771	-0.19439	0.00267
-0.0626	-0.000374	-0.0916	0.000258	-0.0916	-0.00576	-0.0916	-0.0031		0.04601	0.01437	0.05165	0.01354	0.04408	0.01224	0.04781	0.01315		-0.1717	-0.000157128	-0.19903	0.000428197	-0.19916	-0.000187287	-0.19421	0.00266
-0.0606	8.9e-05	-0.0896	0.000363	-0.0896	-0.00445	-0.0896	-0.0045		0.04674	0.01441	0.05243	0.01355	0.04485	0.01229	0.04858	0.0133		-0.17153	-0.000157128	-0.19884	0.000428191	-0.19896	-0.000188805	-0.19403	0.00265
-0.0587	2.1e-05	-0.0877	0.00116	-0.0877	-0.00587	-0.0877	-0.00367		0.04747	0.01444	0.05322	0.01357	0.0449	0.01229	0.0488	0.01334		-0.17136	-0.000157128	-0.19864	0.000428185	-0.19876	-0.000190326	-0.19385	0.00265
-0.0567	-0.000258	-0.0857	-4.2e-05	-0.0857	-0.00497	-0.0857	-0.00362		0.0482	0.01447	0.054	0.01359	0.04563	0.01233	0.04935	0.01345		-0.17119	-0.000157128	-0.19844	0.000428179	-0.19857	-0.000191849	-0.19367	0.00264
-0.0548	-0.000737	-0.0838	0.000668	-0.0838	-0.00518	-0.0838	-0.000189		0.04894	0.0145	0.05478	0.0136	0.04641	0.01236	0.05013	0.01358		-0.17102	-0.000157128	-0.19824	0.000428172	-0.19837	-0.000193374	-0.19349	0.00264
-0.0528	-0.000768	-0.0818	-0.000221	-0.0818	-0.00363	-0.0818	-0.00478		0.04967	0.01453	0.05556	0.01362	0.0469	0.01238	0.0508	0.01369		-0.17085	-0.000157128	-0.19805	0.000428166	-0.19818	-0.000194902	-0.19331	0.00263
-0.0509	-0.00123	-0.0799	-0.00106	-0.0799	-0.00691	-0.0799	0.00408		0.0504	0.01456	0.05635	0.01363	0.04719	0.0124	0.0509	0.01371		-0.17068	-0.000157128	-0.19785	0.00042816	-0.19798	-0.000196432	-0.19313	0.00262
-0.0489	-0.000137	-0.0779	5.8e-05	-0.0779	-0.0051	-0.0779	0.00445		0.05113	0.01459	0.05713	0.01364	0.04796	0.01243	0.05167	0.01383		-0.17051	-0.000157128	-0.19765	0.000428153	-0.19779	-0.000197965	-0.19295	0.00262
-0.047	-5.3e-05	-0.076	-0.000789	-0.076	-0.00291	-0.076	-0.00278		0.05186	0.01461	0.05791	0.01366	0.04874	0.01246	0.05244	0.01394		-0.17034	-0.000157128	-0.19745	0.000428147	-0.19759	-0.0001995	-0.19277	0.00261
-0.045	-0.000111	-0.074	0.00188	-0.074	-0.00109	-0.074	-0.00856		0.0526	0.01463	0.05869	0.01367	0.0488	0.01246	0.0527	0.01398		-0.17017	-0.000157128	-0.19725	0.00042814	-0.19739	-0.000201037	-0.19259	0.00261
-0.0431	-0.000284	-0.0721	0.000211	-0.0721	-0.00167	-0.0721	-0.00583		0.05333	0.01466	0.05948	0.01368	0.04952	0.01248	0.05322	0.01405		-0.17	-0.000157128	-0.19706	0.000428133	-0.1972	-0.000202577	-0.19241	0.0026
-0.0411	0.000374	-0.0701	-0.000953	-0.0701	-0.0013	-0.0701	0.000274		0.05406	0.01468	0.06026	0.01369	0.05029	0.01251	0.05399	0.01415		-0.16983	-0.000157128	-0.19686	0.000428127	-0.197	-0.000204119	-0.19223	0.00259
-0.0391	-0.000358	-0.0681	-0.000416	-0.0681	-0.00197	-0.0681	0.00446		0.05479	0.0147	0.06104	0.01371	0.0508	0.01252	0.0547	0.01424		-0.16966	-0.000157128	-0.19666	0.00042812	-0.19681	-0.000205664	-0.19205	0.00259
-0.0372	-0.000763	-0.0662	-0.000374	-0.0662	-0.00439	-0.0662	0.00371		0.05552	0.01472	0.06183	0.01372	0.05107	0.01253	0.05476	0.01425		-0.16949	-0.000157128	-0.19646	0.000428113	-0.19661	-0.000207211	-0.19187	0.00258
-0.0352	-0.000395	-0.0642	0.000721	-0.0642	-0.00409	-0.0642	-0.00298		0.05626	0.01474	0.06261	0.01373	0.05185	0.01255	0.05554	0.01434		-0.16931	-0.000157128	-0.19627	0.000428106	-0.19642	-0.00020876	-0.19169	0.00257
-0.0333	-0.000584	-0.0623	0.000789	-0.0623	-0.0073	-0.0623	-0.00675		0.05699	0.01476	0.06339	0.01374	0.05262	0.01257	0.05631	0.01443		-0.16914	-0.000157128	-0.19607	0.000428099	-0.19622	-0.000210312	-0.19151	0.00257
-0.0313	-0.00153	-0.0603	0.000858	-0.0603	-0.00521	-0.0603	-0.00454		0.05772	0.01478	0.06417	0.01375	0.0527	0.01257	0.0566	0.01446		-0.16897	-0.000157128	-0.19587	0.000428092	-0.19602	-0.000211866	-0.19133	0.00256
-0.0294	-0.000721	-0.0584	0.000868	-0.0584	-0.00289	-0.0584	-0.000137		0.05845	0.01479	0.06496	0.01376	0.0534	0.01259	0.05708	0.01451		-0.1688	-0.000157128	-0.19567	0.000428085	-0.19583	-0.000213423	-0.19115	0.00256
-0.0274	-0.00168	-0.0564	0.000495	-0.0564	-0.0022	-0.0564	0.00212		0.05918	0.01481	0.06574	0.01377	0.05418	0.01261	0.05785	0.01459		-0.16863	-0.000157128	-0.19547	0.000428078	-0.19563	-0.000214982	-0.19097	0.00255
-0.0255	-0.0013	-0.0545	0.00141	-0.0545	-0.00115	-0.0545	0.00438		0.05992	0.01482	0.06652	0.01378	0.0547	0.01262	0.0586	0.01466		-0.16846	-0.000157128	-0.19528	0.000428071	-0.19544	-0.000216543	-0.19079	0.00254
-0.0235	-0.00241	-0.0525	0.00141	-0.0525	-0.00359	-0.0525	0.00242		0.06065	0.01484	0.06731	0.01378	0.05495	0.01262	0.05863	0.01467		-0.16829	-0.000157128	-0.19508	0.000428064	-0.19524	-0.000218107	-0.19061	0.00254
-0.0216	-0.00217	-0.0506	-0.00118	-0.0506	-0.00302	-0.0506	-0.00322		0.06138	0.01485	0.06809	0.01379	0.05573	0.01264	0.0594	0.01474		-0.16812	-0.000157128	-0.19488	0.000428057	-0.19504	-0.000219674	-0.19043	0.00253
-0.0196	-0.00266	-0.0486	-0.00208	-0.0486	-0.00175	-0.0486	-0.00113		0.06211	0.01486	0.06887	0.0138	0.05651	0.01265	0.06017	0.0148		-0.16795	-0.000157128	-0.19468	0.000428049	-0.19485	-0.000221243	-0.19025	0.00252
-0.0177	-0.00334	-0.0467	-0.00267	-0.0467	-0.00243	-0.0467	-0.00208		0.06284	0.01488	0.06965	0.01381	0.0566	0.01265	0.0605	0.01483		-0.16778	-0.000157128	-0.19448	0.000428042	-0.19465	-0.000222814	-0.19006	0.00252
-0.0157	-0.00749	-0.0447	0.000247	-0.0447	-0.00373	-0.0447	0.000268		0.06358	0.01489	0.07044	0.01381	0.05728	0.01266	0.06095	0.01487		-0.16761	-0.000157128	-0.19429	0.000428034	-0.19446	-0.000224388	-0.18988	0.00251
-0.0138	-0.01357	-0.0428	0.000232	-0.0428	-0.000889	-0.0428	0.000847		0.06431	0.0149	0.07122	0.01382	0.05806	0.01267	0.06172	0.01493		-0.16744	-0.000157128	-0.19409	0.000428027	-0.19426	-0.000225964	-0.1897	0.00251
-0.0118	-0.0197	-0.0408	0.000605	-0.0408	-0.000295	-0.0408	0.000558		0.06504	0.01491	0.072	0.01383	0.0586	0.01268	0.06249	0.01498		-0.16727	-0.000157128	-0.19389	0.000428019	-0.19407	-0.000227543	-0.18952	0.0025
-0.0099	-0.02518	-0.0389	-0.000658	-0.0389	-0.000984	-0.0389	-0.0024		0.06577	0.01492	0.07278	0.01383	0.05884	0.01268	0.0625	0.01498		-0.1671	-0.000157128	-0.19369	0.000428011	-0.19387	-0.000229124	-0.18934	0.00249
-0.0079	-0.02853	-0.0369	-0.000968	-0.0369	0.000132	-0.0369	-0.0043		0.06651	0.01493	0.07357	0.01384	0.05961	0.01269	0.06326	0.01504		-0.16693	-0.000157128	-0.1935	0.000428004	-0.19367	-0.000230708	-0.18916	0.00249
-0.006	-0.02974	-0.035	-0.000353	-0.035	-0.00116	-0.035	-0.00589		0.06724	0.01493	0.07435	0.01385	0.06039	0.0127	0.06404	0.01509		-0.16676	-0.000157128	-0.1933	0.000427996	-0.19348	-0.000232294	-0.18898	0.00248
-0.004	-0.0292	-0.033	-0.00207	-0.033	-0.00222	-0.033	-0.0028		0.06797	0.01494	0.07513	0.01385	0.0605	0.0127	0.0644	0.01511		-0.16659	-0.000157128	-0.1931	0.000427988	-0.19328	-0.000233883	-0.1888	0.00248
-0.0021	-0.02807	-0.0311	-0.0023	-0.0311	-0.000884	-0.0311	-0.00293		0.0687	0.01495	0.07592	0.01386	0.06117	0.01271	0.06481	0.01514		-0.16642	-0.000157128	-0.1929	0.00042798	-0.19309	-0.000235474	-0.18862	0.00247
-0.0001	-0.02492	-0.0291	-0.00122	-0.0291	-0.0027	-0.0291	-0.00811		0.06943	0.01496	0.0767	0.01386	0.06194	0.01272	0.06558	0.01518		-0.16625	-0.000157128	-0.1927	0.000427972	-0.19289	-0.000237067	-0.18844	0.00246
0.0018	-0.02157	-0.0272	-0.00207	-0.0272	-0.00139	-0.0272	-0.01177		0.07017	0.01496	0.07748	0.01387	0.0625	0.01272	0.06636	0.01523		-0.16608	-0.000157128	-0.19251	0.000427964	-0.1927	-0.000238664	-0.18826	0.00246
0.0038	-0.01884	-0.0252	-0.00191	-0.0252	-0.00374	-0.0252	-0.01867		0.0709	0.01497	0.07826	0.01387	0.06272	0.01272	0.0664	0.01523		-0.16591	-0.000157128	-0.19231	0.000427956	-0.1925	-0.000240262	-0.18808	0.00245
0.0057	-0.01741	-0.0233	-0.000274	-0.0233	-0.00574	-0.0233	-0.02346		0.07163	0.01498	0.07905	0.01387	0.0635	0.01273	0.06713	0.01527		-0.16573	-0.000157128	-0.19211	0.000427947	-0.1923	-0.000241863	-0.1879	0.00244
0.0077	-0.01756	-0.0213	-0.00133	-0.0213	-0.00676	-0.0213	-0.02694		0.07236	0.01498	0.07983	0.01388	0.06427	0.01274	0.0679	0.01531		-0.16556	-0.000157128	-0.19191	0.000427939	-0.19211	-0.000243467	-0.18772	0.00244
0.0096	-0.0147	-0.0194	-0.00427	-0.0194	-0.00874	-0.0194	-0.02465		0.07309	0.01499	0.08061	0.01388	0.0644	0.01274	0.0683	0.01533		-0.16539	-0.000157128	-0.19172	0.000427931	-0.19191	-0.000245073	-0.18754	0.00243
0.0116	-0.01098	-0.0174	-0.00452	-0.0174	-0.01064	-0.0174	-0.03714		0.07383	0.01499	0.0814	0.01389	0.06505	0.01274	0.06867	0.01535		-0.16522	-0.000157128	-0.19152	0.000427922	-0.19172	-0.000246682	-0.18736	0.00243
0.0135	-0.00324	-0.0155	-0.0066	-0.0155	-0.01874	-0.0155	-0.05641		0.07456	0.01499	0.08218	0.01389	0.06583	0.01275	0.06945	0.01538		-0.16505	-0.000157128	-0.19132	0.000427914	-0.19152	-0.000248293	-0.18718	0.00242
0.0155	0.00411	-0.0135	-0.01543	-0.0135	-0.03138	-0.0135	-0.09867		0.07529	0.015	0.08296	0.01389	0.0664	0.01275	0.0702	0.01542		-0.16488	-0.000157128	-0.19112	0.000427905	-0.19132	-0.000249907	-0.187	0.00241
0.0174	0.00874	-0.0116	-0.0258	-0.0116	-0.04793	-0.0116	-0.14711		0.07602	0.015	0.08374	0.01389	0.0666	0.01275	0.07022	0.01542		-0.16471	-0.000157128	-0.19092	0.000427896	-0.19113	-0.000251523	-0.18682	0.00241
0.0194	0.01077	-0.0096	-0.03258	-0.0096	-0.0586	-0.0096	-0.1776		0.07675	0.015	0.08453	0.0139	0.06738	0.01276	0.07099	0.01545		-0.16454	-0.000157128	-0.19073	0.000427888	-0.19093	-0.000253141	-0.18664	0.0024
0.0213	0.01058	-0.0077	-0.0372	-0.0077	-0.06624	-0.0077	-0.20394		0.07749	0.01501	0.08531	0.0139	0.06816	0.01276	0.07177	0.01548		-0.16437	-0.000157128	-0.19053	0.000427879	-0.19074	-0.000254763	-0.18646	0.00239
0.0233	0.01144	-0.0057	-0.03836	-0.0057	-0.06743	-0.0057	-0.22213		0.07822	0.01501	0.08609	0.0139	0.0683	0.01276	0.0722	0.0155		-0.1642	-0.000157128	-0.19033	0.00042787	-0.19054	-0.000256387	-0.18628	0.00239
0.0252	0.01253	-0.0038	-0.03893	-0.0038	-0.07222	-0.0038	-0.23131		0.07895	0.01501	0.08687	0.0139	0.06894	0.01276	0.07254	0.01551		-0.16403	-0.000157128	-0.19013	0.000427861	-0.19035	-0.000258013	-0.1861	0.00238
0.0272	0.01326	-0.0018	-0.03719	-0.0018	-0.06992	-0.0018	-0.22797		0.07968	0.01501	0.08766	0.01391	0.06971	0.01277	0.07331	0.01554		-0.16386	-0.000157128	-0.18994	0.000427852	-0.19015	-0.000259642	-0.18592	0.00238
0.0291	0.01361	0.0001	-0.03256	0.0001	-0.06558	0.0001	-0.22495		0.08041	0.01501	0.08844	0.01391	0.0702	0.01277	0.07408	0.01557		-0.16369	-0.000157128	-0.18974	0.000427843	-0.18995	-0.000261273	-0.18574	0.00237
0.0311	0.01313	0.0021	-0.02808	0.0021	-0.05842	0.0021	-0.21676		0.08115	0.01502	0.08922	0.01391	0.07049	0.01277	0.0741	0.01557		-0.16352	-0.000157128	-0.18954	0.000427833	-0.18976	-0.000262907	-0.18556	0.00236
0.033	0.01301	0.004	-0.02447	0.004	-0.05121	0.004	-0.20421		0.08188	0.01502	0.09001	0.01391	0.07127	0.01277	0.07486	0.01559		-0.16335	-0.000157128	-0.18934	0.000427824	-0.18956	-0.000264544	-0.18538	0.00236
0.035	0.01364	0.006	-0.01756	0.006	-0.04353	0.006	-0.17017		0.08261	0.01502	0.09079	0.01391	0.07204	0.01278	0.07563	0.01562		-0.16318	-0.000157128	-0.18914	0.000427815	-0.18937	-0.000266183	-0.1852	0.00235
0.0369	0.01378	0.0079	-0.00981	0.0079	-0.03257	0.0079	-0.13059		0.08334	0.01502	0.09157	0.01391	0.0722	0.01278	0.0761	0.01563		-0.16301	-0.000157128	-0.18895	0.000427805	-0.18917	-0.000267825	-0.18502	0.00235
0.0389	0.01412	0.0099	-0.00131	0.0099	-0.01555	0.0099	-0.07714		0.08408	0.01502	0.09235	0.01391	0.07282	0.01278	0.0764	0.01564		-0.16284	-0.000157128	-0.18875	0.000427796	-0.18898	-0.000269469	-0.18484	0.00234
0.0408	0.01375	0.0118	0.00713	0.0118	-0.00361	0.0118	-0.04128		0.08481	0.01502	0.09314	0.01391	0.0736	0.01278	0.07718	0.01566		-0.16267	-0.000157128	-0.18855	0.000427786	-0.18878	-0.000271116	-0.18466	0.00233
0.0428	0.01315	0.0138	0.00935	0.0138	0.00173	0.0138	-0.02063		0.08554	0.01502	0.09392	0.01391	0.0741	0.01278	0.07795	0.01569		-0.1625	-0.000157128	-0.18835	0.000427776	-0.18858	-0.000272765	-0.18448	0.00233
0.0447	0.01421	0.0157	0.0103	0.0157	0.00284	0.0157	-0.0147		0.08627	0.01502	0.0947	0.01391	0.07437	0.01278	0.078	0.01569		-0.16233	-0.000157128	-0.18816	0.000427766	-0.18839	-0.000274417	-0.1843	0.00232
0.0467	0.01495	0.0177	0.01251	0.0177	0.00178	0.0177	-0.00367		0.087	0.01502	0.09549	0.01391	0.07515	0.01279	0.07872	0.01571		-0.16215	-0.000157128	-0.18796	0.000427757	-0.18819	-0.000276072	-0.18412	0.00231
0.0486	0.0145	0.0196	0.01364	0.0196	0.0077	0.0196	-0.000895		0.08774	0.01502	0.09627	0.01391	0.07593	0.01279	0.07949	0.01573		-0.16198	-0.000157128	-0.18776	0.000427747	-0.188	-0.000277729	-0.18394	0.00231
0.0506	0.01489	0.0216	0.01366	0.0216	0.00742	0.0216	-0.00546		0.08847	0.01502	0.09705	0.01391	0.0761	0.01279	0.08	0.01574		-0.16181	-0.000157128	-0.18756	0.000427736	-0.1878	-0.000279388	-0.18376	0.0023
0.0525	0.01416	0.0235	0.01352	0.0235	0.00723	0.0235	0.0002		0.0892	0.01501	0.09783	0.01391	0.0767	0.01279	0.08027	0.01575		-0.16164	-0.000157128	-0.18736	0.000427726	-0.1876	-0.000281051	-0.18358	0.0023
0.0544	0.01527	0.0254	0.0124	0.0254	0.01012	0.0254	0.00147		0.08993	0.01501	0.09862	0.01391	0.07748	0.01279	0.08104	0.01576		-0.16147	-0.000157128	-0.18717	0.000427716	-0.18741	-0.000282716	-0.1834	0.00229
0.0564	0.01467	0.0274	0.01244	0.0274	0.01096	0.0274	0.000832		0.09066	0.01501	0.0994	0.01391	0.078	0.01279	0.08181	0.01578		-0.1613	-0.000157128	-0.18697	0.000427706	-0.18721	-0.000284383	-0.18322	0.00228
0.0583	0.01455	0.0293	0.01218	0.0293	0.01173	0.0293	0.00555		0.0914	0.01501	0.10018	0.01391	0.07826	0.01279	0.0819	0.01578		-0.16113	-0.000157128	-0.18677	0.000427695	-0.18702	-0.000286053	-0.18304	0.00228
0.0603	0.01464	0.0313	0.01075	0.0313	0.01007	0.0313	0.00335		0.09213	0.01501	0.10097	0.01391	0.07903	0.01279	0.08259	0.0158		-0.16096	-0.000157128	-0.18657	0.000427685	-0.18682	-0.000287726	-0.18286	0.00227
0.0622	0.01556	0.0332	0.01042	0.0332	0.00912	0.0332	0.00395		0.09286	0.01501	0.10175	0.01391	0.07981	0.0128	0.08336	0.01581		-0.16079	-0.000157128	-0.18638	0.000427674	-0.18663	-0.000289402	-0.18268	0.00226
0.0642	0.01637	0.0352	0.01254	0.0352	0.0096	0.0352	0.00879		0.09359	0.015	0.10253	0.01391	0.08	0.0128	0.0839	0.01583		-0.16062	-0.000157128	-0.18618	0.000427663	-0.18643	-0.00029108	-0.1825	0.00226
0.0661	0.01604	0.0371	0.01321	0.0371	0.01386	0.0371	0.01311		0.09432	0.015	0.10331	0.01391	0.08059	0.0128	0.08413	0.01583		-0.16045	-0.000157128	-0.18598	0.000427652	-0.18623	-0.00029276	-0.18232	0.00225
0.0681	0.01471	0.0391	0.01251	0.0391	0.01224	0.0391	0.01348		0.09506	0.015	0.1041	0.01391	0.08136	0.0128	0.0849	0.01585		-0.16028	-0.000157128	-0.18578	0.000427642	-0.18604	-0.000294443	-0.18214	0.00225
0.07	0.01359	0.041	0.01255	0.041	0.01459	0.041	0.01254		0.09579	0.015	0.10488	0.01391	0.0819	0.0128	0.08568	0.01586		-0.16011	-0.000157128	-0.18558	0.000427631	-0.18584	-0.000296129	-0.18196	0.00224
0.072	0.0141	0.043	0.01372	0.043	0.01176	0.043	0.01262		0.09652	0.015	0.10566	0.01391	0.08214	0.0128	0.0858	0.01586		-0.15994	-0.000157128	-0.18539	0.000427619	-0.18565	-0.000297818	-0.18178	0.00223
0.0739	0.01504	0.0449	0.01371	0.0449	0.01238	0.0449	0.01448		0.09725	0.01499	0.10644	0.01391	0.08292	0.0128	0.08645	0.01587		-0.15977	-0.000157128	-0.18519	0.000427608	-0.18545	-0.000299509	-0.1816	0.00223
0.0759	0.01497	0.0469	0.01357	0.0469	0.00987	0.0469	0.01057		0.09798	0.01499	0.10723	0.0139	0.08369	0.0128	0.08722	0.01589		-0.1596	-0.000157128	-0.18499	0.000427597	-0.18525	-0.000301203	-0.18142	0.00222
0.0778	0.01553	0.0488	0.0143	0.0488	0.01237	0.0488	0.01455		0.09872	0.01499	0.10801	0.0139	0.0839	0.0128	0.0878	0.0159		-0.15943	-0.000157128	-0.18479	0.000427585	-0.18506	-0.000302899	-0.18124	0.00222
0.0798	0.01457	0.0508	0.01332	0.0508	0.01234	0.0508	0.01394		0.09945	0.01498	0.10879	0.0139	0.08447	0.0128	0.088	0.0159		-0.15926	-0.000157128	-0.1846	0.000427574	-0.18486	-0.000304598	-0.18106	0.00221
0.0817	0.01456	0.0527	0.0135	0.0527	0.01282	0.0527	0.01696		0.10018	0.01498	0.10958	0.0139	0.08525	0.0128	0.08877	0.01591		-0.15909	-0.000157128	-0.1844	0.000427562	-0.18467	-0.0003063	-0.18088	0.0022
0.0837	0.0147	0.0547	0.01291	0.0547	0.00866	0.0547	0.00866		0.10091	0.01498	0.11036	0.0139	0.0858	0.0128	0.08954	0.01593		-0.15892	-0.000157128	-0.1842	0.000427551	-0.18447	-0.000308005	-0.1807	0.0022
0.0856	0.01511	0.0566	0.01408	0.0566	0.01175	0.0566	0.0096		0.10165	0.01497	0.11114	0.01389	0.08602	0.0128	0.0897	0.01593		-0.15875	-0.000157128	-0.184	0.000427539	-0.18428	-0.000309712	-0.18052	0.00219
0.0876	0.01574	0.0586	0.014	0.0586	0.01281	0.0586	0.01614		0.10238	0.01497	0.11192	0.01389	0.0868	0.0128	0.09031	0.01594		-0.15858	-0.000157128	-0.1838	0.000427527	-0.18408	-0.000311422	-0.18034	0.00218
0.0895	0.01517	0.0605	0.01476	0.0605	0.01394	0.0605	0.01954		0.10311	0.01497	0.11271	0.01389	0.08758	0.0128	0.09109	0.01595		-0.1584	-0.000157128	-0.18361	0.000427515	-0.18388	-0.000313134	-0.18015	0.00218
0.0915	0.01457	0.0625	0.01344	0.0625	0.01381	0.0625	0.01412		0.10384	0.01496	0.11349	0.01389	0.0878	0.0128	0.0917	0.01596		-0.15823	-0.000157128	-0.18341	0.000427503	-0.18369	-0.000314849	-0.17997	0.00217
0.0934	0.01502	0.0644	0.01362	0.0644	0.01315	0.0644	0.01687		0.10457	0.01496	0.11427	0.01389	0.08835	0.0128	0.09186	0.01596		-0.15806	-0.000157128	-0.18321	0.000427491	-0.18349	-0.000316567	-0.17979	0.00217
0.0954	0.01468	0.0664	0.01252	0.0664	0.01441	0.0664	0.01841		0.10531	0.01496	0.11506	0.01388	0.08913	0.0128	0.09263	0.01597		-0.15789	-0.000157128	-0.18301	0.000427478	-0.1833	-0.000318287	-0.17961	0.00216
0.0973	0.01513	0.0683	0.0129	0.0683	0.0151	0.0683	0.01425		0.10604	0.01495	0.11584	0.01388	0.0897	0.01281	0.09341	0.01598		-0.15772	-0.000157128	-0.18281	0.000427466	-0.1831	-0.000320011	-0.17943	0.00215
0.0992	0.01525	0.0702	0.01346	0.0702	0.01178	0.0702	0.01307		0.10677	0.01495	0.11662	0.01388	0.08991	0.01281	0.0936	0.01599		-0.15755	-0.000157128	-0.18262	0.000427453	-0.18291	-0.000321737	-0.17925	0.00215
0.1012	0.01529	0.0722	0.01475	0.0722	0.01305	0.0722	0.01351		0.1075	0.01495	0.1174	0.01388	0.09068	0.01281	0.09418	0.01599		-0.15738	-0.000157128	-0.18242	0.00042744	-0.18271	-0.000323465	-0.17907	0.00214
0.1031	0.01548	0.0741	0.01601	0.0741	0.01264	0.0741	0.01357		0.10823	0.01494	0.11819	0.01387	0.09146	0.01281	0.09495	0.016		-0.15721	-0.000157128	-0.18222	0.000427428	-0.18251	-0.000325196	-0.17889	0.00214
0.1051	0.01431	0.0761	0.01452	0.0761	0.01072	0.0761	0.00944		0.10897	0.01494	0.11897	0.01387	0.0917	0.01281	0.0956	0.01601		-0.15704	-0.000157128	-0.18202	0.000427415	-0.18232	-0.00032693	-0.17871	0.00213
0.107	0.01451	0.078	0.01425	0.078	0.01091	0.078	0.01561		0.1097	0.01493	0.11975	0.01387	0.09224	0.01281	0.09572	0.01601		-0.15687	-0.000157128	-0.18183	0.000427402	-0.18212	-0.000328667	-0.17853	0.00212
0.109	0.01492	0.08	0.01481	0.08	0.01375	0.08	0.01535		0.11043	0.01493	0.12053	0.01386	0.09302	0.01281	0.0965	0.01602		-0.1567	-0.000157128	-0.18163	0.000427389	-0.18193	-0.000330407	-0.17835	0.00212
0.1109	0.01463	0.0819	0.01393	0.0819	0.0141	0.0819	0.01957		0.11116	0.01493	0.12132	0.01386	0.0936	0.01281	0.09727	0.01603		-0.15653	-0.000157128	-0.18143	0.000427375	-0.18173	-0.000332149	-0.17817	0.00211
0.1129	0.0141	0.0839	0.01343	0.0839	0.01312	0.0839	0.01881		0.11189	0.01492	0.1221	0.01386	0.09379	0.01281	0.0975	0.01604		-0.15636	-0.000157128	-0.18123	0.000427362	-0.18153	-0.000333894	-0.17799	0.0021
0.1148	0.0147	0.0858	0.0125	0.0858	0.01054	0.0858	0.01704		0.11263	0.01492	0.12288	0.01386	0.09457	0.01281	0.09804	0.01604		-0.15619	-0.000157128	-0.18103	0.000427349	-0.18134	-0.000335641	-0.17781	0.0021
0.1168	0.0151	0.0878	0.01187	0.0878	0.01223	0.0878	0.0162		0.11336	0.01491	0.12367	0.01385	0.09535	0.01281	0.09882	0.01605		-0.15602	-0.000157128	-0.18084	0.000427335	-0.18114	-0.000337392	-0.17763	0.00209
0.1187	0.01528	0.0897	0.01332	0.0897	0.01187	0.0897	0.01754		0.11409	0.01491	0.12445	0.01385	0.0956	0.01281	0.0995	0.01606		-0.15585	-0.000157128	-0.18064	0.000427321	-0.18095	-0.000339145	-0.17745	0.00209
0.1207	0.01488	0.0917	0.01465	0.0917	0.0123	0.0917	0.01168		0.11482	0.01491	0.12523	0.01385	0.09612	0.01281	0.09959	0.01606		-0.15568	-0.000157128	-0.18044	0.000427307	-0.18075	-0.000340901	-0.17727	0.00208
0.1226	0.01536	0.0936	0.01586	0.0936	0.01266	0.0936	0.00691		0.11555	0.0149	0.12601	0.01384	0.0969	0.01281	0.10036	0.01607		-0.15551	-0.000157128	-0.18024	0.000427293	-0.18056	-0.000342659	-0.17709	0.00207
0.1246	0.01477	0.0956	0.0148	0.0956	0.01539	0.0956	0.00635		0.11629	0.0149	0.1268	0.01384	0.0975	0.01281	0.10113	0.01608		-0.15534	-0.000157128	-0.18005	0.000427279	-0.18036	-0.00034442	-0.17691	0.00207
0.1265	0.01507	0.0975	0.01245	0.0975	0.01368	0.0975	0.01328		0.11702	0.01489	0.12758	0.01384	0.09768	0.01281	0.1014	0.01608		-0.15517	-0.000157128	-0.17985	0.000427265	-0.18016	-0.000346185	-0.17673	0.00206
0.1285	0.01489	0.0995	0.01465	0.0995	0.01091	0.0995	0.02426		0.11775	0.01489	0.12836	0.01383	0.09845	0.01281	0.10191	0.01609		-0.155	-0.000157128	-0.17965	0.000427251	-0.17997	-0.000347951	-0.17655	0.00205
0.1304	0.01332	0.1014	0.01561	0.1014	0.01073	0.1014	0.02609		0.11848	0.01488	0.12915	0.01383	0.09923	0.01281	0.10268	0.01609		-0.15482	-0.000157128	-0.17945	0.000427236	-0.17977	-0.000349721	-0.17637	0.00205
0.1324	0.01402	0.1034	0.01576	0.1034	0.01092	0.1034	0.019		0.11922	0.01488	0.12993	0.01383	0.0995	0.01281	0.1034	0.0161		-0.15465	-0.000157128	-0.17925	0.000427222	-0.17958	-0.000351493	-0.17619	0.00204
0.1343	0.01471	0.1053	0.01346	0.1053	0.01474	0.1053	0.01465		0.11995	0.01487	0.13071	0.01382	0.10001	0.01281	0.10345	0.0161		-0.15448	-0.000157128	-0.17906	0.000427207	-0.17938	-0.000353269	-0.17601	0.00204
0.1363	0.0145	0.1073	0.01305	0.1073	0.01257	0.1073	0.01285		0.12068	0.01487	0.13149	0.01382	0.10078	0.01281	0.10423	0.01611		-0.15431	-0.000157128	-0.17886	0.000427192	-0.17919	-0.000355046	-0.17583	0.00203
0.1382	0.01427	0.1092	0.01452	0.1092	0.01296	0.1092	0.0138		0.12141	0.01486	0.13228	0.01381	0.1014	0.01281	0.105	0.01612		-0.15414	-0.000157128	-0.17866	0.000427177	-0.17899	-0.000356827	-0.17565	0.00202
0.1402	0.01514	0.1112	0.01526	0.1112	0.01383	0.1112	0.0166		0.12214	0.01486	0.13306	0.01381	0.10156	0.01281	0.1053	0.01612		-0.15397	-0.000157128	-0.17846	0.000427162	-0.17879	-0.000358611	-0.17547	0.00202
0.1421	0.01491	0.1131	0.01604	0.1131	0.01051	0.1131	0.01601		0.12288	0.01486	0.13384	0.01381	0.10234	0.01281	0.10577	0.01613		-0.1538	-0.000157128	-0.17827	0.000427147	-0.1786	-0.000360397	-0.17529	0.00201
0.1441	0.01425	0.1151	0.01488	0.1151	0.00956	0.1151	0.01914		0.12361	0.01485	0.13462	0.0138	0.10311	0.01281	0.10654	0.01613		-0.15363	-0.000157128	-0.17807	0.000427132	-0.1784	-0.000362186	-0.17511	0.00201
0.146	0.01427	0.117	0.01364	0.117	0.00998	0.117	0.02117		0.12434	0.01485	0.13541	0.0138	0.1034	0.01281	0.1073	0.01614		-0.15346	-0.000157128	-0.17787	0.000427116	-0.17821	-0.000363978	-0.17493	0.002
0.1479	0.01524	0.1189	0.01345	0.1189	0.0103	0.1189	0.02157		0.12507	0.01484	0.13619	0.0138	0.10389	0.01281	0.10732	0.01614		-0.15329	-0.000157128	-0.17767	0.0004271	-0.17801	-0.000365773	-0.17475	0.00199
0.1499	0.01551	0.1209	0.01503	0.1209	0.01174	0.1209	0.02475		0.1258	0.01484	0.13697	0.01379	0.10467	0.01281	0.10809	0.01615		-0.15312	-0.000157128	-0.17747	0.000427085	-0.17781	-0.00036757	-0.17457	0.00199
0.1518	0.01557	0.1228	0.01361	0.1228	0.00953	0.1228	0.02246		0.12654	0.01483	0.13776	0.01379	0.1053	0.01281	0.10886	0.01615		-0.15295	-0.000157128	-0.17728	0.000427069	-0.17762	-0.00036937	-0.17439	0.00198
0.1538	0.01457	0.1248	0.01165	0.1248	0.00851	0.1248	0.01693		0.12727	0.01483	0.13854	0.01378	0.10544	0.01281	0.1092	0.01616		-0.15278	-0.000157128	-0.17708	0.000427053	-0.17742	-0.000371174	-0.17421	0.00197
0.1557	0.01546	0.1267	0.01232	0.1267	0.00826	0.1267	0.01127		0.128	0.01482	0.13932	0.01378	0.10622	0.01281	0.10964	0.01616		-0.15261	-0.000157128	-0.17688	0.000427036	-0.17723	-0.000372979	-0.17403	0.00197
0.1577	0.01561	0.1287	0.01487	0.1287	0.00786	0.1287	0.01018		0.12873	0.01482	0.1401	0.01378	0.107	0.01281	0.11041	0.01617		-0.15244	-0.000157128	-0.17668	0.00042702	-0.17703	-0.000374788	-0.17385	0.00196
0.1596	0.0135	0.1306	0.0143	0.1306	0.01035	0.1306	0.00588		0.12946	0.01481	0.14089	0.01377	0.1073	0.01281	0.11118	0.01618		-0.15227	-0.000157128	-0.17649	0.000427004	-0.17684	-0.0003766	-0.17367	0.00196
0.1616	0.01396	0.1326	0.01288	0.1326	0.01335	0.1326	0.00578		0.1302	0.01481	0.14167	0.01377	0.10777	0.01281	0.1112	0.01618		-0.1521	-0.000157128	-0.17629	0.000426987	-0.17664	-0.000378414	-0.17349	0.00195
0.1635	0.01381	0.1345	0.01363	0.1345	0.01171	0.1345	0.01181		0.13093	0.0148	0.14245	0.01376	0.10855	0.01281	0.11195	0.01618		-0.15193	-0.000157128	-0.17609	0.00042697	-0.17644	-0.000380232	-0.17331	0.00194
0.1655	0.01386	0.1365	0.01382	0.1365	0.01123	0.1365	0.0122		0.13166	0.0148	0.14324	0.01376	0.1092	0.01281	0.11273	0.01619		-0.15176	-0.000157128	-0.17589	0.000426953	-0.17625	-0.000382052	-0.17313	0.00194
0.1674	0.01369	0.1384	0.01408	0.1384	0.01117	0.1384	0.01136		0.13239	0.01479	0.14402	0.01376	0.10933	0.01281	0.1131	0.01619		-0.15159	-0.000157128	-0.17569	0.000426936	-0.17605	-0.000383875	-0.17295	0.00193
0.1694	0.01501	0.1404	0.01496	0.1404	0.01497	0.1404	0.01443		0.13312	0.01479	0.1448	0.01375	0.1101	0.01281	0.1135	0.0162		-0.15142	-0.000157128	-0.1755	0.000426919	-0.17586	-0.0003857	-0.17277	0.00192
0.1713	0.01481	0.1423	0.01424	0.1423	0.01451	0.1423	0.01625		0.13386	0.01478	0.14558	0.01375	0.11088	0.01281	0.11427	0.0162		-0.15124	-0.000157128	-0.1753	0.000426902	-0.17566	-0.000387529	-0.17259	0.00192
0.1733	0.01412	0.1443	0.01297	0.1443	0.01206	0.1443	0.02579		0.13459	0.01478	0.14637	0.01374	0.1112	0.01281	0.11505	0.01621		-0.15107	-0.000157128	-0.1751	0.000426884	-0.17547	-0.000389361	-0.17241	0.00191
0.1752	0.0146	0.1462	0.01366	0.1462	0.01432	0.1462	0.02793		0.13532	0.01477	0.14715	0.01374	0.11166	0.01281	0.1151	0.01621		-0.1509	-0.000157128	-0.1749	0.000426866	-0.17527	-0.000391195	-0.17223	0.00191
0.1772	0.01478	0.1482	0.01359	0.1482	0.01327	0.1482	0.02356		0.13605	0.01477	0.14793	0.01373	0.11243	0.01281	0.11582	0.01622		-0.15073	-0.000157128	-0.17471	0.000426848	-0.17507	-0.000393032	-0.17205	0.0019
0.1791	0.01511	0.1501	0.01421	0.1501	0.01478	0.1501	0.01514		0.13679	0.01476	0.14871	0.01373	0.1131	0.01281	0.11659	0.01622		-0.15056	-0.000157128	-0.17451	0.00042683	-0.17488	-0.000394872	-0.17187	0.00189
0.1811	0.0144	0.1521	0.01461	0.1521	0.01724	0.1521	0.01407		0.13752	0.01476	0.1495	0.01373	0.11321	0.01281	0.117	0.01623		-0.15039	-0.000157128	-0.17431	0.000426812	-0.17468	-0.000396716	-0.17169	0.00189
0.183	0.01545	0.154	0.0122	0.154	0.0167	0.154	0.01263		0.13825	0.01475	0.15028	0.01372	0.11399	0.01281	0.11736	0.01623		-0.15022	-0.000157128	-0.17411	0.000426794	-0.17449	-0.000398561	-0.17151	0.00188
0.185	0.01527	0.156	0.01078	0.156	0.01584	0.156	0.01514		0.13898	0.01475	0.15106	0.01372	0.11476	0.01281	0.11814	0.01624		-0.15005	-0.000157128	-0.17391	0.000426776	-0.17429	-0.00040041	-0.17133	0.00188
0.1869	0.01489	0.1579	0.0129	0.1579	0.01392	0.1579	0.01755		0.13971	0.01474	0.15185	0.01371	0.1151	0.01281	0.1189	0.01624		-0.14988	-0.000157128	-0.17372	0.000426757	-0.17409	-0.000402262	-0.17115	0.00187
0.1889	0.01486	0.1599	0.01432	0.1599	0.01396	0.1599	0.02142		0.14045	0.01474	0.15263	0.01371	0.11554	0.01281	0.11891	0.01624		-0.14971	-0.000157128	-0.17352	0.000426738	-0.1739	-0.000404117	-0.17097	0.00186
0.1908	0.01387	0.1618	0.01264	0.1618	0.01528	0.1618	0.01561		0.14118	0.01473	0.15341	0.0137	0.11632	0.01281	0.11968	0.01625		-0.14954	-0.000157128	-0.17332	0.000426719	-0.1737	-0.000405974	-0.17079	0.00186
0.1928	0.01504	0.1638	0.01131	0.1638	0.01358	0.1638	0.01538		0.14191	0.01473	0.15419	0.0137	0.117	0.01281	0.12046	0.01625		-0.14937	-0.000157128	-0.17312	0.0004267	-0.17351	-0.000407834	-0.17061	0.00185
0.1947	0.01542	0.1657	0.01377	0.1657	0.0133	0.1657	0.01982		0.14264	0.01472	0.15498	0.01369	0.1171	0.01281	0.1209	0.01626		-0.1492	-0.000157128	-0.17293	0.000426681	-0.17331	-0.000409698	-0.17043	0.00184
0.1967	0.01415	0.1677	0.01404	0.1677	0.01422	0.1677	0.01749		0.14337	0.01472	0.15576	0.01369	0.11787	0.01281	0.12123	0.01626		-0.14903	-0.000157128	-0.17273	0.000426661	-0.17312	-0.000411564	-0.17025	0.00184
0.1986	0.01453	0.1696	0.01444	0.1696	0.01635	0.1696	0.01312		0.14411	0.01471	0.15654	0.01369	0.11865	0.01281	0.122	0.01627		-0.14886	-0.000157128	-0.17253	0.000426641	-0.17292	-0.000413433	-0.17006	0.00183
0.2006	0.01431	0.1716	0.015	0.1716	0.01506	0.1716	0.01577		0.14484	0.01471	0.15733	0.01368	0.1189	0.01281	0.12278	0.01627		-0.14869	-0.000157128	-0.17233	0.000426622	-0.17272	-0.000415305	-0.16988	0.00183
0.2025	0.01431	0.1735	0.01349	0.1735	0.01066	0.1735	0.01867		0.14557	0.0147	0.15811	0.01368	0.11943	0.01281	0.1228	0.01627		-0.14852	-0.000157128	-0.17213	0.000426602	-0.17253	-0.00041718	-0.1697	0.00182
0.2045	0.01422	0.1755	0.01415	0.1755	0.01322	0.1755	0.0204		0.1463	0.0147	0.15889	0.01367	0.1202	0.01281	0.12355	0.01628		-0.14835	-0.000157128	-0.17194	0.000426581	-0.17233	-0.000419058	-0.16952	0.00181
0.2064	0.0139	0.1774	0.01241	0.1774	0.01612	0.1774	0.01547		0.14703	0.01469	0.15967	0.01367	0.1209	0.01281	0.12432	0.01628		-0.14818	-0.000157128	-0.17174	0.000426561	-0.17214	-0.000420939	-0.16934	0.00181
0.2084	0.0136	0.1794	0.01214	0.1794	0.01477	0.1794	0.01362		0.14777	0.01469	0.16046	0.01366	0.12098	0.01281	0.1248	0.01629		-0.14801	-0.000157128	-0.17154	0.000426541	-0.17194	-0.000422823	-0.16916	0.0018
0.2103	0.01456	0.1813	0.01289	0.1813	0.0152	0.1813	0.02103		0.1485	0.01468	0.16124	0.01366	0.12176	0.01281	0.12509	0.01629		-0.14784	-0.000157128	-0.17134	0.00042652	-0.17175	-0.00042471	-0.16898	0.00179
0.2123	0.01574	0.1833	0.01402	0.1833	0.0133	0.1833	0.02312		0.14923	0.01468	0.16202	0.01365	0.12253	0.01281	0.12587	0.0163		-0.14766	-0.000157128	-0.17114	0.000426499	-0.17155	-0.000426599	-0.1688	0.00179
0.2142	0.01498	0.1852	0.01244	0.1852	0.01375	0.1852	0.01737		0.14996	0.01467	0.1628	0.01365	0.1228	0.01281	0.12664	0.0163		-0.14749	-0.000157128	-0.17095	0.000426478	-0.17135	-0.000428492	-0.16862	0.00178
0.2162	0.015	0.1872	0.01324	0.1872	0.01167	0.1872	0.01557		0.15069	0.01467	0.16359	0.01364	0.12331	0.01281	0.1267	0.0163		-0.14732	-0.000157128	-0.17075	0.000426457	-0.17116	-0.000430388	-0.16844	0.00178
0.2181	0.01481	0.1891	0.01347	0.1891	0.01038	0.1891	0.01313		0.15143	0.01466	0.16437	0.01364	0.12409	0.01281	0.12741	0.01631		-0.14715	-0.000157128	-0.17055	0.000426435	-0.17096	-0.000432286	-0.16826	0.00177
0.2201	0.01471	0.1911	0.01206	0.1911	0.01186	0.1911	0.02266		0.15216	0.01466	0.16515	0.01363	0.1248	0.01281	0.12819	0.01631		-0.14698	-0.000157128	-0.17035	0.000426414	-0.17077	-0.000434188	-0.16808	0.00176
0.222	0.01427	0.193	0.01339	0.193	0.01414	0.193	0.01822		0.15289	0.01465	0.16594	0.01363	0.12486	0.01281	0.1287	0.01632		-0.14681	-0.000157128	-0.17016	0.000426392	-0.17057	-0.000436092	-0.1679	0.00176
0.224	0.01469	0.195	0.0149	0.195	0.01337	0.195	0.02031		0.15362	0.01465	0.16672	0.01363	0.12564	0.01281	0.12896	0.01632		-0.14664	-0.000157128	-0.16996	0.00042637	-0.17037	-0.000438	-0.16772	0.00175
0.2259	0.01417	0.1969	0.01628	0.1969	0.01223	0.1969	0.01543		0.15436	0.01464	0.1675	0.01362	0.12642	0.01281	0.12973	0.01633		-0.14647	-0.000157128	-0.16976	0.000426347	-0.17018	-0.00043991	-0.16754	0.00175
0.2279	0.0146	0.1989	0.0151	0.1989	0.01184	0.1989	0.01662		0.15509	0.01464	0.16828	0.01362	0.1267	0.01281	0.1305	0.01633		-0.1463	-0.000157128	-0.16956	0.000426325	-0.16998	-0.000441824	-0.16736	0.00174
0.2298	0.01427	0.2008	0.01342	0.2008	0.01263	0.2008	0.01589		0.15582	0.01463	0.16907	0.01361	0.12719	0.01281	0.1306	0.01633		-0.14613	-0.000157128	-0.16936	0.000426302	-0.16979	-0.00044374	-0.16718	0.00173
0.2318	0.01423	0.2028	0.01385	0.2028	0.01422	0.2028	0.01374		0.15655	0.01463	0.16985	0.01361	0.12797	0.01281	0.13128	0.01634		-0.14596	-0.000157128	-0.16917	0.00042628	-0.16959	-0.00044566	-0.167	0.00173
0.2337	0.01353	0.2047	0.01237	0.2047	0.01207	0.2047	0.01272		0.15728	0.01462	0.17063	0.0136	0.1287	0.01281	0.13205	0.01634		-0.14579	-0.000157128	-0.16897	0.000426257	-0.1694	-0.000447582	-0.16682	0.00172
0.2357	0.01343	0.2067	0.0126	0.2067	0.01331	0.2067	0.01988		0.15802	0.01462	0.17142	0.0136	0.12875	0.01281	0.1326	0.01635		-0.14562	-0.000157128	-0.16877	0.000426233	-0.1692	-0.000449508	-0.16664	0.00171
0.2376	0.01385	0.2086	0.01338	0.2086	0.01155	0.2086	0.01733		0.15875	0.01461	0.1722	0.01359	0.12952	0.01281	0.13282	0.01635		-0.14545	-0.000157128	-0.16857	0.00042621	-0.169	-0.000451436	-0.16646	0.00171
0.2396	0.01377	0.2106	0.01406	0.2106	0.01117	0.2106	0.01334		0.15948	0.01461	0.17298	0.01359	0.1303	0.01281	0.1336	0.01636		-0.14528	-0.000157128	-0.16838	0.000426186	-0.16881	-0.000453368	-0.16628	0.0017
0.2415	0.0143	0.2125	0.01276	0.2125	0.0128	0.2125	0.01141		0.16021	0.0146	0.17376	0.01358	0.1306	0.01281	0.13437	0.01636		-0.14511	-0.000157128	-0.16818	0.000426162	-0.16861	-0.000455302	-0.1661	0.0017
0.2435	0.01444	0.2145	0.01293	0.2145	0.01369	0.2145	0.01403		0.16094	0.0146	0.17455	0.01358	0.13108	0.01281	0.1345	0.01636		-0.14494	-0.000157128	-0.16798	0.000426138	-0.16842	-0.00045724	-0.16592	0.00169
0.2454	0.01388	0.2164	0.0135	0.2164	0.01511	0.2164	0.0199		0.16168	0.01459	0.17533	0.01357	0.13185	0.01281	0.13514	0.01637		-0.14477	-0.000157128	-0.16778	0.000426114	-0.16822	-0.00045918	-0.16574	0.00168
0.2474	0.013	0.2184	0.01423	0.2184	0.01322	0.2184	0.01658		0.16241	0.01458	0.17611	0.01357	0.1326	0.01281	0.13591	0.01637		-0.1446	-0.000157128	-0.16758	0.00042609	-0.16802	-0.000461124	-0.16556	0.00168
0.2493	0.01292	0.2203	0.01311	0.2203	0.01546	0.2203	0.01493		0.16314	0.01458	0.17689	0.01356	0.13263	0.01281	0.1365	0.01638		-0.14443	-0.000157128	-0.16739	0.000426065	-0.16783	-0.000463071	-0.16538	0.00167
0.2513	0.01425	0.2223	0.01307	0.2223	0.01568	0.2223	0.01335		0.16387	0.01457	0.17768	0.01356	0.13341	0.01281	0.13669	0.01638		-0.14426	-0.000157128	-0.16719	0.00042604	-0.16763	-0.000465021	-0.1652	0.00166
0.2532	0.0134	0.2242	0.01232	0.2242	0.0163	0.2242	0.02089		0.1646	0.01457	0.17846	0.01355	0.13418	0.01281	0.13746	0.01638		-0.14409	-0.000157128	-0.16699	0.000426015	-0.16744	-0.000466973	-0.16502	0.00166
0.2552	0.01344	0.2262	0.01268	0.2262	0.01377	0.2262	0.02196		0.16534	0.01456	0.17924	0.01355	0.1345	0.01281	0.13823	0.01639		-0.14391	-0.000157128	-0.16679	0.00042599	-0.16724	-0.000468929	-0.16484	0.00165
0.2571	0.01314	0.2281	0.01194	0.2281	0.01484	0.2281	0.02041		0.16607	0.01456	0.18003	0.01354	0.13496	0.01281	0.1384	0.01639		-0.14374	-0.000157128	-0.1666	0.000425964	-0.16705	-0.000470888	-0.16466	0.00165
0.2591	0.01381	0.2301	0.0131	0.2301	0.0167	0.2301	0.02296		0.1668	0.01455	0.18081	0.01354	0.13574	0.01281	0.13901	0.0164		-0.14357	-0.000157128	-0.1664	0.000425938	-0.16685	-0.00047285	-0.16448	0.00164
0.261	0.01378	0.232	0.01338	0.232	0.01449	0.232	0.01926		0.16753	0.01455	0.18159	0.01353	0.1365	0.01281	0.13978	0.0164		-0.1434	-0.000157128	-0.1662	0.000425912	-0.16665	-0.000474815	-0.1643	0.00163
0.263	0.01403	0.234	0.01276	0.234	0.01268	0.234	0.01022		0.16826	0.01454	0.18237	0.01353	0.13651	0.01281	0.1404	0.01641		-0.14323	-0.000157128	-0.166	0.000425886	-0.16646	-0.000476783	-0.16412	0.00163
0.2649	0.01375	0.2359	0.01224	0.2359	0.01321	0.2359	0.01462		0.169	0.01454	0.18316	0.01352	0.13729	0.01281	0.14055	0.01641		-0.14306	-0.000157128	-0.1658	0.000425859	-0.16626	-0.000478754	-0.16394	0.00162
0.2669	0.01395	0.2379	0.01191	0.2379	0.01529	0.2379	0.01413		0.16973	0.01453	0.18394	0.01352	0.13807	0.01281	0.14132	0.01641		-0.14289	-0.000157128	-0.16561	0.000425833	-0.16607	-0.000480729	-0.16376	0.00162
0.2689	0.01367	0.2399	0.0127	0.2399	0.01388	0.2399	0.02072		0.17046	0.01453	0.18472	0.01351	0.1384	0.01281	0.1421	0.01642		-0.14272	-0.000157128	-0.16541	0.000425806	-0.16587	-0.000482706	-0.16358	0.00161
0.2708	0.01356	0.2418	0.01191	0.2418	0.0144	0.2418	0.01562		0.17119	0.01452	0.18551	0.01351	0.13884	0.01281	0.1423	0.01642		-0.14255	-0.000157128	-0.16521	0.000425779	-0.16568	-0.000484686	-0.1634	0.0016
0.2728	0.01327	0.2438	0.01299	0.2438	0.01236	0.2438	0.0167		0.17193	0.01452	0.18629	0.0135	0.13962	0.01281	0.14287	0.01642		-0.14238	-0.000157128	-0.16501	0.000425751	-0.16548	-0.00048667	-0.16322	0.0016
0.2747	0.01222	0.2457	0.01211	0.2457	0.01547	0.2457	0.01795		0.17266	0.01451	0.18707	0.0135	0.1404	0.01281	0.14364	0.01643		-0.14221	-0.000157128	-0.16482	0.000425723	-0.16528	-0.000488657	-0.16304	0.00159
0.2767	0.01298	0.2477	0.0135	0.2477	0.01292	0.2477	0.01817		0.17339	0.01451	0.18785	0.0135	0.1404	0.01281	0.1443	0.01643		-0.14204	-0.000157128	-0.16462	0.000425696	-0.16509	-0.000490646	-0.16286	0.00158
0.2786	0.01293	0.2496	0.01356	0.2496	0.01304	0.2496	0.01618		0.17412	0.0145	0.18864	0.01349	0.14118	0.01281	0.14442	0.01643		-0.14187	-0.000157128	-0.16442	0.000425667	-0.16489	-0.000492639	-0.16268	0.00158
0.2806	0.0133	0.2516	0.01373	0.2516	0.01282	0.2516	0.01604		0.17485	0.0145	0.18942	0.01349	0.14195	0.01281	0.14519	0.01644		-0.1417	-0.000157128	-0.16422	0.000425639	-0.1647	-0.000494635	-0.1625	0.00157
0.2825	0.01361	0.2535	0.01427	0.2535	0.01167	0.2535	0.01475		0.17559	0.01449	0.1902	0.01348	0.1423	0.01281	0.14596	0.01645		-0.14153	-0.000157128	-0.16402	0.00042561	-0.1645	-0.000496634	-0.16232	0.00157
0.2845	0.0135	0.2555	0.01369	0.2555	0.011	0.2555	0.01741		0.17632	0.01449	0.19099	0.01348	0.14273	0.01281	0.1462	0.01645		-0.14136	-0.000157128	-0.16383	0.000425581	-0.1643	-0.000498637	-0.16214	0.00156
0.2864	0.01403	0.2574	0.01316	0.2574	0.01365	0.2574	0.0175		0.17705	0.01448	0.19177	0.01347	0.14351	0.01281	0.14673	0.01645		-0.14119	-0.000157128	-0.16363	0.000425552	-0.16411	-0.000500642	-0.16196	0.00155
0.2884	0.01446	0.2594	0.01228	0.2594	0.01262	0.2594	0.01423		0.17778	0.01448	0.19255	0.01347	0.14428	0.01281	0.14751	0.01646		-0.14102	-0.000157128	-0.16343	0.000425523	-0.16391	-0.000502651	-0.16178	0.00155
0.2903	0.0148	0.2613	0.01163	0.2613	0.01301	0.2613	0.01407		0.17851	0.01447	0.19333	0.01346	0.1443	0.01281	0.1482	0.01646		-0.14085	-0.000157128	-0.16323	0.000425493	-0.16372	-0.000504662	-0.1616	0.00154
0.2923	0.01465	0.2633	0.01382	0.2633	0.01361	0.2633	0.01416		0.17925	0.01447	0.19412	0.01346	0.14506	0.01281	0.14828	0.01646		-0.14068	-0.000157128	-0.16304	0.000425463	-0.16352	-0.000506677	-0.16142	0.00153
0.2943	0.01452	0.2653	0.01388	0.2653	0.01342	0.2653	0.01614		0.17998	0.01446	0.1949	0.01345	0.14584	0.01281	0.14905	0.01647		-0.14051	-0.000157128	-0.16284	0.000425433	-0.16333	-0.000508695	-0.16124	0.00153
0.2962	0.01415	0.2672	0.01312	0.2672	0.01523	0.2672	0.0169		0.18071	0.01446	0.19568	0.01345	0.1462	0.01281	0.14983	0.01647		-0.14033	-0.000157128	-0.16264	0.000425402	-0.16313	-0.000510716	-0.16106	0.00152
0.2982	0.01325	0.2692	0.01443	0.2692	0.01386	0.2692	0.01881		0.18144	0.01445	0.19646	0.01344	0.14661	0.01281	0.1501	0.01648		-0.14016	-0.000157128	-0.16244	0.000425372	-0.16293	-0.00051274	-0.16088	0.00152
0.3001	0.01352	0.2711	0.01357	0.2711	0.01093	0.2711	0.01722		0.18217	0.01445	0.19725	0.01344	0.14739	0.01281	0.1506	0.01648		-0.13999	-0.000157128	-0.16224	0.000425341	-0.16274	-0.000514768	-0.1607	0.00151
0.3021	0.01328	0.2731	0.01151	0.2731	0.0107	0.2731	0.02251		0.18291	0.01444	0.19803	0.01343	0.14817	0.01281	0.15137	0.01648		-0.13982	-0.000157128	-0.16205	0.000425309	-0.16254	-0.000516798	-0.16052	0.0015
0.304	0.01345	0.275	0.01118	0.275	0.01038	0.275	0.01635		0.18364	0.01444	0.19881	0.01343	0.1482	0.01281	0.1521	0.01649		-0.13965	-0.000157128	-0.16185	0.000425278	-0.16235	-0.000518832	-0.16034	0.0015
0.306	0.01393	0.277	0.01226	0.277	0.01275	0.277	0.0183		0.18437	0.01443	0.1996	0.01342	0.14894	0.01281	0.15214	0.01649		-0.13948	-0.000157128	-0.16165	0.000425246	-0.16215	-0.000520869	-0.16015	0.00149
0.3079	0.01407	0.2789	0.01328	0.2789	0.01434	0.2789	0.01906		0.1851	0.01443	0.20038	0.01342	0.14972	0.01281	0.15292	0.0165		-0.13931	-0.000157128	-0.16145	0.000425214	-0.16196	-0.000522909	-0.15997	0.00149
0.3099	0.0134	0.2809	0.01296	0.2809	0.01338	0.2809	0.01417		0.18583	0.01442	0.20116	0.01341	0.1501	0.01281	0.15369	0.0165		-0.13914	-0.000157128	-0.16125	0.000425181	-0.16176	-0.000524953	-0.15979	0.00148
0.3118	0.01365	0.2828	0.01327	0.2828	0.01618	0.2828	0.01215		0.18657	0.01442	0.20194	0.01341	0.1505	0.01281	0.154	0.0165		-0.13897	-0.000157128	-0.16106	0.000425149	-0.16156	-0.000526999	-0.15961	0.00147
0.3138	0.01338	0.2848	0.01346	0.2848	0.01448	0.2848	0.01114		0.1873	0.01441	0.20273	0.0134	0.15127	0.01281	0.15446	0.01651		-0.1388	-0.000157128	-0.16086	0.000425116	-0.16137	-0.000529049	-0.15943	0.00147
0.3158	0.01384	0.2868	0.01344	0.2868	0.01314	0.2868	0.01706		0.18803	0.01441	0.20351	0.0134	0.15205	0.01281	0.15524	0.01651		-0.13863	-0.000157128	-0.16066	0.000425082	-0.16117	-0.000531102	-0.15925	0.00146
0.3177	0.01361	0.2887	0.01447	0.2887	0.01478	0.2887	0.01908		0.18876	0.0144	0.20429	0.01339	0.1521	0.01281	0.156	0.01652		-0.13846	-0.000157128	-0.16046	0.000425049	-0.16098	-0.000533158	-0.15907	0.00145
0.3197	0.01356	0.2907	0.01296	0.2907	0.01468	0.2907	0.01096		0.1895	0.0144	0.20508	0.01339	0.15283	0.01281	0.15601	0.01652		-0.13829	-0.000157128	-0.16027	0.000425015	-0.16078	-0.000535218	-0.15889	0.00145
0.3216	0.0136	0.2926	0.01231	0.2926	0.01526	0.2926	0.0127		0.19023	0.01439	0.20586	0.01338	0.1536	0.01281	0.15678	0.01652		-0.13812	-0.000157128	-0.16007	0.000424981	-0.16058	-0.00053728	-0.15871	0.00144
0.3236	0.01394	0.2946	0.01379	0.2946	0.0133	0.2946	0.01472		0.19096	0.01439	0.20664	0.01338	0.154	0.01281	0.15755	0.01653		-0.13795	-0.000157128	-0.15987	0.000424946	-0.16039	-0.000539346	-0.15853	0.00144
0.3255	0.01388	0.2965	0.01426	0.2965	0.01314	0.2965	0.01834		0.19169	0.01438	0.20742	0.01337	0.15438	0.01281	0.1579	0.01653		-0.13778	-0.000157128	-0.15967	0.000424912	-0.16019	-0.000541415	-0.15835	0.00143
0.3275	0.01395	0.2985	0.01205	0.2985	0.01378	0.2985	0.0123		0.19242	0.01438	0.20821	0.01337	0.15516	0.01281	0.15833	0.01653		-0.13761	-0.000157128	-0.15947	0.000424877	-0.16	-0.000543487	-0.15817	0.00142
0.3295	0.01291	0.3005	0.01136	0.3005	0.01217	0.3005	0.0119		0.19316	0.01438	0.20899	0.01336	0.15593	0.01281	0.1591	0.01654		-0.13744	-0.000157128	-0.15928	0.000424841	-0.1598	-0.000545563	-0.15799	0.00142
0.3314	0.01256	0.3024	0.01165	0.3024	0.01317	0.3024	0.00832		0.19389	0.01437	0.20977	0.01336	0.156	0.01281	0.15987	0.01654		-0.13727	-0.000157128	-0.15908	0.000424806	-0.15961	-0.000547642	-0.15781	0.00141
0.3334	0.0128	0.3044	0.01214	0.3044	0.0157	0.3044	0.01292		0.19462	0.01437	0.21055	0.01335	0.15671	0.01281	0.1599	0.01654		-0.1371	-0.000157128	-0.15888	0.00042477	-0.15941	-0.000549724	-0.15763	0.00141
0.3353	0.01322	0.3063	0.01228	0.3063	0.0167	0.3063	0.01386		0.19535	0.01436	0.21134	0.01335	0.15749	0.01281	0.16065	0.01655		-0.13693	-0.000157128	-0.15868	0.000424733	-0.15921	-0.000551809	-0.15745	0.0014
0.3373	0.01344	0.3083	0.0123	0.3083	0.01547	0.3083	0.01622		0.19608	0.01436	0.21212	0.01334	0.1579	0.01281	0.16142	0.01656		-0.13675	-0.000157128	-0.15849	0.000424697	-0.15902	-0.000553898	-0.15727	0.00139
0.3392	0.01355	0.3102	0.01278	0.3102	0.01234	0.3102	0.01432		0.19682	0.01435	0.2129	0.01334	0.15826	0.01281	0.1618	0.01656		-0.13658	-0.000157128	-0.15829	0.00042466	-0.15882	-0.00055599	-0.15709	0.00139
0.3412	0.01375	0.3122	0.01307	0.3122	0.00965	0.3122	0.01782		0.19755	0.01435	0.21369	0.01333	0.15904	0.01281	0.16219	0.01656		-0.13641	-0.000157128	-0.15809	0.000424622	-0.15863	-0.000558085	-0.15691	0.00138
0.3432	0.01398	0.3142	0.01266	0.3142	0.0107	0.3142	0.02057		0.19828	0.01434	0.21447	0.01333	0.15982	0.01281	0.16296	0.01657		-0.13624	-0.000157128	-0.15789	0.000424585	-0.15843	-0.000560183	-0.15673	0.00137
0.3451	0.01337	0.3161	0.01268	0.3161	0.0119	0.3161	0.02322		0.19901	0.01434	0.21525	0.01332	0.1599	0.01281	0.16374	0.01657		-0.13607	-0.000157128	-0.15769	0.000424547	-0.15824	-0.000562285	-0.15655	0.00137
0.3471	0.01348	0.3181	0.01243	0.3181	0.01164	0.3181	0.0255		0.19974	0.01433	0.21603	0.01332	0.16059	0.01281	0.1638	0.01657		-0.1359	-0.000157128	-0.1575	0.000424508	-0.15804	-0.00056439	-0.15637	0.00136
0.349	0.01318	0.32	0.01267	0.32	0.00907	0.32	0.02851		0.20048	0.01433	0.21682	0.01331	0.16137	0.01281	0.16451	0.01658		-0.13573	-0.000157128	-0.1573	0.00042447	-0.15784	-0.000566498	-0.15619	0.00136
0.351	0.01342	0.322	0.01179	0.322	0.00791	0.322	0.02151		0.20121	0.01432	0.2176	0.01331	0.1618	0.01281	0.16528	0.01658		-0.13556	-0.000157128	-0.1571	0.000424431	-0.15765	-0.00056861	-0.15601	0.00135
0.353	0.0127	0.324	0.01302	0.324	0.00785	0.324	0.02425		0.20194	0.01432	0.21838	0.0133	0.16215	0.01281	0.1657	0.01659		-0.13539	-0.000157128	-0.1569	0.000424392	-0.15745	-0.000570725	-0.15583	0.00134
0.3549	0.01281	0.3259	0.01336	0.3259	0.01275	0.3259	0.01714		0.20267	0.01431	0.21917	0.0133	0.16293	0.01281	0.16606	0.01659		-0.13522	-0.000157128	-0.15671	0.000424352	-0.15726	-0.000572843	-0.15565	0.00134
0.3569	0.01216	0.3279	0.01401	0.3279	0.0125	0.3279	0.01327		0.2034	0.01431	0.21995	0.01329	0.1637	0.01281	0.16683	0.01659		-0.13505	-0.000157128	-0.15651	0.000424312	-0.15706	-0.000574964	-0.15547	0.00133
0.3588	0.01325	0.3298	0.01236	0.3298	0.0125	0.3298	0.0194		0.20414	0.0143	0.22073	0.01329	0.1638	0.01281	0.1676	0.0166		-0.13488	-0.000157128	-0.15631	0.000424271	-0.15686	-0.000577089	-0.15529	0.00132
0.3608	0.01404	0.3318	0.01168	0.3318	0.01422	0.3318	0.02666		0.20487	0.0143	0.22151	0.01329	0.16448	0.01281	0.1677	0.0166		-0.13471	-0.000157128	-0.15611	0.000424231	-0.15667	-0.000579217	-0.15511	0.00132
0.3627	0.01317	0.3337	0.01308	0.3337	0.01372	0.3337	0.0172		0.2056	0.01429	0.2223	0.01328	0.16526	0.01281	0.16837	0.0166		-0.13454	-0.000157128	-0.15591	0.00042419	-0.15647	-0.000581349	-0.15493	0.00131
0.3647	0.01322	0.3357	0.01393	0.3357	0.01224	0.3357	0.0179		0.20633	0.01429	0.22308	0.01328	0.1657	0.01281	0.16915	0.01661		-0.13437	-0.000157128	-0.15572	0.000424148	-0.15628	-0.000583483	-0.15475	0.00131
0.3667	0.01388	0.3377	0.01396	0.3377	0.01402	0.3377	0.01482		0.20707	0.01428	0.22386	0.01327	0.16603	0.01281	0.1696	0.01661		-0.1342	-0.000157128	-0.15552	0.000424106	-0.15608	-0.000585621	-0.15457	0.0013
0.3686	0.01368	0.3396	0.01195	0.3396	0.01301	0.3396	0.0235		0.2078	0.01428	0.22464	0.01327	0.16681	0.01281	0.16992	0.01661		-0.13403	-0.000157128	-0.15532	0.000424064	-0.15589	-0.000587763	-0.15439	0.00129
0.3706	0.01415	0.3416	0.01225	0.3416	0.01386	0.3416	0.02645		0.20853	0.01427	0.22543	0.01326	0.16759	0.01281	0.17069	0.01662		-0.13386	-0.000157128	-0.15512	0.000424022	-0.15569	-0.000589908	-0.15421	0.00129
0.3725	0.01437	0.3435	0.01237	0.3435	0.01192	0.3435	0.02514		0.20926	0.01427	0.22621	0.01326	0.1677	0.01281	0.17147	0.01663		-0.13369	-0.000157128	-0.15493	0.000423979	-0.15549	-0.000592056	-0.15403	0.00128
0.3745	0.01442	0.3455	0.01162	0.3455	0.01117	0.3455	0.02122		0.20999	0.01426	0.22699	0.01325	0.16836	0.01281	0.1716	0.01663		-0.13352	-0.000157128	-0.15473	0.000423936	-0.1553	-0.000594208	-0.15385	0.00128
0.3765	0.01295	0.3475	0.01219	0.3475	0.01361	0.3475	0.01614		0.21073	0.01426	0.22778	0.01325	0.16914	0.01281	0.17224	0.01663		-0.13335	-0.000157128	-0.15453	0.000423892	-0.1551	-0.000596362	-0.15367	0.00127
0.3784	0.0134	0.3494	0.01218	0.3494	0.01533	0.3494	0.01986		0.21146	0.01425	0.22856	0.01324	0.1696	0.01281	0.17301	0.01664		-0.13317	-0.000157128	-0.15433	0.000423848	-0.15491	-0.000598521	-0.15349	0.00126
0.3804	0.0139	0.3514	0.01232	0.3514	0.01572	0.3514	0.02294		0.21219	0.01425	0.22934	0.01324	0.16992	0.01281	0.1735	0.01664		-0.133	-0.000157128	-0.15413	0.000423803	-0.15471	-0.000600682	-0.15331	0.00126
0.3824	0.01413	0.3534	0.01336	0.3534	0.01387	0.3534	0.02325		0.21292	0.01424	0.23012	0.01323	0.17069	0.01281	0.17378	0.01664		-0.13283	-0.000157128	-0.15394	0.000423759	-0.15452	-0.000602847	-0.15313	0.00125
0.3843	0.01314	0.3553	0.01256	0.3553	0.0139	0.3553	0.02655		0.21365	0.01424	0.23091	0.01323	0.17147	0.01281	0.17456	0.01665		-0.13266	-0.000157128	-0.15374	0.000423713	-0.15432	-0.000605016	-0.15295	0.00124
0.3863	0.01307	0.3573	0.01257	0.3573	0.01472	0.3573	0.02163		0.21439	0.01424	0.23169	0.01322	0.1716	0.01281	0.17533	0.01665		-0.13249	-0.000157128	-0.15354	0.000423668	-0.15412	-0.000607188	-0.15277	0.00124
0.3882	0.01261	0.3592	0.01337	0.3592	0.0153	0.3592	0.01556		0.21512	0.01423	0.23247	0.01322	0.17225	0.01281	0.1755	0.01665		-0.13232	-0.000157128	-0.15334	0.000423622	-0.15393	-0.000609363	-0.15259	0.00123
0.3902	0.01398	0.3612	0.0133	0.3612	0.01346	0.3612	0.01801		0.21585	0.01423	0.23326	0.01321	0.17302	0.01281	0.1761	0.01666		-0.13215	-0.000157128	-0.15315	0.000423575	-0.15373	-0.000611542	-0.15241	0.00123
0.3922	0.01301	0.3632	0.01375	0.3632	0.01449	0.3632	0.0181		0.21658	0.01422	0.23404	0.01321	0.1735	0.01281	0.17688	0.01666		-0.13198	-0.000157128	-0.15295	0.000423528	-0.15354	-0.000613724	-0.15223	0.00122
0.3941	0.01243	0.3651	0.01255	0.3651	0.01266	0.3651	0.02081		0.21731	0.01422	0.23482	0.0132	0.1738	0.01281	0.1774	0.01667		-0.13181	-0.000157128	-0.15275	0.000423481	-0.15334	-0.000615909	-0.15205	0.00121
0.3961	0.01273	0.3671	0.01253	0.3671	0.01196	0.3671	0.01632		0.21805	0.01421	0.2356	0.0132	0.17458	0.01281	0.17765	0.01667		-0.13164	-0.000157128	-0.15255	0.000423433	-0.15314	-0.000618098	-0.15187	0.00121
0.398	0.01334	0.369	0.01347	0.369	0.01027	0.369	0.01609		0.21878	0.01421	0.23639	0.01319	0.17535	0.01281	0.17842	0.01667		-0.13147	-0.000157128	-0.15235	0.000423385	-0.15295	-0.00062029	-0.15169	0.0012
0.4	0.0132	0.371	0.01401	0.371	0.01067	0.371	0.01806		0.21951	0.0142	0.23717	0.01319	0.1755	0.01281	0.17919	0.01668		-0.1313	-0.000157128	-0.15216	0.000423337	-0.15275	-0.000622486	-0.15151	0.00119
0.402	0.0146	0.373	0.01255	0.373	0.01494	0.373	0.02061		0.22024	0.0142	0.23795	0.01318	0.17613	0.01281	0.1794	0.01668		-0.13113	-0.000157128	-0.15196	0.000423288	-0.15256	-0.000624685	-0.15133	0.00119
0.4039	0.01411	0.3749	0.01121	0.3749	0.01528	0.3749	0.02305		0.22097	0.01419	0.23873	0.01318	0.17691	0.01281	0.17997	0.01668		-0.13096	-0.000157128	-0.15176	0.000423238	-0.15236	-0.000626888	-0.15115	0.00118
0.4059	0.01313	0.3769	0.01083	0.3769	0.01293	0.3769	0.02044		0.22171	0.01419	0.23952	0.01317	0.1774	0.01281	0.18074	0.01669		-0.13079	-0.000157128	-0.15156	0.000423189	-0.15217	-0.000629094	-0.15097	0.00118
0.4079	0.01286	0.3789	0.01146	0.3789	0.01322	0.3789	0.01893		0.22244	0.01418	0.2403	0.01317	0.17768	0.01281	0.1813	0.01669		-0.13062	-0.000157128	-0.15137	0.000423138	-0.15197	-0.000631303	-0.15079	0.00117
0.4098	0.01356	0.3808	0.01204	0.3808	0.01052	0.3808	0.01945		0.22317	0.01418	0.24108	0.01317	0.17846	0.01281	0.18151	0.01669		-0.13045	-0.000157128	-0.15117	0.000423088	-0.15177	-0.000633516	-0.15061	0.00116
0.4118	0.0137	0.3828	0.01042	0.3828	0.00827	0.3828	0.01385		0.2239	0.01417	0.24187	0.01316	0.17924	0.01281	0.18229	0.0167		-0.13028	-0.000157128	-0.15097	0.000423036	-0.15158	-0.000635733	-0.15043	0.00116
0.4138	0.01422	0.3848	0.01068	0.3848	0.00988	0.3848	0.01196		0.22464	0.01417	0.24265	0.01316	0.1794	0.01281	0.18306	0.01671		-0.13011	-0.000157128	-0.15077	0.000422985	-0.15138	-0.000637953	-0.15025	0.00115
0.4157	0.0143	0.3867	0.01186	0.3867	0.01312	0.3867	0.01587		0.22537	0.01417	0.24343	0.01315	0.18001	0.01281	0.1833	0.01671		-0.12994	-0.000157128	-0.15057	0.000422933	-0.15119	-0.000640176	-0.15006	0.00115
0.4177	0.01438	0.3887	0.01254	0.3887	0.01414	0.3887	0.02269		0.2261	0.01416	0.24421	0.01315	0.18079	0.01281	0.18383	0.01671		-0.12977	-0.000157128	-0.15038	0.00042288	-0.15099	-0.000642403	-0.14988	0.00114
0.4197	0.01342	0.3907	0.01156	0.3907	0.0137	0.3907	0.02515		0.22683	0.01416	0.245	0.01314	0.1813	0.01281	0.1846	0.01672		-0.1296	-0.000157128	-0.15018	0.000422827	-0.15079	-0.000644633	-0.1497	0.00113
0.4216	0.01177	0.3926	0.01204	0.3926	0.01386	0.3926	0.01987		0.22756	0.01415	0.24578	0.01314	0.18157	0.01281	0.1852	0.01672		-0.12942	-0.000157128	-0.14998	0.000422774	-0.1506	-0.000646867	-0.14952	0.00113
0.4236	0.01266	0.3946	0.01229	0.3946	0.01298	0.3946	0.01675		0.2283	0.01415	0.24656	0.01313	0.18234	0.01281	0.18538	0.01672		-0.12925	-0.000157128	-0.14978	0.00042272	-0.1504	-0.000649104	-0.14934	0.00112
0.4255	0.0134	0.3965	0.01242	0.3965	0.0134	0.3965	0.02352		0.22903	0.01414	0.24735	0.01313	0.18312	0.01281	0.18615	0.01673		-0.12908	-0.000157128	-0.14958	0.000422666	-0.15021	-0.000651345	-0.14916	0.00111
0.4275	0.01285	0.3985	0.01262	0.3985	0.01122	0.3985	0.02032		0.22976	0.01414	0.24813	0.01312	0.1833	0.01281	0.18692	0.01673		-0.12891	-0.000157128	-0.14939	0.000422611	-0.15001	-0.000653589	-0.14898	0.00111
0.4295	0.01275	0.4005	0.01313	0.4005	0.00984	0.4005	0.0169		0.23049	0.01413	0.24891	0.01312	0.1839	0.01281	0.1872	0.01673		-0.12874	-0.000157128	-0.14919	0.000422555	-0.14982	-0.000655837	-0.1488	0.0011
0.4314	0.01286	0.4024	0.01361	0.4024	0.01291	0.4024	0.01742		0.23122	0.01413	0.24969	0.01311	0.18467	0.01281	0.1877	0.01674		-0.12857	-0.000157128	-0.14899	0.0004225	-0.14962	-0.000658089	-0.14862	0.0011
0.4334	0.01337	0.4044	0.01258	0.4044	0.01619	0.4044	0.01982		0.23196	0.01412	0.25048	0.01311	0.1852	0.01281	0.18847	0.01674		-0.1284	-0.000157128	-0.14879	0.000422443	-0.14942	-0.000660343	-0.14844	0.00109
0.4354	0.01304	0.4064	0.01177	0.4064	0.01427	0.4064	0.0221		0.23269	0.01412	0.25126	0.0131	0.18545	0.01281	0.1891	0.01675		-0.12823	-0.000157128	-0.1486	0.000422386	-0.14923	-0.000662602	-0.14826	0.00108
0.4373	0.01325	0.4083	0.01185	0.4083	0.01415	0.4083	0.01636		0.23342	0.01411	0.25204	0.0131	0.18623	0.01281	0.18924	0.01675		-0.12806	-0.000157128	-0.1484	0.000422329	-0.14903	-0.000664864	-0.14808	0.00108
0.4393	0.01376	0.4103	0.0115	0.4103	0.01421	0.4103	0.01686		0.23415	0.01411	0.25282	0.01309	0.18701	0.01281	0.19002	0.01675		-0.12789	-0.000157128	-0.1482	0.000422271	-0.14884	-0.000667129	-0.1479	0.00107
0.4413	0.0133	0.4123	0.01334	0.4123	0.01326	0.4123	0.01737		0.23488	0.01411	0.25361	0.01309	0.1872	0.01281	0.19079	0.01676		-0.12772	-0.000157128	-0.148	0.000422213	-0.14864	-0.000669398	-0.14772	0.00106
0.4432	0.01327	0.4142	0.01488	0.4142	0.013	0.4142	0.02055		0.23562	0.0141	0.25439	0.01309	0.18778	0.01281	0.1911	0.01676		-0.12755	-0.000157128	-0.1478	0.000422154	-0.14845	-0.000671671	-0.14754	0.00106
0.4452	0.01275	0.4162	0.01223	0.4162	0.01574	0.4162	0.02124		0.23635	0.0141	0.25517	0.01308	0.18856	0.01281	0.19156	0.01676		-0.12738	-0.000157128	-0.14761	0.000422095	-0.14825	-0.000673947	-0.14736	0.00105
0.4472	0.01316	0.4182	0.01244	0.4182	0.01295	0.4182	0.02323		0.23708	0.01409	0.25596	0.01308	0.1891	0.01281	0.19233	0.01677		-0.12721	-0.000157128	-0.14741	0.000422035	-0.14805	-0.000676227	-0.14718	0.00105
0.4491	0.01272	0.4201	0.01373	0.4201	0.01026	0.4201	0.01674		0.23781	0.01409	0.25674	0.01307	0.18934	0.01281	0.193	0.01677		-0.12704	-0.000157128	-0.14721	0.000421974	-0.14786	-0.00067851	-0.147	0.00104
0.4511	0.01268	0.4221	0.01389	0.4221	0.01287	0.4221	0.02043		0.23854	0.01408	0.25752	0.01307	0.19011	0.01281	0.19311	0.01677		-0.12687	-0.000157128	-0.14701	0.000421913	-0.14766	-0.000680797	-0.14682	0.00103
0.4531	0.01315	0.4241	0.01453	0.4241	0.01531	0.4241	0.01811		0.23928	0.01408	0.2583	0.01306	0.19089	0.01281	0.19388	0.01678		-0.1267	-0.000157128	-0.14682	0.000421852	-0.14747	-0.000683087	-0.14664	0.00103
0.455	0.01345	0.426	0.01497	0.426	0.01467	0.426	0.02284		0.24001	0.01407	0.25909	0.01306	0.1911	0.01281	0.19465	0.01678		-0.12653	-0.000157128	-0.14662	0.00042179	-0.14727	-0.000685381	-0.14646	0.00102
0.457	0.01309	0.428	0.01245	0.428	0.0137	0.428	0.02367		0.24074	0.01407	0.25987	0.01305	0.19167	0.01281	0.195	0.01679		-0.12636	-0.000157128	-0.14642	0.000421727	-0.14707	-0.000687679	-0.14628	0.00102
0.459	0.01267	0.43	0.01042	0.43	0.01474	0.43	0.0194		0.24147	0.01406	0.26065	0.01305	0.19244	0.01281	0.19543	0.01679		-0.12619	-0.000157128	-0.14622	0.000421664	-0.14688	-0.00068998	-0.1461	0.00101
0.461	0.01261	0.432	0.0127	0.432	0.01434	0.432	0.01478		0.24221	0.01406	0.26144	0.01304	0.193	0.01281	0.1962	0.01679		-0.12602	-0.000157128	-0.14602	0.0004216	-0.14668	-0.000692284	-0.14592	0.001
0.4629	0.01248	0.4339	0.01399	0.4339	0.01318	0.4339	0.01856		0.24294	0.01406	0.26222	0.01304	0.19322	0.01281	0.1969	0.0168		-0.12584	-0.000157128	-0.14583	0.000421536	-0.14649	-0.000694593	-0.14574	0.000996773
0.4649	0.01225	0.4359	0.013	0.4359	0.01213	0.4359	0.01931		0.24367	0.01405	0.263	0.01303	0.194	0.01281	0.19697	0.0168		-0.12567	-0.000157128	-0.14563	0.000421471	-0.14629	-0.000696905	-0.14556	0.000990587
0.4669	0.01326	0.4379	0.01205	0.4379	0.0149	0.4379	0.02032		0.2444	0.01405	0.26378	0.01303	0.19477	0.01281	0.19774	0.01681		-0.1255	-0.000157128	-0.14543	0.000421406	-0.1461	-0.00069922	-0.14538	0.000984401
0.4688	0.01396	0.4398	0.01182	0.4398	0.01285	0.4398	0.01746		0.24513	0.01404	0.26457	0.01302	0.195	0.01281	0.19852	0.01681		-0.12533	-0.000157128	-0.14523	0.00042134	-0.1459	-0.00070154	-0.1452	0.000978215
0.4708	0.01455	0.4418	0.01171	0.4418	0.01289	0.4418	0.01878		0.24587	0.01404	0.26535	0.01302	0.19555	0.01281	0.1989	0.01681		-0.12516	-0.000157128	-0.14504	0.000421273	-0.1457	-0.000703863	-0.14502	0.000972029
0.4728	0.0141	0.4438	0.01127	0.4438	0.01361	0.4438	0.01675		0.2466	0.01403	0.26613	0.01302	0.19633	0.01281	0.19929	0.01682		-0.12499	-0.000157128	-0.14484	0.000421206	-0.14551	-0.000706189	-0.14484	0.000965843
0.4747	0.01422	0.4457	0.0126	0.4457	0.01279	0.4457	0.0166		0.24733	0.01403	0.26692	0.01301	0.1969	0.01281	0.20006	0.01682		-0.12482	-0.000157128	-0.14464	0.000421139	-0.14531	-0.000708519	-0.14466	0.000959657
0.4767	0.01384	0.4477	0.01568	0.4477	0.01542	0.4477	0.01488		0.24806	0.01402	0.2677	0.01301	0.1971	0.01281	0.2008	0.01683		-0.12465	-0.000157128	-0.14444	0.00042107	-0.14512	-0.000710853	-0.14448	0.000953471
0.4787	0.01315	0.4497	0.0152	0.4497	0.01495	0.4497	0.01205		0.24879	0.01402	0.26848	0.013	0.19788	0.01281	0.20084	0.01683		-0.12448	-0.000157128	-0.14424	0.000421001	-0.14492	-0.00071319	-0.1443	0.000947285
0.4806	0.01366	0.4516	0.01347	0.4516	0.01364	0.4516	0.01249		0.24953	0.01402	0.26926	0.013	0.19866	0.01281	0.20161	0.01683		-0.12431	-0.000157128	-0.14405	0.000420932	-0.14473	-0.000715531	-0.14412	0.000941099
0.4826	0.0133	0.4536	0.01395	0.4536	0.01212	0.4536	0.01167		0.25026	0.01401	0.27005	0.01299	0.1989	0.01281	0.20238	0.01684		-0.12414	-0.000157128	-0.14385	0.000420862	-0.14453	-0.000717876	-0.14394	0.000934913
0.4846	0.01384	0.4556	0.01227	0.4556	0.01088	0.4556	0.01431		0.25099	0.01401	0.27083	0.01299	0.19943	0.01281	0.2028	0.01684		-0.12397	-0.000157128	-0.14365	0.000420791	-0.14433	-0.000720225	-0.14376	0.000928727
0.4866	0.0123	0.4576	0.01161	0.4576	0.01146	0.4576	0.01074		0.25172	0.014	0.27161	0.01298	0.20021	0.01281	0.20315	0.01684		-0.1238	-0.000157128	-0.14345	0.000420719	-0.14414	-0.000722577	-0.14358	0.000922541
0.4885	0.01186	0.4595	0.01212	0.4595	0.01285	0.4595	0.01513		0.25245	0.014	0.27239	0.01298	0.2008	0.01281	0.20393	0.01685		-0.12363	-0.000157128	-0.14326	0.000420647	-0.14394	-0.000724932	-0.1434	0.000916355
0.4905	0.01258	0.4615	0.0113	0.4615	0.00927	0.4615	0.01344		0.25319	0.01399	0.27318	0.01297	0.20099	0.01281	0.2047	0.01685		-0.12346	-0.000157128	-0.14306	0.000420575	-0.14375	-0.000727292	-0.14322	0.000910169
0.4925	0.01299	0.4635	0.01274	0.4635	0.00938	0.4635	0.01374		0.25392	0.01399	0.27396	0.01297	0.20176	0.01281	0.2047	0.01685		-0.12329	-0.000157128	-0.14286	0.000420501	-0.14355	-0.000729655	-0.14304	0.000903983
0.4945	0.01231	0.4655	0.01286	0.4655	0.01258	0.4655	0.01984		0.25465	0.01398	0.27474	0.01297	0.20254	0.01281	0.20547	0.01686		-0.12312	-0.000157128	-0.14266	0.000420428	-0.14335	-0.000732022	-0.14286	0.000897797
0.4964	0.01202	0.4674	0.01325	0.4674	0.01352	0.4674	0.01746		0.25538	0.01398	0.27553	0.01296	0.2028	0.01281	0.20625	0.01686		-0.12295	-0.000157128	-0.14246	0.000420353	-0.14316	-0.000734392	-0.14268	0.000891611
0.4984	0.01214	0.4694	0.0123	0.4694	0.01278	0.4694	0.01192		0.25611	0.01398	0.27631	0.01296	0.20332	0.01281	0.2067	0.01687		-0.12278	-0.000157128	-0.14227	0.000420278	-0.14296	-0.000736767	-0.1425	0.000885425
0.5004	0.01278	0.4714	0.01212	0.4714	0.01454	0.4714	0.01223		0.25685	0.01397	0.27709	0.01295	0.20409	0.01281	0.20702	0.01687		-0.12261	-0.000157128	-0.14207	0.000420202	-0.14277	-0.000739145	-0.14232	0.000879238
0.5023	0.01219	0.4733	0.01053	0.4733	0.01534	0.4733	0.01348		0.25758	0.01397	0.27787	0.01295	0.2047	0.01281	0.20779	0.01687		-0.12244	-0.000157128	-0.14187	0.000420125	-0.14257	-0.000741526	-0.14214	0.000873052
0.5043	0.0126	0.4753	0.01116	0.4753	0.01245	0.4753	0.01355		0.25831	0.01396	0.27866	0.01294	0.20487	0.01281	0.20856	0.01688		-0.12226	-0.000157128	-0.14167	0.000420048	-0.14238	-0.000743912	-0.14196	0.000866866
0.5063	0.0132	0.4773	0.01247	0.4773	0.01253	0.4773	0.01021		0.25904	0.01396	0.27944	0.01294	0.20565	0.01281	0.2086	0.01688		-0.12209	-0.000157128	-0.14148	0.00041997	-0.14218	-0.000746301	-0.14178	0.00086068
0.5083	0.01394	0.4793	0.01192	0.4793	0.01522	0.4793	0.01193		0.25977	0.01395	0.28022	0.01293	0.20642	0.01281	0.20934	0.01688		-0.12192	-0.000157128	-0.14128	0.000419891	-0.14198	-0.000748694	-0.1416	0.000854494
0.5102	0.01454	0.4812	0.01123	0.4812	0.01404	0.4812	0.01989		0.26051	0.01395	0.28101	0.01293	0.2067	0.01281	0.21011	0.01689		-0.12175	-0.000157128	-0.14108	0.000419812	-0.14179	-0.00075109	-0.14142	0.000848308
0.5122	0.01316	0.4832	0.00978	0.4832	0.01223	0.4832	0.0216		0.26124	0.01394	0.28179	0.01292	0.2072	0.01281	0.2106	0.01689		-0.12158	-0.000157128	-0.14088	0.000419732	-0.14159	-0.000753491	-0.14124	0.000842122
0.5142	0.01184	0.4852	0.01005	0.4852	0.01351	0.4852	0.02017		0.26197	0.01394	0.28257	0.01292	0.20798	0.01281	0.21088	0.01689		-0.12141	-0.000157128	-0.14068	0.000419651	-0.1414	-0.000755895	-0.14106	0.000835936
0.5162	0.01171	0.4872	0.011	0.4872	0.01169	0.4872	0.01977		0.2627	0.01394	0.28335	0.01292	0.2086	0.01281	0.21166	0.0169		-0.12124	-0.000157128	-0.14049	0.00041957	-0.1412	-0.000758303	-0.14088	0.00082975
0.5181	0.01163	0.4891	0.01032	0.4891	0.01302	0.4891	0.01879		0.26344	0.01393	0.28414	0.01291	0.20875	0.01281	0.21243	0.0169		-0.12107	-0.000157128	-0.14029	0.000419488	-0.14101	-0.000760715	-0.1407	0.000823564
0.5201	0.01221	0.4911	0.01128	0.4911	0.01249	0.4911	0.01836		0.26417	0.01393	0.28492	0.01291	0.20953	0.01281	0.2125	0.0169		-0.1209	-0.000157128	-0.14009	0.000419405	-0.14081	-0.00076313	-0.14052	0.000817378
0.5221	0.01285	0.4931	0.01188	0.4931	0.01614	0.4931	0.01865		0.2649	0.01392	0.2857	0.0129	0.21031	0.01281	0.2132	0.01691		-0.12073	-0.000157128	-0.13989	0.000419321	-0.14061	-0.000765549	-0.14034	0.000811192
0.5241	0.01336	0.4951	0.01174	0.4951	0.01365	0.4951	0.01823		0.26563	0.01392	0.28648	0.0129	0.2106	0.01281	0.21397	0.01691		-0.12056	-0.000157128	-0.13969	0.000419237	-0.14042	-0.000767972	-0.14015	0.000805006
0.526	0.01342	0.497	0.01158	0.497	0.01662	0.497	0.01963		0.26636	0.01391	0.28727	0.01289	0.21109	0.01281	0.2145	0.01692		-0.12039	-0.000157128	-0.1395	0.000419152	-0.14022	-0.000770399	-0.13997	0.00079882
0.528	0.01287	0.499	0.01223	0.499	0.0172	0.499	0.02246		0.2671	0.01391	0.28805	0.01289	0.21186	0.01281	0.21475	0.01692		-0.12022	-0.000157128	-0.1393	0.000419066	-0.14003	-0.00077283	-0.13979	0.000792634
0.53	0.01185	0.501	0.0118	0.501	0.01283	0.501	0.01652		0.26783	0.01391	0.28883	0.01288	0.2125	0.01281	0.21552	0.01692		-0.12005	-0.000157128	-0.1391	0.000418979	-0.13983	-0.000775264	-0.13961	0.000786448
0.532	0.01215	0.503	0.01276	0.503	0.01404	0.503	0.0109		0.26856	0.0139	0.28962	0.01288	0.21264	0.01281	0.21629	0.01693		-0.11988	-0.000157128	-0.1389	0.000418892	-0.13963	-0.000777702	-0.13943	0.000780262
0.5339	0.01252	0.5049	0.01451	0.5049	0.01238	0.5049	0.01451		0.26929	0.0139	0.2904	0.01288	0.21342	0.01281	0.2164	0.01693		-0.11971	-0.000157128	-0.13871	0.000418804	-0.13944	-0.000780144	-0.13925	0.000774076
0.5359	0.01184	0.5069	0.01271	0.5069	0.01337	0.5069	0.02238		0.27002	0.01389	0.29118	0.01287	0.21419	0.01281	0.21707	0.01693		-0.11954	-0.000157128	-0.13851	0.000418715	-0.13924	-0.00078259	-0.13907	0.00076789
0.5379	0.0124	0.5089	0.01238	0.5089	0.01269	0.5089	0.02799		0.27076	0.01389	0.29196	0.01287	0.2145	0.01281	0.21784	0.01694		-0.11937	-0.000157128	-0.13831	0.000418625	-0.13905	-0.00078504	-0.13889	0.000761704
0.5399	0.01312	0.5109	0.012	0.5109	0.01112	0.5109	0.01956		0.27149	0.01388	0.29275	0.01286	0.21497	0.01281	0.2184	0.01694		-0.1192	-0.000157128	-0.13811	0.000418535	-0.13885	-0.000787493	-0.13871	0.000755518
0.5418	0.01277	0.5128	0.01131	0.5128	0.01313	0.5128	0.01417		0.27222	0.01388	0.29353	0.01286	0.21575	0.01281	0.21861	0.01695		-0.11903	-0.000157128	-0.13791	0.000418444	-0.13866	-0.000789951	-0.13853	0.000749332
0.5438	0.01223	0.5148	0.01145	0.5148	0.01466	0.5148	0.01153		0.27295	0.01388	0.29431	0.01285	0.2164	0.01281	0.21938	0.01695		-0.11886	-0.000157128	-0.13772	0.000418352	-0.13846	-0.000792412	-0.13835	0.000743146
0.5458	0.01173	0.5168	0.01168	0.5168	0.01212	0.5168	0.01897		0.27368	0.01387	0.2951	0.01285	0.21652	0.01281	0.22016	0.01696		-0.11868	-0.000157128	-0.13752	0.000418259	-0.13826	-0.000794877	-0.13817	0.00073696
0.5478	0.01203	0.5188	0.01119	0.5188	0.01331	0.5188	0.0244		0.27442	0.01387	0.29588	0.01284	0.2173	0.01281	0.2203	0.01696		-0.11851	-0.000157128	-0.13732	0.000418165	-0.13807	-0.000797346	-0.13799	0.000730774
0.5498	0.01198	0.5208	0.01163	0.5208	0.01044	0.5208	0.03113		0.27515	0.01386	0.29666	0.01284	0.21808	0.01281	0.22093	0.01696		-0.11834	-0.000157128	-0.13712	0.00041807	-0.13787	-0.000799818	-0.13781	0.000724588
0.5517	0.01218	0.5227	0.01056	0.5227	0.01281	0.5227	0.02865		0.27588	0.01386	0.29744	0.01284	0.2184	0.01281	0.2217	0.01697		-0.11817	-0.000157128	-0.13693	0.000417975	-0.13768	-0.000802295	-0.13763	0.000718402
0.5537	0.01183	0.5247	0.01177	0.5247	0.01388	0.5247	0.02328		0.27661	0.01385	0.29823	0.01283	0.21885	0.01281	0.2223	0.01697		-0.118	-0.000157128	-0.13673	0.000417879	-0.13748	-0.000804776	-0.13745	0.000712216
0.5557	0.01173	0.5267	0.01091	0.5267	0.01116	0.5267	0.0272		0.27734	0.01385	0.29901	0.01283	0.21963	0.01281	0.22248	0.01697		-0.11783	-0.000157128	-0.13653	0.000417782	-0.13728	-0.00080726	-0.13727	0.00070603
0.5577	0.0113	0.5287	0.0107	0.5287	0.01173	0.5287	0.02617		0.27808	0.01385	0.29979	0.01282	0.2203	0.01281	0.22325	0.01698		-0.11766	-0.000157128	-0.13633	0.000417684	-0.13709	-0.000809748	-0.13709	0.000699844
0.5597	0.01094	0.5307	0.01094	0.5307	0.01374	0.5307	0.01956		0.27881	0.01384	0.30057	0.01282	0.22041	0.01281	0.22402	0.01698		-0.11749	-0.000157128	-0.13613	0.000417585	-0.13689	-0.00081224	-0.13691	0.000693658
0.5616	0.01256	0.5326	0.00982	0.5326	0.01187	0.5326	0.01716		0.27954	0.01384	0.30136	0.01281	0.22118	0.01281	0.2242	0.01698		-0.11732	-0.000157128	-0.13594	0.000417485	-0.1367	-0.000814736	-0.13673	0.000687472
0.5636	0.01203	0.5346	0.01219	0.5346	0.0144	0.5346	0.01797		0.28027	0.01383	0.30214	0.01281	0.22196	0.01281	0.22479	0.01699		-0.11715	-0.000157128	-0.13574	0.000417385	-0.1365	-0.000817236	-0.13655	0.000681286
0.5656	0.01239	0.5366	0.01297	0.5366	0.0147	0.5366	0.02123		0.28101	0.01383	0.30292	0.01281	0.2223	0.01281	0.22557	0.01699		-0.11698	-0.000157128	-0.13554	0.000417284	-0.13631	-0.00081974	-0.13637	0.0006751
0.5676	0.01271	0.5386	0.01087	0.5386	0.01462	0.5386	0.01624		0.28174	0.01382	0.30371	0.0128	0.22274	0.01281	0.2262	0.017		-0.11681	-0.000157128	-0.13534	0.000417181	-0.13611	-0.000822248	-0.13619	0.000668914
0.5696	0.01298	0.5406	0.01064	0.5406	0.01456	0.5406	0.01652		0.28247	0.01382	0.30449	0.0128	0.22351	0.01281	0.22634	0.017		-0.11664	-0.000157128	-0.13515	0.000417078	-0.13591	-0.00082476	-0.13601	0.000662728
0.5715	0.01294	0.5425	0.01095	0.5425	0.01474	0.5425	0.01615		0.2832	0.01382	0.30527	0.01279	0.2242	0.01281	0.22711	0.017		-0.11647	-0.000157128	-0.13495	0.000416974	-0.13572	-0.000827275	-0.13583	0.000656542
0.5735	0.01256	0.5445	0.0135	0.5445	0.01322	0.5445	0.01259		0.28393	0.01381	0.30605	0.01279	0.22429	0.01281	0.22789	0.01701		-0.1163	-0.000157128	-0.13475	0.000416869	-0.13552	-0.000829795	-0.13565	0.000650356
0.5755	0.01203	0.5465	0.01302	0.5465	0.01053	0.5465	0.01986		0.28467	0.01381	0.30684	0.01278	0.22507	0.01281	0.2281	0.01701		-0.11613	-0.000157128	-0.13455	0.000416763	-0.13533	-0.000832319	-0.13547	0.00064417
0.5775	0.01188	0.5485	0.01283	0.5485	0.01163	0.5485	0.02213		0.2854	0.0138	0.30762	0.01278	0.22584	0.01281	0.22866	0.01701		-0.11596	-0.000157128	-0.13435	0.000416656	-0.13513	-0.000834846	-0.13529	0.000637984
0.5795	0.01158	0.5505	0.01138	0.5505	0.01159	0.5505	0.01978		0.28613	0.0138	0.3084	0.01277	0.2262	0.01281	0.22943	0.01702		-0.11579	-0.000157128	-0.13416	0.000416548	-0.13494	-0.000837377	-0.13511	0.000631798
0.5814	0.01201	0.5524	0.01021	0.5524	0.01276	0.5524	0.00665		0.28686	0.0138	0.30919	0.01277	0.22662	0.01281	0.2301	0.01702		-0.11562	-0.000157128	-0.13396	0.000416439	-0.13474	-0.000839913	-0.13493	0.000625612
0.5834	0.01244	0.5544	0.01172	0.5544	0.01174	0.5544	0.00564		0.28759	0.01379	0.30997	0.01277	0.2274	0.01281	0.2302	0.01702		-0.11545	-0.000157128	-0.13376	0.00041633	-0.13454	-0.000842452	-0.13475	0.000619426
0.5854	0.01128	0.5564	0.01077	0.5564	0.01247	0.5564	0.01588		0.28833	0.01379	0.31075	0.01276	0.2281	0.01281	0.23098	0.01703		-0.11528	-0.000157128	-0.13356	0.000416219	-0.13435	-0.000844996	-0.13457	0.00061324
0.5874	0.0117	0.5584	0.00898	0.5584	0.01247	0.5584	0.014		0.28906	0.01378	0.31153	0.01276	0.22817	0.01281	0.23175	0.01703		-0.11511	-0.000157128	-0.13337	0.000416107	-0.13415	-0.000847543	-0.13439	0.000607054
0.5894	0.01277	0.5604	0.00996	0.5604	0.01195	0.5604	0.02012		0.28979	0.01378	0.31232	0.01275	0.22895	0.01281	0.232	0.01703		-0.11493	-0.000157128	-0.13317	0.000415995	-0.13396	-0.000850094	-0.13421	0.000600868
0.5914	0.01283	0.5624	0.00988	0.5624	0.01296	0.5624	0.01927		0.29052	0.01377	0.3131	0.01275	0.22973	0.01281	0.23252	0.01704		-0.11476	-0.000157128	-0.13297	0.000415881	-0.13376	-0.000852649	-0.13403	0.000594682
0.5933	0.0134	0.5643	0.01102	0.5643	0.01302	0.5643	0.01983		0.29125	0.01377	0.31388	0.01274	0.2301	0.01281	0.2333	0.01704		-0.11459	-0.000157128	-0.13277	0.000415766	-0.13356	-0.000855209	-0.13385	0.000588496
0.5953	0.01318	0.5663	0.01187	0.5663	0.01447	0.5663	0.0184		0.29199	0.01377	0.31466	0.01274	0.2305	0.01281	0.234	0.01705		-0.11442	-0.000157128	-0.13257	0.000415651	-0.13337	-0.000857772	-0.13367	0.00058231
0.5973	0.01327	0.5683	0.01141	0.5683	0.01741	0.5683	0.01572		0.29272	0.01376	0.31545	0.01274	0.23128	0.01281	0.23407	0.01705		-0.11425	-0.000157128	-0.13238	0.000415534	-0.13317	-0.000860339	-0.13349	0.000576124
0.5993	0.01208	0.5703	0.01221	0.5703	0.01554	0.5703	0.01356		0.29345	0.01376	0.31623	0.01273	0.232	0.01281	0.23484	0.01705		-0.11408	-0.000157128	-0.13218	0.000415416	-0.13298	-0.000862911	-0.13331	0.000569938
0.6013	0.01221	0.5723	0.01269	0.5723	0.01307	0.5723	0.01957		0.29418	0.01375	0.31701	0.01273	0.23206	0.01281	0.23561	0.01706		-0.11391	-0.000157128	-0.13198	0.000415298	-0.13278	-0.000865486	-0.13313	0.000563752
0.6033	0.01175	0.5743	0.01257	0.5743	0.00693	0.5743	0.01732		0.29491	0.01375	0.3178	0.01272	0.23283	0.01281	0.2359	0.01706		-0.11374	-0.000157128	-0.13178	0.000415178	-0.13259	-0.000868065	-0.13295	0.000557566
0.6052	0.01197	0.5762	0.01245	0.5762	0.00772	0.5762	0.01857		0.29565	0.01375	0.31858	0.01272	0.23361	0.01281	0.23639	0.01706		-0.11357	-0.000157128	-0.13159	0.000415057	-0.13239	-0.000870649	-0.13277	0.00055138
0.6072	0.01191	0.5782	0.01008	0.5782	0.01135	0.5782	0.01604		0.29638	0.01374	0.31936	0.01271	0.234	0.01281	0.23716	0.01707		-0.1134	-0.000157128	-0.13139	0.000414935	-0.13219	-0.000873236	-0.13259	0.000545194
0.6092	0.01211	0.5802	0.00964	0.5802	0.01453	0.5802	0.02076		0.29711	0.01374	0.32014	0.01271	0.23439	0.01281	0.2379	0.01707		-0.11323	-0.000157128	-0.13119	0.000414812	-0.132	-0.000875828	-0.13241	0.000539008
0.6112	0.01229	0.5822	0.01072	0.5822	0.01392	0.5822	0.02462		0.29784	0.01373	0.32093	0.01271	0.23517	0.01281	0.23793	0.01707		-0.11306	-0.000157128	-0.13099	0.000414688	-0.1318	-0.000878423	-0.13223	0.000532822
0.6132	0.01195	0.5842	0.01094	0.5842	0.01446	0.5842	0.02604		0.29858	0.01373	0.32171	0.0127	0.2359	0.01281	0.23871	0.01708		-0.11289	-0.000157128	-0.13079	0.000414563	-0.13161	-0.000881023	-0.13205	0.000526636
0.6152	0.01368	0.5862	0.01194	0.5862	0.01182	0.5862	0.02893		0.29931	0.01373	0.32249	0.0127	0.23594	0.01281	0.23948	0.01708		-0.11272	-0.000157128	-0.1306	0.000414436	-0.13141	-0.000883627	-0.13187	0.00052045
0.6171	0.01368	0.5881	0.01066	0.5881	0.01112	0.5881	0.02403		0.30004	0.01372	0.32328	0.01269	0.23672	0.01281	0.2399	0.01709		-0.11255	-0.000157128	-0.1304	0.000414309	-0.13122	-0.000886234	-0.13169	0.000514264
0.6191	0.01358	0.5901	0.00984	0.5901	0.0098	0.5901	0.0221		0.30077	0.01372	0.32406	0.01269	0.2375	0.01281	0.24025	0.01709		-0.11238	-0.000157128	-0.1302	0.000414181	-0.13102	-0.000888846	-0.13151	0.000508078
0.6211	0.01155	0.5921	0.00999	0.5921	0.01056	0.5921	0.01917		0.3015	0.01371	0.32484	0.01269	0.2379	0.01281	0.24102	0.01709		-0.11221	-0.000157128	-0.13	0.000414051	-0.13082	-0.000891462	-0.13133	0.000501893
0.6231	0.01152	0.5941	0.01153	0.5941	0.01151	0.5941	0.02112		0.30224	0.01371	0.32562	0.01268	0.23827	0.01281	0.2418	0.0171		-0.11204	-0.000157128	-0.12981	0.00041392	-0.13063	-0.000894082	-0.13115	0.000495707
0.6251	0.01193	0.5961	0.01132	0.5961	0.01418	0.5961	0.02002		0.30297	0.01371	0.32641	0.01268	0.23905	0.01281	0.2418	0.0171		-0.11187	-0.000157128	-0.12961	0.000413788	-0.13043	-0.000896706	-0.13097	0.000489521
0.6271	0.01067	0.5981	0.01243	0.5981	0.0123	0.5981	0.01912		0.3037	0.0137	0.32719	0.01267	0.23983	0.01281	0.24257	0.0171		-0.1117	-0.000157128	-0.12941	0.000413655	-0.13024	-0.000899334	-0.13079	0.000483335
0.6291	0.01078	0.6001	0.01171	0.6001	0.01041	0.6001	0.01829		0.30443	0.0137	0.32797	0.01267	0.2399	0.01281	0.24334	0.01711		-0.11153	-0.000157128	-0.12921	0.000413521	-0.13004	-0.000901967	-0.13061	0.000477149
0.6311	0.01105	0.6021	0.01105	0.6021	0.01394	0.6021	0.01785		0.30516	0.01369	0.32875	0.01266	0.2406	0.01281	0.2438	0.01711		-0.11135	-0.000157128	-0.12901	0.000413385	-0.12984	-0.000904603	-0.13043	0.000470963
0.633	0.01145	0.604	0.01068	0.604	0.01552	0.604	0.02647		0.3059	0.01369	0.32954	0.01266	0.24138	0.01281	0.24412	0.01711		-0.11118	-0.000157128	-0.12882	0.000413249	-0.12965	-0.000907244	-0.13025	0.000464777
0.635	0.01213	0.606	0.01199	0.606	0.01469	0.606	0.02217		0.30663	0.01368	0.33032	0.01266	0.2418	0.01281	0.24489	0.01712		-0.11101	-0.000157128	-0.12862	0.000413111	-0.12945	-0.000909889	-0.13006	0.000458591
0.637	0.01261	0.608	0.01254	0.608	0.01253	0.608	0.0172		0.30736	0.01368	0.3311	0.01265	0.24216	0.01281	0.24566	0.01712		-0.11084	-0.000157128	-0.12842	0.000412972	-0.12926	-0.000912537	-0.12988	0.000452405
0.639	0.01293	0.61	0.01241	0.61	0.00901	0.61	0.01416		0.30809	0.01368	0.33189	0.01265	0.24293	0.01281	0.2457	0.01712		-0.11067	-0.000157128	-0.12822	0.000412831	-0.12906	-0.00091519	-0.1297	0.000446219
0.641	0.01238	0.612	0.01221	0.612	0.01111	0.612	0.02234		0.30882	0.01367	0.33267	0.01264	0.24371	0.01281	0.24643	0.01713		-0.1105	-0.000157128	-0.12802	0.00041269	-0.12887	-0.000917847	-0.12952	0.000440033
0.643	0.01232	0.614	0.01112	0.614	0.00984	0.614	0.00892		0.30956	0.01367	0.33345	0.01264	0.2438	0.01281	0.24721	0.01713		-0.11033	-0.000157128	-0.12783	0.000412547	-0.12867	-0.000920509	-0.12934	0.000433847
0.645	0.01187	0.616	0.01253	0.616	0.00862	0.616	0.00647		0.31029	0.01366	0.33423	0.01264	0.24449	0.01281	0.2477	0.01714		-0.11016	-0.000157128	-0.12763	0.000412403	-0.12847	-0.000923174	-0.12916	0.000427661
0.647	0.01292	0.618	0.01327	0.618	0.01486	0.618	0.01545		0.31102	0.01366	0.33502	0.01263	0.24526	0.01281	0.24798	0.01714		-0.10999	-0.000157129	-0.12743	0.000412258	-0.12828	-0.000925844	-0.12898	0.000421475
0.649	0.01235	0.62	0.01137	0.62	0.01305	0.62	0.02337		0.31175	0.01366	0.3358	0.01263	0.2457	0.01281	0.24875	0.01714		-0.10982	-0.000157129	-0.12723	0.000412111	-0.12808	-0.000928518	-0.1288	0.000415289
0.6509	0.0122	0.6219	0.01193	0.6219	0.01116	0.6219	0.02407		0.31248	0.01365	0.33658	0.01262	0.24604	0.01281	0.24953	0.01715		-0.10965	-0.000157129	-0.12704	0.000411963	-0.12789	-0.000931196	-0.12862	0.000409103
0.6529	0.01224	0.6239	0.0114	0.6239	0.00765	0.6239	0.0225		0.31322	0.01365	0.33737	0.01262	0.24682	0.01281	0.2496	0.01715		-0.10948	-0.000157129	-0.12684	0.000411814	-0.12769	-0.000933878	-0.12844	0.000402917
0.6549	0.01268	0.6259	0.01109	0.6259	0.01066	0.6259	0.02273		0.31395	0.01364	0.33815	0.01261	0.24759	0.01281	0.2503	0.01715		-0.10931	-0.000157129	-0.12664	0.000411664	-0.1275	-0.000936564	-0.12826	0.000396731
0.6569	0.01176	0.6279	0.01075	0.6279	0.01163	0.6279	0.02031		0.31468	0.01364	0.33893	0.01261	0.2477	0.01281	0.25107	0.01716		-0.10914	-0.000157129	-0.12644	0.000411512	-0.1273	-0.000939255	-0.12808	0.000390545
0.6589	0.01157	0.6299	0.01037	0.6299	0.01019	0.6299	0.02761		0.31541	0.01364	0.33971	0.01261	0.24837	0.01281	0.2516	0.01716		-0.10897	-0.000157129	-0.12624	0.000411359	-0.1271	-0.00094195	-0.1279	0.000384359
0.6609	0.01158	0.6319	0.01164	0.6319	0.00913	0.6319	0.02531		0.31615	0.01363	0.3405	0.0126	0.24915	0.01281	0.25184	0.01716		-0.1088	-0.000157129	-0.12605	0.000411204	-0.12691	-0.000944649	-0.12772	0.000378173
0.6629	0.01223	0.6339	0.01358	0.6339	0.00883	0.6339	0.02132		0.31688	0.01363	0.34128	0.0126	0.2496	0.01281	0.25262	0.01717		-0.10863	-0.000157129	-0.12585	0.000411048	-0.12671	-0.000947352	-0.12754	0.000371987
0.6649	0.01262	0.6359	0.0105	0.6359	0.01181	0.6359	0.01616		0.31761	0.01363	0.34206	0.01259	0.24992	0.01281	0.25339	0.01717		-0.10846	-0.000157129	-0.12565	0.000410891	-0.12652	-0.000950059	-0.12736	0.000365801
0.6669	0.01204	0.6379	0.01008	0.6379	0.01041	0.6379	0.01601		0.31834	0.01362	0.34284	0.01259	0.2507	0.01281	0.2535	0.01717		-0.10829	-0.000157129	-0.12545	0.000410732	-0.12632	-0.000952771	-0.12718	0.000359616
0.6689	0.01177	0.6399	0.00976	0.6399	0.00998	0.6399	0.01377		0.31907	0.01362	0.34363	0.01259	0.25148	0.01281	0.25416	0.01718		-0.10812	-0.000157129	-0.12526	0.000410572	-0.12612	-0.000955487	-0.127	0.00035343
0.6709	0.01328	0.6419	0.00981	0.6419	0.01365	0.6419	0.01218		0.31981	0.01361	0.34441	0.01258	0.2516	0.01281	0.25494	0.01718		-0.10795	-0.000157129	-0.12506	0.000410411	-0.12593	-0.000958207	-0.12682	0.000347244
0.6728	0.01323	0.6438	0.0105	0.6438	0.01535	0.6438	0.01717		0.32054	0.01361	0.34519	0.01258	0.25225	0.01281	0.2555	0.01719		-0.10777	-0.000157129	-0.12486	0.000410248	-0.12573	-0.000960932	-0.12664	0.000341058
0.6748	0.0132	0.6458	0.01133	0.6458	0.01477	0.6458	0.01367		0.32127	0.01361	0.34598	0.01257	0.25303	0.01281	0.25571	0.01719		-0.1076	-0.000157129	-0.12466	0.000410084	-0.12554	-0.00096366	-0.12646	0.000334872
0.6768	0.01218	0.6478	0.01057	0.6478	0.0155	0.6478	0.01854		0.322	0.0136	0.34676	0.01257	0.2535	0.01281	0.25648	0.01719		-0.10743	-0.000157129	-0.12446	0.000409918	-0.12534	-0.000966393	-0.12628	0.000328686
0.6788	0.01344	0.6498	0.0105	0.6498	0.01741	0.6498	0.01758		0.32273	0.0136	0.34754	0.01257	0.25381	0.01281	0.25725	0.0172		-0.10726	-0.000157129	-0.12427	0.000409751	-0.12515	-0.000969131	-0.1261	0.0003225
0.6808	0.01301	0.6518	0.00921	0.6518	0.01686	0.6518	0.0167		0.32347	0.01359	0.34832	0.01256	0.25458	0.01281	0.2574	0.0172		-0.10709	-0.000157129	-0.12407	0.000409582	-0.12495	-0.000971872	-0.12592	0.000316314
0.6828	0.01277	0.6538	0.00872	0.6538	0.01131	0.6538	0.01347		0.3242	0.01359	0.34911	0.01256	0.25536	0.01281	0.25803	0.0172		-0.10692	-0.000157129	-0.12387	0.000409412	-0.12475	-0.000974618	-0.12574	0.000310128
0.6848	0.01358	0.6558	0.01183	0.6558	0.01128	0.6558	0.01208		0.32493	0.01359	0.34989	0.01255	0.2555	0.01281	0.2588	0.01721		-0.10675	-0.000157129	-0.12367	0.00040924	-0.12456	-0.000977368	-0.12556	0.000303942
0.6868	0.0127	0.6578	0.00985	0.6578	0.0116	0.6578	0.0185		0.32566	0.01358	0.35067	0.01255	0.25614	0.01281	0.2594	0.01721		-0.10658	-0.000157129	-0.12348	0.000409067	-0.12436	-0.000980123	-0.12538	0.000297756
0.6888	0.01276	0.6598	0.01012	0.6598	0.01253	0.6598	0.02137		0.32639	0.01358	0.35146	0.01255	0.25692	0.01281	0.25957	0.01721		-0.10641	-0.000157129	-0.12328	0.000408892	-0.12417	-0.000982881	-0.1252	0.00029157
0.6908	0.01264	0.6618	0.00993	0.6618	0.01454	0.6618	0.01675		0.32713	0.01357	0.35224	0.01254	0.2574	0.01281	0.26035	0.01722		-0.10624	-0.000157129	-0.12308	0.000408716	-0.12397	-0.000985644	-0.12502	0.000285384
0.6928	0.01266	0.6638	0.01026	0.6638	0.01623	0.6638	0.023		0.32786	0.01357	0.35302	0.01254	0.25769	0.01281	0.26112	0.01722		-0.10607	-0.000157129	-0.12288	0.000408538	-0.12378	-0.000988412	-0.12484	0.000279198
0.6948	0.01206	0.6658	0.00986	0.6658	0.01298	0.6658	0.01941		0.32859	0.01357	0.3538	0.01253	0.25847	0.01281	0.2613	0.01722		-0.1059	-0.000157129	-0.12268	0.000408359	-0.12358	-0.000991183	-0.12466	0.000273012
0.6968	0.01208	0.6678	0.01011	0.6678	0.01171	0.6678	0.01789		0.32932	0.01356	0.35459	0.01253	0.25925	0.01281	0.26189	0.01723		-0.10573	-0.000157129	-0.12249	0.000408178	-0.12338	-0.000993959	-0.12448	0.000266826
0.6988	0.01262	0.6698	0.01126	0.6698	0.00931	0.6698	0.01958		0.33005	0.01356	0.35537	0.01253	0.2594	0.01281	0.26267	0.01723		-0.10556	-0.000157129	-0.12229	0.000407995	-0.12319	-0.00099674	-0.1243	0.000260641
0.7008	0.01185	0.6718	0.01137	0.6718	0.01016	0.6718	0.01707		0.33079	0.01356	0.35615	0.01252	0.26002	0.01281	0.2633	0.01724		-0.10539	-0.000157129	-0.12209	0.000407811	-0.12299	-0.000999525	-0.12412	0.000254455
0.7028	0.01142	0.6738	0.01081	0.6738	0.0083	0.6738	0.01781		0.33152	0.01355	0.35694	0.01252	0.2608	0.01281	0.26344	0.01724		-0.10522	-0.000157129	-0.12189	0.000407625	-0.1228	-0.001	-0.12394	0.000248269
0.7048	0.01099	0.6758	0.0115	0.6758	0.00955	0.6758	0.01861		0.33225	0.01355	0.35772	0.01251	0.2613	0.01281	0.26421	0.01724		-0.10505	-0.000157129	-0.1217	0.000407438	-0.1226	-0.00101	-0.12376	0.000242083
0.7068	0.01222	0.6778	0.01278	0.6778	0.01087	0.6778	0.02284		0.33298	0.01354	0.3585	0.01251	0.26158	0.01281	0.26498	0.01725		-0.10488	-0.000157129	-0.1215	0.000407249	-0.1224	-0.00101	-0.12358	0.000235897
0.7088	0.01333	0.6798	0.01172	0.6798	0.01002	0.6798	0.02355		0.33372	0.01354	0.35928	0.01251	0.26235	0.01281	0.2653	0.01725		-0.10471	-0.000157129	-0.1213	0.000407058	-0.12221	-0.00101	-0.1234	0.000229711
0.7107	0.01314	0.6817	0.01032	0.6817	0.01007	0.6817	0.02834		0.33445	0.01354	0.36007	0.0125	0.26313	0.01281	0.26576	0.01725		-0.10454	-0.000157129	-0.1211	0.000406866	-0.12201	-0.00101	-0.12322	0.000223525
0.7127	0.01302	0.6837	0.01183	0.6837	0.00824	0.6837	0.0246		0.33518	0.01353	0.36085	0.0125	0.2633	0.01281	0.26653	0.01726		-0.10437	-0.000157129	-0.1209	0.000406672	-0.12182	-0.00102	-0.12304	0.000217339
0.7147	0.01247	0.6857	0.01264	0.6857	0.00919	0.6857	0.024		0.33591	0.01353	0.36163	0.01249	0.26391	0.01281	0.2672	0.01726		-0.10419	-0.000157129	-0.12071	0.000406476	-0.12162	-0.00102	-0.12286	0.000211153
0.7167	0.01341	0.6877	0.01265	0.6877	0.01158	0.6877	0.02092		0.33664	0.01352	0.36241	0.01249	0.26468	0.01281	0.2673	0.01726		-0.10402	-0.000157129	-0.12051	0.000406278	-0.12143	-0.00102	-0.12268	0.000204967
0.7187	0.01153	0.6897	0.01197	0.6897	0.01211	0.6897	0.02131		0.33738	0.01352	0.3632	0.01249	0.2653	0.01281	0.26808	0.01727		-0.10385	-0.000157129	-0.12031	0.000406079	-0.12123	-0.00102	-0.1225	0.000198781
0.7207	0.01129	0.6917	0.01275	0.6917	0.01387	0.6917	0.0221		0.33811	0.01352	0.36398	0.01248	0.26546	0.01281	0.26885	0.01727		-0.10368	-0.000157129	-0.12011	0.000405878	-0.12103	-0.00103	-0.12232	0.000192595
0.7227	0.0128	0.6937	0.01265	0.6937	0.01405	0.6937	0.01987		0.33884	0.01351	0.36476	0.01248	0.26624	0.01281	0.2692	0.01727		-0.10351	-0.000157129	-0.11992	0.000405675	-0.12084	-0.00103	-0.12214	0.000186409
0.7247	0.01249	0.6957	0.01223	0.6957	0.01575	0.6957	0.02017		0.33957	0.01351	0.36555	0.01247	0.26701	0.01281	0.26962	0.01728		-0.10334	-0.000157129	-0.11972	0.00040547	-0.12064	-0.00103	-0.12196	0.000180224
0.7267	0.0112	0.6977	0.01173	0.6977	0.01584	0.6977	0.01545		0.3403	0.01351	0.36633	0.01247	0.2672	0.01281	0.27039	0.01728		-0.10317	-0.000157129	-0.11952	0.000405264	-0.12045	-0.00104	-0.12178	0.000174038
0.7287	0.01154	0.6997	0.01225	0.6997	0.01118	0.6997	0.01983		0.34104	0.0135	0.36711	0.01247	0.26779	0.01281	0.2711	0.01729		-0.103	-0.000157129	-0.11932	0.000405056	-0.12025	-0.00104	-0.1216	0.000167852
0.7307	0.01084	0.7017	0.0123	0.7017	0.00996	0.7017	0.01762		0.34177	0.0135	0.36789	0.01246	0.26857	0.01281	0.27117	0.01729		-0.10283	-0.000157129	-0.11912	0.000404846	-0.12005	-0.00104	-0.12142	0.000161666
0.7327	0.01114	0.7037	0.0119	0.7037	0.01328	0.7037	0.01226		0.3425	0.01349	0.36868	0.01246	0.2692	0.01281	0.27194	0.01729		-0.10266	-0.000157129	-0.11893	0.000404634	-0.11986	-0.00104	-0.12124	0.00015548
0.7347	0.01164	0.7057	0.01167	0.7057	0.01487	0.7057	0.01486		0.34323	0.01349	0.36946	0.01245	0.26934	0.01281	0.27271	0.0173		-0.10249	-0.000157129	-0.11873	0.00040442	-0.11966	-0.00105	-0.12106	0.000149294
0.7367	0.01137	0.7077	0.01402	0.7077	0.01335	0.7077	0.01665		0.34396	0.01349	0.37024	0.01245	0.27012	0.01281	0.2731	0.0173		-0.10232	-0.000157129	-0.11853	0.000404204	-0.11947	-0.00105	-0.12088	0.000143108
0.7387	0.01197	0.7097	0.01225	0.7097	0.01236	0.7097	0.01698		0.3447	0.01348	0.37103	0.01245	0.2709	0.01281	0.27349	0.0173		-0.10215	-0.000157129	-0.11833	0.000403987	-0.11927	-0.00105	-0.1207	0.000136922
0.7407	0.01265	0.7117	0.01236	0.7117	0.01565	0.7117	0.02276		0.34543	0.01348	0.37181	0.01244	0.2711	0.01281	0.27426	0.01731		-0.10198	-0.000157129	-0.11814	0.000403767	-0.11908	-0.00106	-0.12052	0.000130736
0.7427	0.01286	0.7137	0.01277	0.7137	0.01437	0.7137	0.01891		0.34616	0.01348	0.37259	0.01244	0.27167	0.01281	0.275	0.01731		-0.10181	-0.000157129	-0.11794	0.000403546	-0.11888	-0.00106	-0.12034	0.00012455
0.7447	0.01257	0.7157	0.01268	0.7157	0.01342	0.7157	0.02385		0.34689	0.01347	0.37337	0.01243	0.27245	0.01281	0.27503	0.01731		-0.10164	-0.000157129	-0.11774	0.000403323	-0.11868	-0.00106	-0.12015	0.000118364
0.7467	0.01124	0.7177	0.01166	0.7177	0.01066	0.7177	0.01573		0.34762	0.01347	0.37416	0.01243	0.2731	0.01281	0.2758	0.01732		-0.10147	-0.000157129	-0.11754	0.000403097	-0.11849	-0.00106	-0.11997	0.000112179
0.7487	0.01234	0.7197	0.01099	0.7197	0.01025	0.7197	0.01458		0.34836	0.01346	0.37494	0.01243	0.27323	0.01281	0.27658	0.01732		-0.1013	-0.000157129	-0.11734	0.00040287	-0.11829	-0.00107	-0.11979	0.000105993
0.7507	0.01287	0.7217	0.01172	0.7217	0.01023	0.7217	0.01927		0.34909	0.01346	0.37572	0.01242	0.274	0.01281	0.277	0.01732		-0.10113	-0.000157129	-0.11715	0.000402641	-0.1181	-0.00107	-0.11961	9.98068e-05
0.7527	0.01268	0.7237	0.01213	0.7237	0.01177	0.7237	0.01938		0.34982	0.01346	0.3765	0.01242	0.27478	0.01281	0.27735	0.01733		-0.10096	-0.000157129	-0.11695	0.000402409	-0.1179	-0.00107	-0.11943	9.36209e-05
0.7547	0.01132	0.7257	0.01042	0.7257	0.01353	0.7257	0.01752		0.35055	0.01345	0.37729	0.01241	0.275	0.01281	0.27812	0.01733		-0.10079	-0.000157129	-0.11675	0.000402176	-0.11771	-0.00108	-0.11925	8.7435e-05
0.7567	0.01116	0.7277	0.01045	0.7277	0.0142	0.7277	0.01763		0.35129	0.01345	0.37807	0.01241	0.27556	0.01281	0.2789	0.01734		-0.10062	-0.000157129	-0.11655	0.00040194	-0.11751	-0.00108	-0.11907	8.12491e-05
0.7587	0.01169	0.7297	0.0114	0.7297	0.01164	0.7297	0.0231		0.35202	0.01345	0.37885	0.01241	0.27633	0.01281	0.2789	0.01734		-0.10044	-0.000157129	-0.11635	0.000401703	-0.11731	-0.00108	-0.11889	7.50632e-05
0.7607	0.01127	0.7317	0.01355	0.7317	0.00908	0.7317	0.02594		0.35275	0.01344	0.37964	0.0124	0.277	0.01281	0.27967	0.01734		-0.10027	-0.000157129	-0.11616	0.000401463	-0.11712	-0.00109	-0.11871	6.88773e-05
0.7627	0.01202	0.7337	0.01236	0.7337	0.00844	0.7337	0.02316		0.35348	0.01344	0.38042	0.0124	0.27711	0.01281	0.28044	0.01735		-0.1001	-0.000157129	-0.11596	0.000401222	-0.11692	-0.00109	-0.11853	6.26914e-05
0.7648	0.01217	0.7358	0.011	0.7358	0.00948	0.7358	0.02076		0.35421	0.01343	0.3812	0.0124	0.27789	0.01281	0.2809	0.01735		-0.09993	-0.000157129	-0.11576	0.000400978	-0.11673	-0.00109	-0.11835	5.65055e-05
0.7668	0.01074	0.7378	0.01112	0.7378	0.01282	0.7378	0.01895		0.35495	0.01343	0.38198	0.01239	0.27866	0.01281	0.28121	0.01735		-0.09976	-0.000157129	-0.11556	0.000400732	-0.11653	-0.00109	-0.11817	5.03196e-05
0.7688	0.01106	0.7398	0.0109	0.7398	0.01266	0.7398	0.01918		0.35568	0.01343	0.38277	0.01239	0.2789	0.01281	0.28199	0.01736		-0.09959	-0.000157129	-0.11537	0.000400484	-0.11633	-0.0011	-0.11799	4.41337e-05
0.7708	0.01143	0.7418	0.01053	0.7418	0.01095	0.7418	0.01614		0.35641	0.01342	0.38355	0.01238	0.27944	0.01281	0.28276	0.01736		-0.09942	-0.000157129	-0.11517	0.000400233	-0.11614	-0.0011	-0.11781	3.79478e-05
0.7728	0.01057	0.7438	0.00957	0.7438	0.01581	0.7438	0.0163		0.35714	0.01342	0.38433	0.01238	0.28022	0.01281	0.2828	0.01736		-0.09925	-0.000157129	-0.11497	0.000399981	-0.11594	-0.0011	-0.11763	3.17619e-05
0.7748	0.01162	0.7458	0.00875	0.7458	0.01595	0.7458	0.01792		0.35787	0.01342	0.38512	0.01238	0.2809	0.01281	0.28353	0.01737		-0.09908	-0.000157129	-0.11477	0.000399726	-0.11575	-0.00111	-0.11745	2.5576e-05
0.7768	0.01142	0.7478	0.0083	0.7478	0.01711	0.7478	0.02066		0.35861	0.01341	0.3859	0.01237	0.281	0.01281	0.28431	0.01737		-0.09891	-0.000157129	-0.11457	0.000399469	-0.11555	-0.00111	-0.11727	1.93901e-05
0.7788	0.01024	0.7498	0.00871	0.7498	0.0105	0.7498	0.02112		0.35934	0.01341	0.38668	0.01237	0.28177	0.01281	0.2848	0.01737		-0.09874	-0.000157129	-0.11438	0.000399209	-0.11536	-0.00111	-0.11709	1.32042e-05
0.7808	0.01054	0.7518	0.01144	0.7518	0.00859	0.7518	0.02109		0.36007	0.0134	0.38746	0.01236	0.28255	0.01281	0.28508	0.01738		-0.09857	-0.000157129	-0.11418	0.000398948	-0.11516	-0.00111	-0.11691	7.01836e-06
0.7828	0.01097	0.7538	0.01183	0.7538	0.01141	0.7538	0.01298		0.3608	0.0134	0.38825	0.01236	0.2828	0.01281	0.28585	0.01738		-0.0984	-0.000157129	-0.11398	0.000398684	-0.11496	-0.00112	-0.11673	8.32474e-07
0.7848	0.01194	0.7558	0.01114	0.7558	0.01449	0.7558	0.0148		0.36153	0.0134	0.38903	0.01236	0.28333	0.01281	0.28662	0.01738		-0.09823	-0.000157129	-0.11378	0.000398418	-0.11477	-0.00112	-0.11655	-5.35341e-06
0.7868	0.01146	0.7578	0.01092	0.7578	0.01461	0.7578	0.01585		0.36227	0.01339	0.38981	0.01235	0.2841	0.01281	0.2868	0.01739		-0.09806	-0.000157129	-0.11359	0.000398149	-0.11457	-0.00112	-0.11637	-1.15393e-05
0.7888	0.01118	0.7598	0.00978	0.7598	0.01483	0.7598	0.02483		0.363	0.01339	0.39059	0.01235	0.2848	0.01281	0.2874	0.01739		-0.09789	-0.000157129	-0.11339	0.000397878	-0.11438	-0.00113	-0.11619	-1.77252e-05
0.7908	0.0113	0.7618	0.00904	0.7618	0.0119	0.7618	0.01943		0.36373	0.01339	0.39138	0.01235	0.28488	0.01281	0.28817	0.01739		-0.09772	-0.000157129	-0.11319	0.000397605	-0.11418	-0.00113	-0.11601	-2.39111e-05
0.7928	0.01114	0.7638	0.01024	0.7638	0.01126	0.7638	0.02162		0.36446	0.01338	0.39216	0.01234	0.28566	0.01281	0.2887	0.0174		-0.09755	-0.000157129	-0.11299	0.000397329	-0.11399	-0.00113	-0.11583	-3.00969e-05
0.7948	0.0103	0.7658	0.01135	0.7658	0.01116	0.7658	0.02525		0.36519	0.01338	0.39294	0.01234	0.28643	0.01281	0.28894	0.0174		-0.09738	-0.000157129	-0.11279	0.000397051	-0.11379	-0.00114	-0.11565	-3.62828e-05
0.7968	0.01004	0.7678	0.01379	0.7678	0.01084	0.7678	0.01772		0.36593	0.01338	0.39373	0.01233	0.2868	0.01281	0.28972	0.0174		-0.09721	-0.00015713	-0.1126	0.00039677	-0.11359	-0.00114	-0.11547	-4.24687e-05
0.7988	0.01123	0.7698	0.01361	0.7698	0.01066	0.7698	0.01677		0.36666	0.01337	0.39451	0.01233	0.28721	0.01281	0.29049	0.01741		-0.09704	-0.00015713	-0.1124	0.000396487	-0.1134	-0.00114	-0.11529	-4.86546e-05
0.8008	0.01104	0.7718	0.01198	0.7718	0.01229	0.7718	0.01498		0.36739	0.01337	0.39529	0.01233	0.28799	0.01281	0.2907	0.01741		-0.09686	-0.00015713	-0.1122	0.000396202	-0.1132	-0.00114	-0.11511	-5.48404e-05
0.8029	0.0113	0.7739	0.00905	0.7739	0.01564	0.7739	0.01947		0.36812	0.01336	0.39607	0.01232	0.2887	0.01281	0.29126	0.01741		-0.09669	-0.00015713	-0.112	0.000395914	-0.11301	-0.00115	-0.11493	-6.10263e-05
0.8049	0.01081	0.7759	0.01001	0.7759	0.01555	0.7759	0.02202		0.36886	0.01336	0.39686	0.01232	0.28876	0.01281	0.29203	0.01742		-0.09652	-0.00015713	-0.11181	0.000395623	-0.11281	-0.00115	-0.11475	-6.72122e-05
0.8069	0.01153	0.7779	0.01054	0.7779	0.01526	0.7779	0.02666		0.36959	0.01336	0.39764	0.01232	0.28954	0.01281	0.2926	0.01742		-0.09635	-0.00015713	-0.11161	0.00039533	-0.11261	-0.00115	-0.11457	-7.33981e-05
0.8089	0.01186	0.7799	0.00994	0.7799	0.012	0.7799	0.02201		0.37032	0.01335	0.39842	0.01231	0.29032	0.01281	0.29281	0.01742		-0.09618	-0.00015713	-0.11141	0.000395034	-0.11242	-0.00116	-0.11439	-7.95839e-05
0.8109	0.01194	0.7819	0.01118	0.7819	0.01238	0.7819	0.0237		0.37105	0.01335	0.39921	0.01231	0.2907	0.01281	0.29358	0.01743		-0.09601	-0.00015713	-0.11121	0.000394736	-0.11222	-0.00116	-0.11421	-8.57698e-05
0.8129	0.01167	0.7839	0.01148	0.7839	0.01135	0.7839	0.02962		0.37178	0.01335	0.39999	0.0123	0.29109	0.01281	0.29435	0.01743		-0.09584	-0.00015713	-0.11101	0.000394435	-0.11203	-0.00116	-0.11403	-9.19557e-05
0.8149	0.01224	0.7859	0.01145	0.7859	0.01278	0.7859	0.02835		0.37252	0.01334	0.40077	0.0123	0.29187	0.01281	0.2946	0.01743		-0.09567	-0.00015713	-0.11082	0.000394131	-0.11183	-0.00117	-0.11385	-9.81415e-05
									0.37325	0.01334	0.40155	0.0123	0.2926	0.01281	0.29513	0.01744		-0.0955	-0.00015713	-0.11062	0.000393825	-0.11164	-0.00117	-0.11367	-0.000104327
									0.37398	0.01334	0.40234	0.01229	0.29265	0.01281	0.2959	0.01744		-0.09533	-0.00015713	-0.11042	0.000393516	-0.11144	-0.00117	-0.11349	-0.000110513
									0.37471	0.01333	0.40312	0.01229	0.29342	0.01281	0.2965	0.01745		-0.09516	-0.00015713	-0.11022	0.000393204	-0.11124	-0.00117	-0.11331	-0.000116699
									0.37544	0.01333	0.4039	0.01229	0.2942	0.01281	0.29667	0.01745		-0.09499	-0.00015713	-0.11003	0.000392889	-0.11105	-0.00118	-0.11313	-0.000122885
									0.37618	0.01333	0.40468	0.01228	0.2946	0.01281	0.29744	0.01745		-0.09482	-0.00015713	-0.10983	0.000392572	-0.11085	-0.00118	-0.11295	-0.000129071
									0.37691	0.01332	0.40547	0.01228	0.29498	0.01281	0.29822	0.01746		-0.09465	-0.00015713	-0.10963	0.000392252	-0.11066	-0.00118	-0.11277	-0.000135257
									0.37764	0.01332	0.40625	0.01228	0.29575	0.01281	0.2985	0.01746		-0.09448	-0.00015713	-0.10943	0.000391929	-0.11046	-0.00119	-0.11259	-0.000141443
									0.37837	0.01331	0.40703	0.01227	0.2965	0.01281	0.29899	0.01746		-0.09431	-0.00015713	-0.10923	0.000391603	-0.11027	-0.00119	-0.11241	-0.000147628
									0.3791	0.01331	0.40782	0.01227	0.29653	0.01281	0.29976	0.01747		-0.09414	-0.00015713	-0.10904	0.000391275	-0.11007	-0.00119	-0.11223	-0.000153814
									0.37984	0.01331	0.4086	0.01226	0.29731	0.01281	0.3005	0.01747		-0.09397	-0.00015713	-0.10884	0.000390943	-0.10987	-0.0012	-0.11205	-0.00016
									0.38057	0.0133	0.40938	0.01226	0.29808	0.01281	0.30054	0.01747		-0.0938	-0.000157131	-0.10864	0.000390609	-0.10968	-0.0012	-0.11187	-0.000166186
									0.3813	0.0133	0.41016	0.01226	0.2985	0.01281	0.30131	0.01748		-0.09363	-0.000157131	-0.10844	0.000390271	-0.10948	-0.0012	-0.11169	-0.000172372
									0.38203	0.0133	0.41095	0.01225	0.29886	0.01281	0.30208	0.01748		-0.09346	-0.000157131	-0.10825	0.000389931	-0.10929	-0.00121	-0.11151	-0.000178558
									0.38276	0.01329	0.41173	0.01225	0.29964	0.01281	0.3024	0.01748		-0.09328	-0.000157131	-0.10805	0.000389588	-0.10909	-0.00121	-0.11133	-0.000184744
									0.3835	0.01329	0.41251	0.01225	0.30041	0.01281	0.30285	0.01749		-0.09311	-0.000157131	-0.10785	0.000389241	-0.10889	-0.00121	-0.11115	-0.000190929
									0.38423	0.01329	0.4133	0.01224	0.3005	0.01281	0.30363	0.01749		-0.09294	-0.000157131	-0.10765	0.000388892	-0.1087	-0.00122	-0.11097	-0.000197115
									0.38496	0.01328	0.41408	0.01224	0.30119	0.01281	0.3044	0.0175		-0.09277	-0.000157131	-0.10745	0.000388539	-0.1085	-0.00122	-0.11079	-0.000203301
									0.38569	0.01328	0.41486	0.01223	0.30197	0.01281	0.3044	0.0175		-0.0926	-0.000157131	-0.10726	0.000388184	-0.10831	-0.00122	-0.11061	-0.000209487
									0.38643	0.01328	0.41564	0.01223	0.3024	0.01281	0.30517	0.0175		-0.09243	-0.000157131	-0.10706	0.000387825	-0.10811	-0.00122	-0.11043	-0.000215673
									0.38716	0.01327	0.41643	0.01223	0.30274	0.01281	0.30595	0.01751		-0.09226	-0.000157131	-0.10686	0.000387463	-0.10792	-0.00123	-0.11025	-0.000221859
									0.38789	0.01327	0.41721	0.01222	0.30352	0.01281	0.3063	0.01751		-0.09209	-0.000157131	-0.10666	0.000387098	-0.10772	-0.00123	-0.11006	-0.000228045
									0.38862	0.01327	0.41799	0.01222	0.3043	0.01281	0.30672	0.01751		-0.09192	-0.000157131	-0.10646	0.00038673	-0.10752	-0.00123	-0.10988	-0.00023423
									0.38935	0.01326	0.41877	0.01222	0.3044	0.01281	0.30749	0.01751		-0.09175	-0.000157132	-0.10627	0.000386358	-0.10733	-0.00124	-0.1097	-0.000240416
									0.39009	0.01326	0.41956	0.01221	0.30508	0.01281	0.30826	0.01752		-0.09158	-0.000157132	-0.10607	0.000385983	-0.10713	-0.00124	-0.10952	-0.000246602
									0.39082	0.01326	0.42034	0.01221	0.30585	0.01281	0.3083	0.01752		-0.09141	-0.000157132	-0.10587	0.000385605	-0.10694	-0.00124	-0.10934	-0.000252788
									0.39155	0.01325	0.42112	0.01221	0.3063	0.01281	0.30904	0.01752		-0.09124	-0.000157132	-0.10567	0.000385224	-0.10674	-0.00125	-0.10916	-0.000258974
									0.39228	0.01325	0.42191	0.0122	0.30663	0.01281	0.30981	0.01753		-0.09107	-0.000157132	-0.10548	0.000384839	-0.10655	-0.00125	-0.10898	-0.00026516
									0.39301	0.01324	0.42269	0.0122	0.30741	0.01281	0.3102	0.01753		-0.0909	-0.000157132	-0.10528	0.00038445	-0.10635	-0.00125	-0.1088	-0.000271345
									0.39375	0.01324	0.42347	0.01219	0.30818	0.01281	0.31058	0.01753		-0.09073	-0.000157132	-0.10508	0.000384059	-0.10615	-0.00126	-0.10862	-0.000277531
									0.39448	0.01324	0.42425	0.01219	0.3083	0.01281	0.31136	0.01754		-0.09056	-0.000157132	-0.10488	0.000383664	-0.10596	-0.00126	-0.10844	-0.000283717
									0.39521	0.01323	0.42504	0.01219	0.30896	0.01281	0.31213	0.01754		-0.09039	-0.000157132	-0.10468	0.000383265	-0.10576	-0.00126	-0.10826	-0.000289903
									0.39594	0.01323	0.42582	0.01218	0.30974	0.01281	0.3122	0.01754		-0.09022	-0.000157133	-0.10449	0.000382863	-0.10557	-0.00127	-0.10808	-0.000296089
									0.39667	0.01323	0.4266	0.01218	0.3102	0.01281	0.3129	0.01755		-0.09005	-0.000157133	-0.10429	0.000382457	-0.10537	-0.00127	-0.1079	-0.000302275
									0.39741	0.01322	0.42739	0.01218	0.31051	0.01281	0.31367	0.01755		-0.08988	-0.000157133	-0.10409	0.000382048	-0.10517	-0.00127	-0.10772	-0.00030846
									0.39814	0.01322	0.42817	0.01217	0.31129	0.01281	0.3142	0.01756		-0.08971	-0.000157133	-0.10389	0.000381635	-0.10498	-0.00128	-0.10754	-0.000314646
									0.39887	0.01322	0.42895	0.01217	0.31207	0.01281	0.31445	0.01756		-0.08953	-0.000157133	-0.1037	0.000381219	-0.10478	-0.00128	-0.10736	-0.000320832
									0.3996	0.01321	0.42973	0.01217	0.3122	0.01281	0.31522	0.01756		-0.08936	-0.000157133	-0.1035	0.000380799	-0.10459	-0.00128	-0.10718	-0.000327018
									0.40033	0.01321	0.43052	0.01216	0.31284	0.01281	0.31599	0.01757		-0.08919	-0.000157133	-0.1033	0.000380375	-0.10439	-0.00128	-0.107	-0.000333204
									0.40107	0.01321	0.4313	0.01216	0.31362	0.01281	0.3161	0.01757		-0.08902	-0.000157134	-0.1031	0.000379947	-0.1042	-0.00129	-0.10682	-0.00033939
									0.4018	0.0132	0.43208	0.01216	0.3142	0.01281	0.31677	0.01757		-0.08885	-0.000157134	-0.1029	0.000379516	-0.104	-0.00129	-0.10664	-0.000345575
									0.40253	0.0132	0.43286	0.01215	0.3144	0.01281	0.31754	0.01758		-0.08868	-0.000157134	-0.10271	0.000379081	-0.1038	-0.00129	-0.10646	-0.000351761
									0.40326	0.0132	0.43365	0.01215	0.31517	0.01281	0.3181	0.01758		-0.08851	-0.000157134	-0.10251	0.000378642	-0.10361	-0.0013	-0.10628	-0.000357947
									0.404	0.01319	0.43443	0.01215	0.31595	0.01281	0.31831	0.01758		-0.08834	-0.000157134	-0.10231	0.000378199	-0.10341	-0.0013	-0.1061	-0.000364133
									0.40473	0.01319	0.43521	0.01214	0.3161	0.01281	0.31908	0.01759		-0.08817	-0.000157135	-0.10211	0.000377752	-0.10322	-0.0013	-0.10592	-0.000370319
									0.40546	0.01319	0.436	0.01214	0.31673	0.01281	0.31986	0.01759		-0.088	-0.000157135	-0.10192	0.000377301	-0.10302	-0.00131	-0.10574	-0.000376505
									0.40619	0.01318	0.43678	0.01213	0.3175	0.01281	0.32	0.01759		-0.08783	-0.000157135	-0.10172	0.000376847	-0.10282	-0.00131	-0.10556	-0.00038269
									0.40692	0.01318	0.43756	0.01213	0.3181	0.01281	0.32063	0.0176		-0.08766	-0.000157135	-0.10152	0.000376388	-0.10263	-0.00131	-0.10538	-0.000388876
									0.40766	0.01318	0.43834	0.01213	0.31828	0.01281	0.3214	0.0176		-0.08749	-0.000157135	-0.10132	0.000375925	-0.10243	-0.00132	-0.1052	-0.000395062
									0.40839	0.01317	0.43913	0.01212	0.31906	0.01281	0.322	0.0176		-0.08732	-0.000157136	-0.10112	0.000375459	-0.10224	-0.00132	-0.10502	-0.000401248
									0.40912	0.01317	0.43991	0.01212	0.31983	0.01281	0.32218	0.0176		-0.08715	-0.000157136	-0.10093	0.000374988	-0.10204	-0.00132	-0.10484	-0.000407434
									0.40985	0.01317	0.44069	0.01212	0.32	0.01281	0.32295	0.01761		-0.08698	-0.000157136	-0.10073	0.000374513	-0.10185	-0.00133	-0.10466	-0.000413619
									0.41058	0.01316	0.44148	0.01211	0.32061	0.01281	0.32372	0.01761		-0.08681	-0.000157136	-0.10053	0.000374033	-0.10165	-0.00133	-0.10448	-0.000419805
									0.41132	0.01316	0.44226	0.01211	0.32139	0.01281	0.324	0.01762		-0.08664	-0.000157137	-0.10033	0.00037355	-0.10145	-0.00133	-0.1043	-0.000425991
									0.41205	0.01316	0.44304	0.01211	0.322	0.01281	0.32449	0.01762		-0.08647	-0.000157137	-0.10014	0.000373062	-0.10126	-0.00134	-0.10412	-0.000432177
									0.41278	0.01315	0.44382	0.0121	0.32216	0.01281	0.32527	0.01762		-0.0863	-0.000157137	-0.09994	0.00037257	-0.10106	-0.00134	-0.10394	-0.000438363
									0.41351	0.01315	0.44461	0.0121	0.32294	0.01281	0.3259	0.01763		-0.08613	-0.000157137	-0.09974	0.000372074	-0.10087	-0.00134	-0.10376	-0.000444549
									0.41424	0.01315	0.44539	0.0121	0.32372	0.01281	0.32604	0.01763		-0.08595	-0.000157138	-0.09954	0.000371573	-0.10067	-0.00135	-0.10358	-0.000450734
									0.41498	0.01314	0.44617	0.01209	0.324	0.01281	0.32681	0.01763		-0.08578	-0.000157138	-0.09934	0.000371068	-0.10048	-0.00135	-0.1034	-0.00045692
									0.41571	0.01314	0.44696	0.01209	0.32449	0.01281	0.32759	0.01764		-0.08561	-0.000157138	-0.09915	0.000370558	-0.10028	-0.00135	-0.10322	-0.000463106
									0.41644	0.01314	0.44774	0.01209	0.32527	0.01281	0.3279	0.01764		-0.08544	-0.000157139	-0.09895	0.000370044	-0.10008	-0.00136	-0.10304	-0.000469292
									0.41717	0.01313	0.44852	0.01208	0.3259	0.01281	0.32836	0.01764		-0.08527	-0.000157139	-0.09875	0.000369526	-0.09989	-0.00136	-0.10286	-0.000475478
									0.4179	0.01313	0.4493	0.01208	0.32605	0.01281	0.32913	0.01765		-0.0851	-0.000157139	-0.09855	0.000369003	-0.09969	-0.00136	-0.10268	-0.000481663
									0.41864	0.01313	0.45009	0.01208	0.32682	0.01281	0.3298	0.01765		-0.08493	-0.00015714	-0.09836	0.000368475	-0.0995	-0.00137	-0.1025	-0.000487849
									0.41937	0.01312	0.45087	0.01207	0.3276	0.01281	0.32991	0.01765		-0.08476	-0.00015714	-0.09816	0.000367942	-0.0993	-0.00137	-0.10232	-0.000494035
									0.4201	0.01312	0.45165	0.01207	0.3279	0.01281	0.33068	0.01766		-0.08459	-0.00015714	-0.09796	0.000367405	-0.0991	-0.00137	-0.10214	-0.000500221
									0.42083	0.01312	0.45243	0.01207	0.32838	0.01281	0.33145	0.01766		-0.08442	-0.000157141	-0.09776	0.000366863	-0.09891	-0.00138	-0.10196	-0.000506407
									0.42157	0.01311	0.45322	0.01206	0.32916	0.01281	0.3318	0.01766		-0.08425	-0.000157141	-0.09756	0.000366317	-0.09871	-0.00138	-0.10178	-0.000512592
									0.4223	0.01311	0.454	0.01206	0.3298	0.01281	0.33222	0.01767		-0.08408	-0.000157142	-0.09737	0.000365765	-0.09852	-0.00138	-0.1016	-0.000518778
									0.42303	0.01311	0.45478	0.01206	0.32993	0.01281	0.333	0.01767		-0.08391	-0.000157142	-0.09717	0.000365209	-0.09832	-0.00139	-0.10142	-0.000524964
									0.42376	0.0131	0.45557	0.01205	0.33071	0.01281	0.3337	0.01767		-0.08374	-0.000157143	-0.09697	0.000364648	-0.09813	-0.00139	-0.10124	-0.00053115
									0.42449	0.0131	0.45635	0.01205	0.33149	0.01281	0.33377	0.01768		-0.08357	-0.000157143	-0.09677	0.000364081	-0.09793	-0.00139	-0.10106	-0.000537336
									0.42523	0.0131	0.45713	0.01204	0.3318	0.01281	0.33454	0.01768		-0.0834	-0.000157143	-0.09658	0.00036351	-0.09773	-0.0014	-0.10088	-0.000543521
									0.42596	0.01309	0.45791	0.01204	0.33226	0.01281	0.33532	0.01768		-0.08323	-0.000157144	-0.09638	0.000362934	-0.09754	-0.0014	-0.1007	-0.000549707
									0.42669	0.01309	0.4587	0.01204	0.33304	0.01281	0.3357	0.01769		-0.08306	-0.000157144	-0.09618	0.000362353	-0.09734	-0.0014	-0.10052	-0.000555893
									0.42742	0.01309	0.45948	0.01203	0.3337	0.01281	0.33609	0.01769		-0.08289	-0.000157145	-0.09598	0.000361766	-0.09715	-0.00141	-0.10034	-0.000562079
									0.42815	0.01308	0.46026	0.01203	0.33382	0.01281	0.33686	0.01769		-0.08272	-0.000157146	-0.09578	0.000361175	-0.09695	-0.00141	-0.10015	-0.000568265
									0.42889	0.01308	0.46105	0.01203	0.33459	0.01281	0.33763	0.0177		-0.08255	-0.000157146	-0.09559	0.000360578	-0.09676	-0.00141	-0.09997	-0.00057445
									0.42962	0.01308	0.46183	0.01202	0.33537	0.01281	0.3377	0.0177		-0.08237	-0.000157147	-0.09539	0.000359976	-0.09656	-0.00142	-0.09979	-0.000580636
									0.43035	0.01307	0.46261	0.01202	0.3357	0.01281	0.33841	0.0177		-0.0822	-0.000157147	-0.09519	0.000359368	-0.09636	-0.00142	-0.09961	-0.000586822
									0.43108	0.01307	0.46339	0.01202	0.33615	0.01281	0.33918	0.01771		-0.08203	-0.000157148	-0.09499	0.000358756	-0.09617	-0.00143	-0.09943	-0.000593008
									0.43181	0.01307	0.46418	0.01201	0.33692	0.01281	0.3396	0.01771		-0.08186	-0.000157148	-0.09479	0.000358138	-0.09597	-0.00143	-0.09925	-0.000599193
									0.43255	0.01306	0.46496	0.01201	0.3377	0.01281	0.33995	0.01771		-0.08169	-0.000157149	-0.0946	0.000357514	-0.09578	-0.00143	-0.09907	-0.000605379
									0.43328	0.01306	0.46574	0.01201	0.3377	0.01281	0.34073	0.01772		-0.08152	-0.00015715	-0.0944	0.000356885	-0.09558	-0.00144	-0.09889	-0.000611565
									0.43401	0.01306	0.46652	0.012	0.33848	0.01281	0.3415	0.01772		-0.08135	-0.00015715	-0.0942	0.00035625	-0.09538	-0.00144	-0.09871	-0.000617751
									0.43474	0.01306	0.46731	0.012	0.33925	0.01281	0.3416	0.01772		-0.08118	-0.000157151	-0.094	0.00035561	-0.09519	-0.00144	-0.09853	-0.000623937
									0.43547	0.01305	0.46809	0.012	0.3396	0.01281	0.34227	0.01773		-0.08101	-0.000157152	-0.09381	0.000354964	-0.09499	-0.00145	-0.09835	-0.000630122
									0.43621	0.01305	0.46887	0.01199	0.34003	0.01281	0.34304	0.01773		-0.08084	-0.000157153	-0.09361	0.000354313	-0.0948	-0.00145	-0.09817	-0.000636308
									0.43694	0.01305	0.46966	0.01199	0.34081	0.01281	0.3435	0.01773		-0.08067	-0.000157154	-0.09341	0.000353656	-0.0946	-0.00145	-0.09799	-0.000642494
									0.43767	0.01304	0.47044	0.01199	0.34158	0.01281	0.34382	0.01774		-0.0805	-0.000157154	-0.09321	0.000352993	-0.09441	-0.00146	-0.09781	-0.00064868
									0.4384	0.01304	0.47122	0.01198	0.3416	0.01281	0.34459	0.01774		-0.08033	-0.000157155	-0.09301	0.000352324	-0.09421	-0.00146	-0.09763	-0.000654866
									0.43914	0.01304	0.472	0.01198	0.34236	0.01281	0.34536	0.01774		-0.08016	-0.000157156	-0.09282	0.000351649	-0.09401	-0.00146	-0.09745	-0.000661051
									0.43987	0.01303	0.47279	0.01198	0.34314	0.01281	0.3455	0.01775		-0.07999	-0.000157157	-0.09262	0.000350968	-0.09382	-0.00147	-0.09727	-0.000667237
									0.4406	0.01303	0.47357	0.01197	0.3435	0.01281	0.34614	0.01775		-0.07982	-0.000157158	-0.09242	0.000350281	-0.09362	-0.00147	-0.09709	-0.000673423
									0.44133	0.01303	0.47435	0.01197	0.34391	0.01281	0.34691	0.01775		-0.07965	-0.000157159	-0.09222	0.000349589	-0.09343	-0.00147	-0.09691	-0.000679609
									0.44206	0.01302	0.47514	0.01197	0.34469	0.01281	0.3475	0.01776		-0.07948	-0.00015716	-0.09203	0.00034889	-0.09323	-0.00148	-0.09673	-0.000685794
									0.4428	0.01302	0.47592	0.01196	0.34547	0.01281	0.34768	0.01776		-0.07931	-0.000157161	-0.09183	0.000348185	-0.09304	-0.00148	-0.09655	-0.00069198
									0.44353	0.01302	0.4767	0.01196	0.3455	0.01281	0.34845	0.01776		-0.07914	-0.000157162	-0.09163	0.000347473	-0.09284	-0.00148	-0.09637	-0.000698166
									0.44426	0.01301	0.47748	0.01196	0.34624	0.01281	0.34923	0.01777		-0.07897	-0.000157163	-0.09143	0.000346756	-0.09264	-0.00149	-0.09619	-0.000704352
									0.44499	0.01301	0.47827	0.01195	0.34702	0.01281	0.3494	0.01777		-0.07879	-0.000157164	-0.09123	0.000346032	-0.09245	-0.00149	-0.09601	-0.000710537
									0.44572	0.01301	0.47905	0.01195	0.3475	0.01281	0.35	0.01777		-0.07862	-0.000157165	-0.09104	0.000345302	-0.09225	-0.0015	-0.09583	-0.000716723
									0.44646	0.013	0.47983	0.01195	0.3478	0.01281	0.35077	0.01778		-0.07845	-0.000157166	-0.09084	0.000344565	-0.09206	-0.0015	-0.09565	-0.000722909
									0.44719	0.013	0.48061	0.01194	0.34857	0.01281	0.3514	0.01778		-0.07828	-0.000157168	-0.09064	0.000343822	-0.09186	-0.0015	-0.09547	-0.000729095
									0.44792	0.013	0.4814	0.01194	0.34935	0.01281	0.35155	0.01778		-0.07811	-0.000157169	-0.09044	0.000343072	-0.09166	-0.00151	-0.09529	-0.00073528
									0.44865	0.013	0.48218	0.01194	0.3494	0.01281	0.35232	0.01779		-0.07794	-0.00015717	-0.09025	0.000342316	-0.09147	-0.00151	-0.09511	-0.000741466
									0.44938	0.01299	0.48296	0.01193	0.35013	0.01281	0.35309	0.01779		-0.07777	-0.000157172	-0.09005	0.000341553	-0.09127	-0.00151	-0.09493	-0.000747652
									0.45012	0.01299	0.48375	0.01193	0.35091	0.01281	0.3534	0.01779		-0.0776	-0.000157173	-0.08985	0.000340783	-0.09108	-0.00152	-0.09475	-0.000753838
									0.45085	0.01299	0.48453	0.01193	0.3514	0.01281	0.35386	0.0178		-0.07743	-0.000157174	-0.08965	0.000340007	-0.09088	-0.00152	-0.09457	-0.000760024
									0.45158	0.01298	0.48531	0.01193	0.35168	0.01281	0.35464	0.0178		-0.07726	-0.000157176	-0.08945	0.000339223	-0.09069	-0.00152	-0.09439	-0.000766209
									0.45231	0.01298	0.48609	0.01192	0.35246	0.01281	0.3553	0.0178		-0.07709	-0.000157178	-0.08926	0.000338433	-0.09049	-0.00153	-0.09421	-0.000772395
									0.45304	0.01298	0.48688	0.01192	0.35324	0.01281	0.35541	0.0178		-0.07692	-0.000157179	-0.08906	0.000337636	-0.09029	-0.00153	-0.09403	-0.000778581
									0.45378	0.01297	0.48766	0.01192	0.3534	0.01281	0.35618	0.01781		-0.07675	-0.000157181	-0.08886	0.000336832	-0.0901	-0.00153	-0.09385	-0.000784767
									0.45451	0.01297	0.48844	0.01191	0.35401	0.01281	0.35696	0.01781		-0.07658	-0.000157182	-0.08866	0.00033602	-0.0899	-0.00154	-0.09367	-0.000790952
									0.45524	0.01297	0.48923	0.01191	0.35479	0.01281	0.3573	0.01782		-0.07641	-0.000157184	-0.08847	0.000335202	-0.08971	-0.00154	-0.09349	-0.000797138
									0.45597	0.01296	0.49001	0.01191	0.3553	0.01281	0.35773	0.01782		-0.07624	-0.000157186	-0.08827	0.000334376	-0.08951	-0.00155	-0.09331	-0.000803324
									0.45671	0.01296	0.49079	0.0119	0.35557	0.01281	0.3585	0.01782		-0.07607	-0.000157188	-0.08807	0.000333543	-0.08932	-0.00155	-0.09313	-0.00080951
									0.45744	0.01296	0.49157	0.0119	0.35634	0.01281	0.3592	0.01783		-0.0759	-0.00015719	-0.08787	0.000332703	-0.08912	-0.00155	-0.09295	-0.000815695
									0.45817	0.01295	0.49236	0.0119	0.35712	0.01281	0.35927	0.01783		-0.07573	-0.000157192	-0.08767	0.000331855	-0.08892	-0.00156	-0.09277	-0.000821881
									0.4589	0.01295	0.49314	0.01189	0.3573	0.01281	0.36005	0.01783		-0.07556	-0.000157194	-0.08748	0.000331	-0.08873	-0.00156	-0.09259	-0.000828067
									0.45963	0.01295	0.49392	0.01189	0.3579	0.01281	0.36082	0.01784		-0.07539	-0.000157196	-0.08728	0.000330137	-0.08853	-0.00156	-0.09241	-0.000834253
									0.46037	0.01295	0.4947	0.01189	0.35867	0.01281	0.3612	0.01784		-0.07522	-0.000157198	-0.08708	0.000329267	-0.08834	-0.00157	-0.09223	-0.000840438
									0.4611	0.01294	0.49549	0.01188	0.3592	0.01281	0.36159	0.01784		-0.07504	-0.0001572	-0.08688	0.000328389	-0.08814	-0.00157	-0.09205	-0.000846624
									0.46183	0.01294	0.49627	0.01188	0.35945	0.01281	0.36237	0.01785		-0.07487	-0.000157203	-0.08669	0.000327503	-0.08794	-0.00158	-0.09187	-0.00085281
									0.46256	0.01294	0.49705	0.01188	0.36023	0.01281	0.36314	0.01785		-0.0747	-0.000157205	-0.08649	0.00032661	-0.08775	-0.00158	-0.09169	-0.000858996
									0.46329	0.01293	0.49784	0.01187	0.361	0.01281	0.3632	0.01785		-0.07453	-0.000157208	-0.08629	0.000325708	-0.08755	-0.00158	-0.09151	-0.000865181
									0.46403	0.01293	0.49862	0.01187	0.3612	0.01281	0.36391	0.01786		-0.07436	-0.00015721	-0.08609	0.000324799	-0.08736	-0.00159	-0.09133	-0.000871367
									0.46476	0.01293	0.4994	0.01187	0.36178	0.01281	0.36468	0.01786		-0.07419	-0.000157213	-0.08589	0.000323881	-0.08716	-0.00159	-0.09115	-0.000877553
									0.46549	0.01292	0.50018	0.01186	0.36256	0.01281	0.3651	0.01786		-0.07402	-0.000157216	-0.0857	0.000322956	-0.08697	-0.00159	-0.09097	-0.000883738
									0.46622	0.01292	0.50097	0.01186	0.3632	0.01281	0.36546	0.01786		-0.07385	-0.000157219	-0.0855	0.000322022	-0.08677	-0.0016	-0.09079	-0.000889924
									0.46695	0.01292	0.50175	0.01186	0.36333	0.01281	0.36623	0.01787		-0.07368	-0.000157221	-0.0853	0.00032108	-0.08657	-0.0016	-0.09061	-0.00089611
									0.46769	0.01292	0.50253	0.01185	0.36411	0.01281	0.367	0.01787		-0.07351	-0.000157225	-0.0851	0.00032013	-0.08638	-0.0016	-0.09043	-0.000902296
									0.46842	0.01291	0.50332	0.01185	0.36489	0.01281	0.3671	0.01787		-0.07334	-0.000157228	-0.08491	0.000319172	-0.08618	-0.00161	-0.09025	-0.000908481
									0.46915	0.01291	0.5041	0.01185	0.3651	0.01281	0.36778	0.01788		-0.07317	-0.000157231	-0.08471	0.000318205	-0.08599	-0.00161	-0.09006	-0.000914667
									0.46988	0.01291	0.50488	0.01185	0.36566	0.01281	0.36855	0.01788		-0.073	-0.000157234	-0.08451	0.000317229	-0.08579	-0.00162	-0.08988	-0.000920853
									0.47061	0.0129	0.50566	0.01184	0.36644	0.01281	0.369	0.01788		-0.07283	-0.000157238	-0.08431	0.000316245	-0.08559	-0.00162	-0.0897	-0.000927039
									0.47135	0.0129	0.50645	0.01184	0.3671	0.01281	0.36932	0.01789		-0.07266	-0.000157241	-0.08411	0.000315252	-0.0854	-0.00162	-0.08952	-0.000933224
									0.47208	0.0129	0.50723	0.01184	0.36722	0.01281	0.37009	0.01789		-0.07249	-0.000157245	-0.08392	0.000314251	-0.0852	-0.00163	-0.08934	-0.00093941
									0.47281	0.01289	0.50801	0.01183	0.36799	0.01281	0.37087	0.0179		-0.07232	-0.000157249	-0.08372	0.00031324	-0.08501	-0.00163	-0.08916	-0.000945596
									0.47354	0.01289	0.50879	0.01183	0.36877	0.01281	0.371	0.0179		-0.07215	-0.000157253	-0.08352	0.000312221	-0.08481	-0.00163	-0.08898	-0.000951782
									0.47428	0.01289	0.50958	0.01183	0.369	0.01281	0.37164	0.0179		-0.07198	-0.000157257	-0.08332	0.000311193	-0.08462	-0.00164	-0.0888	-0.000957967
									0.47501	0.01289	0.51036	0.01182	0.36955	0.01281	0.37241	0.0179		-0.07181	-0.000157261	-0.08312	0.000310156	-0.08442	-0.00164	-0.08862	-0.000964153
									0.47574	0.01288	0.51114	0.01182	0.37032	0.01281	0.373	0.01791		-0.07164	-0.000157265	-0.08293	0.000309109	-0.08422	-0.00165	-0.08844	-0.000970339
									0.47647	0.01288	0.51193	0.01182	0.371	0.01281	0.37319	0.01791		-0.07146	-0.000157269	-0.08273	0.000308054	-0.08403	-0.00165	-0.08826	-0.000976524
									0.4772	0.01288	0.51271	0.01181	0.3711	0.01281	0.37396	0.01791		-0.07129	-0.000157274	-0.08253	0.000306989	-0.08383	-0.00165	-0.08808	-0.00098271
									0.47794	0.01287	0.51349	0.01181	0.37188	0.01281	0.37473	0.01792		-0.07112	-0.000157279	-0.08233	0.000305914	-0.08364	-0.00166	-0.0879	-0.000988896
									0.47867	0.01287	0.51427	0.01181	0.37265	0.01281	0.3749	0.01792		-0.07095	-0.000157284	-0.08214	0.00030483	-0.08344	-0.00166	-0.08772	-0.000995082
									0.4794	0.01287	0.51506	0.0118	0.373	0.01281	0.3755	0.01792		-0.07078	-0.000157289	-0.08194	0.000303737	-0.08325	-0.00167	-0.08754	-0.001
									0.48013	0.01286	0.51584	0.0118	0.37343	0.01281	0.37628	0.01793		-0.07061	-0.000157294	-0.08174	0.000302634	-0.08305	-0.00167	-0.08736	-0.00101
									0.48086	0.01286	0.51662	0.0118	0.37421	0.01281	0.3769	0.01793		-0.07044	-0.000157299	-0.08154	0.000301521	-0.08285	-0.00167	-0.08718	-0.00101
									0.4816	0.01286	0.51741	0.0118	0.3749	0.01281	0.37705	0.01793		-0.07027	-0.000157305	-0.08134	0.000300399	-0.08266	-0.00168	-0.087	-0.00102
									0.48233	0.01286	0.51819	0.01179	0.37499	0.01281	0.37782	0.01794		-0.0701	-0.000157311	-0.08115	0.000299266	-0.08246	-0.00168	-0.08682	-0.00103
									0.48306	0.01285	0.51897	0.01179	0.37576	0.01281	0.3786	0.01794		-0.06993	-0.000157317	-0.08095	0.000298124	-0.08227	-0.00168	-0.08664	-0.00103
									0.48379	0.01285	0.51975	0.01179	0.37654	0.01281	0.3789	0.01794		-0.06976	-0.000157323	-0.08075	0.000296971	-0.08207	-0.00169	-0.08646	-0.00104
									0.48452	0.01285	0.52054	0.01178	0.3769	0.01281	0.37937	0.01795		-0.06959	-0.000157329	-0.08055	0.000295809	-0.08187	-0.00169	-0.08628	-0.00104
									0.48526	0.01284	0.52132	0.01178	0.37732	0.01281	0.38014	0.01795		-0.06942	-0.000157336	-0.08036	0.000294636	-0.08168	-0.0017	-0.0861	-0.00105
									0.48599	0.01284	0.5221	0.01178	0.37809	0.01281	0.3808	0.01795		-0.06925	-0.000157342	-0.08016	0.000293453	-0.08148	-0.0017	-0.08592	-0.00106
									0.48672	0.01284	0.52288	0.01177	0.37887	0.01281	0.38091	0.01795		-0.06908	-0.000157349	-0.07996	0.000292259	-0.08129	-0.0017	-0.08574	-0.00106
									0.48745	0.01283	0.52367	0.01177	0.3789	0.01281	0.38169	0.01796		-0.06891	-0.000157356	-0.07976	0.000291055	-0.08109	-0.00171	-0.08556	-0.00107
									0.48818	0.01283	0.52445	0.01177	0.37965	0.01281	0.38246	0.01796		-0.06874	-0.000157364	-0.07956	0.00028984	-0.0809	-0.00171	-0.08538	-0.00108
									0.48892	0.01283	0.52523	0.01177	0.38042	0.01281	0.3828	0.01797		-0.06857	-0.000157372	-0.07937	0.000288614	-0.0807	-0.00172	-0.0852	-0.00108
									0.48965	0.01283	0.52602	0.01176	0.3808	0.01281	0.38323	0.01797		-0.0684	-0.000157379	-0.07917	0.000287378	-0.0805	-0.00172	-0.08502	-0.00109
									0.49038	0.01282	0.5268	0.01176	0.3812	0.01281	0.38401	0.01797		-0.06823	-0.000157388	-0.07897	0.000286131	-0.08031	-0.00172	-0.08484	-0.00109
									0.49111	0.01282	0.52758	0.01176	0.38198	0.01281	0.38478	0.01798		-0.06806	-0.000157396	-0.07877	0.000284873	-0.08011	-0.00173	-0.08466	-0.0011
									0.49184	0.01282	0.52836	0.01175	0.38275	0.01281	0.3848	0.01798		-0.06788	-0.000157405	-0.07858	0.000283603	-0.07992	-0.00173	-0.08448	-0.00111
									0.49258	0.01281	0.52915	0.01175	0.3828	0.01281	0.38555	0.01798		-0.06771	-0.000157414	-0.07838	0.000282323	-0.07972	-0.00174	-0.0843	-0.00111
									0.49331	0.01281	0.52993	0.01175	0.38353	0.01281	0.38632	0.01799		-0.06754	-0.000157423	-0.07818	0.000281031	-0.07953	-0.00174	-0.08412	-0.00112
									0.49404	0.01281	0.53071	0.01174	0.38431	0.01281	0.3867	0.01799		-0.06737	-0.000157433	-0.07798	0.000279728	-0.07933	-0.00174	-0.08394	-0.00112
									0.49477	0.01281	0.5315	0.01174	0.3848	0.01281	0.3871	0.01799		-0.0672	-0.000157443	-0.07778	0.000278413	-0.07913	-0.00175	-0.08376	-0.00113
									0.49551	0.0128	0.53228	0.01174	0.38508	0.01281	0.38787	0.01799		-0.06703	-0.000157453	-0.07759	0.000277087	-0.07894	-0.00175	-0.08358	-0.00114
									0.49624	0.0128	0.53306	0.01173	0.38586	0.01281	0.38864	0.018		-0.06686	-0.000157463	-0.07739	0.000275749	-0.07874	-0.00176	-0.0834	-0.00114
									0.49697	0.0128	0.53384	0.01173	0.38664	0.01281	0.3887	0.018		-0.06669	-0.000157474	-0.07719	0.000274399	-0.07855	-0.00176	-0.08322	-0.00115
									0.4977	0.01279	0.53463	0.01173	0.3867	0.01281	0.38942	0.018		-0.06652	-0.000157486	-0.07699	0.000273038	-0.07835	-0.00176	-0.08304	-0.00116
									0.49843	0.01279	0.53541	0.01173	0.38741	0.01281	0.39019	0.01801		-0.06635	-0.000157497	-0.0768	0.000271664	-0.07815	-0.00177	-0.08286	-0.00116
									0.49917	0.01279	0.53619	0.01172	0.38819	0.01281	0.3907	0.01801		-0.06618	-0.000157509	-0.0766	0.000270278	-0.07796	-0.00177	-0.08268	-0.00117
									0.4999	0.01279	0.53698	0.01172	0.3887	0.01281	0.39096	0.01801		-0.06601	-0.000157522	-0.0764	0.00026888	-0.07776	-0.00178	-0.0825	-0.00117
									0.50063	0.01278	0.53776	0.01172	0.38897	0.01281	0.39173	0.01802		-0.06584	-0.000157534	-0.0762	0.00026747	-0.07757	-0.00178	-0.08232	-0.00118
									0.50136	0.01278	0.53854	0.01171	0.38974	0.01281	0.39251	0.01802		-0.06567	-0.000157548	-0.076	0.000266047	-0.07737	-0.00178	-0.08214	-0.00119
									0.50209	0.01278	0.53932	0.01171	0.39052	0.01281	0.3926	0.01802		-0.0655	-0.000157561	-0.07581	0.000264612	-0.07718	-0.00179	-0.08196	-0.00119
									0.50283	0.01277	0.54011	0.01171	0.3907	0.01281	0.39328	0.01803		-0.06533	-0.000157575	-0.07561	0.000263164	-0.07698	-0.00179	-0.08178	-0.0012
									0.50356	0.01277	0.54089	0.0117	0.3913	0.01281	0.39405	0.01803		-0.06516	-0.00015759	-0.07541	0.000261703	-0.07678	-0.0018	-0.0816	-0.00121
									0.50429	0.01277	0.54167	0.0117	0.39207	0.01281	0.3946	0.01803		-0.06499	-0.000157605	-0.07521	0.00026023	-0.07659	-0.0018	-0.08142	-0.00121
									0.50502	0.01277	0.54245	0.0117	0.3926	0.01281	0.39483	0.01803		-0.06482	-0.00015762	-0.07502	0.000258743	-0.07639	-0.0018	-0.08124	-0.00122
									0.50575	0.01276	0.54324	0.0117	0.39285	0.01281	0.3956	0.01804		-0.06465	-0.000157636	-0.07482	0.000257243	-0.0762	-0.00181	-0.08106	-0.00122
									0.50649	0.01276	0.54402	0.01169	0.39363	0.01281	0.39637	0.01804		-0.06448	-0.000157653	-0.07462	0.00025573	-0.076	-0.00181	-0.08088	-0.00123
									0.50722	0.01276	0.5448	0.01169	0.3944	0.01281	0.3965	0.01804		-0.0643	-0.00015767	-0.07442	0.000254204	-0.07581	-0.00182	-0.0807	-0.00124
									0.50795	0.01275	0.54559	0.01169	0.3946	0.01281	0.39714	0.01805		-0.06413	-0.000157688	-0.07422	0.000252665	-0.07561	-0.00182	-0.08052	-0.00124
									0.50868	0.01275	0.54637	0.01168	0.39518	0.01281	0.39792	0.01805		-0.06396	-0.000157706	-0.07403	0.000251111	-0.07541	-0.00182	-0.08034	-0.00125
									0.50941	0.01275	0.54715	0.01168	0.39596	0.01281	0.3985	0.01806		-0.06379	-0.000157725	-0.07383	0.000249544	-0.07522	-0.00183	-0.08015	-0.00125
									0.51015	0.01275	0.54793	0.01168	0.3965	0.01281	0.39869	0.01806		-0.06362	-0.000157744	-0.07363	0.000247963	-0.07502	-0.00183	-0.07997	-0.00126
									0.51088	0.01274	0.54872	0.01168	0.39673	0.01281	0.39946	0.01806		-0.06345	-0.000157764	-0.07343	0.000246369	-0.07483	-0.00184	-0.07979	-0.00127
									0.51161	0.01274	0.5495	0.01167	0.39751	0.01281	0.40024	0.01807		-0.06328	-0.000157785	-0.07323	0.00024476	-0.07463	-0.00184	-0.07961	-0.00127
									0.51234	0.01274	0.55028	0.01167	0.3985	0.01281	0.4005	0.01807		-0.06311	-0.000157807	-0.07304	0.000243137	-0.07443	-0.00184	-0.07943	-0.00128
									0.51308	0.01274	0.55107	0.01167	0.39907	0.01281	0.40101	0.01807		-0.06294	-0.000157829	-0.07284	0.0002415	-0.07424	-0.00185	-0.07925	-0.00129
									0.51381	0.01273	0.55185	0.01166	0.39984	0.01281	0.40178	0.01807		-0.06277	-0.000157851	-0.07264	0.000239848	-0.07404	-0.00185	-0.07907	-0.00129
									0.51454	0.01273	0.55263	0.01166	0.4005	0.01281	0.4024	0.01808		-0.0626	-0.000157875	-0.07244	0.000238181	-0.07385	-0.00186	-0.07889	-0.0013
									0.51527	0.01273	0.55341	0.01166	0.40062	0.01281	0.40256	0.01808		-0.06243	-0.000157899	-0.07225	0.0002365	-0.07365	-0.00186	-0.07871	-0.0013
									0.516	0.01272	0.5542	0.01166	0.4014	0.01281	0.40333	0.01808		-0.06226	-0.000157925	-0.07205	0.000234805	-0.07346	-0.00186	-0.07853	-0.00131
									0.51674	0.01272	0.55498	0.01165	0.40217	0.01281	0.4041	0.01809		-0.06209	-0.000157951	-0.07185	0.000233094	-0.07326	-0.00187	-0.07835	-0.00132
									0.51747	0.01272	0.55576	0.01165	0.4024	0.01281	0.4044	0.01809		-0.06192	-0.000157977	-0.07165	0.000231368	-0.07306	-0.00187	-0.07817	-0.00132
									0.5182	0.01272	0.55654	0.01165	0.40295	0.01281	0.40487	0.01809		-0.06175	-0.000158005	-0.07145	0.000229627	-0.07287	-0.00188	-0.07799	-0.00133
									0.51893	0.01271	0.55733	0.01164	0.40373	0.01281	0.40565	0.0181		-0.06158	-0.000158034	-0.07126	0.00022787	-0.07267	-0.00188	-0.07781	-0.00134
									0.51966	0.01271	0.55811	0.01164	0.4044	0.01281	0.4064	0.0181		-0.06141	-0.000158063	-0.07106	0.000226098	-0.07248	-0.00189	-0.07763	-0.00134
									0.5204	0.01271	0.55889	0.01164	0.4045	0.01281	0.40642	0.0181		-0.06124	-0.000158094	-0.07086	0.000224311	-0.07228	-0.00189	-0.07745	-0.00135
									0.52113	0.0127	0.55968	0.01163	0.40528	0.01281	0.40719	0.01811		-0.06107	-0.000158125	-0.07066	0.000222507	-0.07208	-0.00189	-0.07727	-0.00135
									0.52186	0.0127	0.56046	0.01163	0.40606	0.01281	0.40797	0.01811		-0.0609	-0.000158158	-0.07047	0.000220688	-0.07189	-0.0019	-0.07709	-0.00136
									0.52259	0.0127	0.56124	0.01163	0.4064	0.01281	0.4083	0.01811		-0.06073	-0.000158191	-0.07027	0.000218852	-0.07169	-0.0019	-0.07691	-0.00137
									0.52332	0.0127	0.56202	0.01163	0.40683	0.01281	0.40874	0.01811		-0.06055	-0.000158226	-0.07007	0.000217001	-0.0715	-0.00191	-0.07673	-0.00137
									0.52406	0.01269	0.56281	0.01162	0.40761	0.01281	0.40951	0.01812		-0.06038	-0.000158262	-0.06987	0.000215133	-0.0713	-0.00191	-0.07655	-0.00138
									0.52479	0.01269	0.56359	0.01162	0.4083	0.01281	0.41028	0.01812		-0.06021	-0.000158299	-0.06967	0.000213249	-0.07111	-0.00192	-0.07637	-0.00138
									0.52552	0.01269	0.56437	0.01162	0.40839	0.01281	0.4103	0.01812		-0.06004	-0.000158337	-0.06948	0.000211347	-0.07091	-0.00192	-0.07619	-0.00139
									0.52625	0.01269	0.56516	0.01161	0.40916	0.01281	0.41106	0.01813		-0.05987	-0.000158377	-0.06928	0.00020943	-0.07071	-0.00192	-0.07601	-0.0014
									0.52698	0.01268	0.56594	0.01161	0.40994	0.01281	0.41183	0.01813		-0.0597	-0.000158417	-0.06908	0.000207495	-0.07052	-0.00193	-0.07583	-0.0014
									0.52772	0.01268	0.56672	0.01161	0.4103	0.01281	0.4123	0.01813		-0.05953	-0.000158459	-0.06888	0.000205543	-0.07032	-0.00193	-0.07565	-0.00141
									0.52845	0.01268	0.5675	0.01161	0.41072	0.01281	0.4126	0.01814		-0.05936	-0.000158503	-0.06869	0.000203574	-0.07013	-0.00194	-0.07547	-0.00142
									0.52918	0.01267	0.56829	0.0116	0.41149	0.01281	0.41338	0.01814		-0.05919	-0.000158548	-0.06849	0.000201588	-0.06993	-0.00194	-0.07529	-0.00142
									0.52991	0.01267	0.56907	0.0116	0.41227	0.01281	0.41415	0.01814		-0.05902	-0.000158594	-0.06829	0.000199584	-0.06974	-0.00194	-0.07511	-0.00143
									0.53065	0.01267	0.56985	0.0116	0.4123	0.01281	0.4142	0.01815		-0.05885	-0.000158642	-0.06809	0.000197562	-0.06954	-0.00195	-0.07493	-0.00143
									0.53138	0.01267	0.57063	0.01159	0.41305	0.01281	0.41492	0.01815		-0.05868	-0.000158692	-0.06789	0.000195522	-0.06934	-0.00195	-0.07475	-0.00144
									0.53211	0.01266	0.57142	0.01159	0.41382	0.01281	0.41569	0.01815		-0.05851	-0.000158743	-0.0677	0.000193465	-0.06915	-0.00196	-0.07457	-0.00145
									0.53284	0.01266	0.5722	0.01159	0.4142	0.01281	0.4162	0.01816		-0.05834	-0.000158795	-0.0675	0.000191389	-0.06895	-0.00196	-0.07439	-0.00145
									0.53357	0.01266	0.57298	0.01159	0.4146	0.01281	0.41647	0.01816		-0.05817	-0.00015885	-0.0673	0.000189295	-0.06876	-0.00197	-0.07421	-0.00146
									0.53431	0.01266	0.57377	0.01158	0.41538	0.01281	0.41724	0.01816		-0.058	-0.000158906	-0.0671	0.000187182	-0.06856	-0.00197	-0.07403	-0.00147
									0.53504	0.01265	0.57455	0.01158	0.41615	0.01281	0.41801	0.01817		-0.05783	-0.000158964	-0.06691	0.000185051	-0.06836	-0.00198	-0.07385	-0.00147
									0.53577	0.01265	0.57533	0.01158	0.4162	0.01281	0.4182	0.01817		-0.05766	-0.000159024	-0.06671	0.000182901	-0.06817	-0.00198	-0.07367	-0.00148
									0.5365	0.01265	0.57611	0.01158	0.41693	0.01281	0.41879	0.01817		-0.05749	-0.000159086	-0.06651	0.000180732	-0.06797	-0.00198	-0.07349	-0.00148
									0.53723	0.01265	0.5769	0.01157	0.41771	0.01281	0.41956	0.01818		-0.05732	-0.00015915	-0.06631	0.000178544	-0.06778	-0.00199	-0.07331	-0.00149
									0.53797	0.01264	0.57768	0.01157	0.4182	0.01281	0.4201	0.01818		-0.05715	-0.000159217	-0.06611	0.000176336	-0.06758	-0.00199	-0.07313	-0.0015
									0.5387	0.01264	0.57846	0.01157	0.41848	0.01281	0.42033	0.01818		-0.05697	-0.000159285	-0.06592	0.000174109	-0.06739	-0.002	-0.07295	-0.0015
									0.53943	0.01264	0.57925	0.01156	0.41926	0.01281	0.4211	0.01818		-0.0568	-0.000159355	-0.06572	0.000171862	-0.06719	-0.002	-0.07277	-0.00151
									0.54016	0.01263	0.58003	0.01156	0.42004	0.01281	0.42188	0.01819		-0.05663	-0.000159428	-0.06552	0.000169595	-0.06699	-0.00201	-0.07259	-0.00151
									0.54089	0.01263	0.58081	0.01156	0.4201	0.01281	0.4221	0.01819		-0.05646	-0.000159504	-0.06532	0.000167309	-0.0668	-0.00201	-0.07241	-0.00152
									0.54163	0.01263	0.58159	0.01156	0.42081	0.01281	0.42265	0.01819		-0.05629	-0.000159581	-0.06513	0.000165002	-0.0666	-0.00201	-0.07223	-0.00153
									0.54236	0.01263	0.58238	0.01155	0.42159	0.01281	0.42342	0.0182		-0.05612	-0.000159662	-0.06493	0.000162674	-0.06641	-0.00202	-0.07205	-0.00153
									0.54309	0.01262	0.58316	0.01155	0.4221	0.01281	0.4241	0.0182		-0.05595	-0.000159745	-0.06473	0.000160326	-0.06621	-0.00202	-0.07187	-0.00154
									0.54382	0.01262	0.58394	0.01155	0.42237	0.01281	0.4242	0.0182		-0.05578	-0.00015983	-0.06453	0.000157958	-0.06602	-0.00203	-0.07169	-0.00155
									0.54455	0.01262	0.58472	0.01154	0.42315	0.01281	0.42497	0.01821		-0.05561	-0.000159919	-0.06433	0.000155568	-0.06582	-0.00203	-0.07151	-0.00155
									0.54529	0.01262	0.58551	0.01154	0.42392	0.01281	0.42574	0.01821		-0.05544	-0.00016001	-0.06414	0.000153157	-0.06562	-0.00204	-0.07133	-0.00156
									0.54602	0.01261	0.58629	0.01154	0.4241	0.01281	0.426	0.01821		-0.05527	-0.000160105	-0.06394	0.000150725	-0.06543	-0.00204	-0.07115	-0.00156
									0.54675	0.01261	0.58707	0.01154	0.4247	0.01281	0.42651	0.01821		-0.0551	-0.000160202	-0.06374	0.000148271	-0.06523	-0.00205	-0.07097	-0.00157
									0.54748	0.01261	0.58786	0.01153	0.42548	0.01281	0.42729	0.01822		-0.05493	-0.000160303	-0.06354	0.000145796	-0.06504	-0.00205	-0.07079	-0.00158
									0.54822	0.01261	0.58864	0.01153	0.426	0.01281	0.428	0.01822		-0.05476	-0.000160407	-0.06335	0.000143298	-0.06484	-0.00205	-0.07061	-0.00158
									0.54895	0.0126	0.58942	0.01153	0.42625	0.01281	0.42806	0.01822		-0.05459	-0.000160514	-0.06315	0.000140779	-0.06464	-0.00206	-0.07043	-0.00159
									0.54968	0.0126	0.5902	0.01153	0.42703	0.01281	0.42883	0.01823		-0.05442	-0.000160625	-0.06295	0.000138237	-0.06445	-0.00206	-0.07025	-0.0016
									0.55041	0.0126	0.59099	0.01152	0.42781	0.01281	0.42961	0.01823		-0.05425	-0.00016074	-0.06275	0.000135673	-0.06425	-0.00207	-0.07006	-0.0016
									0.55114	0.01259	0.59177	0.01152	0.428	0.01281	0.43	0.01823		-0.05408	-0.000160859	-0.06255	0.000133086	-0.06406	-0.00207	-0.06988	-0.00161
									0.55188	0.01259	0.59255	0.01152	0.42858	0.01281	0.43038	0.01824		-0.05391	-0.000160981	-0.06236	0.000130476	-0.06386	-0.00208	-0.0697	-0.00161
									0.55261	0.01259	0.59334	0.01151	0.42936	0.01281	0.43115	0.01824		-0.05374	-0.000161107	-0.06216	0.000127842	-0.06367	-0.00208	-0.06952	-0.00162
									0.55334	0.01259	0.59412	0.01151	0.43	0.01281	0.43192	0.01824		-0.05357	-0.000161238	-0.06196	0.000125186	-0.06347	-0.00209	-0.06934	-0.00163
									0.55407	0.01258	0.5949	0.01151	0.43014	0.01281	0.432	0.01824		-0.05339	-0.000161373	-0.06176	0.000122506	-0.06327	-0.00209	-0.06916	-0.00163
									0.5548	0.01258	0.59568	0.01151	0.43091	0.01281	0.4327	0.01825		-0.05322	-0.000161512	-0.06156	0.000119802	-0.06308	-0.0021	-0.06898	-0.00164
									0.55554	0.01258	0.59647	0.0115	0.43169	0.01281	0.43347	0.01825		-0.05305	-0.000161656	-0.06137	0.000117074	-0.06288	-0.0021	-0.0688	-0.00164
									0.55627	0.01258	0.59725	0.0115	0.432	0.01281	0.4339	0.01826		-0.05288	-0.000161804	-0.06117	0.000114322	-0.06269	-0.0021	-0.06862	-0.00165
									0.557	0.01257	0.59803	0.0115	0.43247	0.01281	0.43424	0.01826		-0.05271	-0.000161958	-0.06097	0.000111545	-0.06249	-0.00211	-0.06844	-0.00166
									0.55773	0.01257	0.59881	0.0115	0.43324	0.01281	0.43502	0.01826		-0.05254	-0.000162117	-0.06077	0.000108744	-0.0623	-0.00211	-0.06826	-0.00166
									0.55846	0.01257	0.5996	0.01149	0.4339	0.01281	0.43579	0.01827		-0.05237	-0.00016228	-0.06058	0.000105917	-0.0621	-0.00212	-0.06808	-0.00167
									0.5592	0.01257	0.60038	0.01149	0.43402	0.01281	0.4359	0.01827		-0.0522	-0.00016245	-0.06038	0.000103066	-0.0619	-0.00212	-0.0679	-0.00168
									0.55993	0.01256	0.60116	0.01149	0.4348	0.01281	0.43656	0.01827		-0.05203	-0.000162625	-0.06018	0.000100189	-0.06171	-0.00213	-0.06772	-0.00168
									0.56066	0.01256	0.60195	0.01148	0.43557	0.01281	0.43733	0.01827		-0.05186	-0.000162805	-0.05998	9.7287e-05	-0.06151	-0.00213	-0.06754	-0.00169
									0.56139	0.01256	0.60273	0.01148	0.4359	0.01281	0.4379	0.01828		-0.05169	-0.000162992	-0.05978	9.43589e-05	-0.06132	-0.00214	-0.06736	-0.00169
									0.56212	0.01256	0.60351	0.01148	0.43635	0.01281	0.43811	0.01828		-0.05152	-0.000163185	-0.05959	9.14047e-05	-0.06112	-0.00214	-0.06718	-0.0017
									0.56286	0.01255	0.60429	0.01148	0.43713	0.01281	0.43888	0.01828		-0.05135	-0.000163384	-0.05939	8.84241e-05	-0.06092	-0.00215	-0.067	-0.00171
									0.56359	0.01255	0.60508	0.01147	0.4379	0.01281	0.43965	0.01829		-0.05118	-0.000163589	-0.05919	8.5417e-05	-0.06073	-0.00215	-0.06682	-0.00171
									0.56432	0.01255	0.60586	0.01147	0.4379	0.01281	0.4398	0.01829		-0.05101	-0.000163802	-0.05899	8.2383e-05	-0.06053	-0.00216	-0.06664	-0.00172
									0.56505	0.01255	0.60664	0.01147	0.43868	0.01281	0.44043	0.01829		-0.05084	-0.000164022	-0.0588	7.9322e-05	-0.06034	-0.00216	-0.06646	-0.00172
									0.56579	0.01254	0.60743	0.01147	0.43946	0.01281	0.4412	0.0183		-0.05067	-0.000164248	-0.0586	7.62337e-05	-0.06014	-0.00216	-0.06628	-0.00173
									0.56652	0.01254	0.60821	0.01146	0.4398	0.01281	0.4418	0.0183		-0.0505	-0.000164483	-0.0584	7.31178e-05	-0.05995	-0.00217	-0.0661	-0.00174
									0.56725	0.01254	0.60899	0.01146	0.44023	0.01281	0.44197	0.0183		-0.05033	-0.000164725	-0.0582	6.9974e-05	-0.05975	-0.00217	-0.06592	-0.00174
									0.56798	0.01254	0.60977	0.01146	0.44101	0.01281	0.44274	0.0183		-0.05016	-0.000164975	-0.058	6.68022e-05	-0.05955	-0.00218	-0.06574	-0.00175
									0.56871	0.01253	0.61056	0.01146	0.44179	0.01281	0.44352	0.01831		-0.04999	-0.000165233	-0.05781	6.3602e-05	-0.05936	-0.00218	-0.06556	-0.00176
									0.56945	0.01253	0.61134	0.01145	0.4418	0.01281	0.4438	0.01831		-0.04981	-0.0001655	-0.05761	6.03731e-05	-0.05916	-0.00219	-0.06538	-0.00176
									0.57018	0.01253	0.61212	0.01145	0.44256	0.01281	0.44429	0.01831		-0.04964	-0.000165776	-0.05741	5.71153e-05	-0.05897	-0.00219	-0.0652	-0.00177
									0.57091	0.01253	0.61291	0.01145	0.44334	0.01281	0.44506	0.01832		-0.04947	-0.000166061	-0.05721	5.38283e-05	-0.05877	-0.0022	-0.06502	-0.00177
									0.57164	0.01252	0.61369	0.01144	0.4438	0.01281	0.4457	0.01832		-0.0493	-0.000166356	-0.05702	5.05119e-05	-0.05858	-0.0022	-0.06484	-0.00178
									0.57237	0.01252	0.61447	0.01144	0.44412	0.01281	0.44584	0.01832		-0.04913	-0.00016666	-0.05682	4.71657e-05	-0.05838	-0.00221	-0.06466	-0.00179
									0.57311	0.01252	0.61525	0.01144	0.44489	0.01281	0.44661	0.01833		-0.04896	-0.000166974	-0.05662	4.37895e-05	-0.05818	-0.00221	-0.06448	-0.00179
									0.57384	0.01252	0.61604	0.01144	0.44567	0.01281	0.44738	0.01833		-0.04879	-0.000167299	-0.05642	4.03829e-05	-0.05799	-0.00222	-0.0643	-0.0018
									0.57457	0.01251	0.61682	0.01143	0.4457	0.01281	0.4477	0.01833		-0.04862	-0.000167634	-0.05622	3.69457e-05	-0.05779	-0.00222	-0.06412	-0.00181
									0.5753	0.01251	0.6176	0.01143	0.44645	0.01281	0.44815	0.01833		-0.04845	-0.000167981	-0.05603	3.34775e-05	-0.0576	-0.00223	-0.06394	-0.00181
									0.57603	0.01251	0.61838	0.01143	0.44723	0.01281	0.44893	0.01834		-0.04828	-0.000168339	-0.05583	2.99782e-05	-0.0574	-0.00223	-0.06376	-0.00182
									0.57677	0.01251	0.61917	0.01143	0.4477	0.01281	0.4497	0.01834		-0.04811	-0.000168709	-0.05563	2.64473e-05	-0.0572	-0.00224	-0.06358	-0.00182
									0.5775	0.0125	0.61995	0.01142	0.448	0.01281	0.4497	0.01834		-0.04794	-0.000169092	-0.05543	2.28845e-05	-0.05701	-0.00224	-0.0634	-0.00183
									0.57823	0.0125	0.62073	0.01142	0.44878	0.01281	0.45047	0.01835		-0.04777	-0.000169487	-0.05524	1.92896e-05	-0.05681	-0.00225	-0.06322	-0.00184
									0.57896	0.0125	0.62152	0.01142	0.44956	0.01281	0.45125	0.01835		-0.0476	-0.000169895	-0.05504	1.56622e-05	-0.05662	-0.00225	-0.06304	-0.00184
									0.57969	0.0125	0.6223	0.01142	0.4497	0.01281	0.4516	0.01835		-0.04743	-0.000170317	-0.05484	1.2002e-05	-0.05642	-0.00226	-0.06286	-0.00185
									0.58043	0.01249	0.62308	0.01141	0.45033	0.01281	0.45202	0.01836		-0.04726	-0.000170753	-0.05464	8.30866e-06	-0.05623	-0.00226	-0.06268	-0.00185
									0.58116	0.01249	0.62386	0.01141	0.45111	0.01281	0.45279	0.01836		-0.04709	-0.000171203	-0.05444	4.58183e-06	-0.05603	-0.00227	-0.0625	-0.00186
									0.58189	0.01249	0.62465	0.01141	0.4516	0.01281	0.45356	0.01836		-0.04692	-0.000171669	-0.05425	8.21196e-07	-0.05583	-0.00227	-0.06232	-0.00187
									0.58262	0.01249	0.62543	0.01141	0.45189	0.01281	0.4536	0.01836		-0.04675	-0.00017215	-0.05405	-2.9736e-06	-0.05564	-0.00228	-0.06214	-0.00187
									0.58336	0.01248	0.62621	0.0114	0.45266	0.01281	0.45434	0.01837		-0.04658	-0.000172647	-0.05385	-6.8029e-06	-0.05544	-0.00228	-0.06196	-0.00188
									0.58409	0.01248	0.627	0.0114	0.45344	0.01281	0.45511	0.01837		-0.04641	-0.00017316	-0.05365	-1.06671e-05	-0.05525	-0.00229	-0.06178	-0.00189
									0.58482	0.01248	0.62778	0.0114	0.4536	0.01281	0.4556	0.01837		-0.04624	-0.000173691	-0.05346	-1.45664e-05	-0.05505	-0.00229	-0.0616	-0.00189
									0.58555	0.01248	0.62856	0.0114	0.45422	0.01281	0.45588	0.01838		-0.04606	-0.000174239	-0.05326	-1.85014e-05	-0.05485	-0.0023	-0.06142	-0.0019
									0.58628	0.01247	0.62934	0.01139	0.45499	0.01281	0.45666	0.01838		-0.04589	-0.000174806	-0.05306	-2.24724e-05	-0.05466	-0.0023	-0.06124	-0.0019
									0.58702	0.01247	0.63013	0.01139	0.4556	0.01281	0.45743	0.01838		-0.04572	-0.000175392	-0.05286	-2.64796e-05	-0.05446	-0.00231	-0.06106	-0.00191
									0.58775	0.01247	0.63091	0.01139	0.45577	0.01281	0.4576	0.01839		-0.04555	-0.000175997	-0.05266	-3.05236e-05	-0.05427	-0.00231	-0.06088	-0.00192
									0.58848	0.01247	0.63169	0.01139	0.45655	0.01281	0.4582	0.01839		-0.04538	-0.000176622	-0.05247	-3.46048e-05	-0.05407	-0.00232	-0.0607	-0.00192
									0.58921	0.01246	0.63247	0.01138	0.45732	0.01281	0.45897	0.01839		-0.04521	-0.000177269	-0.05227	-3.87234e-05	-0.05388	-0.00232	-0.06052	-0.00193
									0.58994	0.01246	0.63326	0.01138	0.4576	0.01281	0.4595	0.0184		-0.04504	-0.000177937	-0.05207	-4.28799e-05	-0.05368	-0.00233	-0.06034	-0.00194
									0.59068	0.01246	0.63404	0.01138	0.4581	0.01281	0.45975	0.0184		-0.04487	-0.000178627	-0.05187	-4.70748e-05	-0.05348	-0.00233	-0.06015	-0.00194
									0.59141	0.01246	0.63482	0.01138	0.45888	0.01281	0.46052	0.0184		-0.0447	-0.000179341	-0.05167	-5.13084e-05	-0.05329	-0.00234	-0.05997	-0.00195
									0.59214	0.01245	0.63561	0.01137	0.4595	0.01281	0.46129	0.01841		-0.04453	-0.000180078	-0.05148	-5.55812e-05	-0.05309	-0.00234	-0.05979	-0.00195
									0.59287	0.01245	0.63639	0.01137	0.45965	0.01281	0.4615	0.01841		-0.04436	-0.00018084	-0.05128	-5.98937e-05	-0.0529	-0.00235	-0.05961	-0.00196
									0.5936	0.01245	0.63717	0.01137	0.46043	0.01281	0.46207	0.01841		-0.04419	-0.000181628	-0.05108	-6.42461e-05	-0.0527	-0.00235	-0.05943	-0.00197
									0.59434	0.01245	0.63795	0.01136	0.46121	0.01281	0.46284	0.01841		-0.04402	-0.000182442	-0.05088	-6.86391e-05	-0.05251	-0.00236	-0.05925	-0.00197
									0.59507	0.01244	0.63874	0.01136	0.4615	0.01281	0.4635	0.01842		-0.04385	-0.000183283	-0.05069	-7.3073e-05	-0.05231	-0.00237	-0.05907	-0.00198
									0.5958	0.01244	0.63952	0.01136	0.46198	0.01281	0.46361	0.01842		-0.04368	-0.000184153	-0.05049	-7.75484e-05	-0.05211	-0.00237	-0.05889	-0.00198
									0.59653	0.01244	0.6403	0.01136	0.46276	0.01281	0.46438	0.01842		-0.04351	-0.000185052	-0.05029	-8.20657e-05	-0.05192	-0.00238	-0.05871	-0.00199
									0.59726	0.01244	0.64109	0.01135	0.4635	0.01281	0.46516	0.01843		-0.04334	-0.000185981	-0.05009	-8.66253e-05	-0.05172	-0.00238	-0.05853	-0.002
									0.598	0.01243	0.64187	0.01135	0.46354	0.01281	0.4655	0.01843		-0.04317	-0.000186941	-0.04989	-9.12279e-05	-0.05153	-0.00239	-0.05835	-0.002
									0.59873	0.01243	0.64265	0.01135	0.46431	0.01281	0.46593	0.01843		-0.043	-0.000187933	-0.0497	-9.58739e-05	-0.05133	-0.00239	-0.05817	-0.00201
									0.59946	0.01243	0.64343	0.01135	0.46509	0.01281	0.4667	0.01844		-0.04283	-0.000188959	-0.0495	-0.000100564	-0.05113	-0.0024	-0.05799	-0.00202
									0.60019	0.01243	0.64422	0.01134	0.4655	0.01281	0.4674	0.01844		-0.04266	-0.00019002	-0.0493	-0.000105298	-0.05094	-0.0024	-0.05781	-0.00202
									0.60093	0.01243	0.645	0.01134	0.46587	0.01281	0.46748	0.01844		-0.04248	-0.000191116	-0.0491	-0.000110077	-0.05074	-0.00241	-0.05763	-0.00203
									0.60166	0.01242	0.64578	0.01134	0.46664	0.01281	0.46825	0.01844		-0.04231	-0.000192249	-0.04891	-0.000114902	-0.05055	-0.00242	-0.05745	-0.00203
									0.60239	0.01242	0.64656	0.01134	0.4674	0.01281	0.46902	0.01845		-0.04214	-0.00019342	-0.04871	-0.000119773	-0.05035	-0.00242	-0.05727	-0.00204
									0.60312	0.01242	0.64735	0.01133	0.46742	0.01281	0.4694	0.01845		-0.04197	-0.000194631	-0.04851	-0.000124691	-0.05016	-0.00243	-0.05709	-0.00205
									0.60385	0.01242	0.64813	0.01133	0.4682	0.01281	0.46979	0.01845		-0.0418	-0.000195882	-0.04831	-0.000129656	-0.04996	-0.00243	-0.05691	-0.00205
									0.60459	0.01241	0.64891	0.01133	0.46898	0.01281	0.47057	0.01846		-0.04163	-0.000197176	-0.04811	-0.000134669	-0.04976	-0.00244	-0.05673	-0.00206
									0.60532	0.01241	0.6497	0.01133	0.4694	0.01281	0.47134	0.01846		-0.04146	-0.000198513	-0.04792	-0.00013973	-0.04957	-0.00244	-0.05655	-0.00207
									0.60605	0.01241	0.65048	0.01132	0.46975	0.01281	0.4714	0.01846		-0.04129	-0.000199896	-0.04772	-0.000144841	-0.04937	-0.00245	-0.05637	-0.00207
									0.60678	0.01241	0.65126	0.01132	0.47053	0.01281	0.47211	0.01846		-0.04112	-0.000201325	-0.04752	-0.000150001	-0.04918	-0.00246	-0.05619	-0.00208
									0.60751	0.0124	0.65204	0.01132	0.47131	0.01281	0.47289	0.01847		-0.04095	-0.000202803	-0.04732	-0.000155212	-0.04898	-0.00246	-0.05601	-0.00208
									0.60825	0.0124	0.65283	0.01132	0.4714	0.01281	0.4733	0.01847		-0.04078	-0.000204331	-0.04713	-0.000160474	-0.04879	-0.00247	-0.05583	-0.00209
									0.60898	0.0124	0.65361	0.01131	0.47208	0.01281	0.47366	0.01847		-0.04061	-0.00020591	-0.04693	-0.000165788	-0.04859	-0.00247	-0.05565	-0.0021
									0.60971	0.0124	0.65439	0.01131	0.47286	0.01281	0.47443	0.01848		-0.04044	-0.000207543	-0.04673	-0.000171154	-0.04839	-0.00248	-0.05547	-0.0021
									0.61044	0.01239	0.65518	0.01131	0.4733	0.01281	0.47521	0.01848		-0.04027	-0.000209231	-0.04653	-0.000176574	-0.0482	-0.00249	-0.05529	-0.00211
									0.61117	0.01239	0.65596	0.01131	0.47364	0.01281	0.4753	0.01848		-0.0401	-0.000210976	-0.04633	-0.000182047	-0.048	-0.00249	-0.05511	-0.00211
									0.61191	0.01239	0.65674	0.01131	0.47441	0.01281	0.47598	0.01849		-0.03993	-0.000212781	-0.04614	-0.000187576	-0.04781	-0.0025	-0.05493	-0.00212
									0.61264	0.01239	0.65752	0.0113	0.47519	0.01281	0.47675	0.01849		-0.03976	-0.000214647	-0.04594	-0.00019316	-0.04761	-0.0025	-0.05475	-0.00213
									0.61337	0.01239	0.65831	0.0113	0.4753	0.01281	0.4773	0.01849		-0.03959	-0.000216576	-0.04574	-0.0001988	-0.04741	-0.00251	-0.05457	-0.00213
									0.6141	0.01238	0.65909	0.0113	0.47597	0.01281	0.47752	0.01849		-0.03942	-0.000218571	-0.04554	-0.000204498	-0.04722	-0.00252	-0.05439	-0.00214
									0.61483	0.01238	0.65987	0.0113	0.47674	0.01281	0.4783	0.0185		-0.03925	-0.000220633	-0.04535	-0.000210254	-0.04702	-0.00252	-0.05421	-0.00215
									0.61557	0.01238	0.66065	0.01129	0.4773	0.01281	0.47907	0.0185		-0.03908	-0.000222766	-0.04515	-0.00021607	-0.04683	-0.00253	-0.05403	-0.00215
									0.6163	0.01238	0.66144	0.01129	0.47752	0.01281	0.4793	0.0185		-0.0389	-0.000224971	-0.04495	-0.000221945	-0.04663	-0.00254	-0.05385	-0.00216
									0.61703	0.01237	0.66222	0.01129	0.4783	0.01281	0.47984	0.01851		-0.03873	-0.000227252	-0.04475	-0.000227881	-0.04644	-0.00254	-0.05367	-0.00216
									0.61776	0.01237	0.663	0.01129	0.47907	0.01281	0.48062	0.01851		-0.03856	-0.00022961	-0.04455	-0.000233879	-0.04624	-0.00255	-0.05349	-0.00217
									0.6185	0.01237	0.66379	0.01128	0.4793	0.01281	0.4812	0.01851		-0.03839	-0.000232048	-0.04436	-0.00023994	-0.04604	-0.00255	-0.05331	-0.00218
									0.61923	0.01237	0.66457	0.01128	0.47985	0.01281	0.48139	0.01851		-0.03822	-0.00023457	-0.04416	-0.000246065	-0.04585	-0.00256	-0.05313	-0.00218
									0.61996	0.01236	0.66535	0.01128	0.48063	0.01281	0.48216	0.01852		-0.03805	-0.000237178	-0.04396	-0.000252254	-0.04565	-0.00257	-0.05295	-0.00219
									0.62069	0.01236	0.66613	0.01128	0.4812	0.01281	0.48293	0.01852		-0.03788	-0.000239875	-0.04376	-0.00025851	-0.04546	-0.00257	-0.05277	-0.0022
									0.62142	0.01236	0.66692	0.01127	0.4832	0.01281	0.4832	0.01852		-0.03771	-0.000242663	-0.04357	-0.000264834	-0.04526	-0.00258	-0.05259	-0.0022
									0.62216	0.01236	0.6677	0.01127	0.4852	0.01281	0.4852	0.01853		-0.03754	-0.000245548	-0.04337	-0.000271225	-0.04507	-0.00259	-0.05241	-0.00221
									0.62289	0.01236	0.66848	0.01127	0.4872	0.01281	0.4872	0.01855		-0.03737	-0.000248531	-0.04317	-0.000277686	-0.04487	-0.0026	-0.05223	-0.00221
									0.62362	0.01235	0.66927	0.01127	0.4891	0.01281	0.4891	0.01856		-0.0372	-0.000251616	-0.04297	-0.000284219	-0.04467	-0.0026	-0.05205	-0.00222
									0.62435	0.01235	0.67005	0.01126	0.4911	0.01281	0.4911	0.01857		-0.03703	-0.000254806	-0.04277	-0.000290823	-0.04448	-0.00261	-0.05187	-0.00223
									0.62508	0.01235	0.67083	0.01126	0.4931	0.01281	0.4931	0.01858		-0.03686	-0.000258107	-0.04258	-0.000297501	-0.04428	-0.00262	-0.05169	-0.00223
									0.62582	0.01235	0.67161	0.01126	0.4951	0.01281	0.4951	0.01859		-0.03669	-0.00026152	-0.04238	-0.000304254	-0.04409	-0.00262	-0.05151	-0.00224
									0.62655	0.01234	0.6724	0.01126	0.497	0.01281	0.497	0.0186		-0.03652	-0.00026505	-0.04218	-0.000311083	-0.04389	-0.00263	-0.05133	-0.00224
									0.62728	0.01234	0.67318	0.01125	0.499	0.01281	0.499	0.01861		-0.03635	-0.000268702	-0.04198	-0.00031799	-0.04369	-0.00264	-0.05115	-0.00225
									0.62801	0.01234	0.67396	0.01125	0.501	0.01281	0.501	0.01862		-0.03618	-0.000272479	-0.04179	-0.000324976	-0.0435	-0.00265	-0.05097	-0.00226
									0.62874	0.01234	0.67474	0.01125	0.503	0.01281	0.503	0.01863		-0.03601	-0.000276386	-0.04159	-0.000332043	-0.0433	-0.00265	-0.05079	-0.00226
									0.62948	0.01233	0.67553	0.01125	0.5049	0.01281	0.5049	0.01864		-0.03584	-0.000280428	-0.04139	-0.000339193	-0.04311	-0.00266	-0.05061	-0.00227
									0.63021	0.01233	0.67631	0.01124	0.5069	0.01281	0.5069	0.01865		-0.03567	-0.000284609	-0.04119	-0.000346427	-0.04291	-0.00267	-0.05043	-0.00228
									0.63094	0.01233	0.67709	0.01124	0.5089	0.01281	0.5089	0.01866		-0.0355	-0.000288933	-0.04099	-0.000353747	-0.04272	-0.00268	-0.05025	-0.00228
									0.63167	0.01233	0.67788	0.01124	0.5109	0.01281	0.5109	0.01867		-0.03532	-0.000293407	-0.0408	-0.000361155	-0.04252	-0.00269	-0.05006	-0.00229
									0.6324	0.01233	0.67866	0.01124	0.5128	0.01281	0.5128	0.01868		-0.03515	-0.000298036	-0.0406	-0.000368653	-0.04232	-0.00269	-0.04988	-0.00229
									0.63314	0.01232	0.67944	0.01124	0.5148	0.01281	0.5148	0.01869		-0.03498	-0.000302824	-0.0404	-0.000376242	-0.04213	-0.0027	-0.0497	-0.0023
									0.63387	0.01232	0.68022	0.01123	0.5168	0.01281	0.5168	0.0187		-0.03481	-0.000307777	-0.0402	-0.000383925	-0.04193	-0.00271	-0.04952	-0.00231
									0.6346	0.01232	0.68101	0.01123	0.5188	0.01281	0.5188	0.01871		-0.03464	-0.000312902	-0.04	-0.000391704	-0.04174	-0.00272	-0.04934	-0.00231
									0.63533	0.01232	0.68179	0.01123	0.5208	0.01281	0.5208	0.01872		-0.03447	-0.000318205	-0.03981	-0.000399581	-0.04154	-0.00273	-0.04916	-0.00232
									0.63607	0.01231	0.68257	0.01123	0.5227	0.01281	0.5227	0.01873		-0.0343	-0.00032369	-0.03961	-0.000407559	-0.04135	-0.00274	-0.04898	-0.00232
									0.6368	0.01231	0.68336	0.01122	0.5247	0.01281	0.5247	0.01874		-0.03413	-0.000329366	-0.03941	-0.000415639	-0.04115	-0.00274	-0.0488	-0.00233
									0.63753	0.01231	0.68414	0.01122	0.5267	0.01281	0.5267	0.01875		-0.03396	-0.000335239	-0.03921	-0.000423824	-0.04095	-0.00275	-0.04862	-0.00234
									0.63826	0.01231	0.68492	0.01122	0.5287	0.01281	0.5287	0.01876		-0.03379	-0.000341316	-0.03902	-0.000432117	-0.04076	-0.00276	-0.04844	-0.00234
									0.63899	0.01231	0.6857	0.01122	0.5307	0.01281	0.5307	0.01877		-0.03362	-0.000347603	-0.03882	-0.00044052	-0.04056	-0.00277	-0.04826	-0.00235
									0.63973	0.0123	0.68649	0.01121	0.5326	0.01281	0.5326	0.01878		-0.03345	-0.00035411	-0.03862	-0.000449036	-0.04037	-0.00278	-0.04808	-0.00236
									0.64046	0.0123	0.68727	0.01121	0.5346	0.01281	0.5346	0.01879		-0.03328	-0.000360842	-0.03842	-0.000457668	-0.04017	-0.00279	-0.0479	-0.00236
									0.64119	0.0123	0.68805	0.01121	0.5366	0.01281	0.5366	0.0188		-0.03311	-0.000367809	-0.03822	-0.00046642	-0.03997	-0.0028	-0.04772	-0.00237
									0.64192	0.0123	0.68883	0.01121	0.5386	0.01281	0.5386	0.01881		-0.03294	-0.000375019	-0.03803	-0.000475293	-0.03978	-0.00281	-0.04754	-0.00237
									0.64265	0.01229	0.68962	0.0112	0.5406	0.01281	0.5406	0.01882		-0.03277	-0.00038248	-0.03783	-0.000484292	-0.03958	-0.00282	-0.04736	-0.00238
									0.64339	0.01229	0.6904	0.0112	0.5425	0.01281	0.5425	0.01883		-0.0326	-0.000390201	-0.03763	-0.000493419	-0.03939	-0.00283	-0.04718	-0.00239
									0.64412	0.01229	0.69118	0.0112	0.5445	0.01281	0.5445	0.01884		-0.03243	-0.000398193	-0.03743	-0.000502678	-0.03919	-0.00284	-0.047	-0.00239
									0.64485	0.01229	0.69197	0.0112	0.5465	0.01281	0.5465	0.01885		-0.03226	-0.000406463	-0.03724	-0.000512074	-0.039	-0.00285	-0.04682	-0.0024
									0.64558	0.01229	0.69275	0.0112	0.5485	0.01281	0.5485	0.01886		-0.03209	-0.000415023	-0.03704	-0.000521609	-0.0388	-0.00286	-0.04664	-0.00241
									0.64631	0.01228	0.69353	0.01119	0.5505	0.01281	0.5505	0.01887		-0.03192	-0.000423882	-0.03684	-0.000531287	-0.0386	-0.00287	-0.04646	-0.00241
									0.64705	0.01228	0.69431	0.01119	0.5524	0.01281	0.5524	0.01888		-0.03175	-0.000433051	-0.03664	-0.000541113	-0.03841	-0.00288	-0.04628	-0.00242
									0.64778	0.01228	0.6951	0.01119	0.5544	0.01281	0.5544	0.01889		-0.03157	-0.000442543	-0.03644	-0.000551091	-0.03821	-0.00289	-0.0461	-0.00242
									0.64851	0.01228	0.69588	0.01119	0.5564	0.01281	0.5564	0.0189		-0.0314	-0.000452367	-0.03625	-0.000561225	-0.03802	-0.00291	-0.04592	-0.00243
									0.64924	0.01227	0.69666	0.01118	0.5584	0.01281	0.5584	0.01891		-0.03123	-0.000462536	-0.03605	-0.000571521	-0.03782	-0.00292	-0.04574	-0.00244
									0.64997	0.01227	0.69745	0.01118	0.5604	0.01281	0.5604	0.01892		-0.03106	-0.000473063	-0.03585	-0.000581982	-0.03762	-0.00293	-0.04556	-0.00244
									0.65071	0.01227	0.69823	0.01118	0.5624	0.01281	0.5624	0.01893		-0.03089	-0.00048396	-0.03565	-0.000592614	-0.03743	-0.00294	-0.04538	-0.00245
									0.65144	0.01227	0.69901	0.01118	0.5643	0.01281	0.5643	0.01894		-0.03072	-0.000495241	-0.03546	-0.000603423	-0.03723	-0.00295	-0.0452	-0.00245
									0.65217	0.01227	0.69979	0.01117	0.5663	0.01281	0.5663	0.01895		-0.03055	-0.00050692	-0.03526	-0.000614414	-0.03704	-0.00297	-0.04502	-0.00246
									0.6529	0.01226	0.70058	0.01117	0.5683	0.01281	0.5683	0.01896		-0.03038	-0.00051901	-0.03506	-0.000625592	-0.03684	-0.00298	-0.04484	-0.00247
									0.65364	0.01226	0.70136	0.01117	0.5703	0.01281	0.5703	0.01897		-0.03021	-0.000531527	-0.03486	-0.000636963	-0.03665	-0.00299	-0.04466	-0.00247
									0.65437	0.01226	0.70214	0.01117	0.5723	0.01281	0.5723	0.01898		-0.03004	-0.000544487	-0.03466	-0.000648534	-0.03645	-0.00301	-0.04448	-0.00248
									0.6551	0.01226	0.70293	0.01117	0.5743	0.01281	0.5743	0.01899		-0.02987	-0.000557905	-0.03447	-0.000660312	-0.03625	-0.00302	-0.0443	-0.00249
									0.65583	0.01225	0.70371	0.01116	0.5762	0.01281	0.5762	0.019		-0.0297	-0.000571798	-0.03427	-0.000672303	-0.03606	-0.00303	-0.04412	-0.00249
									0.65656	0.01225	0.70449	0.01116	0.5782	0.01281	0.5782	0.01901		-0.02953	-0.000586183	-0.03407	-0.000684514	-0.03586	-0.00305	-0.04394	-0.0025
									0.6573	0.01225	0.70527	0.01116	0.5802	0.01281	0.5802	0.01902		-0.02936	-0.000601078	-0.03387	-0.000696952	-0.03567	-0.00306	-0.04376	-0.0025
									0.65803	0.01225	0.70606	0.01116	0.5822	0.01281	0.5822	0.01903		-0.02919	-0.000616503	-0.03368	-0.000709627	-0.03547	-0.00308	-0.04358	-0.00251
									0.65876	0.01225	0.70684	0.01115	0.5842	0.01281	0.5842	0.01904		-0.02902	-0.000632475	-0.03348	-0.000722544	-0.03528	-0.00309	-0.0434	-0.00252
									0.65949	0.01224	0.70762	0.01115	0.5862	0.01281	0.5862	0.01905		-0.02885	-0.000649015	-0.03328	-0.000735714	-0.03508	-0.00311	-0.04322	-0.00252
									0.66022	0.01224	0.7084	0.01115	0.5881	0.01281	0.5881	0.01906		-0.02868	-0.000666143	-0.03308	-0.000749145	-0.03488	-0.00312	-0.04304	-0.00253
									0.66096	0.01224	0.70919	0.01115	0.5901	0.01281	0.5901	0.01907		-0.02851	-0.000683882	-0.03288	-0.000762845	-0.03469	-0.00314	-0.04286	-0.00254
									0.66169	0.01224	0.70997	0.01115	0.5921	0.01281	0.5921	0.01908		-0.02834	-0.000702254	-0.03269	-0.000776826	-0.03449	-0.00316	-0.04268	-0.00254
									0.66242	0.01224	0.71075	0.01114	0.5941	0.01281	0.5941	0.01909		-0.02817	-0.000721281	-0.03249	-0.000791096	-0.0343	-0.00317	-0.0425	-0.00255
									0.66315	0.01223	0.71154	0.01114	0.5961	0.01281	0.5961	0.0191		-0.02799	-0.000740989	-0.03229	-0.000805666	-0.0341	-0.00319	-0.04232	-0.00255
									0.66388	0.01223	0.71232	0.01114	0.5981	0.01281	0.5981	0.01911		-0.02782	-0.000761401	-0.03209	-0.000820548	-0.0339	-0.00321	-0.04214	-0.00256
									0.66462	0.01223	0.7131	0.01114	0.6001	0.01281	0.6001	0.01912		-0.02765	-0.000782544	-0.0319	-0.000835753	-0.03371	-0.00323	-0.04196	-0.00257
									0.66535	0.01223	0.71388	0.01113	0.6021	0.01281	0.6021	0.01913		-0.02748	-0.000804444	-0.0317	-0.000851293	-0.03351	-0.00325	-0.04178	-0.00257
									0.66608	0.01222	0.71467	0.01113	0.604	0.01281	0.604	0.01914		-0.02731	-0.00082713	-0.0315	-0.00086718	-0.03332	-0.00327	-0.0416	-0.00258
									0.66681	0.01222	0.71545	0.01113	0.606	0.01281	0.606	0.01915		-0.02714	-0.000850631	-0.0313	-0.000883428	-0.03312	-0.00328	-0.04142	-0.00258
									0.66754	0.01222	0.71623	0.01113	0.608	0.01281	0.608	0.01916		-0.02697	-0.000874976	-0.0311	-0.00090005	-0.03293	-0.00331	-0.04124	-0.00259
									0.66828	0.01222	0.71702	0.01113	0.61	0.01281	0.61	0.01917		-0.0268	-0.000900197	-0.03091	-0.000917061	-0.03273	-0.00333	-0.04106	-0.0026
									0.66901	0.01222	0.7178	0.01112	0.612	0.01281	0.612	0.01918		-0.02663	-0.000926326	-0.03071	-0.000934476	-0.03253	-0.00335	-0.04088	-0.0026
									0.66974	0.01221	0.71858	0.01112	0.614	0.01281	0.614	0.01918		-0.02646	-0.000953397	-0.03051	-0.000952311	-0.03234	-0.00337	-0.0407	-0.00261
									0.67047	0.01221	0.71936	0.01112	0.616	0.01281	0.616	0.01919		-0.02629	-0.000981445	-0.03031	-0.000970581	-0.03214	-0.00339	-0.04052	-0.00262
									0.67121	0.01221	0.72015	0.01112	0.618	0.01281	0.618	0.0192		-0.02612	-0.00101	-0.03012	-0.000989304	-0.03195	-0.00341	-0.04034	-0.00262
									0.67194	0.01221	0.72093	0.01111	0.62	0.01281	0.62	0.01921		-0.02595	-0.00104	-0.02992	-0.00101	-0.03175	-0.00344	-0.04015	-0.00263
									0.67267	0.01221	0.72171	0.01111	0.6219	0.01281	0.6219	0.01922		-0.02578	-0.00107	-0.02972	-0.00103	-0.03156	-0.00346	-0.03997	-0.00263
									0.6734	0.0122	0.72249	0.01111	0.6239	0.01281	0.6239	0.01923		-0.02561	-0.0011	-0.02952	-0.00105	-0.03136	-0.00349	-0.03979	-0.00264
									0.67413	0.0122	0.72328	0.01111	0.6259	0.01281	0.6259	0.01924		-0.02544	-0.00114	-0.02932	-0.00107	-0.03116	-0.00351	-0.03961	-0.00265
									0.67487	0.0122	0.72406	0.01111	0.6279	0.01281	0.6279	0.01925		-0.02527	-0.00117	-0.02913	-0.00109	-0.03097	-0.00354	-0.03943	-0.00265
									0.6756	0.0122	0.72484	0.0111	0.6299	0.01281	0.6299	0.01926		-0.0251	-0.00121	-0.02893	-0.00111	-0.03077	-0.00357	-0.03925	-0.00266
									0.67633	0.0122	0.72563	0.0111	0.6319	0.01281	0.6319	0.01927		-0.02493	-0.00125	-0.02873	-0.00113	-0.03058	-0.00359	-0.03907	-0.00267
									0.67706	0.01219	0.72641	0.0111	0.6339	0.01281	0.6339	0.01928		-0.02476	-0.00128	-0.02853	-0.00116	-0.03038	-0.00362	-0.03889	-0.00267
									0.67779	0.01219	0.72719	0.0111	0.6359	0.01281	0.6359	0.01929		-0.02459	-0.00132	-0.02833	-0.00118	-0.03018	-0.00365	-0.03871	-0.00268
									0.67853	0.01219	0.72797	0.01109	0.6379	0.01281	0.6379	0.0193		-0.02441	-0.00137	-0.02814	-0.00121	-0.02999	-0.00368	-0.03853	-0.00268
									0.67926	0.01219	0.72876	0.01109	0.6399	0.01281	0.6399	0.01931		-0.02424	-0.00141	-0.02794	-0.00123	-0.02979	-0.00371	-0.03835	-0.00269
									0.67999	0.01218	0.72954	0.01109	0.6419	0.01281	0.6419	0.01932		-0.02407	-0.00145	-0.02774	-0.00126	-0.0296	-0.00375	-0.03817	-0.0027
									0.68072	0.01218	0.73032	0.01109	0.6438	0.01281	0.6438	0.01933		-0.0239	-0.0015	-0.02754	-0.00128	-0.0294	-0.00378	-0.03799	-0.0027
									0.68145	0.01218	0.73111	0.01109	0.6458	0.01281	0.6458	0.01933		-0.02373	-0.00155	-0.02735	-0.00131	-0.02921	-0.00381	-0.03781	-0.00271
									0.68219	0.01218	0.73189	0.01108	0.6478	0.01281	0.6478	0.01934		-0.02356	-0.0016	-0.02715	-0.00134	-0.02901	-0.00385	-0.03763	-0.00271
									0.68292	0.01218	0.73267	0.01108	0.6498	0.01281	0.6498	0.01935		-0.02339	-0.00165	-0.02695	-0.00137	-0.02881	-0.00388	-0.03745	-0.00272
									0.68365	0.01217	0.73345	0.01108	0.6518	0.01281	0.6518	0.01936		-0.02322	-0.0017	-0.02675	-0.0014	-0.02862	-0.00392	-0.03727	-0.00273
									0.68438	0.01217	0.73424	0.01108	0.6538	0.01281	0.6538	0.01937		-0.02305	-0.00176	-0.02655	-0.00143	-0.02842	-0.00396	-0.03709	-0.00273
									0.68511	0.01217	0.73502	0.01107	0.6558	0.01281	0.6558	0.01938		-0.02288	-0.00182	-0.02636	-0.00146	-0.02823	-0.004	-0.03691	-0.00274
									0.68585	0.01217	0.7358	0.01107	0.6578	0.01281	0.6578	0.01939		-0.02271	-0.00187	-0.02616	-0.00149	-0.02803	-0.00404	-0.03673	-0.00275
									0.68658	0.01217	0.73658	0.01107	0.6598	0.01281	0.6598	0.0194		-0.02254	-0.00194	-0.02596	-0.00153	-0.02784	-0.00408	-0.03655	-0.00275
									0.68731	0.01216	0.73737	0.01107	0.6618	0.01281	0.6618	0.01941		-0.02237	-0.002	-0.02576	-0.00156	-0.02764	-0.00412	-0.03637	-0.00276
									0.68804	0.01216	0.73815	0.01107	0.6638	0.01281	0.6638	0.01942		-0.0222	-0.00207	-0.02557	-0.0016	-0.02744	-0.00417	-0.03619	-0.00276
									0.68878	0.01216	0.73893	0.01106	0.6658	0.01281	0.6658	0.01943		-0.02203	-0.00214	-0.02537	-0.00164	-0.02725	-0.00421	-0.03601	-0.00277
									0.68951	0.01216	0.73972	0.01106	0.6678	0.01281	0.6678	0.01944		-0.02186	-0.00221	-0.02517	-0.00168	-0.02705	-0.00426	-0.03583	-0.00278
									0.69024	0.01216	0.7405	0.01106	0.6698	0.01281	0.6698	0.01945		-0.02169	-0.00228	-0.02497	-0.00172	-0.02686	-0.00431	-0.03565	-0.00278
									0.69097	0.01215	0.74128	0.01106	0.6718	0.01281	0.6718	0.01945		-0.02152	-0.00236	-0.02477	-0.00176	-0.02666	-0.00436	-0.03547	-0.00279
									0.6917	0.01215	0.74206	0.01106	0.6738	0.01281	0.6738	0.01946		-0.02135	-0.00244	-0.02458	-0.0018	-0.02646	-0.00441	-0.03529	-0.0028
									0.69244	0.01215	0.74285	0.01105	0.6758	0.01281	0.6758	0.01947		-0.02118	-0.00252	-0.02438	-0.00184	-0.02627	-0.00446	-0.03511	-0.0028
									0.69317	0.01215	0.74363	0.01105	0.6778	0.01281	0.6778	0.01948		-0.02101	-0.00261	-0.02418	-0.00189	-0.02607	-0.00452	-0.03493	-0.00281
									0.6939	0.01215	0.74441	0.01105	0.6798	0.01281	0.6798	0.01949		-0.02083	-0.0027	-0.02398	-0.00194	-0.02588	-0.00458	-0.03475	-0.00281
									0.69463	0.01214	0.7452	0.01105	0.6817	0.01281	0.6817	0.0195		-0.02066	-0.00279	-0.02379	-0.00199	-0.02568	-0.00463	-0.03457	-0.00282
									0.69536	0.01214	0.74598	0.01104	0.6837	0.01281	0.6837	0.01951		-0.02049	-0.00288	-0.02359	-0.00204	-0.02549	-0.00469	-0.03439	-0.00283
									0.6961	0.01214	0.74676	0.01104	0.6857	0.01281	0.6857	0.01952		-0.02032	-0.00298	-0.02339	-0.00209	-0.02529	-0.00476	-0.03421	-0.00283
									0.69683	0.01214	0.74754	0.01104	0.6877	0.01281	0.6877	0.01953		-0.02015	-0.00309	-0.02319	-0.00215	-0.02509	-0.00482	-0.03403	-0.00284
									0.69756	0.01214	0.74833	0.01104	0.6897	0.01281	0.6897	0.01954		-0.01998	-0.00319	-0.02299	-0.0022	-0.0249	-0.00489	-0.03385	-0.00284
									0.69829	0.01213	0.74911	0.01104	0.6917	0.01281	0.6917	0.01954		-0.01981	-0.0033	-0.0228	-0.00226	-0.0247	-0.00495	-0.03367	-0.00285
									0.69902	0.01213	0.74989	0.01103	0.6937	0.01281	0.6937	0.01955		-0.01964	-0.00342	-0.0226	-0.00233	-0.02451	-0.00502	-0.03349	-0.00286
									0.69976	0.01213	0.75067	0.01103	0.6957	0.01281	0.6957	0.01956		-0.01947	-0.00354	-0.0224	-0.00239	-0.02431	-0.0051	-0.03331	-0.00286
									0.70049	0.01213	0.75146	0.01103	0.6977	0.01281	0.6977	0.01957		-0.0193	-0.00366	-0.0222	-0.00246	-0.02412	-0.00517	-0.03313	-0.00287
									0.70122	0.01213	0.75224	0.01103	0.6997	0.01281	0.6997	0.01958		-0.01913	-0.00379	-0.02201	-0.00252	-0.02392	-0.00525	-0.03295	-0.00288
									0.70195	0.01212	0.75302	0.01103	0.7017	0.01281	0.7017	0.01959		-0.01896	-0.00392	-0.02181	-0.0026	-0.02372	-0.00533	-0.03277	-0.00288
									0.70268	0.01212	0.75381	0.01102	0.7037	0.01281	0.7037	0.0196		-0.01879	-0.00406	-0.02161	-0.00267	-0.02353	-0.00541	-0.03259	-0.00289
									0.70342	0.01212	0.75459	0.01102	0.7057	0.01281	0.7057	0.01961		-0.01862	-0.00421	-0.02141	-0.00275	-0.02333	-0.0055	-0.03241	-0.00289
									0.70415	0.01212	0.75537	0.01102	0.7077	0.01281	0.7077	0.01962		-0.01845	-0.00436	-0.02121	-0.00283	-0.02314	-0.00559	-0.03223	-0.0029
									0.70488	0.01212	0.75615	0.01102	0.7097	0.01281	0.7097	0.01962		-0.01828	-0.00451	-0.02102	-0.00291	-0.02294	-0.00568	-0.03205	-0.00291
									0.70561	0.01211	0.75694	0.01102	0.7117	0.01281	0.7117	0.01963		-0.01811	-0.00467	-0.02082	-0.003	-0.02274	-0.00577	-0.03187	-0.00291
									0.70635	0.01211	0.75772	0.01101	0.7137	0.01281	0.7137	0.01964		-0.01794	-0.00484	-0.02062	-0.00309	-0.02255	-0.00587	-0.03169	-0.00292
									0.70708	0.01211	0.7585	0.01101	0.7157	0.01281	0.7157	0.01965		-0.01777	-0.00501	-0.02042	-0.00318	-0.02235	-0.00597	-0.03151	-0.00292
									0.70781	0.01211	0.75929	0.01101	0.7177	0.01281	0.7177	0.01966		-0.0176	-0.00519	-0.02023	-0.00328	-0.02216	-0.00607	-0.03133	-0.00293
									0.70854	0.01211	0.76007	0.01101	0.7197	0.01281	0.7197	0.01967		-0.01743	-0.00538	-0.02003	-0.00338	-0.02196	-0.00618	-0.03115	-0.00294
									0.70927	0.0121	0.76085	0.011	0.7217	0.01281	0.7217	0.01968		-0.01726	-0.00557	-0.01983	-0.00349	-0.02177	-0.00629	-0.03097	-0.00294
									0.71001	0.0121	0.76163	0.011	0.7237	0.01281	0.7237	0.01969		-0.01708	-0.00578	-0.01963	-0.0036	-0.02157	-0.0064	-0.03079	-0.00295
									0.71074	0.0121	0.76242	0.011	0.7257	0.01281	0.7257	0.01969		-0.01691	-0.00599	-0.01943	-0.00372	-0.02137	-0.00652	-0.03061	-0.00296
									0.71147	0.0121	0.7632	0.011	0.7277	0.01281	0.7277	0.0197		-0.01674	-0.0062	-0.01924	-0.00384	-0.02118	-0.00664	-0.03043	-0.00296
									0.7122	0.0121	0.76398	0.011	0.7297	0.01281	0.7297	0.01971		-0.01657	-0.00643	-0.01904	-0.00396	-0.02098	-0.00677	-0.03025	-0.00297
									0.71293	0.01209	0.76476	0.01099	0.7317	0.01281	0.7317	0.01972		-0.0164	-0.00666	-0.01884	-0.00409	-0.02079	-0.0069	-0.03006	-0.00297
									0.71367	0.01209	0.76555	0.01099	0.7337	0.01281	0.7337	0.01973		-0.01623	-0.00691	-0.01864	-0.00423	-0.02059	-0.00703	-0.02988	-0.00298
									0.7144	0.01209	0.76633	0.01099	0.7358	0.01281	0.7358	0.01974		-0.01606	-0.00716	-0.01844	-0.00437	-0.02039	-0.00717	-0.0297	-0.00299
									0.71513	0.01209	0.76711	0.01099	0.7378	0.01281	0.7378	0.01975		-0.01589	-0.00742	-0.01825	-0.00452	-0.0202	-0.00732	-0.02952	-0.00299
									0.71586	0.01209	0.7679	0.01099	0.7398	0.01281	0.7398	0.01976		-0.01572	-0.00769	-0.01805	-0.00468	-0.02	-0.00746	-0.02934	-0.003
									0.71659	0.01208	0.76868	0.01098	0.7418	0.01281	0.7418	0.01976		-0.01555	-0.00798	-0.01785	-0.00484	-0.01981	-0.00762	-0.02916	-0.00301
									0.71733	0.01208	0.76946	0.01098	0.7438	0.01281	0.7438	0.01977		-0.01538	-0.00827	-0.01765	-0.00501	-0.01961	-0.00778	-0.02898	-0.00301
									0.71806	0.01208	0.77024	0.01098	0.7458	0.01281	0.7458	0.01978		-0.01521	-0.00858	-0.01746	-0.00518	-0.01942	-0.00794	-0.0288	-0.00302
									0.71879	0.01208	0.77103	0.01098	0.7478	0.01281	0.7478	0.01979		-0.01504	-0.0089	-0.01726	-0.00536	-0.01922	-0.00811	-0.02862	-0.00302
									0.71952	0.01208	0.77181	0.01098	0.7498	0.01281	0.7498	0.0198		-0.01487	-0.00923	-0.01706	-0.00556	-0.01902	-0.00829	-0.02844	-0.00303
									0.72025	0.01207	0.77259	0.01097	0.7518	0.01281	0.7518	0.01981		-0.0147	-0.00957	-0.01686	-0.00576	-0.01883	-0.00847	-0.02826	-0.00304
									0.72099	0.01207	0.77338	0.01097	0.7538	0.01281	0.7538	0.01982		-0.01453	-0.00993	-0.01666	-0.00596	-0.01863	-0.00866	-0.02808	-0.00304
									0.72172	0.01207	0.77416	0.01097	0.7558	0.01281	0.7558	0.01982		-0.01436	-0.0103	-0.01647	-0.00618	-0.01844	-0.00885	-0.0279	-0.00305
									0.72245	0.01207	0.77494	0.01097	0.7578	0.01281	0.7578	0.01983		-0.01419	-0.01068	-0.01627	-0.00641	-0.01824	-0.00905	-0.02772	-0.00305
									0.72318	0.01207	0.77572	0.01097	0.7598	0.01281	0.7598	0.01984		-0.01402	-0.01108	-0.01607	-0.00665	-0.01805	-0.00926	-0.02754	-0.00306
									0.72392	0.01207	0.77651	0.01096	0.7618	0.01281	0.7618	0.01985		-0.01385	-0.0115	-0.01587	-0.00689	-0.01785	-0.00947	-0.02736	-0.00307
									0.72465	0.01206	0.77729	0.01096	0.7638	0.01281	0.7638	0.01986		-0.01368	-0.01193	-0.01568	-0.00715	-0.01765	-0.00969	-0.02718	-0.00307
									0.72538	0.01206	0.77807	0.01096	0.7658	0.01281	0.7658	0.01987		-0.0135	-0.01238	-0.01548	-0.00742	-0.01746	-0.00992	-0.027	-0.00308
									0.72611	0.01206	0.77885	0.01096	0.7678	0.01281	0.7678	0.01987		-0.01333	-0.01285	-0.01528	-0.00771	-0.01726	-0.01016	-0.02682	-0.00309
									0.72684	0.01206	0.77964	0.01096	0.7698	0.01281	0.7698	0.01988		-0.01316	-0.01333	-0.01508	-0.008	-0.01707	-0.0104	-0.02664	-0.00309
									0.72758	0.01206	0.78042	0.01095	0.7718	0.01281	0.7718	0.01989		-0.01299	-0.01384	-0.01488	-0.00831	-0.01687	-0.01066	-0.02646	-0.0031
									0.72831	0.01205	0.7812	0.01095	0.7739	0.01281	0.7739	0.0199		-0.01282	-0.01436	-0.01469	-0.00864	-0.01667	-0.01092	-0.02628	-0.0031
									0.72904	0.01205	0.78199	0.01095	0.7759	0.01281	0.7759	0.01991		-0.01265	-0.01491	-0.01449	-0.00897	-0.01648	-0.01119	-0.0261	-0.00311
									0.72977	0.01205	0.78277	0.01095	0.7779	0.01281	0.7779	0.01992		-0.01248	-0.01547	-0.01429	-0.00933	-0.01628	-0.01147	-0.02592	-0.00312
									0.7305	0.01205	0.78355	0.01095	0.7799	0.01281	0.7799	0.01993		-0.01231	-0.01606	-0.01409	-0.00969	-0.01609	-0.01176	-0.02574	-0.00312
									0.73124	0.01205	0.78433	0.01094	0.7819	0.01281	0.7819	0.01993		-0.01214	-0.01667	-0.0139	-0.01008	-0.01589	-0.01206	-0.02556	-0.00313
									0.73197	0.01204	0.78512	0.01094	0.7839	0.01281	0.7839	0.01994		-0.01197	-0.01731	-0.0137	-0.01048	-0.0157	-0.01237	-0.02538	-0.00314
									0.7327	0.01204	0.7859	0.01094	0.7859	0.01281	0.7859	0.01995		-0.0118	-0.01797	-0.0135	-0.01091	-0.0155	-0.01269	-0.0252	-0.00314
