# Supplementary material for: Direct time-resolved observation of surface-bound carbon dioxide radical anions on metallic nanocatalysts
Source: Nat Commun. 2023 Nov 6;14:7116. doi: 10.1038/s41467-023-42936-6 (PMC10628153; doi:10.1038/s41467-023-42936-6)
Supplement: Supplementary file 4 — Source Data [file 41467_2023_42936_MOESM4_ESM.zip › Source Data/Figure 1/Figure 1b.xlsx]

## Sheet: Sheet1
Figure 1b
300.205	0.00937	300.205	0.01075	300.205	0.01659	300.079	0.01372	300.205	0.01419	300.205	0.01774	300.425	0.01874
300.425	0.0094	300.761	0.01088	300.425	0.01659	300.205	0.01375	300.377	0.01423	300.425	0.01775	300.645	0.01873
300.645	0.00944	301.318	0.011	300.645	0.0166	300.377	0.0138	300.675	0.0143	300.645	0.01775	300.761	0.01873
300.761	0.00946	301.874	0.01113	300.761	0.0166	300.675	0.01388	300.761	0.01432	300.761	0.01776	300.865	0.01873
300.865	0.00947	302.431	0.01126	300.865	0.0166	300.761	0.0139	300.973	0.01437	300.865	0.01776	301.085	0.01872
301.085	0.00951	302.987	0.01139	301.085	0.01661	300.973	0.01396	301.271	0.01444	301.085	0.01777	301.305	0.01872
301.305	0.00954	303.544	0.01151	301.305	0.01661	301.271	0.01404	301.318	0.01445	301.305	0.01778	301.318	0.01872
301.318	0.00954	304.1	0.01164	301.318	0.01661	301.318	0.01405	301.569	0.0145	301.318	0.01778	301.525	0.01871
301.525	0.00957	304.657	0.01176	301.525	0.01662	301.569	0.01412	301.867	0.01457	301.525	0.01778	301.745	0.0187
301.745	0.00961	305.213	0.01189	301.745	0.01662	301.867	0.0142	301.874	0.01457	301.745	0.01779	301.874	0.0187
301.874	0.00963	305.77	0.01201	301.874	0.01662	301.874	0.0142	302.166	0.01464	301.874	0.01779	301.965	0.0187
301.965	0.00964	306.326	0.01213	301.965	0.01663	302.166	0.01428	302.431	0.0147	301.965	0.0178	302.185	0.01869
302.185	0.00967	306.636	0.0122	302.185	0.01663	302.431	0.01435	302.464	0.0147	302.185	0.0178	302.405	0.01869
302.405	0.00971	306.883	0.01225	302.405	0.01663	302.464	0.01435	302.762	0.01477	302.405	0.01781	302.431	0.01869
302.431	0.00971	306.934	0.01227	302.431	0.01664	302.762	0.01443	302.987	0.01482	302.431	0.01781	302.625	0.01868
302.625	0.00974	307.232	0.01233	302.625	0.01664	302.987	0.01449	303.06	0.01483	302.625	0.01782	302.845	0.01867
302.845	0.00977	307.439	0.01238	302.845	0.01664	303.06	0.01451	303.358	0.0149	302.845	0.01782	302.987	0.01867
302.987	0.00979	307.53	0.01239	302.987	0.01665	303.358	0.01458	303.544	0.01494	302.987	0.01783	303.065	0.01867
303.065	0.0098	307.828	0.01246	303.065	0.01665	303.544	0.01463	303.656	0.01496	303.065	0.01783	303.285	0.01866
303.285	0.00984	307.996	0.01249	303.285	0.01665	303.656	0.01466	303.954	0.01503	303.285	0.01784	303.505	0.01866
303.505	0.00987	308.126	0.01252	303.505	0.01665	303.954	0.01473	304.1	0.01506	303.505	0.01784	303.544	0.01865
303.544	0.00988	308.424	0.01259	303.544	0.01665	304.1	0.01477	304.252	0.01509	303.544	0.01784	303.725	0.01865
303.725	0.0099	308.552	0.01261	303.725	0.01666	304.252	0.01481	304.55	0.01516	303.725	0.01785	303.945	0.01864
303.945	0.00993	308.722	0.01265	303.945	0.01666	304.55	0.01488	304.657	0.01518	303.945	0.01785	304.1	0.01864
304.1	0.00996	309.02	0.01271	304.1	0.01666	304.657	0.01491	304.848	0.01522	304.1	0.01786	304.165	0.01864
304.165	0.00997	309.109	0.01273	304.165	0.01666	304.848	0.01495	305.146	0.01528	304.165	0.01786	304.385	0.01863
304.385	0.01	309.318	0.01277	304.385	0.01667	305.146	0.01503	305.213	0.0153	304.385	0.01786	304.606	0.01862
304.606	0.01003	309.616	0.01284	304.606	0.01667	305.213	0.01504	305.444	0.01534	304.606	0.01787	304.657	0.01862
304.657	0.01004	309.666	0.01285	304.657	0.01667	305.444	0.0151	305.742	0.0154	304.657	0.01787	304.826	0.01862
304.826	0.01006	309.914	0.0129	304.826	0.01667	305.742	0.01517	305.77	0.01541	304.826	0.01787	305.046	0.01861
305.046	0.01009	310.212	0.01296	305.046	0.01667	305.77	0.01518	306.04	0.01547	305.046	0.01788	305.213	0.0186
305.213	0.01012	310.222	0.01296	305.213	0.01668	306.04	0.01524	306.326	0.01552	305.213	0.01788	305.266	0.0186
305.266	0.01013	310.511	0.01302	305.266	0.01668	306.326	0.01531	306.338	0.01553	305.266	0.01788	305.486	0.0186
305.486	0.01016	310.779	0.01307	305.486	0.01668	306.338	0.01531	306.636	0.01559	305.486	0.01789	305.706	0.01859
305.706	0.01019	310.809	0.01308	305.706	0.01668	306.636	0.01538	306.883	0.01563	305.706	0.01789	305.77	0.01859
305.77	0.0102	311.107	0.01314	305.77	0.01668	306.883	0.01543	306.934	0.01564	305.77	0.01789	305.926	0.01858
305.926	0.01022	311.335	0.01319	305.926	0.01668	306.934	0.01545	307.232	0.0157	305.926	0.0179	306.146	0.01858
306.146	0.01025	311.405	0.0132	306.146	0.01668	307.232	0.01551	307.439	0.01574	306.146	0.0179	306.326	0.01857
306.326	0.01028	311.703	0.01326	306.326	0.01669	307.439	0.01556	307.53	0.01576	306.326	0.01791	306.366	0.01857
306.366	0.01028	311.892	0.0133	306.366	0.01669	307.53	0.01558	307.828	0.01582	306.366	0.01791	306.586	0.01856
306.586	0.01031	312.001	0.01332	306.586	0.01669	307.828	0.01565	307.996	0.01585	306.586	0.01791	306.806	0.01856
306.806	0.01034	312.299	0.01338	306.806	0.01669	307.996	0.01568	308.126	0.01588	306.806	0.01791	306.883	0.01855
306.883	0.01035	312.448	0.01341	306.883	0.01669	308.126	0.01571	308.424	0.01593	306.883	0.01792	307.026	0.01855
307.026	0.01037	312.597	0.01344	307.026	0.01669	308.424	0.01577	308.552	0.01596	307.026	0.01792	307.246	0.01854
307.246	0.0104	312.895	0.01349	307.246	0.01669	308.552	0.0158	308.722	0.01599	307.246	0.01792	307.439	0.01854
307.439	0.01043	313.005	0.01352	307.439	0.01669	308.722	0.01584	309.02	0.01605	307.439	0.01792	307.466	0.01853
307.466	0.01043	313.193	0.01355	307.466	0.01669	309.02	0.0159	309.109	0.01606	307.466	0.01793	307.686	0.01853
307.686	0.01046	313.491	0.01361	307.686	0.01669	309.109	0.01592	309.318	0.0161	307.686	0.01793	307.906	0.01852
307.906	0.01049	313.561	0.01362	307.906	0.01669	309.318	0.01596	309.616	0.01615	307.906	0.01793	307.996	0.01852
307.996	0.0105	313.789	0.01367	307.996	0.0167	309.616	0.01602	309.666	0.01616	307.996	0.01793	308.126	0.01851
308.126	0.01052	314.087	0.01372	308.126	0.0167	309.666	0.01603	309.914	0.01621	308.126	0.01794	308.346	0.01851
308.346	0.01055	314.118	0.01373	308.346	0.0167	309.914	0.01608	310.212	0.01626	308.346	0.01794	308.552	0.0185
308.552	0.01058	314.385	0.01378	308.552	0.0167	310.212	0.01614	310.222	0.01626	308.552	0.01794	308.566	0.0185
308.566	0.01058	314.674	0.01383	308.566	0.0167	310.222	0.01615	310.511	0.01631	308.566	0.01794	308.786	0.01849
308.786	0.01061	314.683	0.01383	308.786	0.0167	310.511	0.0162	310.779	0.01636	308.786	0.01794	309.006	0.01848
309.006	0.01064	314.981	0.01389	309.006	0.0167	310.779	0.01625	310.809	0.01637	309.006	0.01795	309.109	0.01848
309.109	0.01065	315.231	0.01393	309.109	0.0167	310.809	0.01626	311.107	0.01642	309.109	0.01795	309.226	0.01848
309.226	0.01067	315.279	0.01394	309.226	0.0167	311.107	0.01632	311.335	0.01646	309.226	0.01795	309.447	0.01847
309.447	0.0107	315.577	0.014	309.447	0.0167	311.335	0.01636	311.405	0.01647	309.447	0.01795	309.666	0.01846
309.666	0.01072	315.787	0.01403	309.666	0.0167	311.405	0.01637	311.703	0.01652	309.666	0.01795	309.667	0.01846
309.667	0.01073	315.875	0.01405	309.667	0.0167	311.703	0.01643	311.892	0.01655	309.667	0.01795	309.887	0.01845
309.887	0.01075	316.173	0.0141	309.887	0.0167	311.892	0.01646	312.001	0.01657	309.887	0.01795	310.107	0.01845
310.107	0.01078	316.344	0.01413	310.107	0.0167	312.001	0.01648	312.299	0.01662	310.107	0.01796	310.222	0.01844
310.222	0.0108	316.471	0.01415	310.222	0.0167	312.299	0.01654	312.448	0.01664	310.222	0.01796	310.327	0.01844
310.327	0.01081	316.769	0.01421	310.327	0.01669	312.448	0.01656	312.597	0.01666	310.327	0.01796	310.547	0.01843
310.547	0.01084	316.9	0.01423	310.547	0.01669	312.597	0.01659	312.895	0.01671	310.547	0.01796	310.767	0.01842
310.767	0.01086	317.067	0.01426	310.767	0.01669	312.895	0.01664	313.005	0.01673	310.767	0.01796	310.779	0.01842
310.779	0.01087	317.365	0.01431	310.779	0.01669	313.005	0.01666	313.193	0.01676	310.779	0.01796	310.987	0.01842
310.987	0.01089	317.457	0.01432	310.987	0.01669	313.193	0.01669	313.491	0.0168	310.987	0.01796	311.207	0.01841
311.207	0.01092	317.663	0.01436	311.207	0.01669	313.491	0.01674	313.561	0.01681	311.207	0.01796	311.335	0.0184
311.335	0.01094	317.961	0.01441	311.335	0.01669	313.561	0.01675	313.789	0.01685	311.335	0.01796	311.427	0.0184
311.427	0.01095	318.013	0.01442	311.427	0.01669	313.789	0.01679	314.087	0.01689	311.427	0.01797	311.647	0.01839
311.647	0.01097	318.259	0.01446	311.647	0.01669	314.087	0.01684	314.118	0.0169	311.647	0.01797	311.867	0.01838
311.867	0.011	318.558	0.01451	311.867	0.01669	314.118	0.01684	314.385	0.01694	311.867	0.01797	311.892	0.01838
311.892	0.011	318.57	0.01451	311.892	0.01669	314.385	0.01689	314.674	0.01698	311.892	0.01797	312.087	0.01838
312.087	0.01103	318.856	0.01455	312.087	0.01668	314.674	0.01693	314.683	0.01698	312.087	0.01797	312.307	0.01837
312.307	0.01105	319.126	0.0146	312.307	0.01668	314.683	0.01693	314.981	0.01702	312.307	0.01797	312.448	0.01836
312.448	0.01107	319.154	0.0146	312.448	0.01668	314.981	0.01698	315.231	0.01706	312.448	0.01797	312.527	0.01836
312.527	0.01108	319.452	0.01465	312.527	0.01668	315.231	0.01701	315.279	0.01706	312.527	0.01797	312.747	0.01835
312.747	0.01111	319.683	0.01468	312.747	0.01668	315.279	0.01702	315.577	0.0171	312.747	0.01797	312.967	0.01834
312.967	0.01113	319.75	0.01469	312.967	0.01668	315.577	0.01706	315.787	0.01713	312.967	0.01797	313.005	0.01834
313.005	0.01114	320.048	0.01474	313.005	0.01668	315.787	0.01709	315.875	0.01714	313.005	0.01797	313.187	0.01834
313.187	0.01116	320.239	0.01477	313.187	0.01667	315.875	0.01711	316.173	0.01718	313.187	0.01797	313.407	0.01833
313.407	0.01118	320.346	0.01478	313.407	0.01667	316.173	0.01715	316.344	0.01721	313.407	0.01797	313.561	0.01832
313.561	0.0112	320.644	0.01483	313.561	0.01667	316.344	0.01717	316.471	0.01722	313.561	0.01797	313.627	0.01832
313.627	0.01121	320.796	0.01485	313.627	0.01667	316.471	0.01719	316.769	0.01726	313.627	0.01797	313.847	0.01831
313.847	0.01123	320.942	0.01487	313.847	0.01667	316.769	0.01723	316.9	0.01728	313.847	0.01797	314.067	0.0183
314.067	0.01126	321.24	0.01492	314.067	0.01666	316.9	0.01724	317.067	0.0173	314.067	0.01797	314.118	0.0183
314.118	0.01126	321.352	0.01493	314.118	0.01666	317.067	0.01727	317.365	0.01733	314.118	0.01797	314.288	0.01829
314.288	0.01128	321.538	0.01496	314.288	0.01666	317.365	0.0173	317.457	0.01734	314.288	0.01797	314.508	0.01829
314.508	0.01131	321.836	0.015	314.508	0.01666	317.457	0.01731	317.663	0.01737	314.508	0.01797	314.674	0.01828
314.674	0.01133	321.909	0.01501	314.674	0.01665	317.663	0.01734	317.961	0.0174	314.674	0.01797	314.728	0.01828
314.728	0.01133	322.134	0.01504	314.728	0.01665	317.961	0.01738	318.013	0.01741	314.728	0.01796	314.948	0.01827
314.948	0.01136	322.432	0.01508	314.948	0.01665	318.013	0.01738	318.259	0.01744	314.948	0.01796	315.168	0.01826
315.168	0.01138	322.466	0.01509	315.168	0.01665	318.259	0.01741	318.558	0.01747	315.168	0.01796	315.231	0.01826
315.231	0.01139	322.73	0.01512	315.231	0.01665	318.558	0.01744	318.57	0.01747	315.231	0.01796	315.388	0.01825
315.388	0.0114	323.022	0.01516	315.388	0.01664	318.57	0.01744	318.856	0.0175	315.388	0.01796	315.608	0.01824
315.608	0.01143	323.028	0.01516	315.608	0.01664	318.856	0.01748	319.126	0.01753	315.608	0.01796	315.787	0.01824
315.787	0.01145	323.326	0.0152	315.787	0.01664	319.126	0.0175	319.154	0.01753	315.787	0.01796	315.828	0.01823
315.828	0.01145	323.579	0.01524	315.828	0.01663	319.154	0.01751	319.452	0.01757	315.828	0.01796	316.048	0.01823
316.048	0.01147	323.624	0.01524	316.048	0.01663	319.452	0.01754	319.683	0.01759	316.048	0.01796	316.268	0.01822
316.268	0.0115	323.922	0.01528	316.268	0.01663	319.683	0.01756	319.75	0.0176	316.268	0.01795	316.344	0.01821
316.344	0.0115	324.135	0.01531	316.344	0.01662	319.75	0.01757	320.048	0.01762	316.344	0.01795	316.488	0.01821
316.488	0.01152	324.22	0.01532	316.488	0.01662	320.048	0.01759	320.239	0.01764	316.488	0.01795	316.708	0.0182
316.708	0.01154	324.518	0.01535	316.708	0.01662	320.239	0.01761	320.346	0.01765	316.708	0.01795	316.9	0.01819
316.9	0.01156	324.692	0.01537	316.9	0.01661	320.346	0.01762	320.644	0.01768	316.9	0.01795	316.928	0.01819
316.928	0.01156	324.816	0.01539	316.928	0.01661	320.644	0.01765	320.796	0.01769	316.928	0.01795	317.148	0.01818
317.148	0.01159	325.114	0.01542	317.148	0.01661	320.796	0.01766	320.942	0.01771	317.148	0.01795	317.368	0.01817
317.368	0.01161	325.248	0.01544	317.368	0.0166	320.942	0.01767	321.24	0.01773	317.368	0.01794	317.457	0.01817
317.457	0.01162	325.412	0.01546	317.457	0.0166	321.24	0.0177	321.352	0.01774	317.457	0.01794	317.588	0.01816
317.588	0.01163	325.71	0.01549	317.588	0.0166	321.352	0.01771	321.538	0.01776	317.588	0.01794	317.808	0.01816
317.808	0.01165	325.805	0.0155	317.808	0.01659	321.538	0.01772	321.836	0.01778	317.808	0.01794	318.013	0.01815
318.013	0.01167	326.008	0.01553	318.013	0.01659	321.836	0.01774	321.909	0.01779	318.013	0.01793	318.028	0.01815
318.028	0.01167	326.306	0.01556	318.028	0.01659	321.909	0.01775	322.134	0.01781	318.028	0.01793	318.248	0.01814
318.248	0.01169	326.361	0.01556	318.248	0.01658	322.134	0.01776	322.432	0.01783	318.248	0.01793	318.468	0.01813
318.468	0.01171	326.605	0.01559	318.468	0.01658	322.432	0.01778	322.466	0.01783	318.468	0.01793	318.57	0.01812
318.57	0.01172	326.903	0.01562	318.57	0.01657	322.466	0.01778	322.73	0.01785	318.57	0.01793	318.688	0.01812
318.688	0.01173	326.918	0.01562	318.688	0.01657	322.73	0.0178	323.022	0.01787	318.688	0.01792	318.909	0.01811
318.909	0.01175	327.201	0.01565	318.909	0.01656	323.022	0.01782	323.028	0.01787	318.909	0.01792	319.126	0.0181
319.126	0.01177	327.474	0.01568	319.126	0.01656	323.028	0.01782	323.326	0.01789	319.126	0.01792	319.129	0.0181
319.129	0.01177	327.499	0.01568	319.129	0.01656	323.326	0.01784	323.579	0.01791	319.129	0.01792	319.349	0.01809
319.349	0.01179	327.797	0.01571	319.349	0.01655	323.579	0.01785	323.624	0.01791	319.349	0.01791	319.569	0.01808
319.569	0.01181	328.031	0.01573	319.569	0.01655	323.624	0.01785	323.922	0.01793	319.569	0.01791	319.683	0.01808
319.683	0.01182	328.095	0.01574	319.683	0.01654	323.922	0.01787	324.135	0.01794	319.683	0.01791	319.789	0.01807
319.789	0.01183	328.393	0.01576	319.789	0.01654	324.135	0.01788	324.22	0.01794	319.789	0.01791	320.009	0.01806
320.009	0.01185	328.587	0.01578	320.009	0.01653	324.22	0.01788	324.518	0.01796	320.009	0.0179	320.229	0.01805
320.229	0.01187	328.691	0.01579	320.229	0.01653	324.518	0.01789	324.692	0.01797	320.229	0.0179	320.239	0.01805
320.239	0.01187	328.989	0.01582	320.239	0.01653	324.692	0.0179	324.816	0.01798	320.239	0.0179	320.449	0.01804
320.449	0.01189	329.144	0.01583	320.449	0.01652	324.816	0.0179	325.114	0.01799	320.449	0.01789	320.669	0.01803
320.669	0.01191	329.287	0.01584	320.669	0.01651	325.114	0.01791	325.248	0.018	320.669	0.01789	320.796	0.01803
320.796	0.01192	329.585	0.01587	320.796	0.01651	325.248	0.01792	325.412	0.01801	320.796	0.01789	320.889	0.01802
320.889	0.01193	329.7	0.01588	320.889	0.01651	325.412	0.01792	325.71	0.01802	320.889	0.01788	321.109	0.01801
321.109	0.01194	329.883	0.01589	321.109	0.0165	325.71	0.01793	325.805	0.01802	321.109	0.01788	321.329	0.01801
321.329	0.01196	330.181	0.01591	321.329	0.01649	325.805	0.01793	326.008	0.01803	321.329	0.01787	321.352	0.018
321.352	0.01196	330.257	0.01592	321.352	0.01649	326.008	0.01794	326.306	0.01804	321.352	0.01787	321.549	0.018
321.549	0.01198	330.479	0.01594	321.549	0.01648	326.306	0.01794	326.361	0.01804	321.549	0.01787	321.769	0.01799
321.769	0.012	330.777	0.01596	321.769	0.01648	326.361	0.01795	326.605	0.01805	321.769	0.01786	321.909	0.01798
321.909	0.01201	330.813	0.01596	321.909	0.01647	326.605	0.01795	326.903	0.01806	321.909	0.01786	321.989	0.01798
321.989	0.01201	331.075	0.01598	321.989	0.01647	326.903	0.01795	326.918	0.01806	321.989	0.01786	322.209	0.01797
322.209	0.01203	331.37	0.016	322.209	0.01646	326.918	0.01795	327.201	0.01807	322.209	0.01785	322.429	0.01796
322.429	0.01205	331.373	0.016	322.429	0.01645	327.201	0.01796	327.474	0.01808	322.429	0.01785	322.466	0.01795
322.466	0.01205	331.671	0.01602	322.466	0.01645	327.474	0.01796	327.499	0.01808	322.466	0.01785	322.649	0.01795
322.649	0.01206	331.926	0.01603	322.649	0.01644	327.499	0.01796	327.797	0.01808	322.649	0.01784	322.869	0.01794
322.869	0.01208	331.969	0.01604	322.869	0.01644	327.797	0.01796	328.031	0.01809	322.869	0.01784	323.022	0.01793
323.022	0.01209	332.267	0.01606	323.022	0.01643	328.031	0.01796	328.095	0.01809	323.022	0.01783	323.089	0.01793
323.089	0.0121	332.483	0.01607	323.089	0.01643	328.095	0.01796	328.393	0.01809	323.089	0.01783	323.309	0.01792
323.309	0.01211	332.565	0.01607	323.309	0.01642	328.393	0.01796	328.587	0.0181	323.309	0.01782	323.529	0.01791
323.529	0.01213	332.863	0.01609	323.529	0.01641	328.587	0.01796	328.691	0.0181	323.529	0.01782	323.579	0.0179
323.579	0.01213	333.039	0.0161	323.579	0.01641	328.691	0.01796	328.989	0.0181	323.579	0.01782	323.75	0.0179
323.75	0.01214	333.161	0.0161	323.75	0.0164	328.989	0.01795	329.144	0.0181	323.75	0.01781	323.97	0.01789
323.97	0.01216	333.459	0.01612	323.97	0.01639	329.144	0.01795	329.287	0.0181	323.97	0.0178	324.135	0.01788
324.135	0.01217	333.596	0.01613	324.135	0.01639	329.287	0.01795	329.585	0.01811	324.135	0.0178	324.19	0.01788
324.19	0.01217	333.757	0.01613	324.19	0.01638	329.585	0.01794	329.7	0.01811	324.19	0.0178	324.41	0.01787
324.41	0.01219	334.055	0.01615	324.41	0.01638	329.7	0.01794	329.883	0.01811	324.41	0.01779	324.63	0.01786
324.63	0.0122	334.152	0.01615	324.63	0.01637	329.883	0.01794	330.181	0.01811	324.63	0.01778	324.692	0.01785
324.692	0.0122	334.353	0.01616	324.692	0.01636	330.181	0.01793	330.257	0.01811	324.692	0.01778	324.85	0.01785
324.85	0.01221	334.652	0.01617	324.85	0.01636	330.257	0.01793	330.479	0.01811	324.85	0.01778	325.07	0.01783
325.07	0.01223	334.709	0.01617	325.07	0.01635	330.479	0.01792	330.777	0.0181	325.07	0.01777	325.248	0.01783
325.248	0.01224	334.95	0.01618	325.248	0.01634	330.777	0.01791	330.813	0.0181	325.248	0.01776	325.29	0.01782
325.29	0.01224	335.248	0.01619	325.29	0.01634	330.813	0.01791	331.075	0.0181	325.29	0.01776	325.51	0.01781
325.51	0.01225	335.265	0.01619	325.51	0.01633	331.075	0.0179	331.37	0.0181	325.51	0.01775	325.73	0.0178
325.73	0.01227	335.546	0.0162	325.73	0.01632	331.37	0.01789	331.373	0.0181	325.73	0.01775	325.805	0.0178
325.805	0.01227	335.822	0.01621	325.805	0.01632	331.373	0.01789	331.671	0.01809	325.805	0.01774	325.95	0.01779
325.95	0.01228	335.844	0.01621	325.95	0.01631	331.671	0.01788	331.926	0.01809	325.95	0.01774	326.17	0.01778
326.17	0.01229	336.142	0.01622	326.17	0.0163	331.926	0.01787	331.969	0.01809	326.17	0.01773	326.361	0.01777
326.361	0.0123	336.378	0.01622	326.361	0.01629	331.969	0.01786	332.267	0.01808	326.361	0.01772	326.39	0.01777
326.39	0.0123	336.44	0.01622	326.39	0.01629	332.267	0.01785	332.483	0.01807	326.39	0.01772	326.61	0.01776
326.61	0.01232	336.738	0.01623	326.61	0.01628	332.483	0.01784	332.565	0.01807	326.61	0.01772	326.83	0.01775
326.83	0.01233	336.935	0.01623	326.83	0.01627	332.565	0.01783	332.863	0.01806	326.83	0.01771	326.918	0.01775
326.918	0.01233	337.036	0.01624	326.918	0.01626	332.863	0.01782	333.039	0.01806	326.918	0.0177	327.05	0.01774
327.05	0.01234	337.334	0.01624	327.05	0.01626	333.039	0.01781	333.161	0.01805	327.05	0.0177	327.27	0.01773
327.27	0.01235	337.491	0.01624	327.27	0.01625	333.161	0.0178	333.459	0.01804	327.27	0.01769	327.474	0.01772
327.474	0.01236	337.632	0.01624	327.474	0.01624	333.459	0.01778	333.596	0.01804	327.474	0.01768	327.49	0.01772
327.49	0.01236	337.93	0.01625	327.49	0.01624	333.596	0.01777	333.757	0.01803	327.49	0.01768	327.71	0.01771
327.71	0.01237	338.048	0.01625	327.71	0.01622	333.757	0.01776	334.055	0.01802	327.71	0.01767	327.93	0.0177
327.93	0.01238	338.228	0.01625	327.93	0.01621	334.055	0.01774	334.152	0.01802	327.93	0.01766	328.031	0.01769
328.031	0.01239	338.526	0.01625	328.031	0.01621	334.152	0.01773	334.353	0.01801	328.031	0.01766	328.15	0.01769
328.15	0.01239	338.605	0.01625	328.15	0.0162	334.353	0.01772	334.652	0.018	328.15	0.01765	328.37	0.01767
328.37	0.0124	338.824	0.01625	328.37	0.01619	334.652	0.0177	334.709	0.01799	328.37	0.01765	328.587	0.01766
328.587	0.01241	339.122	0.01625	328.587	0.01618	334.709	0.01769	334.95	0.01798	328.587	0.01764	328.591	0.01766
328.591	0.01241	339.161	0.01625	328.591	0.01618	334.95	0.01768	335.248	0.01797	328.591	0.01764	328.811	0.01765
328.811	0.01242	339.42	0.01625	328.811	0.01617	335.248	0.01765	335.265	0.01797	328.811	0.01763	329.031	0.01764
329.031	0.01243	339.718	0.01625	329.031	0.01616	335.265	0.01765	335.546	0.01795	329.031	0.01762	329.144	0.01764
329.144	0.01243	339.718	0.01625	329.144	0.01615	335.546	0.01763	335.822	0.01794	329.144	0.01761	329.251	0.01763
329.251	0.01244	340.016	0.01625	329.251	0.01614	335.822	0.0176	335.844	0.01793	329.251	0.01761	329.471	0.01762
329.471	0.01245	340.274	0.01624	329.471	0.01613	335.844	0.0176	336.142	0.01792	329.471	0.0176	329.691	0.01761
329.691	0.01246	340.314	0.01624	329.691	0.01612	336.142	0.01757	336.378	0.0179	329.691	0.01759	329.7	0.01761
329.7	0.01246	340.612	0.01624	329.7	0.01612	336.378	0.01755	336.44	0.0179	329.7	0.01759	329.911	0.0176
329.911	0.01246	340.831	0.01624	329.911	0.01611	336.44	0.01755	336.738	0.01788	329.911	0.01758	330.131	0.01759
330.131	0.01247	340.91	0.01623	330.131	0.0161	336.738	0.01752	336.935	0.01787	330.131	0.01757	330.257	0.01758
330.257	0.01248	341.208	0.01623	330.257	0.01609	336.935	0.0175	337.036	0.01786	330.257	0.01756	330.351	0.01757
330.351	0.01248	341.387	0.01623	330.351	0.01608	337.036	0.01749	337.334	0.01784	330.351	0.01756	330.571	0.01756
330.571	0.01249	341.506	0.01622	330.571	0.01607	337.334	0.01746	337.491	0.01783	330.571	0.01755	330.791	0.01755
330.791	0.01249	341.804	0.01622	330.791	0.01606	337.491	0.01744	337.632	0.01782	330.791	0.01754	330.813	0.01755
330.813	0.01249	341.944	0.01621	330.813	0.01606	337.632	0.01743	337.93	0.01779	330.813	0.01754	331.011	0.01754
331.011	0.0125	342.102	0.01621	331.011	0.01605	337.93	0.01739	338.048	0.01778	331.011	0.01753	331.231	0.01753
331.231	0.01251	342.4	0.0162	331.231	0.01603	338.048	0.01738	338.228	0.01777	331.231	0.01751	331.37	0.01752
331.37	0.01251	342.5	0.0162	331.37	0.01602	338.228	0.01736	338.526	0.01774	331.37	0.01751	331.451	0.01752
331.451	0.01251	342.699	0.01619	331.451	0.01602	338.526	0.01733	338.605	0.01774	331.451	0.0175	331.671	0.01751
331.671	0.01252	342.997	0.01618	331.671	0.01601	338.605	0.01732	338.824	0.01772	331.671	0.01749	331.891	0.01749
331.891	0.01252	343.057	0.01618	331.891	0.01599	338.824	0.01729	339.122	0.01769	331.891	0.01748	331.926	0.01749
331.926	0.01252	343.295	0.01617	331.926	0.01599	339.122	0.01726	339.161	0.01769	331.926	0.01748	332.111	0.01748
332.111	0.01253	343.593	0.01616	332.111	0.01598	339.161	0.01725	339.42	0.01767	332.111	0.01747	332.331	0.01747
332.331	0.01253	343.613	0.01616	332.331	0.01597	339.42	0.01722	339.718	0.01764	332.331	0.01746	332.483	0.01746
332.483	0.01254	343.891	0.01614	332.483	0.01596	339.718	0.01718	339.718	0.01764	332.483	0.01745	332.551	0.01746
332.551	0.01254	344.17	0.01613	332.551	0.01595	339.718	0.01718	340.016	0.01761	332.551	0.01745	332.771	0.01745
332.771	0.01254	344.189	0.01613	332.771	0.01594	340.016	0.01715	340.274	0.01759	332.771	0.01744	332.991	0.01744
332.991	0.01255	344.487	0.01612	332.991	0.01592	340.274	0.01711	340.314	0.01758	332.991	0.01742	333.039	0.01743
333.039	0.01255	344.726	0.0161	333.039	0.01592	340.314	0.01711	340.612	0.01755	333.039	0.01742	333.211	0.01742
333.211	0.01255	344.785	0.0161	333.211	0.01591	340.612	0.01707	340.831	0.01753	333.211	0.01741	333.432	0.01741
333.432	0.01256	345.083	0.01609	333.432	0.0159	340.831	0.01704	340.91	0.01752	333.432	0.0174	333.596	0.0174
333.596	0.01256	345.283	0.01608	333.596	0.01589	340.91	0.01703	341.208	0.01749	333.596	0.01739	333.652	0.0174
333.652	0.01256	345.381	0.01607	333.652	0.01588	341.208	0.01699	341.387	0.01747	333.652	0.01739	333.872	0.01739
333.872	0.01256	345.679	0.01605	333.872	0.01587	341.387	0.01696	341.506	0.01746	333.872	0.01737	334.092	0.01738
334.092	0.01257	345.839	0.01604	334.092	0.01585	341.506	0.01695	341.804	0.01743	334.092	0.01736	334.152	0.01737
334.152	0.01257	345.977	0.01603	334.152	0.01585	341.804	0.0169	341.944	0.01741	334.152	0.01736	334.312	0.01736
334.312	0.01257	346.275	0.01602	334.312	0.01584	341.944	0.01688	342.102	0.01739	334.312	0.01735	334.532	0.01735
334.532	0.01257	346.396	0.01601	334.532	0.01582	342.102	0.01686	342.4	0.01736	334.532	0.01734	334.709	0.01734
334.709	0.01257	346.573	0.016	334.709	0.01581	342.4	0.01682	342.5	0.01735	334.709	0.01733	334.752	0.01734
334.752	0.01257	346.871	0.01598	334.752	0.01581	342.5	0.0168	342.699	0.01732	334.752	0.01732	334.972	0.01733
334.972	0.01257	346.952	0.01597	334.972	0.01579	342.699	0.01677	342.997	0.01729	334.972	0.01731	335.192	0.01732
335.192	0.01258	347.169	0.01596	335.192	0.01578	342.997	0.01673	343.057	0.01728	335.192	0.0173	335.265	0.01731
335.265	0.01258	347.467	0.01593	335.265	0.01577	343.057	0.01672	343.295	0.01725	335.265	0.01729	335.412	0.0173
335.412	0.01258	347.509	0.01593	335.412	0.01576	343.295	0.01668	343.593	0.01721	335.412	0.01728	335.632	0.01729
335.632	0.01258	347.765	0.01591	335.632	0.01575	343.593	0.01663	343.613	0.01721	335.632	0.01727	335.822	0.01728
335.822	0.01258	348.063	0.01589	335.822	0.01574	343.613	0.01663	343.891	0.01717	335.822	0.01726	335.852	0.01728
335.852	0.01258	348.065	0.01589	335.852	0.01573	343.891	0.01659	344.17	0.01714	335.852	0.01726	336.072	0.01727
336.072	0.01258	348.361	0.01586	336.072	0.01572	344.17	0.01654	344.189	0.01714	336.072	0.01724	336.292	0.01726
336.292	0.01258	348.622	0.01584	336.292	0.0157	344.189	0.01654	344.487	0.0171	336.292	0.01723	336.378	0.01725
336.378	0.01258	348.659	0.01584	336.378	0.0157	344.487	0.01649	344.726	0.01706	336.378	0.01723	336.512	0.01724
336.512	0.01258	348.957	0.01581	336.512	0.01569	344.726	0.01645	344.785	0.01706	336.512	0.01722	336.732	0.01723
336.732	0.01258	349.178	0.01579	336.732	0.01567	344.785	0.01644	345.083	0.01702	336.732	0.0172	336.935	0.01722
336.935	0.01258	349.255	0.01579	336.935	0.01566	345.083	0.01639	345.283	0.01699	336.935	0.01719	336.952	0.01722
336.952	0.01258	349.553	0.01576	336.952	0.01565	345.283	0.01636	345.381	0.01697	336.952	0.01719	337.172	0.01721
337.172	0.01258	349.735	0.01574	337.172	0.01564	345.381	0.01634	345.679	0.01693	337.172	0.01717	337.392	0.01719
337.392	0.01258	349.851	0.01573	337.392	0.01562	345.679	0.01629	345.839	0.01691	337.392	0.01716	337.491	0.01719
337.491	0.01258	350.149	0.0157	337.491	0.01562	345.839	0.01626	345.977	0.01689	337.491	0.01715	337.612	0.01718
337.612	0.01258	350.291	0.01569	337.612	0.01561	345.977	0.01624	346.275	0.01685	337.612	0.01715	337.832	0.01717
337.832	0.01257	350.447	0.01568	337.832	0.01559	346.275	0.01619	346.396	0.01683	337.832	0.01713	338.048	0.01716
338.048	0.01257	350.746	0.01565	338.048	0.01557	346.396	0.01616	346.573	0.0168	338.048	0.01712	338.053	0.01716
338.053	0.01257	350.848	0.01564	338.053	0.01557	346.573	0.01613	346.871	0.01676	338.053	0.01712	338.273	0.01714
338.273	0.01257	351.044	0.01562	338.273	0.01556	346.871	0.01608	346.952	0.01674	338.273	0.0171	338.493	0.01713
338.493	0.01257	351.342	0.01558	338.493	0.01554	346.952	0.01606	347.169	0.01671	338.493	0.01709	338.605	0.01712
338.605	0.01257	351.404	0.01558	338.605	0.01553	347.169	0.01602	347.467	0.01667	338.605	0.01708	338.713	0.01712
338.713	0.01256	351.64	0.01555	338.713	0.01552	347.467	0.01597	347.509	0.01666	338.713	0.01707	338.933	0.0171
338.933	0.01256	351.938	0.01552	338.933	0.01551	347.509	0.01596	347.765	0.01662	338.933	0.01706	339.153	0.01709
339.153	0.01256	351.961	0.01552	339.153	0.01549	347.765	0.01592	348.063	0.01657	339.153	0.01704	339.161	0.01709
339.161	0.01256	352.236	0.01549	339.161	0.01549	348.063	0.01586	348.065	0.01657	339.161	0.01704	339.373	0.01708
339.373	0.01255	352.518	0.01546	339.373	0.01547	348.065	0.01586	348.361	0.01652	339.373	0.01703	339.593	0.01707
339.593	0.01255	352.534	0.01545	339.593	0.01546	348.361	0.0158	348.622	0.01648	339.593	0.01701	339.718	0.01706
339.718	0.01255	352.832	0.01542	339.718	0.01545	348.622	0.01575	348.659	0.01648	339.718	0.017	339.813	0.01705
339.813	0.01255	353.074	0.01539	339.813	0.01544	348.659	0.01575	348.957	0.01643	339.813	0.01699	340.033	0.01704
340.033	0.01254	353.13	0.01538	340.033	0.01542	348.957	0.01569	349.178	0.01639	340.033	0.01698	340.253	0.01703
340.253	0.01254	353.428	0.01535	340.253	0.0154	349.178	0.01565	349.255	0.01638	340.253	0.01696	340.274	0.01703
340.274	0.01254	353.631	0.01532	340.274	0.0154	349.255	0.01563	349.553	0.01633	340.274	0.01696	340.473	0.01701
340.473	0.01253	353.726	0.01531	340.473	0.01539	349.553	0.01557	349.735	0.0163	340.473	0.01695	340.693	0.017
340.693	0.01253	354.024	0.01527	340.693	0.01537	349.735	0.01554	349.851	0.01628	340.693	0.01693	340.831	0.01699
340.831	0.01252	354.187	0.01525	340.831	0.01536	349.851	0.01552	350.149	0.01623	340.831	0.01692	340.913	0.01699
340.913	0.01252	354.322	0.01524	340.913	0.01535	350.149	0.01546	350.291	0.0162	340.913	0.01691	341.133	0.01698
341.133	0.01252	354.62	0.0152	341.133	0.01533	350.291	0.01543	350.447	0.01617	341.133	0.0169	341.353	0.01696
341.353	0.01251	354.744	0.01518	341.353	0.01531	350.447	0.0154	350.746	0.01612	341.353	0.01688	341.387	0.01696
341.387	0.01251	354.918	0.01516	341.387	0.01531	350.746	0.01534	350.848	0.0161	341.387	0.01688	341.573	0.01695
341.573	0.0125	355.216	0.01512	341.573	0.01529	350.848	0.01532	351.044	0.01607	341.573	0.01686	341.793	0.01694
341.793	0.0125	355.3	0.01511	341.793	0.01528	351.044	0.01528	351.342	0.01602	341.793	0.01685	341.944	0.01693
341.944	0.01249	355.514	0.01508	341.944	0.01526	351.342	0.01522	351.404	0.016	341.944	0.01684	342.013	0.01692
342.013	0.01249	355.812	0.01504	342.013	0.01526	351.404	0.01521	351.64	0.01596	342.013	0.01683	342.233	0.01691
342.233	0.01248	355.857	0.01503	342.233	0.01524	351.64	0.01516	351.938	0.01591	342.233	0.01681	342.453	0.0169
342.453	0.01248	356.11	0.015	342.453	0.01522	351.938	0.0151	351.961	0.0159	342.453	0.0168	342.5	0.01689
342.5	0.01247	356.408	0.01495	342.5	0.01522	351.961	0.01509	352.236	0.01585	342.5	0.01679	342.673	0.01688
342.673	0.01247	356.413	0.01495	342.673	0.0152	352.236	0.01503	352.518	0.0158	342.673	0.01678	342.894	0.01687
342.894	0.01246	356.706	0.01491	342.894	0.01518	352.518	0.01498	352.534	0.0158	342.894	0.01676	343.057	0.01686
343.057	0.01245	356.97	0.01487	343.057	0.01517	352.534	0.01497	352.832	0.01574	343.057	0.01675	343.114	0.01686
343.114	0.01245	357.004	0.01487	343.114	0.01516	352.832	0.01491	353.074	0.0157	343.114	0.01674	343.334	0.01684
343.334	0.01244	357.302	0.01482	343.334	0.01515	353.074	0.01486	353.13	0.01569	343.334	0.01673	343.554	0.01683
343.554	0.01244	357.526	0.01479	343.554	0.01513	353.13	0.01485	353.428	0.01563	343.554	0.01671	343.613	0.01683
343.613	0.01243	357.6	0.01478	343.613	0.01512	353.428	0.01479	353.631	0.01559	343.613	0.0167	343.774	0.01682
343.774	0.01243	357.898	0.01473	343.774	0.01511	353.631	0.01474	353.726	0.01557	343.774	0.01669	343.994	0.0168
343.994	0.01242	358.083	0.0147	343.994	0.01509	353.726	0.01472	354.024	0.01552	343.994	0.01667	344.17	0.01679
344.17	0.01241	358.196	0.01469	344.17	0.01507	354.024	0.01466	354.187	0.01548	344.17	0.01666	344.214	0.01679
344.214	0.01241	358.494	0.01464	344.214	0.01507	354.187	0.01462	354.322	0.01546	344.214	0.01665	344.434	0.01677
344.434	0.0124	358.639	0.01462	344.434	0.01505	354.744	0.01451	354.62	0.0154	344.434	0.01664	344.654	0.01676
344.654	0.01239	358.793	0.01459	344.654	0.01503	355.3	0.01439	354.744	0.01538	344.654	0.01662	344.726	0.01676
344.726	0.01238	359.091	0.01455	344.726	0.01502	355.857	0.01426	354.918	0.01534	344.726	0.01661	344.874	0.01675
344.874	0.01238	359.196	0.01453	344.874	0.01501	356.413	0.01414	355.216	0.01528	344.874	0.0166	345.094	0.01673
345.094	0.01237	359.389	0.0145	345.094	0.01499	356.97	0.01402	355.3	0.01527	345.094	0.01658	345.283	0.01672
345.283	0.01236	359.687	0.01445	345.283	0.01497	357.526	0.0139	355.514	0.01522	345.283	0.01656	345.314	0.01672
345.314	0.01236	359.752	0.01444	345.314	0.01497	358.083	0.01377	355.812	0.01516	345.314	0.01656	345.534	0.01671
345.534	0.01235	359.985	0.0144	345.534	0.01495	358.639	0.01365	355.857	0.01515	345.534	0.01654	345.754	0.01669
345.754	0.01233	360.283	0.01435	345.754	0.01493	359.196	0.01353	356.11	0.0151	345.754	0.01652	345.839	0.01669
345.839	0.01233	360.309	0.01435	345.839	0.01492	359.752	0.0134	356.408	0.01504	345.839	0.01652	345.974	0.01668
345.974	0.01232	360.581	0.0143	345.974	0.01491	360.309	0.01328	356.413	0.01504	345.974	0.01651	346.194	0.01666
346.194	0.01231	360.865	0.01425	346.194	0.01489	360.865	0.01315	356.706	0.01498	346.194	0.01649	346.396	0.01665
346.396	0.0123	360.879	0.01425	346.396	0.01487	361.422	0.01303	356.97	0.01493	346.396	0.01647	346.414	0.01665
346.414	0.0123	361.177	0.0142	346.414	0.01487	361.978	0.0129	357.004	0.01492	346.414	0.01647	346.634	0.01664
346.634	0.01229	361.422	0.01415	346.634	0.01485	362.535	0.01278	357.302	0.01486	346.634	0.01645	346.854	0.01662
346.854	0.01227	361.475	0.01415	346.854	0.01483	363.091	0.01266	357.526	0.01481	346.854	0.01643	346.952	0.01662
346.952	0.01227	361.773	0.01409	346.952	0.01482	363.648	0.01253	357.6	0.0148	346.952	0.01642	347.074	0.01661
347.074	0.01226	361.978	0.01406	347.074	0.01481	364.204	0.01241	357.898	0.01474	347.074	0.01641	347.294	0.01659
347.294	0.01225	362.071	0.01404	347.294	0.01479	364.761	0.01228	358.083	0.0147	347.294	0.01639	347.509	0.01658
347.509	0.01224	362.369	0.01399	347.509	0.01477	365.318	0.01216	358.196	0.01467	347.509	0.01637	347.514	0.01658
347.514	0.01224	362.535	0.01396	347.514	0.01477	365.874	0.01204	358.494	0.01461	347.514	0.01637	347.735	0.01657
347.735	0.01222	362.667	0.01393	347.735	0.01474	366.431	0.01191	358.639	0.01458	347.735	0.01635	347.955	0.01655
347.955	0.01221	362.965	0.01388	347.955	0.01472	366.987	0.01179	358.793	0.01455	347.955	0.01633	348.065	0.01654
348.065	0.0122	363.091	0.01386	348.065	0.01471	367.544	0.01167	359.091	0.01448	348.065	0.01632	348.175	0.01654
348.175	0.01219	363.263	0.01382	348.175	0.0147	368.1	0.01155	359.196	0.01446	348.175	0.01631	348.395	0.01652
348.395	0.01218	363.561	0.01377	348.395	0.01468	368.657	0.01143	359.752	0.01434	348.395	0.01629	348.615	0.01651
348.615	0.01217	363.648	0.01375	348.615	0.01466	369.213	0.01131	360.309	0.01422	348.615	0.01627	348.622	0.01651
348.622	0.01216	363.859	0.01371	348.622	0.01466	369.77	0.01119	360.865	0.0141	348.622	0.01627	348.835	0.01649
348.835	0.01215	364.157	0.01366	348.835	0.01464	370.326	0.01107	361.422	0.01398	348.835	0.01625	349.055	0.01648
349.055	0.01214	364.204	0.01365	349.055	0.01462	370.883	0.01096	361.978	0.01386	349.055	0.01623	349.178	0.01647
349.178	0.01213	364.455	0.0136	349.178	0.0146	371.439	0.01084	362.535	0.01374	349.178	0.01622	349.275	0.01647
349.275	0.01212	364.753	0.01354	349.275	0.01459	371.608	0.01081	363.091	0.01362	349.275	0.01621	349.495	0.01645
349.495	0.0121	364.761	0.01354	349.495	0.01457	371.906	0.01074	363.648	0.01349	349.495	0.01619	349.715	0.01644
349.715	0.01209	365.051	0.01349	349.715	0.01455	371.996	0.01073	364.204	0.01337	349.715	0.01616	349.735	0.01643
349.735	0.01209	365.318	0.01343	349.735	0.01455	372.204	0.01068	364.761	0.01325	349.735	0.01616	349.935	0.01642
349.935	0.01207	365.349	0.01343	349.935	0.01453	372.502	0.01062	365.318	0.01312	349.935	0.01614	350.155	0.01641
350.155	0.01206	365.647	0.01337	350.155	0.01451	372.552	0.01061	365.874	0.013	350.155	0.01612	350.291	0.0164
350.291	0.01205	365.874	0.01332	350.291	0.01449	372.8	0.01056	366.431	0.01288	350.291	0.01611	350.375	0.01639
350.375	0.01204	365.945	0.01331	350.375	0.01449	373.098	0.0105	366.987	0.01275	350.375	0.0161	350.595	0.01638
350.595	0.01202	366.243	0.01325	350.595	0.01446	373.109	0.0105	367.544	0.01263	350.595	0.01608	350.815	0.01636
350.815	0.01201	366.431	0.01321	350.815	0.01444	373.396	0.01044	368.1	0.0125	350.815	0.01606	350.848	0.01636
350.848	0.012	366.541	0.01319	350.848	0.01444	373.665	0.01039	368.657	0.01238	350.848	0.01606	351.035	0.01635
351.035	0.01199	366.84	0.01313	351.035	0.01442	373.694	0.01038	369.213	0.01226	351.035	0.01604	351.255	0.01633
351.255	0.01197	366.987	0.0131	351.255	0.0144	373.992	0.01032	369.77	0.01213	351.255	0.01602	351.404	0.01632
351.404	0.01196	367.138	0.01307	351.404	0.01438	374.222	0.01027	370.326	0.01201	351.404	0.016	351.475	0.01632
351.475	0.01195	367.436	0.01301	351.475	0.01437	374.29	0.01026	370.883	0.01189	351.475	0.01599	351.695	0.0163
351.695	0.01194	367.544	0.01299	351.695	0.01435	374.588	0.0102	371.439	0.01177	351.695	0.01597	351.915	0.01629
351.915	0.01192	367.734	0.01295	351.915	0.01433	374.778	0.01016	371.996	0.01164	351.915	0.01595	351.961	0.01629
351.961	0.01191	368.032	0.01289	351.961	0.01432	374.887	0.01014	372.552	0.01152	351.961	0.01595	352.135	0.01627
352.135	0.0119	368.1	0.01287	352.135	0.01431	375.185	0.01008	373.109	0.0114	352.135	0.01593	352.355	0.01626
352.355	0.01188	368.33	0.01283	352.355	0.01428	375.335	0.01005	373.665	0.01128	352.355	0.01591	352.518	0.01625
352.518	0.01187	368.628	0.01276	352.518	0.01427	375.483	0.01003	374.222	0.01116	352.518	0.01589	352.576	0.01624
352.576	0.01186	368.657	0.01276	352.576	0.01426	375.781	0.00997	374.778	0.01104	352.576	0.01588	352.796	0.01623
352.796	0.01184	368.926	0.0127	352.796	0.01424	375.892	0.00995	375.335	0.01093	352.796	0.01586	353.016	0.01621
353.016	0.01182	369.213	0.01264	353.016	0.01421	376.079	0.00991	375.892	0.01081	353.016	0.01584	353.074	0.01621
353.074	0.01182	369.224	0.01264	353.074	0.01421	376.377	0.00985	376.448	0.01069	353.074	0.01583	353.236	0.0162
353.236	0.01181	369.522	0.01258	353.236	0.01419	376.448	0.00984	376.675	0.01064	353.236	0.01582	353.456	0.01618
353.456	0.01179	369.77	0.01252	353.456	0.01417	376.675	0.0098	376.973	0.01058	353.456	0.01579	353.631	0.01617
353.631	0.01177	369.82	0.01251	353.631	0.01415	376.973	0.00974	377.005	0.01058	353.631	0.01577	353.676	0.01617
353.676	0.01177	370.118	0.01245	353.676	0.01414	377.005	0.00973	377.271	0.01052	353.676	0.01577	353.896	0.01615
353.896	0.01175	370.326	0.0124	353.896	0.01412	377.271	0.00968	377.561	0.01046	353.896	0.01575	354.116	0.01614
354.116	0.01172	370.416	0.01238	354.116	0.0141	377.561	0.00963	377.569	0.01046	354.116	0.01572	354.187	0.01613
354.187	0.01172	370.714	0.01232	354.187	0.01409	377.569	0.00963	377.867	0.0104	354.187	0.01572	354.336	0.01612
354.336	0.0117	370.883	0.01228	354.336	0.01407	377.867	0.00957	378.118	0.01035	354.336	0.0157	354.556	0.01611
354.556	0.01168	371.012	0.01226	354.556	0.01405	378.118	0.00953	378.165	0.01034	354.556	0.01568	354.744	0.0161
354.744	0.01167	371.31	0.01219	354.744	0.01403	378.165	0.00952	378.463	0.01028	354.744	0.01566	354.776	0.01609
354.776	0.01166	371.439	0.01216	354.776	0.01403	378.463	0.00946	378.674	0.01023	354.776	0.01565	354.996	0.01608
354.996	0.01164	371.996	0.01204	354.996	0.014	378.674	0.00943	378.761	0.01022	354.996	0.01563	355.216	0.01606
355.216	0.01162	372.552	0.01192	355.216	0.01398	378.761	0.00941	379.059	0.01016	355.216	0.01561	355.3	0.01606
355.3	0.01161	373.109	0.01179	355.3	0.01397	379.059	0.00936	379.231	0.01012	355.3	0.0156	355.436	0.01605
355.436	0.0116	373.665	0.01167	355.436	0.01395	379.231	0.00933	379.357	0.0101	355.436	0.01558	355.656	0.01603
355.656	0.01158	374.222	0.01154	355.656	0.01393	379.357	0.0093	379.655	0.01004	355.656	0.01556	355.857	0.01602
355.857	0.01156	374.778	0.01142	355.857	0.01391	379.655	0.00925	379.787	0.01001	355.857	0.01554	355.876	0.01602
355.876	0.01155	375.335	0.01129	355.876	0.01391	379.787	0.00923	379.953	0.00998	355.876	0.01554	356.096	0.016
356.096	0.01153	375.892	0.01116	356.096	0.01388	379.953	0.0092	380.251	0.00992	356.096	0.01551	356.316	0.01599
356.316	0.01151	376.448	0.01104	356.316	0.01386	380.251	0.00914	380.344	0.0099	356.316	0.01549	356.413	0.01598
356.413	0.0115	377.005	0.01091	356.413	0.01385	380.344	0.00913	380.549	0.00986	356.413	0.01548	356.536	0.01597
356.536	0.01149	377.561	0.01078	356.536	0.01383	380.549	0.00909	380.847	0.0098	356.536	0.01546	356.756	0.01595
356.756	0.01146	378.118	0.01065	356.756	0.01381	380.847	0.00904	380.9	0.00979	356.756	0.01544	356.97	0.01594
356.97	0.01144	378.674	0.01052	356.97	0.01378	380.9	0.00903	381.145	0.00975	356.97	0.01542	356.976	0.01594
356.976	0.01144	379.231	0.01039	356.976	0.01378	381.145	0.00899	381.443	0.00969	356.976	0.01541	357.197	0.01592
357.197	0.01142	379.787	0.01026	357.197	0.01376	381.443	0.00894	381.457	0.00969	357.197	0.01539	357.417	0.01591
357.417	0.01139	380.344	0.01013	357.417	0.01373	381.457	0.00894	381.741	0.00963	357.417	0.01537	357.526	0.0159
357.526	0.01138	380.9	0.01	357.526	0.01372	381.741	0.00889	382.013	0.00958	357.526	0.01535	357.637	0.01589
357.637	0.01137	381.457	0.00987	357.637	0.01371	382.013	0.00884	382.039	0.00957	357.637	0.01534	357.857	0.01588
357.857	0.01135	382.013	0.00974	357.857	0.01369	382.039	0.00884	382.337	0.00952	357.857	0.01532	358.077	0.01586
358.077	0.01132	382.57	0.00961	358.077	0.01366	382.337	0.00879	382.57	0.00947	358.077	0.01529	358.083	0.01586
358.083	0.01132	383.126	0.00948	358.083	0.01366	382.57	0.00875	382.635	0.00946	358.083	0.01529	358.297	0.01585
358.297	0.0113	383.683	0.00934	358.297	0.01364	382.635	0.00874	382.934	0.00941	358.297	0.01527	358.517	0.01583
358.517	0.01127	384.239	0.00921	358.517	0.01361	382.934	0.00869	383.126	0.00937	358.517	0.01524	358.639	0.01582
358.639	0.01126	384.796	0.00908	358.639	0.0136	383.126	0.00866	383.232	0.00935	358.639	0.01523	358.737	0.01581
358.737	0.01125	385.352	0.00895	358.737	0.01359	383.232	0.00864	383.53	0.0093	358.737	0.01522	358.957	0.0158
358.957	0.01122	385.909	0.00882	358.957	0.01356	383.53	0.00859	383.683	0.00927	358.957	0.01519	359.177	0.01578
359.177	0.0112	386.465	0.00869	359.177	0.01353	383.683	0.00857	383.828	0.00924	359.177	0.01516	359.196	0.01578
359.196	0.01119	387.022	0.00856	359.196	0.01353	383.828	0.00855	384.126	0.00919	359.196	0.01516	359.397	0.01577
359.397	0.01117	387.578	0.00843	359.397	0.01351	384.126	0.0085	384.239	0.00917	359.397	0.01514	359.617	0.01575
359.617	0.01115	388.135	0.0083	359.617	0.01348	384.239	0.00848	384.424	0.00913	359.617	0.01511	359.752	0.01574
359.752	0.01113	388.692	0.00817	359.752	0.01347	384.424	0.00845	384.722	0.00908	359.752	0.0151	359.837	0.01573
359.837	0.01112	389.248	0.00805	359.837	0.01346	384.722	0.0084	384.796	0.00907	359.837	0.01509	360.057	0.01572
360.057	0.01109	389.805	0.00792	360.057	0.01343	384.796	0.00839	385.02	0.00903	360.057	0.01506	360.277	0.0157
360.277	0.01107	390.361	0.00779	360.277	0.01341	385.02	0.00836	385.318	0.00897	360.277	0.01504	360.309	0.0157
360.309	0.01106	390.918	0.00766	360.309	0.0134	385.318	0.00831	385.352	0.00897	360.309	0.01503	360.497	0.01569
360.497	0.01104	391.474	0.00754	360.497	0.01338	385.352	0.00831	385.616	0.00892	360.497	0.01501	360.717	0.01567
360.717	0.01102	392.031	0.00741	360.717	0.01336	385.616	0.00827	385.909	0.00887	360.717	0.01498	360.865	0.01566
360.865	0.011	392.587	0.00729	360.865	0.01334	385.909	0.00822	385.914	0.00887	360.865	0.01497	360.937	0.01565
360.937	0.01099	393.144	0.00716	360.937	0.01333	385.914	0.00822	386.212	0.00882	360.937	0.01496	361.157	0.01564
361.157	0.01096	393.7	0.00704	361.157	0.0133	386.212	0.00818	386.465	0.00877	361.157	0.01493	361.377	0.01562
361.377	0.01094	394.257	0.00692	361.377	0.01328	386.465	0.00814	386.51	0.00876	361.377	0.01491	361.422	0.01562
361.422	0.01093	394.813	0.00679	361.422	0.01327	386.51	0.00813	386.808	0.00871	361.422	0.0149	361.597	0.0156
361.597	0.01091	395.37	0.00667	361.597	0.01325	386.808	0.00809	387.022	0.00868	361.597	0.01488	361.817	0.01559
361.817	0.01088	395.926	0.00655	361.817	0.01323	387.022	0.00806	387.106	0.00866	361.817	0.01485	361.978	0.01558
361.978	0.01086	396.483	0.00643	361.978	0.01321	387.106	0.00804	387.404	0.00861	361.978	0.01483	362.038	0.01557
362.038	0.01085	397.039	0.00631	362.038	0.0132	387.404	0.008	387.578	0.00858	362.038	0.01483	362.258	0.01556
362.258	0.01083	397.596	0.00619	362.258	0.01317	387.578	0.00798	387.702	0.00856	362.258	0.0148	362.478	0.01554
362.478	0.0108	398.152	0.00608	362.478	0.01315	387.702	0.00796	388	0.00851	362.478	0.01477	362.535	0.01554
362.535	0.01079	398.709	0.00596	362.535	0.01314	388	0.00792	388.135	0.00849	362.535	0.01477	362.698	0.01552
362.698	0.01077	398.729	0.00596	362.698	0.01312	388.135	0.0079	388.298	0.00846	362.698	0.01475	362.918	0.01551
362.918	0.01074	399.027	0.00589	362.918	0.0131	388.298	0.00787	388.596	0.00842	362.918	0.01472	363.091	0.01549
363.091	0.01072	399.265	0.00585	363.091	0.01307	388.596	0.00783	388.692	0.0084	363.091	0.0147	363.138	0.01549
363.138	0.01071	399.326	0.00583	363.138	0.01307	388.692	0.00782	388.894	0.00837	363.648	0.01463	363.358	0.01547
363.358	0.01068	399.624	0.00577	363.358	0.01304	388.894	0.00779	389.192	0.00832	364.204	0.01456	363.578	0.01546
363.578	0.01066	399.822	0.00573	363.578	0.01302	389.192	0.00775	389.248	0.00831	364.761	0.01449	363.648	0.01545
363.648	0.01065	399.922	0.00571	363.648	0.01301	389.248	0.00774	389.49	0.00827	365.318	0.01442	363.798	0.01544
363.798	0.01063	400.22	0.00565	363.798	0.01299	389.49	0.00771	389.788	0.00822	365.874	0.01435	364.018	0.01542
364.018	0.0106	400.378	0.00562	364.018	0.01296	389.788	0.00767	389.805	0.00822	366.431	0.01428	364.204	0.01541
364.204	0.01057	400.518	0.00559	364.204	0.01294	389.805	0.00767	390.086	0.00818	366.987	0.01421	364.238	0.01541
364.238	0.01057	400.816	0.00553	364.238	0.01294	390.086	0.00763	390.361	0.00813	367.544	0.01413	364.458	0.01539
364.458	0.01054	400.935	0.0055	364.458	0.01291	390.361	0.00759	390.384	0.00813	368.1	0.01406	364.678	0.01537
364.678	0.01051	401.114	0.00547	364.678	0.01288	390.384	0.00759	390.682	0.00808	368.657	0.01399	364.761	0.01537
364.761	0.0105	401.412	0.00541	364.761	0.01287	390.682	0.00755	390.918	0.00805	369.213	0.01391	364.898	0.01536
364.898	0.01048	401.491	0.00539	364.898	0.01286	390.918	0.00752	390.981	0.00804	369.77	0.01384	365.118	0.01534
365.118	0.01045	401.71	0.00535	365.118	0.01283	390.981	0.00751	391.279	0.00799	370.326	0.01376	365.318	0.01533
365.318	0.01042	402.008	0.00529	365.318	0.0128	391.279	0.00748	391.474	0.00796	370.883	0.01369	365.338	0.01532
365.338	0.01042	402.048	0.00528	365.338	0.0128	391.474	0.00745	391.577	0.00795	371.439	0.01361	365.558	0.01531
365.558	0.01039	402.306	0.00523	365.558	0.01277	391.577	0.00744	391.875	0.0079	371.996	0.01354	365.778	0.01529
365.778	0.01036	402.604	0.00517	365.778	0.01275	391.875	0.0074	392.031	0.00788	372.552	0.01346	365.874	0.01528
365.874	0.01035	402.604	0.00517	365.874	0.01274	392.031	0.00738	392.173	0.00786	373.109	0.01338	365.998	0.01527
365.998	0.01033	402.902	0.00512	365.998	0.01272	392.173	0.00736	392.471	0.00782	373.665	0.0133	366.218	0.01526
366.218	0.0103	403.161	0.00507	366.218	0.01269	392.471	0.00733	392.587	0.0078	374.222	0.01323	366.431	0.01524
366.431	0.01027	403.2	0.00506	366.431	0.01267	392.587	0.00731	392.769	0.00777	374.778	0.01315	366.438	0.01524
366.438	0.01027	403.498	0.005	366.438	0.01267	392.769	0.00729	393.067	0.00773	375.335	0.01307	366.658	0.01522
366.658	0.01024	403.717	0.00496	366.658	0.01264	393.067	0.00725	393.144	0.00772	375.892	0.01299	366.879	0.01521
366.879	0.01021	403.796	0.00494	366.879	0.01261	393.144	0.00724	393.365	0.00769	376.448	0.01291	366.987	0.0152
366.987	0.01019	404.094	0.00489	366.987	0.0126	393.365	0.00722	393.663	0.00765	377.005	0.01283	367.099	0.01519
367.099	0.01017	404.274	0.00485	367.099	0.01258	393.663	0.00718	393.7	0.00764	377.561	0.01275	367.319	0.01517
367.319	0.01014	404.392	0.00483	367.319	0.01256	393.7	0.00718	393.961	0.0076	378.118	0.01267	367.539	0.01515
367.539	0.01011	404.69	0.00477	367.539	0.01253	393.961	0.00715	394.257	0.00756	378.674	0.01259	367.544	0.01515
367.544	0.01011	404.831	0.00475	367.544	0.01253	394.257	0.00711	394.259	0.00756	379.231	0.01251	367.759	0.01514
367.759	0.01008	404.988	0.00472	367.759	0.0125	394.259	0.00711	394.557	0.00752	379.787	0.01242	367.979	0.01512
367.979	0.01005	405.286	0.00466	367.979	0.01247	394.557	0.00708	394.813	0.00749	380.344	0.01234	368.1	0.01511
368.1	0.01003	405.387	0.00464	368.1	0.01246	394.813	0.00705	394.855	0.00748	380.9	0.01226	368.199	0.0151
368.199	0.01002	405.584	0.00461	368.199	0.01245	394.855	0.00704	395.153	0.00744	381.457	0.01218	368.419	0.01509
368.419	0.00998	405.882	0.00455	368.419	0.01242	395.153	0.00701	395.37	0.00741	382.013	0.0121	368.639	0.01507
368.639	0.00995	405.944	0.00454	368.639	0.01239	395.37	0.00699	395.451	0.0074	382.57	0.01201	368.657	0.01507
368.657	0.00995	406.18	0.0045	368.657	0.01239	395.451	0.00698	395.749	0.00736	383.126	0.01193	368.859	0.01505
368.859	0.00992	406.478	0.00444	368.859	0.01236	395.749	0.00694	395.926	0.00734	383.683	0.01185	369.079	0.01503
369.079	0.00989	406.5	0.00444	369.079	0.01233	395.926	0.00692	396.047	0.00732	384.239	0.01176	369.213	0.01502
369.213	0.00987	406.776	0.00439	369.213	0.01232	396.047	0.00691	396.345	0.00728	384.796	0.01168	369.299	0.01502
369.299	0.00986	407.057	0.00434	369.77	0.01225	396.345	0.00688	396.483	0.00727	385.352	0.01159	369.519	0.015
369.519	0.00982	407.075	0.00433	370.326	0.01218	396.483	0.00686	396.643	0.00724	385.909	0.01151	369.739	0.01498
369.739	0.00979	407.373	0.00428	370.883	0.0121	396.643	0.00685	396.941	0.00721	386.465	0.01142	369.77	0.01498
369.77	0.00979	407.613	0.00424	371.439	0.01203	396.941	0.00681	397.039	0.00719	387.022	0.01134	369.959	0.01496
369.959	0.00976	407.671	0.00423	371.996	0.01196	397.039	0.0068	397.239	0.00717	387.578	0.01125	370.179	0.01495
370.179	0.00972	407.969	0.00418	372.552	0.01189	397.239	0.00678	397.537	0.00713	388.135	0.01117	370.326	0.01494
370.326	0.0097	408.17	0.00414	373.109	0.01182	397.537	0.00675	397.596	0.00712	388.692	0.01108	370.399	0.01493
370.399	0.00969	408.267	0.00412	373.665	0.01174	397.596	0.00675	397.835	0.00709	389.248	0.011	370.619	0.01491
370.619	0.00966	408.565	0.00407	374.222	0.01167	397.835	0.00672	398.133	0.00706	389.805	0.01091	370.839	0.0149
370.839	0.00963	408.726	0.00404	374.778	0.0116	398.133	0.00669	398.152	0.00706	390.361	0.01083	370.883	0.01489
370.883	0.00962	408.863	0.00402	375.335	0.01152	398.152	0.00669	398.431	0.00702	390.918	0.01074	371.059	0.01488
371.059	0.00959	409.161	0.00397	375.892	0.01145	398.431	0.00666	398.709	0.00699	391.474	0.01065	371.279	0.01486
371.279	0.00956	409.283	0.00395	376.448	0.01138	398.709	0.00663	398.729	0.00699	392.031	0.01057	371.439	0.01485
371.439	0.00953	409.459	0.00392	377.005	0.0113	398.729	0.00663	399.027	0.00695	392.587	0.01048	371.499	0.01484
371.499	0.00952	409.757	0.00387	377.561	0.01123	399.027	0.0066	399.265	0.00692	393.144	0.0104	371.72	0.01482
371.72	0.00949	409.839	0.00385	378.118	0.01115	399.265	0.00658	399.326	0.00692	393.7	0.01031	371.94	0.01481
371.94	0.00946	410.055	0.00382	378.674	0.01108	399.326	0.00657	399.624	0.00688	394.257	0.01022	371.996	0.0148
371.996	0.00945	410.353	0.00377	379.231	0.011	399.624	0.00654	399.822	0.00686	394.813	0.01014	372.16	0.01479
372.16	0.00942	410.396	0.00376	379.787	0.01093	399.822	0.00652	399.922	0.00685	395.37	0.01005	372.38	0.01477
372.38	0.00939	410.651	0.00372	380.344	0.01085	399.922	0.00651	400.22	0.00681	395.926	0.00996	372.552	0.01476
372.552	0.00936	410.949	0.00367	380.9	0.01078	400.22	0.00649	400.378	0.00679	396.483	0.00988	372.6	0.01475
372.6	0.00936	410.952	0.00367	381.457	0.0107	400.378	0.00647	400.518	0.00678	397.039	0.00979	372.82	0.01474
372.82	0.00932	411.247	0.00362	382.013	0.01063	400.518	0.00646	400.816	0.00674	397.596	0.00971	373.04	0.01472
373.04	0.00929	411.509	0.00358	382.57	0.01055	400.816	0.00643	400.935	0.00673	398.152	0.00962	373.109	0.01471
373.109	0.00928	411.545	0.00357	383.126	0.01048	400.935	0.00642	401.114	0.00671	398.709	0.00953	373.26	0.0147
373.26	0.00925	411.843	0.00352	383.683	0.0104	401.114	0.0064	401.412	0.00668	399.265	0.00945	373.48	0.01468
373.48	0.00922	412.065	0.00349	384.239	0.01033	401.491	0.00637	401.491	0.00667	399.822	0.00936	373.665	0.01467
373.665	0.00919	412.141	0.00347	384.796	0.01025	402.048	0.00632	401.71	0.00665	400.378	0.00928	373.7	0.01467
373.7	0.00918	412.439	0.00343	385.352	0.01017	402.604	0.00627	402.008	0.00661	400.935	0.00919	373.92	0.01465
373.92	0.00915	412.622	0.0034	385.909	0.0101	403.161	0.00622	402.048	0.00661	401.491	0.00911	374.14	0.01463
374.14	0.00911	412.737	0.00338	386.465	0.01002	403.717	0.00617	402.306	0.00658	402.048	0.00902	374.222	0.01462
374.222	0.0091	413.035	0.00333	387.022	0.00995	404.274	0.00612	402.604	0.00655	402.604	0.00893	374.36	0.01461
374.36	0.00908	413.178	0.00331	387.578	0.00987	404.831	0.00608	402.604	0.00655	403.161	0.00885	374.58	0.01459
374.58	0.00904	413.333	0.00329	388.135	0.00979	405.387	0.00603	402.902	0.00652	403.717	0.00876	374.778	0.01458
374.778	0.00901	413.631	0.00324	388.692	0.00972	405.944	0.00599	403.161	0.00649	404.274	0.00868	374.8	0.01458
374.8	0.00901	413.735	0.00322	389.248	0.00964	406.5	0.00594	403.2	0.00649	404.831	0.0086	375.02	0.01456
375.02	0.00897	413.929	0.00319	389.805	0.00956	407.057	0.0059	403.498	0.00646	405.387	0.00851	375.24	0.01454
375.24	0.00894	414.227	0.00315	390.361	0.00949	407.613	0.00586	403.717	0.00644	405.944	0.00843	375.335	0.01453
375.335	0.00892	414.291	0.00314	390.918	0.00941	408.17	0.00582	403.796	0.00643	406.5	0.00834	375.46	0.01452
375.46	0.0089	414.525	0.0031	391.474	0.00933	408.726	0.00577	404.094	0.0064	407.057	0.00826	375.68	0.0145
375.68	0.00887	414.823	0.00306	392.031	0.00926	409.283	0.00573	404.274	0.00638	407.613	0.00818	375.892	0.01449
375.892	0.00884	414.848	0.00306	392.587	0.00918	409.839	0.00569	404.392	0.00637	408.17	0.00809	375.9	0.01449
375.9	0.00883	415.122	0.00301	393.144	0.0091	410.396	0.00565	404.69	0.00634	408.726	0.00801	376.12	0.01447
376.448	0.00875	415.404	0.00297	393.7	0.00903	410.952	0.00562	404.831	0.00632	409.283	0.00793	376.341	0.01445
377.005	0.00866	415.42	0.00297	394.257	0.00895	411.509	0.00558	404.988	0.00631	409.839	0.00785	376.448	0.01444
377.561	0.00856	415.718	0.00293	394.813	0.00888	412.065	0.00554	405.286	0.00628	410.396	0.00776	376.561	0.01443
378.118	0.00847	415.961	0.00289	395.37	0.0088	412.622	0.0055	405.387	0.00627	410.952	0.00768	376.781	0.01441
378.674	0.00838	416.016	0.00288	395.926	0.00872	413.178	0.00546	405.584	0.00625	411.509	0.0076	377.001	0.01439
379.231	0.00829	416.314	0.00284	396.483	0.00865	413.735	0.00543	405.882	0.00622	412.065	0.00752	377.005	0.01439
379.787	0.0082	416.517	0.00281	397.039	0.00857	414.291	0.00539	405.944	0.00622	412.622	0.00744	377.221	0.01438
380.344	0.00811	416.612	0.0028	397.596	0.0085	414.848	0.00535	406.18	0.0062	413.178	0.00736	377.441	0.01436
380.9	0.00801	416.91	0.00276	398.152	0.00842	415.404	0.00532	406.478	0.00617	413.735	0.00728	377.561	0.01435
381.457	0.00792	417.074	0.00273	398.709	0.00834	415.961	0.00528	406.5	0.00617	414.291	0.0072	377.661	0.01434
382.013	0.00783	417.208	0.00271	399.265	0.00827	416.517	0.00525	406.776	0.00614	414.848	0.00712	377.881	0.01432
382.57	0.00774	417.506	0.00267	399.822	0.00819	417.074	0.00521	407.057	0.00611	415.404	0.00705	378.101	0.0143
383.126	0.00764	417.631	0.00266	400.378	0.00812	417.631	0.00518	407.075	0.00611	415.961	0.00697	378.118	0.0143
383.683	0.00755	417.804	0.00263	400.935	0.00804	418.187	0.00514	407.373	0.00609	416.517	0.00689	378.321	0.01428
384.239	0.00746	418.102	0.00259	401.491	0.00797	418.744	0.00511	407.613	0.00606	417.074	0.00681	378.541	0.01427
384.796	0.00736	418.187	0.00258	402.048	0.00789	419.3	0.00508	408.17	0.00602	417.631	0.00674	378.674	0.01425
385.352	0.00727	418.4	0.00255	402.604	0.00782	419.857	0.00504	408.726	0.00597	418.187	0.00666	378.761	0.01425
385.909	0.00718	418.698	0.00251	403.161	0.00774	420.413	0.00501	409.283	0.00592	418.744	0.00659	378.981	0.01423
386.465	0.00708	418.744	0.0025	403.717	0.00767	420.97	0.00497	409.839	0.00587	419.3	0.00651	379.201	0.01421
387.022	0.00699	418.996	0.00247	404.274	0.00759	421.526	0.00494	410.396	0.00583	419.857	0.00644	379.231	0.01421
387.578	0.0069	419.294	0.00243	404.831	0.00752	422.083	0.00491	410.952	0.00578	420.413	0.00636	379.421	0.01419
388.135	0.0068	419.3	0.00243	405.387	0.00744	422.639	0.00487	411.509	0.00574	420.97	0.00629	379.641	0.01417
388.692	0.00671	419.592	0.00239	405.944	0.00737	423.196	0.00484	412.065	0.00569	421.526	0.00622	379.787	0.01416
389.248	0.00662	419.857	0.00236	406.5	0.00729	423.752	0.00481	412.622	0.00565	421.67	0.0062	379.861	0.01415
389.805	0.00652	419.89	0.00235	407.057	0.00722	424.309	0.00478	413.178	0.0056	421.89	0.00617	380.081	0.01414
390.361	0.00643	420.188	0.00231	407.613	0.00715	424.865	0.00474	413.735	0.00556	422.083	0.00614	380.301	0.01412
390.918	0.00634	420.413	0.00229	408.17	0.00707	425.422	0.00471	414.291	0.00552	422.11	0.00614	380.344	0.01411
391.474	0.00624	420.486	0.00228	408.726	0.007	425.978	0.00468	414.848	0.00548	422.33	0.00611	380.521	0.0141
392.031	0.00615	420.784	0.00224	409.283	0.00693	426.535	0.00464	415.404	0.00544	422.55	0.00608	380.741	0.01408
392.587	0.00606	420.97	0.00222	409.839	0.00685	427.091	0.00461	415.961	0.0054	422.639	0.00607	380.9	0.01407
393.144	0.00597	421.082	0.0022	410.396	0.00678	427.648	0.00458	416.517	0.00536	422.77	0.00606	380.961	0.01406
393.7	0.00588	421.38	0.00216	410.952	0.00671	428.204	0.00455	417.074	0.00532	422.99	0.00603	381.182	0.01404
394.257	0.00579	421.526	0.00215	411.509	0.00664	428.761	0.00451	417.631	0.00528	423.196	0.006	381.402	0.01402
394.813	0.0057	421.678	0.00213	412.065	0.00657	429.317	0.00448	418.187	0.00524	423.21	0.006	381.457	0.01402
395.37	0.00561	421.976	0.00209	412.622	0.00649	429.874	0.00445	418.744	0.0052	423.43	0.00597	381.622	0.014
395.926	0.00551	422.083	0.00208	413.178	0.00642	430.43	0.00441	419.3	0.00516	423.65	0.00594	381.842	0.01399
396.483	0.00543	422.274	0.00206	413.735	0.00635	430.987	0.00438	419.857	0.00513	423.752	0.00593	382.013	0.01397
397.039	0.00534	422.572	0.00202	414.291	0.00628	431.544	0.00435	420.413	0.00509	423.87	0.00592	382.062	0.01397
397.596	0.00525	422.639	0.00201	414.848	0.00621	432.1	0.00431	420.97	0.00505	424.09	0.00589	382.282	0.01395
398.152	0.00516	422.87	0.00198	415.404	0.00614	432.657	0.00428	421.526	0.00502	424.309	0.00586	382.502	0.01393
398.565	0.00509	423.168	0.00195	415.961	0.00607	433.213	0.00424	422.083	0.00498	424.311	0.00586	382.57	0.01392
398.709	0.00507	423.196	0.00195	416.517	0.006	433.77	0.00421	422.639	0.00494	424.531	0.00583	382.722	0.01391
398.785	0.00506	423.467	0.00191	417.074	0.00593	434.326	0.00418	423.196	0.00491	424.751	0.00581	382.942	0.01389
399.005	0.00502	423.752	0.00188	417.631	0.00586	434.883	0.00414	423.752	0.00487	424.865	0.00579	383.126	0.01388
399.225	0.00499	423.765	0.00188	418.187	0.00579	435.439	0.00411	424.309	0.00483	424.971	0.00578	383.162	0.01387
399.265	0.00498	424.063	0.00185	418.744	0.00572	435.996	0.00407	424.865	0.0048	425.191	0.00575	383.382	0.01385
399.445	0.00495	424.309	0.00182	419.3	0.00565	436.552	0.00404	425.422	0.00476	425.411	0.00572	383.602	0.01383
399.665	0.00492	424.361	0.00181	419.857	0.00558	437.109	0.004	425.978	0.00473	425.422	0.00572	383.683	0.01383
399.822	0.0049	424.659	0.00178	420.413	0.00551	437.665	0.00397	426.535	0.00469	425.631	0.0057	383.822	0.01382
399.885	0.00489	424.865	0.00176	420.97	0.00545	438.222	0.00394	427.091	0.00466	425.851	0.00567	384.042	0.0138
400.105	0.00485	424.957	0.00175	421.526	0.00538	438.778	0.0039	427.648	0.00462	425.978	0.00565	384.239	0.01378
400.326	0.00482	425.255	0.00171	422.083	0.00531	439.335	0.00386	428.204	0.00458	426.071	0.00564	384.262	0.01378
400.378	0.00481	425.422	0.0017	422.639	0.00525	439.891	0.00383	428.761	0.00455	426.291	0.00562	384.482	0.01376
400.546	0.00478	425.553	0.00168	422.77	0.00523	440.448	0.00379	429.317	0.00451	426.511	0.00559	384.702	0.01374
400.766	0.00475	425.851	0.00165	422.99	0.0052	441.005	0.00376	429.874	0.00448	426.535	0.00559	384.796	0.01373
400.935	0.00472	425.978	0.00164	423.196	0.00518	441.561	0.00372	430.43	0.00444	426.731	0.00556	384.922	0.01372
400.986	0.00472	426.149	0.00162	423.21	0.00518	442.118	0.00369	430.987	0.00441	426.951	0.00554	385.142	0.0137
401.206	0.00468	426.447	0.00159	423.43	0.00515	442.674	0.00365	431.544	0.00437	427.091	0.00552	385.352	0.01368
401.426	0.00465	426.535	0.00158	423.65	0.00512	443.231	0.00361	432.1	0.00434	427.171	0.00551	385.362	0.01368
401.491	0.00464	426.745	0.00155	423.752	0.00511	443.787	0.00358	432.657	0.0043	427.391	0.00548	385.582	0.01366
401.646	0.00461	427.043	0.00152	423.87	0.0051	444.344	0.00354	433.213	0.00427	427.611	0.00546	385.802	0.01364
401.866	0.00458	427.091	0.00152	424.09	0.00507	444.9	0.0035	433.77	0.00423	427.648	0.00545	385.909	0.01363
402.048	0.00455	427.341	0.00149	424.309	0.00505	445.457	0.00347	434.326	0.00419	427.831	0.00543	386.023	0.01362
402.086	0.00455	427.639	0.00146	424.311	0.00505	446.013	0.00343	434.883	0.00416	428.051	0.00541	386.243	0.0136
402.306	0.00451	427.648	0.00146	424.531	0.00502	446.57	0.00339	435.439	0.00412	428.204	0.00539	386.463	0.01358
402.526	0.00448	427.937	0.00143	424.751	0.00499	447.126	0.00335	435.996	0.00409	428.271	0.00538	386.465	0.01358
402.604	0.00447	428.204	0.00141	424.865	0.00498	447.683	0.00332	436.552	0.00405	428.491	0.00536	386.683	0.01357
402.746	0.00445	428.235	0.0014	424.971	0.00497	448.239	0.00328	437.109	0.00402	428.711	0.00533	386.903	0.01355
402.966	0.00441	428.533	0.00138	425.191	0.00494	448.796	0.00324	437.665	0.00398	428.761	0.00532	387.022	0.01354
403.161	0.00438	428.761	0.00135	425.411	0.00492	449.352	0.0032	438.222	0.00395	428.931	0.0053	387.123	0.01353
403.186	0.00438	428.831	0.00135	425.422	0.00491	449.909	0.00317	438.778	0.00391	429.152	0.00528	387.343	0.01351
403.406	0.00435	429.129	0.00132	425.631	0.00489	450.465	0.00313	439.335	0.00387	429.317	0.00526	387.563	0.01349
403.626	0.00431	429.317	0.0013	425.851	0.00486	451.022	0.00309	439.891	0.00384	429.372	0.00525	387.578	0.01349
403.717	0.0043	429.427	0.00129	425.978	0.00485	451.578	0.00305	440.448	0.0038	429.592	0.00523	387.783	0.01347
403.846	0.00428	429.725	0.00126	426.071	0.00484	452.135	0.00301	441.005	0.00377	429.812	0.0052	388.003	0.01345
404.066	0.00425	429.874	0.00125	426.291	0.00481	452.691	0.00298	441.561	0.00373	429.874	0.0052	388.135	0.01344
404.274	0.00422	430.023	0.00123	426.511	0.00479	453.248	0.00294	442.118	0.00369	430.032	0.00518	388.223	0.01343
404.286	0.00422	430.321	0.00121	426.535	0.00478	453.804	0.0029	442.674	0.00366	430.252	0.00515	388.443	0.01341
404.506	0.00418	430.43	0.0012	426.731	0.00476	454.361	0.00286	443.231	0.00362	430.43	0.00513	388.663	0.01339
404.726	0.00415	430.619	0.00118	426.951	0.00474	454.918	0.00282	443.787	0.00359	430.472	0.00513	388.692	0.01339
404.831	0.00414	430.917	0.00115	427.091	0.00472	455.474	0.00278	444.344	0.00355	430.692	0.00511	388.883	0.01337
404.946	0.00412	430.987	0.00115	427.171	0.00471	456.031	0.00274	444.9	0.00351	430.912	0.00508	389.103	0.01335
405.167	0.00409	431.215	0.00113	427.391	0.00469	456.587	0.0027	445.457	0.00348	430.987	0.00507	389.248	0.01334
405.387	0.00405	431.514	0.0011	427.611	0.00466	457.144	0.00266	446.013	0.00344	431.132	0.00506	389.323	0.01333
405.387	0.00405	431.544	0.0011	427.648	0.00466	457.7	0.00263	446.57	0.00341	431.352	0.00503	389.543	0.01331
405.607	0.00402	431.812	0.00107	427.831	0.00464	458.257	0.00259	447.126	0.00337	431.544	0.00501	389.763	0.01329
405.827	0.00399	432.1	0.00105	428.051	0.00461	458.813	0.00255	447.683	0.00334	431.572	0.00501	389.805	0.01329
405.944	0.00397	432.11	0.00105	428.204	0.00459	459.37	0.00251	448.239	0.0033	431.792	0.00498	389.983	0.01327
406.047	0.00396	432.408	0.00102	428.271	0.00458	459.926	0.00247	448.796	0.00326	432.012	0.00496	390.203	0.01325
406.267	0.00393	432.657	0.001	428.491	0.00456	460.483	0.00243	449.352	0.00323	432.1	0.00495	390.361	0.01324
406.487	0.00389	432.706	0.000997933	428.711	0.00453	461.039	0.00239	449.909	0.00319	432.232	0.00494	390.423	0.01323
406.5	0.00389	433.004	0.000973187	428.761	0.00453	461.596	0.00235	450.465	0.00316	432.452	0.00491	390.643	0.01321
406.707	0.00386	433.213	0.000955963	428.931	0.00451	462.152	0.00231	451.022	0.00312	432.657	0.00489	390.864	0.01319
406.927	0.00383	433.302	0.000948724	429.152	0.00448	462.709	0.00227	451.578	0.00309	432.672	0.00489	390.918	0.01319
407.057	0.00381	433.6	0.000924542	429.317	0.00447	463.265	0.00224	452.135	0.00306	432.892	0.00487	391.084	0.01317
407.147	0.0038	433.77	0.000910881	429.372	0.00446	463.822	0.0022	452.691	0.00302	433.112	0.00484	391.304	0.01315
407.367	0.00377	433.898	0.000900639	429.592	0.00443	464.378	0.00216	453.248	0.00299	433.213	0.00483	391.474	0.01314
407.587	0.00374	434.196	0.000877013	429.812	0.00441	464.935	0.00212	453.804	0.00295	433.332	0.00482	391.524	0.01313
407.613	0.00373	434.326	0.000866767	429.874	0.0044	465.491	0.00208	454.361	0.00292	433.552	0.0048	391.744	0.01311
407.807	0.00371	434.494	0.000853662	430.032	0.00439	466.048	0.00204	454.918	0.00288	433.77	0.00477	391.964	0.01309
408.027	0.00368	434.792	0.000830584	430.252	0.00436	466.604	0.002	455.474	0.00285	433.772	0.00477	392.031	0.01309
408.17	0.00366	434.883	0.00082361	430.43	0.00434	467.161	0.00197	456.031	0.00282	433.993	0.00475	392.184	0.01307
408.247	0.00364	435.09	0.000807778	430.472	0.00434	467.717	0.00193	456.587	0.00279	434.213	0.00473	392.404	0.01305
408.467	0.00361	435.439	0.000781397	430.692	0.00431	468.274	0.00189	457.144	0.00275	434.326	0.00472	392.587	0.01304
408.687	0.00358	435.996	0.000740107	430.912	0.00429	468.83	0.00185	457.7	0.00272	434.433	0.0047	392.624	0.01303
408.726	0.00358	436.552	0.000699744	430.987	0.00428	469.387	0.00181	458.257	0.00269	434.653	0.00468	392.844	0.01301
408.907	0.00355	437.109	0.000660287	431.132	0.00426	469.943	0.00177	458.813	0.00266	434.873	0.00466	393.064	0.01299
409.127	0.00352	437.665	0.000621722	431.352	0.00424	470.5	0.00174	459.37	0.00262	434.883	0.00466	393.144	0.01299
409.283	0.0035	438.222	0.000584038	431.544	0.00422	471.057	0.0017	459.926	0.00259	435.093	0.00464	393.284	0.01297
409.347	0.00349	438.778	0.000547215	431.572	0.00421	471.613	0.00166	460.483	0.00256	435.313	0.00462	393.504	0.01295
409.567	0.00346	439.335	0.000511252	431.792	0.00419	472.17	0.00162	461.039	0.00253	435.439	0.0046	393.7	0.01294
409.787	0.00343	439.891	0.00047613	432.012	0.00416	472.726	0.00159	461.596	0.0025	435.533	0.00459	393.724	0.01293
409.839	0.00342	440.448	0.000441836	432.1	0.00416	473.283	0.00155	462.152	0.00247	435.753	0.00457	393.944	0.01291
410.008	0.0034	441.005	0.000408352	432.232	0.00414	473.839	0.00151	462.709	0.00244	435.973	0.00455	394.164	0.01289
410.228	0.00337	441.561	0.000375675	432.452	0.00412	474.396	0.00148	463.265	0.00241	435.996	0.00455	394.257	0.01289
410.396	0.00335	442.118	0.000343787	432.657	0.00409	474.952	0.00144	463.822	0.00238	436.193	0.00453	394.384	0.01287
410.448	0.00334	442.674	0.000312675	432.672	0.00409	475.509	0.0014	464.378	0.00235	436.413	0.00451	394.604	0.01285
410.668	0.00331	443.231	0.000282325	432.892	0.00407	476.065	0.00137	464.935	0.00233	436.552	0.00449	394.813	0.01283
410.888	0.00328	443.787	0.000252725	433.112	0.00404	476.622	0.00133	465.491	0.0023	436.633	0.00448	394.824	0.01283
410.952	0.00327	444.344	0.000223856	433.213	0.00403	477.178	0.0013	466.048	0.00227	436.853	0.00446	395.044	0.01281
411.108	0.00325	444.9	0.000195716	433.332	0.00402	477.735	0.00126	466.604	0.00224	437.073	0.00444	395.264	0.01279
411.328	0.00322	445.457	0.000168286	433.552	0.004	478.291	0.00122	467.161	0.00222	437.109	0.00444	395.37	0.01278
411.509	0.0032	446.013	0.00014155	433.77	0.00397	478.848	0.00119	467.717	0.00219	437.293	0.00442	395.484	0.01277
411.548	0.00319	446.57	0.000115503	433.772	0.00397	479.404	0.00115	468.274	0.00216	437.513	0.0044	395.705	0.01275
411.768	0.00316	447.126	9.01287e-05	433.993	0.00395	479.961	0.00112	468.83	0.00214	437.665	0.00439	395.925	0.01273
411.988	0.00314	447.683	6.54136e-05	434.213	0.00393	480.517	0.00109	469.387	0.00211	437.733	0.00438	395.926	0.01273
412.065	0.00313	448.239	4.13453e-05	434.326	0.00391	481.074	0.00105	469.943	0.00209	437.953	0.00436	396.145	0.01271
412.208	0.00311	448.796	1.79114e-05	434.433	0.0039	481.63	0.00102	470.5	0.00206	438.173	0.00434	396.365	0.01269
412.428	0.00308	449.352	-4.90475e-06	434.653	0.00388	482.187	0.000983972	471.057	0.00204	438.222	0.00433	396.483	0.01268
412.622	0.00305	449.909	-2.71072e-05	434.873	0.00385	482.743	0.000950506	471.613	0.00202	438.393	0.00432	396.585	0.01267
412.648	0.00305	450.465	-4.87123e-05	434.883	0.00385	483.3	0.000917293	472.17	0.00199	438.613	0.0043	396.805	0.01265
412.868	0.00302	451.022	-6.97322e-05	435.093	0.00383	483.857	0.000884331	472.726	0.00197	438.778	0.00428	397.025	0.01263
413.088	0.00299	451.578	-9.01826e-05	435.313	0.00381	484.413	0.000851636	473.283	0.00195	438.834	0.00428	397.039	0.01263
413.178	0.00298	452.135	-0.000110068	435.439	0.00379	484.97	0.000819206	473.839	0.00193	439.054	0.00426	397.245	0.01261
413.308	0.00296	452.691	-0.000129404	435.533	0.00378	485.526	0.000787037	474.396	0.00191	439.274	0.00424	397.465	0.01259
413.528	0.00294	453.248	-0.000148203	435.753	0.00376	486.083	0.000755145	474.952	0.00188	439.335	0.00423	397.596	0.01258
413.735	0.00291	453.804	-0.000166475	435.973	0.00374	486.639	0.000723528	475.509	0.00186	439.494	0.00422	397.685	0.01257
413.748	0.00291	454.361	-0.000184235	435.996	0.00373	487.196	0.000692189	476.065	0.00184	439.714	0.0042	397.905	0.01255
413.968	0.00288	454.918	-0.000201489	436.193	0.00371	487.752	0.00066113	476.622	0.00182	439.891	0.00418	398.125	0.01253
414.188	0.00285	455.474	-0.000218251	436.413	0.00369	488.309	0.000630355	477.178	0.0018	439.934	0.00418	398.152	0.01253
414.291	0.00284	456.031	-0.000234532	436.552	0.00368	488.865	0.00059986	477.735	0.00179	440.154	0.00416	398.345	0.01251
414.408	0.00282	456.587	-0.000250342	436.633	0.00367	489.422	0.00056966	478.291	0.00177	440.374	0.00414	398.565	0.01249
414.628	0.0028	457.144	-0.000265695	436.853	0.00364	489.978	0.00053975	478.848	0.00175	440.448	0.00413	398.709	0.01247
414.848	0.00277	457.7	-0.000280597	437.073	0.00362	490.535	0.000510129	479.404	0.00173	440.594	0.00412	398.785	0.01247
414.849	0.00277	458.257	-0.00029506	437.109	0.00362	491.091	0.000480808	479.961	0.00171	440.814	0.0041	399.005	0.01245
415.069	0.00274	458.813	-0.000309094	437.293	0.0036	491.648	0.000451786	480.517	0.0017	441.005	0.00408	399.225	0.01243
415.289	0.00271	459.37	-0.000322714	437.513	0.00358	492.204	0.000423062	481.074	0.00168	441.034	0.00408	399.265	0.01242
415.404	0.0027	459.926	-0.000335923	437.665	0.00356	492.761	0.00039464	481.63	0.00166	441.254	0.00406	399.445	0.01241
415.509	0.00269	460.483	-0.000348733	437.733	0.00355	493.317	0.00036652	482.187	0.00165	441.474	0.00404	399.665	0.01238
415.729	0.00266	461.039	-0.000361156	437.953	0.00353	493.874	0.0003387	482.743	0.00163	441.561	0.00403	399.822	0.01237
415.949	0.00263	461.596	-0.000373199	438.173	0.00351	494.43	0.00031119	483.3	0.00162	441.694	0.00402	399.885	0.01236
415.961	0.00263	462.152	-0.000384876	438.222	0.0035	494.987	0.000283987	483.857	0.0016	441.914	0.004	400.105	0.01234
416.169	0.00261	462.709	-0.00039619	438.393	0.00348	495.543	0.000257092	484.413	0.00159	442.118	0.00399	400.326	0.01232
416.389	0.00258	463.265	-0.000407153	438.613	0.00346	496.1	0.000230506	484.97	0.00158	442.134	0.00399	400.378	0.01232
416.517	0.00256	463.822	-0.000417774	438.778	0.00345	496.657	0.000204225	485.526	0.00156	442.354	0.00397	400.546	0.0123
416.609	0.00255	464.378	-0.000428064	438.834	0.00344	497.213	0.000178259	486.083	0.00155	442.574	0.00395	400.766	0.01228
416.829	0.00253	464.935	-0.000438027	439.054	0.00342	497.77	0.000152603	486.639	0.00154	442.674	0.00394	400.935	0.01227
417.049	0.0025	465.491	-0.000447674	439.274	0.00339	498.326	0.00012726	487.196	0.00152	442.794	0.00393	400.986	0.01226
417.074	0.0025	466.048	-0.000457013	439.335	0.00339	498.883	0.000102223	487.752	0.00151	443.014	0.00391	401.206	0.01224
417.269	0.00247	466.604	-0.000466053	439.494	0.00337	499.439	7.75033e-05	488.309	0.0015	443.231	0.0039	401.426	0.01222
417.489	0.00245	467.161	-0.000474801	439.714	0.00335	499.996	5.30955e-05	488.865	0.00149	443.234	0.0039	401.491	0.01221
417.631	0.00243	467.717	-0.000483267	439.891	0.00333	500.552	2.89998e-05	489.422	0.00148	443.455	0.00388	401.646	0.0122
417.709	0.00242	468.274	-0.000491455	439.934	0.00333	501.109	5.21614e-06	489.978	0.00147	443.675	0.00386	401.866	0.01218
417.929	0.0024	468.83	-0.000499376	440.154	0.00331	501.665	-1.826e-05	490.535	0.00146	443.787	0.00385	402.048	0.01216
418.149	0.00237	469.387	-0.000507035	440.374	0.00328	502.222	-4.14203e-05	491.091	0.00145	443.895	0.00384	402.086	0.01216
418.187	0.00237	469.943	-0.00051444	440.448	0.00328	502.778	-6.42697e-05	491.648	0.00144	444.115	0.00383	402.306	0.01214
418.369	0.00234	470.5	-0.0005216	440.594	0.00326	503.335	-8.68086e-05	492.204	0.00143	444.335	0.00381	402.526	0.01211
418.589	0.00232	471.057	-0.000528519	440.814	0.00324	503.891	-0.000109042	492.761	0.00142	444.344	0.00381	402.604	0.01211
418.744	0.0023	471.613	-0.000535205	441.005	0.00322	504.448	-0.000130961	493.317	0.00141	444.555	0.00379	402.746	0.01209
418.809	0.00229	472.17	-0.000541665	441.034	0.00322	505.004	-0.000152573	493.874	0.0014	444.775	0.00377	402.966	0.01207
419.029	0.00227	472.726	-0.000547907	441.254	0.0032	505.561	-0.000173877	494.43	0.00139	444.9	0.00376	403.161	0.01205
419.249	0.00224	473.283	-0.000553934	441.474	0.00317	506.117	-0.000194875	494.987	0.00138	444.995	0.00376	403.186	0.01205
419.3	0.00224	473.839	-0.000559754	441.561	0.00317	506.674	-0.000215571	495.543	0.00138	445.215	0.00374	403.406	0.01203
419.469	0.00222	474.396	-0.000565374	441.694	0.00315	507.231	-0.00023596	496.1	0.00137	445.435	0.00372	403.626	0.01201
419.69	0.00219	474.952	-0.000570798	441.914	0.00313	507.787	-0.000256045	496.657	0.00136	445.457	0.00372	403.717	0.012
419.857	0.00217	475.509	-0.000576034	442.118	0.00311	508.344	-0.00027583	497.213	0.00135	445.655	0.00371	403.846	0.01199
419.91	0.00217	476.065	-0.000581086	442.134	0.00311	508.9	-0.000295314	497.77	0.00135	445.875	0.00369	404.066	0.01197
420.13	0.00214	476.622	-0.00058596	442.354	0.00309	509.457	-0.0003145	498.326	0.00134	446.013	0.00368	404.274	0.01195
420.35	0.00212	477.178	-0.000590662	442.574	0.00307	510.013	-0.000333393	498.883	0.00134	446.095	0.00367	404.286	0.01195
420.413	0.00211	477.735	-0.000595197	442.674	0.00306	510.57	-0.000351987	499.439	0.00133	446.315	0.00366	404.506	0.01193
420.57	0.00209	478.291	-0.00059957	442.794	0.00304	511.126	-0.000370287	499.996	0.00132	446.535	0.00364	404.726	0.0119
420.79	0.00207	478.848	-0.000603786	443.014	0.00302	511.683	-0.000388296	500.552	0.00132	446.57	0.00364	404.831	0.01189
420.97	0.00205	479.404	-0.000607849	443.231	0.003	512.239	-0.000406016	501.109	0.00131	446.755	0.00363	404.946	0.01188
421.01	0.00205	479.961	-0.000611765	443.234	0.003	512.796	-0.00042345	501.665	0.00131	446.975	0.00361	405.167	0.01186
421.23	0.00202	480.517	-0.00061554	443.455	0.00298	513.352	-0.000440596	502.222	0.0013	447.126	0.0036	405.387	0.01184
421.45	0.002	481.074	-0.000619175	443.675	0.00296	513.909	-0.000457458	502.778	0.0013	447.195	0.00359	405.387	0.01184
421.526	0.00199	481.63	-0.000622678	443.787	0.00295	514.465	-0.000474039	503.335	0.00129	447.415	0.00358	405.607	0.01182
421.67	0.00197	482.187	-0.00062605	443.895	0.00294	515.022	-0.00049034	503.891	0.00129	447.635	0.00356	405.827	0.0118
421.89	0.00195	482.743	-0.000629298	444.115	0.00292	515.578	-0.000506365	504.448	0.00128	447.683	0.00356	405.944	0.01179
422.083	0.00193	483.3	-0.000632425	444.335	0.0029	516.135	-0.000522117	505.004	0.00128	447.855	0.00355	406.047	0.01178
422.11	0.00193	483.857	-0.000635435	444.344	0.00289	516.691	-0.000537594	505.561	0.00128	448.075	0.00353	406.267	0.01176
422.33	0.0019	484.413	-0.000638331	444.555	0.00287	517.248	-0.000552803	506.117	0.00127	448.239	0.00352	406.487	0.01174
422.55	0.00188	484.97	-0.000641119	444.775	0.00285	517.804	-0.000567742	506.674	0.00127	448.296	0.00352	406.5	0.01173
422.639	0.00187	485.526	-0.0006438	444.9	0.00284	518.361	-0.000582416	507.231	0.00126	448.516	0.0035	406.707	0.01171
422.77	0.00186	486.083	-0.00064638	444.995	0.00283	518.917	-0.000596828	507.787	0.00126	448.736	0.00349	406.927	0.01169
422.99	0.00183	486.639	-0.00064886	445.215	0.00281	519.474	-0.000610979	508.344	0.00126	448.796	0.00348	407.057	0.01168
423.196	0.00181	487.196	-0.000651245	445.435	0.00279	520.03	-0.000624875	508.9	0.00125	448.956	0.00347	407.147	0.01167
423.21	0.00181	487.752	-0.000653538	445.457	0.00279			509.457	0.00125	449.176	0.00346	407.367	0.01165
423.43	0.00179	488.309	-0.000655742	445.655	0.00277			510.013	0.00125	449.352	0.00345	407.587	0.01163
423.65	0.00176	488.865	-0.000657861	445.875	0.00275			510.57	0.00125	449.396	0.00344	407.613	0.01163
423.752	0.00175	489.422	-0.000659896	446.013	0.00274			511.126	0.00124	449.616	0.00343	407.807	0.01161
423.87	0.00174	489.978	-0.000661851	446.095	0.00273			511.683	0.00124	449.836	0.00341	408.027	0.01159
424.09	0.00172	490.535	-0.00066373	446.315	0.00271			512.239	0.00124	449.909	0.00341	408.17	0.01157
424.309	0.0017	491.091	-0.000665533	446.535	0.00269			512.796	0.00124	450.056	0.0034	408.247	0.01157
424.311	0.0017	491.648	-0.000667265	446.57	0.00268			513.352	0.00123	450.276	0.00339	408.467	0.01154
424.531	0.00167	492.204	-0.000668928	446.755	0.00267			513.909	0.00123	450.465	0.00337	408.687	0.01152
424.751	0.00165	492.761	-0.000670524	446.975	0.00265			514.465	0.00123	450.496	0.00337	408.726	0.01152
424.865	0.00164	493.317	-0.000672056	447.126	0.00263			515.022	0.00123	450.716	0.00336	408.907	0.0115
424.971	0.00163	493.874	-0.000673526	447.195	0.00263			515.578	0.00123	450.936	0.00334	409.127	0.01148
425.191	0.00161	494.43	-0.000674935	447.415	0.00261			516.135	0.00122	451.022	0.00334	409.283	0.01147
425.411	0.00159	494.987	-0.000676288	447.635	0.00259			516.691	0.00122	451.156	0.00333	409.347	0.01146
425.422	0.00159	495.543	-0.000677585	447.683	0.00258			517.248	0.00122	451.376	0.00332	409.567	0.01144
425.631	0.00157	496.1	-0.000678828	447.855	0.00257			517.804	0.00122	451.578	0.0033	409.787	0.01142
425.851	0.00154	496.657	-0.000680021	448.075	0.00255			518.361	0.00122	451.596	0.0033	409.839	0.01141
425.978	0.00153	497.213	-0.000681164	448.239	0.00253			518.917	0.00122	451.816	0.00329	410.008	0.01139
426.071	0.00152	497.77	-0.000682259	448.296	0.00253			519.474	0.00122	452.036	0.00328	410.228	0.01137
426.291	0.0015	498.326	-0.000683308	448.516	0.00251			520.03	0.00121	452.135	0.00327	410.396	0.01136
426.511	0.00148	498.883	-0.000684314	448.736	0.00249					452.256	0.00326	410.448	0.01135
426.535	0.00148	499.439	-0.000685277	448.796	0.00248					452.476	0.00325	410.668	0.01133
426.731	0.00146	499.996	-0.000686199	448.956	0.00247					452.691	0.00324	410.888	0.01131
426.951	0.00144	500.552	-0.000687082	449.176	0.00245					452.696	0.00324	410.952	0.0113
427.091	0.00142	501.109	-0.000687928	449.352	0.00243					452.916	0.00322	411.108	0.01129
427.171	0.00142	501.665	-0.000688737	449.396	0.00243					453.137	0.00321	411.328	0.01127
427.391	0.0014	502.222	-0.000689511	449.616	0.00241					453.248	0.0032	411.509	0.01125
427.611	0.00138	502.778	-0.000690252	449.836	0.00239					453.357	0.0032	411.548	0.01124
427.648	0.00137	503.335	-0.000690961	449.909	0.00238					453.577	0.00319	411.768	0.01122
427.831	0.00136	503.891	-0.00069164	450.056	0.00237					453.797	0.00317	411.988	0.0112
428.051	0.00133	504.448	-0.000692288	450.276	0.00235					453.804	0.00317	412.065	0.01119
428.204	0.00132	505.004	-0.000692908	450.465	0.00233					454.017	0.00316	412.208	0.01118
428.271	0.00131	505.561	-0.000693501	450.496	0.00233					454.237	0.00315	412.428	0.01116
428.491	0.00129	506.117	-0.000694068	450.716	0.00231					454.361	0.00314	412.622	0.01114
428.711	0.00127	506.674	-0.000694609	450.936	0.00229					454.457	0.00314	412.648	0.01114
428.761	0.00127	507.231	-0.000695127	451.022	0.00228					454.677	0.00312	412.868	0.01111
428.931	0.00125	507.787	-0.000695621	451.156	0.00227					454.897	0.00311	413.088	0.01109
429.152	0.00123	508.344	-0.000696094	451.376	0.00225					454.918	0.00311	413.178	0.01108
429.317	0.00122	508.9	-0.000696545	451.578	0.00223					455.117	0.0031	413.308	0.01107
429.372	0.00121	509.457	-0.000696975	451.596	0.00223					455.337	0.00309	413.528	0.01105
429.592	0.0012	510.013	-0.000697386	451.816	0.00221					455.474	0.00308	413.735	0.01103
429.812	0.00118	510.57	-0.000697779	452.036	0.0022					455.557	0.00308	413.748	0.01103
429.874	0.00117	511.126	-0.000698153	452.135	0.00219					455.777	0.00307	413.968	0.01101
430.032	0.00116	511.683	-0.000698511	452.256	0.00218					455.997	0.00305	414.188	0.01098
430.252	0.00114	512.239	-0.000698852	452.476	0.00216					456.031	0.00305	414.291	0.01097
430.43	0.00112	512.796	-0.000699177	452.691	0.00214					456.217	0.00304	414.408	0.01096
430.472	0.00112	513.352	-0.000699487	452.696	0.00214					456.437	0.00303	414.628	0.01094
430.692	0.0011	513.909	-0.000699783	452.916	0.00212					456.587	0.00302	414.848	0.01092
430.912	0.00108	514.465	-0.000700065	453.137	0.0021					456.657	0.00302	414.849	0.01092
430.987	0.00107	515.022	-0.000700334	453.248	0.00209					456.877	0.00301	415.069	0.0109
431.132	0.00106	515.578	-0.00070059	453.357	0.00208					457.097	0.003	415.289	0.01088
431.352	0.00104	516.135	-0.000700834	453.577	0.00206					457.144	0.003	415.404	0.01086
431.544	0.00103	516.691	-0.000701067	453.797	0.00205					457.317	0.00299	415.509	0.01085
431.572	0.00102	517.248	-0.000701289	453.804	0.00204					457.537	0.00298	415.729	0.01083
431.792	0.00101	517.804	-0.0007015	454.017	0.00203					457.7	0.00297	415.949	0.01081
432.012	0.000988245	518.361	-0.000701701	454.237	0.00201					457.757	0.00297	415.961	0.01081
432.1	0.000980977	518.917	-0.000701892	454.361	0.002					457.978	0.00296	416.169	0.01079
432.232	0.000970101	519.474	-0.000702074	454.457	0.00199					458.198	0.00295	416.389	0.01077
432.452	0.00095207	520.03	-0.000702247	454.677	0.00197					458.257	0.00294	416.517	0.01075
432.657	0.000935426			454.897	0.00195					458.418	0.00294	416.609	0.01074
432.672	0.000934154			454.918	0.00195					458.638	0.00293	416.829	0.01072
432.892	0.000916352			455.117	0.00194					458.813	0.00292	417.049	0.0107
433.112	0.000898663			455.337	0.00192					459.37	0.00289	417.074	0.0107
433.213	0.000890594			455.474	0.00191					459.926	0.00287	417.269	0.01068
433.332	0.000881087			455.557	0.0019					460.483	0.00284	417.489	0.01066
433.552	0.000863624			455.777	0.00188					461.039	0.00282	417.631	0.01064
433.77	0.000846492			455.997	0.00186					461.596	0.0028	417.709	0.01063
433.772	0.000846273			456.031	0.00186					462.152	0.00277	417.929	0.01061
433.993	0.000829035			456.217	0.00185					462.709	0.00275	418.149	0.01059
434.213	0.000811909			456.437	0.00183					463.265	0.00273	418.187	0.01059
434.326	0.000803109			456.587	0.00182					463.822	0.00271	418.369	0.01057
434.433	0.000794894			456.657	0.00181					464.378	0.00269	418.589	0.01055
434.653	0.000777991			456.877	0.00179					464.935	0.00267	418.744	0.01053
434.873	0.000761198			457.097	0.00177					465.491	0.00265	418.809	0.01052
434.883	0.000760439			457.144	0.00177					466.048	0.00263	419.029	0.0105
435.093	0.000744517			457.317	0.00176					466.604	0.00261	419.249	0.01048
435.313	0.000727945			457.537	0.00174					467.161	0.00259	419.3	0.01048
435.439	0.000718477			457.7	0.00173					467.717	0.00257	419.469	0.01046
435.533	0.000711484			457.757	0.00172					468.274	0.00255	419.69	0.01044
435.753	0.000695133			457.978	0.0017					468.83	0.00253	419.857	0.01042
435.973	0.000678891			458.198	0.00169					469.387	0.00251	419.91	0.01041
435.996	0.00067721			458.257	0.00168					469.943	0.0025	420.13	0.01039
436.193	0.000662758			458.418	0.00167					470.5	0.00248	420.35	0.01037
436.413	0.000646733			458.638	0.00165					471.057	0.00246	420.413	0.01036
436.552	0.000636648			458.813	0.00164					471.613	0.00244	420.57	0.01035
436.633	0.000630817			458.858	0.00164					472.17	0.00243	420.79	0.01033
436.853	0.00061501			459.078	0.00162					472.726	0.00241	420.97	0.01031
437.073	0.000599309			459.298	0.0016					473.283	0.00239	421.01	0.0103
437.109	0.000596778			459.37	0.0016					473.839	0.00238	421.23	0.01028
437.293	0.000583717			459.518	0.00158					474.396	0.00236	421.45	0.01026
437.513	0.000568231			459.738	0.00157					474.952	0.00234	421.526	0.01025
437.665	0.000557594			459.926	0.00155					475.509	0.00233	421.67	0.01024
437.733	0.000552852			459.958	0.00155					476.065	0.00231	421.89	0.01021
437.953	0.000537579			460.178	0.00153					476.622	0.0023	422.083	0.0102
438.173	0.000522412			460.398	0.00152					477.178	0.00228	422.11	0.01019
438.222	0.000519091			460.483	0.00151					477.735	0.00226	422.33	0.01017
438.393	0.00050735			460.618	0.0015					478.291	0.00225	422.55	0.01015
438.613	0.000492394			460.838	0.00148					478.848	0.00223	422.639	0.01014
438.778	0.000481255			461.039	0.00147					479.404	0.00221	422.77	0.01013
438.834	0.000477543			461.058	0.00147					479.961	0.00219	423.196	0.01008
439.054	0.000462796			461.278	0.00145					480.517	0.00218	423.752	0.01003
439.274	0.000448153			461.498	0.00143					481.074	0.00216	424.309	0.00997
439.335	0.000444095			461.596	0.00143					481.63	0.00214	424.865	0.00991
439.494	0.000433614			461.718	0.00142					482.187	0.00212	425.422	0.00986
439.714	0.000419178			461.938	0.0014					482.743	0.0021	425.978	0.0098
439.891	0.000407597			462.152	0.00139					483.3	0.00208	426.535	0.00974
439.934	0.000404844			462.158	0.00139					483.857	0.00206	427.091	0.00969
440.154	0.000390614			462.378	0.00137					484.413	0.00204	427.648	0.00963
440.374	0.000376485			462.599	0.00135					484.97	0.00202	428.204	0.00957
440.448	0.000371755			462.709	0.00135					485.526	0.002	428.761	0.00952
440.594	0.000362459			462.819	0.00134					486.083	0.00198	429.317	0.00946
440.814	0.000348533			463.039	0.00132					486.639	0.00196	429.874	0.0094
441.005	0.000336557			463.259	0.00131					487.024	0.00195	430.43	0.00934
441.034	0.000334709			463.265	0.0013					487.196	0.00194	430.987	0.00929
441.254	0.000320985			463.479	0.00129					487.244	0.00194	431.544	0.00923
441.474	0.000307361			463.699	0.00127					487.464	0.00193	432.1	0.00917
441.561	0.000302008			463.822	0.00126					487.684	0.00192	432.657	0.00911
441.694	0.000293837			463.919	0.00126					487.752	0.00192	433.213	0.00906
441.914	0.000280412			464.139	0.00124					487.904	0.00191	433.77	0.009
442.118	0.000268097			464.359	0.00123					488.124	0.0019	434.326	0.00894
442.134	0.000267087			464.378	0.00123					488.309	0.00189	434.883	0.00888
442.354	0.000253859			464.579	0.00121					488.344	0.00189	435.439	0.00883
442.574	0.00024073			464.799	0.0012					488.564	0.00188	435.996	0.00877
442.674	0.000234815			464.935	0.00119					488.784	0.00187	436.552	0.00871
442.794	0.000227699			465.019	0.00118					488.865	0.00187	437.109	0.00865
443.014	0.000214764			465.239	0.00116					489.004	0.00186	437.665	0.0086
443.231	0.000202158			465.459	0.00115					489.224	0.00185	438.222	0.00854
443.234	0.000201927			465.491	0.00115					489.422	0.00184	438.778	0.00848
443.455	0.000189186			465.679	0.00113					489.444	0.00184	439.335	0.00842
443.675	0.000176541			465.899	0.00112					489.664	0.00183	439.891	0.00836
443.787	0.000170117			466.048	0.00111					489.884	0.00182	440.448	0.00831
443.895	0.000163992			466.119	0.0011					489.978	0.00182	441.005	0.00825
444.115	0.000151538			466.339	0.00109					490.104	0.00181	441.561	0.00819
444.335	0.000139178			466.559	0.00107					490.324	0.0018	442.118	0.00813
444.344	0.00013868			466.604	0.00107					490.535	0.00179	442.674	0.00807
444.555	0.000126913			466.779	0.00106					490.544	0.00179	443.231	0.00801
444.775	0.000114742			466.999	0.00104					490.764	0.00178	443.787	0.00796
444.9	0.000107852			467.161	0.00103					490.984	0.00177	444.344	0.0079
444.995	0.000102664			467.219	0.00103					491.091	0.00176	444.9	0.00784
445.215	9.06792e-05			467.44	0.00101					491.204	0.00176	445.457	0.00778
445.435	7.8787e-05			467.66	0.000997956					491.425	0.00175	446.013	0.00772
445.457	7.76206e-05			467.717	0.00099406					491.645	0.00174	446.57	0.00766
445.655	6.6987e-05			467.88	0.00098318					491.648	0.00174	447.126	0.0076
445.875	5.52787e-05			468.1	0.000968461					491.865	0.00173	447.683	0.00755
446.013	4.79728e-05			468.274	0.000956839					492.085	0.00171	448.239	0.00749
446.095	4.36616e-05			468.32	0.000953798					492.204	0.00171	448.796	0.00743
446.315	3.21354e-05			468.54	0.000939191					492.305	0.0017	449.352	0.00737
446.535	2.06996e-05			468.76	0.000924641					492.525	0.00169	449.909	0.00731
446.57	1.89125e-05			468.83	0.000919977					492.745	0.00168	450.465	0.00725
446.755	9.3538e-06			468.98	0.000910147					492.761	0.00168	451.022	0.00719
446.975	-1.9025e-06			469.2	0.000895708					492.965	0.00167	451.578	0.00714
447.126	-9.5729e-06			469.387	0.000883475					493.185	0.00166	452.135	0.00708
447.195	-1.30697e-05			469.42	0.000881326					493.317	0.00165	452.691	0.00702
447.415	-2.41483e-05			469.64	0.000866999					493.405	0.00164	453.248	0.00696
447.635	-3.51387e-05			469.86	0.000852728					493.625	0.00163	453.804	0.0069
447.683	-3.74904e-05			469.943	0.000847329					493.845	0.00162	454.361	0.00684
447.855	-4.60413e-05			470.08	0.000838513					493.874	0.00162	454.918	0.00678
448.075	-5.68566e-05			470.3	0.000824353					494.065	0.00161	455.474	0.00672
448.239	-6.48473e-05			470.5	0.000811532					494.285	0.00159	456.031	0.00667
448.296	-6.7585e-05			470.52	0.000810249					494.43	0.00158	456.587	0.00661
448.516	-7.82271e-05			470.74	0.0007962					494.505	0.00158	457.144	0.00655
448.736	-8.87831e-05			470.96	0.000782206					494.725	0.00157	457.7	0.00649
448.796	-9.16507e-05			471.057	0.000776096					494.945	0.00155	458.257	0.00643
448.956	-9.92536e-05			471.18	0.000768267					494.987	0.00155	458.813	0.00637
449.176	-0.000109639			471.4	0.000754384					495.165	0.00154	459.37	0.00631
449.352	-0.000117913			471.613	0.000741013					495.385	0.00153	459.926	0.00625
449.396	-0.00011994			471.62	0.000740556					495.543	0.00152	460.483	0.0062
449.616	-0.000130157			471.84	0.000726782					495.605	0.00151	461.039	0.00614
449.836	-0.000140289			472.06	0.000713064					495.825	0.0015	461.596	0.00608
449.909	-0.000143631			472.17	0.000706281					496.045	0.00149	462.152	0.00602
450.056	-0.000150339			472.281	0.0006994					496.1	0.00148	462.709	0.00596
450.276	-0.000160306			472.501	0.00068579					496.266	0.00147	463.265	0.0059
450.465	-0.000168817			472.721	0.000672236					496.486	0.00146	463.822	0.00584
450.496	-0.00017019			472.726	0.000671893					496.657	0.00145	464.378	0.00578
450.716	-0.000179993			472.941	0.000658735					496.706	0.00144	464.935	0.00572
450.936	-0.000189714			473.161	0.000645289					496.926	0.00143	465.491	0.00567
451.022	-0.000193479			473.283	0.000637859					497.146	0.00141	466.048	0.00561
451.156	-0.000199354			473.381	0.000631898					497.213	0.00141	466.604	0.00555
451.376	-0.000208913			473.601	0.00061856					497.366	0.0014	467.161	0.00549
451.578	-0.000217628			473.821	0.000605276					497.586	0.00138	467.717	0.00543
451.596	-0.000218393			473.839	0.000604171					497.77	0.00137	468.274	0.00537
451.816	-0.000227792			474.041	0.000592047					497.806	0.00137	468.83	0.00531
452.036	-0.000237113			474.261	0.000578871					498.026	0.00135	469.387	0.00525
452.135	-0.000241263			474.396	0.000570829					498.246	0.00134	469.943	0.0052
452.256	-0.000246354			474.481	0.000565749					498.326	0.00133	470.5	0.00514
452.476	-0.000255518			474.701	0.000552681					498.466	0.00132	471.057	0.00508
452.691	-0.000264396			474.921	0.000539666					498.686	0.0013	471.613	0.00502
452.696	-0.000264603			474.952	0.000537829					498.883	0.00129	472.17	0.00496
452.916	-0.000273611			475.141	0.000526704					498.906	0.00129	472.726	0.0049
453.137	-0.000282542			475.361	0.000513796					499.126	0.00127	473.283	0.00484
453.248	-0.000287033			475.509	0.000505166					499.346	0.00126	473.839	0.00479
453.357	-0.000291397			475.581	0.000500941					499.439	0.00125	474.396	0.00473
453.577	-0.000300175			475.801	0.00048814					499.566	0.00124	474.952	0.00467
453.797	-0.000308878			476.021	0.000475391					499.786	0.00122	475.509	0.00461
453.804	-0.000309182			476.065	0.000472849					499.996	0.00121	476.065	0.00455
454.017	-0.000317506			476.241	0.000462695					500.006	0.0012	476.622	0.00449
454.237	-0.000326059			476.461	0.000450052					500.226	0.00119	477.178	0.00443
454.361	-0.000330855			476.622	0.000440869					500.446	0.00117	477.735	0.00438
454.457	-0.000334537			476.681	0.000437462					500.552	0.00116	478.291	0.00432
454.677	-0.000342942			476.901	0.000424924					500.666	0.00115	478.848	0.00426
454.897	-0.000351274			477.122	0.000412439					500.887	0.00113	479.404	0.0042
454.918	-0.00035205			477.178	0.000409227					501.107	0.00112	479.961	0.00414
455.117	-0.000359533			477.342	0.000400006					501.109	0.00112	480.517	0.00408
455.337	-0.000367719			477.562	0.000387625					501.327	0.0011	481.074	0.00403
455.474	-0.000372779			477.735	0.000377913					501.547	0.00108	481.63	0.00397
455.557	-0.000375833			477.782	0.000375297					501.665	0.00107	482.187	0.00391
456.031	-0.00039305			478.002	0.000363021					501.767	0.00106	482.743	0.00385
456.587	-0.000412869			478.222	0.000350796					501.987	0.00104	483.3	0.00379
457.144	-0.000432246			478.291	0.000346939					502.207	0.00102	483.857	0.00374
457.7	-0.000451183			478.442	0.000338623					502.222	0.00102	484.413	0.00368
458.257	-0.00046969			478.662	0.000326503					502.427	0.001	484.97	0.00362
458.813	-0.000487774			478.848	0.000316295					502.647	0.000983241	485.526	0.00356
459.37	-0.000505445			478.882	0.000314433					502.778	0.000971444	486.083	0.0035
459.926	-0.000522704			479.102	0.000302415					502.867	0.000963447	486.639	0.00345
460.483	-0.000539561			479.322	0.000290449					503.087	0.00094344	487.196	0.00339
461.039	-0.000556023			479.404	0.000285981					503.307	0.000923217	487.752	0.00333
461.596	-0.000572097			479.542	0.000278534					503.335	0.000920648	488.309	0.00327
462.152	-0.000587792			479.762	0.00026667					503.527	0.000902778	488.865	0.00321
462.709	-0.000603111			479.961	0.000255995					503.747	0.00088212	489.422	0.00316
463.265	-0.000618061			479.982	0.000254857					503.891	0.000868453	489.978	0.0031
463.822	-0.000632651			480.202	0.000243095					503.967	0.000861241	490.535	0.00304
464.378	-0.000646889			480.422	0.000231383					504.187	0.000840141	491.091	0.00298
464.935	-0.000660776			480.517	0.000226328					504.407	0.000818818	491.648	0.00293
465.491	-0.000674322			480.642	0.000219723					504.448	0.000814854	492.204	0.00287
466.048	-0.000687534			480.862	0.000208113					504.627	0.000797271	492.761	0.00281
466.604	-0.000700417			481.074	0.000196992					504.847	0.000775497	493.317	0.00276
467.161	-0.000712978			481.082	0.000196553					505.004	0.000759816	493.874	0.0027
467.717	-0.000725226			481.302	0.000185044					505.067	0.000753496	494.43	0.00264
468.274	-0.000737162			481.522	0.000173585					505.287	0.000731265	494.987	0.00258
468.83	-0.000748795			481.63	0.000167977					505.507	0.000708804	495.543	0.00253
469.387	-0.00076013			481.743	0.000162176					505.561	0.000703315	496.1	0.00247
469.943	-0.000771174			481.963	0.000150817					505.728	0.000686111	496.657	0.00241
470.5	-0.000781934			482.183	0.000139508					505.948	0.000663185	497.213	0.00236
471.057	-0.000792414			482.187	0.000139282					506.117	0.000645328	497.77	0.0023
471.613	-0.000802619			482.403	0.000128248					506.168	0.000640023	498.326	0.00224
472.17	-0.000812557			482.623	0.000117039					506.388	0.000616625	498.883	0.00219
472.726	-0.000822234			482.743	0.000110905					506.608	0.00059299	499.439	0.00213
473.283	-0.000831652			482.843	0.000105878					506.674	0.000585821	499.996	0.00207
473.839	-0.000840819			483.063	9.47674e-05					506.828	0.000569115	500.552	0.00202
474.396	-0.000849741			483.283	8.37058e-05					507.048	0.000544999	501.109	0.00196
474.952	-0.000858422			483.3	8.28446e-05					507.231	0.000524791	501.665	0.0019
475.509	-0.000866869			483.503	7.26934e-05					507.268	0.000520641	502.222	0.00185
476.065	-0.000875085			483.723	6.17299e-05					507.488	0.00049604	502.778	0.00179
476.622	-0.000883076			483.857	5.50934e-05					507.708	0.000471195	503.335	0.00173
477.178	-0.000890847			483.943	5.08154e-05					507.787	0.000462206	503.891	0.00168
477.735	-0.000898404			484.163	3.99496e-05					507.928	0.000446102	504.448	0.00162
478.291	-0.000905751			484.383	2.91325e-05					508.148	0.000420763	505.004	0.00157
478.848	-0.000912892			484.413	2.76594e-05					508.344	0.000398043	505.561	0.00151
479.404	-0.000919833			484.603	1.83639e-05					508.368	0.000395174	506.117	0.00145
479.961	-0.000926578			484.823	7.64372e-06					508.588	0.000369336	506.674	0.0014
480.517	-0.000933133			484.97	5.35678e-07					508.808	0.000343245	507.231	0.00134
481.074	-0.0009395			485.043	-3.02819e-06					508.9	0.000332281	507.787	0.00129
481.63	-0.000945686			485.263	-1.36519e-05					509.028	0.000316902	508.344	0.00123
482.187	-0.000951693			485.483	-2.42277e-05					509.248	0.000290305	508.9	0.00118
482.743	-0.000957527			485.526	-2.62846e-05					509.457	0.000264898	509.457	0.00112
483.3	-0.000963192			485.703	-3.47555e-05					509.468	0.000263452	509.468	0.00112
483.857	-0.000968692			485.923	-4.52355e-05					509.688	0.000236342	509.688	0.0011
484.413	-0.000974031			486.083	-5.27937e-05					509.908	0.000208975	509.908	0.00108
484.97	-0.000979212			486.143	-5.56679e-05					510.013	0.00019586	510.013	0.00107
485.526	-0.000984241			486.363	-6.60527e-05					510.128	0.000181348	510.128	0.00105
486.083	-0.00098912			486.584	-7.63902e-05					510.348	0.00015346	510.348	0.00103
486.639	-0.000993853			486.639	-7.89986e-05					510.569	0.000125311	510.569	0.00101
487.196	-0.000998444			487.196	-0.000104901					510.57	0.000125173	510.57	0.00101
487.752	-0.001			487.752	-0.000130504					510.789	9.68986e-05	510.789	0.00098921
488.309	-0.00101			488.309	-0.000155808					511.009	6.82221e-05	511.009	0.000967399
488.865	-0.00101			488.865	-0.000180821					511.126	5.28029e-05	511.126	0.00095576
489.422	-0.00102			489.422	-0.000205536					511.229	3.92801e-05	511.229	0.000945601
489.978	-0.00102			489.978	-0.000229959					511.449	1.00715e-05	511.449	0.000923815
490.535	-0.00102			490.535	-0.000254096					511.669	-1.9405e-05	511.669	0.000902041
491.091	-0.00103			491.091	-0.000277941					511.683	-2.12687e-05	511.683	0.000900672
491.648	-0.00103			491.648	-0.000301501					511.889	-4.91504e-05	511.889	0.000880279
492.204	-0.00103			492.204	-0.000324778					512.109	-7.9166e-05	512.109	0.00085853
492.761	-0.00104			492.761	-0.000347773					512.239	-9.70611e-05	512.239	0.000845661
493.317	-0.00104			493.317	-0.000370489					512.329	-0.000109453	512.329	0.000836792
493.874	-0.00104			493.874	-0.000392932					512.549	-0.000140012	512.549	0.000815067
494.43	-0.00105			494.43	-0.000415097					512.769	-0.000170845	512.769	0.000793355
494.987	-0.00105			494.987	-0.000436988					512.796	-0.000174607	512.796	0.000790719
495.543	-0.00105			495.543	-0.00045861					512.989	-0.000201952	512.989	0.000771654
496.1	-0.00106			496.1	-0.000479963					513.209	-0.000233335	513.209	0.000749966
496.657	-0.00106			496.657	-0.000501053					513.352	-0.000253896	513.352	0.000735866
497.213	-0.00106			497.213	-0.000521876					513.429	-0.000264995	513.429	0.000728291
497.77	-0.00106			497.77	-0.000542437					513.649	-0.000296933	513.649	0.000706627
498.326	-0.00107			498.326	-0.000562738					513.869	-0.00032915	513.869	0.000684977
498.883	-0.00107			498.883	-0.000582786					513.909	-0.000334961	513.909	0.000681093
499.439	-0.00107			499.439	-0.000602574					514.089	-0.000361647	514.089	0.000663339
499.996	-0.00107			499.996	-0.00062211					514.309	-0.000394425	514.309	0.000641713
500.552	-0.00107			500.552	-0.000641395					514.465	-0.000417817	514.465	0.0006264
501.109	-0.00108			501.109	-0.000660431					514.529	-0.000427484	514.529	0.000620101
501.665	-0.00108			501.665	-0.000679223					514.749	-0.000460827	514.749	0.0005985
502.222	-0.00108			502.222	-0.000697768					514.969	-0.000494454	514.969	0.000576913
502.778	-0.00108			502.778	-0.000716071					515.022	-0.000502481	515.022	0.000571788
503.335	-0.00108			503.335	-0.000734134					515.189	-0.000528366	515.189	0.000555338
503.891	-0.00109			503.891	-0.000751962					515.41	-0.000562563	515.41	0.000533776
504.448	-0.00109			504.448	-0.000769551					515.578	-0.00058897	515.578	0.000517258
505.004	-0.00109			505.004	-0.000786907					515.63	-0.000597048	515.63	0.000512227
505.561	-0.00109			505.561	-0.000804032					515.85	-0.000631821	515.85	0.000490691
506.117	-0.00109			506.117	-0.000820927					516.07	-0.000666882	516.07	0.000469168
506.674	-0.00109			506.674	-0.000837598					516.135	-0.000677314	516.135	0.0004628
507.231	-0.0011			507.231	-0.000854042					516.29	-0.000702233	516.29	0.000447658
507.787	-0.0011			507.787	-0.000870263					516.51	-0.000737874	516.51	0.00042616
508.344	-0.0011			508.344	-0.000886263					516.691	-0.000767497	516.691	0.000408435
508.9	-0.0011			508.9	-0.000902045					516.73	-0.000773807	516.73	0.000404676
509.457	-0.0011			509.457	-0.000917611					516.95	-0.000810032	516.95	0.000383205
510.013	-0.0011			510.013	-0.000932966					517.17	-0.00084655	517.17	0.000361747
510.57	-0.0011			510.57	-0.000948105					517.248	-0.000859565	517.248	0.000354144
511.126	-0.0011			511.126	-0.000963035					517.39	-0.000883362	517.39	0.000340302
511.683	-0.0011			511.683	-0.000977757					517.61	-0.000920469	517.61	0.00031887
512.239	-0.00111			512.239	-0.000992274					517.804	-0.000953499	517.804	0.000299947
512.796	-0.00111			512.796	-0.00101					517.83	-0.000957872	517.83	0.000297452
513.352	-0.00111			513.352	-0.00102					518.05	-0.000995571	518.05	0.000276046
513.909	-0.00111			513.909	-0.00103					518.27	-0.00103	518.27	0.000254654
514.465	-0.00111			514.465	-0.00105					518.361	-0.00105	518.361	0.000245834
515.022	-0.00111			515.022	-0.00106					518.49	-0.00107	518.49	0.000233276
515.578	-0.00111			515.578	-0.00108					518.71	-0.00111	518.71	0.00021191
516.135	-0.00111			516.135	-0.00109					518.917	-0.00115	518.917	0.000191807
516.691	-0.00111			516.691	-0.0011					518.93	-0.00115	518.93	0.000190559
517.248	-0.00111			517.248	-0.00111					519.15	-0.00119	519.15	0.00016922
517.804	-0.00111			517.804	-0.00113					519.37	-0.00123	519.37	0.000147895
518.361	-0.00111			518.361	-0.00114					519.474	-0.00125	519.474	0.000137866
518.917	-0.00112			518.917	-0.00115					519.59	-0.00127	519.59	0.000126584
519.474	-0.00112			519.474	-0.00116					519.81	-0.00131	520.03	8.40017e-05
520.03	-0.00112			520.03	-0.00118					520.03	-0.00135
