# Supplementary material for: Direct time-resolved observation of surface-bound carbon dioxide radical anions on metallic nanocatalysts
Source: Nat Commun. 2023 Nov 6;14:7116. doi: 10.1038/s41467-023-42936-6 (PMC10628153; doi:10.1038/s41467-023-42936-6)
Supplement: Supplementary file 4 — Source Data [file 41467_2023_42936_MOESM4_ESM.zip › Source Data/Figure 1/Figure 1c.xlsx]

## Sheet: Sheet1
Figure 1c
raw data									fitting data
-61.7465	-0.000354	-16.1853	0.000505	-15.8853	-0.000664	-16.4853	0.000592		0.01	0.01243	0.3841	-0.00721	0.3554	-0.0074	0.6197	-0.00849		-16.1853	-9.13769e-08	-15.8853	0.00024629	-16.4853	8.20961e-05
-60.7293	5.1e-05	-15.9685	0.000229	-15.6685	-0.000442	-16.2685	-0.000127		0.0119	0.01042	0.4234	-0.00636	0.3653	-0.00718	0.659	-0.00783		-16.1695	-9.13769e-08	-15.8698	0.00024629	-16.47	8.03736e-05
-59.7122	0.000424	-15.7518	1.6e-05	-15.4518	-0.000848	-16.0518	-2.5e-05		0.0139	0.00876	0.4627	-0.0056	0.3751	-0.00697	0.6982	-0.0072		-16.1538	-9.13769e-08	-15.8543	0.00024629	-16.4546	7.86512e-05
-58.6955	0.000154	-15.5352	-0.000401	-15.2352	-0.000462	-15.8352	-0.000381		0.0158	0.00751	0.4646	-0.00557	0.3849	-0.00677	0.69888	-0.00719		-16.138	-9.13769e-08	-15.8387	0.00024629	-16.4392	7.69287e-05
-57.6789	-0.000427	-15.3187	-0.00019	-15.0187	1.5e-05	-15.6187	-0.00054		0.0178	0.00647	0.5019	-0.00491	0.3947	-0.00657	0.7375	-0.00659		-16.1223	-9.13769e-08	-15.8232	0.00024629	-16.4239	7.52062e-05
-56.6626	-0.000611	-15.1023	-8e-06	-14.8023	0.000107	-15.4023	-0.000753		0.0197	0.00569	0.5412	-0.00429	0.4045	-0.00637	0.7767	-0.00599		-16.1065	-9.13769e-08	-15.8077	0.00024629	-16.4085	7.34837e-05
-55.6465	-0.000316	-14.886	-8.6e-05	-14.586	-0.000223	-15.186	-0.000353		0.0217	0.00504	0.5451	-0.00423	0.4144	-0.00618	0.77807	-0.00597		-16.0907	-9.13769e-08	-15.7922	0.00024629	-16.3932	7.17611e-05
-54.6306	0.000208	-14.6699	-0.000274	-14.3699	-0.000352	-14.9699	0.000152		0.0236	0.00455	0.5804	-0.00373	0.4242	-0.00599	0.816	-0.00542		-16.075	-9.13769e-08	-15.7767	0.00024629	-16.3778	7.00386e-05
-53.615	0.000392	-14.4539	-6e-05	-14.1539	-0.000133	-14.7539	0.000525		0.0256	0.00415	0.6197	-0.00322	0.434	-0.00581	0.8553	-0.00486		-16.0592	-9.13769e-08	-15.7612	0.00024629	-16.3625	6.83161e-05
-52.5996	0.000173	-14.2379	0.000223	-13.9379	-5e-06	-14.5379	0.000816		0.0275	0.00385	0.62559	-0.00314	0.43603	-0.00577	0.85725	-0.00483		-16.0435	-9.13769e-08	-15.7456	0.00024629	-16.3471	6.65935e-05
-51.5844	0.000246	-14.0221	5.1e-05	-13.7221	6.2e-05	-14.3221	0.000544		0.0295	0.00359	0.659	-0.00276	0.4438	-0.00563	0.8945	-0.00432		-16.0277	-9.13769e-08	-15.7301	0.00024629	-16.3318	6.48709e-05
-50.5694	7.3e-05	-13.8064	0.000221	-13.5064	-0.000319	-14.1064	5.3e-05		0.0314	0.0034	0.6982	-0.00234	0.4537	-0.00545	0.9338	-0.0038		-16.0119	-9.13769e-08	-15.7146	0.00024629	-16.3164	6.31484e-05
-49.5546	-4.3e-05	-13.5908	-0.000267	-13.2908	-0.000282	-13.8908	-0.000414		0.0334	0.00324	0.70609	-0.00226	0.4635	-0.00528	0.93643	-0.00377		-15.9962	-9.13769e-08	-15.6991	0.00024629	-16.3011	6.14258e-05
-48.5401	0.000132	-13.3753	-1.8e-05	-13.0753	0.000193	-13.6753	2.7e-05		0.0353	0.00312	0.7375	-0.00196	0.4734	-0.00511	0.973	-0.0033		-15.9804	-9.13769e-08	-15.6836	0.00024629	-16.2857	5.97032e-05
-47.5257	3.2e-05	-13.1599	-2.1e-05	-12.8599	-0.000173	-13.4599	0.000423		0.0373	0.00303	0.7767	-0.00162	0.4832	-0.00495	1.0123	-0.00281		-15.9647	-9.13769e-08	-15.6681	0.00024629	-16.2704	5.79806e-05
-46.5116	-2.7e-05	-12.9447	0.000262	-12.6447	-4e-05	-13.2447	-4.9e-05		0.0392	0.00295	0.78659	-0.00154	0.493	-0.00479	1.01561	-0.00277		-15.9489	-9.13769e-08	-15.6526	0.00024629	-16.255	5.6258e-05
-45.4977	9.2e-05	-12.7295	-0.000136	-12.4295	0.000688	-13.0295	1.1e-05		0.0412	0.00289	0.816	-0.00131	0.5029	-0.00463	1.0515	-0.00234		-15.9331	-9.13769e-08	-15.637	0.00024629	-16.2397	5.45353e-05
-44.4839	-5.4e-05	-12.5144	-3.2e-05	-12.2144	0.000889	-12.8144	0.00021		0.0431	0.00284	0.8553	-0.00103	0.5127	-0.00447	1.0908	-0.00188		-15.9174	-9.13769e-08	-15.6215	0.00024629	-16.2243	5.28127e-05
-43.4704	-6.2e-05	-12.2995	0.000181	-11.9995	0.000597	-12.5995	-0.000488		0.0451	0.0028	0.86709	-0.000946409	0.51666	-0.00441	1.0948	-0.00183		-15.9016	-9.13769e-08	-15.606	0.00024629	-16.209	5.109e-05
-42.4571	3e-05	-12.0847	-0.000142	-11.7847	-0.000326	-12.3847	-0.000612		0.047	0.00277	0.8945	-0.000771046	0.5226	-0.00432	1.13	-0.00143		-15.8859	-9.13769e-08	-15.5905	0.00024629	-16.1936	4.93674e-05
-41.444	6.2e-05	-11.8699	9.9e-05	-11.5699	-0.000889	-12.1699	-0.000579		0.049	0.00275	0.9338	-0.000539567	0.5324	-0.00417	1.1693	-0.00101		-15.8701	-9.13769e-08	-15.575	0.00024629	-16.1783	4.76447e-05
-40.4311	-0.000195	-11.6553	9.7e-05	-11.3553	-0.00101	-11.9553	-0.000119		0.0509	0.00273	0.94759	-0.000463551	0.5423	-0.00403	1.17398	-0.000955339		-15.8543	-9.13769e-08	-15.5595	0.00024629	-16.1629	4.5922e-05
-39.4184	-0.000297	-11.4408	-0.0004	-11.1408	-0.000241	-11.7408	-0.000425		0.0529	0.00271	0.973	-0.00033004	0.5522	-0.00388	1.2086	-0.000589867		-15.8386	-9.13769e-08	-15.5439	0.00024629	-16.1475	4.41993e-05
-38.4059	2.4e-05	-11.2264	-0.000449	-10.9264	-0.000199	-11.5264	-0.00107		0.0548	0.0027	1.0123	-0.000139315	0.562	-0.00374	1.2478	-0.000188377		-15.8228	-9.13769e-08	-15.5284	0.00024629	-16.1322	4.24766e-05
-37.3935	-2.4e-05	-11.0121	-0.000325	-10.7121	-0.000359	-11.3121	-0.000923		0.0568	0.00269	1.02809	-6.77281e-05	0.5719	-0.00361	1.25316	-0.000134436		-15.8071	-9.13769e-08	-15.5129	0.00024629	-16.1168	4.07539e-05
-36.3814	-0.000154	-10.7979	0.000118	-10.4979	-0.000527	-11.0979	-0.00152		0.0587	0.00268	1.0515	3.35061e-05	0.5817	-0.00347	1.2871	0.000201407		-15.7913	-9.13769e-08	-15.4974	0.00024629	-16.1015	3.90312e-05
-35.3695	4.1e-05	-10.5838	0.000182	-10.2838	-0.000719	-10.8838	-0.00212		0.0607	0.00268	1.0908	0.000191002	0.5916	-0.00334	1.3263	0.000577928		-15.7755	-9.13769e-08	-15.4819	0.00024629	-16.0861	3.73085e-05
-34.3577	0.000208	-10.3698	0.000112	-10.0698	-0.000618	-10.6698	-0.00161		0.0626	0.00267	1.10858	0.0002575	0.5973	-0.00327	1.33235	0.000634945		-15.7598	-9.13769e-08	-15.4664	0.00024629	-16.0708	3.55857e-05
-33.3462	0.00013	-10.1559	-7.9e-05	-9.8559	-0.000766	-10.4559	-0.00089		0.0646	0.00267	1.13	0.000333896	0.6015	-0.00321	1.3656	0.000943525		-15.744	-9.13769e-08	-15.4508	0.00024629	-16.0554	3.3863e-05
-32.3348	1.6e-05	-9.9422	-5.8e-05	-9.6422	-0.000799	-10.2422	-0.000992		0.0665	0.00266	1.1693	0.000464298	0.6114	-0.00309	1.4048	0.0013		-15.7282	-9.13769e-08	-15.4353	0.00024629	-16.0401	3.21402e-05
-31.3236	-0.000162	-9.7285	1e-06	-9.4285	-0.000522	-10.0285	-0.000963		0.0684	0.00266	1.18908	0.000525466	0.6212	-0.00297	1.41153	0.00136		-15.7125	-9.13769e-08	-15.4198	0.00024629	-16.0247	3.04174e-05
-30.3126	-0.000397	-9.515	4.7e-05	-9.215	-0.000986	-9.815	-0.000342		0.0704	0.00266	1.2086	0.000583077	0.6311	-0.00284	1.4441	0.00164		-15.6967	-9.13769e-08	-15.4043	0.00024629	-16.0094	2.86946e-05
-29.3017	-4.6e-05	-9.3015	5.6e-05	-9.0015	-0.00103	-9.6015	-0.000622		0.0723	0.00266	1.2478	0.000691098	0.641	-0.00273	1.4833	0.00197		-15.681	-9.13769e-08	-15.3888	0.00024629	-15.994	2.69718e-05
-28.2911	-0.000108	-9.0882	4e-06	-8.7882	-0.001	-9.3882	-0.000603		0.0743	0.00265	1.26958	0.00074698	0.6509	-0.00261	1.49071	0.00203		-15.6652	-9.13769e-08	-15.3733	0.00024629	-15.9787	2.5249e-05
-27.2806	-0.000376	-8.8749	-0.000268	-8.5749	-0.000241	-9.1749	-0.000886		0.0762	0.00265	1.2871	0.000789929	0.6608	-0.0025	1.5226	0.00229		-15.6494	-9.13769e-08	-15.3577	0.00024629	-15.9633	2.35262e-05
-26.2703	-0.000427	-8.6618	2.6e-05	-8.3618	0.000195	-8.9618	-0.000812		0.0782	0.00265	1.3263	0.000879982	0.6707	-0.00239	1.5618	0.0026		-15.6337	-9.13769e-08	-15.3422	0.00024629	-15.948	2.18034e-05
-25.2601	-0.000346	-8.4487	0.00023	-8.1487	0.0002	-8.7487	-0.000463		0.0801	0.00265	1.35008	0.00093081	0.67793	-0.00231	1.5699	0.00267		-15.6179	-9.13769e-08	-15.3267	0.00024629	-15.9326	2.00805e-05
-24.2501	-0.000184	-8.2358	6.3e-05	-7.9358	-0.000166	-8.5358	0.000101		0.0821	0.00265	1.3656	0.000962544	0.6805	-0.00228	1.6011	0.00291		-15.6022	-9.13769e-08	-15.3112	0.00024629	-15.9173	1.83577e-05
-23.2403	0	-8.023	-0.000166	-7.723	-0.000342	-8.323	-0.000277		0.084	0.00265	1.4048	0.00104	0.6904	-0.00217	1.6403	0.0032		-15.5864	-9.13769e-08	-15.2957	0.00024629	-15.9019	1.66348e-05
-22.2307	-0.000119	-7.8103	6.3e-05	-7.5103	-0.000814	-8.1103	-0.00013		0.086	0.00265	1.43058	0.00108	0.7003	-0.00207	1.64908	0.00326		-15.5707	-9.13769e-08	-15.2802	0.00024629	-15.8866	1.49119e-05
-21.2212	-0.000324	-7.5976	0.000114	-7.2976	-0.00039	-7.8976	5.5e-05		0.0879	0.00265	1.4441	0.00111	0.7102	-0.00197	1.6796	0.00348		-15.5549	-9.13769e-08	-15.2646	0.00024629	-15.8712	1.3189e-05
-20.2119	-0.0002	-7.3851	0.000107	-7.0851	-0.00037	-7.6851	-0.000616		0.0899	0.00264	1.4833	0.00117	0.7201	-0.00187	1.7188	0.00376		-15.5391	-9.13769e-08	-15.2491	0.00024629	-15.8559	1.14661e-05
-19.2027	3.8e-05	-7.1727	-0.000274	-6.8727	-0.000189	-7.4727	-0.000842		0.0918	0.00264	1.51107	0.00121	0.73	-0.00177	1.72826	0.00382		-15.5234	-9.13769e-08	-15.2336	0.00024629	-15.8405	9.74322e-06
-18.1937	0.000373	-6.9604	-0.000145	-6.6604	-0.000389	-7.2604	-0.00109		0.0938	0.00264	1.5226	0.00123	0.7399	-0.00167	1.7581	0.00402		-15.5076	-9.13769e-08	-15.2181	0.00024629	-15.8252	8.0203e-06
-17.1849	0.000373	-6.7482	0.000118	-6.4482	-0.000326	-7.0482	-0.00109		0.0957	0.00264	1.5618	0.00128	0.7498	-0.00158	1.7973	0.00428		-15.4918	-9.13769e-08	-15.2026	0.00024629	-15.8098	6.29737e-06
-16.1762	0.000332	-6.5361	0.000234	-6.2361	-0.000378	-6.8361	-0.00114		0.0977	0.00264	1.59157	0.00132	0.75856	-0.0015	1.80744	0.00435		-15.4761	-9.13769e-08	-15.1871	0.00024629	-15.7944	4.57443e-06
-15.1677	-0.000122	-6.3241	-1.6e-05	-6.0241	8.5e-05	-6.6241	-0.00084		0.0996	0.00264	1.6011	0.00133	0.7598	-0.00149	1.8366	0.00453		-15.4603	-9.13769e-08	-15.1715	0.00024629	-15.7791	2.85148e-06
-14.1593	2.7e-05	-6.1122	-0.000127	-5.8122	3.3e-05	-6.4122	-0.000885		0.10138	0.00264	1.6403	0.00138	0.7697	-0.0014	1.8758	0.00477		-15.4446	-9.13769e-08	-15.156	0.00024629	-15.7637	1.12852e-06
-13.1511	0.000138	-5.9004	-0.000149	-5.6004	-0.000311	-6.2004	-0.00103		0.1016	0.00264	1.67207	0.00141	0.7796	-0.00131	1.88663	0.00484		-15.4288	-9.13769e-08	-15.1405	0.00024629	-15.7484	-5.9445e-07
-12.143	-0.000116	-5.6887	-0.000271	-5.3887	-0.00031	-5.9887	-0.000925		0.1035	0.00264	1.6796	0.00142	0.7895	-0.00122	1.9151	0.00501		-15.4131	-9.13769e-08	-15.125	0.00024629	-15.733	-2.31743e-06
-11.1351	-0.00047	-5.4771	-0.000323	-5.1771	-0.000696	-5.7771	-0.000934		0.1055	0.00264	1.7188	0.00146	0.7994	-0.00114	1.9543	0.00524		-15.3973	-9.13769e-08	-15.1095	0.00024629	-15.7177	-4.04043e-06
-10.1273	-0.000484	-5.2655	-0.000241	-4.9655	-0.000597	-5.5655	-0.00103		0.1074	0.00264	1.75257	0.00149	0.8093	-0.00105	1.96581	0.0053		-15.3815	-9.13769e-08	-15.094	0.00024629	-15.7023	-5.76343e-06
-9.1197	-0.000157	-5.0541	1.1e-05	-4.7541	-0.000315	-5.3541	-0.00125		0.1094	0.00264	1.7581	0.0015	0.8193	-0.000972153	1.9936	0.00546		-15.3658	-9.13769e-08	-15.0785	0.00024629	-15.687	-7.48645e-06
-8.1122	-0.00033	-4.8428	2.2e-05	-4.5428	-0.000505	-5.1428	-0.00247		0.1113	0.00263	1.7973	0.00153	0.8292	-0.000892692	2.0328	0.00567		-15.35	-9.13769e-08	-15.0629	0.00024629	-15.6716	-9.20947e-06
-7.1049	-0.000108	-4.6316	-8.5e-05	-4.3316	-0.00094	-4.9316	-0.00213		0.1132	0.00263	1.83307	0.00156	0.8391	-0.000814848	2.04499	0.00574		-15.3343	-9.13769e-08	-15.0474	0.00024629	-15.6563	-1.09325e-05
-6.0976	-0.000286	-4.4205	-1.8e-05	-4.1205	-0.00121	-4.7205	-0.00223		0.1152	0.00263	1.8366	0.00156	0.83919	-0.000814112	2.0721	0.00588		-15.3185	-9.13769e-08	-15.0319	0.00024629	-15.6409	-1.26556e-05
-5.0906	-0.00073	-4.2095	-3.7e-05	-3.9095	-0.00105	-4.5095	-0.000807		0.1171	0.00263	1.8758	0.00159	0.8491	-0.000737823	2.1113	0.00609		-15.3027	-9.13769e-08	-15.0164	0.00024629	-15.6256	-1.43786e-05
-4.0836	-0.000616	-3.9986	3.6e-05	-3.6986	-0.00131	-4.2986	-0.000689		0.1191	0.00263	1.91357	0.00162	0.859	-0.000663121	2.12418	0.00615		-15.287	-9.13769e-08	-15.0009	0.00024629	-15.6102	-1.61017e-05
-3.0768	-0.000297	-3.7878	9e-05	-3.4878	-0.0012	-4.0878	-0.00152		0.121	0.00263	1.9151	0.00162	0.8689	-0.000589931	2.1506	0.00628		-15.2712	-9.13769e-08	-14.9854	0.00024629	-15.5949	-1.78248e-05
-2.0702	-0.000259	-3.5771	-0.00016	-3.2771	-0.000845	-3.8771	-0.0018		0.123	0.00263	1.9543	0.00165	0.8789	-0.000517502	2.1898	0.00647		-15.2554	-9.13769e-08	-14.9698	0.00024629	-15.5795	-1.95479e-05
-2.0318	-0.00023	-3.3665	-0.000221	-3.0665	-0.000962	-3.6665	-0.00209		0.1249	0.00263	1.9936	0.00167	0.8888	-0.00044725	2.20336	0.00654		-15.2397	-9.13769e-08	-14.9543	0.00024629	-15.5642	-2.1271e-05
-1.9923	-0.000373	-3.156	-0.000368	-2.9281	-0.000296	-3.456	-0.00198		0.1269	0.00263	1.99406	0.00167	0.8988	-0.000377722	2.2291	0.00666		-15.2239	-9.13769e-08	-14.9388	0.00024629	-15.5488	-2.29941e-05
-1.9527	-0.000103	-2.9456	-0.000292	-2.9089	0.000989	-3.2456	-0.00198		0.1288	0.00263	2.0328	0.00169	0.9087	-0.000310278	2.2683	0.00684		-15.2082	-9.13769e-08	-14.9233	0.00024629	-15.5335	-2.47172e-05
-1.9132	0.000132	-2.9618	0.000359	-2.8897	0.00236	-3.0353	-0.00175		0.1308	0.00263	2.0721	0.00172	0.9187	-0.000243524	2.28254	0.0069		-15.1924	-9.13769e-08	-14.9078	0.00024629	-15.5181	-2.64403e-05
-1.8737	-5.9e-05	-2.9223	0.000258	-2.8705	0.00189	-2.9618	-0.000959		0.1327	0.00263	2.07456	0.00172	0.91983	-0.000236086	2.3076	0.00701		-15.1766	-9.13769e-08	-14.8923	0.00024629	-15.5028	-2.81635e-05
-1.8343	-0.000584	-2.8827	5.8e-05	-2.8513	0.00106	-2.9223	-0.00132		0.1347	0.00263	2.1113	0.00174	0.9286	-0.000178764	2.3468	0.00718		-15.1609	-9.13769e-08	-14.8767	0.00024629	-15.4874	-2.98866e-05
-1.7948	-0.000989	-2.8432	-0.00016	-2.8321	0.000612	-2.8827	-0.00104		0.1366	0.00262	2.1506	0.00176	0.9386	-0.000114661	2.36173	0.00724		-15.1451	-9.13769e-08	-14.8612	0.00024629	-15.4721	-3.16098e-05
-1.7553	-0.000492	-2.8037	-6.8e-05	-2.8129	0.00141	-2.8432	-0.000716		0.1386	0.00262	2.15506	0.00176	0.9485	-5.24682e-05	2.3861	0.00734		-15.1294	-9.13769e-08	-14.8457	0.00024629	-15.4567	-3.3333e-05
-1.7158	-0.000146	-2.7643	0.000293	-2.7937	0.00143	-2.8037	-0.00156		0.1405	0.00262	2.1898	0.00178	0.9585	9.10018e-06	2.4254	0.0075		-15.1136	-9.13769e-08	-14.8302	0.00024629	-15.4413	-3.50562e-05
-1.6763	0.000186	-2.7248	7.4e-05	-2.7746	-1.9e-05	-2.7643	-0.00204		0.1425	0.00262	2.2291	0.00179	0.9685	6.94374e-05	2.44091	0.00757		-15.0978	-9.13769e-08	-14.8147	0.00024629	-15.426	-3.67794e-05
-1.6369	-0.000159	-2.6853	-0.000481	-2.7554	-0.000407	-2.7248	-0.00109		0.1444	0.00262	2.23556	0.0018	0.9784	0.000127986	2.4646	0.00766		-15.0821	-9.13769e-08	-14.7992	0.00024629	-15.4107	-3.85026e-05
-1.5974	-3e-06	-2.6458	-0.000314	-2.7362	-0.00041	-2.6853	-0.00253		0.1464	0.00262	2.2683	0.00181	0.9884	0.000185954	2.5039	0.00781		-15.0663	-9.13769e-08	-14.7836	0.00024629	-15.3953	-4.02258e-05
-1.5579	0.000205	-2.6063	-8.4e-05	-2.7171	0.000512	-2.6458	-0.00253		0.1483	0.00262	2.3076	0.00183	0.9984	0.000242772	2.52009	0.00787		-15.0506	-9.13769e-08	-14.7681	0.00024629	-15.3799	-4.1949e-05
-1.5185	0.000651	-2.5669	0.000341	-2.6979	0.00204	-2.6063	-0.00158		0.1503	0.00262	2.31606	0.00183	1.00046	0.000254333	2.5431	0.00796		-15.0348	-9.13769e-08	-14.7526	0.00024629	-15.3646	-4.36722e-05
-1.479	-5.7e-05	-2.5274	0.000273	-2.6787	0.00164	-2.5669	-0.00105		0.1522	0.00262	2.3468	0.00184	1.0083	0.000297913	2.5824	0.0081		-15.019	-9.13769e-08	-14.7371	0.00024629	-15.3492	-4.53955e-05
-1.4396	-0.000259	-2.4879	-6e-05	-2.6596	0.000595	-2.5274	-0.00137		0.1542	0.00262	2.3861	0.00186	1.0183	0.000352517	2.59927	0.00816		-15.0033	-9.13769e-08	-14.7216	0.00024629	-15.3339	-4.71188e-05
-1.4001	-2.7e-05	-2.4485	-6.4e-05	-2.6404	-1.1e-05	-2.4879	-0.001		0.1561	0.00262	2.39655	0.00186	1.0283	0.000406046	2.6216	0.00824		-14.9875	-9.13769e-08	-14.7061	0.00024629	-15.3185	-4.8842e-05
-1.3607	-5.1e-05	-2.409	0	-2.6213	0.000133	-2.4485	-0.00152		0.1581	0.00262	2.4254	0.00187	1.0383	0.000458523	2.6609	0.00837		-14.9718	-9.13769e-08	-14.6905	0.00024629	-15.3032	-5.05653e-05
-1.3213	3.8e-05	-2.3696	1e-06	-2.6021	-0.000423	-2.409	-0.00173		0.16	0.00261	2.4646	0.00189	1.0483	0.000509972	2.67846	0.00843		-14.956	-9.13769e-08	-14.675	0.00024629	-15.2878	-5.22886e-05
-1.2818	0.00017	-2.3301	0.000264	-2.583	-0.000158	-2.3696	-0.00151		0.1619	0.00261	2.47705	0.00189	1.0582	0.000559917	2.7002	0.0085		-14.9402	-9.13769e-08	-14.6595	0.00024629	-15.2725	-5.40119e-05
-1.2424	0.000105	-2.2907	-3.3e-05	-2.5638	0.00186	-2.3301	-0.00189		0.1639	0.00261	2.5039	0.0019	1.0682	0.000609389	2.7394	0.00863		-14.9245	-9.13769e-08	-14.644	0.00024629	-15.2571	-5.57352e-05
-1.203	-0.0005	-2.2513	-0.000181	-2.5447	0.00282	-2.2907	-0.00249		0.1658	0.00261	2.5431	0.00192	1.0782	0.0006579	2.75764	0.00869		-14.9087	-9.13769e-08	-14.6285	0.00024629	-15.2418	-5.74586e-05
-1.1636	-0.00111	-2.2118	0.000105	-2.5256	0.00186	-2.2513	-0.00131		0.1678	0.00261	2.55755	0.00192	1.08109	0.000671753	2.7787	0.00875		-14.893	-9.13769e-08	-14.613	0.00024629	-15.2264	-5.91819e-05
-1.1242	-0.000965	-2.1724	9.3e-05	-2.5064	0.00101	-2.2118	0.000334		0.1697	0.00261	2.5824	0.00193	1.0882	0.000705472	2.8179	0.00887		-14.8772	-9.13769e-08	-14.5975	0.00024629	-15.2111	-6.09052e-05
-1.0847	-0.000319	-2.133	-0.000332	-2.4873	0.00139	-2.1724	-0.000149		0.1717	0.00261	2.6216	0.00194	1.0982	0.000752126	2.83682	0.00893		-14.8614	-9.13769e-08	-14.5819	0.00024629	-15.1957	-6.26286e-05
-1.0453	-0.000589	-2.0936	-0.000636	-2.4682	0.000179	-2.133	-0.00153		0.1736	0.00261	2.63805	0.00195	1.1082	0.000797882	2.8572	0.00899		-14.8457	-9.13769e-08	-14.5664	0.00024629	-15.1804	-6.4352e-05
-1.0059	-0.00141	-2.0542	-0.000752	-2.449	0.000115	-2.0936	-0.00274		0.1756	0.00261	2.6609	0.00195	1.1182	0.00084276	2.8965	0.00911		-14.8299	-9.13769e-08	-14.5509	0.00024629	-15.165	-6.60754e-05
-0.9665	-0.00169	-2.0147	-0.000411	-2.4299	0.000497	-2.0542	-0.0029		0.1775	0.00261	2.7002	0.00197	1.1282	0.00088678	2.91601	0.00916		-14.8142	-9.13769e-08	-14.5354	0.00024629	-15.1497	-6.77987e-05
-0.9271	-0.00111	-1.9753	-0.0004	-2.4108	0.00131	-2.0147	-0.00304		0.1795	0.00261	2.71855	0.00197	1.1382	0.000929961	2.9357	0.00922		-14.7984	-9.13769e-08	-14.5199	0.00024629	-15.1343	-6.95222e-05
-0.8877	-0.000741	-1.9359	-0.000345	-2.3917	0.00177	-1.9753	-0.00282		0.1814	0.00261	2.7394	0.00198	1.1482	0.000972323	2.975	0.00932		-14.7826	-9.13769e-08	-14.5044	0.00024629	-15.119	-7.12456e-05
-0.8483	-0.00101	-1.8965	4.5e-05	-2.3726	0.000989	-1.9359	-0.00303		0.1834	0.0026	2.7787	0.00199	1.1582	0.00101	2.99519	0.00938		-14.7669	-9.13769e-08	-14.4888	0.00024629	-15.1036	-7.2969e-05
-0.809	-0.000205	-1.8571	8.9e-05	-2.3534	0.000333	-1.8965	-0.00433		0.1853	0.0026	2.79905	0.002	1.16172	0.00103	3.0143	0.00943		-14.7511	-9.13769e-08	-14.4733	0.00024629	-15.0883	-7.46924e-05
-0.7696	5.9e-05	-1.8177	0	-2.3343	0.000149	-1.8571	-0.00409		0.1873	0.0026	2.8179	0.002	1.1682	0.00105	3.0535	0.00953		-14.7354	-9.13769e-08	-14.4578	0.00024629	-15.0729	-7.64159e-05
-0.7302	0.000184	-1.7783	-6.2e-05	-2.3152	9.6e-05	-1.8177	-0.00282		0.1892	0.0026	2.8572	0.00202	1.1783	0.0011	3.07437	0.00958		-14.7196	-9.13769e-08	-14.4423	0.00024629	-15.0576	-7.81393e-05
-0.6908	-0.000614	-1.739	7e-06	-2.2961	0.000745	-1.7783	-0.00225		0.1912	0.0026	2.87954	0.00202	1.1883	0.00113	3.0928	0.00963		-14.7038	-9.13769e-08	-14.4268	0.00024629	-15.0422	-7.98628e-05
-0.6514	-0.000162	-1.6996	-0.000516	-2.277	0.000711	-1.739	-0.00338		0.19276	0.0026	2.8965	0.00203	1.1983	0.00117	3.1321	0.00973		-14.6881	-9.13769e-08	-14.4113	0.00024629	-15.0268	-8.15863e-05
-0.6121	-0.000738	-1.6602	-0.000671	-2.2579	0.000558	-1.6996	-0.00263		0.1931	0.0026	2.9357	0.00204	1.2083	0.00121	3.15356	0.00978		-14.6723	-9.13769e-08	-14.3957	0.00024629	-15.0115	-8.33098e-05
-0.5727	-0.000554	-1.6208	-0.000355	-2.2388	-0.000101	-1.6602	-0.00195		0.1951	0.0026	2.96004	0.00205	1.2183	0.00125	3.1714	0.00982		-14.6565	-9.13769e-08	-14.3802	0.00024629	-14.9961	-8.50333e-05
-0.5333	-0.000378	-1.5814	-0.000116	-2.2197	-0.000833	-1.6208	-0.00333		0.197	0.0026	2.975	0.00205	1.2284	0.00128	3.2106	0.00992		-14.6408	-9.13769e-08	-14.3647	0.00024629	-14.9808	-8.67568e-05
-0.494	-0.000176	-1.5421	9.2e-05	-2.2006	-0.000345	-1.5814	-0.00481		0.199	0.0026	3.0143	0.00206	1.2384	0.00132	3.23274	0.00997		-14.625	-9.13769e-08	-14.3492	0.00024629	-14.9654	-8.84803e-05
-0.4546	0.000246	-1.5027	-0.000405	-2.1815	-0.000633	-1.5421	-0.00529		0.28414	0.00256	3.04054	0.00207	1.24236	0.00133	3.2499	0.01001		-14.6093	-9.13769e-08	-14.3337	0.00024629	-14.9501	-9.02038e-05
-0.4153	0.000181	-1.4633	-0.000671	-2.1624	-0.000712	-1.5027	-0.00601		0.37552	0.00253	3.0535	0.00207	1.2484	0.00136	3.2892	0.01009		-14.5935	-9.13769e-08	-14.3181	0.00024629	-14.9347	-9.19274e-05
-0.3759	-0.000281	-1.424	-0.000495	-2.1433	-0.00034	-1.4633	-0.00628		0.4669	0.00249	3.0928	0.00208	1.2585	0.00139	3.31192	0.01014		-14.5777	-9.13769e-08	-14.3026	0.00024629	-14.9194	-9.36509e-05
-0.3366	-0.000473	-1.3846	-0.00105	-2.1242	0.000818	-1.424	-0.00563		0.55828	0.00245	3.12104	0.00209	1.2685	0.00142	3.3284	0.01018		-14.562	-9.13769e-08	-14.2871	0.00024629	-14.904	-9.53745e-05
-0.2972	-2.4e-05	-1.3453	-0.00133	-2.1051	-0.000723	-1.3846	-0.00663		0.64966	0.00242	3.1321	0.00209	1.2785	0.00146	3.3677	0.01026		-14.5462	-9.13769e-08	-14.2716	0.00024629	-14.8887	-9.7098e-05
-0.2579	-0.000405	-1.3059	-0.0013	-2.086	-0.00165	-1.3453	-0.00724		0.6689	0.00241	3.1714	0.0021	1.2886	0.00149	3.3911	0.01031		-14.5305	-9.13769e-08	-14.2561	0.00024629	-14.8733	-9.88216e-05
-0.2185	-0.000862	-1.2666	-0.0017	-2.0669	-0.000934	-1.3059	-0.00647		0.6698	0.00241	3.20154	0.00211	1.2986	0.00152	3.407	0.01034		-14.5147	-9.13769e-08	-14.2406	0.00024629	-14.858	-0.000100545
-0.1792	-0.000786	-1.2272	-0.00166	-2.0478	9.5e-05	-1.2666	-0.00626		0.6709	0.00241	3.2106	0.00211	1.3087	0.00155	3.4463	0.01042		-14.499	-9.13769e-08	-14.225	0.00024629	-14.8426	-0.000102269
-0.1398	-0.000216	-1.1879	-0.00136	-2.0287	-0.000379	-1.2272	-0.00768		0.74104	0.00239	3.2499	0.00212	1.3187	0.00158	3.47029	0.01047		-14.4832	-9.13769e-08	-14.2095	0.00024629	-14.8273	-0.000103992
-0.1681	-0.000405	-1.1485	-0.00139	-2.0096	-0.000544	-1.1879	-0.00948		0.83242	0.00235	3.28204	0.00213	1.32299	0.0016	3.4856	0.0105		-14.4674	-9.13769e-08	-14.194	0.00024629	-14.8119	-0.000105716
-0.1662	-0.000132	-1.1092	-0.00144	-1.9905	-0.000362	-1.1485	-0.01118		0.9238	0.00232	3.2892	0.00214	1.3287	0.00162	3.5248	0.01058		-14.4517	-9.13769e-08	-14.1785	0.00024629	-14.7966	-0.00010744
-0.1642	0.000103	-1.0698	-0.00128	-1.9715	-0.000389	-1.1092	-0.0125		1.01518	0.00229	3.3284	0.00215	1.3388	0.00165	3.54947	0.01062		-14.4359	-9.13769e-08	-14.163	0.00024629	-14.7812	-0.000109163
-0.1622	-3e-06	-1.0305	-0.00147	-1.9524	0.000416	-1.0698	-0.01263		1.10656	0.00226	3.36253	0.00215	1.3489	0.00167	3.5641	0.01065		-14.4201	-9.13769e-08	-14.1475	0.00024629	-14.7659	-0.000110887
-0.1603	8.1e-05	-0.9912	-0.00213	-1.948	-0.00227	-1.0305	-0.01259		1.19794	0.00222	3.3677	0.00216	1.3589	0.0017	3.6034	0.01072		-14.4044	-9.13769e-08	-14.132	0.00024629	-14.7505	-0.000112611
-0.1583	0.000324	-0.9519	-0.00222	-1.9381	2.1e-05	-0.9912	-0.01291		1.28932	0.00219	3.407	0.00217	1.369	0.00173	3.62865	0.01077		-14.3886	-9.13769e-08	-14.1164	0.00024629	-14.7352	-0.000114334
-0.1563	0.000232	-0.9125	-0.00274	-1.9282	0.00079	-0.9519	-0.014		1.38069	0.00216	3.44303	0.00218	1.379	0.00176	3.6427	0.01079		-14.3729	-9.13769e-08	-14.1009	0.00024629	-14.7198	-0.000116058
-0.1544	0.000146	-0.8732	-0.00292	-1.9183	-0.00128	-0.9125	-0.01595		1.47207	0.00213	3.4463	0.00218	1.3891	0.00179	3.682	0.01086		-14.3571	-9.13769e-08	-14.0854	0.00024629	-14.7044	-0.000117782
-0.1524	0.000105	-0.8339	-0.00306	-1.9084	-0.00211	-0.8732	-0.01687		1.56345	0.00211	3.4856	0.00219	1.3992	0.00181	3.70784	0.01091		-14.3414	-9.13769e-08	-14.0699	0.00024629	-14.6891	-0.000119505
-0.1505	0.000151	-0.7946	-0.00303	-1.8986	-0.000655	-0.8339	-0.01754		1.65483	0.00208	3.52353	0.0022	1.40362	0.00183	3.7213	0.01093		-14.3256	-9.13769e-08	-14.0544	0.00024629	-14.6738	-0.000121229
-0.1485	0.000162	-0.7552	-0.00309	-1.8887	0.00166	-0.7946	-0.01753		1.74621	0.00205	3.5248	0.0022	1.4092	0.00184	3.7606	0.011		-14.3098	-9.13769e-08	-14.0389	0.00024629	-14.6584	-0.000122953
-0.1465	-0.000376	-0.7159	-0.00324	-1.8788	0.00226	-0.7552	-0.0187		1.83759	0.00202	3.5641	0.00221	1.4193	0.00187	3.78702	0.01104		-14.2941	-9.13769e-08	-14.0233	0.00024629	-14.643	-0.000124677
-0.1446	-0.000195	-0.6766	-0.00338	-1.8689	0.00246	-0.7159	-0.02157		1.92897	0.002	3.6034	0.00222	1.4294	0.00189	3.7999	0.01106		-14.2783	-9.13769e-08	-14.0078	0.00024629	-14.6277	-0.0001264
-0.1426	0.000238	-0.6373	-0.00384	-1.859	0.000599	-0.6766	-0.02462		2.02035	0.00197	3.60403	0.00222	1.4394	0.00192	3.8392	0.01113		-14.2625	-9.13769e-08	-13.9923	0.00024629	-14.6123	-0.000128124
-0.1406	0.000205	-0.598	-0.0043	-1.8492	-0.00067	-0.6373	-0.02656		2.11173	0.00194	3.6427	0.00223	1.4495	0.00194	3.8662	0.01117		-14.2468	-9.13769e-08	-13.9768	0.00024629	-14.597	-0.000129848
-0.1387	8.9e-05	-0.5587	-0.00497	-1.8393	-0.000258	-0.598	-0.02975		2.20311	0.00192	3.682	0.00224	1.4596	0.00197	3.8784	0.01119		-14.231	-9.13769e-08	-13.9613	0.00024629	-14.5816	-0.000131572
-0.1367	-0.000211	-0.5194	-0.00588	-1.8295	-0.000542	-0.5587	-0.03392		2.29449	0.00189	3.68453	0.00224	1.4697	0.00199	3.9177	0.01125		-14.2153	-9.13769e-08	-13.9458	0.00024629	-14.5663	-0.000133296
-0.1347	-0.000186	-0.4801	-0.00708	-1.8196	-0.000611	-0.5194	-0.04028		2.38587	0.00187	3.7213	0.00225	1.4797	0.00201	3.94539	0.01129		-14.1995	-9.13769e-08	-13.9302	0.00024629	-14.5509	-0.000135019
-0.1328	-0.000224	-0.4408	-0.009	-1.8098	-0.000426	-0.4801	-0.05519		2.47725	0.00184	3.7606	0.00226	1.48425	0.00203	3.957	0.01131		-14.1837	-9.13769e-08	-13.9147	0.00024629	-14.5356	-0.000136743
-0.1308	7.3e-05	-0.4015	-0.01363	-1.7999	-0.000463	-0.4408	-0.08118		2.56863	0.00182	3.76502	0.00226	1.4898	0.00204	3.9963	0.01136		-14.168	-9.13769e-08	-13.8992	0.00024629	-14.5202	-0.000138467
-0.1289	-0.000114	-0.3622	-0.0211	-1.7901	-0.000755	-0.4015	-0.11311		2.66001	0.0018	3.7999	0.00227	1.4999	0.00206	4.02457	0.01141		-14.1522	-9.13769e-08	-13.8837	0.00024629	-14.5049	-0.000140191
-0.1269	-1.6e-05	-0.3229	-0.02923	-1.7802	-0.000136	-0.3622	-0.141		2.75139	0.00178	3.8392	0.00228	1.51	0.00208	4.0356	0.01142		-14.1365	-9.13769e-08	-13.8682	0.00024629	-14.4895	-0.000141915
-0.1249	-6.8e-05	-0.2836	-0.03639	-1.7704	-0.000903	-0.3229	-0.16117		2.84277	0.00175	3.84552	0.00228	1.5201	0.00211	4.0749	0.01148		-14.1207	-9.13769e-08	-13.8527	0.00024629	-14.4742	-0.000143639
-0.123	-0.0002	-0.2443	-0.0405	-1.7606	-0.000878	-0.2836	-0.1759		2.93415	0.00173	3.8784	0.00229	1.5302	0.00213	4.10375	0.01152		-14.105	-9.13769e-08	-13.8371	0.00024629	-14.4588	-0.000145362
-0.121	2.2e-05	-0.205	-0.04356	-1.7508	0.000571	-0.2443	-0.18828		3.02553	0.00171	3.9177	0.0023	1.5403	0.00215	4.1142	0.01153		-14.0892	-9.13769e-08	-13.8216	0.00024629	-14.4435	-0.000147086
-0.119	0	-0.1657	-0.04594	-1.7409	0.000255	-0.205	-0.1967		3.11691	0.00169	3.92602	0.0023	1.5504	0.00217	4.1536	0.01159		-14.0734	-9.13769e-08	-13.8061	0.00024629	-14.4281	-0.00014881
-0.1171	3.8e-05	-0.1265	-0.04745	-1.7311	-0.000195	-0.1657	-0.19924		3.20829	0.00167	3.957	0.00231	1.5605	0.00219	4.18293	0.01162		-14.0577	-9.13769e-08	-13.7906	0.00024629	-14.4128	-0.000150534
-0.1151	8e-06	-0.0872	-0.04749	-1.7213	0.00205	-0.1265	-0.20125		3.29967	0.00165	3.9963	0.00232	1.56489	0.0022	4.1929	0.01164		-14.0419	-9.13769e-08	-13.7751	0.00024629	-14.3974	-0.000152258
-0.1132	-0.000351	-0.0479	-0.04844	-1.7115	0.0031	-0.0872	-0.20215		3.39105	0.00163	4.00652	0.00232	1.5706	0.00221	4.2322	0.01169		-14.0261	-9.13769e-08	-13.7596	0.00024629	-14.3821	-0.000153982
-0.1112	-0.000165	-0.0086	-0.04878	-1.7017	0.0031	-0.0479	-0.19974		3.48243	0.00161	4.0356	0.00233	1.5807	0.00223	4.26212	0.01173		-14.0104	-9.13769e-08	-13.744	0.00024629	-14.3667	-0.000155706
-0.1092	0.000495	0.0307	-0.04733	-1.6919	0.0015	-0.0086	-0.19306		3.57381	0.00159	4.0749	0.00233	1.5908	0.00225	4.2715	0.01174		-13.9946	-9.13769e-08	-13.7285	0.00024629	-14.3514	-0.00015743
-0.1073	0.000335	0.0699	-0.04586	-1.6821	0.000114	0.0307	-0.18456		3.66519	0.00157	4.08702	0.00234	1.6009	0.00227	4.3108	0.01179		-13.9789	-9.13769e-08	-13.713	0.00024629	-14.336	-0.000159154
-0.1053	0.00047	0.1092	-0.04331	-1.6723	-0.000184	0.0699	-0.17548		3.75657	0.00155	4.1142	0.00234	1.611	0.00229	4.3413	0.01183		-13.9631	-9.13769e-08	-13.6975	0.00024629	-14.3207	-0.000160878
-0.1034	0.000162	0.1485	-0.04149	-1.6625	0.000993	0.1092	-0.16369		3.84795	0.00153	4.1536	0.00235	1.6211	0.00231	4.3501	0.01184		-13.9473	-9.13769e-08	-13.682	0.00024629	-14.3053	-0.000162602
-0.1014	-0.000322	0.1878	-0.03878	-1.6527	0.00271	0.1485	-0.14695		3.93932	0.00152	4.16752	0.00236	1.6312	0.00233	4.3894	0.01188		-13.9316	-9.13769e-08	-13.6665	0.00024629	-14.2899	-0.000164326
-0.0994	-0.000381	0.227	-0.03468	-1.6429	0.00153	0.1878	-0.12671		4.0307	0.0015	4.1929	0.00236	1.6413	0.00235	4.42048	0.01192		-13.9158	-9.13769e-08	-13.6509	0.00024629	-14.2746	-0.00016605
-0.0975	-0.000414	0.2663	-0.02946	-1.6331	0.00189	0.227	-0.10219		4.12208	0.00148	4.2322	0.00237	1.64552	0.00235	4.4287	0.01193		-13.9001	-9.13769e-08	-13.6354	0.00024629	-14.2592	-0.000167774
-0.0955	-0.000308	0.3056	-0.02318	-1.6234	0.00284	0.2663	-0.07548		4.21346	0.00146	4.24801	0.00238	1.6514	0.00236	4.4681	0.01198		-13.8843	-9.13769e-08	-13.6199	0.00024629	-14.2439	-0.000169498
-0.0936	8.9e-05	0.3449	-0.01646	-1.6136	0.00234	0.3056	-0.05326		4.30484	0.00145	4.2715	0.00238	1.6616	0.00238	4.49967	0.01201		-13.8685	-9.13769e-08	-13.6044	0.00024629	-14.2285	-0.000171222
-0.0916	0.000289	0.3841	-0.01053	-1.6038	0.0008	0.3449	-0.03663		4.39622	0.00143	4.3108	0.00239	1.6717	0.0024	4.5074	0.01202		-13.8528	-9.13769e-08	-13.5889	0.00024629	-14.2132	-0.000172946
-0.0897	-8e-06	0.4234	-0.00653	-1.594	0.000668	0.3841	-0.02589		4.4876	0.00142	4.32851	0.0024	1.6818	0.00242	4.5467	0.01207		-13.837	-9.13769e-08	-13.5734	0.00024629	-14.1978	-0.00017467
-0.0877	-6.2e-05	0.4627	-0.00452	-1.5843	-0.000715	0.4234	-0.02081		4.57898	0.0014	4.3501	0.0024	1.6919	0.00243	4.57885	0.0121		-13.8213	-9.13769e-08	-13.5579	0.00024629	-14.1825	-0.000176394
-0.0857	-4.9e-05	0.5019	-0.00343	-1.5745	-0.00117	0.4627	-0.01739		4.67036	0.00139	4.3894	0.00241	1.702	0.00245	4.586	0.01211		-13.8055	-9.13769e-08	-13.5423	0.00024629	-14.1671	-0.000178118
-0.0838	-0.000135	0.5412	-0.00284	-1.5648	0.00149	0.5019	-0.01469		4.76174	0.00137	4.40901	0.00242	1.7122	0.00247	4.6254	0.01215		-13.7897	-9.13769e-08	-13.5268	0.00024629	-14.1518	-0.000179842
-0.0818	0.000146	0.5804	-0.00296	-1.555	0.00156	0.5412	-0.01247		4.85312	0.00136	4.4287	0.00242	1.7223	0.00248	4.65803	0.01219		-13.774	-9.13769e-08	-13.5113	0.00024629	-14.1364	-0.000181566
-0.0799	0.000427	0.6197	-0.0031	-1.5453	-0.00216	0.5804	-0.01089		4.9445	0.00134	4.4681	0.00243	1.72615	0.00249	4.6647	0.0122		-13.7582	-9.13769e-08	-13.4958	0.00024629	-14.1211	-0.00018329
-0.0779	0.000124	0.659	-0.00262	-1.5355	-0.00416	0.6197	-0.00886		5.03588	0.00133	4.48951	0.00244	1.7324	0.0025	4.704	0.01224		-13.7425	-9.13769e-08	-13.4803	0.00024629	-14.1057	-0.000185015
-0.076	-7e-05	0.6982	-0.0021	-1.5258	-0.00211	0.659	-0.0088		5.12726	0.00131	4.5074	0.00244	1.7426	0.00252	4.73722	0.01227		-13.7267	-9.13769e-08	-13.4648	0.00024629	-14.0904	-0.000186739
-0.074	-0.00057	0.7375	-0.00167	-1.516	-0.000304	0.6982	-0.00714		5.21864	0.0013	4.5467	0.00245	1.7527	0.00253	4.7433	0.01228		-13.7109	-9.13769e-08	-13.4492	0.00024629	-14.075	-0.000188463
-0.072	-0.00105	0.7767	-0.00114	-1.5063	-0.000918	0.7375	-0.00566		5.31002	0.00129	4.57001	0.00245	1.7628	0.00255	4.7827	0.01232		-13.6952	-9.13769e-08	-13.4337	0.00024629	-14.0597	-0.000190187
-0.0701	-0.0008	0.816	-0.000668	-1.4965	-0.0014	0.7767	-0.00584		5.4014	0.00127	4.586	0.00246	1.773	0.00256	4.8164	0.01235		-13.6794	-9.13769e-08	-13.4182	0.00024629	-14.0443	-0.000191911
-0.0681	-0.000349	0.8553	-0.000375	-1.4868	-0.000167	0.816	-0.00608		5.49278	0.00126	4.6254	0.00247	1.7831	0.00258	4.822	0.01236		-13.6637	-9.13769e-08	-13.4027	0.00024629	-14.029	-0.000193635
-0.0662	-0.000254	0.8945	-0.000905	-1.4771	0.000523	0.8553	-0.00592		5.58416	0.00125	4.6505	0.00247	1.7932	0.00259	4.8614	0.0124		-13.6479	-9.13769e-08	-13.3872	0.00024629	-14.0136	-0.00019536
-0.0642	-0.000203	0.9338	-0.000714	-1.4673	0.00129	0.8945	-0.00507		5.67554	0.00123	4.6647	0.00248	1.8034	0.00261	4.89558	0.01243		-13.6321	-9.13769e-08	-13.3717	0.00024629	-13.9983	-0.000197084
-0.0623	0.000132	0.973	-0.000593	-1.4576	0.00169	0.9338	-0.00411		5.76692	0.00122	4.704	0.00249	1.80678	0.00261	4.9007	0.01243		-13.6164	-9.13769e-08	-13.3561	0.00024629	-13.9829	-0.000198808
-0.0603	0.000135	1.0123	-5.6e-05	-1.4479	0.00193	0.973	-0.00296		5.8583	0.00121	4.731	0.00249	1.8135	0.00262	4.94	0.01247		-13.6006	-9.13769e-08	-13.3406	0.00024629	-13.9675	-0.000200532
-0.0584	0.000111	1.0515	-5.2e-05	-1.4381	0.00247	1.0123	-0.0033		5.94968	0.0012	4.7433	0.0025	1.8237	0.00264	4.97476	0.0125		-13.5849	-9.13769e-08	-13.3251	0.00024629	-13.9522	-0.000202256
-0.0564	-0.000127	1.0908	-0.000597	-1.4284	0.00121	1.0515	-0.00243		6.04106	0.00119	4.7827	0.0025	1.8338	0.00265	4.9794	0.01251		-13.5691	-9.13769e-08	-13.3096	0.00024629	-13.9368	-0.000203981
-0.0544	5.9e-05	1.13	-0.000396	-1.4187	-0.00162	1.0908	-0.00209		6.13244	0.00118	4.8115	0.00251	1.844	0.00267	5.0187	0.01255		-13.5533	-9.13769e-08	-13.2941	0.00024629	-13.9215	-0.000205705
-0.0525	-0.000132	1.1693	0.000337	-1.409	-0.00269	1.13	-0.000989		6.22382	0.00116	4.822	0.00251	1.8541	0.00268	5.05395	0.01258		-13.5376	-9.13769e-08	-13.2786	0.00024629	-13.9061	-0.000207429
-0.0505	0.000127	1.2086	0.000752	-1.3993	-0.00364	1.1693	-0.000459		6.3152	0.00115	4.8614	0.00252	1.8643	0.00269	5.0581	0.01258		-13.5218	-9.13769e-08	-13.263	0.00024629	-13.8908	-0.000209153
-0.0486	-7.8e-05	1.2478	0.000252	-1.3896	-0.00331	1.2086	-0.000395		6.40658	0.00114	4.892	0.00253	1.8744	0.00271	5.0974	0.01262		-13.5061	-9.13769e-08	-13.2475	0.00024629	-13.8754	-0.000210878
-0.0466	0.00037	1.2871	0.000193	-1.3798	-0.00199	1.2478	0.000688		6.49795	0.00113	4.9007	0.00253	1.8846	0.00272	5.13313	0.01265		-13.4903	-9.13769e-08	-13.232	0.00024629	-13.8601	-0.000212602
-0.0447	0.000219	1.3263	0.000288	-1.3701	-0.000223	1.2871	0.000158		6.58933	0.00112	4.94	0.00254	1.88742	0.00272	5.1368	0.01265		-13.4745	-9.13769e-08	-13.2165	0.00024629	-13.8447	-0.000214326
-0.0427	-0.000103	1.3656	0.000392	-1.3604	0.000989	1.3263	0.000519		6.68071	0.00111	4.9725	0.00255	1.8947	0.00273	5.1761	0.01269		-13.4588	-9.13769e-08	-13.201	0.00024629	-13.8294	-0.000216051
-0.0408	-0.000227	1.4048	0.000567	-1.3507	0.000542	1.3656	0.000815		6.77209	0.0011	4.9794	0.00255	1.9049	0.00275	5.21231	0.01272		-13.443	-9.13769e-08	-13.1855	0.00024629	-13.814	-0.000217775
-0.0388	-0.000332	1.4441	0.000678	-1.341	0.000533	1.4048	0.00214		6.86347	0.00109	5.0187	0.00256	1.915	0.00276	5.2155	0.01272		-13.4273	-9.13769e-08	-13.1699	0.00024629	-13.7987	-0.000219499
-0.0369	-0.000205	1.4833	0.000368	-1.3313	-4.1e-05	1.4441	0.00216		6.95485	0.00108	5.053	0.00257	1.9252	0.00277	5.2548	0.01276		-13.4115	-9.13769e-08	-13.1544	0.00024629	-13.7833	-0.000221224
-0.0349	-0.00023	1.5226	0.000459	-1.3216	-0.00202	1.4833	0.00327		7.04623	0.00107	5.0581	0.00257	1.9354	0.00278	5.2915	0.01279		-13.3957	-9.13769e-08	-13.1389	0.00024629	-13.768	-0.000222948
-0.033	-0.000308	1.5618	0.000919	-1.3119	-0.00076	1.5226	0.00326		7.13761	0.00106	5.0974	0.00258	1.9455	0.0028	5.2942	0.01279		-13.38	-9.13769e-08	-13.1234	0.00024629	-13.7526	-0.000224672
-0.031	5.9e-05	1.6011	0.00172	-1.3022	-0.000129	1.5618	0.0031		7.22899	0.00105	5.13349	0.00259	1.9557	0.00281	5.3336	0.01282		-13.3642	-9.13769e-08	-13.1079	0.00024629	-13.7373	-0.000226397
-0.0291	0.000114	1.6403	0.00175	-1.2925	-0.000425	1.6011	0.00278		7.32037	0.00105	5.1368	0.00259	1.9658	0.00282	5.37068	0.01285		-13.3484	-9.13769e-08	-13.0924	0.00024629	-13.7219	-0.000228121
-0.0271	-0.000205	1.6796	0.00079	-1.2829	0.000252	1.6403	0.00135		7.41175	0.00104	5.1761	0.0026	1.96805	0.00282	5.3729	0.01285		-13.3327	-9.13769e-08	-13.0769	0.00024629	-13.7066	-0.000229846
-0.0251	-0.000289	1.7188	0.00108	-1.2732	-6.7e-05	1.6796	0.00165		7.50313	0.00103	5.21399	0.0026	1.976	0.00283	5.4123	0.01289		-13.3169	-9.13769e-08	-13.0613	0.00024629	-13.6912	-0.00023157
-0.0232	-0.000151	1.7581	0.00107	-1.2635	-0.000521	1.7188	0.00243		7.59451	0.00102	5.2155	0.00261	1.9862	0.00285	5.44986	0.01292		-13.3012	-9.13769e-08	-13.0458	0.00024629	-13.6759	-0.000233294
-0.0212	0.000254	1.7973	0.00134	-1.2538	-0.00106	1.7581	0.00384		7.68589	0.00101	5.2548	0.00261	1.9963	0.00286	5.4517	0.01292		-13.2854	-9.13769e-08	-13.0303	0.00024629	-13.6605	-0.000235019
-0.0193	0.000224	1.8366	0.00113	-1.2441	-0.00182	1.7973	0.0043		7.77727	0.001	5.2942	0.00262	2.0065	0.00287	5.491	0.01295		-13.2697	-9.13769e-08	-13.0148	0.00024629	-13.6451	-0.000236743
-0.0173	0.000151	1.8758	0.00101	-1.2344	-0.00172	1.8366	0.00588		7.86865	0.000995674	5.29449	0.00262	2.0167	0.00288	5.52904	0.01298		-13.2539	-9.13769e-08	-12.9993	0.00024629	-13.6298	-0.000238468
-0.0154	-0.000132	1.9151	0.000915	-1.2247	-0.00135	1.8758	0.00592		7.96003	0.000987861	5.3336	0.00263	2.0269	0.00289	5.5304	0.01298		-13.2381	-9.13769e-08	-12.9838	0.00024629	-13.6144	-0.000240192
-0.0134	-0.000208	1.9543	0.000897	-1.2151	0.000484	1.9151	0.00557		8.05141	0.000980192	5.3729	0.00264	2.037	0.0029	5.5698	0.01301		-13.2224	-9.13769e-08	-12.9682	0.00024629	-13.5991	-0.000241917
-0.0115	0.000103	1.9936	0.00109	-1.2054	0.00196	1.9543	0.0063		8.14279	0.000972665	5.37499	0.00264	2.0472	0.00292	5.60823	0.01304		-13.2066	-9.13769e-08	-12.9527	0.00024629	-13.5837	-0.000243641
-0.0095	-0.000195	2.0328	0.00104	-1.1957	0.0022	1.9936	0.00662		8.23417	0.000965278	5.4123	0.00265	2.04868	0.00292	5.6092	0.01304		-13.1908	-9.13769e-08	-12.9372	0.00024629	-13.5684	-0.000245366
-0.0076	-0.00053	2.0721	0.000915	-1.186	0.000795	2.0328	0.0073		8.32555	0.000958027	5.4517	0.00266	2.0574	0.00293	5.6485	0.01307		-13.1751	-9.13769e-08	-12.9217	0.00024629	-13.553	-0.00024709
-0.0056	-0.00127	2.1113	0.00132	-1.1764	0.000593	2.0721	0.00831		8.41693	0.000950911	5.45549	0.00266	2.0676	0.00294	5.68741	0.0131		-13.1593	-9.13769e-08	-12.9062	0.00024629	-13.5377	-0.000248815
-0.0037	-0.0023	2.1506	0.00159	-1.1667	-0.000645	2.1113	0.00641		8.50831	0.000943926	5.491	0.00267	2.0777	0.00295	5.6879	0.0131		-13.1436	-9.13769e-08	-12.8907	0.00024629	-13.5223	-0.000250539
-0.0017	-0.00303	2.1898	0.00173	-1.157	-0.00252	2.1506	0.00585		8.59969	0.000937071	5.5304	0.00268	2.0879	0.00296	5.7273	0.01313		-13.1278	-9.13769e-08	-12.8751	0.00024629	-13.507	-0.000252264
0.0002	-0.00337	2.2291	0.0018	-1.1473	-0.0031	2.1898	0.00728		8.69107	0.000930342	5.53598	0.00268	2.0981	0.00297	5.76659	0.01316		-13.112	-9.13769e-08	-12.8596	0.00024629	-13.4916	-0.000253988
0.0022	-0.00334	2.2683	0.00151	-1.1377	-0.00279	2.2291	0.00864		8.78245	0.000923738	5.5698	0.00269	2.1083	0.00298	5.7667	0.01316		-13.0963	-9.13769e-08	-12.8441	0.00024629	-13.4763	-0.000255713
0.0041	-0.00184	2.3076	0.00148	-1.128	-0.00367	2.2683	0.00717		8.87383	0.000917256	5.6092	0.00269	2.1184	0.00299	5.8061	0.01319		-13.0805	-9.13769e-08	-12.8286	0.00024629	-13.4609	-0.000257437
0.0061	0.000643	2.3468	0.00179	-1.1183	-0.00355	2.3076	0.00629		8.96521	0.000910894	5.61648	0.0027	2.1286	0.003	5.8455	0.01321		-13.0648	-9.13769e-08	-12.8131	0.00024629	-13.4456	-0.000259162
0.008	0.00471	2.3861	0.00159	-1.1087	-0.0017	2.3468	0.00591		9.05658	0.00090465	5.6485	0.0027	2.12931	0.003	5.84578	0.01321		-13.049	-9.13769e-08	-12.7975	0.00024629	-13.4302	-0.000260887
0.01	0.00934	2.4254	0.00151	-1.099	-0.00214	2.3861	0.00642		9.14796	0.000898521	5.6879	0.00271	2.1388	0.00301	5.8849	0.01324		-13.0333	-9.13769e-08	-12.782	0.00024629	-13.4149	-0.000262611
0.0119	0.01193	2.4646	0.00134	-1.0893	-0.00335	2.4254	0.00801		9.23934	0.000892506	5.69698	0.00271	2.149	0.00302	5.9243	0.01327		-13.0175	-9.13769e-08	-12.7665	0.00024629	-13.3995	-0.000264336
0.0139	0.01211	2.5039	0.00188	-1.0797	-0.00449	2.4646	0.00804		9.33072	0.000886602	5.7273	0.00272	2.1592	0.00303	5.92496	0.01327		-13.0017	-9.13769e-08	-12.751	0.00024629	-13.3842	-0.00026606
0.0158	0.01022	2.5431	0.00216	-1.07	-0.00475	2.5039	0.00802		9.4221	0.000880807	5.7667	0.00273	2.1694	0.00304	5.9637	0.0133		-12.986	-9.13769e-08	-12.7355	0.00024629	-13.3688	-0.000267785
0.0178	0.00711	2.5824	0.00203	-1.0604	-0.00359	2.5431	0.00812		9.51348	0.00087512	5.77748	0.00273	2.1796	0.00305	6.0031	0.01333		-12.9702	-9.13769e-08	-12.72	0.00024629	-13.3535	-0.00026951
0.0197	0.00442	2.6216	0.00162	-1.0507	-0.00213	2.5824	0.00838		9.60486	0.000869538	5.8061	0.00274	2.1897	0.00306	6.00414	0.01333		-12.9544	-9.13769e-08	-12.7045	0.00024629	-13.3381	-0.000271234
0.0217	0.00281	2.6609	0.00172	-1.041	-0.00225	2.6216	0.00839		9.69624	0.000864059	5.8455	0.00275	2.1999	0.00307	6.0425	0.01335		-12.9387	-9.13769e-08	-12.6889	0.00024629	-13.3228	-0.000272959
0.0236	0.00204	2.7002	0.00187	-1.0314	-0.00346	2.6609	0.01018		9.78762	0.000858681	5.85798	0.00275	2.20995	0.00308	6.0819	0.01338		-12.9229	-9.13769e-08	-12.6734	0.00024629	-13.3074	-0.000274684
0.0256	0.00188	2.7394	0.00147	-1.0217	-0.00379	2.7002	0.01105		9.879	0.000853403	5.8849	0.00276	2.2101	0.00308	6.08333	0.01338		-12.9072	-9.13769e-08	-12.6579	0.00024629	-13.292	-0.000276408
0.0275	0.00262	2.7787	0.00168	-1.0121	-0.00363	2.7394	0.01072		9.97038	0.000848223	5.9243	0.00277	2.2203	0.00309	6.1213	0.01341		-12.8914	-9.13769e-08	-12.6424	0.00024629	-13.2767	-0.000278133
0.0295	0.00337	2.8179	0.00201	-1.0024	-0.00135	2.7787	0.0092		10.0618	0.000843139	5.93848	0.00277	2.2305	0.0031	6.1607	0.01343		-12.8757	-9.13769e-08	-12.6269	0.00024629	-13.2614	-0.000279858
0.0314	0.00338	2.8572	0.0017	-0.9928	-0.0006	2.8179	0.00649		10.1531	0.000838148	5.9637	0.00277	2.2407	0.00311	6.16251	0.01343		-12.8599	-9.13769e-08	-12.6114	0.00024629	-13.246	-0.000281583
0.0334	0.00353	2.8965	0.00187	-0.9831	-0.00175	2.8572	0.00744		10.2445	0.00083325	6.0031	0.00278	2.2509	0.00312	6.2001	0.01346		-12.8441	-9.13769e-08	-12.5958	0.00024629	-13.2306	-0.000283307
0.0353	0.00373	2.9357	0.00215	-0.9735	-0.000914	2.8965	0.00841		10.3359	0.000828443	6.01897	0.00279	2.2611	0.00313	6.2395	0.01348		-12.8284	-9.13769e-08	-12.5803	0.00024629	-13.2153	-0.000285032
0.0373	0.00328	2.975	0.00168	-0.9638	-0.00134	2.9357	0.00831		10.4273	0.000823724	6.0425	0.00279	2.2713	0.00314	6.24169	0.01348		-12.8126	-9.13769e-08	-12.5648	0.00024629	-13.1999	-0.000286757
0.0392	0.0035	3.0143	0.00172	-0.9541	-0.00262	2.975	0.00833		10.5187	0.000819093	6.0819	0.0028	2.2815	0.00315	6.279	0.01351		-12.7968	-9.13769e-08	-12.5493	0.00024629	-13.1846	-0.000288482
0.0412	0.00346	3.0535	0.00183	-0.9445	-0.00439	3.0143	0.0078		10.61	0.000814548	6.09947	0.0028	2.29058	0.00316	6.3184	0.01353		-12.7811	-9.13769e-08	-12.5338	0.00024629	-13.1692	-0.000290206
0.0431	0.00338	3.0928	0.00206	-0.9348	-0.00355	3.0535	0.00783		10.7014	0.000810087	6.1213	0.00281	2.2916	0.00316	6.32087	0.01354		-12.7653	-9.13769e-08	-12.5183	0.00024629	-13.1539	-0.000291931
0.0451	0.00345	3.1321	0.00196	-0.9252	-0.00276	3.0928	0.00773		10.7928	0.000805708	6.1607	0.00282	2.3018	0.00317	6.3578	0.01356		-12.7496	-9.13769e-08	-12.5027	0.00024629	-13.1385	-0.000293656
0.047	0.0034	3.1714	0.00232	-0.9155	-0.00293	3.1321	0.00645		10.8842	0.00080141	6.17997	0.00282	2.312	0.00318	6.3972	0.01358		-12.7338	-9.13769e-08	-12.4872	0.00024629	-13.1232	-0.000295381
0.049	0.00326	3.2106	0.00233	-0.9059	-0.00356	3.1714	0.00798		10.9756	0.000797192	6.2001	0.00283	2.3222	0.00318	6.40006	0.01359		-12.718	-9.13769e-08	-12.4717	0.00024629	-13.1078	-0.000297106
0.0509	0.00349	3.2499	0.00188	-0.8962	-0.00348	3.2106	0.01007		11.0669	0.000793052	6.2395	0.00283	2.3324	0.00319	6.4367	0.01361		-12.7023	-9.13769e-08	-12.4562	0.00024629	-13.0925	-0.00029883
0.0529	0.0036	3.2892	0.00182	-0.8866	-0.00374	3.2499	0.00946		11.1583	0.000788989	6.26047	0.00284	2.3426	0.0032	6.4761	0.01363		-12.6865	-9.13769e-08	-12.4407	0.00024629	-13.0771	-0.000300555
0.0548	0.00394	3.3284	0.00172	-0.8769	-0.00354	3.2892	0.00909		11.2497	0.000785	6.279	0.00284	2.3528	0.00321	6.47924	0.01364		-12.6708	-9.13769e-08	-12.4252	0.00024629	-13.0618	-0.00030228
0.0568	0.00388	3.3677	0.00198	-0.8673	-0.00435	3.3284	0.00977		11.3411	0.000781086	6.3184	0.00285	2.363	0.00322	6.5155	0.01366		-12.655	-9.13769e-08	-12.4096	0.00024629	-13.0464	-0.000304005
0.0587	0.00394	3.407	0.00211	-0.8576	-0.00617	3.3677	0.01084		11.4325	0.000777244	6.34097	0.00286	2.37121	0.00323	6.555	0.01368		-12.6392	-9.13769e-08	-12.3941	0.00024629	-13.0311	-0.00030573
0.0607	0.00385	3.4463	0.00235	-0.848	-0.00546	3.407	0.01043		11.5238	0.000773473	6.3578	0.00286	2.3732	0.00323	6.55842	0.01368		-12.6235	-9.13769e-08	-12.3786	0.00024629	-13.0157	-0.000307455
0.0626	0.00392	3.4856	0.00244	-0.8383	-0.00458	3.4463	0.00935		11.6152	0.000769772	6.3972	0.00287	2.3834	0.00324	6.5944	0.01371		-12.6077	-9.13769e-08	-12.3631	0.00024629	-13.0004	-0.00030918
0.0646	0.00382	3.5248	0.00283	-0.8287	-0.00311	3.4856	0.00838		11.7066	0.000766139	6.42146	0.00287	2.3936	0.00325	6.6338	0.01373		-12.592	-9.13769e-08	-12.3476	0.00024629	-12.985	-0.000310905
0.0665	0.00346	3.5641	0.00257	-0.819	-0.0023	3.5248	0.00967		11.798	0.000762574	6.4367	0.00288	2.4038	0.00325	6.63761	0.01373		-12.5762	-9.1377e-08	-12.3321	0.00024629	-12.9697	-0.000312629
0.0684	0.00346	3.6034	0.00219	-0.8094	-0.00247	3.5641	0.01139		11.8894	0.000759074	6.4761	0.00289	2.414	0.00326	6.6733	0.01375		-12.5604	-9.1377e-08	-12.3165	0.00024629	-12.9543	-0.000314354
0.0704	0.00378	3.6427	0.00225	-0.7998	-0.00389	3.6034	0.01217		11.9807	0.00075564	6.50196	0.00289	2.4242	0.00327	6.7127	0.01378		-12.5447	-9.1377e-08	-12.301	0.00024629	-12.939	-0.000316079
0.0723	0.00375	3.682	0.0023	-0.7901	-0.00502	3.6427	0.01183		12.0721	0.000752268	6.5155	0.00289	2.4344	0.00328	6.71679	0.01378		-12.5289	-9.1377e-08	-12.2855	0.00024629	-12.9236	-0.000317804
0.0743	0.004	3.7213	0.00201	-0.7805	-0.00503	3.682	0.00998		12.1635	0.00074896	6.555	0.0029	2.4446	0.00329	6.7522	0.0138		-12.5132	-9.1377e-08	-12.27	0.00024629	-12.9083	-0.000319529
0.0762	0.00341	3.7606	0.00176	-0.7708	-0.00301	3.7213	0.01077		12.2549	0.000745712	6.58246	0.00291	2.45184	0.00329	6.7916	0.01382		-12.4974	-9.1377e-08	-12.2545	0.00024629	-12.8929	-0.000321254
0.0782	0.00354	3.7999	0.00166	-0.7612	-0.00318	3.7606	0.01173		12.3462	0.000742525	6.5944	0.00291	2.4548	0.0033	6.79597	0.01383		-12.4816	-9.1377e-08	-12.239	0.00024629	-12.8775	-0.000322979
0.0801	0.00381	3.8392	0.00174	-0.7515	-0.00648	3.7999	0.01243		12.4376	0.000739396	6.6338	0.00292	2.465	0.0033	6.8311	0.01385		-12.4659	-9.1377e-08	-12.2234	0.00024629	-12.8622	-0.000324704
0.0821	0.0036	3.8784	0.00207	-0.7419	-0.00895	3.8392	0.01045		12.529	0.000736326	6.66296	0.00293	2.4752	0.00331	6.8705	0.01387		-12.4501	-9.1377e-08	-12.2079	0.00024629	-12.8468	-0.000326429
0.084	0.00328	3.9177	0.00241	-0.7322	-0.00945	3.8784	0.00948		12.6204	0.000733312	6.6733	0.00293	2.4854	0.00332	6.87516	0.01387		-12.4344	-9.1377e-08	-12.1924	0.00024629	-12.8315	-0.000328154
0.086	0.00337	3.957	0.00225	-0.7226	-0.00725	3.9177	0.01194		12.7118	0.000730354	6.7127	0.00294	2.4956	0.00333	6.91	0.01389		-12.4186	-9.1377e-08	-12.1769	0.00024629	-12.8161	-0.000329879
0.0879	0.00316	3.9963	0.00215	-0.7129	-0.00514	3.957	0.01259		12.8032	0.000727451	6.74346	0.00294	2.5058	0.00334	6.9495	0.01392		-12.4028	-9.1377e-08	-12.1614	0.00024629	-12.8008	-0.000331604
0.0899	0.00323	4.0356	0.0027	-0.7033	-0.00419	3.9963	0.01203		12.8945	0.000724602	6.7522	0.00294	2.516	0.00334	6.95434	0.01392		-12.3871	-9.1377e-08	-12.1459	0.00024629	-12.7854	-0.000333329
0.0918	0.00353	4.0749	0.00246	-0.6936	-0.00599	4.0356	0.01109		12.9859	0.000721805	6.7916	0.00295	2.5262	0.00335	6.9889	0.01394		-12.3713	-9.1377e-08	-12.1303	0.00024629	-12.7701	-0.000335054
0.0938	0.00342	4.1142	0.00251	-0.684	-0.00762	4.0749	0.01096		13.0773	0.00071906	6.82396	0.00296	2.53248	0.00336	7.0284	0.01396		-12.3556	-9.1377e-08	-12.1148	0.00024629	-12.7547	-0.000336779
0.0957	0.0033	4.1536	0.00276	-0.6743	-0.00608	4.1142	0.0115		13.1687	0.000716366	6.8311	0.00296	2.5364	0.00336	7.03352	0.01396		-12.3398	-9.1377e-08	-12.0993	0.00024629	-12.7394	-0.000338504
0.0977	0.00307	4.1929	0.00282	-0.6647	-0.0044	4.1536	0.01162		13.26	0.000713721	6.8705	0.00297	2.5466	0.00337	7.0679	0.01398		-12.324	-9.1377e-08	-12.0838	0.00024629	-12.724	-0.00034023
0.0996	0.00335	4.2322	0.00283	-0.655	-0.00618	4.1929	0.01012		13.3514	0.000711126	6.90445	0.00298	2.5568	0.00338	7.1073	0.014		-12.3083	-9.1377e-08	-12.0683	0.00024629	-12.7087	-0.000341955
0.1016	0.00325	4.2715	0.00245	-0.6454	-0.00596	4.2322	0.01182		13.4428	0.000708579	6.91	0.00298	2.567	0.00338	7.1127	0.01401		-12.2925	-9.1377e-08	-12.0528	0.00024629	-12.6933	-0.00034368
0.1035	0.00316	4.3108	0.00231	-0.6357	-0.00476	4.2715	0.01102		13.5342	0.000706078	6.9495	0.00299	2.5772	0.00339	7.1468	0.01403		-12.2768	-9.1377e-08	-12.0373	0.00024629	-12.678	-0.000345405
0.1055	0.00333	4.3501	0.00244	-0.6261	-0.00477	4.3108	0.01057		13.6256	0.000703624	6.98495	0.00299	2.5873	0.0034	7.1863	0.01405		-12.261	-9.1377e-08	-12.0217	0.00024629	-12.6626	-0.00034713
0.1074	0.00334	4.3894	0.0028	-0.6164	-0.00419	4.3501	0.01277		13.717	0.000701216	6.9889	0.00299	2.5975	0.00341	7.19189	0.01405		-12.2452	-9.1377e-08	-12.0062	0.00024629	-12.6473	-0.000348855
0.1094	0.00325	4.4287	0.00276	-0.6067	-0.00351	4.3894	0.01467		13.8083	0.000698852	7.0284	0.003	2.6077	0.00341	7.2258	0.01407		-12.2295	-9.1377e-08	-11.9907	0.00024629	-12.6319	-0.00035058
0.1113	0.00329	4.4681	0.00233	-0.5971	-0.00442	4.4287	0.01338		13.8997	0.000696532	7.06545	0.00301	2.61311	0.00342	7.2652	0.01409		-12.2137	-9.1377e-08	-11.9752	0.00024629	-12.6166	-0.000352306
0.1132	0.00361	4.5074	0.00238	-0.5874	-0.00777	4.4681	0.01172		13.9911	0.000694254	7.0679	0.00301	2.6179	0.00342	7.27107	0.01409		-12.198	-9.1377e-08	-11.9597	0.00024629	-12.6012	-0.000354031
0.1152	0.00366	4.5467	0.0028	-0.5778	-0.008	4.5074	0.0112		14.0825	0.000692019	7.1073	0.00302	2.6281	0.00343	7.3047	0.01411		-12.1822	-9.13771e-08	-11.9442	0.00024629	-12.5859	-0.000355756
0.1171	0.00334	4.586	0.0023	-0.5681	-0.00606	4.5467	0.01083		14.1738	0.000689825	7.14595	0.00303	2.6383	0.00344	7.3442	0.01413		-12.1664	-9.13771e-08	-11.9286	0.00024629	-12.5705	-0.000357481
0.1191	0.00329	4.6254	0.00228	-0.5585	-0.00533	4.586	0.01148		14.2652	0.000687672	7.1468	0.00303	2.6485	0.00345	7.35025	0.01414		-12.1507	-9.13771e-08	-11.9131	0.00024629	-12.5551	-0.000359206
0.121	0.00347	4.6647	0.00233	-0.5488	-0.00494	4.6254	0.01233		14.3566	0.000685559	7.1863	0.00304	2.6587	0.00345	7.3837	0.01416		-12.1349	-9.13771e-08	-11.8976	0.00024629	-12.5398	-0.000360931
0.123	0.0032	4.704	0.00225	-0.5391	-0.00599	4.6647	0.01129		14.448	0.000683485	7.2258	0.00304	2.6689	0.00346	7.4232	0.01418		-12.1191	-9.13771e-08	-11.8821	0.00024629	-12.5244	-0.000362657
0.1249	0.00293	4.7433	0.00204	-0.5295	-0.00531	4.704	0.01163		14.5394	0.000681449	7.22645	0.00304	2.6791	0.00347	7.42944	0.01418		-12.1034	-9.13771e-08	-11.8666	0.00024629	-12.5091	-0.000364382
0.1269	0.00256	4.7827	0.00239	-0.5198	-0.00519	4.7433	0.01191		14.6307	0.000679451	7.2652	0.00305	2.6893	0.00347	7.4627	0.0142		-12.0876	-9.13771e-08	-11.8511	0.00024629	-12.4937	-0.000366107
0.1288	0.00237	4.822	0.00236	-0.5102	-0.00546	4.7827	0.01242		14.7221	0.000677489	7.3047	0.00306	2.69374	0.00348	7.5022	0.01422		-12.0719	-9.13771e-08	-11.8355	0.00024629	-12.4784	-0.000367832
0.1308	0.00259	4.8614	0.00254	-0.5005	-0.00642	4.822	0.01305		14.8135	0.000675564	7.30695	0.00306	2.6995	0.00348	7.50862	0.01422		-12.0561	-9.13771e-08	-11.82	0.00024629	-12.463	-0.000369558
0.1327	0.00305	4.9007	0.00274	-0.4908	-0.00785	4.8614	0.01117		14.9049	0.000673675	7.3442	0.00307	2.7097	0.00349	7.5417	0.01424		-12.0404	-9.13771e-08	-11.8045	0.00024629	-12.4477	-0.000371283
0.1347	0.00281	4.94	0.00286	-0.4812	-0.0082	4.9007	0.01181		14.9963	0.000671821	7.3837	0.00308	2.7199	0.0035	7.5812	0.01426		-12.0246	-9.13771e-08	-11.789	0.00024629	-12.4323	-0.000373008
0.1366	0.00303	4.9794	0.00299	-0.4715	-0.00887	4.94	0.01208		15.0876	0.000670001	7.38744	0.00308	2.73	0.0035	7.5878	0.01426		-12.0088	-9.13771e-08	-11.7735	0.00024629	-12.417	-0.000374734
0.1386	0.00288	5.0187	0.00258	-0.4618	-0.00873	4.9794	0.01284		15.179	0.000668215	7.4232	0.00308	2.7402	0.00351	7.6207	0.01428		-11.9931	-9.13771e-08	-11.758	0.00024629	-12.4016	-0.000376459
0.1405	0.00287	5.0581	0.00269	-0.4522	-0.00696	5.0187	0.01249		15.2704	0.000666461	7.4627	0.00309	2.7504	0.00352	7.6602	0.0143		-11.9773	-9.13772e-08	-11.7424	0.00024629	-12.3863	-0.000378184
0.1425	0.00318	5.0974	0.00291	-0.4425	-0.00676	5.0581	0.01183		15.3618	0.00066474	7.46794	0.00309	2.7606	0.00353	7.66699	0.0143		-11.9616	-9.13772e-08	-11.7269	0.00024629	-12.3709	-0.00037991
0.1444	0.003	5.1368	0.00284	-0.4328	-0.00718	5.0974	0.01116		15.4532	0.000663052	7.5022	0.0031	2.7708	0.00353	7.6997	0.01432		-11.9458	-9.13772e-08	-11.7114	0.00024629	-12.3556	-0.000381635
0.1464	0.00319	5.1761	0.0025	-0.4232	-0.00793	5.1368	0.01153		15.5445	0.000661394	7.5417	0.00311	2.77437	0.00354	7.7393	0.01434		-11.93	-9.13772e-08	-11.6959	0.00024629	-12.3402	-0.00038336
0.1483	0.00292	5.2155	0.00226	-0.4135	-0.00806	5.1761	0.0117		15.6359	0.000659767	7.54844	0.00311	2.781	0.00354	7.74617	0.01434		-11.9143	-9.13772e-08	-11.6804	0.00024629	-12.3249	-0.000385086
0.1503	0.00282	5.2548	0.00232	-0.4038	-0.00797	5.2155	0.01268		15.7273	0.00065817	7.5812	0.00312	2.7911	0.00355	7.7788	0.01436		-11.8985	-9.13772e-08	-11.6649	0.00024629	-12.3095	-0.000386811
0.1522	0.00268	5.2942	0.00319	-0.3942	-0.01005	5.2548	0.0116		15.8187	0.000656602	7.6207	0.00312	2.8013	0.00355	7.8183	0.01438		-11.8827	-9.13772e-08	-11.6494	0.00024629	-12.2942	-0.000388536
0.1542	0.00314	5.3336	0.00319	-0.3845	-0.01152	5.2942	0.01173		15.9101	0.000655064	7.62894	0.00313	2.8115	0.00356	7.82535	0.01439		-11.867	-9.13772e-08	-11.6338	0.00024629	-12.2788	-0.000390262
0.1561	0.00313	5.3729	0.0027	-0.3748	-0.01241	5.3336	0.01357		16.0014	0.000653554	7.6602	0.00313	2.8217	0.00357	7.8578	0.0144		-11.8512	-9.13772e-08	-11.6183	0.00024629	-12.2635	-0.000391987
0.1581	0.00298	5.4123	0.00215	-0.3651	-0.0117	5.3729	0.01376		16.0928	0.000652072	7.6997	0.00314	2.8319	0.00358	7.8973	0.01442		-11.8355	-9.13773e-08	-11.6028	0.00024629	-12.2481	-0.000393713
0.16	0.00314	5.4517	0.00245	-0.3555	-0.01137	5.4123	0.01314		16.1842	0.000650618	7.70944	0.00314	2.842	0.00358	7.90453	0.01442		-11.8197	-9.13773e-08	-11.5873	0.00024629	-12.2327	-0.000395438
0.1619	0.00317	5.491	0.00224	-0.3458	-0.01292	5.4517	0.01314		16.2756	0.00064919	7.7393	0.00315	2.8522	0.00359	7.9369	0.01444		-11.804	-9.13773e-08	-11.5718	0.00024629	-12.2174	-0.000397164
0.1639	0.00357	5.5304	0.00236	-0.3361	-0.01453	5.491	0.01214		16.367	0.000647789	7.7788	0.00316	2.85501	0.00359	7.9764	0.01446		-11.7882	-9.13773e-08	-11.5563	0.00024629	-12.202	-0.000398889
0.1658	0.00327	5.5698	0.00251	-0.3264	-0.01464	5.5304	0.01361		16.4583	0.000646414	7.78993	0.00316	2.8624	0.0036	7.98372	0.01446		-11.7724	-9.13773e-08	-11.5407	0.00024629	-12.1867	-0.000400614
0.1678	0.00312	5.6092	0.00218	-0.3167	-0.01415	5.5698	0.01332		16.5497	0.000645064	7.8183	0.00316	2.8726	0.0036	8.0159	0.01448		-11.7567	-9.13773e-08	-11.5252	0.00024629	-12.1714	-0.00040234
0.1697	0.00329	5.6485	0.00299	-0.3071	-0.01318	5.6092	0.0124		16.6411	0.000643739	7.8578	0.00317	2.8827	0.00361	8.0555	0.0145		-11.7409	-9.13773e-08	-11.5097	0.00024629	-12.156	-0.000404065
0.1717	0.00317	5.6879	0.00303	-0.2974	-0.01199	5.6485	0.01127		16.7325	0.000642439	7.87043	0.00318	2.8827	0.00361	8.0629	0.0145		-11.7251	-9.13774e-08	-11.4942	0.00024629	-12.1406	-0.000405791
0.1736	0.0031	5.7273	0.00282	-0.2877	-0.0117	5.6879	0.01254		16.8239	0.000641162	7.8973	0.00318	2.8929	0.00362	8.095	0.01452		-11.7094	-9.13774e-08	-11.4787	0.00024629	-12.1253	-0.000407516
0.1756	0.00279	5.7667	0.00266	-0.278	-0.0125	5.7273	0.01251		16.9152	0.00063991	7.9369	0.00319	2.9025	0.00362	8.1346	0.01454		-11.6936	-9.13774e-08	-11.4632	0.00024629	-12.1099	-0.000409242
0.1775	0.00314	5.8061	0.00286	-0.2683	-0.01574	5.7667	0.01259		17.0066	0.00063868	7.95093	0.00319	2.9031	0.00362	8.14208	0.01454		-11.6779	-9.13774e-08	-11.4476	0.00024629	-12.0946	-0.000410968
0.1795	0.0032	5.8455	0.00274	-0.2586	-0.01835	5.8061	0.01355		17.098	0.000637474	7.9764	0.0032	2.9132	0.00363	8.1741	0.01456		-11.6621	-9.13774e-08	-11.4321	0.00024629	-12.0792	-0.000412693
0.1814	0.0033	5.8849	0.00268	-0.2489	-0.01963	5.8455	0.01356		17.1894	0.000636289	8.0159	0.0032	2.9224	0.00364	8.2137	0.01458		-11.6463	-9.13774e-08	-11.4166	0.00024629	-12.0639	-0.000414419
0.1834	0.00266	5.9243	0.00291	-0.2392	-0.01938	5.8849	0.01173		17.2808	0.000635127	8.03143	0.00321	2.9234	0.00364	8.22127	0.01458		-11.6306	-9.13775e-08	-11.4011	0.00024629	-12.0485	-0.000416144
0.1853	0.00261	5.9637	0.00334	-0.2295	-0.01741	5.9243	0.01152		17.3721	0.000633986	8.0555	0.00321	2.9336	0.00364	8.2532	0.0146		-11.6148	-9.13775e-08	-11.3856	0.00024629	-12.0332	-0.00041787
0.1873	0.00313	6.0031	0.00269	-0.2198	-0.01704	5.9637	0.01158		17.4635	0.000632866	8.095	0.00322	2.93564	0.00365	8.2928	0.01462		-11.5991	-9.13775e-08	-11.3701	0.00024629	-12.0178	-0.000419595
0.1892	0.00324	6.0425	0.00289	-0.2101	-0.02053	6.0031	0.01214		17.5549	0.000631767	8.11193	0.00322	2.9422	0.00365	8.30045	0.01462		-11.5833	-9.13775e-08	-11.3545	0.00024629	-12.0025	-0.000421321
0.1912	0.00314	6.0819	0.00304	-0.2004	-0.0208	6.0425	0.01274		17.6463	0.000630688	8.1346	0.00323	2.9437	0.00365	8.3323	0.01463		-11.5675	-9.13775e-08	-11.339	0.00024629	-11.9871	-0.000423047
0.1931	0.00322	6.1213	0.00316	-0.1907	-0.02276	6.0819	0.01297		17.7376	0.000629629	8.1741	0.00324	2.9539	0.00366	8.3719	0.01465		-11.5518	-9.13776e-08	-11.3235	0.00024629	-11.9718	-0.000424772
0.1951	0.00282	6.1607	0.00323	-0.181	-0.02537	6.1213	0.01321		17.829	0.00062859	8.19243	0.00324	2.962	0.00366	8.37963	0.01466		-11.536	-9.13776e-08	-11.308	0.00024629	-11.9564	-0.000426498
0.197	0.00255	6.2001	0.00322	-0.1713	-0.0267	6.1607	0.01249		17.9204	0.00062757	8.2137	0.00324	2.964	0.00366	8.4114	0.01467		-11.5203	-9.13776e-08	-11.2925	0.00024629	-11.9411	-0.000428223
0.199	0.00283	6.2395	0.00274	-0.1616	-0.02676	6.2001	0.01193		18.0118	0.000626569	8.2532	0.00325	2.9742	0.00367	8.451	0.01469		-11.5045	-9.13776e-08	-11.2769	0.00024629	-11.9257	-0.000429949
0.2009	0.00293	6.279	0.00209	-0.1519	-0.02902	6.2395	0.01322		18.1032	0.000625586	8.27292	0.00326	2.9818	0.00368	8.45882	0.01469		-11.4887	-9.13777e-08	-11.2614	0.00024629	-11.9104	-0.000431675
0.2029	0.00272	6.3184	0.00256	-0.1422	-0.03334	6.279	0.01398		18.1945	0.000624622	8.2928	0.00326	2.9844	0.00368	8.4906	0.01471		-11.473	-9.13777e-08	-11.2459	0.00024629	-11.895	-0.0004334
0.2048	0.00288	6.3578	0.00325	-0.1325	-0.03775	6.3184	0.01435		18.2859	0.000623675	8.3323	0.00327	2.9945	0.00369	8.5302	0.01473		-11.4572	-9.13777e-08	-11.2304	0.00024629	-11.8796	-0.000435126
0.2068	0.00296	6.3972	0.00333	-0.1228	-0.04095	6.3578	0.0143		18.3773	0.000622746	8.35342	0.00327	3.0016	0.00369	8.538	0.01473		-11.4415	-9.13777e-08	-11.2149	0.00024629	-11.8643	-0.000436852
0.2087	0.00233	6.4367	0.00318	-0.1131	-0.0454	6.3972	0.01517		18.4687	0.000621835	8.3719	0.00327	3.0047	0.00369	8.5697	0.01475		-11.4257	-9.13778e-08	-11.1994	0.00024629	-11.849	-0.000438577
0.2107	0.0025	6.4761	0.00373	-0.1034	-0.05484	6.4367	0.01465		18.5601	0.00062094	8.4114	0.00328	3.0148	0.0037	8.6093	0.01476		-11.4099	-9.13778e-08	-11.1839	0.00024629	-11.8336	-0.000440303
0.2126	0.0028	6.5155	0.00368	-0.0936	-0.07217	6.4761	0.01462		18.6515	0.000620061	8.43392	0.00329	3.01627	0.0037	8.61718	0.01477		-11.3942	-9.13778e-08	-11.1683	0.00024629	-11.8183	-0.000442029
0.2146	0.00273	6.555	0.00334	-0.0839	-0.1039	6.5155	0.01486		18.7428	0.000619199	8.451	0.00329	3.0215	0.0037	8.6489	0.01478		-11.3784	-9.13779e-08	-11.1528	0.00024629	-11.8029	-0.000443755
0.2165	0.00289	6.5944	0.00296	-0.0742	-0.14818	6.555	0.01546		18.8342	0.000618353	8.4906	0.0033	3.025	0.00371	8.6885	0.0148		-11.3627	-9.13779e-08	-11.1373	0.00024629	-11.7875	-0.00044548
0.2185	0.00305	6.6338	0.00339	-0.0645	-0.19186	6.5944	0.01448		18.9256	0.000617522	8.51442	0.0033	3.0351	0.00371	8.69636	0.01481		-11.3469	-9.13779e-08	-11.1218	0.00024629	-11.7722	-0.000447206
0.2204	0.00297	6.6733	0.00368	-0.0548	-0.22879	6.6338	0.01277		19.017	0.000616707	8.5302	0.00331	3.0413	0.00372	8.7281	0.01482		-11.3311	-9.1378e-08	-11.1063	0.00024629	-11.7568	-0.000448932
0.2224	0.00248	6.7127	0.00368	-0.045	-0.25464	6.6733	0.01287		19.1084	0.000615907	8.5697	0.00331	3.0453	0.00372	8.7676	0.01484		-11.3154	-9.1378e-08	-11.0908	0.00024629	-11.7415	-0.000450658
0.2243	0.00256	6.7522	0.00322	-0.0353	-0.27771	6.7127	0.01294		19.1997	0.000615122	8.59492	0.00332	3.0554	0.00372	8.77555	0.01484		-11.2996	-9.1378e-08	-11.0752	0.00024629	-11.7261	-0.000452383
0.2263	0.00276	6.7916	0.00259	-0.0256	-0.29668	6.7522	0.01327		19.2911	0.000614351	8.6093	0.00332	3.0611	0.00373	8.8072	0.01486		-11.2839	-9.13781e-08	-11.0597	0.00024629	-11.7108	-0.000454109
0.2282	0.00267	6.8311	0.00221	-0.0158	-0.30621	6.7916	0.01392		19.3825	0.000613595	8.6489	0.00333	3.0655	0.00373	8.8468	0.01487		-11.2681	-9.13781e-08	-11.0442	0.00024629	-11.6954	-0.000455835
0.2302	0.00281	6.8705	0.0029	-0.0061	-0.31014	6.8311	0.01341		19.4739	0.000612852	8.67541	0.00333	3.0757	0.00374	8.85473	0.01488		-11.2523	-9.13781e-08	-11.0287	0.00024629	-11.6801	-0.000457561
0.2321	0.00286	6.91	0.00267	0.0036	-0.31279	6.8705	0.01298		19.5652	0.000612123	8.6885	0.00334	3.081	0.00374	8.8864	0.01489		-11.2366	-9.13782e-08	-11.0132	0.00024629	-11.6647	-0.000459287
0.2341	0.00274	6.9495	0.00297	0.0134	-0.31242	6.91	0.0146		19.6566	0.000611408	8.7281	0.00334	3.0969	0.00375	8.926	0.01491		-11.2208	-9.13782e-08	-10.9977	0.00024629	-11.6494	-0.000461013
0.236	0.00286	6.9889	0.0029	0.0231	-0.3041	6.9495	0.01551		19.748	0.000610706	8.75591	0.00335	3.1008	0.00375	8.93391	0.01491		-11.2051	-9.13783e-08	-10.9821	0.00024629	-11.634	-0.000462738
0.238	0.00276	7.0284	0.00248	0.0328	-0.29151	6.9889	0.0155		19.8394	0.000610017	8.7676	0.00335	3.1207	0.00377	8.9656	0.01493		-11.1893	-9.13783e-08	-10.9666	0.00024629	-11.6187	-0.000464464
0.2399	0.00264	7.0679	0.00301	0.0426	-0.27986	7.0284	0.01565		19.9308	0.000609341	8.8072	0.00336	3.1405	0.00378	9.0052	0.01495		-11.1735	-9.13784e-08	-10.9511	0.00024629	-11.6033	-0.00046619
0.2419	0.00264	7.1073	0.00276	0.0523	-0.26514	7.0679	0.01547		20.0221	0.000608677	8.83641	0.00336	3.1604	0.00379	9.0131	0.01495		-11.1578	-9.13784e-08	-10.9356	0.00024629	-11.588	-0.000467916
0.2438	0.00262	7.1468	0.00256	0.0621	-0.24379	7.1073	0.01608		20.1135	0.000608025	8.8468	0.00337	3.17754	0.0038	9.0448	0.01496		-11.142	-9.13785e-08	-10.9201	0.00024629	-11.5726	-0.000469642
0.2458	0.0023	7.1863	0.00273	0.0718	-0.21431	7.1468	0.01456		20.2049	0.000607386	8.8864	0.00337	3.1802	0.0038	9.0844	0.01498		-11.1263	-9.13785e-08	-10.9046	0.00024629	-11.5573	-0.000471368
0.2477	0.00261	7.2258	0.00233	0.0816	-0.17517	7.1863	0.01301		20.2963	0.000606758	8.91691	0.00338	3.2001	0.00382	9.09228	0.01498		-11.1105	-9.13786e-08	-10.889	0.00024629	-11.5419	-0.000473094
0.2497	0.003	7.2652	0.002	0.0913	-0.12794	7.2258	0.01368		20.3877	0.000606142	8.926	0.00338	3.22	0.00383	9.1241	0.015		-11.0947	-9.13786e-08	-10.8735	0.00024629	-11.5266	-0.00047482
0.2516	0.00296	7.3047	0.00295	0.1011	-0.08687	7.2652	0.01492		20.479	0.000605538	8.9656	0.00339	3.2398	0.00384	9.1637	0.01502		-11.079	-9.13787e-08	-10.858	0.00024629	-11.5112	-0.000476546
0.2536	0.00224	7.3442	0.0038	0.1108	-0.06206	7.3047	0.01497		20.5704	0.000604945	8.99741	0.00339	3.25817	0.00385	9.17146	0.01502		-11.0632	-9.13788e-08	-10.8425	0.00024629	-11.4959	-0.000478272
0.2555	0.00241	7.3837	0.00439	0.1206	-0.04977	7.3442	0.01365		20.6618	0.000604362	9.0052	0.0034	3.2597	0.00385	9.2033	0.01503		-11.0475	-9.13788e-08	-10.827	0.00024629	-11.4805	-0.000479998
0.2575	0.00233	7.4232	0.00356	0.1304	-0.04294	7.3837	0.01333		20.7532	0.000603791	9.0448	0.0034	3.2796	0.00387	9.2429	0.01505		-11.0317	-9.13789e-08	-10.8115	0.00024629	-11.4651	-0.000481724
0.2594	0.00201	7.4627	0.00306	0.1401	-0.04016	7.4232	0.01309		20.8446	0.000603229	9.07791	0.00341	3.2995	0.00388	9.25065	0.01505		-11.0159	-9.1379e-08	-10.7959	0.00024629	-11.4498	-0.00048345
0.2614	0.00214	7.5022	0.00282	0.1499	-0.03723	7.4627	0.0153		20.9359	0.000602679	9.0844	0.00341	3.3194	0.00389	9.2825	0.01507		-11.0002	-9.1379e-08	-10.7804	0.00024629	-11.4344	-0.000485176
0.2633	0.00259	7.5417	0.00299	0.1596	-0.03358	7.5022	0.01673		21.0273	0.000602138	9.1241	0.00342	3.3388	0.0039	9.3222	0.01509		-10.9844	-9.13791e-08	-10.7649	0.00024629	-11.4191	-0.000486902
0.2653	0.00249	7.5812	0.00347	0.1694	-0.03119	7.5417	0.01706		21.1187	0.000601608	9.1584	0.00342	3.3393	0.0039	9.32983	0.01509		-10.9687	-9.13792e-08	-10.7494	0.00024629	-11.4037	-0.000488628
0.2672	0.00249	7.6207	0.00421	0.1792	-0.02896	7.5812	0.01618		21.2101	0.000601087	9.1637	0.00343	3.3592	0.00392	9.3618	0.0151		-10.9529	-9.13792e-08	-10.7339	0.00024629	-11.3884	-0.000490354
0.2692	0.00263	7.6602	0.00447	0.189	-0.02479	7.6207	0.01692		21.3015	0.000600576	9.2033	0.00343	3.3791	0.00393	9.4014	0.01512		-10.9371	-9.13793e-08	-10.7184	0.00024629	-11.373	-0.00049208
0.2711	0.00269	7.6997	0.00358	0.1987	-0.02038	7.6602	0.0164		21.3928	0.000600075	9.2389	0.00344	3.399	0.00394	9.40901	0.01512		-10.9214	-9.13794e-08	-10.7028	0.00024629	-11.3577	-0.000493806
0.2731	0.00244	7.7393	0.00327	0.2085	-0.01895	7.6997	0.01469		21.4842	0.000599582	9.2429	0.00344	3.4189	0.00395	9.4411	0.01514		-10.9056	-9.13795e-08	-10.6873	0.00024629	-11.3423	-0.000495532
0.275	0.00231	7.7788	0.00334	0.2183	-0.01712	7.7393	0.01455		21.5756	0.000599099	9.2825	0.00345	3.41943	0.00395	9.4807	0.01515		-10.8898	-9.13796e-08	-10.6718	0.00024629	-11.327	-0.000497258
0.277	0.00247	7.8183	0.00304	0.2281	-0.01648	7.7788	0.01482		21.667	0.000598625	9.3194	0.00345	3.4388	0.00397	9.48819	0.01516		-10.8741	-9.13797e-08	-10.6563	0.00024629	-11.3116	-0.000498984
0.2789	0.00231	7.8578	0.00284	0.2379	-0.01624	7.8183	0.01444		21.7584	0.000598159	9.3222	0.00346	3.4587	0.00398	9.5203	0.01517		-10.8583	-9.13798e-08	-10.6408	0.00024629	-11.2963	-0.00050071
0.2809	0.00189	7.8973	0.00334	0.2476	-0.01353	7.8578	0.01481		21.8497	0.000597703	9.3618	0.00346	3.4786	0.00399	9.56	0.01519		-10.8426	-9.13798e-08	-10.6253	0.00024629	-11.2809	-0.000502436
0.2829	0.0022	7.9369	0.00365	0.2574	-0.01383	7.8973	0.01535		21.9411	0.000597254	9.3999	0.00347	3.4985	0.004	9.56738	0.01519		-10.8268	-9.13799e-08	-10.6098	0.00024629	-11.2656	-0.000504162
0.2848	0.00207	7.9764	0.0035	0.2672	-0.01269	7.9369	0.01595		22.0325	0.000596814	9.4014	0.00347	3.50006	0.004	9.5996	0.0152		-10.811	-9.138e-08	-10.5942	0.00024629	-11.2502	-0.000505888
0.2868	0.00243	8.0159	0.00327	0.277	-0.01158	7.9764	0.0148		22.1239	0.000596382	9.4411	0.00348	3.5185	0.00401	9.6393	0.01522		-10.7953	-9.13802e-08	-10.5787	0.00024629	-11.2349	-0.000507614
0.2887	0.00281	8.0555	0.00385	0.2868	-0.01245	8.0159	0.01421		22.2153	0.000595958	9.4804	0.00348	3.5384	0.00403	9.64656	0.01522		-10.7795	-9.13803e-08	-10.5632	0.00024629	-11.2195	-0.000509341
0.2907	0.0026	8.095	0.00329	0.2966	-0.01175	8.0555	0.01423		22.3066	0.000595542	9.4807	0.00348	3.5583	0.00404	9.6789	0.01524		-10.7638	-9.13804e-08	-10.5477	0.00024629	-11.2042	-0.000511067
0.2926	0.00241	8.1346	0.00297	0.3064	-0.01249	8.095	0.01563		22.398	0.000595134	9.5203	0.00349	3.5783	0.00405	9.7186	0.01525		-10.748	-9.13805e-08	-10.5322	0.00024629	-11.1888	-0.000512793
0.2946	0.00263	8.1741	0.00398	0.3162	-0.01279	8.1346	0.01571		22.4894	0.000594733	9.56	0.0035	3.5807	0.00405	9.72574	0.01526		-10.7323	-9.13806e-08	-10.5167	0.00024629	-11.1735	-0.000514519
0.2965	0.00258	8.2137	0.00361	0.326	-0.01285	8.1741	0.01437		22.5808	0.000594339	9.56089	0.0035	3.5982	0.00406	9.7582	0.01527		-10.7165	-9.13807e-08	-10.5011	0.00024629	-11.1581	-0.000516245
0.2985	0.00252	8.2532	0.00299	0.3358	-0.01104	8.2137	0.0148		22.6721	0.000593953	9.5996	0.00351	3.6182	0.00407	9.7979	0.01529		-10.7007	-9.13809e-08	-10.4856	0.00024629	-11.1427	-0.000517971
0.3004	0.00253	8.2928	0.0029	0.3456	-0.01157	8.2532	0.01533		22.7635	0.000593574	9.6393	0.00351	3.6381	0.00408	9.80493	0.01529		-10.685	-9.1381e-08	-10.4701	0.00024629	-11.1274	-0.000519698
0.3024	0.00261	8.3323	0.00313	0.3554	-0.01063	8.2928	0.01419		22.8549	0.000593202	9.64139	0.00351	3.6581	0.0041	9.8376	0.0153		-10.6692	-9.13811e-08	-10.4546	0.00024629	-11.112	-0.000521424
0.3043	0.00264	8.3719	0.00375	0.3653	-0.01012	8.3323	0.01381		22.9463	0.000592837	9.6789	0.00352	3.66133	0.0041	9.8772	0.01532		-10.6534	-9.13813e-08	-10.4391	0.00024629	-11.0967	-0.00052315
0.3063	0.00233	8.4114	0.00346	0.3751	-0.00907	8.3719	0.01519		23.0377	0.000592479	9.7186	0.00353	3.678	0.00411	9.88411	0.01532		-10.6377	-9.13814e-08	-10.4236	0.00024629	-11.0813	-0.000524876
0.3083	0.00215	8.451	0.00307	0.3849	-0.00759	8.4114	0.01634		23.129	0.000592127	9.72189	0.00353	3.698	0.00412	9.9169	0.01534		-10.6219	-9.13816e-08	-10.408	0.00024629	-11.066	-0.000526603
0.3102	0.00234	8.4906	0.00313	0.3947	-0.00757	8.451	0.01386		23.2204	0.000591782	9.7582	0.00354	3.7179	0.00413	9.9566	0.01535		-10.6062	-9.13817e-08	-10.3925	0.00024629	-11.0506	-0.000528329
0.3122	0.00217	8.5302	0.00302	0.4045	-0.0076	8.4906	0.013		23.3118	0.000591443	9.7979	0.00354	3.7379	0.00414	9.96329	0.01536		-10.5904	-9.13819e-08	-10.377	0.00024629	-11.0353	-0.000530055
0.3141	0.00218	8.5697	0.0037	0.4144	-0.00705	8.5302	0.01487		23.4032	0.000591111	9.80239	0.00354	3.74196	0.00415	9.9963	0.01537		-10.5747	-9.1382e-08	-10.3615	0.00024629	-11.0199	-0.000531781
0.3161	0.00219	8.6093	0.00303	0.4242	-0.00616	8.5697	0.01603		23.4946	0.000590784	9.8376	0.00355	3.7579	0.00416	10.0359	0.01539		-10.5589	-9.13822e-08	-10.346	0.00024629	-11.0046	-0.000533508
0.318	0.00258	8.6489	0.00263	0.434	-0.00653	8.6093	0.01534		23.586	0.000590464	9.8772	0.00356	3.7778	0.00417	10.0425	0.01539		-10.5431	-9.13824e-08	-10.3305	0.00024629	-10.9892	-0.000535234
0.32	0.00242	8.6885	0.0025	0.4438	-0.00639	8.6489	0.01356		23.6773	0.000590149	9.88289	0.00356	3.7978	0.00418	10.0756	0.0154		-10.5274	-9.13826e-08	-10.3149	0.00024629	-10.9739	-0.00053696
0.3219	0.00277	8.7281	0.00305	0.4537	-0.00501	8.6885	0.01461		23.7687	0.000589841	9.9169	0.00356	3.8178	0.00419	10.1153	0.01542		-10.5116	-9.13828e-08	-10.2994	0.00024629	-10.9585	-0.000538687
0.3239	0.00243	8.7676	0.00339	0.4635	-0.00396	8.7281	0.01486		23.8601	0.000589538	9.9566	0.00357	3.82259	0.00419	10.1217	0.01542		-10.4959	-9.1383e-08	-10.2839	0.00024629	-10.9432	-0.000540413
0.3258	0.00231	8.8072	0.00392	0.4734	-0.00314	8.7676	0.01431		23.9515	0.000589241	9.96339	0.00357	3.8378	0.0042	10.155	0.01543		-10.4801	-9.13832e-08	-10.2684	0.00024629	-10.9278	-0.000542139
0.3278	0.00296	8.8468	0.00359	0.4832	-0.00168	8.8072	0.01398		24.0429	0.000588949	9.9963	0.00358	3.8578	0.00421	10.1947	0.01545		-10.4643	-9.13834e-08	-10.2529	0.00024629	-10.9125	-0.000543866
0.3298	0.0028	8.8864	0.00318	0.493	-0.00158	8.8468	0.01342		24.1342	0.000588662	10.0359	0.00359	3.8777	0.00422	10.2008	0.01545		-10.4486	-9.13836e-08	-10.2374	0.00024629	-10.8971	-0.000545592
0.3317	0.00246	8.926	0.00381	0.5029	-0.00188	8.8864	0.0139		24.2256	0.000588381	10.0439	0.00359	3.8977	0.00424	10.2344	0.01547		-10.4328	-9.13838e-08	-10.2218	0.00024629	-10.8818	-0.000547318
0.3337	0.00223	8.9656	0.00394	0.5127	-0.00101	8.926	0.01529		24.317	0.000588105	10.0756	0.00359	3.90323	0.00424	10.274	0.01548		-10.417	-9.1384e-08	-10.2063	0.00024629	-10.8664	-0.000549045
0.3356	0.00227	9.0052	0.00349	0.5226	-0.00273	8.9656	0.01612		24.4084	0.000587835	10.1153	0.0036	3.9177	0.00425	10.28	0.01549		-10.4013	-9.13843e-08	-10.1908	0.00024629	-10.8511	-0.000550771
0.3376	0.00218	9.0448	0.0034	0.5324	-0.00517	9.0052	0.01618		24.4997	0.000587569	10.1244	0.0036	3.9377	0.00426	10.3137	0.0155		-10.3855	-9.13845e-08	-10.1753	0.00024629	-10.8357	-0.000552498
0.3395	0.00222	9.0844	0.00363	0.5423	-0.00421	9.0448	0.01537		24.5911	0.000587308	10.155	0.00361	3.9577	0.00427	10.3534	0.01551		-10.3698	-9.13848e-08	-10.1598	0.00024629	-10.8204	-0.000554224
0.3415	0.00248	9.1241	0.00327	0.5522	-0.00357	9.0844	0.01503		24.6825	0.000587052	10.1947	0.00361	3.9777	0.00428	10.3592	0.01552		-10.354	-9.1385e-08	-10.1443	0.00024629	-10.805	-0.00055595
0.3435	0.00254	9.1637	0.0037	0.562	-0.0037	9.1241	0.01512		24.7739	0.000586801	10.2049	0.00362	3.98386	0.00429	10.3931	0.01553		-10.3382	-9.13853e-08	-10.1288	0.00024629	-10.7896	-0.000557677
0.3454	0.00261	9.2033	0.00359	0.5719	-0.00302	9.1637	0.01574		24.8653	0.000586554	10.2344	0.00362	3.9977	0.00429	10.4328	0.01555		-10.3225	-9.13856e-08	-10.1132	0.00024629	-10.7743	-0.000559403
0.3474	0.00275	9.2429	0.00342	0.5817	-0.00255	9.2033	0.01523		24.9566	0.000586312	10.274	0.00363	4.0178	0.00431	10.4384	0.01555		-10.3067	-9.13859e-08	-10.0977	0.00024629	-10.759	-0.00056113
0.3493	0.00245	9.2825	0.00343	0.5916	-0.00194	9.2429	0.01499		25.048	0.000586074	10.2854	0.00363	4.0378	0.00432	10.4725	0.01556		-10.291	-9.13862e-08	-10.0822	0.00024629	-10.7436	-0.000562856
0.3513	0.00283	9.3222	0.00379	0.6015	-0.00297	9.2825	0.0143		25.1394	0.000585841	10.3137	0.00363	4.0578	0.00433	10.5123	0.01558		-10.2752	-9.13865e-08	-10.0667	0.00024629	-10.7282	-0.000564583
0.3532	0.00272	9.3618	0.00416	0.6114	-0.00314	9.3222	0.01431		25.2308	0.000585612	10.3534	0.00364	4.06449	0.00433	10.5176	0.01558		-10.2594	-9.13868e-08	-10.0512	0.00024629	-10.7129	-0.000566309
0.3552	0.00245	9.4014	0.00402	0.6212	-0.00234	9.3618	0.01461		25.3222	0.000585388	10.3659	0.00364	4.0778	0.00434	10.552	0.01559		-10.2437	-9.13871e-08	-10.0357	0.00024629	-10.6975	-0.000568036
0.3572	0.00211	9.4411	0.00377	0.6311	-0.00272	9.4014	0.0146		25.4135	0.000585167	10.3931	0.00365	4.0978	0.00435	10.5917	0.01561		-10.2279	-9.13874e-08	-10.0201	0.00024629	-10.6822	-0.000569762
0.3591	0.00226	9.4807	0.0036	0.641	-0.00205	9.4411	0.01437		25.5049	0.000584951	10.4328	0.00366	4.1179	0.00436	10.5968	0.01561		-10.2122	-9.13878e-08	-10.0046	0.00024629	-10.6668	-0.000571489
0.3611	0.00197	9.5203	0.00309	0.6509	-0.00176	9.4807	0.01431		25.5963	0.000584738	10.4464	0.00366	4.1379	0.00437	10.6314	0.01562		-10.1964	-9.13882e-08	-9.9891	0.00024629	-10.6515	-0.000573215
0.363	0.0023	9.56	0.00304	0.6608	-0.00282	9.5203	0.0149		25.6877	0.00058453	10.4725	0.00366	4.14512	0.00438	10.6711	0.01564		-10.1806	-9.13885e-08	-9.97358	0.00024629	-10.6361	-0.000574942
0.365	0.00269	9.5996	0.00357	0.6707	-0.00299	9.56	0.01582		25.7791	0.000584325	10.5123	0.00367	4.1579	0.00438	10.6759	0.01564		-10.1649	-9.13889e-08	-9.95807	0.00024629	-10.6208	-0.000576669
0.367	0.00262	9.6393	0.00395	0.6805	-0.00186	9.5996	0.01389		25.8704	0.000584124	10.5269	0.00367	4.178	0.0044	10.7108	0.01566		-10.1491	-9.13893e-08	-9.94255	0.00024629	-10.6054	-0.000578395
0.3689	0.00274	9.6789	0.00432	0.6904	0.000766	9.6393	0.01325		25.9618	0.000583927	10.552	0.00368	4.198	0.00441	10.7506	0.01567		-10.1334	-9.13897e-08	-9.92703	0.00024629	-10.5901	-0.000580122
0.3709	0.00265	9.7186	0.00423	0.7003	0.00132	9.6789	0.01425		26.0532	0.000583734	10.5917	0.00368	4.218	0.00442	10.7551	0.01567		-10.1176	-9.13901e-08	-9.91152	0.00024629	-10.5747	-0.000581848
0.3728	0.00264	9.7582	0.00375	0.7102	-0.00077	9.7186	0.01617		26.1446	0.000583544	10.6074	0.00369	4.22576	0.00442	10.7903	0.01569		-10.1018	-9.13906e-08	-9.896	0.00024629	-10.5594	-0.000583575
0.3748	0.00222	9.7979	0.00414	0.7201	-0.000773	9.7582	0.01631		26.236	0.000583358	10.6314	0.00369	4.2381	0.00443	10.83	0.0157		-10.0861	-9.1391e-08	-9.88049	0.00024629	-10.544	-0.000585302
0.3767	0.0022	9.8376	0.00427	0.73	-0.000547	9.7979	0.01536		26.3273	0.000583175	10.6711	0.0037	4.2581	0.00444	10.8343	0.0157		-10.0703	-9.13915e-08	-9.86497	0.00024629	-10.5287	-0.000587028
0.3787	0.00195	9.8772	0.00373	0.7399	-0.00197	9.8376	0.0162		26.4187	0.000582995	10.6879	0.0037	4.2782	0.00445	10.8698	0.01572		-10.0546	-9.1392e-08	-9.84945	0.00024629	-10.5133	-0.000588755
0.3807	0.00245	9.9169	0.00327	0.7498	-0.00347	9.8772	0.01735		26.5101	0.000582819	10.7108	0.0037	4.2982	0.00446	10.9095	0.01573		-10.0388	-9.13925e-08	-9.83394	0.00024629	-10.498	-0.000590481
0.3826	0.00219	9.9566	0.00338	0.7598	-0.00293	9.9169	0.01659		26.6015	0.000582646	10.7506	0.00371	4.30639	0.00447	10.9135	0.01573		-10.023	-9.1393e-08	-9.81842	0.00024629	-10.4826	-0.000592208
0.3846	0.0021	9.9963	0.00358	0.7697	-0.00177	9.9566	0.01554		26.6929	0.000582476	10.7684	0.00371	4.3183	0.00447	10.9492	0.01575		-10.0073	-9.13935e-08	-9.8029	0.00024629	-10.4673	-0.000593935
0.3865	0.00225	10.0359	0.0037	0.7796	-0.00228	9.9963	0.01655		26.7842	0.00058231	10.7903	0.00372	4.3383	0.00449	10.989	0.01576		-9.99152	-9.13941e-08	-9.78739	0.00024629	-10.4519	-0.000595661
0.3885	0.00213	10.0756	0.00337	0.7895	-0.00403	10.0359	0.01763		26.8756	0.000582146	10.83	0.00372	4.3584	0.0045	10.9927	0.01576		-9.97576	-9.13946e-08	-9.77187	0.00024629	-10.4366	-0.000597388
0.3905	0.00244	10.1153	0.00391	0.7994	-0.0034	10.0756	0.01838		26.967	0.000581985	10.8489	0.00373	4.3785	0.00451	11.0287	0.01578		-9.96	-9.13952e-08	-9.75636	0.00024629	-10.4212	-0.000599115
0.3924	0.00264	10.155	0.00383	0.8093	-0.00236	10.1153	0.01736		27.0584	0.000581828	10.8698	0.00373	4.38702	0.00451	11.0685	0.01579		-9.94424	-9.13958e-08	-9.74084	0.00024629	-10.4058	-0.000600842
0.3944	0.0027	10.1947	0.00353	0.8193	-0.00246	10.155	0.0141		27.1498	0.000581673	10.9095	0.00374	4.3985	0.00452	11.0718	0.01579		-9.92848	-9.13965e-08	-9.72532	0.00024629	-10.3905	-0.000602568
0.3964	0.00245	10.2344	0.00339	0.8292	-0.00145	10.1947	0.01351		27.2411	0.000581522	10.9294	0.00374	4.4186	0.00453	11.1082	0.01581		-9.91272	-9.13971e-08	-9.70981	0.00024629	-10.3751	-0.000604295
0.3983	0.00221	10.274	0.00326	0.8391	0.0013	10.2344	0.01493		27.3325	0.000581373	10.9492	0.00375	4.4387	0.00454	11.1479	0.01582		-9.89696	-9.13978e-08	-9.69429	0.00024629	-10.3598	-0.000606022
0.4003	0.00229	10.3137	0.00362	0.8491	0.00116	10.274	0.01662		27.4239	0.000581226	10.989	0.00375	4.4588	0.00455	11.151	0.01582		-9.8812	-9.13985e-08	-9.67877	0.00024629	-10.3444	-0.000607749
0.4022	0.0025	10.3534	0.00389	0.859	-0.00152	10.3137	0.01696		27.5153	0.000581083	11.0099	0.00376	4.46765	0.00456	11.1877	0.01584		-9.86544	-9.13992e-08	-9.66326	0.00024629	-10.3291	-0.000609475
0.4042	0.00289	10.3931	0.0038	0.8689	-0.000747	10.3534	0.01502		27.6066	0.000580942	11.0287	0.00376	4.4788	0.00456	11.2275	0.01585		-9.84968	-9.13999e-08	-9.64774	0.00024629	-10.3137	-0.000611202
0.4062	0.00226	10.4328	0.00433	0.8789	0.000826	10.3931	0.01579		27.698	0.000580804	11.0685	0.00377	4.4989	0.00457	11.2302	0.01585		-9.83392	-9.14007e-08	-9.63222	0.00024629	-10.2984	-0.000612929
0.4081	0.0024	10.4725	0.00387	0.8888	-0.00107	10.4328	0.01634		27.7894	0.000580668	11.0904	0.00377	4.519	0.00459	11.2672	0.01587		-9.81815	-9.14015e-08	-9.61671	0.00024629	-10.283	-0.000614656
0.4101	0.00233	10.5123	0.00345	0.8988	-0.00137	10.4725	0.01634		27.8808	0.000580535	11.1082	0.00377	4.5391	0.0046	11.307	0.01588		-9.80239	-9.14023e-08	-9.60119	0.00024629	-10.2677	-0.000616382
0.412	0.00236	10.552	0.00329	0.9087	-0.00137	10.5123	0.01685		27.9722	0.000580404	11.1479	0.00378	4.54829	0.0046	11.3094	0.01588		-9.78663	-9.14031e-08	-9.58568	0.00024629	-10.2523	-0.000618109
0.414	0.00206	10.5917	0.00322	0.9187	-0.000574	10.552	0.01637		28.0635	0.000580276	11.1709	0.00378	4.5592	0.00461	11.3467	0.0159		-9.77087	-9.1404e-08	-9.57016	0.00024629	-10.237	-0.000619836
0.416	0.00239	10.6314	0.00361	0.9286	-0.000601	10.5917	0.01525		28.1549	0.00058015	11.1877	0.00379	4.5793	0.00462	11.3865	0.01591		-9.75511	-9.14049e-08	-9.55464	0.00024629	-10.2216	-0.000621563
0.4179	0.00282	10.6711	0.00364	0.9386	0.000484	10.6314	0.01556		28.2463	0.000580027	11.2275	0.00379	4.5993	0.00463	11.3886	0.01591		-9.73935	-9.14058e-08	-9.53913	0.00024629	-10.2063	-0.00062329
0.4199	0.0027	10.7108	0.00395	0.9485	-0.000207	10.6711	0.01622		28.3377	0.000579905	11.2514	0.0038	4.6194	0.00464	11.4263	0.01592		-9.72359	-9.14068e-08	-9.52361	0.00024629	-10.1909	-0.000625017
0.4219	0.00211	10.7506	0.00412	0.9585	-0.00039	10.7108	0.0174		28.4291	0.000579786	11.2672	0.0038	4.62892	0.00465	11.466	0.01594		-9.70783	-9.14077e-08	-9.50809	0.00024629	-10.1756	-0.000626744
0.4238	0.00197	10.7903	0.00429	0.9685	-0.000803	10.7506	0.01594		28.5205	0.000579669	11.307	0.00381	4.6395	0.00465	11.4678	0.01594		-9.69207	-9.14088e-08	-9.49258	0.00024629	-10.1602	-0.00062847
0.4258	0.00227	10.83	0.0041	0.9784	-0.000288	10.7903	0.01436		28.6118	0.000579555	11.3318	0.00381	4.6596	0.00466	11.5058	0.01595		-9.67631	-9.14098e-08	-9.47706	0.00024629	-10.1449	-0.000630197
0.4278	0.00208	10.8698	0.00418	0.9884	-4e-05	10.83	0.01426		28.7032	0.000579442	11.3467	0.00381	4.6797	0.00467	11.5456	0.01597		-9.66055	-9.14109e-08	-9.46155	0.00024629	-10.1295	-0.000631924
0.4297	0.00202	10.9095	0.0036	0.9984	0.000177	10.8698	0.01461		28.7946	0.000579332	11.3865	0.00382	4.6998	0.00468	11.547	0.01597		-9.64479	-9.1412e-08	-9.44603	0.00024629	-10.1142	-0.000633651
0.4317	0.00201	10.9492	0.00356	1.0083	-0.000603	10.9095	0.01528		28.886	0.000579223	11.4123	0.00382	4.70955	0.00469	11.5853	0.01598		-9.62903	-9.14132e-08	-9.43051	0.00024629	-10.0988	-0.000635378
0.4337	0.00214	10.989	0.00381	1.0183	0.00128	10.9492	0.01809		28.9774	0.000579117	11.4263	0.00383	4.7199	0.00469	11.6251	0.016		-9.61327	-9.14144e-08	-9.415	0.00024629	-10.0834	-0.000637105
0.4356	0.00239	11.0287	0.00373	1.0283	0.00153	10.989	0.01828		29.0687	0.000579012	11.466	0.00383	4.74	0.00471	11.6261	0.016		-9.59751	-9.14156e-08	-9.39948	0.00024629	-10.0681	-0.000638832
0.4376	0.00241	11.0685	0.00415	1.0383	0.000188	11.0287	0.01746		29.1601	0.00057891	11.4929	0.00384	4.7602	0.00472	11.6649	0.01601		-9.58175	-9.14169e-08	-9.38396	0.00024629	-10.0527	-0.000640559
0.4395	0.00198	11.1082	0.00401	1.0483	-0.00257	11.0685	0.01523		29.2515	0.000578809	11.5058	0.00384	4.7803	0.00473	11.7047	0.01603		-9.56599	-9.14182e-08	-9.36845	0.00024629	-10.0374	-0.000642286
0.4415	0.00203	11.1479	0.0038	1.0582	-0.00126	11.1082	0.0151		29.3429	0.000578711	11.5456	0.00385	4.79018	0.00473	11.7053	0.01603		-9.55023	-9.14196e-08	-9.35293	0.00024629	-10.022	-0.000644013
0.4435	0.00202	11.1877	0.00405	1.0682	0.000912	11.1479	0.01561		29.4342	0.000578614	11.5733	0.00385	4.8004	0.00474	11.7445	0.01604		-9.53447	-9.1421e-08	-9.33741	0.00024629	-10.0067	-0.00064574
0.4454	0.00211	11.2275	0.00425	1.0782	0.0012	11.1877	0.01608		29.5256	0.000578519	11.5853	0.00385	4.8205	0.00475	11.7843	0.01605		-9.51871	-9.14224e-08	-9.3219	0.00024629	-9.99134	-0.000647467
0.4474	0.00271	11.2672	0.00452	1.0882	0.00187	11.2275	0.01508		29.617	0.000578425	11.6251	0.00386	4.8406	0.00476	11.7845	0.01605		-9.50295	-9.14239e-08	-9.30638	0.00024629	-9.97599	-0.000649194
0.4494	0.00262	11.307	0.00416	1.0982	0.00141	11.2672	0.0152		29.7084	0.000578334	11.6539	0.00386	4.8607	0.00477	11.824	0.01607		-9.48719	-9.14255e-08	-9.29087	0.00024629	-9.96064	-0.000650921
0.4513	0.0026	11.3467	0.00425	1.1082	-0.000542	11.307	0.01558		29.7998	0.000578244	11.6649	0.00387	4.87082	0.00478	11.8637	0.01608		-9.47143	-9.14271e-08	-9.27535	0.00024629	-9.94528	-0.000652648
0.4533	0.0028	11.3865	0.0043	1.1182	-0.00126	11.3467	0.01642		29.8911	0.000578155	11.7047	0.00387	4.8809	0.00478	11.8638	0.01608		-9.45567	-9.14288e-08	-9.25983	0.00024629	-9.92993	-0.000654375
0.4553	0.00276	11.4263	0.00408	1.1282	-0.0014	11.3865	0.01668		29.9825	0.000578069	11.7343	0.00388	4.901	0.00479	11.9036	0.0161		-9.43991	-9.14305e-08	-9.24432	0.00024629	-9.91458	-0.000656102
0.4572	0.00194	11.466	0.00405	1.1382	-0.00121	11.4263	0.01535		30.0739	0.000577984	11.7445	0.00388	4.9211	0.0048	11.9429	0.01611		-9.42415	-9.14322e-08	-9.2288	0.00024629	-9.89923	-0.000657829
0.4592	0.00206	11.5058	0.00431	1.1482	0.0012	11.466	0.01552		30.1653	0.0005779	11.7843	0.00388	4.9412	0.00481	11.9434	0.01611		-9.40839	-9.14341e-08	-9.21328	0.00024629	-9.88387	-0.000659556
0.4612	0.00226	11.5456	0.00402	1.1582	0.000823	11.5058	0.0155		30.2567	0.000577818	11.8148	0.00389	4.95145	0.00482	11.9832	0.01612		-9.39263	-9.1436e-08	-9.19777	0.00024629	-9.86852	-0.000661283
0.4631	0.0017	11.5853	0.00458	1.1682	0.000853	11.5456	0.0155		30.348	0.000577738	11.824	0.00389	4.9614	0.00482	12.0221	0.01614		-9.37687	-9.14379e-08	-9.18225	0.00024629	-9.85317	-0.00066301
0.4651	0.00221	11.6251	0.00481	1.1783	0.00177	11.5853	0.01734		30.4394	0.000577659	11.8638	0.0039	4.9815	0.00484	12.023	0.01614		-9.36111	-9.14399e-08	-9.16674	0.00024629	-9.83782	-0.000664738
0.4671	0.00264	11.6649	0.00481	1.1883	0.00168	11.6251	0.01571		30.5308	0.000577581	11.8953	0.0039	5.0016	0.00485	12.0628	0.01615		-9.34535	-9.1442e-08	-9.15122	0.00024629	-9.82247	-0.000666465
0.469	0.00241	11.7047	0.00473	1.1983	0.00195	11.6649	0.01455		30.6222	0.000577505	11.9036	0.0039	5.0218	0.00486	12.1012	0.01617		-9.32959	-9.14441e-08	-9.1357	0.00024629	-9.80711	-0.000668192
0.471	0.00207	11.7445	0.00455	1.2083	0.00317	11.7047	0.01536		30.7136	0.000577431	11.9434	0.00391	5.03208	0.00486	12.1026	0.01617		-9.31383	-9.14464e-08	-9.12019	0.00024629	-9.79176	-0.000669919
0.473	0.00227	11.7843	0.00434	1.2183	0.00435	11.7445	0.01577		30.8049	0.000577357	11.9758	0.00392	5.0419	0.00487	12.1424	0.01618		-9.29807	-9.14487e-08	-9.10467	0.00024629	-9.77641	-0.000671646
0.475	0.00271	11.824	0.00408	1.2284	0.00193	11.7843	0.01559		30.8963	0.000577286	11.9832	0.00392	5.062	0.00488	12.1804	0.01619		-9.28231	-9.1451e-08	-9.08915	0.00024629	-9.76106	-0.000673373
0.4769	0.00277	11.8638	0.00402	1.2384	0.00153	11.824	0.0167		30.9877	0.000577215	12.023	0.00392	5.0822	0.00489	12.1823	0.01619		-9.26655	-9.14535e-08	-9.07364	0.00024629	-9.74571	-0.0006751
0.4789	0.00253	11.9036	0.00416	1.2484	-0.000518	11.8638	0.01694		31.0791	0.000577146	12.0563	0.00393	5.1023	0.0049	12.2221	0.01621		-9.25079	-9.1456e-08	-9.05812	0.00024629	-9.73035	-0.000676828
0.4809	0.00285	11.9434	0.00464	1.2585	-0.00147	11.9036	0.01646		31.1705	0.000577078	12.0628	0.00393	5.11271	0.0049	12.2596	0.01622		-9.23503	-9.14586e-08	-9.0426	0.00024629	-9.715	-0.000678555
0.4828	0.00214	11.9832	0.00489	1.2685	0.000805	11.9434	0.01443		31.2618	0.000577011	12.1026	0.00394	5.1224	0.00491	12.2619	0.01622		-9.21926	-9.14613e-08	-9.02709	0.00024629	-9.69965	-0.000680282
0.4848	0.00198	12.023	0.0046	1.2785	0.00288	11.9832	0.01521		31.3532	0.000576946	12.1368	0.00394	5.1426	0.00492	12.3017	0.01624		-9.2035	-9.14641e-08	-9.01157	0.00024629	-9.6843	-0.000682009
0.4868	0.00236	12.0628	0.00419	1.2886	0.00117	12.023	0.01517		31.4446	0.000576881	12.1424	0.00394	5.1627	0.00493	12.3388	0.01625		-9.18774	-9.1467e-08	-8.99606	0.00024629	-9.66894	-0.000683737
0.4887	0.00236	12.1026	0.00429	1.2986	-0.000579	12.0628	0.01512		31.536	0.000576818	12.1823	0.00395	5.1829	0.00494	12.3415	0.01625		-9.17198	-9.14699e-08	-8.98054	0.00024629	-9.65359	-0.000685464
0.4907	0.00276	12.1424	0.00438	1.3087	0.000378	12.1026	0.01567		31.6274	0.000576756	12.2173	0.00395	5.19335	0.00495	12.3813	0.01626		-9.15622	-9.1473e-08	-8.96502	0.00024629	-9.63824	-0.000687191
0.4927	0.00264	12.1823	0.00407	1.3187	0.00074	12.1424	0.01614		31.7187	0.000576696	12.2221	0.00396	5.203	0.00495	12.418	0.01628		-9.14046	-9.14762e-08	-8.94951	0.00024629	-9.62289	-0.000688918
0.4946	0.00288	12.2221	0.00401	1.3287	-0.000715	12.1823	0.01526		31.8101	0.000576636	12.2619	0.00396	5.2232	0.00496	12.4211	0.01628		-9.1247	-9.14795e-08	-8.93399	0.00024629	-9.60754	-0.000690646
0.4966	0.0023	12.2619	0.00377	1.3388	-0.00323	12.2221	0.01486		31.9015	0.000576577	12.2978	0.00397	5.2433	0.00497	12.461	0.01629		-9.10894	-9.14829e-08	-8.91847	0.00024629	-9.59218	-0.000692373
0.4986	0.00238	12.3017	0.00369	1.3489	0.000252	12.2619	0.0159		31.9929	0.00057652	12.3017	0.00397	5.2635	0.00498	12.4792	0.0163		-9.09318	-9.14864e-08	-8.90296	0.00024629	-9.57683	-0.0006941
0.5006	0.00243	12.3415	0.00398	1.3589	0.00106	12.3017	0.01413		32.0843	0.000576464	12.3415	0.00397	5.27398	0.00499	12.4971	0.0163		-9.07742	-9.149e-08	-8.88744	0.00024629	-9.56148	-0.000695827
0.5025	0.00232	12.3813	0.00388	1.369	0.00113	12.3415	0.01365		32.1756	0.000576408	12.3783	0.00398	5.2836	0.00499	12.5763	0.01633		-9.06166	-9.14937e-08	-8.87193	0.00024629	-9.54613	-0.000697555
0.5045	0.00216	12.4211	0.00347	1.379	0.00262	12.3813	0.01495		32.267	0.000576354	12.3813	0.00398	5.3038	0.005	12.6555	0.01636		-9.0459	-9.14976e-08	-8.85641	0.00024629	-9.53078	-0.000699282
0.5065	0.00233	12.461	0.00378	1.3891	0.00355	12.4211	0.01572		32.3584	0.000576301	12.4211	0.00399	5.3239	0.00501	12.6829	0.01636		-9.03014	-9.15015e-08	-8.84089	0.00024629	-9.51542	-0.000701009
0.5085	0.00251	12.5008	0.00418	1.3992	0.00145	12.461	0.01705		32.4498	0.000576248	12.4588	0.00399	5.3441	0.00503	12.7347	0.01638		-9.01438	-9.15056e-08	-8.82538	0.00024629	-9.50007	-0.000702737
0.5104	0.00213	12.5406	0.0037	1.4092	-0.000145	12.4792	0.01652		32.5412	0.000576197	12.461	0.00399	5.35461	0.00503	12.8139	0.01641		-8.99862	-9.15099e-08	-8.80986	0.00024629	-9.48472	-0.000704464
0.5124	0.00181	12.5805	0.00359	1.4193	0.00269	12.6829	0.01653		32.6325	0.000576146	12.5008	0.004	5.3643	0.00504	12.8865	0.01643		-8.98286	-9.15143e-08	-8.79434	0.00024629	-9.46937	-0.000706192
0.5144	0.00174	12.6203	0.00385	1.4294	0.00299	12.8865	0.01583		32.7239	0.000576097	12.5393	0.00401	5.3844	0.00505	12.8931	0.01643		-8.9671	-9.15188e-08	-8.77883	0.00024629	-9.45401	-0.000707919
0.5163	0.00186	12.6601	0.00429	1.4394	0.0016	13.09	0.01622		32.8153	0.000576048	12.5406	0.00401	5.4046	0.00506	12.9723	0.01646		-8.95134	-9.15235e-08	-8.76331	0.00024629	-9.43866	-0.000709646
0.5183	0.00227	12.7	0.00461	1.4495	0.0015	13.2934	0.0175		32.9067	0.000576001	12.5805	0.00401	5.4247	0.00507	13.0514	0.01649		-8.93558	-9.15283e-08	-8.74779	0.00024629	-9.42331	-0.000711374
0.5203	0.0023	12.7398	0.00454	1.4596	0.00374	13.4967	0.01722		32.998	0.000575954	12.6198	0.00402	5.43524	0.00507	13.09	0.0165		-8.91982	-9.15333e-08	-8.73228	0.00024629	-9.40796	-0.000713101
0.5223	0.00248	12.7796	0.00446	1.4697	0.00336	13.7	0.01585		33.0894	0.000575908	12.6203	0.00402	5.4449	0.00508	13.1306	0.01651		-8.90406	-9.15385e-08	-8.71676	0.00024629	-9.39261	-0.000714829
0.5242	0.00191	12.8195	0.00427	1.4797	0.00303	13.9032	0.01589		33.1808	0.000575863	12.6601	0.00402	5.465	0.00509	13.2098	0.01654		-8.8883	-9.15438e-08	-8.70125	0.00024629	-9.37725	-0.000716556
0.5262	0.00212	12.8593	0.0043	1.4898	0.00263	14.1063	0.01623		33.2722	0.000575819	12.7	0.00403	5.4852	0.0051	13.289	0.01656		-8.87254	-9.15493e-08	-8.68573	0.00024629	-9.3619	-0.000718283
0.5282	0.00209	12.8992	0.00469	1.4999	0.00248	14.3094	0.01662		33.3636	0.000575775	12.7003	0.00403	5.5054	0.00511	13.2934	0.01656		-8.85678	-9.1555e-08	-8.67021	0.00024629	-9.34655	-0.000720011
0.5302	0.00235	12.939	0.00484	1.51	0.00421	14.5123	0.01726		33.4549	0.000575733	12.7398	0.00404	5.51588	0.00511	13.3682	0.01659		-8.84102	-9.15609e-08	-8.6547	0.00024629	-9.3312	-0.000721738
0.5321	0.0018	12.9789	0.00483	1.5201	0.00527	14.7152	0.01788		33.5463	0.000575691	12.7796	0.00404	5.5255	0.00512	13.4473	0.01661		-8.82526	-9.1567e-08	-8.63918	0.00024629	-9.31584	-0.000723466
0.5341	0.00182	13.0187	0.00469	1.5302	0.00517	14.918	0.01703		33.6377	0.00057565	12.7808	0.00404	5.5457	0.00513	13.4967	0.01663		-8.8095	-9.15733e-08	-8.62366	0.00024629	-9.30049	-0.000725193
0.5361	0.00209	13.0586	0.00491	1.5403	0.00448	15.1208	0.01626		33.7291	0.00057561	12.8195	0.00405	5.5659	0.00514	13.5265	0.01664		-8.79374	-9.15797e-08	-8.60815	0.00024629	-9.28514	-0.000726921
0.5381	0.00195	13.0984	0.00434	1.5504	0.00326	15.3235	0.01639		33.8205	0.00057557	12.8593	0.00406	5.586	0.00515	13.6057	0.01666		-8.77798	-9.15864e-08	-8.59263	0.00024629	-9.26979	-0.000728648
0.54	0.00184	13.1383	0.00448	1.5605	0.0026	15.5261	0.01714		33.9119	0.000575531	12.8613	0.00406	5.59651	0.00515	13.6849	0.01669		-8.76222	-9.15934e-08	-8.57712	0.00024629	-9.25444	-0.000730376
0.542	0.00189	13.1781	0.00401	1.5706	0.000568	15.7286	0.01813		34.0032	0.000575493	12.8992	0.00406	5.6062	0.00516	13.7	0.01669		-8.74646	-9.16005e-08	-8.5616	0.00024629	-9.23908	-0.000732103
0.544	0.00202	13.218	0.00406	1.5807	0.000271	15.931	0.01752		34.0946	0.000575456	12.939	0.00407	5.6264	0.00517	13.7641	0.01671		-8.7307	-9.16079e-08	-8.54608	0.00024629	-9.22373	-0.000733831
0.546	0.00231	13.2578	0.00404	1.5908	-0.000819	16.1334	0.01702		34.186	0.000575419	12.9418	0.00407	5.6465	0.00518	13.8433	0.01673		-8.71494	-9.16155e-08	-8.53057	0.00024629	-9.20838	-0.000735558
0.5479	0.00203	13.2977	0.00371	1.6009	-0.00123	16.3357	0.01684		34.2774	0.000575383	12.9789	0.00407	5.6667	0.00519	13.9032	0.01675		-8.69918	-9.16234e-08	-8.51505	0.00024629	-9.19303	-0.000737286
0.5499	0.00185	13.3376	0.00358	1.611	-0.00105	16.5379	0.01673		34.3687	0.000575348	13.0187	0.00408	5.67714	0.0052	13.9224	0.01676		-8.68342	-9.16315e-08	-8.49953	0.00024629	-9.17768	-0.000739014
0.5519	0.00195	13.3774	0.00414	1.6211	0.000353	16.7401	0.01749		34.4601	0.000575313	13.0223	0.00408	5.6869	0.0052	14.0016	0.01678		-8.66766	-9.16399e-08	-8.48402	0.00024629	-9.16232	-0.000740741
0.5539	0.00186	13.4173	0.00456	1.6312	0.0018	16.9422	0.01818		34.5515	0.000575279	13.0586	0.00409	5.707	0.00521	14.0808	0.01681		-8.6519	-9.16486e-08	-8.4685	0.00024629	-9.14697	-0.000742469
0.5558	0.00222	13.4572	0.00395	1.6413	0.000563	17.1442	0.01828		34.6429	0.000575246	13.0984	0.00409	5.7272	0.00522	14.1063	0.01681		-8.63614	-9.16575e-08	-8.45298	0.00024629	-9.13162	-0.000744196
0.5578	0.00232	13.497	0.00355	1.6514	0.000899	17.3461	0.01822		34.7343	0.000575213	13.1028	0.00409	5.7474	0.00523	14.16	0.01683		-8.62038	-9.16668e-08	-8.43747	0.00024629	-9.11627	-0.000745924
0.5598	0.00248	13.5369	0.00399	1.6616	0.00221	17.548	0.01829		34.8256	0.000575181	13.1383	0.0041	5.75777	0.00524	14.2392	0.01685		-8.60461	-9.16764e-08	-8.42195	0.00024629	-9.10091	-0.000747652
0.5618	0.00239	13.5768	0.00378	1.6717	0.00426	17.7498	0.01846		34.917	0.000575149	13.1781	0.0041	5.7675	0.00524	14.3094	0.01687		-8.58885	-9.16863e-08	-8.40644	0.00024629	-9.08556	-0.000749379
0.5638	0.00255	13.6166	0.00403	1.6818	0.0044	17.9515	0.01886		35.0084	0.000575118	13.1833	0.00411	5.7877	0.00525	14.3184	0.01688		-8.57309	-9.16965e-08	-8.39092	0.00024629	-9.07021	-0.000751107
0.5657	0.00214	13.6565	0.00457	1.6919	0.00398	18.1532	0.01883		35.0998	0.000575087	13.218	0.00411	5.8079	0.00526	14.3975	0.0169		-8.55733	-9.1707e-08	-8.3754	0.00024629	-9.05486	-0.000752835
0.5677	0.00222	13.6964	0.00506	1.702	0.00302	18.3548	0.01873		35.1912	0.000575058	13.2578	0.00412	5.828	0.00527	14.4767	0.01692		-8.54157	-9.17179e-08	-8.35989	0.00024629	-9.03951	-0.000754562
0.5697	0.00204	13.7363	0.00451	1.7122	0.000159	18.5563	0.01843		35.2825	0.000575028	13.2638	0.00412	5.83841	0.00528	14.5123	0.01693		-8.52581	-9.17292e-08	-8.34437	0.00024629	-9.02415	-0.00075629
0.5717	0.00188	13.7762	0.00467	1.7223	0.000763	18.7577	0.01826		35.3739	0.000574999	13.2977	0.00412	5.8482	0.00528	14.5559	0.01695		-8.51005	-9.17408e-08	-8.32885	0.00024629	-9.0088	-0.000758018
0.5737	0.00194	13.816	0.00439	1.7324	0.000714	18.9591	0.01813		35.4653	0.000574971	13.3376	0.00413	5.8684	0.00529	14.6351	0.01697		-8.49429	-9.17528e-08	-8.31334	0.00024629	-8.99345	-0.000759745
0.5756	0.00214	13.8559	0.00452	1.7426	0.00234	19.1604	0.01765		35.5567	0.000574943	13.3443	0.00413	5.8885	0.0053	14.7143	0.01699		-8.47853	-9.17652e-08	-8.29782	0.00024629	-8.9781	-0.000761473
0.5776	0.00218	13.8958	0.00456	1.7527	0.00398	19.3617	0.01784		35.6481	0.000574916	13.3774	0.00413	5.9087	0.00531	14.7152	0.01699		-8.46277	-9.1778e-08	-8.28231	0.00024629	-8.96275	-0.000763201
0.5796	0.00207	13.9357	0.00423	1.7628	0.00454	19.5628	0.01828		35.7394	0.00057489	13.4173	0.00414	5.91904	0.00532	14.7934	0.01701		-8.44701	-9.17912e-08	-8.26679	0.00024629	-8.94739	-0.000764929
0.5816	0.00233	13.9756	0.00398	1.773	0.00532	19.7639	0.01813		35.8308	0.000574863	13.4248	0.00414	5.9289	0.00532	14.8726	0.01704		-8.43125	-9.18049e-08	-8.25127	0.00024629	-8.93204	-0.000766656
0.5836	0.00204	14.0155	0.00408	1.7831	0.00598	19.965	0.01841		35.9222	0.000574838	13.4572	0.00415	5.949	0.00533	14.918	0.01705		-8.41549	-9.1819e-08	-8.23576	0.00024629	-8.91669	-0.000768384
0.5855	0.00215	14.0553	0.00405	1.7932	0.00323	20.166	0.01825		36.0136	0.000574812	13.497	0.00415	5.9692	0.00534	14.9518	0.01706		-8.39973	-9.18336e-08	-8.22024	0.00024629	-8.90134	-0.000770112
0.5875	0.00239	14.0952	0.00403	1.8034	0.000923	20.3669	0.01822		36.105	0.000574788	13.5053	0.00415	5.9894	0.00535	15.031	0.01708		-8.38397	-9.18487e-08	-8.20472	0.00024629	-8.88598	-0.00077184
0.5895	0.0025	14.1351	0.00431	1.8135	0.00143	20.5677	0.01685		36.1963	0.000574763	13.5369	0.00416	5.99967	0.00536	15.1102	0.0171		-8.36821	-9.18643e-08	-8.18921	0.00024629	-8.87063	-0.000773567
0.5915	0.00241	14.175	0.00473	1.8237	-0.000333	20.7685	0.01727		36.2877	0.000574739	13.5768	0.00416	6.0095	0.00536	15.1208	0.01711		-8.35245	-9.18803e-08	-8.17369	0.00024629	-8.85528	-0.000775295
0.5935	0.0021	14.2149	0.00486	1.8338	-1.1e-05	20.9692	0.01829		36.3791	0.000574716	13.5858	0.00417	6.0297	0.00537	15.1894	0.01713		-8.33669	-9.1897e-08	-8.15817	0.00024629	-8.83993	-0.000777023
0.5954	0.00232	14.2548	0.00515	1.844	0.00235	21.1698	0.01775		36.4705	0.000574693	13.6166	0.00417	6.0499	0.00538	15.2685	0.01715		-8.32093	-9.19141e-08	-8.14266	0.000246289	-8.82458	-0.000778751
0.5974	0.00168	14.2947	0.00453	1.8541	0.00425	21.3704	0.0181		36.5619	0.00057467	13.6565	0.00418	6.07	0.00539	15.3235	0.01716		-8.30517	-9.19318e-08	-8.12714	0.000246289	-8.80922	-0.000780479
0.5994	0.00196	14.3346	0.00418	1.8643	0.00417	21.5709	0.01867		36.6532	0.000574648	13.6663	0.00418	6.0803	0.0054	15.3477	0.01717		-8.28941	-9.19502e-08	-8.11163	0.000246289	-8.79387	-0.000782207
0.6014	0.00225	14.3745	0.00368	1.8744	0.00271	21.7713	0.0187		36.7446	0.000574626	13.6964	0.00418	6.0902	0.0054	15.4269	0.01719		-8.27365	-9.19691e-08	-8.09611	0.000246289	-8.77852	-0.000783934
0.6034	0.002	14.4144	0.00382	1.8846	0.00338	21.9717	0.01921		36.836	0.000574605	13.7363	0.00419	6.1104	0.00541	15.5061	0.01721		-8.25789	-9.19886e-08	-8.08059	0.000246289	-8.76317	-0.000785662
0.6054	0.00202	14.4543	0.0042	1.8947	0.00508	22.172	0.01918		36.9274	0.000574584	13.7468	0.00419	6.1305	0.00542	15.5261	0.01722		-8.24213	-9.20088e-08	-8.06508	0.000246289	-8.74782	-0.00078739
0.6073	0.00182	14.4942	0.0045	1.9049	0.00468	22.3722	0.01905		37.0188	0.000574564	13.7762	0.00419	6.1507	0.00543	15.5853	0.01723		-8.22637	-9.20296e-08	-8.04956	0.000246289	-8.73246	-0.000789118
0.6093	0.00177	14.5341	0.00416	1.915	0.0052	22.5724	0.01939		37.1101	0.000574543	13.816	0.0042	6.16094	0.00544	15.6645	0.01725		-8.21061	-9.20512e-08	-8.03404	0.000246289	-8.71711	-0.000790846
0.6113	0.00197	14.574	0.00386	1.9252	0.00404	22.7725	0.01907		37.2015	0.000574524	13.8273	0.0042	6.1709	0.00544	15.7286	0.01727		-8.19485	-9.20734e-08	-8.01853	0.000246289	-8.70176	-0.000792574
0.6133	0.00228	14.6139	0.00394	1.9354	0.00298	22.9726	0.01927		37.2929	0.000574504	13.8559	0.00421	6.191	0.00545	15.7437	0.01728		-8.17909	-9.20964e-08	-8.00301	0.000246289	-8.68641	-0.000794302
0.6153	0.00243	14.6538	0.00409	1.9455	0.00366	23.1726	0.01866		37.3843	0.000574485	13.8958	0.00421	6.2112	0.00546	15.8228	0.0173		-8.16333	-9.21202e-08	-7.98749	0.000246289	-8.67105	-0.00079603
0.6173	0.00204	14.6937	0.0039	1.9557	0.00452	23.3725	0.01829		37.4757	0.000574466	13.9078	0.00421	6.2313	0.00547	15.902	0.01732		-8.14757	-9.21447e-08	-7.97198	0.000246289	-8.6557	-0.000797758
0.6192	0.0019	14.7336	0.00443	1.9658	0.0048	23.5723	0.01787		37.567	0.000574448	13.9357	0.00422	6.24157	0.00548	15.931	0.01733		-8.13181	-9.217e-08	-7.95646	0.000246289	-8.64035	-0.000799486
0.6212	0.00208	14.7735	0.00409	1.976	0.002	23.7721	0.01895		37.6584	0.00057443	13.9756	0.00422	6.2515	0.00548	15.9812	0.01734		-8.11605	-9.21962e-08	-7.94095	0.000246289	-8.625	-0.000801214
0.6232	0.00194	14.8134	0.00414	1.9862	0.00102	23.9719	0.01857		37.7498	0.000574412	13.9883	0.00423	6.2717	0.00549	16.0604	0.01736		-8.10029	-9.22232e-08	-7.92543	0.000246289	-8.60965	-0.000802942
0.6252	0.00211	14.8533	0.00402	1.9963	0.00232	24.1715	0.01849		37.8412	0.000574395	14.0155	0.00423	6.2918	0.0055	16.1334	0.01738		-8.08453	-9.22512e-08	-7.90991	0.000246289	-8.59429	-0.000804669
0.6272	0.00209	14.8932	0.00399	2.0065	0.00285	24.3712	0.0184		37.9325	0.000574378	14.0553	0.00424	6.312	0.00551	16.1396	0.01738		-8.06877	-9.228e-08	-7.8944	0.000246289	-8.57894	-0.000806397
0.6292	0.0022	14.9332	0.00439	2.0167	0.00392	24.5707	0.01896		38.0239	0.000574361	14.0688	0.00424	6.3222	0.00552	16.2188	0.0174		-8.05301	-9.23098e-08	-7.87888	0.000246289	-8.56359	-0.000808125
0.6311	0.0023	14.9731	0.00456	2.0269	0.00456	24.7702	0.01893		38.1153	0.000574345	14.0952	0.00424	6.3321	0.00552	16.2979	0.01742		-8.03725	-9.23406e-08	-7.86336	0.000246289	-8.54824	-0.000809854
0.6331	0.00255	15.013	0.00468	2.037	0.00432	24.9696	0.01851		38.2067	0.000574328	14.1351	0.00425	6.3523	0.00553	16.3357	0.01743		-8.02149	-9.23724e-08	-7.84785	0.000246289	-8.53289	-0.000811582
0.6351	0.00234	15.0529	0.00489	2.0472	0.00243	25.169	0.01912		38.2981	0.000574313	14.1493	0.00425	6.3724	0.00554	16.3771	0.01744		-8.00572	-9.24052e-08	-7.83233	0.000246289	-8.51753	-0.00081331
0.6371	0.00227	15.0928	0.00513	2.0574	0.00219	25.3683	0.01893		38.3894	0.000574297	14.175	0.00425	6.3926	0.00555	16.4563	0.01746		-7.98996	-9.24392e-08	-7.81682	0.000246289	-8.50218	-0.000815038
0.6391	0.00251	15.1327	0.00443	2.0676	0.00292	25.5676	0.01874		38.4808	0.000574282	14.2149	0.00426	6.40283	0.00555	16.5355	0.01748		-7.9742	-9.24742e-08	-7.8013	0.000246289	-8.48683	-0.000816766
0.6411	0.00226	15.1726	0.00423	2.0777	0.00358	25.7668	0.01913		38.5722	0.000574267	14.2298	0.00426	6.4127	0.00556	16.5379	0.01748		-7.95844	-9.25104e-08	-7.78578	0.000246289	-8.47148	-0.000818494
0.6431	0.00275	15.2125	0.00486	2.0879	0.00285	25.9659	0.01905		38.6636	0.000574252	14.2548	0.00426	6.4329	0.00557	16.6147	0.0175		-7.94268	-9.25478e-08	-7.77027	0.000246289	-8.45612	-0.000820222
0.6451	0.00244	15.2524	0.00415	2.0981	0.00263	26.165	0.01948		38.755	0.000574238	14.2947	0.00427	6.453	0.00558	16.6939	0.01752		-7.92692	-9.25864e-08	-7.75475	0.000246289	-8.44077	-0.00082195
0.647	0.00268	15.2924	0.00403	2.1083	0.00376	26.364	0.01942		38.8464	0.000574224	14.3103	0.00427	6.4732	0.00559	16.7401	0.01753		-7.91116	-9.26264e-08	-7.73923	0.000246289	-8.42542	-0.000823678
0.649	0.00286	15.3323	0.00413	2.1184	0.00447	26.5629	0.01882		38.9377	0.00057421	14.3346	0.00428	6.48346	0.00559	16.773	0.01754		-7.8954	-9.26676e-08	-7.72372	0.000246289	-8.41007	-0.000825406
0.651	0.00293	15.3722	0.00431	2.1286	0.00446	26.7618	0.01853		39.0291	0.000574196	14.3745	0.00428	6.4933	0.0056	16.8522	0.01756		-7.87964	-9.27102e-08	-7.7082	0.000246289	-8.39472	-0.000827134
0.653	0.00275	15.4121	0.00474	2.1388	0.00383	26.9606	0.01945		39.1205	0.000574183	14.3908	0.00428	6.5135	0.00561	16.9314	0.01758		-7.86388	-9.27542e-08	-7.69268	0.000246289	-8.37936	-0.000828862
0.655	0.00215	15.452	0.00484	2.149	0.00335	27.1594	0.01905		39.2119	0.000574169	14.4144	0.00429	6.5336	0.00562	16.9422	0.01758		-7.84812	-9.27996e-08	-7.67717	0.000246289	-8.36401	-0.000830591
0.657	0.00184	15.4919	0.00467	2.1592	0.00123	27.3581	0.01807		39.3032	0.000574157	14.4543	0.00429	6.5537	0.00563	17.0106	0.0176		-7.83236	-9.28466e-08	-7.66165	0.000246289	-8.34866	-0.000832319
0.659	0.00187	15.5318	0.00471	2.1694	0.00199	27.5568	0.01856		39.3946	0.000574144	14.4713	0.0043	6.5641	0.00563	17.0898	0.01762		-7.8166	-9.2895e-08	-7.64614	0.000246289	-8.33331	-0.000834047
0.661	0.00192	15.5718	0.00494	2.1796	0.00401	27.7554	0.01908		39.486	0.000574132	14.4942	0.0043	6.5739	0.00564	17.1442	0.01763		-7.80084	-9.29451e-08	-7.63062	0.000246289	-8.31796	-0.000835775
0.663	0.00203	15.6117	0.00485	2.1897	0.00406	27.954	0.01979		39.5774	0.000574119	14.5341	0.0043	6.594	0.00565	17.1689	0.01763		-7.78508	-9.29969e-08	-7.6151	0.000246289	-8.3026	-0.000837503
0.6649	0.00258	15.6516	0.00411	2.1999	0.0031	28.1524	0.01989		39.6688	0.000574107	14.5518	0.00431	6.6141	0.00566	17.2481	0.01765		-7.76932	-9.30503e-08	-7.59959	0.000246288	-8.28725	-0.000839231
0.6669	0.00247	15.6915	0.00369	2.2101	0.0034	28.3509	0.01921		39.7602	0.000574096	14.574	0.00431	6.6343	0.00567	17.3273	0.01767		-7.75356	-9.31056e-08	-7.58407	0.000246288	-8.2719	-0.00084096
0.6689	0.00221	15.7314	0.00393	2.2203	0.00513	28.5493	0.01842		39.8515	0.000574084	14.6139	0.00432	6.64473	0.00567	17.3461	0.01768		-7.7378	-9.31626e-08	-7.56855	0.000246288	-8.25655	-0.000842688
0.6709	0.00225	15.7713	0.00381	2.2305	0.00309	28.7476	0.01921		39.9429	0.000574073	14.6323	0.00432	6.6544	0.00567	17.4065	0.01769		-7.72204	-9.32215e-08	-7.55304	0.000246288	-8.24119	-0.000844416
0.6698	0.00239	15.8113	0.00424	2.2407	0.00174	28.9458	0.01928		40.0343	0.000574062	14.6538	0.00432	6.6745	0.00568	17.4857	0.01771		-7.70628	-9.32824e-08	-7.53752	0.000246288	-8.22584	-0.000846144
0.6889	0.00249	15.8512	0.00439	2.2509	0.00415	29.1441	0.01945		40.1257	0.000574051	14.6937	0.00433	6.6946	0.00569	17.548	0.01772		-7.69052	-9.33453e-08	-7.52201	0.000246288	-8.21049	-0.000847873
0.7081	0.00245	15.8911	0.00476	2.2611	0.00438	29.3422	0.01995		40.217	0.00057404	14.7128	0.00433	6.7148	0.0057	17.5649	0.01773		-7.67476	-9.34102e-08	-7.50649	0.000246288	-8.19514	-0.000849601
0.7272	0.00258	15.931	0.0042	2.2713	0.00296	29.5403	0.01988		40.3084	0.00057403	14.7336	0.00433	6.72536	0.00571	17.644	0.01775		-7.659	-9.34773e-08	-7.49097	0.000246288	-8.17979	-0.000851329
0.7464	0.00232	15.9709	0.00413	2.2815	0.00293	29.7384	0.01961		40.3998	0.000574019	14.7735	0.00434	6.7349	0.00571	17.7232	0.01776		-7.64324	-9.35466e-08	-7.47546	0.000246288	-8.16443	-0.000853057
0.7655	0.00182	16.0108	0.00422	2.2916	0.00129	29.9364	0.01983		40.4912	0.000574009	14.7933	0.00434	6.755	0.00572	17.7498	0.01777		-7.62748	-9.36182e-08	-7.45994	0.000246288	-8.14908	-0.000854786
0.7847	0.00179	16.0508	0.00369	2.3018	0.0022	30.1343	0.01958		40.5826	0.000573999	14.8134	0.00434	6.7751	0.00573	17.8024	0.01778		-7.61172	-9.36921e-08	-7.44442	0.000246288	-8.13373	-0.000856514
0.8039	0.0019	16.0907	0.00399	2.312	0.00273	30.3322	0.01985		40.6739	0.00057399	14.8533	0.00435	6.7952	0.00574	17.8816	0.0178		-7.59596	-9.37685e-08	-7.42891	0.000246288	-8.11838	-0.000858242
0.823	0.0017	16.1306	0.00393	2.3222	0.00179	30.53	0.0199		40.7653	0.00057398	14.8738	0.00435	6.80599	0.00575	17.9515	0.01782		-7.5802	-9.38474e-08	-7.41339	0.000246288	-8.10302	-0.000859971
0.8422	0.00222	16.1705	0.0041	2.3324	0.00301	30.7278	0.01984		40.8567	0.000573971	14.8932	0.00435	6.8153	0.00575	17.9608	0.01782		-7.56444	-9.3929e-08	-7.39787	0.000246288	-8.08767	-0.000861699
0.8613	0.00258	16.2104	0.00438	2.3426	0.00405	30.9256	0.01926		40.9481	0.000573961	14.9332	0.00436	6.8355	0.00576	18.04	0.01784		-7.54868	-9.40132e-08	-7.38236	0.000246288	-8.07232	-0.000863427
0.8805	0.00179	16.2503	0.0045	2.3528	0.00193	31.1232	0.01917		41.0395	0.000573952	14.9543	0.00436	6.8556	0.00577	18.1191	0.01785		-7.53292	-9.41001e-08	-7.36684	0.000246287	-8.05697	-0.000865156
0.8997	0.00144	16.2902	0.00449	2.363	0.00233	31.3209	0.01948		41.1308	0.000573943	14.9731	0.00437	6.8757	0.00578	18.1532	0.01786		-7.51716	-9.419e-08	-7.35133	0.000246287	-8.04162	-0.000866884
0.9189	0.00138	16.3301	0.00452	2.3732	0.000773	31.5185	0.0199		41.2222	0.000573935	15.013	0.00437	6.88663	0.00578	18.1983	0.01787		-7.5014	-9.42828e-08	-7.33581	0.000246287	-8.02626	-0.000868613
0.938	0.00183	16.3701	0.00422	2.3834	-3.2e-05	31.716	0.01976		41.3136	0.000573926	15.0348	0.00437	6.8958	0.00579	18.2775	0.01789		-7.48564	-9.43787e-08	-7.32029	0.000246287	-8.01091	-0.000870341
0.9572	0.00216	16.41	0.00422	2.3936	0.00167	31.9135	0.0195		41.405	0.000573918	15.0529	0.00438	6.9159	0.0058	18.3548	0.01791		-7.46988	-9.44778e-08	-7.30478	0.000246287	-7.99556	-0.000872069
0.9764	0.00199	16.4499	0.00466	2.4038	0.00299	32.1109	0.01986		41.4964	0.00057391	15.0928	0.00438	6.9359	0.00581	18.3567	0.01791		-7.45412	-9.45801e-08	-7.28926	0.000246287	-7.98021	-0.000873798
0.9956	0.00163	16.4898	0.00441	2.414	0.00371	32.3083	0.01971		41.5877	0.000573901	15.1153	0.00439	6.956	0.00582	18.4359	0.01792		-7.43836	-9.46858e-08	-7.27374	0.000246287	-7.96486	-0.000875526
1.0148	0.00216	16.5297	0.00427	2.4242	0.004	32.5056	0.01949		41.6791	0.000573894	15.1327	0.00439	6.96726	0.00582	18.515	0.01794		-7.4226	-9.47949e-08	-7.25823	0.000246287	-7.9495	-0.000877255
1.0339	0.00212	16.5696	0.00416	2.4344	0.00212	32.7029	0.01961		41.7705	0.000573886	15.1726	0.00439	6.9761	0.00583	18.5563	0.01795		-7.40684	-9.49077e-08	-7.24271	0.000246287	-7.93415	-0.000878983
1.0531	0.00203	16.6095	0.00427	2.4446	0.00316	32.9001	0.01945		41.8619	0.000573878	15.1958	0.0044	6.9962	0.00584	18.5942	0.01796		-7.39107	-9.50242e-08	-7.2272	0.000246287	-7.9188	-0.000880712
1.0723	0.0019	16.6494	0.00444	2.4548	0.0041	33.0973	0.01946		41.9533	0.000573871	15.2125	0.0044	7.0163	0.00584	18.6734	0.01797		-7.37531	-9.51446e-08	-7.21168	0.000246286	-7.90345	-0.00088244
1.0915	0.00186	16.6893	0.00449	2.465	0.00365	33.2944	0.02007		42.0446	0.000573863	15.2524	0.0044	7.04789	0.00586	18.7526	0.01799		-7.35955	-9.52689e-08	-7.19616	0.000246286	-7.88809	-0.000884169
1.1107	0.00159	16.7292	0.00451	2.4752	0.00482	33.4915	0.02077		42.136	0.000573856	15.2763	0.00441	7.12852	0.0059	18.7577	0.01799		-7.34379	-9.53973e-08	-7.18065	0.000246286	-7.87274	-0.000885897
1.1299	0.00217	16.7691	0.00413	2.4854	0.00382	33.6885	0.02085		42.2274	0.000573849	15.2924	0.00441	7.1383	0.0059	18.8318	0.01801		-7.32803	-9.55299e-08	-7.16513	0.000246286	-7.85739	-0.000887626
1.1491	0.0021	16.8091	0.00406	2.4956	0.00194	33.8855	0.02044		42.3188	0.000573842	15.3323	0.00441	7.20916	0.00593	18.911	0.01802		-7.31227	-9.5667e-08	-7.14961	0.000246286	-7.84204	-0.000889354
1.1684	0.00191	16.849	0.00433	2.5058	0.0045	34.0824	0.0201		42.4102	0.000573835	15.3568	0.00442	7.28979	0.00597	18.9591	0.01803		-7.29651	-9.58085e-08	-7.1341	0.000246286	-7.82669	-0.000891083
1.1876	0.00173	16.8889	0.0043	2.516	0.00667	34.2793	0.02057		42.5015	0.000573828	15.3722	0.00442	7.3443	0.00599	18.9901	0.01804		-7.28075	-9.59548e-08	-7.11858	0.000246286	-7.81133	-0.000892811
1.2068	0.00184	16.9288	0.00373	2.5262	0.00639	34.4761	0.02009		42.5929	0.000573822	15.4121	0.00443	7.37042	0.00601	19.0693	0.01806		-7.26499	-9.61058e-08	-7.10306	0.000246286	-7.79598	-0.00089454
1.226	0.00123	16.9687	0.00403	2.5364	0.00527	34.6729	0.01992		42.6843	0.000573815	15.4373	0.00443	7.45105	0.00604	19.1485	0.01807		-7.24923	-9.62618e-08	-7.08755	0.000246285	-7.78063	-0.000896268
1.2452	0.00239	17.0086	0.00416	2.5466	0.00512	34.8697	0.0198		42.7757	0.000573809	15.452	0.00443	7.53169	0.00608	19.1604	0.01808		-7.23347	-9.6423e-08	-7.07203	0.000246285	-7.76528	-0.000897997
1.2644	0.00154	17.0485	0.00426	2.5568	0.00407	35.0664	0.01993		42.867	0.000573803	15.4919	0.00444	7.5502	0.00609	19.2277	0.01809		-7.21771	-9.65895e-08	-7.05652	0.000246285	-7.74993	-0.000899725
1.2837	0.00114	17.0884	0.0047	2.567	0.00326	35.263	0.01988		42.9584	0.000573797	15.5178	0.00444	7.61232	0.00611	19.3069	0.01811		-7.20195	-9.67615e-08	-7.041	0.000246285	-7.73457	-0.000901454
1.3029	0.00117	17.2422	0.0047	2.5772	0.00416	35.4596	0.02008		43.0498	0.000573791	15.5318	0.00444	7.69295	0.00615	19.3617	0.01812		-7.18619	-9.69392e-08	-7.02548	0.000246285	-7.71922	-0.000903183
1.3221	0.00186	17.4442	0.00476	2.5873	0.00514	35.6562	0.02064		43.1412	0.000573785	15.5718	0.00445	7.7561	0.00618	19.3861	0.01812		-7.17043	-9.71227e-08	-7.00997	0.000246285	-7.70387	-0.000904911
1.3414	0.00139	17.6461	0.00488	2.5975	0.00235	35.8527	0.02074		43.2326	0.000573779	15.5983	0.00445	7.77358	0.00619	19.4653	0.01814		-7.15467	-9.73123e-08	-6.99445	0.000246284	-7.68852	-0.00090664
1.3606	0.00184	17.848	0.00494	2.6077	0.00109	36.0492	0.02061		43.324	0.000573773	15.6117	0.00445	7.85422	0.00622	19.5444	0.01815		-7.13891	-9.75081e-08	-6.97893	0.000246284	-7.67316	-0.000908368
1.3799	0.00214	18.0498	0.00484	2.6179	0.00244	36.2456	0.02134		43.4153	0.000573768	15.6516	0.00446	7.93485	0.00626	19.5628	0.01816		-7.12315	-9.77104e-08	-6.96342	0.000246284	-7.65781	-0.000910097
1.3991	0.00162	18.2515	0.00478	2.6281	0.00471	36.442	0.02053		43.5067	0.000573762	15.6788	0.00446	7.9618	0.00627	19.6236	0.01817		-7.10739	-9.79194e-08	-6.9479	0.000246284	-7.64246	-0.000911826
1.4184	0.00166	18.4532	0.00491	2.6383	0.00491	36.6384	0.01969		43.5981	0.000573757	15.6915	0.00446	8.01548	0.00629	19.7028	0.01819		-7.09163	-9.81353e-08	-6.93239	0.000246284	-7.62711	-0.000913554
1.4376	0.00134	18.6548	0.00476	2.6485	0.0031	36.8347	0.0182		43.6895	0.000573752	15.7314	0.00447	8.09611	0.00633	19.7639	0.0182		-7.07587	-9.83583e-08	-6.91687	0.000246283	-7.61176	-0.000915283
1.4569	0.0015	18.8563	0.00463	2.6587	0.00186	37.0309	0.01862		43.7809	0.000573747	15.7593	0.00447	8.1675	0.00636	19.782	0.0182		-7.06011	-9.85886e-08	-6.90135	0.000246283	-7.5964	-0.000917012
1.4761	0.00177	19.0577	0.00501	2.6689	0.00238	37.2271	0.01917		43.8722	0.000573742	15.7713	0.00447	8.17675	0.00636	19.8612	0.01822		-7.04435	-9.88266e-08	-6.88584	0.000246283	-7.58105	-0.000918741
1.4954	0.00241	19.2591	0.00503	2.6791	0.00205	37.4233	0.02013		43.9636	0.000573737	15.8113	0.00448	8.25738	0.0064	19.9403	0.01823		-7.02859	-9.90724e-08	-6.87032	0.000246283	-7.5657	-0.000920469
1.5147	0.00177	19.4604	0.00495	2.6893	0.00186	37.6194	0.02029		44.055	0.000573732	15.8398	0.00448	8.33801	0.00643	19.965	0.01824		-7.01283	-9.93263e-08	-6.8548	0.000246282	-7.55035	-0.000922198
1.5339	0.00136	19.6617	0.00482	2.6995	0.000705	37.8155	0.02058		44.1464	0.000573727	15.8512	0.00448	8.3731	0.00644	20.0195	0.01825		-6.99707	-9.95886e-08	-6.83929	0.000246282	-7.535	-0.000923927
1.5532	0.00108	19.8628	0.00514	2.7097	-0.00056	38.0116	0.02096		44.2377	0.000573722	15.8911	0.00449	8.41864	0.00646	20.0987	0.01826		-6.98131	-9.98595e-08	-6.82377	0.000246282	-7.51964	-0.000925655
1.5725	0.00177	20.0639	0.00511	2.7199	0.000593	38.2076	0.01993		44.3291	0.000573718	15.9202	0.00449	8.49928	0.0065	20.166	0.01828		-6.96555	-1.00139e-07	-6.80825	0.000246282	-7.50429	-0.000927384
1.5918	0.00188	20.265	0.00519	2.73	0.00176	38.4035	0.01855		44.4205	0.000573713	15.931	0.0045	8.5786	0.00653	20.1779	0.01828		-6.94979	-1.00429e-07	-6.79274	0.000246281	-7.48894	-0.000929113
1.611	0.00136	20.466	0.00508	2.7402	0.00289	38.5995	0.01963		44.5119	0.000573709	15.9709	0.0045	8.57991	0.00653	20.2571	0.01829		-6.93403	-1.00727e-07	-6.77722	0.000246281	-7.47359	-0.000930842
1.6303	0.00154	20.6669	0.0048	2.7504	0.00213	38.7953	0.02		44.6033	0.000573704	16.0008	0.0045	8.66054	0.00657	20.3363	0.01831		-6.91827	-1.01036e-07	-6.76171	0.000246281	-7.45823	-0.000932571
1.6496	0.00199	20.8677	0.00468	2.7606	0.00288	38.9912	0.01986		44.6947	0.0005737	16.0108	0.00451	8.74117	0.0066	20.3669	0.01831		-6.90251	-1.01354e-07	-6.74619	0.00024628	-7.44288	-0.000934299
1.6689	0.00203	21.0685	0.00475	2.7708	0.00363	39.187	0.01927		44.786	0.000573696	16.0508	0.00451	8.7841	0.00662	20.4154	0.01832		-6.88675	-1.01684e-07	-6.73067	0.00024628	-7.42753	-0.000936028
1.6882	0.0018	21.2692	0.00469	2.781	0.00303	39.3827	0.01863		44.8774	0.000573692	16.0813	0.00451	8.82181	0.00663	20.4946	0.01834		-6.87099	-1.02024e-07	-6.71516	0.00024628	-7.41218	-0.000937757
1.7075	0.00247	21.4698	0.00504	2.7911	0.0048	39.5785	0.01996		44.9688	0.000573688	16.0907	0.00452	8.90244	0.00666	20.5677	0.01835		-6.85523	-1.02375e-07	-6.69964	0.000246279	-7.39683	-0.000939486
1.7268	0.00211	21.6704	0.00519	2.8013	0.0042	39.7742	0.02022		45.0602	0.000573684	16.1306	0.00452	8.98307	0.0067	20.5738	0.01835		-6.83947	-1.02738e-07	-6.68412	0.000246279	-7.38147	-0.000941215
1.7461	0.00157	21.8709	0.00518	2.8115	0.00234	39.9698	0.02008		45.1515	0.00057368	16.1618	0.00453	8.9894	0.0067	20.653	0.01837		-6.82371	-1.03113e-07	-6.66861	0.000246279	-7.36612	-0.000942944
1.7654	0.0014	22.0713	0.00506	2.8217	0.00234	40.1654	0.02037		45.2429	0.000573676	16.1705	0.00453	9.0637	0.00673	20.7322	0.01838		-6.80795	-1.035e-07	-6.65309	0.000246278	-7.35077	-0.000944672
1.7847	0.00139	22.2717	0.00513	2.8319	0.00433	40.361	0.02107		45.3343	0.000573672	16.2104	0.00453	9.14434	0.00676	20.7685	0.01839		-6.79218	-1.039e-07	-6.63758	0.000246278	-7.33542	-0.000946401
1.8041	0.00136	22.472	0.00533	2.842	0.00535	40.5565	0.02019		45.4257	0.000573668	16.2422	0.00454	9.1947	0.00678	20.8114	0.0184		-6.77642	-1.04313e-07	-6.62206	0.000246277	-7.32007	-0.00094813
1.8234	0.00135	22.6722	0.0053	2.8522	0.00531	40.752	0.01989		45.5171	0.000573665	16.2503	0.00454	9.22497	0.00679	20.8905	0.01841		-6.76066	-1.0474e-07	-6.60654	0.000246277	-7.30471	-0.000949859
1.8427	0.00155	22.8724	0.00517	2.8624	0.0038	40.9475	0.02043		45.6084	0.000573661	16.2902	0.00454	9.3056	0.00683	20.9692	0.01842		-6.7449	-1.05181e-07	-6.59103	0.000246277	-7.28936	-0.000951588
1.862	0.00127	23.0725	0.00556	2.8726	0.00312	41.1429	0.02017		45.6998	0.000573658	16.3227	0.00455	9.38623	0.00686	20.9697	0.01842		-6.72914	-1.05636e-07	-6.57551	0.000246276	-7.27401	-0.000953317
1.8814	0.00151	23.2726	0.00544	2.8827	0.00427	41.3383	0.01967		45.7912	0.000573654	16.3301	0.00455	9.3999	0.00686	21.0489	0.01844		-6.71338	-1.06107e-07	-6.55999	0.000246276	-7.25866	-0.000955046
1.9007	0.0022	23.4726	0.00496	2.8929	0.00509	41.5336	0.01939		45.8826	0.000573651	16.3701	0.00455	9.46686	0.00689	21.1281	0.01845		-6.69762	-1.06593e-07	-6.54448	0.000246275	-7.2433	-0.000956775
1.9201	0.00199	23.6725	0.00504	2.9031	0.00503	41.7289	0.01986		45.974	0.000573648	16.4032	0.00456	9.5475	0.00692	21.1698	0.01846		-6.68186	-1.07095e-07	-6.52896	0.000246275	-7.22795	-0.000958504
1.9394	0.00201	23.8723	0.00539	2.9132	0.00459	41.9242	0.01991		46.0653	0.000573644	16.41	0.00456	9.605	0.00694	21.2073	0.01847		-6.6661	-1.07614e-07	-6.51344	0.000246274	-7.2126	-0.000960233
1.9587	0.00221	24.0721	0.00519	2.9234	0.00271	42.1194	0.02093		46.1567	0.000573641	16.4499	0.00456	9.62813	0.00695	21.2865	0.01848		-6.65034	-1.08149e-07	-6.49793	0.000246274	-7.19725	-0.000961962
1.9781	0.00259	24.2719	0.00486	2.9336	0.00168	42.3146	0.02135		46.2481	0.000573638	16.4837	0.00457	9.70876	0.00698	21.3656	0.01849		-6.63458	-1.08703e-07	-6.48241	0.000246273	-7.1819	-0.000963691
1.9975	0.00174	24.4715	0.00522	2.9437	0.00362	42.5098	0.02095		46.3395	0.000573635	16.4898	0.00457	9.78939	0.00702	21.3704	0.01849		-6.61882	-1.09274e-07	-6.4669	0.000246272	-7.16654	-0.00096542
2.0168	0.00191	24.6712	0.00548	2.9539	0.00291	42.705	0.02056		46.4309	0.000573632	16.5297	0.00457	9.81	0.00702	21.4448	0.01851		-6.60306	-1.09865e-07	-6.45138	0.000246272	-7.15119	-0.000967149
2.0362	0.00128	24.8707	0.00535	2.964	0.00148	42.9001	0.02088		46.5222	0.000573629	16.5642	0.00458	9.87003	0.00705	21.524	0.01852		-6.5873	-1.10475e-07	-6.43586	0.000246271	-7.13584	-0.000968878
2.0555	0.00171	25.0702	0.00547	2.9742	0.00276	43.0951	0.02052		46.6136	0.000573626	16.5696	0.00458	9.95066	0.00708	21.5709	0.01853		-6.57154	-1.11105e-07	-6.42035	0.000246271	-7.12049	-0.000970607
2.0749	0.00225	25.2696	0.00523	2.9844	0.00362	43.2902	0.02073		46.705	0.000573623	16.6095	0.00458	10.0149	0.0071	21.6032	0.01854		-6.55578	-1.11756e-07	-6.40483	0.00024627	-7.10514	-0.000972336
2.0943	0.00233	25.469	0.00526	2.9945	0.00434	43.4852	0.0207		46.7964	0.000573621	16.6447	0.00459	10.0313	0.00711	21.6824	0.01855		-6.54002	-1.12428e-07	-6.38931	0.000246269	-7.08978	-0.000974065
2.1137	0.00232	25.6683	0.0053	3.0047	0.00398	43.6801	0.02032		46.8878	0.000573618	16.6494	0.00459	10.1119	0.00714	21.7616	0.01856		-6.52426	-1.13123e-07	-6.3738	0.000246269	-7.07443	-0.000975794
2.1331	0.0024	25.8676	0.00565	3.0148	0.00434	43.8751	0.02018		46.9791	0.000573615	16.6893	0.00459	10.1926	0.00717	21.7713	0.01856		-6.5085	-1.13841e-07	-6.35828	0.000246268	-7.05908	-0.000977523
2.1524	0.00232	26.0668	0.00565	3.025	0.0048	44.07	0.02079		47.0705	0.000573613	16.7252	0.0046	10.2198	0.00718	21.8407	0.01858		-6.49274	-1.14582e-07	-6.34277	0.000246267	-7.04373	-0.000979252
2.1718	0.00201	26.2659	0.00573	3.0351	0.00339	44.2649	0.02151		47.1619	0.00057361	16.7292	0.0046	10.2732	0.0072	21.9199	0.01859		-6.47698	-1.15347e-07	-6.32725	0.000246266	-7.02837	-0.000980981
2.1912	0.00205	26.465	0.00556	3.0453	0.00139	44.4597	0.02109		47.2533	0.000573607	16.7691	0.0046	10.3538	0.00723	21.9717	0.0186		-6.46122	-1.16138e-07	-6.31173	0.000246265	-7.01302	-0.000982711
2.2106	0.00272	26.664	0.00544	3.0554	0.00132	44.6545	0.02142		47.3447	0.000573605	16.8057	0.00461	10.4245	0.00726	21.9991	0.0186		-6.44546	-1.16955e-07	-6.29622	0.000246265	-6.99767	-0.00098444
2.23	0.00209	26.8629	0.00502	3.0655	0.0045	44.8493	0.02131		47.436	0.000573603	16.8091	0.00461	10.4345	0.00726	22.0783	0.01862		-6.4297	-1.17799e-07	-6.2807	0.000246264	-6.98232	-0.000986169
2.2494	0.00227	27.0618	0.00526	3.0757	0.0053	45.0441	0.02083		47.5274	0.0005736	16.849	0.00461	10.5151	0.00729	22.1575	0.01863		-6.41394	-1.18671e-07	-6.26518	0.000246263	-6.96697	-0.000987898
2.2689	0.00247	27.2606	0.00542	2.8827	0.00439	45.2388	0.02047		47.6188	0.000573598	16.8862	0.00462	10.5957	0.00732	22.172	0.01863		-6.39818	-1.19572e-07	-6.24967	0.000246262	-6.95161	-0.000989627
2.2883	0.00312	27.4594	0.00544	2.9025	0.0046	45.4335	0.01993		47.7102	0.000573595	16.8889	0.00462	10.6292	0.00733	22.2367	0.01864		-6.38242	-1.20502e-07	-6.23415	0.000246261	-6.93626	-0.000991356
2.3077	0.00294	27.6581	0.00553	2.9224	0.00448	45.6281	0.0197		47.8015	0.000573593	16.9288	0.00462	10.6763	0.00735	22.3158	0.01865		-6.36666	-1.21463e-07	-6.21863	0.00024626	-6.92091	-0.000993086
2.3271	0.00261	27.8568	0.00565	2.9422	0.00345	45.8228	0.02024		47.8929	0.000573591	16.9667	0.00463	10.757	0.00738	22.3722	0.01866		-6.3509	-1.22456e-07	-6.20312	0.000246259	-6.90556	-0.000994815
2.3465	0.00272	28.0554	0.00544	2.962	0.00274	46.0174	0.02009		47.9843	0.000573589	16.9687	0.00463	10.8338	0.0074	22.395	0.01867		-6.33514	-1.23481e-07	-6.1876	0.000246258	-6.8902	-0.000996544
2.366	0.00265	28.254	0.00536	2.9818	0.00227	46.212	0.02004		48.0757	0.000573587	17.0086	0.00463	10.8376	0.00741	22.4742	0.01868		-6.31938	-1.2454e-07	-6.17209	0.000246257	-6.87485	-0.000998273
2.3854	0.00161	28.4524	0.0054	3.0016	0.00123	46.4065	0.02076		48.1671	0.000573585	17.0472	0.00464	10.9183	0.00743	22.5534	0.01869		-6.30362	-1.25635e-07	-6.15657	0.000246256	-6.8595	-0.001
2.4048	0.00151	28.6509	0.00586	3.0215	0.00157	46.601	0.02153		48.2585	0.000573582	17.0485	0.00464	10.9989	0.00746	22.5724	0.0187		-6.28786	-1.26765e-07	-6.14105	0.000246254	-6.84415	-0.001
2.4243	0.00121	28.8493	0.00615	3.0413	0.00256	46.7955	0.02144		48.3498	0.00057358	17.0884	0.00464	11.0383	0.00748	22.6326	0.01871		-6.2721	-1.27933e-07	-6.12554	0.000246253	-6.8288	-0.001
2.4437	0.00213	29.0476	0.00597	3.0611	0.00306	46.99	0.02067		48.4412	0.000573578	17.1277	0.00465	11.0795	0.00749	22.7117	0.01872		-6.25634	-1.29139e-07	-6.11002	0.000246252	-6.81344	-0.00101
2.4632	0.00142	29.2458	0.00589	3.081	0.00353	47.1844	0.02037		48.5326	0.000573576	17.2082	0.00466	11.1601	0.00752	22.7725	0.01873		-6.24058	-1.30385e-07	-6.0945	0.000246251	-6.79809	-0.00101
2.4826	0.000976	29.4441	0.00591	3.1008	0.00385	47.3788	0.02009		48.624	0.000573575	17.2422	0.00466	11.2408	0.00755	22.7909	0.01873		-6.22482	-1.31672e-07	-6.07899	0.000246249	-6.78274	-0.00101
2.5021	0.000768	29.6422	0.00598	3.1207	0.00329	47.5732	0.01983		48.7154	0.000573573	17.2887	0.00467	11.2428	0.00755	22.8701	0.01874		-6.20906	-1.33001e-07	-6.06347	0.000246248	-6.76739	-0.00101
2.5216	0.00158	29.8403	0.00589	3.1405	0.0035	47.7675	0.01945		48.8067	0.000573571	17.3692	0.00468	11.3214	0.00758	22.9493	0.01875		-6.19329	-1.34375e-07	-6.04796	0.000246246	-6.75204	-0.00101
2.541	0.00264	30.0384	0.00553	3.1604	0.00344	47.9619	0.01975		48.8981	0.000573569	17.4442	0.00469	11.402	0.0076	22.9726	0.01876		-6.17753	-1.35793e-07	-6.03244	0.000246245	-6.73668	-0.00101
2.5605	0.00305	30.2364	0.0054	3.1802	0.00329	48.1562	0.01915		48.9895	0.000573567	17.4497	0.00469	11.4472	0.00762	23.0285	0.01877		-6.16177	-1.37259e-07	-6.01692	0.000246243	-6.72133	-0.00102
2.58	0.00191	30.4343	0.00564	3.2001	0.00435	48.3504	0.01958		49.0809	0.000573565	17.5302	0.0047	11.4827	0.00763	23.1077	0.01878		-6.14601	-1.38773e-07	-6.00141	0.000246242	-6.70598	-0.00102
2.5995	0.00127	30.6322	0.00608	3.22	0.0058	48.5447	0.01997		49.1722	0.000573564	17.6107	0.00471	11.5633	0.00766	23.1726	0.01879		-6.13025	-1.40337e-07	-5.98589	0.00024624	-6.69063	-0.00102
2.619	0.000862	30.83	0.00624	3.2398	0.00482	48.7389	0.02036		49.2636	0.000573562	17.6461	0.00471	11.6439	0.00769	23.1868	0.01879		-6.11449	-1.41952e-07	-5.97037	0.000246238	-6.67527	-0.00102
2.6384	0.00166	31.0278	0.00593	3.2597	0.00388	48.9331	0.02033		49.355	0.00057356	17.6912	0.00472	11.6514	0.00769	23.266	0.0188		-6.09873	-1.43621e-07	-5.95486	0.000246237	-6.65992	-0.00102
2.6579	0.00174	31.2256	0.00554	3.2796	0.00269	49.1273	0.02082		49.4464	0.000573559	17.7717	0.00473	11.7246	0.00771	23.3452	0.01882		-6.08297	-1.45345e-07	-5.93934	0.000246235	-6.64457	-0.00102
2.6774	0.000873	31.4232	0.0055	3.2995	0.00302	49.3214	0.02106		49.5378	0.000573557	17.848	0.00474	11.8052	0.00774	23.3725	0.01882		-6.06721	-1.47125e-07	-5.92382	0.000246233	-6.62922	-0.00103
2.6969	0.00144	31.6209	0.00578	3.3194	0.00358	49.5156	0.02055		49.6292	0.000573556	17.8522	0.00474	11.8557	0.00776	23.4244	0.01883		-6.05145	-1.48965e-07	-5.90831	0.000246231	-6.61387	-0.00103
2.7164	0.00148	31.8185	0.00621	3.3393	0.00299	49.7097	0.02007		49.7205	0.000573554	17.9327	0.00475	11.8858	0.00777	23.5036	0.01884		-6.03569	-1.50865e-07	-5.89279	0.000246229	-6.59851	-0.00103
2.736	0.00168	32.016	0.00616	3.3592	0.00292	49.9038	0.02111		49.8119	0.000573553	18.0132	0.00476	11.9665	0.0078	23.5723	0.01885		-6.01993	-1.52828e-07	-5.87728	0.000246227	-6.58316	-0.00103
2.7555	0.00166	32.2135	0.00602	3.3791	0.00296	50.0978	0.02096		49.9033	0.000573551	18.0498	0.00476	12.0471	0.00782	23.5828	0.01885		-6.00417	-1.54855e-07	-5.86176	0.000246225	-6.56781	-0.00103
2.775	0.00207	32.4109	0.00622	3.399	0.0022	50.2919	0.02088		49.9947	0.00057355	18.0937	0.00477	12.0598	0.00783	23.662	0.01886		-5.98841	-1.5695e-07	-5.84624	0.000246222	-6.55246	-0.00103
2.7945	0.00173	32.6083	0.0065	3.4189	0.00197	50.4859	0.02052		50.086	0.000573548	18.1742	0.00477	12.1277	0.00785	23.7411	0.01887		-5.97265	-1.59113e-07	-5.83073	0.00024622	-6.53711	-0.00104
2.814	0.00142	32.8056	0.00607	3.4388	0.00355	50.6799	0.02008		50.1774	0.000573547	18.2515	0.00478	12.2638	0.00789	23.7721	0.01888		-5.95689	-1.61348e-07	-5.81521	0.000246218	-6.52175	-0.00104
2.8336	0.00259	33.0029	0.00564	3.4587	0.0042	50.8739	0.02009		50.2688	0.000573546	18.2547	0.00478	12.4678	0.00796	23.8203	0.01889		-5.94113	-1.63657e-07	-5.79969	0.000246215	-6.5064	-0.00104
2.8531	0.00253	33.2001	0.00567	3.4786	0.00443	51.0678	0.01995		50.3602	0.000573544	18.3352	0.00479	12.6717	0.00802	23.8995	0.0189		-5.92537	-1.66042e-07	-5.78418	0.000246213	-6.49105	-0.00104
2.8726	0.00193	33.3973	0.00601	3.4985	0.00495	51.2617	0.02082		50.4516	0.000573543	18.4157	0.0048	12.8755	0.00809	23.9719	0.01891		-5.90961	-1.68506e-07	-5.76866	0.00024621	-6.4757	-0.00104
2.8922	0.00256	33.5944	0.00592	3.5185	0.00396	51.4556	0.02049		50.5429	0.000573542	18.4532	0.00481	13.0792	0.00815	23.9787	0.01891		-5.89385	-1.7105e-07	-5.75315	0.000246207	-6.46034	-0.00104
2.9117	0.00163	33.7915	0.0061	3.5384	0.00327	51.6495	0.02067		50.6343	0.00057354	18.4962	0.00481	13.2829	0.00821	24.0579	0.01892		-5.87809	-1.73679e-07	-5.73763	0.000246205	-6.44499	-0.00105
2.9313	0.00115	33.9885	0.0062	3.5583	0.00252	51.8434	0.02102		50.7257	0.000573539	18.5767	0.00482	13.4865	0.00828	24.137	0.01893		-5.86233	-1.76395e-07	-5.72211	0.000246202	-6.42964	-0.00105
2.9509	0.000992	34.1855	0.00577	3.5783	0.00341	52.0373	0.0213		50.8171	0.000573538	18.6548	0.00483	13.69	0.00834	24.1715	0.01894		-5.84657	-1.792e-07	-5.7066	0.000246199	-6.41429	-0.00105
2.9704	0.00183	34.3824	0.00567	3.5982	0.00333	52.2311	0.02117		50.9085	0.000573537	18.6572	0.00483	13.8934	0.0084	24.2162	0.01894		-5.83081	-1.82098e-07	-5.69108	0.000246195	-6.39894	-0.00105
2.99	0.00191	34.5793	0.00587	3.6182	0.00352	52.4249	0.02167		50.9998	0.000573535	18.7377	0.00484	14.0967	0.00846	24.2954	0.01895		-5.81505	-1.85091e-07	-5.67556	0.000246192	-6.38358	-0.00105
3.0096	0.00218	34.7761	0.00603	3.6381	0.00396	52.6187	0.02114		51.0912	0.000573534	18.8182	0.00485	14.3	0.00851	24.3712	0.01896		-5.79929	-1.88183e-07	-5.66005	0.000246189	-6.36823	-0.00106
3.0291	0.00168	34.9729	0.00612	3.6581	0.00359	52.8125	0.0211		51.1826	0.000573533	18.8563	0.00485	14.5032	0.00857	24.3746	0.01896		-5.78353	-1.91377e-07	-5.64453	0.000246185	-6.35288	-0.00106
3.0487	0.00182	35.1697	0.0058	3.678	0.00302	53.0063	0.02075		51.274	0.000573532	18.8987	0.00486	14.7063	0.00863	24.4538	0.01898		-5.76777	-1.94677e-07	-5.62901	0.000246182	-6.33753	-0.00106
3.0683	0.0021	35.3664	0.00585	3.698	0.00435	53.2	0.02117		51.3654	0.000573531	18.9792	0.00487	14.9094	0.00868	24.533	0.01899		-5.75201	-1.98085e-07	-5.6135	0.000246178	-6.32218	-0.00106
3.0879	0.00127	35.563	0.00592	3.7179	0.00577	53.3937	0.02072		51.4567	0.00057353	19.0577	0.00488	15.1123	0.00874	24.5707	0.01899		-5.73625	-2.01606e-07	-5.59798	0.000246174	-6.30682	-0.00106
3.1075	0.00127	35.7596	0.00599	3.7379	0.0051	53.5875	0.0198		51.5481	0.000573529	19.0597	0.00488	15.3152	0.00879	24.6121	0.019		-5.72049	-2.05243e-07	-5.58247	0.00024617	-6.29147	-0.00106
3.1271	0.000865	35.9562	0.0061	3.7579	0.0055	53.7811	0.01988		51.6395	0.000573528	19.1402	0.00489	15.518	0.00885	24.6913	0.01901		-5.70473	-2.09e-07	-5.56695	0.000246166	-6.27612	-0.00107
3.1467	0.000273	36.1527	0.00608	3.7778	0.00569	53.9748	0.02015		51.7309	0.000573527	19.2207	0.00489	15.7208	0.0089	24.7702	0.01902		-5.68897	-2.12881e-07	-5.55143	0.000246162	-6.26077	-0.00107
3.1663	0.000441	36.3492	0.00621	3.7978	0.0054	54.1685	0.02004		51.8223	0.000573526	19.2591	0.0049	15.9235	0.00895	24.7705	0.01902		-5.67321	-2.1689e-07	-5.53592	0.000246157	-6.24541	-0.00107
3.1859	0.000289	36.5456	0.00627	3.8178	0.00507	54.3621	0.02027		51.9136	0.000573525	19.3012	0.0049	16.1261	0.009	24.8497	0.01903		-5.65745	-2.21032e-07	-5.5204	0.000246153	-6.23006	-0.00107
3.2055	0.00161	36.742	0.00643	3.8378	0.00573	54.5558	0.02082		52.005	0.000573524	19.3817	0.00491	16.3286	0.00905	24.9289	0.01904		-5.64169	-2.2531e-07	-5.50488	0.000246148	-6.21471	-0.00107
3.2251	0.0026	36.9384	0.0063	3.8578	0.00616	54.7494	0.02088		52.0964	0.000573523	19.4604	0.00492	16.531	0.0091	24.9696	0.01905		-5.62593	-2.29729e-07	-5.48937	0.000246143	-6.19936	-0.00107
3.2447	0.00244	37.1347	0.00611	3.8777	0.00583	54.943	0.02013		52.1878	0.000573522	19.4622	0.00492	16.7334	0.00915	25.0081	0.01905		-5.61017	-2.34294e-07	-5.47385	0.000246138	-6.18401	-0.00108
3.2644	0.00224	37.3309	0.00603	3.8977	0.0059	55.1366	0.02023		52.2792	0.000573521	19.5427	0.00493	16.9357	0.0092	25.0872	0.01906		-5.59441	-2.39009e-07	-5.45834	0.000246133	-6.16865	-0.00108
3.284	0.00208	37.5271	0.00561	3.9177	0.00355	55.3302	0.02051		52.3705	0.00057352	19.6232	0.00494	17.1379	0.00925	25.1664	0.01907		-5.57864	-2.43881e-07	-5.44282	0.000246128	-6.1533	-0.00108
3.3036	0.00252	37.7233	0.00555	3.9377	0.00413	55.5237	0.0207		52.4619	0.000573519	19.6617	0.00494	17.3401	0.0093	25.169	0.01907		-5.56288	-2.48912e-07	-5.4273	0.000246122	-6.13795	-0.00108
3.3233	0.00144	37.9194	0.00601	3.9577	0.00523	55.7173	0.01992		52.5533	0.000573518	19.7037	0.00495	17.5422	0.00934	25.2456	0.01908		-5.54712	-2.5411e-07	-5.41179	0.000246116	-6.1226	-0.00108
3.3429	0.00146	38.1155	0.00612	3.9777	0.00452	55.9108	0.01952		52.6447	0.000573518	19.7842	0.00496	17.7442	0.00939	25.3248	0.01909		-5.53136	-2.5948e-07	-5.39627	0.00024611	-6.10725	-0.00108
3.3626	0.00174	38.3116	0.0059	3.9977	0.00524	56.1043	0.01904		52.736	0.000573517	19.8628	0.00496	17.9461	0.00943	25.3683	0.0191		-5.5156	-2.65026e-07	-5.38075	0.000246104	-6.09189	-0.00109
3.3822	0.00187	38.5076	0.00591	4.0178	0.00483	56.2978	0.01986		52.8274	0.000573516	19.8647	0.00496	18.148	0.00948	25.404	0.0191		-5.49984	-2.70756e-07	-5.36524	0.000246098	-6.07654	-0.00109
3.4019	0.00123	38.7035	0.00642	4.0378	0.00412	56.4914	0.02024		52.9188	0.000573515	19.9452	0.00497	18.3498	0.00952	25.4832	0.01911		-5.48408	-2.76675e-07	-5.34972	0.000246091	-6.06119	-0.00109
3.4215	0.00183	38.8995	0.00636	4.0578	0.00415	56.6848	0.02019		53.0102	0.000573514	20.0257	0.00498	18.5515	0.00957	25.5623	0.01912		-5.46832	-2.82789e-07	-5.3342	0.000246084	-6.04584	-0.00109
3.4412	0.00104	39.0953	0.00648	4.0778	0.00341	56.8783	0.02079		53.1016	0.000573514	20.0639	0.00499	18.7532	0.00961	25.5676	0.01912		-5.45256	-2.89104e-07	-5.31869	0.000246077	-6.03048	-0.00109
3.4609	0.00175	39.2912	0.00644	4.0978	0.00322	57.0718	0.02055		53.193	0.000573513	20.1062	0.00499	18.9548	0.00965	25.6415	0.01913		-5.4368	-2.95628e-07	-5.30317	0.00024607	-6.01513	-0.0011
3.4805	0.000905	39.487	0.00625	4.1179	0.00338	57.2652	0.02033		53.2843	0.000573512	20.1867	0.005	19.1563	0.00969	25.7207	0.01914		-5.42104	-3.02368e-07	-5.28766	0.000246062	-5.99978	-0.0011
3.5002	0.00147	39.6827	0.00591	4.1379	0.00335	57.4587	0.021		53.3757	0.000573511	20.265	0.00501	19.3577	0.00973	25.7668	0.01915		-5.40528	-3.09329e-07	-5.27214	0.000246055	-5.98443	-0.0011
3.5199	0.000873	39.8785	0.00528	4.1579	0.00278	57.6521	0.02122		53.4671	0.000573511	20.2672	0.00501	19.5591	0.00978	25.7999	0.01915		-5.38952	-3.16521e-07	-5.25662	0.000246047	-5.96908	-0.0011
3.5396	0.0015	40.0742	0.00551	4.178	0.00407	57.8455	0.02141		53.5585	0.00057351	20.3477	0.00502	19.7604	0.00982	25.8791	0.01916		-5.37376	-3.23949e-07	-5.24111	0.000246038	-5.95372	-0.0011
3.5593	0.00138	40.2698	0.00571	4.198	0.00289	58.039	0.02186		53.6499	0.000573509	20.4281	0.00502	19.9617	0.00985	25.9582	0.01917		-5.358	-3.31623e-07	-5.22559	0.00024603	-5.93837	-0.0011
3.579	0.00148	40.4654	0.0055	4.218	0.00436	58.2324	0.02077		53.7412	0.000573509	20.466	0.00503	20.1628	0.00989	25.9659	0.01917		-5.34224	-3.3955e-07	-5.21007	0.000246021	-5.92302	-0.00111
3.5987	0.0022	40.661	0.00581	4.2381	0.00561	58.4258	0.01924		53.8326	0.000573508	20.5086	0.00503	20.3639	0.00993	26.0374	0.01918		-5.32648	-3.47738e-07	-5.19456	0.000246011	-5.90767	-0.00111
3.6184	0.0027	40.8565	0.00587	4.2581	0.00585	58.6192	0.01993		53.924	0.000573507	20.5892	0.00504	20.565	0.00997	26.1166	0.01919		-5.31072	-3.56197e-07	-5.17904	0.000246002	-5.89232	-0.00111
3.6381	0.00221	41.052	0.00616	4.2782	0.0047	58.8125	0.02015		54.0154	0.000573507	20.6669	0.00505	20.766	0.01001	26.165	0.0192		-5.29496	-3.64935e-07	-5.16353	0.000245992	-5.87696	-0.00111
3.6578	0.00229	41.2475	0.00582	4.2982	0.0054	59.0059	0.02051		54.1067	0.000573506	20.8677	0.00507	20.9669	0.01004	26.1958	0.0192		-5.2792	-3.73961e-07	-5.14801	0.000245982	-5.86161	-0.00111
3.6775	0.00219	41.4429	0.00589	4.3183	0.00528	59.1993	0.02057		54.1981	0.000573505	21.0685	0.00509	21.1677	0.01008	26.275	0.01921		-5.26344	-3.83285e-07	-5.13249	0.000245971	-5.84626	-0.00111
3.6972	0.00171	41.6383	0.00625	4.3383	0.00483	59.3926	0.02001		54.2895	0.000573505	21.2692	0.00511	21.3685	0.01012	26.3542	0.01922		-5.24768	-3.92916e-07	-5.11698	0.00024596	-5.83091	-0.00112
3.717	0.0018	41.8336	0.00642	4.3584	0.00534	59.586	0.02135		54.3809	0.000573504	21.4698	0.00513	21.5692	0.01015	26.364	0.01922		-5.23192	-4.02866e-07	-5.10146	0.000245949	-5.81555	-0.00112
3.7367	0.00184	42.0289	0.00599	4.3785	0.0046	59.7794	0.0217		54.4723	0.000573504	21.6704	0.00515	21.7698	0.01019	26.4334	0.01923		-5.21616	-4.13143e-07	-5.08594	0.000245937	-5.8002	-0.00112
3.7564	0.000586	42.2242	0.00584	4.3985	0.003	59.9727	0.02181		54.5637	0.000573503	21.8709	0.00517	21.9704	0.01022	26.5125	0.01924		-5.2004	-4.2376e-07	-5.07043	0.000245925	-5.78485	-0.00112
3.7762	0.00117	42.4194	0.00623	4.4186	0.00261	60.166	0.02157		54.655	0.000573502	22.0713	0.00519	22.1709	0.01025	26.5629	0.01925		-5.18464	-4.34727e-07	-5.05491	0.000245912	-5.7695	-0.00112
3.7959	0.000859	42.6146	0.00633	4.4387	0.00362	60.3593	0.02143		54.7464	0.000573502	22.2717	0.00521	22.3713	0.01029	26.5917	0.01925		-5.16888	-4.46056e-07	-5.03939	0.000245899	-5.75415	-0.00112
3.8156	0.000943	42.8098	0.00624	4.4588	0.00369	60.5527	0.021		54.8378	0.000573501	22.472	0.00523	22.5717	0.01032	26.6709	0.01926		-5.15312	-4.57759e-07	-5.02388	0.000245886	-5.73879	-0.00113
3.8354	0.000597	43.005	0.00582	4.4788	0.0039	60.746	0.0208		54.9292	0.000573501	22.6722	0.00525	22.772	0.01035	26.7501	0.01927		-5.13736	-4.69848e-07	-5.00836	0.000245872	-5.72344	-0.00113
3.8552	0.000808	43.2001	0.00589	4.4989	0.00458	60.9393	0.02129		55.0206	0.0005735	22.8724	0.00526	22.9722	0.01039	26.7618	0.01927		-5.1216	-4.82335e-07	-4.99285	0.000245858	-5.70809	-0.00113
3.8749	0.000454	43.3951	0.00603	4.519	0.00314	61.1326	0.02221		55.1119	0.0005735	23.0725	0.00528	23.1724	0.01042	26.8293	0.01928		-5.10584	-4.95235e-07	-4.97733	0.000245843	-5.69274	-0.00113
3.8947	0.000814	43.5902	0.00587	4.5391	0.00299	61.3259	0.02196		55.2033	0.000573499	23.2726	0.0053	23.3725	0.01045	26.9084	0.01929		-5.09008	-5.0856e-07	-4.96181	0.000245828	-5.67738	-0.00113
3.9144	0.00211	43.7852	0.00563	4.5592	0.0038	61.5192	0.02022		55.2947	0.000573499	23.4726	0.00532	23.5726	0.01048	26.9606	0.01929		-5.07432	-5.22326e-07	-4.9463	0.000245812	-5.66203	-0.00113
3.9342	0.000781	43.9801	0.00573	4.5793	0.00428	61.7125	0.02052		55.3861	0.000573498	23.6725	0.00534	23.7726	0.01051	26.9876	0.0193		-5.05856	-5.36545e-07	-4.93078	0.000245795	-5.64668	-0.00114
3.954	0.00176	44.1751	0.00582	4.5993	0.00515	61.9058	0.02058		55.4774	0.000573498	23.8723	0.00535	23.9725	0.01054	27.0668	0.01931		-5.0428	-5.51233e-07	-4.91526	0.000245778	-5.63133	-0.00114
3.9738	0.000735	44.37	0.00618	4.6194	0.00457	62.0991	0.02013		55.5688	0.000573497	24.0721	0.00537	24.1723	0.01057	27.146	0.01931		-5.02704	-5.66406e-07	-4.89975	0.000245761	-5.61598	-0.00114
3.9936	0.000416	44.5649	0.00649	4.6395	0.00475	62.2924	0.02055		55.6602	0.000573497	24.2719	0.00539	24.3721	0.0106	27.1594	0.01932		-5.01128	-5.8208e-07	-4.88423	0.000245743	-5.60062	-0.00114
4.0133	0.00153	44.7597	0.00667	4.6596	0.00592	62.4857	0.02114		55.7516	0.000573497	24.4715	0.00541	24.5719	0.01063	27.2252	0.01932		-4.99552	-5.98271e-07	-4.86872	0.000245724	-5.58527	-0.00114
4.0331	0.00213	44.9545	0.00654	4.6797	0.00748	62.679	0.02048		55.843	0.000573496	24.6712	0.00542	24.7715	0.01066	27.3044	0.01933		-4.97975	-6.14996e-07	-4.8532	0.000245704	-5.56992	-0.00115
4.0529	0.00272	45.1493	0.00609	4.6998	0.00611	62.8723	0.02014		55.9343	0.000573496	24.8707	0.00544	24.9712	0.01068	27.3581	0.01934		-4.96399	-6.32273e-07	-4.83768	0.000245684	-5.55457	-0.00115
4.0727	0.00169	45.3441	0.00657	4.7199	0.00536	63.0656	0.02011		56.0257	0.000573495	25.0702	0.00546	25.1707	0.01071	27.3835	0.01934		-4.94823	-6.5012e-07	-4.82217	0.000245663	-5.53922	-0.00115
4.0925	0.000511	45.5388	0.00659	4.74	0.00631	63.2589	0.02033		56.1171	0.000573495	25.2696	0.00547	25.3702	0.01074	27.4627	0.01935		-4.93247	-6.68555e-07	-4.80665	0.000245642	-5.52386	-0.00115
4.1124	0.000876	45.7335	0.00659	4.7602	0.00547	63.4522	0.02029		56.2085	0.000573494	25.469	0.00549	25.5696	0.01077	27.5419	0.01936		-4.91671	-6.87599e-07	-4.79113	0.00024562	-5.50851	-0.00115
4.1322	0.00208	45.9281	0.00643	4.7803	0.00464	63.6455	0.02005		56.2999	0.000573494	25.6683	0.0055	25.769	0.01079	27.5568	0.01936		-4.90095	-7.07272e-07	-4.77562	0.000245597	-5.49316	-0.00115
4.152	0.00162	46.1228	0.00649	4.8004	0.00543	63.8388	0.02053		56.3912	0.000573494	25.8676	0.00552	25.9683	0.01082	27.6211	0.01937		-4.88519	-7.27593e-07	-4.7601	0.000245573	-5.47781	-0.00116
4.1718	0.00166	46.3174	0.00647	4.8205	0.00615	64.0321	0.02074		56.4826	0.000573493	26.0668	0.00554	26.1676	0.01084	27.7003	0.01938		-4.86943	-7.48585e-07	-4.74458	0.000245548	-5.46245	-0.00116
4.1916	0.00087	46.512	0.00603	4.8406	0.00532	64.2254	0.02131		56.574	0.000573493	26.2659	0.00555	26.3668	0.01087	27.7554	0.01938		-4.85367	-7.7027e-07	-4.72907	0.000245523	-5.4471	-0.00116
4.2115	0.00181	46.7065	0.0061	4.8607	0.00477	64.4187	0.02113		56.6654	0.000573492	26.465	0.00557	26.5659	0.01089	27.7795	0.01938		-4.83791	-7.9267e-07	-4.71355	0.000245496	-5.43175	-0.00116
4.2313	0.00155	46.901	0.00638	4.8809	0.00495	64.612	0.02047		56.7568	0.000573492	26.664	0.00558	26.765	0.01092	27.8587	0.01939		-4.82215	-8.1581e-07	-4.69804	0.000245469	-5.4164	-0.00116
4.2511	0.00227	47.0955	0.00647	4.901	0.00584	64.8053	0.0203		56.8481	0.000573492	26.8629	0.0056	26.964	0.01094	27.9378	0.0194		-4.80639	-8.39712e-07	-4.68252	0.000245441	-5.40105	-0.00116
4.271	0.00248	47.29	0.0067	4.9211	0.00609	64.9986	0.02083		56.9395	0.000573491	27.0618	0.00561	27.1629	0.01097	27.954	0.0194		-4.79063	-8.64404e-07	-4.667	0.000245412	-5.38569	-0.00117
4.2908	0.0013	47.4844	0.00704	4.9412	0.00488	65.1919	0.02107		57.0309	0.000573491	27.2606	0.00563	27.3618	0.01099	28.017	0.01941		-4.77487	-8.8991e-07	-4.65149	0.000245382	-5.37034	-0.00117
4.3107	0.00219	47.6788	0.00702	4.9614	0.00515	65.3852	0.02141		57.1223	0.000573491	27.4594	0.00564	27.5606	0.01102	28.0962	0.01942		-4.75911	-9.16258e-07	-4.63597	0.00024535	-5.35499	-0.00117
4.3305	0.00211	47.8732	0.00655	4.9815	0.00535	65.5785	0.02055		57.2137	0.00057349	27.6581	0.00566	27.7594	0.01104	28.1524	0.01942		-4.74335	-9.43475e-07	-4.62045	0.000245318	-5.33964	-0.00117
4.3504	0.00178	48.0675	0.00662	5.0016	0.00517	65.7719	0.02061		57.305	0.00057349	27.8568	0.00567	27.9581	0.01106	28.1754	0.01943		-4.72759	-9.7159e-07	-4.60494	0.000245285	-5.32429	-0.00117
4.3702	0.0019	48.2619	0.00625	5.0218	0.00442	65.9652	0.02093		57.3964	0.00057349	28.0554	0.00568	28.1568	0.01108	28.2546	0.01943		-4.71183	-1.00063e-06	-4.58942	0.00024525	-5.30893	-0.00117
4.3901	0.00167	48.4562	0.00603	5.0419	0.00361	66.1585	0.02041		57.4878	0.000573489	28.254	0.0057	28.3554	0.01111	28.3337	0.01944		-4.69607	-1.03063e-06	-4.57391	0.000245215	-5.29358	-0.00118
4.41	0.00125	48.6504	0.0058	5.062	0.004	66.3518	0.02083		57.5792	0.000573489	28.4524	0.00571	28.554	0.01113	28.3509	0.01944		-4.68031	-1.06162e-06	-4.55839	0.000245178	-5.27823	-0.00118
4.4298	0.0014	48.8447	0.0063	5.0822	0.00498	66.5452	0.02092		57.6706	0.000573489	28.6509	0.00572	28.7524	0.01115	28.4129	0.01945		-4.66455	-1.09364e-06	-4.54287	0.000245139	-5.26288	-0.00118
4.4497	0.0011	49.0389	0.00665	5.1023	0.00449	66.7385	0.02141		57.7619	0.000573489	28.8493	0.00574	28.9509	0.01117	28.4921	0.01946		-4.64879	-1.12671e-06	-4.52736	0.0002451	-5.24752	-0.00118
4.4696	0.00093	49.2331	0.00695	5.1224	0.00395	66.9319	0.02139		57.8533	0.000573488	29.0476	0.00575	29.1493	0.01119	28.5493	0.01947		-4.63303	-1.16087e-06	-4.51184	0.000245059	-5.23217	-0.00118
4.4895	0.00126	49.4273	0.00679	5.1426	0.00452	67.1252	0.02186		57.9447	0.000573488	29.2458	0.00576	29.3476	0.01121	28.5713	0.01947		-4.61727	-1.19616e-06	-4.49632	0.000245017	-5.21682	-0.00119
4.5094	0.000227	49.6214	0.00681	5.1627	0.00527	67.3186	0.02225		58.0361	0.000573488	29.4441	0.00578	29.5458	0.01123	28.6505	0.01948		-4.60151	-1.23261e-06	-4.48081	0.000244973	-5.20147	-0.00119
4.5293	0.00173	49.8156	0.00645	5.1829	0.00451	67.5119	0.02186		58.1275	0.000573487	29.6422	0.00579	29.7441	0.01125	28.7297	0.01948		-4.58575	-1.27026e-06	-4.46529	0.000244928	-5.18612	-0.00119
4.5492	0.00248	50.0097	0.00646	5.203	0.00446	67.7053	0.02163		58.2188	0.000573487	29.8403	0.0058	29.9422	0.01127	28.7476	0.01949		-4.56999	-1.30916e-06	-4.44977	0.000244881	-5.17076	-0.00119
4.5691	0.00213	50.2038	0.00616	5.2232	0.00441	67.8987	0.02176		58.3102	0.000573487	30.0384	0.00582	30.1403	0.01129	28.9458	0.01951		-4.55423	-1.34934e-06	-4.43426	0.000244833	-5.15541	-0.00119
4.589	0.00233	50.3978	0.0063	5.2433	0.00357	68.0921	0.02117		58.4016	0.000573487	30.2364	0.00583	30.3384	0.01131	29.1441	0.01952		-4.53847	-1.39085e-06	-4.41874	0.000244782	-5.14006	-0.00119
4.6089	0.00254	50.5919	0.00634	5.2635	0.00493	68.2855	0.02132		58.493	0.000573486	30.4343	0.00584	30.5364	0.01133	29.3422	0.01954		-4.52271	-1.43373e-06	-4.40323	0.000244731	-5.12471	-0.0012
4.6288	0.00212	50.7859	0.00642	5.2836	0.0065	68.4789	0.02089		58.5844	0.000573486	30.6322	0.00585	30.7343	0.01135	29.5403	0.01956		-4.50695	-1.47802e-06	-4.38771	0.000244677	-5.10936	-0.0012
4.6487	0.00264	50.9799	0.00641	5.3038	0.00722	68.6723	0.02043		58.6757	0.000573486	30.83	0.00587	30.9322	0.01137	29.7384	0.01958		-4.49119	-1.52377e-06	-4.37219	0.000244622	-5.094	-0.0012
4.6686	0.00237	51.1739	0.00657	5.3239	0.00567	68.8657	0.02066		58.7671	0.000573486	31.0278	0.00588	31.13	0.01139	29.9364	0.0196		-4.47543	-1.57103e-06	-4.35668	0.000244564	-5.07865	-0.0012
4.6885	0.00133	51.3678	0.00653	5.3441	0.00434	69.0592	0.02084		58.8585	0.000573485	31.2256	0.00589	31.3278	0.01141	30.1343	0.01962		-4.45967	-1.61985e-06	-4.34116	0.000244505	-5.0633	-0.0012
4.7085	0.00113	51.5617	0.00688	5.3643	0.00445	69.2526	0.02077		58.9499	0.000573485	31.4232	0.0059	31.5256	0.01142	30.3322	0.01964		-4.44391	-1.67029e-06	-4.32564	0.000244444	-5.04795	-0.0012
4.7284	0.0018	51.7556	0.00681	5.3844	0.00345	69.4461	0.02074		59.0412	0.000573485	31.6209	0.00591	31.7232	0.01144	30.53	0.01965		-4.42815	-1.72238e-06	-4.31013	0.000244381	-5.03259	-0.00121
4.7483	0.00153	51.9495	0.00676	5.4046	0.00347	69.6396	0.01976		59.1326	0.000573485	31.8185	0.00592	31.9209	0.01146	30.7278	0.01967		-4.41239	-1.7762e-06	-4.29461	0.000244315	-5.01724	-0.00121
4.7683	0.00195	52.1434	0.00641	5.4247	0.00548	69.833	0.0204		59.224	0.000573484	32.016	0.00594	32.1185	0.01148	30.9256	0.01969		-4.39663	-1.83179e-06	-4.2791	0.000244247	-5.00189	-0.00121
4.7882	0.00209	52.3373	0.0065	5.4449	0.00599	70.0265	0.02061		59.3154	0.000573484	32.2135	0.00595	32.316	0.01149	31.1232	0.01971		-4.38087	-1.88921e-06	-4.26358	0.000244177	-4.98654	-0.00121
4.8082	0.00189	52.5311	0.00667	5.465	0.00582	70.22	0.02047		59.4068	0.000573484	32.4109	0.00596	32.5135	0.01151	31.3209	0.01972		-4.3651	-1.94853e-06	-4.24806	0.000244104	-4.97119	-0.00121
4.8281	0.00181	52.7249	0.00649	5.4852	0.00679	70.4135	0.02068		59.4982	0.000573484	32.6083	0.00597	32.7109	0.01153	31.5185	0.01974		-4.34934	-2.00981e-06	-4.23255	0.000244029	-4.95583	-0.00121
4.8481	0.00161	52.9187	0.00672	5.5054	0.00594	70.6071	0.021		59.5895	0.000573484	32.8056	0.00598	32.9083	0.01154	31.716	0.01975		-4.33358	-2.07311e-06	-4.21703	0.000243952	-4.94048	-0.00122
4.868	0.00194	53.1125	0.00663	5.5255	0.00425	70.8006	0.02124		59.6809	0.000573483	33.0029	0.00599	33.1056	0.01156	31.9135	0.01977		-4.31782	-2.1385e-06	-4.20151	0.000243871	-4.92513	-0.00122
4.888	0.00137	53.3063	0.00619	5.5457	0.00407	70.9942	0.02182		59.7723	0.000573483	33.2001	0.006	33.3029	0.01157	32.1109	0.01979		-4.30206	-2.20604e-06	-4.186	0.000243788	-4.90978	-0.00122
4.9079	0.00174	53.5	0.00649	5.5659	0.00451	71.1877	0.02057		59.8637	0.000573483	33.3973	0.00601	33.5001	0.01159	32.3083	0.0198		-4.2863	-2.27582e-06	-4.17048	0.000243702	-4.89443	-0.00122
4.9279	0.00126	53.6937	0.00657	5.586	0.00498	71.3813	0.02012		59.955	0.000573483	33.5944	0.00602	33.6973	0.01161	32.5056	0.01982		-4.27054	-2.34789e-06	-4.15496	0.000243614	-4.87907	-0.00122
4.9479	-0.000289	53.8875	0.00653	5.6062	0.00484	71.5749	0.02057		60.0464	0.000573483	33.7915	0.00603	33.8944	0.01162	32.7029	0.01983		-4.25478	-2.42235e-06	-4.13945	0.000243522	-4.86372	-0.00123
4.9678	0.000789	54.0811	0.00638	5.6264	0.00568	71.7685	0.02113		60.1378	0.000573482	33.9885	0.00604	34.0915	0.01164	32.9001	0.01985		-4.23902	-2.49926e-06	-4.12393	0.000243427	-4.84837	-0.00123
4.9878	0.00198	54.2748	0.00626	5.6465	0.00429	71.9622	0.02122		60.2292	0.000573482	34.1855	0.00605	34.2885	0.01165	33.0973	0.01986		-4.22326	-2.5787e-06	-4.10842	0.000243328	-4.83302	-0.00123
5.0078	0.00146	54.4685	0.0064	5.6667	0.00423	72.1558	0.02165		60.3206	0.000573482	34.3824	0.00606	34.4855	0.01167	33.2944	0.01987		-4.2075	-2.66077e-06	-4.0929	0.000243226	-4.81766	-0.00123
5.0278	0.00159	54.6621	0.00668	5.6869	0.00356	72.3495	0.02107		60.4119	0.000573482	34.5793	0.00607	34.6824	0.01168	33.4915	0.01989		-4.19174	-2.74555e-06	-4.07738	0.000243121	-4.80231	-0.00123
5.0478	0.00154	54.8558	0.00662	5.707	0.0043	72.5431	0.02093		60.5033	0.000573482	34.7761	0.00608	34.8793	0.01169	33.6885	0.0199		-4.17598	-2.83313e-06	-4.06187	0.000243012	-4.78696	-0.00123
5.0677	0.0012	55.0494	0.00645	5.7272	0.00523	72.7368	0.02043		60.5947	0.000573482	34.9729	0.00609	35.0761	0.01171	33.8855	0.01992		-4.16022	-2.92359e-06	-4.04635	0.0002429	-4.77161	-0.00124
5.0877	0.00202	55.243	0.00647	5.7474	0.00735	72.9305	0.0202		60.6861	0.000573481	35.1697	0.0061	35.2729	0.01172	34.0824	0.01993		-4.14446	-3.01704e-06	-4.03083	0.000242783	-4.75626	-0.00124
5.1077	0.00144	55.4366	0.00673	5.7675	0.00701	73.1243	0.02025		60.7775	0.000573481	35.3664	0.00611	35.4697	0.01174	34.2793	0.01994		-4.1287	-3.11357e-06	-4.01532	0.000242663	-4.7409	-0.00124
5.1119	0.00139	55.6302	0.00669	5.7877	0.00414	73.318	0.02076		60.8688	0.000573481	35.563	0.00612	35.6664	0.01175	34.4761	0.01996		-4.11294	-3.21329e-06	-3.9998	0.000242538	-4.72555	-0.00124
5.1513	0.000997	55.8237	0.007	5.8079	0.00455	73.5118	0.02124		60.9602	0.000573481	35.7596	0.00613	35.863	0.01176	34.6729	0.01997		-4.09718	-3.3163e-06	-3.98429	0.00024241	-4.7102	-0.00124
5.1907	0.00157	56.0173	0.0071	5.828	0.00539	73.7055	0.02114		61.0516	0.000573481	35.9562	0.00614	36.0596	0.01178	34.8697	0.01998		-4.08142	-3.42271e-06	-3.96877	0.000242276	-4.69485	-0.00124
5.2301	0.00106	56.2108	0.00692	5.8482	0.00674	73.8993	0.02067		61.143	0.000573481	36.1527	0.00615	36.2562	0.01179	35.0664	0.01999		-4.06566	-3.53262e-06	-3.95325	0.000242138	-4.67949	-0.00125
5.2695	0.00115	56.4043	0.00674	5.8684	0.00587	74.0931	0.02048		61.2344	0.000573481	36.3492	0.00616	36.4527	0.0118	35.263	0.02001		-4.0499	-3.64617e-06	-3.93774	0.000241996	-4.66414	-0.00125
5.309	0.00151	56.5978	0.00684	5.8885	0.00594	74.287	0.02023		61.3257	0.00057348	36.5456	0.00617	36.6492	0.01181	35.4596	0.02002		-4.03414	-3.76346e-06	-3.92222	0.000241848	-4.64879	-0.00125
5.3484	0.00244	56.7914	0.00698	5.9087	0.0053	74.4808	0.0222		61.4171	0.00057348	36.742	0.00618	36.8456	0.01183	35.6562	0.02003		-4.01838	-3.88462e-06	-3.9067	0.000241696	-4.63344	-0.00125
5.3878	0.00217	56.9848	0.00697	5.9289	0.00626	74.6747	0.02175		61.5085	0.00057348	36.9384	0.00619	37.042	0.01184	35.8527	0.02004		-4.00262	-4.00978e-06	-3.89119	0.000241538	-4.61809	-0.00125
5.4272	0.00185	57.1783	0.00674	5.949	0.00584	74.8686	0.02061		61.5999	0.00057348	37.1347	0.00619	37.2384	0.01185	36.0492	0.02005		-3.98686	-4.13907e-06	-3.87567	0.000241375	-4.60273	-0.00125
5.4667	0.00187	57.3718	0.00686	5.9692	0.00614	75.0625	0.02098		61.6913	0.00057348	37.3309	0.0062	37.4347	0.01186	36.2456	0.02006		-3.9711	-4.27262e-06	-3.86015	0.000241206	-4.58738	-0.00126
5.5061	0.00138	57.5652	0.00657	5.9894	0.00599	75.2564	0.02147		61.7826	0.00057348	37.5271	0.00621	37.6309	0.01187	36.442	0.02008		-3.95534	-4.41058e-06	-3.84464	0.000241031	-4.57203	-0.00126
5.5455	0.000881	57.7587	0.00644	6.0095	0.00558	75.4504	0.02129		61.874	0.00057348	37.7233	0.00622	37.8271	0.01189	36.6384	0.02009		-3.93958	-4.5531e-06	-3.82912	0.000240851	-4.55668	-0.00126
5.585	0.00103	57.9521	0.00679	6.0297	0.00503	75.6444	0.02099		61.9654	0.000573479	37.9194	0.00623	38.0233	0.0119	36.8347	0.0201		-3.92382	-4.70031e-06	-3.81361	0.000240664	-4.54133	-0.00126
5.6244	0.00122	58.1455	0.00708	6.0499	0.00486	75.8384	0.02032		62.0568	0.000573479	38.1155	0.00624	38.2194	0.01191	37.0309	0.02011		-3.90806	-4.85238e-06	-3.79809	0.000240471	-4.52597	-0.00126
5.6638	0.00117	58.339	0.00727	6.07	0.005	76.0324	0.02108		62.1482	0.000573479	38.3116	0.00624	38.4155	0.01192	37.2271	0.02012		-3.8923	-5.00947e-06	-3.78257	0.000240271	-4.51062	-0.00127
5.7033	0.000568	58.5324	0.00665	6.0902	0.00615	76.2264	0.02093		62.2395	0.000573479	38.5076	0.00625	38.6116	0.01193	37.4233	0.02013		-3.87654	-5.17175e-06	-3.76706	0.000240064	-4.49527	-0.00127
5.7427	0.000808	58.7258	0.00653	6.1104	0.00687	76.4205	0.02139		62.3309	0.000573479	38.7035	0.00626	38.8076	0.01194	37.6194	0.02014		-3.86078	-5.33937e-06	-3.75154	0.00023985	-4.47992	-0.00127
5.7822	0.000919	58.9192	0.00672	6.1305	0.00581	76.6146	0.02101		62.4223	0.000573479	38.8995	0.00627	39.0035	0.01195	37.8155	0.02015		-3.84502	-5.51253e-06	-3.73602	0.000239629	-4.46456	-0.00127
5.8216	0.00115	59.1125	0.00676	6.1507	0.00632	76.8087	0.02041		62.5137	0.000573479	39.0953	0.00628	39.1995	0.01196	38.0116	0.02016		-3.82926	-5.6914e-06	-3.72051	0.0002394	-4.44921	-0.00127
5.8611	0.00184	59.3059	0.00674	6.1709	0.00716	77.0028	0.02061		62.6051	0.000573479	39.2912	0.00628	39.3953	0.01197	38.2076	0.02017		-3.8135	-5.87618e-06	-3.70499	0.000239164	-4.43386	-0.00127
5.9005	0.00204	59.4993	0.00662	6.191	0.00752	77.197	0.02045		62.6964	0.000573479	39.487	0.00629	39.5912	0.01198	38.4035	0.02018		-3.79774	-6.06705e-06	-3.68948	0.000238919	-4.41851	-0.00128
5.94	0.00147	59.6926	0.00707	6.2112	0.0061	77.3912	0.02024		62.7878	0.000573478	39.6827	0.0063	39.787	0.01199	38.5995	0.02019		-3.78198	-6.26422e-06	-3.67396	0.000238666	-4.40316	-0.00128
5.9795	0.00106	59.886	0.00673	6.2313	0.00603	77.5854	0.02135		62.8792	0.000573478	39.8785	0.00631	39.9827	0.012	38.7953	0.0202		-3.76621	-6.46789e-06	-3.65844	0.000238404	-4.3878	-0.00128
6.0189	0.000643	60.0794	0.0065	6.2515	0.00593	77.7797	0.02162		62.9706	0.000573478	40.0742	0.00631	40.1785	0.01201	38.9912	0.02021		-3.75045	-6.67829e-06	-3.64293	0.000238133	-4.37245	-0.00128
6.0584	0.000724	60.2727	0.0064	6.2717	0.00642	77.9739	0.02155		63.062	0.000573478	40.2698	0.00632	40.3742	0.01202	39.187	0.02022		-3.73469	-6.89562e-06	-3.62741	0.000237853	-4.3571	-0.00128
6.0979	0.000497	60.466	0.00684	6.2918	0.00591	78.1682	0.02117		63.1533	0.000573478	40.4654	0.00633	40.5698	0.01203	39.3827	0.02023		-3.71893	-7.12013e-06	-3.61189	0.000237563	-4.34175	-0.00129
6.1373	0.000559	60.6593	0.00716	6.312	0.00456	78.3625	0.02139		63.2447	0.000573478	40.661	0.00634	40.7654	0.01204	39.5785	0.02024		-3.70317	-7.35204e-06	-3.59638	0.000237264	-4.3264	-0.00129
6.1768	0.000992	60.8527	0.0067	6.3321	0.005	78.5569	0.02138		63.3361	0.000573478	40.8565	0.00634	40.961	0.01205	39.7742	0.02024		-3.68741	-7.59161e-06	-3.58086	0.000236954	-4.31104	-0.00129
6.2163	0.00114	61.046	0.00657	6.3523	0.00461	78.7512	0.02009		63.4275	0.000573478	41.052	0.00635	41.1565	0.01206	39.9698	0.02025		-3.67165	-7.83908e-06	-3.56534	0.000236633	-4.29569	-0.00129
6.2558	0.0007	61.2393	0.00675	6.3724	0.00475	78.9456	0.01884		63.5189	0.000573478	41.2475	0.00636	41.352	0.01207	40.1654	0.02026		-3.65589	-8.09472e-06	-3.54983	0.000236301	-4.28034	-0.00129
6.2952	0.000135	61.4326	0.00661	6.3926	0.00516	79.14	0.0197		63.6102	0.000573478	41.4429	0.00636	41.5475	0.01208	40.361	0.02027		-3.64013	-8.35879e-06	-3.53431	0.000235958	-4.26499	-0.00129
6.3347	0.000562	61.6259	0.00679	6.4127	0.006	79.3345	0.02061		63.7016	0.000573477	41.6383	0.00637	41.7429	0.01209	40.5565	0.02028		-3.62437	-8.63157e-06	-3.5188	0.000235603	-4.24963	-0.0013
6.3742	0.000681	61.8192	0.00656	6.4329	0.0062	79.529	0.02059		63.793	0.000573477	41.8336	0.00638	41.9383	0.0121	40.752	0.02029		-3.60861	-8.91336e-06	-3.50328	0.000235236	-4.23428	-0.0013
6.4137	0.000719	62.0125	0.00704	6.453	0.00461	79.7235	0.02016		63.8844	0.000573477	42.0289	0.00638	42.1336	0.01211	40.9475	0.02029		-3.59285	-9.20444e-06	-3.48776	0.000234857	-4.21893	-0.0013
6.4532	0.000508	62.2058	0.00714	6.4732	0.00578	79.918	0.02039		63.9757	0.000573477	42.2242	0.00639	42.3289	0.01212	41.1429	0.0203		-3.57709	-9.50513e-06	-3.47225	0.000234464	-4.20358	-0.0013
6.4927	0.00097	62.3991	0.00691	6.4933	0.00571	80.1126	0.02031		64.0671	0.000573477	42.4194	0.0064	42.5242	0.01212	41.3383	0.02031		-3.56133	-9.81574e-06	-3.45673	0.000234058	-4.18823	-0.0013
6.5322	0.000373	62.5924	0.00755	6.5135	0.00554	80.3072	0.02067		64.1585	0.000573477	42.6146	0.0064	42.7194	0.01213	41.5336	0.02032		-3.54557	-1.01366e-05	-3.44121	0.000233638	-4.17287	-0.0013
6.5717	-0.0003	62.7857	0.00759	6.5336	0.00601	80.5018	0.02105		64.2499	0.000573477	42.8098	0.00641	42.9146	0.01214	41.7289	0.02032		-3.52981	-1.0468e-05	-3.4257	0.000233203	-4.15752	-0.00131
6.6112	0.000176	62.979	0.00742	6.5537	0.00469	80.6965	0.02107		64.3413	0.000573477	43.005	0.00642	43.1098	0.01215	41.9242	0.02033		-3.51405	-1.08104e-05	-3.41018	0.000232754	-4.14217	-0.00131
6.6507	0.000319	63.1723	0.00722	6.5739	0.0049	80.8912	0.0208		64.4326	0.000573477	43.2001	0.00642	43.305	0.01216	42.1194	0.02034		-3.49829	-1.11641e-05	-3.39467	0.000232289	-4.12682	-0.00131
6.6902	0.000622	63.3656	0.0072	6.594	0.0056	81.0859	0.02092		64.524	0.000573477	43.3951	0.00643	43.5001	0.01216	42.3146	0.02035		-3.48253	-1.15294e-05	-3.37915	0.000231808	-4.11147	-0.00131
6.7297	0.00115	63.5589	0.00733	6.6141	0.00558	81.2807	0.02035		64.6154	0.000573477	43.5902	0.00644	43.6951	0.01217	42.5098	0.02035		-3.46677	-1.19068e-05	-3.36363	0.000231311	-4.09611	-0.00131
6.7693	0.00101	63.7522	0.00711	6.6343	0.00575	81.4755	0.02029		64.7068	0.000573477	43.7852	0.00644	43.8902	0.01218	42.705	0.02036		-3.45101	-1.22967e-05	-3.34812	0.000230796	-4.08076	-0.00132
6.8088	0.000611	63.9455	0.0065	6.6544	0.00603	81.6703	0.02035		64.7982	0.000573477	43.9801	0.00645	44.0852	0.01219	42.9001	0.02037		-3.43525	-1.26994e-05	-3.3326	0.000230264	-4.06541	-0.00132
6.8483	0.00137	64.1388	0.00618	6.6745	0.0066	81.8651	0.0205		64.8895	0.000573476	44.1751	0.00645	44.2801	0.0122	43.0951	0.02037		-3.41949	-1.31154e-05	-3.31708	0.000229714	-4.05006	-0.00132
6.8878	0.00111	64.3321	0.00634	6.6946	0.00714	82.06	0.02025		64.9809	0.000573476	44.37	0.00646	44.4751	0.0122	43.2902	0.02038		-3.40373	-1.35451e-05	-3.30157	0.000229144	-4.0347	-0.00132
6.9273	0.00116	64.5254	0.00632	6.7148	0.00662	82.2549	0.02041		65.0723	0.000573476	44.5649	0.00647	44.67	0.01221	43.4852	0.02039		-3.38797	-1.39891e-05	-3.28605	0.000228555	-4.01935	-0.00132
6.9669	0.00134	64.7187	0.00692	6.7349	0.00721	82.4499	0.02092		65.1637	0.000573476	44.7597	0.00647	44.8649	0.01222	43.6801	0.02039		-3.37221	-1.44476e-05	-3.27053	0.000227946	-4.004	-0.00133
7.0064	0.00077	64.912	0.00696	6.755	0.00614	82.6449	0.02103		65.2551	0.000573476	44.9545	0.00648	45.0597	0.01222	43.8751	0.0204		-3.35645	-1.49213e-05	-3.25502	0.000227316	-3.98865	-0.00133
7.0459	0.000557	65.1053	0.0069	6.7751	0.00565	82.8399	0.01958		65.3465	0.000573476	45.1493	0.00648	45.2545	0.01223	44.07	0.02041		-3.34069	-1.54106e-05	-3.2395	0.000226665	-3.9733	-0.00133
7.0855	0.00155	65.2986	0.00655	6.7952	0.00513	83.035	0.01989		65.4378	0.000573476	45.3441	0.00649	45.4493	0.01224	44.2649	0.02041		-3.32493	-1.59161e-05	-3.22399	0.000225991	-3.95794	-0.00133
7.125	0.00161	65.4919	0.00671	6.8153	0.00576	83.2301	0.02045		65.5292	0.000573476	45.5388	0.00649	45.6441	0.01225	44.4597	0.02042		-3.30917	-1.64382e-05	-3.20847	0.000225293	-3.94259	-0.00133
7.1646	0.00129	65.6852	0.00645	6.8355	0.00542	83.4252	0.02098		65.6206	0.000573476	45.7335	0.0065	45.8388	0.01225	44.6545	0.02043		-3.29341	-1.69776e-05	-3.19295	0.000224572	-3.92724	-0.00133
7.2041	0.00123	65.8785	0.00617	6.8556	0.00556	83.6204	0.0218		65.712	0.000573476	45.9281	0.0065	46.0335	0.01226	44.8493	0.02043		-3.27765	-1.75347e-05	-3.17744	0.000223826	-3.91189	-0.00134
7.2437	0.0007	66.0719	0.00642	6.8757	0.00595	83.8156	0.02128		65.8033	0.000573476	46.1228	0.00651	46.2281	0.01227	45.0441	0.02044		-3.26189	-1.81103e-05	-3.16192	0.000223055	-3.89654	-0.00134
7.2832	0.000886	66.2652	0.00699	6.8958	0.00592	84.0108	0.02092		65.8947	0.000573476	46.3174	0.00652	46.4228	0.01227	45.2388	0.02044		-3.24613	-1.87048e-05	-3.1464	0.000222257	-3.88118	-0.00134
7.3228	0.000889	66.4585	0.0069	6.9159	0.00679	84.2061	0.02103		65.9861	0.000573476	46.512	0.00652	46.6174	0.01228	45.4335	0.02045		-3.23037	-1.9319e-05	-3.13089	0.000221431	-3.86583	-0.00134
7.3623	0.000649	66.6518	0.00687	6.9359	0.00641	84.4014	0.02112		66.0775	0.000573476	46.7065	0.00653	46.812	0.01228	45.6281	0.02045		-3.21461	-1.99534e-05	-3.11537	0.000220578	-3.85048	-0.00134
7.4019	0.000722	66.8452	0.00643	6.956	0.00612	84.5968	0.0208		66.1689	0.000573476	46.901	0.00653	47.0065	0.01229	45.8228	0.02046		-3.19885	-2.06087e-05	-3.09986	0.000219695	-3.83513	-0.00135
7.4414	0.0011	67.0385	0.00632	6.9761	0.00697	84.7921	0.02092		66.2602	0.000573476	47.0955	0.00654	47.201	0.0123	46.0174	0.02047		-3.18309	-2.12857e-05	-3.08434	0.000218781	-3.81977	-0.00135
7.481	0.00114	67.2319	0.00627	6.9962	0.0068				66.3516	0.000573476	47.29	0.00654	47.3955	0.0123	46.212	0.02047		-3.16733	-2.1985e-05	-3.06882	0.000217836	-3.80442	-0.00135
7.5206	0.00125	67.4252	0.00599	7.0163	0.00572				66.443	0.000573475	47.4844	0.00655	47.59	0.01231	46.4065	0.02048		-3.15156	-2.27074e-05	-3.05331	0.000216859	-3.78907	-0.00135
7.5602	0.00127	67.6186	0.0065	7.1383	0.00613				66.5344	0.000573475	47.6788	0.00655	47.7844	0.01232	46.601	0.02048		-3.1358	-2.34536e-05	-3.03779	0.000215848	-3.77372	-0.00135
7.5997	0.00182	67.8119	0.00693	7.3443	0.00592				66.6258	0.000573475	47.8732	0.00656	47.9788	0.01232	46.7955	0.02049		-3.12004	-2.42245e-05	-3.02227	0.000214803	-3.75837	-0.00136
7.6393	0.00149	68.0053	0.00714	7.5502	0.00555				66.7171	0.000573475	48.0675	0.00656	48.1732	0.01233	46.99	0.02049		-3.10428	-2.50208e-05	-3.00676	0.000213721	-3.74301	-0.00136
7.6789	0.00135	68.1987	0.00701	7.7561	0.00567				66.8085	0.000573475	48.2619	0.00657	48.3675	0.01233	47.1844	0.0205		-3.08852	-2.58433e-05	-2.99124	0.000212603	-3.72766	-0.00136
7.7185	0.00131	68.3921	0.00696	7.9618	0.00609				66.8999	0.000573475	48.4562	0.00657	48.5619	0.01234	47.3788	0.0205		-3.07276	-2.6693e-05	-2.97572	0.000211446	-3.71231	-0.00136
7.7581	0.00111	68.5855	0.007	8.1675	0.00626				66.9913	0.000573475	48.6504	0.00658	48.7562	0.01234	47.5732	0.02051		-3.057	-2.75707e-05	-2.96021	0.000210249	-3.69696	-0.00136
7.7976	0.00152	68.7789	0.00682	8.3731	0.00587				67.0827	0.000573475	48.8447	0.00658	48.9504	0.01235	47.7675	0.02051		-3.04124	-2.84774e-05	-2.94469	0.000209011	-3.68161	-0.00137
7.8372	0.00125	68.9723	0.00686	8.5786	0.00647				67.174	0.000573475	49.0389	0.00658	49.1447	0.01235	47.9619	0.02052		-3.02548	-2.9414e-05	-2.92918	0.000207731	-3.66625	-0.00137
7.8768	0.00112	69.1657	0.007	8.7841	0.00718				67.2654	0.000573475	49.2331	0.00659	49.3389	0.01236	48.1562	0.02052		-3.00972	-3.03815e-05	-2.91366	0.000206407	-3.6509	-0.00137
7.9164	0.00115	69.3592	0.00701	8.9894	0.00762				67.3568	0.000573475	49.4273	0.00659	49.5331	0.01237	48.3504	0.02053		-2.99396	-3.13809e-05	-2.89814	0.000205037	-3.63555	-0.00137
7.956	0.000954	69.5526	0.00708	9.1947	0.00711				67.4482	0.000573475	49.6214	0.0066	49.7273	0.01237	48.5447	0.02053		-2.9782	-3.24133e-05	-2.88263	0.00020362	-3.6202	-0.00137
7.9956	0.000416	69.7461	0.00735	9.3999	0.00716				67.5396	0.000573475	49.8156	0.0066	49.9214	0.01238	48.7389	0.02053		-2.96244	-3.34798e-05	-2.86711	0.000202154	-3.60484	-0.00138
8.0352	0.00087	69.9396	0.00744	9.605	0.00789				67.6309	0.000573475	50.0097	0.00661	50.1156	0.01238	48.9331	0.02054		-2.94668	-3.45815e-05	-2.85159	0.000200639	-3.58949	-0.00138
8.0748	0.00101	70.133	0.00722	9.81	0.00832				67.7223	0.000573475	50.2038	0.00661	50.3097	0.01239	49.1273	0.02054		-2.93092	-3.57195e-05	-2.83608	0.000199071	-3.57414	-0.00138
8.1144	0.0014	70.3265	0.00668	10.0149	0.00767				67.8137	0.000573475	50.3978	0.00662	50.5038	0.01239	49.3214	0.02055		-2.91516	-3.6895e-05	-2.82056	0.000197449	-3.55879	-0.00138
8.1541	0.001	70.52	0.00652	10.2198	0.00759				67.9051	0.000573475	50.5919	0.00662	50.6978	0.0124	49.5156	0.02055		-2.8994	-3.81094e-05	-2.80505	0.000195772	-3.54344	-0.00139
8.1937	0.00122	70.7135	0.00666	10.4245	0.00746				67.9965	0.000573475	50.7859	0.00662	50.8919	0.0124	49.7097	0.02056		-2.88364	-3.93638e-05	-2.78953	0.000194037	-3.52808	-0.00139
8.2333	0.000878	70.9071	0.00688	10.6292	0.0079				68.0878	0.000573475	50.9799	0.00663	51.0859	0.01241	49.9038	0.02056		-2.86788	-4.06596e-05	-2.77401	0.000192242	-3.51273	-0.00139
8.2729	0.000227	71.1006	0.00689	10.8338	0.00799				68.1792	0.000573475	51.1739	0.00663	51.2799	0.01241	50.0978	0.02056		-2.85212	-4.19981e-05	-2.7585	0.000190386	-3.49738	-0.00139
8.3125	1.4e-05	71.2942	0.00688	11.0383	0.0082				68.2706	0.000573475	51.3678	0.00664	51.4739	0.01241	50.2919	0.02057		-2.83636	-4.33808e-05	-2.74298	0.000188466	-3.48203	-0.0014
8.3522	0.000535	71.4877	0.007	11.2428	0.00808				68.362	0.000573475	51.5617	0.00664	51.6678	0.01242	50.4859	0.02057		-2.8206	-4.48092e-05	-2.72746	0.00018648	-3.46667	-0.0014
8.3918	0.000808	71.6813	0.00753	11.4472	0.00783				68.4534	0.000573475	51.7556	0.00665	51.8617	0.01242	50.6799	0.02058		-2.80484	-4.62847e-05	-2.71195	0.000184425	-3.45132	-0.0014
8.4314	0.000951	71.8749	0.00722	11.6514	0.00818				68.5447	0.000573475	51.9495	0.00665	52.0556	0.01243	50.8739	0.02058		-2.78908	-4.78088e-05	-2.69643	0.000182301	-3.43597	-0.0014
8.4711	0.000597	72.0685	0.00711	11.8557	0.00898				68.6361	0.000573475	52.1434	0.00665	52.2495	0.01243	51.0678	0.02058		-2.77332	-4.93833e-05	-2.68091	0.000180103	-3.42062	-0.0014
8.5107	0.00067	72.2622	0.00733	12.0598	0.00896				68.7275	0.000573474	52.3373	0.00666	52.4434	0.01244	51.2617	0.02059		-2.75756	-5.10097e-05	-2.6654	0.00017783	-3.40527	-0.00141
8.5503	0.00126	72.4558	0.00713	12.2638	0.00848				68.8189	0.000573474	52.5311	0.00666	52.6373	0.01244	51.4556	0.02059		-2.7418	-5.26897e-05	-2.64988	0.000175478	-3.38991	-0.00141
8.59	0.00102	72.6495	0.007	12.4678	0.00796				68.9103	0.000573474	52.7249	0.00666	52.8311	0.01245	51.6495	0.02059		-2.72604	-5.44252e-05	-2.63437	0.000173046	-3.37456	-0.00141
8.6296	0.0014	72.8431	0.00701	12.6717	0.00715				69.0016	0.000573474	52.9187	0.00667	53.0249	0.01245	51.8434	0.0206		-2.71028	-5.6218e-05	-2.61885	0.000170531	-3.35921	-0.00141
8.6693	0.00107	73.0368	0.00738	12.8755	0.00773				69.093	0.000573474	53.1125	0.00667	53.2187	0.01245	52.0373	0.0206		-2.69452	-5.80699e-05	-2.60333	0.000167929	-3.34386	-0.00142
8.7089	0.000932	73.2305	0.00753	13.0792	0.00844				69.1844	0.000573474	53.3063	0.00668	53.4125	0.01246	52.2311	0.0206		-2.67876	-5.99829e-05	-2.58782	0.000165238	-3.32851	-0.00142
8.7486	0.000989	73.4243	0.00738	13.2829	0.00901				69.2758	0.000573474	53.5	0.00668	53.6063	0.01246	52.4249	0.02061		-2.663	-6.1959e-05	-2.5723	0.000162454	-3.31315	-0.00142
8.7882	0.000903	73.618	0.00727	13.4865	0.00844				69.3671	0.000573474	53.6937	0.00668	53.8	0.01247	52.6187	0.02061		-2.64724	-6.40003e-05	-2.55678	0.000159575	-3.2978	-0.00143
8.8279	0.00128	73.8118	0.00712	13.69	0.00898				69.4585	0.000573474	53.8875	0.00669	53.9937	0.01247	52.8125	0.02061		-2.63148	-6.6109e-05	-2.54127	0.000156596	-3.28245	-0.00143
8.8676	0.00204	74.0055	0.00683	13.8934	0.00921				69.5499	0.000573474	54.0811	0.00669	54.1875	0.01247	53.0063	0.02062		-2.61572	-6.82873e-05	-2.52575	0.000153516	-3.2671	-0.00143
8.9072	0.00189	74.1993	0.00709	14.0967	0.00939				69.6413	0.000573474	54.2748	0.00669	54.3811	0.01248	53.2	0.02062		-2.59996	-7.05374e-05	-2.51024	0.000150329	-3.25174	-0.00143
8.9469	0.000951	74.3931	0.00717	14.3	0.00912				69.7327	0.000573474	54.4685	0.0067	54.5748	0.01248	53.3937	0.02062		-2.5842	-7.28618e-05	-2.49472	0.000147034	-3.23639	-0.00144
8.9866	0.00125	74.587	0.00683	14.5032	0.00865				69.824	0.000573474	54.6621	0.0067	54.7685	0.01248	53.5875	0.02063		-2.56844	-7.52629e-05	-2.4792	0.000143625	-3.22104	-0.00144
9.0263	0.00166	74.7808	0.00707	14.7063	0.00813				69.9154	0.000573474	54.8558	0.0067	54.9621	0.01249	53.7811	0.02063		-2.55267	-7.77432e-05	-2.46369	0.000140099	-3.20569	-0.00144
9.0659	0.00122	74.9747	0.00741	14.9094	0.00786				70.0068	0.000573474	55.0494	0.00671	55.1558	0.01249	53.9748	0.02063		-2.53691	-8.03053e-05	-2.44817	0.000136452	-3.19034	-0.00145
9.1056	0.000457	75.1686	0.00758	15.1123	0.00827				70.0982	0.000573474	55.243	0.00671	55.3494	0.0125	54.1685	0.02064		-2.52115	-8.2952e-05	-2.43265	0.000132679	-3.17498	-0.00145
9.1453	0.000443	75.3625	0.00753	15.3152	0.00858				70.1896	0.000573474	55.4366	0.00671	55.543	0.0125	54.3621	0.02064		-2.50539	-8.5686e-05	-2.41714	0.000128777	-3.15963	-0.00145
9.185	0.0005	75.5564	0.00741	15.518	0.00863				70.281	0.000573474	55.6302	0.00672	55.7366	0.0125	54.5558	0.02064		-2.48963	-8.85102e-05	-2.40162	0.000124741	-3.14428	-0.00146
9.2247	-1.6e-05	75.7504	0.0072	15.7208	0.0098				70.3723	0.000573474	55.8237	0.00672	55.9302	0.01251	54.7494	0.02065		-2.47387	-9.14276e-05	-2.3861	0.000120567	-3.12893	-0.00146
9.2644	0.000446	75.9444	0.00724	15.9235	0.01007				70.4637	0.000573474	56.0173	0.00672	56.1237	0.01251	54.943	0.02065		-2.45811	-9.44412e-05	-2.37059	0.000116249	-3.11358	-0.00146
9.304	0.000749	76.1384	0.00717	16.1261	0.00945				70.5551	0.000573474	56.2108	0.00673	56.3173	0.01251	55.1366	0.02065		-2.44235	-9.75543e-05	-2.35507	0.000111782	-3.09822	-0.00147
9.3437	0.00047	76.3324	0.00722	16.3286	0.00944				70.6465	0.000573474	56.4043	0.00673	56.5108	0.01252	55.3302	0.02065		-2.42659	-0.00010077	-2.33956	0.000107163	-3.08287	-0.00147
9.3834	0.00112	76.5264	0.007	16.531	0.00979				70.7378	0.000573474	56.5978	0.00673	56.7043	0.01252	55.5237	0.02066		-2.41083	-0.000104092	-2.32404	0.000102384	-3.06752	-0.00147
9.4231	0.0013	76.7205	0.00711	16.7334	0.00903				70.8292	0.000573474	56.7914	0.00674	56.8978	0.01252	55.7173	0.02066		-2.39507	-0.000107524	-2.30852	9.74419e-05	-3.05217	-0.00148
9.4628	0.00164	76.9146	0.00757	16.9357	0.00858				70.9206	0.000573474	56.9848	0.00674	57.0914	0.01253	55.9108	0.02066		-2.37931	-0.000111068	-2.29301	9.23297e-05	-3.03681	-0.00148
9.5025	0.00141	77.1087	0.00758	17.1379	0.00908				71.012	0.000573474	57.1783	0.00674	57.2848	0.01253	56.1043	0.02066		-2.36355	-0.00011473	-2.27749	8.7042e-05	-3.02146	-0.00148
9.5423	0.00117	77.3028	0.00726	17.3401	0.00898				71.1034	0.000573474	57.3718	0.00675	57.4783	0.01253	56.2978	0.02067		-2.34779	-0.000118512	-2.26197	8.15726e-05	-3.00611	-0.00149
9.582	0.00111	77.497	0.00723	17.5422	0.00856				71.1947	0.000573474	57.5652	0.00675	57.6718	0.01253	56.4914	0.02067		-2.33203	-0.00012242	-2.24646	7.59154e-05	-2.99076	-0.00149
9.6217	0.00122	77.6912	0.00759	17.7442	0.00921				71.2861	0.000573474	57.7587	0.00675	57.8652	0.01254	56.6848	0.02067		-2.31627	-0.000126456	-2.23094	7.00639e-05	-2.97541	-0.0015
9.6614	0.00157	77.8854	0.00722	17.9461	0.00884				71.3775	0.000573474	57.9521	0.00675	58.0587	0.01254	56.8783	0.02067		-2.30051	-0.000130625	-2.21543	6.40114e-05	-2.96005	-0.0015
9.7011	0.000884	78.0797	0.0073	18.148	0.00884				71.4689	0.000573474	58.1455	0.00676	58.2521	0.01254	57.0718	0.02068		-2.28475	-0.000134932	-2.19991	5.7751e-05	-2.9447	-0.0015
9.7408	0.00108	78.2739	0.00756	18.3498	0.00918				71.5603	0.000573474	58.339	0.00676	58.4455	0.01255	57.2652	0.02068		-2.26899	-0.000139382	-2.18439	5.12757e-05	-2.92935	-0.00151
9.7806	0.00136	78.4682	0.00735	18.5515	0.00867				71.6516	0.000573474	58.5324	0.00676	58.639	0.01255	57.4587	0.02068		-2.25323	-0.000143977	-2.16888	4.45779e-05	-2.914	-0.00151
9.8203	0.00158	78.6625	0.00742	18.7532	0.00882				71.743	0.000573474	58.7258	0.00677	58.8324	0.01255	57.6521	0.02068		-2.23747	-0.000148725	-2.15336	3.76501e-05	-2.89865	-0.00152
9.86	0.00183	78.8569	0.00711	18.9548	0.00893				71.8344	0.000573474	58.9192	0.00677	59.0258	0.01256	57.8455	0.02069		-2.22171	-0.000153629	-2.13784	3.04843e-05	-2.88329	-0.00152
9.8998	0.00121	79.0512	0.00733	19.1563	0.00978				71.9258	0.000573474	59.1125	0.00677	59.2192	0.01256	58.039	0.02069		-2.20595	-0.000158695	-2.12233	2.30725e-05	-2.86794	-0.00153
9.9395	0.00117	79.2456	0.0073	19.3577	0.00958				72.0172	0.000573474	59.3059	0.00677	59.4125	0.01256	58.2324	0.02069		-2.19019	-0.000163928	-2.10681	1.54061e-05	-2.85259	-0.00153
9.9792	0.00172	79.44	0.00738	19.5591	0.01018				72.1085	0.000573474	59.4993	0.00678	59.6059	0.01256	58.4258	0.02069		-2.17443	-0.000169334	-2.09129	7.47639e-06	-2.83724	-0.00154
10.019	0.00132	79.6345	0.00731	19.7604	0.01013				72.1999	0.000573474	59.6926	0.00678	59.7993	0.01257	58.6192	0.02069		-2.15867	-0.000174918	-2.07578	-7.25666e-07	-2.82188	-0.00154
10.0587	0.00119	79.829	0.00748	19.9617	0.00985				72.2913	0.000573474	59.886	0.00678	59.9926	0.01257	58.8125	0.0207		-2.14291	-0.000180687	-2.06026	-9.20942e-06	-2.80653	-0.00155
10.0985	0.000549	80.0235	0.00724	20.1628	0.00902				72.3827	0.000573474	60.0794	0.00678	60.186	0.01257	59.0059	0.0207		-2.12715	-0.000186646	-2.04475	-1.79845e-05	-2.79118	-0.00155
10.1382	0.00037	80.218	0.00708	20.3639	0.00885				72.4741	0.000573474	60.2727	0.00679	60.3794	0.01257	59.1993	0.0207		-2.11139	-0.000192801	-2.02923	-2.70611e-05	-2.77583	-0.00156
10.1779	0.000254	80.4126	0.007	20.565	0.00949				72.5654	0.000573474	60.466	0.00679	60.5727	0.01258	59.3926	0.0207		-2.09563	-0.00019916	-2.01371	-3.64493e-05	-2.76048	-0.00157
10.2177	0.00134	80.6072	0.007	20.766	0.01018				72.6568	0.000573474	60.6593	0.00679	60.766	0.01258	59.586	0.0207		-2.07987	-0.000205728	-1.9982	-4.616e-05	-2.74512	-0.00157
10.2575	0.00128	80.8018	0.00694	20.9669	0.01063				72.7482	0.000573474	60.8527	0.0068	60.9593	0.01258	59.7794	0.02071		-2.06411	-0.000212513	-1.98268	-5.62042e-05	-2.72977	-0.00158
10.2972	0.000727	80.9965	0.00686	21.1677	0.01057				72.8396	0.000573474	61.046	0.0068	61.1527	0.01258	59.9727	0.02071		-2.04835	-0.000219522	-1.96716	-6.65933e-05	-2.71442	-0.00159
10.337	0.000159	81.1912	0.00697	21.3685	0.01029				72.931	0.000573474	61.2393	0.0068	61.346	0.01259	60.166	0.02071		-2.03259	-0.000226762	-1.95165	-7.73393e-05	-2.69907	-0.00159
10.3767	0.000605	81.3859	0.00716	21.5692	0.00958				73.0223	0.000573474	61.4326	0.0068	61.5393	0.01259	60.3593	0.02071		-2.01683	-0.000234241	-1.93613	-8.84544e-05	-2.68372	-0.0016
10.4165	0.00116	81.5807	0.00677	21.7698	0.01014				73.1137	0.000573474	61.6259	0.0068	61.7326	0.01259	60.5527	0.02071		-2.00107	-0.000241967	-1.92062	-9.99512e-05	-2.66836	-0.00161
10.4563	0.00172	81.7755	0.0069	21.9704	0.00984				73.2051	0.000573473	61.8192	0.00681	61.9259	0.01259	60.746	0.02072		-1.98531	-0.000249947	-1.9051	-0.000111843	-2.65301	-0.00161
10.496	0.00197	81.9703	0.00695	22.1709	0.0101				73.2965	0.000573473	62.0125	0.00681	62.1192	0.0126	60.9393	0.02072		-1.96955	-0.000258191	-1.88958	-0.000124143	-2.63766	-0.00162
10.5358	0.00105	82.1651	0.00666	22.3713	0.01045				73.3879	0.000573473	62.2058	0.00681	62.3125	0.0126	61.1326	0.02072		-1.95378	-0.000266707	-1.87407	-0.000136865	-2.62231	-0.00163
10.5756	0.00119	82.36	0.007	22.5717	0.01031				73.4792	0.000573473	62.3991	0.00681	62.5058	0.0126	61.3259	0.02072		-1.93802	-0.000275504	-1.85855	-0.000150025	-2.60695	-0.00164
10.6153	0.0013	82.5549	0.00715	22.772	0.01004				73.5706	0.000573473	62.5924	0.00682	62.6991	0.0126	61.5192	0.02072		-1.92226	-0.000284592	-1.84303	-0.000163636	-2.5916	-0.00165
10.6551	0.001	82.7499	0.00669	22.9722	0.01014				73.662	0.000573473	62.7857	0.00682	62.8924	0.0126	61.7125	0.02072		-1.9065	-0.000293979	-1.82752	-0.000177715	-2.57625	-0.00165
10.6949	0.000965	82.9449	0.00643	23.1724	0.0098				73.7534	0.000573473	62.979	0.00682	63.0857	0.01261	61.9058	0.02073		-1.89074	-0.000303676	-1.812	-0.000192278	-2.5609	-0.00166
10.7347	0.000835	83.1399	0.00653	23.3725	0.01022				73.8448	0.000573473	63.1723	0.00682	63.279	0.01261	62.0991	0.02073		-1.87498	-0.000313693	-1.79648	-0.00020734	-2.54555	-0.00167
10.7745	0.000578	83.335	0.00685	23.5726	0.01046				73.9361	0.000573473	63.3656	0.00683	63.4723	0.01261	62.2924	0.02073		-1.85922	-0.00032404	-1.78097	-0.00022292	-2.53019	-0.00168
10.8143	0.00111	83.5301	0.0066	23.7726	0.01096				74.0275	0.000573473	63.5589	0.00683	63.6656	0.01261	62.4857	0.02073		-1.84346	-0.000334729	-1.76545	-0.000239035	-2.51484	-0.00169
10.854	0.000827	83.7252	0.00676	23.9725	0.01096				74.1189	0.000573473	63.7522	0.00683	63.8589	0.01261	62.679	0.02073		-1.8277	-0.00034577	-1.74994	-0.000255704	-2.49949	-0.0017
10.8938	0.000803	83.9204	0.00668	24.1723	0.01016				74.2103	0.000573473	63.9455	0.00683	64.0522	0.01262	62.8723	0.02073		-1.81194	-0.000357176	-1.73442	-0.000272945	-2.48414	-0.00171
10.9336	0.00102	84.1156	0.00666	24.3721	0.00974				74.3016	0.000573473	64.1388	0.00683	64.2455	0.01262	63.0656	0.02074		-1.79618	-0.000368958	-1.7189	-0.000290778	-2.46879	-0.00173
10.9734	0.000678	84.3108	0.00693	24.5719	0.00943				74.393	0.000573473	64.3321	0.00684	64.4388	0.01262	63.2589	0.02074		-1.78042	-0.000381129	-1.70339	-0.000309223	-2.45343	-0.00174
11.0132	0.000349	84.5061	0.00697	24.7715	0.01011				74.4844	0.000573473	64.5254	0.00684	64.6321	0.01262	63.4522	0.02074		-1.76466	-0.000393701	-1.68787	-0.000328303	-2.43808	-0.00175
11.053	0.00047	84.7014	0.00694	24.9712	0.01021				74.5758	0.000573473	64.7187	0.00684	64.8254	0.01262	63.6455	0.02074		-1.7489	-0.000406688	-1.67235	-0.000348037	-2.42273	-0.00176
11.0928	0.00113	84.8968	0.00676	25.1707	0.01061				74.6672	0.000573473	64.912	0.00684	65.0187	0.01263	63.8388	0.02074		-1.73314	-0.000420104	-1.65684	-0.000368449	-2.40738	-0.00178
11.1326	0.000959	85.0921	0.00706	25.3702	0.01087				74.7585	0.000573473	65.1053	0.00684	65.212	0.01263	64.0321	0.02074		-1.71738	-0.000433962	-1.64132	-0.000389562	-2.39202	-0.00179
11.1724	0.000297			25.5696	0.0112				74.8499	0.000573473	65.2986	0.00685	65.4053	0.01263	64.2254	0.02074		-1.70162	-0.000448278	-1.62581	-0.000411401	-2.37667	-0.0018
11.2123	-1.4e-05			25.769	0.01135				74.9413	0.000573473	65.4919	0.00685	65.5986	0.01263	64.4187	0.02075		-1.68586	-0.000463066	-1.61029	-0.000433989	-2.36132	-0.00182
11.2521	2.2e-05			25.9683	0.01175				75.0327	0.000573473	65.6852	0.00685	65.7919	0.01263	64.612	0.02075		-1.6701	-0.000478342	-1.59477	-0.000457353	-2.34597	-0.00183
11.2919	0.000595			26.1676	0.01133				75.1241	0.000573473	65.8785	0.00685	65.9852	0.01263	64.8053	0.02075		-1.65434	-0.000494122	-1.57926	-0.00048152	-2.33062	-0.00185
11.3317	0.00123			26.3668	0.01154				75.2155	0.000573473	66.0719	0.00685	66.1785	0.01264	64.9986	0.02075		-1.63858	-0.000510422	-1.56374	-0.000506517	-2.31526	-0.00186
11.3715	0.000878			26.5659	0.01126				75.3068	0.000573473	66.2652	0.00686	66.3719	0.01264	65.1919	0.02075		-1.62282	-0.000527261	-1.54822	-0.000532372	-2.29991	-0.00188
11.4113	0.000868			26.765	0.01087				75.3982	0.000573473	66.4585	0.00686	66.5652	0.01264	65.3852	0.02075		-1.60706	-0.000544655	-1.53271	-0.000559115	-2.28456	-0.0019
11.4511	0.000659			26.964	0.01058				75.4896	0.000573473	66.6518	0.00686	66.7585	0.01264	65.5785	0.02075		-1.5913	-0.000562623	-1.51719	-0.000586776	-2.26921	-0.00192
11.491	0.000481			27.1629	0.01073				75.581	0.000573473	66.8452	0.00686	66.9518	0.01264	65.7719	0.02075		-1.57554	-0.000581184	-1.50167	-0.000615388	-2.25385	-0.00194
11.5308	0.00105			27.3618	0.01133				75.6723	0.000573473	67.0385	0.00686	67.1452	0.01264	65.9652	0.02076		-1.55978	-0.000600357	-1.48616	-0.000644983	-2.2385	-0.00195
11.5706	0.00154			27.5606	0.01133				75.7637	0.000573473	67.2319	0.00687	67.3385	0.01265	66.1585	0.02076		-1.54402	-0.000620163	-1.47064	-0.000675593	-2.22315	-0.00198
11.6105	0.00138			27.7594	0.01163				75.8551	0.000573473	67.4252	0.00687	67.5319	0.01265	66.3518	0.02076		-1.52826	-0.000640622	-1.45513	-0.000707255	-2.2078	-0.002
11.6503	0.00142			27.9581	0.0122				75.9465	0.000573473	67.6186	0.00687	67.7252	0.01265	66.5452	0.02076		-1.5125	-0.000661757	-1.43961	-0.000740005	-2.19245	-0.00202
11.6901	0.000641			28.1568	0.01203				76.0379	0.000573473	67.8119	0.00687	67.9186	0.01265	66.7385	0.02076		-1.49674	-0.000683588	-1.42409	-0.000773879	-2.17709	-0.00204
11.73	0.000441			28.3554	0.01194				76.1292	0.000573473	68.0053	0.00687	68.1119	0.01265	66.9319	0.02076		-1.48098	-0.00070614	-1.40858	-0.000808917	-2.16174	-0.00207
11.7698	0.000316			28.554	0.01249				76.2206	0.000573473	68.1987	0.00687	68.3053	0.01265	67.1252	0.02076		-1.46522	-0.000729437	-1.39306	-0.000845158	-2.14639	-0.00209
11.8096	0.000824			28.7524	0.01151				76.312	0.000573473	68.3921	0.00688	68.4987	0.01266	67.3186	0.02076		-1.44946	-0.000753502	-1.37754	-0.000882644	-2.13104	-0.00212
11.8495	0.00135			28.9509	0.01185				76.4034	0.000573473	68.5855	0.00688	68.6921	0.01266	67.5119	0.02077		-1.4337	-0.00077836	-1.36203	-0.000921417	-2.11569	-0.00214
11.8893	0.00172			29.1493	0.01168				76.4948	0.000573473	68.7789	0.00688	68.8855	0.01266	67.7053	0.02077		-1.41794	-0.00080404	-1.34651	-0.000961522	-2.10033	-0.00217
11.9292	0.00152			29.3476	0.01114				76.5861	0.000573473	68.9723	0.00688	69.0789	0.01266	67.8987	0.02077		-1.40218	-0.000830566	-1.331	-0.001	-2.08498	-0.0022
11.969	0.00101			29.5458	0.01094				76.6775	0.000573473	69.1657	0.00688	69.2723	0.01266	68.0921	0.02077		-1.38642	-0.000857968	-1.31548	-0.00105	-2.06963	-0.00223
12.0089	0.000181			29.7441	0.01126				76.7689	0.000573473	69.3592	0.00688	69.4657	0.01266	68.2855	0.02077		-1.37066	-0.000886273	-1.29996	-0.00109	-2.05428	-0.00226
12.0487	-0.000189			29.9422	0.01072				76.8603	0.000573473	69.5526	0.00689	69.6592	0.01266	68.4789	0.02077		-1.3549	-0.000915513	-1.28445	-0.00114	-2.03892	-0.00229
12.0886	0.000697			30.1403	0.01033				76.9517	0.000573473	69.7461	0.00689	69.8526	0.01267	68.6723	0.02077		-1.33913	-0.000945718	-1.26893	-0.00118	-2.02357	-0.00233
12.1284	0.000997			30.3384	0.01007				77.043	0.000573473	69.9396	0.00689	70.0461	0.01267	68.8657	0.02077		-1.32337	-0.000976919	-1.25341	-0.00123	-2.00822	-0.00236
12.1683	0.00124			30.5364	0.01021				77.1344	0.000573473	70.133	0.00689	70.2396	0.01267	69.0592	0.02077		-1.30761	-0.00101	-1.2379	-0.00128	-1.99287	-0.0024
12.2081	0.00131			30.7343	0.01113				77.2258	0.000573473	70.3265	0.00689	70.433	0.01267	69.2526	0.02077		-1.29185	-0.00104	-1.22238	-0.00134	-1.97752	-0.00244
12.248	0.000795			30.9322	0.01143				77.3172	0.000573473	70.52	0.00689	70.6265	0.01267	69.4461	0.02078		-1.27609	-0.00108	-1.20686	-0.00139	-1.96216	-0.00248
12.2878	1.6e-05			31.13	0.01149				77.4086	0.000573473	70.7135	0.00689	70.82	0.01267	69.6396	0.02078		-1.26033	-0.00111	-1.19135	-0.00145	-1.94681	-0.00252
12.3277	0.000605			31.3278	0.01085				77.4999	0.000573473	70.9071	0.0069	71.0135	0.01267	69.833	0.02078		-1.24457	-0.00115	-1.17583	-0.0015	-1.93146	-0.00256
12.3676	0.000584			31.5256	0.01031				77.5913	0.000573473	71.1006	0.0069	71.2071	0.01267	70.0265	0.02078		-1.22881	-0.00119	-1.16032	-0.00156	-1.91611	-0.00261
12.4074	0.000911			31.7232	0.01115				77.6827	0.000573473	71.2942	0.0069	71.4006	0.01268	70.22	0.02078		-1.21305	-0.00123	-1.1448	-0.00163	-1.90076	-0.00265
12.4473	0.000357			31.9209	0.01075				77.7741	0.000573473	71.4877	0.0069	71.5942	0.01268	70.4135	0.02078		-1.19729	-0.00127	-1.12928	-0.00169	-1.8854	-0.0027
12.4872	0.000603			32.1185	0.01028				77.8655	0.000573473	71.6813	0.0069	71.7877	0.01268	70.6071	0.02078		-1.18153	-0.00131	-1.11377	-0.00176	-1.87005	-0.00275
12.527	0.0009			32.316	0.01095				77.9568	0.000573473	71.8749	0.0069	71.9813	0.01268	70.8006	0.02078		-1.16577	-0.00135	-1.09825	-0.00183	-1.8547	-0.00281
12.5669	0.00119			32.5135	0.01134				78.0482	0.000573473	72.0685	0.0069	72.1749	0.01268	70.9942	0.02078		-1.15001	-0.0014	-1.08273	-0.0019	-1.83935	-0.00286
12.6068	0.00047			32.7109	0.01117				78.1396	0.000573473	72.2622	0.00691	72.3685	0.01268	71.1877	0.02078		-1.13425	-0.00144	-1.06722	-0.00197	-1.82399	-0.00292
12.6466	0.000678			32.9083	0.01132				78.231	0.000573473	72.4558	0.00691	72.5622	0.01268	71.3813	0.02078		-1.11849	-0.00149	-1.0517	-0.00205	-1.80864	-0.00298
12.6865	0.00104			33.1056	0.01138				78.3224	0.000573473	72.6495	0.00691	72.7558	0.01268	71.5749	0.02079		-1.10273	-0.00154	-1.03619	-0.00213	-1.79329	-0.00304
12.7264	0.00104			33.3029	0.01176				78.4137	0.000573473	72.8431	0.00691	72.9495	0.01268	71.7685	0.02079		-1.08697	-0.00159	-1.02067	-0.00221	-1.77794	-0.00311
12.7663	0.00129			33.5001	0.01146				78.5051	0.000573473	73.0368	0.00691	73.1431	0.01269	71.9622	0.02079		-1.07121	-0.00164	-1.00515	-0.00229	-1.76259	-0.00317
12.8062	0.00107			33.6973	0.01058				78.5965	0.000573473	73.2305	0.00691	73.3368	0.01269	72.1558	0.02079		-1.05545	-0.0017	-0.98964	-0.00238	-1.74723	-0.00324
12.846	0.00107			33.8944	0.01055				78.6879	0.000573473	73.4243	0.00691	73.5305	0.01269	72.3495	0.02079		-1.03969	-0.00175	-0.97412	-0.00247	-1.73188	-0.00332
12.8859	0.00167			34.0915	0.01174				78.7793	0.000573473	73.618	0.00692	73.7243	0.01269	72.5431	0.02079		-1.02393	-0.00181	-0.9586	-0.00256	-1.71653	-0.00339
12.9258	0.00157			34.2885	0.01113				78.8706	0.000573473	73.8118	0.00692	73.918	0.01269	72.7368	0.02079		-1.00817	-0.00187	-0.94309	-0.00266	-1.70118	-0.00347
12.9657	0.00181			34.4855	0.01095				78.962	0.000573473	74.0055	0.00692	74.1118	0.01269	72.9305	0.02079		-0.99241	-0.00193	-0.92757	-0.00276	-1.68583	-0.00356
13.0056	0.000757			34.6824	0.01185				79.0534	0.000573473	74.1993	0.00692	74.3055	0.01269	73.1243	0.02079		-0.97665	-0.002	-0.91205	-0.00286	-1.67047	-0.00364
13.0455	0.000832			34.8793	0.01232				79.1448	0.000573473	74.3931	0.00692	74.4993	0.01269	73.318	0.02079		-0.96089	-0.00206	-0.89654	-0.00297	-1.65512	-0.00373
13.0853	0.00129			35.0761	0.01183				79.2361	0.000573473	74.587	0.00692	74.6931	0.01269	73.5118	0.02079		-0.94513	-0.00213	-0.88102	-0.00308	-1.63977	-0.00383
13.1252	0.00154			35.2729	0.01089				79.3275	0.000573473	74.7808	0.00692	74.887	0.0127	73.7055	0.02079		-0.92937	-0.0022	-0.86551	-0.00319	-1.62442	-0.00393
13.1651	0.00217			35.4697	0.01126				79.4189	0.000573473	74.9747	0.00692	75.0808	0.0127	73.8993	0.02079		-0.91361	-0.00227	-0.84999	-0.00331	-1.60906	-0.00403
13.205	0.002			35.6664	0.01143				79.5103	0.000573473	75.1686	0.00693	75.2747	0.0127	74.0931	0.02079		-0.89785	-0.00235	-0.83447	-0.00343	-1.59371	-0.00413
13.2449	0.000927			35.863	0.01148				79.6017	0.000573473	75.3625	0.00693	75.4686	0.0127	74.287	0.0208		-0.88209	-0.00242	-0.81896	-0.00356	-1.57836	-0.00424
13.2848	0.000219			36.0596	0.01145				79.693	0.000573473	75.5564	0.00693	75.6625	0.0127	74.4808	0.0208		-0.86633	-0.00251	-0.80344	-0.00369	-1.56301	-0.00436
13.3247	-0.000186			36.2562	0.01131				79.7844	0.000573473	75.7504	0.00693	75.8564	0.0127	74.6747	0.0208		-0.85057	-0.00259	-0.78792	-0.00383	-1.54766	-0.00448
13.3646	0.000273			36.4527	0.01107				79.8758	0.000573473	75.9444	0.00693	76.0504	0.0127	74.8686	0.0208		-0.83481	-0.00267	-0.77241	-0.00397	-1.5323	-0.00461
13.4045	2.4e-05			36.6492	0.01101				79.9672	0.000573473	76.1384	0.00693	76.2444	0.0127	75.0625	0.0208		-0.81905	-0.00276	-0.75689	-0.00411	-1.51695	-0.00474
13.4444	4.6e-05			36.8456	0.01134				80.0586	0.000573473	76.3324	0.00693	76.4384	0.0127	75.2564	0.0208		-0.80329	-0.00285	-0.74138	-0.00426	-1.5016	-0.00487
13.4843	0.00116			37.042	0.01104				80.15	0.000573473	76.5264	0.00693	76.6324	0.0127	75.4504	0.0208		-0.78753	-0.00295	-0.72586	-0.00442	-1.48625	-0.00502
13.5242	0.00111			37.2384	0.0112				80.2413	0.000573473	76.7205	0.00693	76.8264	0.0127	75.6444	0.0208		-0.77177	-0.00305	-0.71034	-0.00458	-1.4709	-0.00516
13.5641	0.00126			37.4347	0.01101				80.3327	0.000573473	76.9146	0.00694	77.0205	0.0127	75.8384	0.0208		-0.75601	-0.00315	-0.69483	-0.00474	-1.45554	-0.00532
13.604	0.00107			37.6309	0.01138				80.4241	0.000573473	77.1087	0.00694	77.2146	0.01271	76.0324	0.0208		-0.74024	-0.00326	-0.67931	-0.00491	-1.44019	-0.00548
13.6439	0.000589			37.8271	0.01102				80.5155	0.000573473	77.3028	0.00694	77.4087	0.01271	76.2264	0.0208		-0.72448	-0.00337	-0.66379	-0.00509	-1.42484	-0.00565
13.6838	0.00104			38.0233	0.01174				80.6068	0.000573473	77.497	0.00694	77.6028	0.01271	76.4205	0.0208		-0.70872	-0.00348	-0.64828	-0.00527	-1.40949	-0.00582
13.7237	0.000754			38.2194	0.01144				80.6982	0.000573473	77.6912	0.00694	77.797	0.01271	76.6146	0.0208		-0.69296	-0.0036	-0.63276	-0.00546	-1.39413	-0.006
13.7636	0.00027			38.4155	0.01119				80.7896	0.000573473	77.8854	0.00694	77.9912	0.01271	76.8087	0.0208		-0.6772	-0.00373	-0.61724	-0.00566	-1.37878	-0.0062
13.8035	0.000789			38.6116	0.01104				80.881	0.000573473	78.0797	0.00694	78.1854	0.01271	77.0028	0.0208		-0.66144	-0.00386	-0.60173	-0.00586	-1.36343	-0.00639
13.8434	0.000541			38.8076	0.01136				80.9724	0.000573473	78.2739	0.00694	78.3797	0.01271	77.197	0.0208		-0.64568	-0.004	-0.58621	-0.00607	-1.34808	-0.0066
13.8833	0.00125			39.0035	0.01137				81.0637	0.000573473	78.4682	0.00694	78.5739	0.01271	77.3912	0.0208		-0.62992	-0.00415	-0.5707	-0.00629	-1.33273	-0.00682
13.9232	0.00146			39.1995	0.0116				81.1551	0.000573473	78.6625	0.00695	78.7682	0.01271	77.5854	0.02081		-0.61416	-0.00431	-0.55518	-0.00651	-1.31737	-0.00704
13.9632	0.00116			39.3953	0.01154				81.2465	0.000573473	78.8569	0.00695	78.9625	0.01271	77.7797	0.02081		-0.5984	-0.00449	-0.53966	-0.00675	-1.30202	-0.00728
14.0031	0.00121			39.5912	0.01134				81.3379	0.000573473	79.0512	0.00695	79.1569	0.01271	77.9739	0.02081		-0.58264	-0.00468	-0.52415	-0.00699	-1.28667	-0.00752
14.043	0.00124			39.787	0.0117				81.4293	0.000573473	79.2456	0.00695	79.3512	0.01271	78.1682	0.02081		-0.56688	-0.0049	-0.50863	-0.00723	-1.27132	-0.00777
14.0829	0.0018			39.9827	0.01204				81.5206	0.000573473	79.44	0.00695	79.5456	0.01271	78.3625	0.02081		-0.55112	-0.00515	-0.49311	-0.00749	-1.25597	-0.00804
14.1228	0.00192			40.1785	0.01183				81.612	0.000573473	79.6345	0.00695	79.74	0.01272	78.5569	0.02081		-0.53536	-0.00543	-0.4776	-0.00776	-1.24061	-0.00832
14.1627	0.00177			40.3742	0.01175				81.7034	0.000573473	79.829	0.00695	79.9345	0.01272	78.7512	0.02081		-0.5196	-0.00577	-0.46208	-0.00803	-1.22526	-0.00861
14.2026	0.00111			40.5698	0.01211				81.7948	0.000573473	80.0235	0.00695	80.129	0.01272	78.9456	0.02081		-0.50384	-0.00617	-0.44657	-0.00832	-1.20991	-0.00891
14.2425	0.00107			40.7654	0.01239				81.8862	0.000573473	80.218	0.00695	80.3235	0.01272	79.14	0.02081		-0.48808	-0.00667	-0.43105	-0.00861	-1.19456	-0.00922
14.2824	0.000451			40.961	0.01175				81.9775	0.000573473	80.4126	0.00695	80.518	0.01272	79.3345	0.02081		-0.47232	-0.00728	-0.41553	-0.00891	-1.1792	-0.00955
14.3224	0.000924			41.1565	0.01172				82.0689	0.000573473	80.6072	0.00695	80.7126	0.01272	79.529	0.02081		-0.45656	-0.00806	-0.40002	-0.00923	-1.16385	-0.00989
14.3623	0.00116			41.352	0.01142				82.1603	0.000573473	80.8018	0.00696	80.9072	0.01272	79.7235	0.02081		-0.4408	-0.00905	-0.3845	-0.00955	-1.1485	-0.01025
14.4022	0.0011			41.5475	0.01144
14.4421	0.00043			41.7429	0.01138
14.482	0.000178			41.9383	0.01175
14.5219	0.00122			42.1336	0.01198
14.5618	0.00121			42.3289	0.01139
14.6018	0.00145			42.5242	0.01158
14.6417	0.000927			42.7194	0.0119
14.6816	-0.000184			42.9146	0.01182
14.7215	-9.7e-05			43.1098	0.01133
14.7614	0.000214			43.305	0.01184
14.8013	0.000419			43.5001	0.0126
14.8413	0.00107			43.6951	0.01269
14.8812	0.00128			43.8902	0.01291
14.9211	0.000981			44.0852	0.01295
14.961	0.00145			44.2801	0.01243
15.0009	0.00121			44.4751	0.01192
15.0408	0.00122			44.67	0.01252
15.0808	0.00105			44.8649	0.01248
15.1207	0.000543			45.0597	0.0122
15.1606	0.000381			45.2545	0.01181
15.2005	0.000349			45.4493	0.01198
15.2404	0.0005			45.6441	0.01209
15.2803	0.00128			45.8388	0.01195
15.3202	0.00179			46.0335	0.01286
15.3601	0.00104			46.2281	0.01264
15.4001	0.000249			46.4228	0.01177
15.44	0.000359			46.6174	0.0121
15.4799	0.000662			46.812	0.01179
15.5198	0.00128			47.0065	0.01219
15.5597	0.00142			47.201	0.01207
15.5996	0.00148			47.3955	0.01149
15.6395	0.00105			47.59	0.01116
15.6794	0.000727			47.7844	0.0111
15.7193	0.00117			47.9788	0.01177
15.7592	0.000349			48.1732	0.01213
15.7991	0.000105			48.3675	0.01228
15.8391	0.00101			48.5619	0.01349
15.879	0.000543			48.7562	0.01359
15.9189	0.000684			48.9504	0.01278
15.9588	0.000303			49.1447	0.01229
15.9987	0.000689			49.3389	0.01215
16.0386	0.000392			49.5331	0.01172
16.0785	0.000668			49.7273	0.01208
16.1184	0.000857			49.9214	0.0119
16.0467	0.000749			50.1156	0.01223
16.2505	0.000816			50.3097	0.01172
16.4542	0.000622			50.5038	0.01115
16.6579	0.000976			50.6978	0.0122
16.8615	0.000735			50.8919	0.01294
17.065	0.000451			51.0859	0.01231
17.2684	0.000124			51.2799	0.01273
17.4717	0.000176			51.4739	0.01262
17.675	0.000289			51.6678	0.01202
17.8782	0.000346			51.8617	0.01173
18.0813	0.000497			52.0556	0.0119
18.2844	0.000422			52.2495	0.01245
18.4873	0.000343			52.4434	0.01255
18.6902	8.1e-05			52.6373	0.01265
18.893	0.000654			52.8311	0.01257
19.0958	0.000643			53.0249	0.01278
19.2985	0.000216			53.2187	0.01348
19.5011	0.000284			53.4125	0.01359
19.7036	0.000414			53.6063	0.01354
19.906	0.000749			53.8	0.0126
20.1084	0.00113			53.9937	0.01152
20.3107	0.000762			54.1875	0.01077
20.5129	0.000495			54.3811	0.01108
20.7151	0.000738			54.5748	0.01158
20.9172	5.4e-05			54.7685	0.01163
21.1192	-6.5e-05			54.9621	0.01193
21.3211	0.000249			55.1558	0.01191
21.523	0.000865			55.3494	0.01284
21.7248	0.00111			55.543	0.01315
21.9265	0.000462			55.7366	0.0129
22.1282	0.000232			55.9302	0.01247
22.3298	0.000497			56.1237	0.01268
22.5313	0.000581			56.3173	0.01276
22.7327	0.000565			56.5108	0.0134
22.9341	-0.000186			56.7043	0.01289
23.1354	6.2e-05			56.8978	0.01237
23.3367	0.00033			57.0914	0.01272
23.5378	0.00112			57.2848	0.01276
23.7389	0.000657			57.4783	0.01283
23.94	0.000438			57.6718	0.01225
24.141	-0.000397			57.8652	0.01176
24.3419	-0.000197			58.0587	0.01227
24.5427	-0.000316			58.2521	0.01292
24.7435	-0.000227			58.4455	0.01307
24.9442	-1.9e-05			58.639	0.01351
25.1448	0.000268			58.8324	0.01292
25.3454	0.000951			59.0258	0.01183
25.5459	0.00105			59.2192	0.01121
25.7463	0.000881			59.4125	0.01148
25.9467	0.000495			59.6059	0.01189
26.147	0.000592			59.7993	0.01193
26.3472	0.00119			59.9926	0.01197
26.5474	0.00106			60.186	0.01211
26.7475	0.000919			60.3794	0.01236
26.9476	0.000384			60.5727	0.01261
27.1476	0.000454			60.766	0.01233
27.3475	0.000503			60.9593	0.01172
27.5473	0.000851			61.1527	0.01239
27.7471	0.000889			61.346	0.01249
27.9469	0.00023			61.5393	0.01252
28.1465	0.000468			61.7326	0.01227
28.3462	0.000795			61.9259	0.01229
28.5457	0.00113			62.1192	0.012
28.7452	0.00107			62.3125	0.01223
28.9446	0.00087			62.5058	0.01227
29.144	0.000454			62.6991	0.01206
29.3433	0.000503			62.8924	0.0119
29.5426	0.000897			63.0857	0.01202
29.7418	0.000384			63.279	0.01259
29.9409	0.000141			63.4723	0.01294
30.14	0.000122			63.6656	0.013
30.339	-4.3e-05			63.8589	0.01259
30.5379	0.000146			64.0522	0.01301
30.7368	0.000154			64.2455	0.01215
30.9356	0.000535			64.4388	0.0127
31.1344	0.000222			64.6321	0.01274
31.3331	-0.000332			64.8254	0.01228
31.5318	-1.1e-05			65.0187	0.01153
31.7304	-6.2e-05			65.212	0.01218
31.929	0.000676			65.4053	0.01288
32.1274	0.000843			65.5986	0.01233
32.3259	0.00043			65.7919	0.01234
32.5243	0.000243			65.9852	0.01286
32.7226	0.000427			66.1785	0.01348
32.9208	0.000511			66.3719	0.01397
33.1191	0.000924			66.5652	0.01366
33.3172	0.000822			66.7585	0.01382
33.5153	0.000546			66.9518	0.01406
33.7134	0.000427			67.1452	0.01343
33.9114	0.000516			67.3385	0.01372
34.1093	0.00127			67.5319	0.01334
34.3072	0.000841			67.7252	0.01392
34.505	0.000151			67.9186	0.01334
34.7028	0.000284			68.1119	0.01267
34.9006	0.000535			68.3053	0.01238
35.0982	0.00108			68.4987	0.01181
35.2959	0.000438			68.6921	0.01219
35.4935	0.000416			68.8855	0.01241
35.691	0.000219			69.0789	0.01323
35.8885	-0.000178			69.2723	0.01322
36.0859	0.000476			69.4657	0.01299
36.2833	0.00104			69.6592	0.01309
36.4806	0.000595			69.8526	0.01306
36.6779	0.000119			70.0461	0.0134
36.8751	0.000243			70.2396	0.01316
37.0723	-3.5e-05			70.433	0.01376
37.2694	-3e-05			70.6265	0.01397
37.4665	0.000154			70.82	0.01344
37.6635	3e-06			71.0135	0.01364
37.8605	0.000503			71.2071	0.01345
38.0574	0.000211			71.4006	0.01321
38.2543	0.000262			71.5942	0.01365
38.4511	-0.00013			71.7877	0.01343
38.6479	0.000178			71.9813	0.01336
38.8447	0.000127			72.1749	0.01258
39.0414	0.000616			72.3685	0.01278
39.238	0.000684			72.5622	0.01365
39.4346	0.000116			72.7558	0.01324
39.6312	0.000273			72.9495	0.0129
39.8277	0.000716			73.1431	0.0128
40.0242	0.00108			73.3368	0.01329
40.2206	0.000927			73.5305	0.01393
40.417	-4.3e-05			73.7243	0.0136
40.6134	8e-06			73.918	0.01361
40.8097	0.000724			74.1118	0.01331
41.0059	0.000922			74.3055	0.01297
41.2021	0.00083			74.4993	0.0124
41.3983	0.000314			74.6931	0.01242
41.5944	0.000159			74.887	0.01348
41.7905	0.000562			75.0808	0.01336
41.9866	0.000695			75.2747	0.01316
42.1826	0.000673			75.4686	0.0132
42.3785	0.000641			75.6625	0.01273
42.5745	0.0003			75.8564	0.01335
42.7703	0.000941			76.0504	0.01343
42.9662	0.000678			76.2444	0.01272
43.162	0.000659			76.4384	0.0122
43.3577	0.000795			76.6324	0.0123
43.5535	0.000724			76.8264	0.01233
43.7492	0.000419			77.0205	0.01213
43.9448	0.000759			77.2146	0.01317
44.1404	0.000616			77.4087	0.01362
44.336	0.000624			77.6028	0.01297
44.5315	0.00053			77.797	0.01309
44.727	0.0006			77.9912	0.0131
44.9225	0.000686			78.1854	0.01255
45.1179	0.000403			78.3797	0.01285
45.3133	0.000824			78.5739	0.01325
45.5086	0.000578			78.7682	0.01386
45.7039	0.000511			78.9625	0.01386
45.8992	0.000557			79.1569	0.01358
46.0944	-8e-06			79.3512	0.01315
46.2896	1.1e-05			79.5456	0.01246
46.4848	0.000165			79.74	0.01182
46.68	0.000411			79.9345	0.01245
46.8751	-4.9e-05			80.129	0.0121
47.0701	-5.9e-05			80.3235	0.01265
47.2652	0.000251			80.518	0.01275
47.4602	-6.8e-05			80.7126	0.01273
47.6551	0.000159			80.9072	0.01281
47.8501	0.000254			81.1018	0.01309
48.045	0.000316			81.2965	0.01367
48.2399	7.8e-05			81.4912	0.01333
48.4347	0.0009			81.6859	0.01261
48.6295	0.000708			81.8807	0.01243
48.8243	0.000541			82.0755	0.01227
49.0191	0.000241			82.2703	0.01239
49.2138	-0.00033			82.4651	0.0127
49.4085	0.000132			82.66	0.01299
49.6031	0.000803			82.8549	0.01326
49.7978	0.000859			83.0499	0.01362
49.9924	0.000919			83.2449	0.01316
50.187	0.000684			83.4399	0.01305
50.3815	0.000757			83.635	0.01362
50.576	0.000951			83.8301	0.01333
50.7705	0.0011			84.0252	0.01276
50.965	0.0007			84.2204	0.01289
51.1594	0.000684			84.4156	0.0122
51.3538	0.000765			84.6108	0.01269
51.5482	0.000519			84.8061	0.01222
51.7425	0.000408			85.0014	0.01318
51.9369	0.000432			85.1968	0.01315
52.1312	0.000132			85.3921	0.01329
52.3254	0.000195
52.5197	0.000208
52.7139	0.000403
52.9081	0.000651
53.1023	0.000435
53.2964	0.000114
53.4906	-0.000189
53.6847	-0.000168
53.8788	-0.000214
54.0728	-0.000243
54.2669	-4.6e-05
54.4609	0.000281
54.6549	0.000689
54.8489	0.000797
55.0428	0.00117
55.2367	0.000808
55.4306	0.000754
55.6245	0.00123
55.8184	0.000924
56.0123	0.000797
56.2061	0.00102
56.3999	0.00106
56.5937	0.000984
56.7875	0.00105
56.9813	0.000892
57.175	0.000597
57.3687	0.00121
57.5625	0.00137
57.7561	0.000684
57.9498	0.000378
58.1435	0.000897
58.3371	0.0015
58.5308	0.00133
58.7244	0.00063
58.918	-0.000146
59.1116	-0.000662
59.3052	-0.00017
59.4987	0.0004
59.6923	0.000611
59.8858	0.00063
60.0793	0.000227
60.2728	0.000116
60.4664	0.000289
60.6598	0.000935
60.8533	0.00087
61.0468	0.000786
61.2402	0.00105
61.4337	0.000468
61.6271	0.000208
61.8205	-7e-05
62.014	0.000211
62.2074	-3.2e-05
62.4008	0.000197
62.5942	0.000208
62.7875	0.000265
62.9809	0.000184
63.1743	0.000281
63.3676	0.000654
63.561	0.000681
63.7544	0.00117
63.9477	0.000549
64.141	0.000397
64.3343	0.000343
64.5277	0.000703
64.721	0.000705
64.9143	0.000673
65.1076	0.000376
65.3009	0.000659
65.4942	0.000424
65.6875	0.000462
65.8808	0.00112
66.0741	0.0011
66.2674	0.00137
66.4607	0.0015
66.654	0.000735
66.8473	0.000624
67.0406	0.000454
67.2339	0.0004
67.4272	0.000316
67.6205	0.00047
67.8138	0.00113
68.0071	0.00114
68.2004	0.000776
68.3937	0.000181
68.587	0.000273
68.7803	0.000119
68.9736	0.000184
69.1669	0.000576
69.3602	0.000868
69.5535	0.000854
69.7469	0.000478
69.9402	0.000714
70.1335	0.000284
70.3268	0.000557
70.5202	0.00113
70.7135	0.00108
70.9069	0.000411
71.1002	0.000322
71.2936	0.000524
71.4869	0.00114
71.6803	0.00101
71.8737	0.000978
72.0671	0.000657
72.2605	0.000397
72.4539	8.1e-05
72.6473	0.000262
72.8407	0.000738
73.0342	0.000484
73.2276	0.000673
73.4211	0.000403
73.6146	0.000614
73.808	0.000557
74.0015	0.000476
74.195	0.000846
74.3885	0.000473
74.5821	0.000276
74.7756	0.000349
74.9692	0.000232
75.1627	0.000181
75.3563	0.000422
75.5499	0.000497
75.7435	0.000757
75.9372	0.000849
76.1308	0.000481
76.3245	0.000235
76.5181	0.000614
76.7118	0.000265
76.9055	0.000438
77.0993	0.000357
77.293	0.000697
77.4868	0.000624
77.6805	0.000995
77.8743	0.000805
78.0681	0.000735
78.262	0.000238
78.4558	0.000846
78.6497	0.000935
78.8436	0.000543
79.0375	0.000192
79.2314	0.000281
79.4254	0.000195
79.6194	0.000746
79.8134	0.000622
80.0074	0.000468
80.2014	0.000827
80.3955	0.000781
80.5896	0.000408
80.7837	0.000451
80.9778	0.000176
81.172	0.000451
81.3662	0.000446
82.1603	0.000386
83.1603	0.000519
84.1603	0.000646
85.1603	0.0004
86.1602	0.000103
87.1601	0.000519
88.1601	0.000797
89.16	0.000841
90.1599	0.000905
91.1599	0.000657
92.1598	0.000349
93.1597	0.000662
94.1596	0.000619
95.1594	0.000805
96.1593	0.000765
97.1592	0.00077
98.1591	0.000857
99.1589	0.000876
100.159	0.000732
101.159	0.000689
102.159	0.000435
103.159	0.000197
104.158	0.000386
105.158	0.000522
106.158	0.000441
107.158	0.000549
108.158	0.000408
109.158	0.000316
110.158	0.00033
111.158	0.000503
112.158	0.000762
113.157	0.000765
114.157	0.0007
115.157	0.000319
116.157	0.000524
117.157	0.000738
118.157	0.000924
119.157	0.000859
120.157	0.000578
121.157	0.000343
122.157	0.000238
123.157	0.000186
124.158	0.000227
125.158	0.000624
126.158	0.00027
127.158	0.000205
128.158	0.000195
129.158	0.000551
130.158	0.000768
131.158	0.00053
132.159	0.000541
133.159	0.000443
134.159	0.000395
135.159	0.000524
136.16	0.000751
137.16	0.000532
138.16	0.000486
139.161	0.00063
140.161	0.000824
141.161	0.000238
142.162	0.000322
143.162	0.000238
144.162	4.3e-05
145.163	0.000508
146.163	0.000543
147.164	0.000157
148.164	0.000597
149.165	0.000816
150.166	0.000762
151.166	0.000503
152.167	0.000722
153.167	0.000568
154.168	3e-05
155.169	0.000695
156.169	0.000678
157.17	0.000432
158.171	0.000343
159.172	0.000522
160.173	0.000457
161.173	0.000768
162.174	0.000654
163.175	0.000646
164.176	0.000492
165.177	8.9e-05
166.178	0.000176
167.179	0.000289
168.18	0.000349
169.181	0.000208
170.183	0.000254
171.184	0.000114
172.185	0.000503
173.186	0.000511
174.187	0.000219
175.188	0.000449
176.19	0.000738
177.191	0.00053
178.192	0.000276
179.194	0.000362
180.195	0.000541
181.197	0.000951
182.198	0.000738
183.2	0.000627
184.201	0.000432
185.203	0.000565
186.204	0.000414
187.206	0.000519
188.207	0.000419
189.209	0.00033
190.211	0.000338
191.213	0.000332
192.214	0.000246
193.216	0.000168
194.218	0.000376
195.22	0.000549
196.222	0.000343
197.224	0.000368
198.226	0.000432
199.227	0.000132
200.229	0.000186
201.232	0.000519
202.233	0.000416
203.236	9.7e-05
204.238	0.000208
205.24	0.000378
206.242	0.000651
207.244	0.000489
208.246	0.000211
209.249	0.000411
210.251	0.000524
211.253	0.000559
212.256	0.000376
213.258	0.000476
214.26	-2.2e-05
215.263	0.000392
216.265	0.000411
217.268	0.000681
218.27	0.000665
219.273	0.000368
220.275	0.000208
221.278	0.000178
222.28	0.000595
223.283	0.000378
224.286	0.000273
225.289	0.000368
226.291	0.000122
227.294	0.000341
228.297	0.000459
229.3	0.000549
230.302	0.000392
231.305	1.6e-05
232.308	-3e-06
233.311	0.000257
234.314	0.000278
235.317	0.000278
236.32	0.000122
237.323	-2.4e-05
238.326	0.000105
239.329	0.000473
240.332	0.0005
241.335	0.000641
242.338	0.000724
243.341	0.00067
244.344	0.000381
245.347	0.000132
246.35	0.000216
247.353	-3e-05
248.357	0.000151
249.36	0.000249
250.363	0.000159
251.366	9.7e-05
252.369	-4.1e-05
253.373	0.000238
254.376	0.000408
255.379	0.000227
256.383	0.00017
257.386	0.000178
258.389	0.000378
259.392	0.00023
260.396	0.000486
261.399	0.000338
262.402	0.000638
263.406	0.000662
264.409	0.000559
265.413	0.000624
266.416	0.00106
267.42	0.00093
268.423	0.00067
269.426	0.000411
270.43	0.000595
271.433	0.000732
272.437	0.00037
273.44	-6.8e-05
274.443	0.000162
275.447	0.000276
276.45	0.000419
277.454	0.000441
278.457	0.000211
279.461	7.8e-05
280.464	0.000368
281.467	0.000541
282.471	0.000511
283.474	0.000316
284.478	0.000314
285.481	0.000335
286.485	0.0003
287.488	0.000457
288.491	0.00057
289.495	0.000811
290.498	0.000181
291.502	0.000192
292.505	0.000351
293.508	0.000441
294.512	0.000419
295.515	0.000589
296.518	0.000476
297.522	0.000103
298.525	0.000303
299.528	0.00027
300.531	0.000538
301.535	0.000692
302.538	0.000432
303.541	0.000297
304.544	0.000446
305.547	0.000376
306.55	0.000343
307.554	0.000395
308.557	0.000614
309.56	0.000508
310.563	0.000422
311.566	0.0006
312.569	0.00063
313.572	0.00043
314.575	0.000376
315.578	0.000576
316.58	0.000268
317.583	0.000343
318.586	0.000376
319.589	9.7e-05
320.592	0.000235
321.594	0.00023
322.597	4.1e-05
323.6	0.000384
324.602	0.000243
325.605	0.000389
326.607	0.000246
327.61	0.000222
328.612	0.000503
329.614	0.000559
330.617	0.000151
331.619	0.000222
332.621	0.000292
333.623	0.000108
334.626	0.000478
335.628	0.000751
336.63	0.000562
337.632	0.000708
338.634	0.000651
339.635	0.000535
340.637	0.000443
341.639	0.000678
342.641	0.000476
343.642	0.000508
344.644	0.000568
345.645	0.000797
346.647	0.000541
347.648	0.000765
348.649	0.000654
349.651	0.000686
350.652	0.000643
351.653	0.000635
352.654	0.000381
353.655	0.000568
354.656	0.000543
355.657	0.000743
356.658	0.000692
357.658	0.000649
358.659	0.000557
359.659	0.000305
360.66	0.000378
361.66	0.000151
362.66	0.000368
363.661	7.8e-05
364.661	-5.4e-05
365.661	4.6e-05
366.661	-1.9e-05
367.66	7e-05
368.66	0.000368
369.66	0.000684
370.659	0.000524
371.659	0.000449
372.658	0.000673
373.657	0.000376
374.656	0.000235
375.656	0.000324
376.654	0.000268
377.653	0.000427
378.652	0.000751
379.651	0.00027
380.649	0.000246
381.648	0.000216
382.646	0.000365
383.644	0.000362
384.642	0.000308
385.64	5.7e-05
386.638	0.000281
387.636	0.000295
388.633	0.000619
389.631	0.000673
390.628	0.000673
391.625	0.000778
392.623	0.00103
393.62	0.000668
394.616	0.000365
395.613	0.000314
396.61	3.8e-05
397.606	0.000262
398.603	6.8e-05
399.599	0.000297
400.595	0.000508
401.591	4.9e-05
402.586	-8.6e-05
403.582	-0.000108
404.577	-1.9e-05
405.573	5e-06
406.568	0.00013
407.563	0.000159
408.558	0.000186
409.553	6.5e-05
410.547	-0.000119
411.541	-2.7e-05
412.536	0.000151
413.53	0.000543
414.524	0.000719
415.518	0.00112
416.511	0.000797
417.505	0.000773
418.498	0.000481
419.491	0.000192
420.484	0.000124
421.477	0.000149
422.469	0.00023
423.462	2.7e-05
424.454	0.000195
425.446	-0.000122
426.438	0.000149
427.429	0.000224
428.421	0.000116
429.412	0.000232
430.403	0.000238
