# Supplementary material for: Direct time-resolved observation of surface-bound carbon dioxide radical anions on metallic nanocatalysts
Source: Nat Commun. 2023 Nov 6;14:7116. doi: 10.1038/s41467-023-42936-6 (PMC10628153; doi:10.1038/s41467-023-42936-6)
Supplement: Supplementary file 4 — Source Data [file 41467_2023_42936_MOESM4_ESM.zip › Source Data/Figure 1/Figure 1d.xlsx]

## Sheet: Sheet1
Figure 1d
0.002	-0.0074	-0.0189	0.0053	-0.0356	0.0201	0.0573	0.0201	0.0076	0.041	0.0289	0.0005	-0.0261	0.0164	0.0096	-0.0023	-0.0227	-0.0292	-0.009	0.018	0.0231	0.0031	0.0188	0.0163	0.0255	0.0062	0.0158	0.0067	0.0179	0.0182	-0.0171	-0.004	-0.0185	-0.0445	-0.0314	-0.002	0.0388	0.0056	-0.0072	0.0127	0.0171	-0.0367	-0.0268	0.0101	-0.0029	-0.0135	-0.0251	-0.0334	-0.0227	0.0047
-0.0356	-0.0241	-0.0293	-0.0049	-0.0134	-0.0337	-0.0059	-0.0015	-0.0141	-0.0029	0.0188	-0.0276	-0.0115	-0.0101	-0.0026	0	-0.003	0.0203	0.0013	-0.0029	-0.0035	-0.0018	-0.008	0.0253	0.0472	0.0068	-0.0262	-0.0188	-0.009	0.0057	-0.0063	-0.0137	-0.0141	-0.0415	-0.0588	-0.0018	0.0061	-0.0065	-0.0161	-0.0004	0.0003	-0.0316	-0.017	-0.022	0.0129	-0.0104	-0.024	-0.0293	-0.0359	-0.0191
-0.0045	0.0136	-0.0172	-0.0135	-0.0318	-0.0556	-0.0297	-0.0041	-0.0295	-0.04	-0.0295	-0.0073	-0.0118	-0.0036	-0.0073	-0.0143	0.0115	0.0195	0.0249	0.0237	0.005	-0.0066	-0.0125	-0.0053	0.0127	-0.0064	-0.0112	-0.008	-0.007	0.0158	0.0111	0.003	-0.0031	-0.0135	-0.0274	-0.0294	-0.0045	0.0031	-0.013	-0.0159	-0.016	-0.0214	-0.0035	-0.0125	-0.0085	-0.0008	0.0296	-0.0051	-0.0107	-0.0436
0.0019	0.0052	0.0087	0.0133	0.0069	0.0046	0.0007	0.0116	-0.0161	-0.0366	-0.0344	0.027	0.0086	0.0145	-0.0082	-0.0234	-0.0362	-0.0073	0.0108	0.0207	0.0168	0.0105	-0.0166	-0.0274	-0.0073	0.0193	0.0021	0.0112	-0.011	0.0112	0.0109	-0.0007	0.0189	0.0075	0.001	-0.0198	0.0021	-0.0028	-0.0026	-0.0162	-0.0094	-0.0047	0.0193	0	-0.006	0.0032	-0.007	0.0129	-0.0073	-0.0085
-0.0071	-0.0029	-0.0049	-0.0061	0.0191	0.035	0.0393	0.0089	-0.0105	-0.0333	-0.0048	0.0061	-0.0082	0.0004	0.0036	-0.0408	-0.0258	-0.0372	0.0028	0.0237	0.0219	0.0073	0.0011	-0.0267	-0.0116	0.0043	0.0044	0.0325	0.0117	0.018	0.0248	0.0196	0.0273	0.0014	-0.0037	0	-0.0086	0.0066	0.0129	-0.0043	-0.0251	-0.0018	-0.0135	-0.0112	-0.0244	-0.0303	-0.0274	-0.0203	-0.0162	-0.0395
-0.0105	-0.0144	-0.0069	0.0004	-0.0073	0.0137	-0.0037	-0.0085	-0.0004	-0.002	0.0296	0.0019	0.0006	-0.0058	-0.0187	-0.0364	-0.0055	-0.0098	0.0134	0.0362	0.0207	0.011	-0.0082	-0.0213	-0.0109	-0.0185	-0.0127	0.0249	0.0406	-0.0018	0.0127	-0.0085	0.0061	-0.0019	-0.0006	-0.0166	-0.001	0.0169	0.0158	-0.0178	-0.0257	-0.0137	0.0053	-0.0166	-0.0275	-0.0447	-0.0333	-0.013	-0.0429	-0.0397
0.0067	-0.0043	0.005	-0.0092	-0.0242	-0.0639	-0.0414	-0.0152	0.013	0.0144	-0.0016	-0.0092	0.0132	-0.0017	0.0001	-0.0192	0.0129	0.012	0.0156	0.0188	0.0414	0.0228	-0.0079	-0.0123	-0.0221	-0.05	-0.0331	0.0022	0.0155	-0.02	0.0142	-0.0039	0.0103	0.0206	0.0103	-0.0225	-0.0051	-0.0012	-0.0076	-0.0204	-0.0139	-0.0085	0.0009	-0.0047	-0.0276	-0.0268	-0.0227	0.0113	-0.0078	-0.0246
-0.013	0.0058	0.022	0.0185	-0.015	-0.03	-0.0224	0.0024	0.0047	0.0121	-0.0092	0.0135	0.0053	0.026	0.0071	-0.0056	0.0089	0.002	-0.0028	0.0017	0.0103	0.0028	-0.0091	0.0091	-0.0072	-0.0421	-0.0201	-0.0011	-0.0041	0.0047	-0.0347	-0.026	0.007	0.0156	0.0355	-0.0001	-0.009	-0.0152	-0.0173	0.0086	0.0121	-0.0257	-0.0095	-0.006	-0.0115	-0.0212	-0.0256	-0.0025	0.0163	-0.0252
-0.0086	-0.0023	0.0316	0.0304	0.037	0.0074	0.0323	0.0119	0.0315	0.013	0.0037	-0.0005	-0.0037	0.0209	0.0089	0.0001	0.0007	-0.0201	-0.0252	-0.0122	0.0093	0.0124	0.0224	-0.0005	-0.0154	-0.0036	0.001	-0.0241	-0.0064	-0.0094	-0.0507	-0.0403	0.0124	0.0409	0.0177	-0.0025	0.0106	0.0199	-0.0069	0.0031	-0.0051	-0.0317	-0.0265	-0.0095	-0.002	-0.017	-0.0233	-0.0417	-0.0261	-0.0366
0.0155	-0.0029	0.0385	0.0461	0.043	0.0369	0.0385	0.0322	0.0511	0.0277	0.0151	-0.0204	-0.0098	-0.0027	0.0153	0.018	0.0161	-0.0002	-0.0093	-0.0013	0.0088	0.0308	0.0006	-0.032	-0.0023	0.0226	0.0027	-0.0281	-0.0372	-0.0198	-0.0446	-0.0461	-0.0068	0.0262	0.0212	-0.0116	-0.0031	0.0161	0.0152	0.0016	-0.0181	-0.0302	-0.0384	-0.0185	-0.0054	0.0032	-0.0173	-0.0429	-0.0414	-0.0239
0.0112	-0.0017	0.0232	0.0189	0.0164	0.0492	0.0444	0.0434	0.0331	0.0164	-0.0163	-0.016	-0.0138	0.0133	0.0312	0.0418	0.0171	0.0017	0.0033	0.0204	0.0307	0.0198	-0.0112	-0.0253	0.0004	0.0149	0.0147	-0.0018	0.01	-0.0245	-0.0451	-0.0431	-0.026	-0.0048	-0.0119	0.0007	0.0138	0.0265	0.0041	-0.0141	-0.0075	0.0016	0.0118	-0.0064	-0.0097	-0.0063	-0.0094	-0.0271	-0.0173	0.0167
-0.0186	-0.0176	0.0073	0.0163	0.0135	0.0012	0.0369	0.0335	0.02	-0.0043	-0.0066	0.0106	0.0134	0.0142	0.027	0.0323	0.04	-0.0024	-0.0184	0.0255	0.0319	0.0128	-0.0084	-0.0031	-0.0057	-0.0035	0.0015	0.003	-0.0118	-0.0208	-0.0181	-0.0171	-0.0113	-0.0163	0.0092	0.0015	-0.0113	0.0123	-0.0091	-0.0218	0.0001	0.0335	0.0227	-0.0003	0.0033	-0.0063	-0.0036	-0.0321	-0.0306	0.0031
-0.0271	-0.0246	-0.0061	0.0051	0.0086	0.0068	0.0043	0.017	-0.007	-0.0143	-0.0186	-0.0003	0.0014	0.0105	0.0179	0.0384	0.0349	0.0001	0.0167	0.0154	0.013	0.0033	-0.0011	-0.0274	-0.0133	-0.0278	-0.023	-0.0398	-0.0355	-0.0119	-0.0299	-0.0215	0.0124	0.0148	0.0025	-0.0301	-0.0251	-0.0279	-0.0231	-0.0308	-0.0152	0.0108	0.0311	0.0046	0.0071	0.0023	0.0032	-0.0394	-0.0179	0.0005
-0.0059	-0.0155	-0.0102	-0.0259	-0.015	-0.0283	-0.0297	-0.0134	-0.0093	-0.0072	0.001	-0.0006	-0.0108	0.0034	0.0277	0.0187	0.0104	0.0203	0.0084	-0.0006	-0.006	-0.0115	-0.0119	-0.0048	-0.0173	-0.0154	-0.0356	-0.0402	-0.0346	-0.0217	-0.0208	-0.0154	0.0159	0.0246	-0.0084	-0.0062	0.0128	-0.0048	-0.0078	0.0034	-0.0077	-0.0274	-0.0235	-0.0058	-0.0082	-0.0243	-0.0112	-0.0317	-0.0319	-0.0189
-0.0055	0.0196	0.0302	-0.0096	-0.038	-0.0309	-0.0262	-0.0157	0.0034	0.0176	-0.0084	-0.0171	-0.003	0.0074	0.0234	0.0133	-0.0045	-0.0002	0.0219	-0.0044	-0.0028	0.0024	-0.0117	-0.0112	-0.0412	-0.0449	-0.0197	-0.0321	-0.043	-0.0327	-0.0122	0.0017	0.0339	0.0275	0.016	0.0043	0.006	0.0054	-0.0218	-0.0163	-0.0001	-0.0232	0.0114	-0.005	-0.0358	-0.0469	-0.0087	-0.0382	-0.056	-0.0514
0.0032	0.0198	0.0373	0.0071	-0.0125	-0.01	-0.0028	0.0079	0.028	0.0103	-0.0059	-0.0163	-0.0093	0.0101	0.0017	0.0026	-0.0177	-0.0163	0.0082	0.0065	0.006	-0.0067	-0.0058	-0.0104	-0.0376	-0.0435	-0.0108	-0.0265	-0.0572	-0.0429	-0.0027	0.0135	0.0283	0.0286	-0.002	-0.0042	0.0168	0.0068	-0.0157	-0.0113	-0.0039	0.0051	-0.0025	-0.0269	-0.0411	-0.0265	-0.0251	-0.0356	-0.0308	-0.0417
0.0174	0.0049	0.0224	0.0103	0.0171	0.0291	0.0123	0.0285	0.0191	0.0152	0.0061	-0.0145	-0.0175	-0.0025	0.0201	-0.0101	-0.0176	0.0099	0.0078	0.0011	-0.0036	-0.0044	0.0013	-0.0094	-0.0165	-0.0082	0.0094	0.0217	-0.0109	-0.012	-0.0137	0.0019	0.0111	-0.0059	-0.0374	-0.006	0.0202	0.0222	0.0046	-0.0146	0.0028	0.0235	-0.0246	-0.0642	-0.0489	-0.0191	0.0003	-0.0098	-0.0252	-0.0366
-0.0171	0.0029	0.0214	0.0236	0.014	0.0218	-0.0095	0.0083	0.002	0.0029	0.0294	0.007	-0.0059	0.004	0.0078	-0.0035	-0.0175	0.0032	0.0013	0.0014	-0.0009	0.0137	0.0021	-0.0235	-0.005	-0.0054	0.0074	0.0327	0.0137	-0.0054	-0.0141	-0.0197	-0.0238	-0.0199	-0.0183	-0.0072	-0.0088	0.02	0.0211	0.0304	0.0115	0.0247	0.0025	-0.0416	-0.0219	-0.0041	0.0027	0.0099	-0.0173	-0.0405
-0.0246	-0.0137	0.0174	0.0062	-0.0017	-0.0058	-0.0237	-0.0074	0.0056	0.015	0.0138	0.0304	0.0214	0.0171	-0.0014	0.0076	0.0116	-0.0098	-0.021	-0.021	-0.0198	0.0003	0.0079	-0.0136	0.0002	-0.0177	-0.0224	-0.0114	-0.0043	0.0151	0.0182	-0.009	-0.0164	-0.0177	-0.0049	-0.0106	-0.0202	-0.004	0.0163	0.0254	0.0274	0.014	-0.0101	-0.0264	-0.0161	-0.0061	0.01	-0.0222	-0.0148	-0.0512
-0.0505	-0.0248	0.0004	-0.0099	-0.009	-0.0123	-0.0309	-0.0178	0.0037	0.0108	-0.0065	0.0205	0.0345	0.0164	0.011	-0.0004	0.0074	0.002	-0.0096	-0.0379	-0.0471	-0.0136	-0.0152	0	-0.0033	-0.0022	-0.0115	-0.0331	-0.0305	-0.0093	0.0116	0.0031	-0.0178	-0.0183	-0.0013	-0.0062	-0.0209	0.005	0.0026	0.0193	0.0054	-0.0122	-0.0309	-0.0237	-0.032	-0.0104	-0.001	-0.0356	-0.0494	-0.0558
-0.06	-0.0369	-0.014	-0.0127	-0.0173	-0.0218	-0.0221	0.0104	0.0127	-0.0013	0.0046	0.0207	0.0181	-0.0048	-0.0117	-0.0006	0.011	0.0068	0.0123	-0.0053	-0.0322	-0.0217	-0.0081	0.0033	0.0138	0.0013	0.0065	0.0249	-0.0077	-0.0141	0.0151	0.001	-0.0187	-0.0205	-0.0154	-0.0238	-0.0428	-0.0111	-0.0007	-0.0062	-0.0117	-0.0162	-0.0291	-0.0279	-0.0342	-0.0048	0.008	-0.0204	-0.054	-0.0663
-0.0029	-0.0145	-0.0029	-0.0281	-0.0402	-0.007	0.0243	0.0153	0.02	0.0154	0.0259	0.0128	0.0164	0.0019	0.0022	-0.0034	-0.0024	0.0088	0.0235	0.0394	0.0432	0.0223	0.0161	0.0122	-0.002	0.005	0.008	0.0322	-0.0048	-0.0283	-0.024	0.0052	-0.0055	-0.0246	-0.0237	-0.0353	-0.0342	-0.0159	-0.0058	-0.0215	-0.0207	0.0159	0.0136	-0.0142	-0.0112	-0.0018	0.0246	0.0021	-0.0257	-0.0341
-0.025	-0.0181	0.0034	-0.0111	-0.0223	0.0053	0.0031	0.0141	0.0117	0.0161	0.0248	0.0227	-0.0181	-0.0021	-0.0018	-0.0238	-0.0195	-0.0138	0.0371	0.039	0.0399	0.0264	0.0116	-0.0164	0.003	0.0083	0	-0.0039	-0.0091	-0.0366	-0.0151	-0.0138	-0.0085	-0.0283	-0.0414	-0.0489	-0.0318	-0.01	-0.0098	-0.0239	-0.0281	-0.0006	0.0078	-0.0134	-0.0399	-0.0289	0.0017	0.0035	-0.0237	-0.0363
-0.0045	-0.0043	0.0083	0.005	-0.0115	0.0002	0.0013	0.03	0.0148	0.0086	0.0282	-0.0025	-0.0081	-0.0104	-0.025	-0.0311	-0.0135	-0.017	0.0282	0.032	0.0401	0.0223	0.0145	0.0059	0.0002	-0.0056	-0.007	-0.0253	-0.032	-0.0151	-0.0212	-0.0096	-0.0095	-0.0248	-0.0271	-0.0285	-0.0042	0.0003	-0.0276	-0.022	-0.0179	-0.0003	0.0009	0.0133	-0.0174	-0.0161	-0.0159	-0.0009	-0.0023	-0.012
0.0162	0.0014	0.0052	0.018	0.0021	0.0018	0.0266	0.0209	0.0213	0.0109	0.0184	0.0044	0.0087	0.0144	-0.0054	-0.0351	-0.0372	-0.008	0.0096	0.0145	0.0144	-0.0077	0.0131	0.024	0.0073	-0.0013	0.0089	-0.0239	-0.03	-0.0048	0.0044	-0.0027	-0.0227	-0.0038	-0.02	-0.0223	-0.0232	-0.0137	-0.0126	-0.0078	-0.0081	-0.0028	-0.0241	-0.0101	0.0018	0.0156	0.0006	-0.0196	0.0003	0.0004
0.0342	0.0292	0.0147	0.0017	-0.0063	-0.0015	0.0117	0.0321	0.0221	0.0198	0.0217	0.0089	0.0027	-0.0043	-0.0186	-0.0315	-0.0139	0.0086	0.0185	0.022	0.0068	0	-0.0039	0.009	0.0253	0.0064	0.0024	0.0016	-0.0134	-0.0162	-0.0144	0.0023	-0.0104	0.0033	-0.01	-0.0166	0.0153	0.0104	0.0019	0.0173	0.0099	-0.016	-0.035	-0.0144	0.0186	0.0254	0.0128	-0.0223	-0.0359	-0.0111
0.0413	0.014	0.0081	-0.0041	0.0116	0.009	-0.0092	0.0011	0.0031	0.0283	0.013	-0.0121	-0.0129	-0.003	-0.0083	-0.0028	-0.004	0.0088	0.0101	-0.0033	0.0261	0.004	0.0044	0.0004	-0.003	-0.0077	0.0054	-0.0353	-0.0323	-0.0184	-0.0244	-0.0086	0.0041	0.0138	0.0159	-0.0004	0.0055	0.0141	0.0071	0.0073	-0.0036	-0.0114	-0.0282	-0.0076	0.023	0.0367	0.0133	-0.0317	-0.0398	-0.0426
0.0224	0.0118	-0.0096	-0.0051	0.0112	0.0151	-0.0277	-0.0079	-0.0006	0.0085	0.0084	0.0039	-0.0096	-0.0033	0.0148	-0.0032	-0.0255	-0.0179	-0.0288	-0.0036	0.0151	0.0243	0.0261	0.025	-0.0049	-0.0263	0.0025	-0.0248	-0.0525	-0.0365	-0.0199	-0.0139	-0.0026	-0.0132	-0.0032	0.0004	-0.0083	0.0011	0.0053	-0.0005	-0.0139	-0.0134	-0.015	-0.0046	-0.0002	0.0265	0.0103	-0.029	-0.0156	-0.0154
0.0046	-0.0121	-0.0342	-0.0145	-0.0168	-0.0008	0.0058	0.0225	0.0067	-0.0264	-0.0003	-0.0026	0.0264	0.0297	0.019	-0.0119	-0.03	-0.0489	-0.0303	-0.0019	0.0106	0.0209	0.0196	0.0174	-0.0062	-0.0011	-0.0123	-0.0138	-0.0322	-0.0488	-0.0127	0.0021	0.0003	0.0023	0.0084	0.0193	0.0348	-0.004	-0.0269	-0.0192	-0.0102	-0.023	0.0004	-0.0073	-0.0334	0.0016	-0.001	-0.0181	0.0007	-0.0256
0.0086	-0.0093	-0.0167	-0.0125	-0.0085	-0.0058	0.0129	0.0153	0.0079	-0.0105	0.0164	0.0059	0.0239	0.0411	0.0219	0.0093	-0.0303	-0.0713	-0.0462	-0.0269	-0.0018	0.0052	-0.0041	-0.0015	-0.0037	-0.0216	-0.0103	-0.0257	-0.0047	0.0014	0.0161	0.0069	-0.0055	0.0137	0.003	0.0244	0.0524	-0.0081	-0.0228	-0.0071	-0.0069	-0.0296	-0.0331	-0.0334	-0.0299	-0.0074	0.0067	-0.0087	-0.0098	-0.0036
0.0028	-0.0008	-0.017	0.0011	-0.0152	-0.0012	0.0063	-0.0089	0.0012	0.0047	0.0138	0.0093	0.0111	0.0275	0.0073	0.0039	-0.0139	-0.0457	-0.0433	-0.0147	-0.0028	-0.0106	-0.0244	-0.0133	-0.0059	-0.0187	-0.0058	-0.0269	-0.002	-0.0073	-0.0014	-0.0293	-0.0328	-0.007	0.0109	-0.0032	0.0314	0.009	0.0112	0.0065	-0.0075	-0.028	-0.021	-0.0382	-0.0182	-0.0089	-0.001	0.0141	0.0012	0.0177
-0.0309	-0.0215	-0.0093	0.0022	0.0116	-0.0113	-0.0117	0.0017	0.0087	0.0138	0.0109	0.0074	0.0014	0.0217	0.0072	-0.0031	-0.0131	-0.0289	-0.0146	-0.0001	-0.0013	-0.0154	0.0006	-0.0054	0.0004	-0.0082	-0.0193	-0.0168	-0.0099	-0.0312	-0.0338	-0.0247	-0.0346	-0.037	-0.0025	-0.007	0.0014	0.0131	0.028	0.0048	-0.0116	-0.0266	-0.0229	-0.0383	-0.045	-0.0232	-0.0003	0.0022	0.007	0.0211
-0.0333	-0.0244	-0.0222	-0.009	0.0143	-0.0149	-0.0082	0.0057	-0.0054	-0.0072	-0.0062	-0.0049	0.0051	0.0089	0.0071	0.0022	0.0033	-0.0145	-0.0037	-0.0035	0.0002	0.0002	0.0294	0.0216	0.0408	0.002	-0.0224	-0.0066	0.0033	-0.0194	-0.0315	-0.0122	-0.0028	-0.0141	0.0032	0.0243	0.0016	-0.0185	-0.0212	-0.0192	-0.0266	-0.0291	-0.0091	-0.0323	-0.0431	-0.0257	-0.0067	-0.0212	-0.0053	0.0181
-0.0328	-0.024	-0.0214	-0.0051	-0.0033	-0.0341	-0.0206	-0.0193	-0.0132	-0.0023	0.0056	-0.0111	0.0007	-0.0206	-0.0026	0.0013	0.0196	0.0176	0.0048	-0.0126	0.0123	0.0103	0.02	0.0347	0.0306	0.0091	-0.0034	0.0081	-0.0023	-0.0105	-0.0178	0.0011	0.0106	0.008	0.0079	0.0249	0.0041	-0.0022	-0.0159	-0.0163	0.0028	-0.0007	-0.0094	-0.0121	-0.0364	-0.0362	-0.0239	-0.0174	-0.0044	0.0128
-0.0343	-0.0247	-0.0166	-0.0147	-0.0084	-0.0256	-0.0294	-0.018	-0.0004	0.0174	0.0184	0.0019	-0.0187	-0.0007	0.0122	0.0058	0.0013	0.0119	0.0164	0.0084	-0.0047	-0.0116	0.025	0.0185	0.0037	-0.0032	-0.0144	-0.018	-0.01	-0.0169	-0.0194	0.0068	0.0125	0.0078	-0.0088	0.0095	0.0074	-0.0107	-0.0173	-0.0036	-0.01	-0.0143	-0.0222	-0.0437	-0.0544	-0.0519	-0.0159	-0.0114	0.0074	0.0022
-0.0025	0.0161	0.0009	-0.0329	-0.0216	-0.003	-0.0006	0.0213	0.0383	0.0017	0.0201	-0.0028	0.0007	0.0004	-0.0058	-0.0033	0.0057	0.0001	0.0292	0.0183	-0.009	-0.0177	-0.0057	-0.002	0.003	-0.0063	-0.0102	-0.0251	0.0158	0.0139	0.011	0.0145	0.0122	0.012	-0.0022	0.005	0.0025	-0.0042	-0.0297	-0.021	-0.0324	-0.0129	-0.0026	-0.0274	-0.0468	-0.0365	0.0032	0.0035	0.0099	-0.0035
0.0189	0.015	0.015	-0.0092	0.0003	0.0029	-0.0027	0.0138	0.0236	-0.0003	-0.0097	-0.0006	0.0058	0.0121	0.0001	0.0157	0.01	-0.0034	0.0165	0.0205	0.0304	0.0166	-0.0146	0.002	-0.0056	-0.0115	-0.0254	-0.0012	0.0047	0.0208	0.0094	-0.0004	0.0133	0.0124	0.0004	0.0151	0.0589	0.006	-0.0022	-0.0111	-0.0138	-0.0154	-0.0132	-0.0112	-0.0071	-0.0297	-0.0075	-0.0026	0.0035	0.0034
0.0098	0.0262	0.0162	0.0166	0.0244	0.0147	0.0055	0.0017	-0.001	-0.0125	-0.0321	-0.0148	-0.0034	0.0027	0.0105	0.021	0.0163	-0.0057	-0.0014	0.0252	0.05	0.0349	0.0214	0.0061	0.0163	0.0036	0.0017	0.0074	0.029	0.0312	0.0159	-0.0088	0.0056	0.0019	-0.0033	0.0341	0.0193	0.0152	0.0315	0.0253	-0.012	-0.0112	-0.0153	-0.0067	-0.0191	-0.0196	-0.0199	-0.0041	-0.0109	-0.0166
0.0121	0.0399	0.015	0.027	0.0277	0.0149	-0.0119	-0.0112	-0.0022	-0.0326	-0.0273	-0.0065	0.0014	-0.0203	-0.0146	0.0167	0.0123	-0.008	0.0029	0.0209	0.0466	0.0278	0.0035	0.0105	0.017	0.0136	0.0135	0.0102	0.0186	-0.0107	-0.0078	-0.0168	-0.0149	-0.0204	-0.0101	0.018	0.0085	0.002	0.0232	0.0135	0.0075	0.0046	0.0063	-0.014	-0.0434	-0.0282	0.0016	0.0049	-0.0103	-0.041
0.0167	0.0278	0.013	0.014	0.0178	0.0088	0.004	-0.0015	0.0024	-0.0088	-0.0248	-0.0178	-0.0143	-0.0109	0.0007	0.0213	0.0288	0.0124	0.0117	0.0039	0.0257	0.0176	-0.0013	0.0049	0.0139	0.0025	0.0139	0.0053	-0.0135	-0.0402	-0.0365	-0.0257	-0.0129	-0.0272	-0.0177	-0.01	0.0085	0.0091	0.026	0.0442	0.008	0.0011	-0.0003	-0.012	-0.0274	-0.0224	-0.0107	-0.01	-0.0118	-0.0144
0.0134	0.0074	0.0092	0.0061	-0.0122	-0.0053	0.0186	0.0131	0.0131	-0.0059	-0.0058	-0.0023	-0.0092	-0.0193	-0.0061	0.0102	0.0162	0.0006	-0.014	-0.0246	-0.005	0.0135	0.0099	0.0106	0.0019	0.0045	0.0017	0.0276	0.0075	-0.0153	-0.0008	-0.0139	-0.011	-0.0077	0.0018	0.0069	0.0071	0.0128	0.0099	0.0099	0.0011	-0.0037	0.0025	-0.0121	-0.013	-0.0065	-0.0152	-0.025	-0.0124	-0.0149
0.0042	-0.0045	0.0097	-0.0119	-0.0439	-0.0235	0.0027	0.0193	0.0362	0	0.0024	0.0191	-0.004	-0.0031	-0.0115	0.0021	0.0052	0.0009	-0.0253	-0.0257	-0.013	0.013	-0.0099	-0.0036	0.0195	0.009	-0.0012	0.0045	0.0034	-0.0255	-0.008	-0.0088	-0.0064	-0.0111	0.0074	0.0295	0.0382	0.006	0.0001	0.0187	0.0062	-0.0079	-0.0041	-0.0098	-0.0074	0.0081	0.004	-0.0079	-0.014	-0.0344
0.0077	0.0038	-0.0065	-0.018	-0.0366	-0.0114	0.0086	0.0306	0.0371	0.0173	-0.0176	-0.02	-0.015	-0.0103	-0.014	0.0024	0.0116	-0.0069	-0.0211	-0.0153	-0.0063	0.0144	-0.0158	-0.0127	-0.0033	0.0065	0.0047	-0.0154	-0.0067	-0.0141	-0.0161	-0.0226	-0.0041	-0.0259	0.009	0.0273	0.0389	0.0076	-0.005	-0.0028	0.0088	0.0033	0.0011	-0.0079	-0.0036	0.0133	0.0165	0.0097	0.0022	-0.0269
-0.0132	-0.0158	-0.0004	-0.0154	-0.0134	-0.0009	0.0192	0.018	0.0255	0.0209	-0.0089	-0.0145	-0.0136	-0.0077	-0.0177	-0.0148	0.0096	-0.0174	-0.0072	-0.0054	-0.0129	-0.0077	-0.0009	0.0089	-0.0031	0.0093	0.0015	0.0032	0.0237	0.0107	-0.0049	-0.0011	0.0019	-0.006	-0.0065	0.0021	0.0217	0.023	0.0155	0.0112	0.0053	0.0045	0.0015	-0.0095	-0.0154	0.0019	0.0154	0.0131	0.0085	-0.0133
-0.0202	-0.0143	-0.0106	-0.0073	0.0173	0.0306	0.031	0.0048	0.0056	0.0124	0.0003	-0.0122	-0.0158	-0.0285	-0.0296	0.0029	0.0112	0.0003	0.0028	-0.0042	-0.0174	-0.0149	0.0133	0.0287	0.0021	0.0034	0.0008	0.0102	0.0084	0.0132	-0.0006	0.0048	0.0066	-0.0126	0.0022	0.0145	0.0301	0.036	0.019	0.0326	0.0109	0.0116	0.003	-0.0073	-0.0194	0.0013	0.0073	0.0107	-0.0008	-0.004
0.0067	-0.0093	0.0003	0.0056	0.0174	0.0352	0.0227	-0.0014	0.0008	-0.0018	-0.0013	0.0055	-0.0096	-0.0205	-0.0262	0.0152	0.0213	0.0073	0.016	0.0086	-0.007	-0.0041	0.0026	0.0135	0.0053	0.0069	0.0031	-0.004	-0.0166	-0.0113	-0.0079	-0.0049	-0.0049	-0.0136	0.0059	0.0067	0.0032	0.0019	-0.0098	-0.004	0.0234	0.0029	-0.0221	-0.0156	-0.021	-0.0055	0.0067	0.0033	-0.0203	-0.0305
-0.0014	0.0099	-0.0021	-0.0001	0.0036	0.02	0.0112	0.0065	-0.0057	0.0101	0.0158	0.0103	0.0042	0.0011	0.0016	0.0109	-0.0009	0.0085	0.0395	0.0387	0.0099	0.01	0.0125	0.0189	0.0218	0.0269	0.0013	0.0075	-0.0005	-0.0034	0.0154	0.0147	-0.0085	-0.0075	0.0186	0.0278	0.0131	-0.0145	-0.0203	-0.0105	0.0003	-0.0117	-0.0276	-0.0155	-0.0092	0.003	-0.0153	-0.0335	-0.0366	-0.0302
0.0038	0.0226	0.0243	0.0105	0.0116	0.0181	0.0152	0.0011	0.0156	0.0227	0.0237	0.0044	0.0141	0.0087	0.0017	0.002	-0.0032	0.0119	0.0239	0.023	0.022	0.0098	0.0046	-0.001	0.0006	-0.0101	-0.0101	-0.007	0.0149	0.022	0.0233	0.0252	0.0036	-0.0008	0.0139	0.0194	-0.0015	-0.0112	-0.0177	-0.0073	-0.0228	-0.0301	-0.0239	-0.007	-0.0037	0.0131	-0.0054	-0.03	-0.0309	-0.0206
0.0344	0.0229	0.0015	-0.0143	0.0083	0.0217	0.0271	0.0132	0.0139	0.0224	0.0088	-0.0017	0.0128	-0.0027	-0.0133	0.0023	-0.0004	-0.01	-0.0002	0.0211	0.0105	0.0091	0.0189	0.0097	-0.0045	-0.0202	-0.0093	0.0148	0.04	0.0297	0.0073	0.006	0.0028	-0.0027	-0.002	-0.0004	-0.0201	-0.0395	-0.0323	-0.0218	-0.0112	-0.0039	-0.0079	-0.0083	-0.0083	-0.0037	-0.0123	-0.0105	-0.0161	-0.0081
0.0381	0.018	-0.0051	-0.0156	-0.0027	0.0203	0.0106	0.0142	0.0055	0.0022	0.0179	0.0167	0.0351	0.008	-0.0067	-0.0241	-0.0063	-0.002	-0.0091	0.0026	0.001	-0.0034	0.0198	0.0106	-0.0116	-0.0212	0.0015	0.0177	0.0339	0.0391	0.0191	0.0011	-0.0044	-0.0003	-0.0045	-0.0163	-0.0234	-0.0312	-0.0306	-0.0064	0.01	0.0113	0.0097	-0.0183	-0.0259	-0.0206	-0.0396	-0.032	-0.0347	-0.0197
-0.009	-0.0206	-0.0194	-0.0068	-0.0012	-0.0003	0.0064	0.0055	0.0016	-0.0075	0.0188	0.0291	0.0163	0.0056	-0.001	-0.0233	-0.0208	-0.0021	0.0022	-0.0177	-0.0139	-0.0148	0.0125	0.007	-0.0069	-0.0157	-0.0034	0.0024	0.0222	0.0246	0.018	0.0052	-0.0075	0.0064	-0.0131	-0.0119	-0.0188	-0.0088	0.0037	0.0173	0.0129	-0.0111	-0.0014	0.0046	-0.0156	-0.0115	-0.0334	-0.0141	-0.0413	-0.0444
0.0016	-0.0094	-0.016	-0.0059	-0.0034	-0.0057	0.0012	0.0057	-0.0051	-0.0116	0.0253	0.0351	0.02	-0.0084	-0.0155	-0.0037	-0.0057	-0.0068	0.0069	-0.0031	-0.006	-0.009	0.01	0.002	0.0012	-0.0057	-0.0034	0.0075	0.0119	-0.009	-0.0004	-0.0064	-0.012	-0.0103	-0.0045	-0.0017	-0.0003	0.0254	0.0151	0.0122	0.002	-0.018	-0.0098	0.0045	0.0004	0.01	-0.0053	-0.0071	-0.041	-0.0636
0.0013	-0.0091	-0.0071	-0.003	-0.0086	-0.0044	0.0025	0.0076	-0.0032	-0.0043	0.025	0.0158	0.0168	-0.0033	-0.0122	-0.0096	-0.003	-0.0007	0.004	0.0034	0.0033	0.0015	-0.0044	0.0009	-0.0006	0.0066	0.0049	0.0109	0.0079	0.0103	-0.0026	-0.0075	0.0051	-0.0138	0.0038	0.0015	-0.0108	-0.0204	-0.0007	-0.0155	-0.028	-0.0121	-0.0002	0.0015	0.0044	0.0092	0.0044	0.0036	-0.0168	-0.0373
-0.0102	0.0026	-0.0098	-0.0071	-0.0158	0.0143	0.0238	0.0193	-0.0031	-0.0036	0.0006	-0.0082	0.0078	0.0124	0.0195	0.0114	0.0166	0.0122	0.0151	0.0177	-0.0116	-0.0123	-0.0094	-0.0094	-0.0112	0.0005	0.0138	0.0224	0.0034	0.0103	0.0156	0.0047	0.0101	0.0035	0.0036	-0.0001	-0.015	-0.039	-0.0303	-0.0349	-0.0295	-0.0096	0.0138	0.0146	0.0124	0.001	-0.0056	0.0021	-0.0141	-0.0082
0.0001	0.0147	-0.0026	-0.003	0.0027	0.0136	0.0181	0.0168	0.0149	0.0027	-0.0063	-0.0017	0.0218	0.0253	0.0233	0.0035	0.0111	0.0108	0.0224	0.0301	0.0061	0	-0.014	-0.0299	-0.0251	-0.0044	-0.0014	0.0018	0.0134	0.0203	0.022	0.0062	0.0043	-0.0011	-0.0007	-0.0086	-0.0104	-0.0293	-0.0258	-0.0204	-0.0037	0.0045	0.0104	0.0083	-0.0046	0.005	-0.0011	-0.0068	-0.0169	-0.0145
-0.0053	0.0133	-0.0053	0.0098	0.0198	0.0099	0.0088	0.0212	0.0301	0.0166	0.0297	0.0125	-0.0011	0.006	0.0043	-0.0269	-0.0053	-0.0037	0.0155	0.0323	0.016	0.004	-0.0125	-0.033	-0.0329	-0.0094	-0.0187	-0.0221	0.0073	0.0261	0.0145	-0.0004	0.0008	-0.0151	-0.021	0.008	0.0168	-0.0103	-0.0293	-0.0189	0.0024	0.0036	-0.0061	0.0054	-0.0025	0.0004	-0.0214	-0.0216	-0.0121	-0.0137
0.004	0.0139	0.0044	0.0094	0.0083	0.018	0.0258	0.0353	0.0331	0.016	-0.0017	-0.0057	-0.0172	-0.0258	-0.0225	-0.0106	0.0101	0.0181	0.0076	0.0128	0.0091	0.0129	-0.0117	-0.0129	-0.0133	0.0015	-0.0267	-0.034	-0.0074	0.0103	0.0015	-0.0103	-0.0142	-0.0203	-0.0328	0.0061	-0.0027	-0.0098	-0.0056	-0.0105	0.0059	0.0019	-0.012	-0.0041	0.0032	0.0011	-0.0157	-0.0225	-0.0219	-0.0109
-0.0007	0.0028	-0.0002	0.0057	0.0029	0.022	0.0294	0.0366	0.0271	0.015	-0.0244	-0.0098	0.0084	-0.0031	-0.0205	0.0033	0.0198	0.0211	0.0065	0.0066	0.0115	-0.0034	0.0018	0.0119	0.0144	0.0074	-0.0079	-0.0199	-0.0182	-0.0079	-0.0298	-0.0166	-0.0092	-0.0112	-0.013	0.0175	-0.0088	-0.0083	0.0096	-0.008	0.0012	-0.0075	-0.0107	-0.0134	0.0074	-0.0046	-0.0069	-0.031	-0.0272	-0.0138
0.0176	0.0178	-0.0011	0.0081	0.0176	0.0302	0.0331	0.0279	0.0208	0.0202	0.0091	-0.0057	0.0135	0.002	-0.0151	0.0075	0.0181	0.0216	0.0028	0.002	0.0218	0.0209	0.0216	0.0299	0.0075	-0.0003	0.0087	-0.0007	-0.0168	-0.009	-0.0136	-0.0103	-0.0042	0.0032	-0.0014	-0.013	-0.0084	-0.0006	0.0075	-0.0036	-0.0036	0.0002	0.0066	-0.0146	-0.005	-0.0133	-0.0201	-0.013	-0.013	-0.0016
-0.0036	0.0154	0.0077	0.0043	0.0187	0.0331	0.0262	0.0062	0.0105	0.0064	-0.0087	-0.0007	0.0054	0.0005	-0.0052	0.0151	0.0134	0.0075	-0.0025	0.0067	0.0083	0.0156	0.0086	0.0021	-0.0065	-0.0189	-0.013	-0.0096	-0.0294	-0.0194	-0.0001	0.0071	0.0162	0.0283	-0.0045	-0.0222	-0.019	-0.0006	0.0063	-0.0053	-0.0191	0.006	0.0156	-0.0072	-0.0152	-0.014	-0.0184	-0.0159	0.0134	0.0154
-0.018	0.0064	0.0152	0.021	0.0329	0.0297	0.0291	0.0289	0.0314	0.0123	-0.0023	0.0132	0.0095	0.0195	0.0099	0.0019	-0.007	-0.0234	-0.0113	-0.0038	-0.004	0.0164	-0.0026	-0.022	-0.0091	-0.0021	-0.006	-0.0085	-0.0205	-0.0141	-0.0155	-0.0087	0.0205	0.0149	-0.0116	-0.0193	-0.0248	-0.0279	-0.0215	-0.036	-0.0238	0.0066	0.016	0.008	-0.004	-0.0017	-0.0072	0.0053	0.0213	0.0209
-0.0012	-0.0069	0.0061	0.0229	0.0136	0.0049	0.0172	0.0288	0.0194	0.0221	0.014	0.0158	0.0295	0.0405	0.0292	0.0058	-0.0067	-0.0232	-0.0118	-0.0045	0.0033	-0.0015	-0.0048	-0.0164	0.0003	0.007	-0.0138	0.007	0.0048	-0.0147	-0.01	-0.0041	0.0229	0.0111	-0.0299	-0.0443	-0.0359	-0.0181	-0.0335	-0.0239	-0.0101	0.0048	0.0056	0.0058	0.0203	0.0009	-0.0085	0.0086	0.0094	0.0182
0.0142	0.0025	0.0065	0.0098	-0.0004	-0.0102	-0.0079	-0.019	0.0017	0.0162	0.0039	0.0026	0.0113	0.0342	0.0208	0.0101	-0.0062	-0.0282	-0.0003	-0.0008	-0.0123	-0.0245	-0.0123	-0.0093	-0.0003	0.0066	0.0021	0.0099	-0.0105	-0.0071	0.0052	0.0064	0.0073	0.0151	-0.0281	-0.0536	-0.0323	-0.0144	-0.0179	-0.0158	-0.0095	-0.0154	-0.0004	-0.0007	0.0151	0.0067	0.0077	0.0059	0.0055	0.013
-0.0088	0.0025	0.0199	0.0055	0.003	0.0046	-0.0091	-0.0186	0.0033	0.0112	0.0044	0.0033	-0.0073	0.0098	0.0157	0.0276	0.0059	-0.0025	0.0121	0.003	-0.011	-0.0204	-0.0033	0.0129	0.0193	0.0118	0.0086	-0.0018	-0.0102	-0.0031	-0.0067	-0.0108	-0.0127	-0.0103	-0.032	-0.0352	-0.0322	-0.0174	-0.0077	-0.0288	-0.0215	-0.0297	-0.0064	0.0016	-0.0031	-0.0107	-0.008	-0.0063	-0.0046	-0.0079
-0.0163	0.0017	0.0092	0.0169	0.0252	0.0151	0.009	0.0015	-0.0034	0.0165	-0.0073	-0.0164	-0.0087	0.0096	0.0205	0.0146	0.0144	0.0178	0.0183	-0.0017	-0.0229	-0.0093	0.0093	0.0187	0.015	0.0255	0.0076	-0.0003	-0.0101	0.0082	0.0088	-0.0137	-0.0218	-0.008	-0.0041	-0.0163	-0.027	-0.0111	-0.0099	-0.0215	-0.0255	-0.047	-0.0293	-0.0127	-0.0149	0.0013	0.0007	-0.0086	-0.0225	-0.0138
-0.003	0.0066	0.0073	0.0138	0.0016	0.0034	0.0066	0.0073	0.0128	0.017	0.0031	-0.0063	-0.0067	-0.0017	-0.003	0.0079	-0.0063	0.0017	0.0188	0.0078	0.0005	-0.0024	0.0014	-0.0032	-0.0061	0.0099	-0.0019	-0.0046	-0.0011	0.0001	0.0047	-0.0008	-0.0127	0.0001	0.0053	-0.0236	-0.0268	-0.0078	-0.0027	-0.006	-0.0021	-0.0068	-0.0263	-0.0377	-0.0144	0.0031	-0.0022	-0.0092	-0.0175	0.0076
0.0055	0.0145	0.0074	0.0014	-0.0144	-0.021	-0.018	-0.0112	-0.0011	0.021	0.016	0.0059	0.0104	0.0006	-0.01	-0.0002	0.0115	0.0084	0.0042	0.0063	0.0029	-0.0189	-0.0163	-0.0115	-0.0034	-0.0036	-0.0042	-0.007	-0.0043	-0.0139	-0.0094	-0.0001	0.0194	0.0001	-0.0114	-0.0242	-0.0325	-0.0235	-0.0155	-0.0064	0.0054	0.0126	-0.003	-0.0063	0.0035	-0.0021	-0.0036	0.0023	-0.0007	0.0084
0.0204	0.019	0.0129	-0.001	-0.0102	-0.0247	-0.0276	-0.0153	-0.0002	0.0023	0.0053	0.0125	0.0022	0.004	-0.0135	0.0029	0.0251	0.0204	0.0081	0.0027	-0.028	-0.0148	0.0017	-0.0005	0.0138	0.0046	-0.0088	-0.0158	-0.0091	-0.0152	-0.0249	-0.0058	0.0239	0.0157	-0.0103	-0.027	-0.049	-0.0369	-0.0299	-0.0184	-0.0059	-0.0063	-0.0023	0.0058	-0.0014	-0.0231	-0.0111	0.0084	0.0049	0.0028
0.024	0.0092	0.0142	0.0084	0.0025	-0.0138	-0.0266	-0.0332	-0.0102	0.0027	0.0002	0.0009	0.0097	0.009	-0.0027	-0.0016	0.0123	0.0139	0.0155	-0.007	-0.0215	0.0025	0.0074	0.0049	0.0132	0.0027	0	-0.0075	-0.0139	-0.0153	-0.0187	-0.0178	0.0178	0.0082	-0.0189	-0.0385	-0.0198	-0.0239	-0.0299	-0.0229	-0.0231	-0.0003	-0.0013	0.0036	0.0083	-0.0089	-0.006	-0.0001	-0.0052	-0.0132
0.0191	0.0038	0.0092	0.014	0.011	-0.0039	0.0015	-0.0078	-0.0031	0.0005	0.0101	0.0003	0.0178	0.0158	0.0009	-0.0019	0.0002	0.007	0.0019	-0.0013	-0.0118	-0.0201	-0.0051	-0.0114	-0.0006	-0.0077	-0.0007	0.0076	-0.0067	-0.0334	-0.0284	-0.0178	0.0043	-0.0073	-0.0147	-0.0066	-0.0113	-0.014	-0.0245	-0.0166	-0.0131	-0.0165	-0.0011	-0.0019	0.0047	0.0152	0.0111	0.0064	-0.0027	-0.0198
0.0112	0.0084	-0.002	0.0059	0.0091	0.0103	0.0236	0.0203	0.0081	0.0044	0.0114	-0.0082	0.0064	0.0064	0.0023	0.0071	-0.0074	-0.0066	-0.0223	-0.0097	-0.0159	-0.0205	-0.0266	-0.0151	-0.016	0.0004	-0.0128	-0.006	-0.0158	-0.0327	-0.0095	-0.0093	-0.0175	-0.0114	-0.0026	-0.0081	-0.0199	-0.0041	0.013	0.0024	-0.0202	-0.0207	-0.0038	-0.0043	-0.0126	-0.0013	-0.0002	-0.0029	0.0096	-0.0052
0.0177	0.005	0.0064	0.0192	0.0123	0.0086	0.0103	0.0091	0	0.0121	0.0084	-0.0036	-0.0113	0.01	0.0188	0.0121	0.0087	0.0102	-0.0064	-0.0074	-0.0067	-0.0238	-0.0282	-0.0278	-0.0237	-0.0082	-0.0075	-0.0115	-0.0079	-0.036	-0.013	-0.009	-0.0215	-0.0284	-0.0094	0.005	0.0014	0.0097	0.0199	-0.0046	-0.0252	-0.0131	-0.0086	-0.0124	-0.0186	-0.0214	-0.0291	-0.0065	0.0041	0.008
0.0229	0.0193	0.0089	0.0132	-0.0034	-0.0186	-0.006	-0.0079	0.0034	0.0079	0.0069	-0.0023	0.0026	0.0173	0.016	0.0184	0.0198	0.003	-0.0037	-0.0121	-0.0253	-0.0435	-0.0165	-0.0133	-0.0202	0.0053	0.0024	0.0191	0.0077	-0.0087	-0.0192	-0.0147	-0.0146	-0.0119	-0.0108	-0.0063	-0.0138	-0.0058	0.0201	0.0143	0.0022	0.0004	-0.0133	-0.0085	-0.0119	-0.0096	-0.0211	-0.0119	0.0001	0.0016
0.0154	0.0142	0.0047	0.0058	0.0095	-0.0066	-0.0135	-0.0146	-0.0049	-0.0055	-0.0034	0.0015	0.0017	0.0096	0.0088	0.0004	0.0141	-0.0096	-0.0095	-0.0157	-0.0193	-0.0282	-0.0112	-0.0035	-0.0042	0.0211	0.0243	0.0292	0.0108	-0.0071	-0.0253	-0.0211	-0.0114	-0.0155	-0.0021	-0.0066	-0.0189	-0.011	0.0008	0.0146	0.0194	0.0066	-0.0043	-0.0207	-0.0152	-0.0175	-0.0126	0.0171	0.004	-0.0076
0.0017	0.0124	0.0184	0.0228	0.0309	0.0236	0.0176	0.0013	-0.0125	-0.0181	-0.0089	-0.0081	-0.0102	0.0003	-0.0024	-0.0169	-0.0059	0.0009	0.005	-0.0041	-0.017	-0.0121	-0.0094	-0.0121	-0.004	0.0023	0.027	0.0237	0.0117	0.0124	0.0016	0.0007	-0.0059	-0.009	0.0059	0.0067	-0.0075	-0.0034	-0.0024	0.0046	0.0084	0.0097	0.0085	0.003	0.0018	-0.0045	0	0.0017	-0.0133	-0.0194
0.0073	0.0081	0.0133	0.0212	0.031	0.0166	0.0248	0.0173	0.0104	-0.004	-0.0085	-0.0173	-0.0079	-0.0041	0.0074	-0.0021	-0.0082	0.009	0.02	0.0004	-0.0186	-0.0188	-0.0124	-0.015	-0.0055	0.0036	-0.0026	-0.0034	0.0068	0.0257	0.0213	0.0258	0.0143	0.0221	0.0154	0.0005	-0.0001	-0.0039	-0.0043	-0.0112	-0.0169	0.0025	0.0094	0.0056	0.0095	0.0112	0.0069	-0.0009	-0.0069	-0.0041
-0.0033	-0.0148	-0.0045	0.0087	0.022	0.0195	0.0263	0.0249	0.0131	0.0009	0.0052	-0.0014	-0.003	-0.0035	0.0002	-0.0091	-0.0186	-0.0027	0.0048	-0.0143	-0.0123	-0.0184	-0.0123	-0.0019	-0.0028	-0.0115	-0.0149	-0.0095	0.0012	0.0128	0.0057	0.0197	0.0279	0.0227	0.0172	0.0183	0.0047	-0.0169	-0.0011	-0.0068	-0.0091	-0.0055	-0.0198	-0.0057	0.0011	0.0065	-0.0006	-0.0022	0.0083	0.0041
-0.0019	-0.0035	0.0012	0.0012	0.0062	0.0124	0.024	0.0198	-0.0039	-0.0202	-0.005	0.0181	0.0232	0.0103	-0.003	-0.0203	-0.0153	-0.0125	-0.0091	-0.0094	-0.009	-0.0039	0.0083	0.0042	-0.0119	-0.0187	-0.0001	-0.002	-0.0104	-0.0063	-0.0008	0.0184	0.0246	0.0059	0.0018	0.0122	-0.0111	-0.0164	-0.014	-0.0027	0.0165	0.0059	-0.0116	-0.0049	0.0039	-0.0079	-0.0015	0.0183	0.0208	0.0074
0.0121	0.0094	-0.005	-0.0084	-0.006	0.0071	0.0294	0.0188	-0.0015	-0.0187	-0.018	0.0142	0.046	0.0329	0.004	-0.0194	-0.0156	-0.0088	0.0094	0.0007	-0.0083	0.0015	0.009	0.0046	-0.0145	-0.0006	0.0022	0.0055	0.0004	0.0092	0.0134	0.0139	0.0064	-0.0062	-0.0017	0.0171	-0.0042	-0.0145	-0.0005	-0.0002	0.0125	0.007	-0.0157	-0.0064	-0.0065	-0.0244	-0.0046	0.016	-0.0075	-0.0023
0.015	0.0042	0.0001	0.0057	-0.0013	-0.0004	0.0223	0.0175	0.0006	-0.0089	-0.0111	0.0042	0.0317	0.0277	0.0071	-0.0068	-0.0104	-0.0001	0.0107	0.0014	-0.0075	0.0137	0.0026	-0.0099	-0.0055	0.0072	0.0075	0.0057	0.0009	0.0006	0.0032	-0.0044	0.0007	0.0174	-0.0015	0.0102	-0.0052	-0.0152	-0.0065	-0.0115	-0.0043	-0.0034	-0.0046	-0.0057	-0.0153	-0.02	0.0057	0.008	0.0004	-0.0119
0.002	0.0028	-0.0006	0.0136	0.0059	-0.0064	-0.0025	0.0032	0.006	-0.0037	-0.0052	0.0065	0.021	0.0285	0.0084	0.0109	-0.0052	-0.0034	-0.0133	0.0075	0.0046	0.0103	0.0084	-0.0145	-0.0104	0.0022	0.0028	-0.0108	-0.0027	0.0149	0.0149	-0.0082	0.0003	0.0134	-0.0005	-0.0322	-0.0202	-0.017	-0.0131	-0.0056	0.0089	-0.0105	-0.0118	-0.0185	-0.0252	-0.0102	0.0039	0.0117	-0.0021	-0.0051
-0.0151	-0.0214	-0.0098	0.0075	-0.0052	0.005	-0.0015	-0.0084	-0.0072	-0.0082	-0.008	0.0009	0.0202	0.027	0.0099	0.0067	-0.0104	-0.0138	-0.0157	0.0035	0.0027	0.0006	-0.0078	-0.007	-0.0131	-0.0134	0.0002	-0.0044	0.0051	0.0099	0.0192	0.0137	0.0083	0.0079	-0.0011	-0.0082	-0.0098	-0.0086	-0.0057	-0.0047	-0.0135	-0.0262	-0.0223	-0.0314	-0.0204	0.0029	0.0154	0.0125	-0.0041	-0.0067
-0.0248	-0.0202	-0.011	-0.0093	-0.0099	-0.0006	-0.0053	-0.0109	-0.0095	-0.0146	-0.0069	0.0114	0.0306	0.0338	0.0067	-0.0011	-0.0221	-0.0223	0.0016	0.0078	0.007	-0.0069	-0.0096	-0.0103	-0.0238	-0.0315	-0.0086	0.0014	0.0033	-0.0094	0.0004	0.0105	0.0038	-0.0172	-0.0123	0.0032	0.0132	0.0174	0.0109	-0.0047	0.0042	-0.0105	-0.0324	-0.0387	-0.009	0.0043	0.0027	0.0042	0.0056	-0.02
-0.0198	-0.022	-0.0232	-0.0119	-0.0059	-0.004	-0.0006	-0.0146	-0.0167	-0.0253	-0.0012	0.0021	0.0108	-0.0015	0.0062	0.0068	-0.0166	-0.0087	0.0138	0.0158	0.0117	0.0068	0.0016	-0.0046	-0.0143	-0.0105	-0.005	0.0019	-0.0019	0.0088	0.0011	-0.0097	-0.0099	-0.0142	-0.0155	-0.0073	0.0165	0.0106	0.0141	0.0134	0.0078	0.0007	-0.0109	-0.0196	0.0045	0.0111	-0.0055	-0.003	-0.0094	-0.01
-0.013	-0.0373	-0.0249	-0.0151	-0.0089	-0.0037	0.0014	-0.0094	-0.0093	-0.0135	0.0094	-0.0054	-0.02	0.0019	0.0092	0.0043	-0.0119	-0.0084	0.0082	0.0158	0.0014	0.0005	-0.0075	0.0092	0.0014	0.0024	-0.0075	-0.0042	0.0038	-0.0019	-0.0031	-0.0042	-0.014	-0.0183	-0.0313	-0.0145	-0.0161	-0.0049	-0.006	0.0017	0.0004	0.0037	0.0067	-0.002	0.0031	0.0134	-0.0043	-0.0194	-0.0066	-0.0023
-0.0143	-0.0123	-0.0065	-0.0019	-0.0118	-0.0035	0.0039	0.0025	0.0139	0.0151	0.0092	-0.011	-0.0212	-0.0121	0.0084	0.0051	0.0049	-0.0093	-0.0056	0.0046	0.0083	-0.01	-0.0149	0.0023	-0.0019	-0.0116	-0.0088	-0.0162	0.0017	0.0066	0.0039	0.0066	0.0035	-0.0184	-0.023	-0.019	-0.0159	-0.015	-0.0037	0.0012	0.0057	0.0244	0.0094	-0.0118	-0.0068	0.0103	0.0007	-0.0238	-0.0228	-0.0226
-0.0257	-0.0186	-0.0087	-0.019	-0.0151	-0.0039	-0.0046	0.0094	0.0123	0.0119	0.011	0.0014	-0.0047	-0.015	-0.0034	0.0098	-0.0048	-0.0143	-0.0134	0.0074	0.0139	-0.013	-0.0138	-0.0019	-0.0006	0.0007	-0.0004	-0.0053	-0.0034	0.0017	0.0089	0.0046	0.0008	-0.0197	-0.0187	-0.0177	-0.0182	-0.0371	-0.0131	-0.0051	-0.0104	0.0058	0.0046	0.0085	-0.001	-0.0032	0.0037	0.0049	-0.0308	-0.0386
-0.0238	-0.0275	-0.018	-0.011	-0.0226	-0.0111	-0.0121	0.0017	-0.0015	0.0047	0.021	0.0247	0.0207	-0.0105	-0.0076	-0.0112	-0.009	-0.0013	0.0067	0.0183	-0.0038	-0.0232	-0.0174	-0.0092	-0.0002	0.0037	0.0122	-0.0007	-0.0026	0.0035	-0.0009	-0.0249	-0.0206	-0.0165	-0.0065	-0.0142	-0.0098	-0.011	-0.0079	-0.0214	-0.0192	-0.0083	0.0073	0.0143	0.002	-0.0077	0.0015	0.0025	-0.0282	-0.0274
-0.0078	0.0025	-0.0016	-0.0097	-0.012	0.0011	-0.0049	0.0031	0.0158	0.0183	0.0203	0.0345	0.0067	-0.0109	-0.0215	-0.0107	0.0035	0.0163	0.0256	0.0114	-0.0001	-0.0025	-0.0053	-0.0117	0.0047	0.004	0.0057	-0.0106	0.0039	0.0146	-0.003	-0.0122	-0.0188	-0.0014	-0.0065	-0.0015	-0.0062	0.0117	0.0034	-0.0179	-0.0231	-0.0174	-0.0224	-0.0079	-0.006	-0.0111	-0.0008	-0.0038	-0.0277	-0.0251
-0.0057	0.0141	0.0136	-0.003	-0.0018	0.0054	0.0053	-0.0011	0.0225	0.0145	-0.0008	0.0072	-0.0046	-0.0109	-0.0243	-0.0147	-0.0038	0.0068	0.0168	0.019	0.0175	0.0048	0.0063	0.0007	0.0204	0.0117	0.0007	-0.0032	0.0206	0.0218	0.0081	-0.0065	-0.0089	-0.0074	-0.0032	-0.0002	-0.0049	-0.0012	-0.0062	-0.0151	-0.0062	-0.0182	-0.0268	-0.0129	-0.0066	-0.0073	0.0006	-0.0134	-0.0217	-0.0097
0.0134	0.0122	0.0166	0.0081	0.0143	0.0051	0.0011	0.0104	0.0164	0.0092	-0.0027	0.0031	0.0135	-0.0058	-0.0019	-0.0148	-0.0237	-0.0222	-0.0131	-0.0042	0.0005	0.0093	0.0194	0.0164	0.0203	0.0196	-0.0029	-0.004	0.0131	0.0183	0.0027	-0.012	-0.0093	-0.0041	-0.0041	0.0046	-0.0127	-0.005	0.0012	-0.0084	-0.0049	-0.0144	-0.02	-0.0188	-0.0095	-0.0188	-0.0084	-0.0184	-0.0186	-0.0024
0.0094	0.0142	0.0078	0.0049	0.0085	0.0159	-0.0003	0.0002	0.0065	0.0068	0	0.0199	0.0254	0.0035	-0.004	-0.0072	-0.0135	-0.02	-0.0208	-0.0141	-0.0201	0.0036	0.0067	-0.0039	0.0016	0.0098	0.0037	-0.0014	0.0091	0.0169	-0.0058	-0.0145	-0.0093	-0.0065	-0.0031	0.0034	-0.0064	-0.0029	0.0048	-0.0034	-0.0209	-0.019	-0.0287	-0.0207	-0.0203	-0.0202	-0.0023	-0.0033	0.0056	-0.0001
-0.0112	-0.0008	0.0011	-0.0007	0.0027	-0.0006	-0.006	0.0035	0.0139	0.0062	0.0111	0.0239	0.0336	0.012	0.0041	-0.0032	0.0081	0.0061	-0.0039	-0.0238	-0.022	-0.0014	0.0011	-0.0033	0.0021	0.0028	0.0166	0.0181	0.0104	-0.0022	-0.0217	-0.0185	-0.0113	-0.0175	0.0016	0.0052	-0.0017	-0.0057	-0.0025	0.0031	-0.0111	-0.008	-0.0222	-0.0231	-0.0253	-0.0175	-0.0041	0.0038	0.0155	0.0121
-0.0066	-0.003	-0.0019	-0.0023	-0.004	-0.0065	-0.0051	-0.0018	0.0092	0.0007	0.0075	0.0207	0.0348	0.02	-0.0061	-0.0023	0.0119	0.0251	0.0089	-0.0151	-0.0015	0.0051	-0.005	-0.0022	-0.0034	0.0034	0.0181	0.0196	0.0077	-0.0179	-0.0102	0.0005	0.0051	-0.0132	-0.0107	-0.0026	-0.0104	-0.0132	0.005	0.0116	-0.0025	0.001	0.0047	0.0073	-0.0066	-0.0124	-0.0053	0.0044	0.0081	-0.0009
-0.0124	-0.0089	-0.0059	-0.0048	-0.0039	-0.0019	0.0044	0.0015	-0.0067	-0.0022	0.0046	0.0234	0.0272	0.0141	-0.0018	-0.0041	0.0083	0.0217	0.002	-0.015	-0.0053	-0.0001	-0.0021	0.0017	0.0018	-0.0048	-0.0091	-0.0111	0.003	-0.0106	-0.0142	0.001	0.0054	-0.0171	-0.02	-0.0359	-0.0151	-0.0163	-0.0131	-0.0089	-0.0143	-0.007	-0.0085	0.0031	-0.006	-0.01	0.0091	0.0046	-0.0002	0.0108
-0.0208	-0.0088	0.0003	-0.0054	0.0095	0.0067	0.0004	-0.0132	-0.0071	0.0146	0.0141	0.007	0.0086	0.0126	0.0036	0.0078	0.0172	0.0283	0.014	-0.0078	-0.0047	0.0012	-0.0036	-0.0098	-0.0129	-0.025	-0.0339	-0.0289	-0.0139	-0.0178	-0.0195	-0.0084	-0.0091	-0.012	-0.0076	-0.0147	-0.0024	-0.0046	-0.0163	-0.0083	-0.0056	-0.0099	-0.0141	-0.0133	-0.0158	0.003	0.0073	0.0044	-0.0014	0.0078
-0.0082	-0.004	-0.0012	0.0045	-0.0039	-0.0033	-0.005	-0.0112	-0.0009	0.0132	0.0198	0.0004	0.0002	0.0119	0.0218	0.0075	0.0179	0.0263	-0.0004	-0.0027	0.0018	-0.0058	-0.0179	-0.0239	-0.0326	-0.0389	-0.0329	-0.0119	-0.0101	-0.0078	-0.0131	-0.014	-0.0145	-0.0105	0.0035	0.0073	0.0163	-0.0016	-0.0043	-0.0053	0.0023	-0.0106	-0.0156	-0.0126	-0.014	-0.0129	0.0041	0.0056	0.0041	0.0116
0.0064	0.0114	-0.0021	0.0002	0.0004	-0.0087	-0.0152	-0.0158	0.0011	0.0136	0.0172	0.0001	0.0003	0.0019	0.0056	-0.0095	0	0.0101	-0.0027	0.0064	0.003	-0.0159	-0.0324	-0.0209	-0.0224	-0.0239	-0.0123	0.0023	0.0004	0.0048	-0.0035	-0.0072	0.0027	0.0086	-0.0001	0.0034	0.0168	0.0061	-0.002	-0.0044	0.0052	-0.0009	-0.0155	-0.0093	-0.0084	-0.0273	-0.0076	0.0088	0.0195	0.0078
0.0165	0.0151	0.0028	0.0092	-0.0013	-0.0042	-0.0045	-0.0054	-0.0069	-0.0058	-0.0042	-0.0149	-0.0101	-0.011	0.004	0.007	0.0042	-0.0025	0.0106	0.0217	0.0083	-0.0055	-0.0146	-0.0065	-0.0038	-0.0045	0.0061	0.0124	0.0168	0.0144	0.007	-0.0103	-0.0001	0.0093	0.0008	-0.0129	0.0041	0.0023	0.0051	0.0085	0.0001	-0.02	-0.0186	-0.0173	-0.0138	-0.0076	-0.0112	-0.0014	0.0056	0.0033
0.0073	0.0099	0.014	0.0044	-0.0002	0.0005	-0.0004	-0.0023	-0.0112	-0.0081	-0.0096	-0.0134	-0.0121	-0.0042	0.0035	0.0027	-0.0088	-0.0134	0.0084	0.0245	0.0268	0.0031	0.0011	0.0028	0.0206	0.0196	0.0221	0.0273	0.0221	0.0152	0.0013	0.0011	0.0055	0.0095	-0.0017	-0.0082	0.0011	-0.0031	0.0122	0.0062	-0.0037	-0.0179	-0.022	-0.0124	0.002	-0.0002	-0.0069	-0.0146	-0.005	-0.01
0.0088	0.014	-0.0008	-0.0081	-0.0075	-0.0042	0.0003	-0.002	-0.003	-0.0058	-0.0067	-0.0099	-0.0084	-0.0069	-0.0036	0.0026	0.0061	-0.0079	0.0067	0.0106	0.0066	0.0082	0.0051	-0.0016	0.028	0.0229	0.0278	0.0183	0.0073	0.0081	0	0.0016	0.0028	0.0055	0.0074	-0.0106	-0.006	0.0071	0.0214	0.0109	-0.008	-0.0188	-0.0066	0.0184	0.0163	-0.0071	-0.0128	-0.0152	-0.0113	-0.0063
0.01	0.0059	-0.0048	-0.011	-0.0055	-0.0031	-0.0048	-0.0051	-0.0096	-0.0037	-0.0047	-0.0007	-0.0057	-0.0156	-0.0046	0.006	0.0123	-0.0041	0.0079	0.0092	-0.0014	0.0071	0.0163	0.0121	0.0127	0.019	0.0113	-0.0029	0.0037	0.0074	0.0034	0.0022	-0.0012	0.0033	-0.0073	-0.0185	-0.0162	0.0029	0.0207	0.0121	0.0056	-0.0061	0.0023	0.0159	-0.0037	-0.0098	-0.0118	0.0023	0.0039	0.0029
0.0088	0.0022	0.0124	0.007	0.0105	0.0046	-0.0094	-0.0054	-0.002	0.0067	0.0056	-0.0006	-0.0169	-0.0182	-0.004	-0.0003	0.0027	-0.0124	-0.0073	0.0014	-0.0002	0.0016	0.0204	0.0262	0.0154	0.0039	-0.0078	-0.0068	0.0056	0.0143	0.0045	-0.0059	0.0009	0.0044	0.0032	-0.0041	-0.0109	-0.0081	0.0027	0.0092	0.0046	0.0085	0.0037	0.0013	-0.0068	-0.0065	0.002	0.0079	0.0096	-0.0015
0.0082	0.002	0.019	0.0181	0.0233	0.006	-0.0029	0.0065	0.0103	0.0128	0.0006	0.0013	-0.007	0.0054	0.003	0.0022	0.0151	-0.0106	-0.0171	-0.0088	0.0136	0.0151	0.0126	0.0113	0.0061	-0.0097	-0.0147	-0.0061	0.0025	0.0124	0.0041	-0.0059	0.0052	0.0064	0.009	-0.0055	-0.0112	-0.0201	-0.0181	-0.016	-0.0041	0.0068	0.0033	-0.0052	0.0104	0.0054	0.0151	0.0202	0.0172	-0.0059
0.0078	0.0004	0.0226	0.0125	0.0235	0.0169	0.0254	0.0233	0.0074	-0.0007	-0.0041	-0.0038	0.0076	0.0137	0.0113	-0.0026	0.0059	0.0083	-0.0118	0.0014	0.0023	0.0063	0.0101	0.0164	0.0033	0.0017	0.0014	0.01	0.0088	0.0032	0.0046	0.0028	0.0019	0.0044	-0.0019	-0.0009	0.0015	0.0015	-0.0063	-0.0132	-0.0151	0.0085	0.0014	-0.0002	0.0098	0.0024	0.0054	0.0163	0.0153	-0.0009
0.0045	-0.0034	0.0192	0.0102	0.0104	0.0171	0.0256	0.0107	-0.0077	-0.0038	-0.0023	0.0021	0.0062	0.0033	0.0063	-0.015	-0.0152	-0.0057	-0.0056	0.0015	-0.0032	0.0089	0.0222	0.015	0.0124	0.0072	0.0039	0.0197	0.0191	0.0101	0.0075	0.0124	0.0145	0.0066	0.0044	0.0058	-0.0081	-0.0121	-0.0089	-0.0061	-0.0036	0.0014	-0.0018	-0.01	-0.0002	-0.0029	-0.001	0.0016	0.0055	0.0038
0.0043	-0.0031	0.0056	0.0002	-0.0149	-0.0071	-0.0042	0.0036	-0.007	-0.0074	0.0048	0.0129	0.0138	0.0167	0.0127	0.0016	-0.0056	-0.0064	0.001	-0.0127	-0.015	-0.0059	-0.0009	0.0045	0.0195	0.0172	-0.006	0.0067	0.0041	0.001	0.0141	0.0198	0.0204	0.0045	0.0052	-0.0021	-0.0095	-0.0115	-0.004	-0.0072	-0.0063	-0.0076	0.0051	-0.0039	-0.0065	-0.0183	-0.0108	-0.0173	-0.0065	-0.002
-0.0002	-0.0088	-0.0131	-0.0014	-0.0104	-0.005	-0.0067	-0.0109	-0.0141	-0.0042	0.0039	0.0083	0.0189	0.0173	0.0184	0.0255	0.014	0.0166	-0.0065	-0.0229	-0.0187	-0.0173	-0.0203	-0.0052	0.0081	0.0038	-0.012	-0.0086	-0.0033	-0.0071	-0.0005	0.0026	0.008	0.0085	-0.0013	-0.0052	-0.0101	-0.0036	-0.0068	-0.0053	0.005	0.0103	0.0191	0.0081	0.0035	0.0002	-0.0145	-0.0127	0.0005	0.0006
0.0095	0.015	-0.003	0.007	0.0042	0.006	-0.005	-0.0141	-0.0081	-0.0019	-0.0028	-0.0114	-0.0022	0.0007	0.0094	0.0235	0.0281	0.0213	-0.0051	-0.0081	-0.0058	-0.0079	-0.0091	0.0008	0.006	0.0022	0.0007	0.004	0.0007	0.0049	0.0017	-0.0083	-0.0009	0.0065	-0.0001	0.0019	0.0085	-0.002	-0.0108	-0.0117	0.0133	0.0197	0.0041	-0.0013	0.001	-0.0026	-0.0045	0.0023	-0.0034	-0.0054
0.0119	0.001	-0.0041	0.007	0.0044	0.0051	0.0028	-0.0016	0.0116	0.0007	-0.0129	-0.025	-0.0069	0.0103	0.0068	0.0093	0.0099	0.0021	-0.0005	0.0128	0.0005	0.0007	0.0033	0.0092	0.0035	0.0022	-0.0044	0.0036	0.0071	-0.0012	-0.0122	-0.0073	-0.0007	0.0039	-0.0134	-0.0092	0.0045	0.0031	-0.0053	-0.0152	-0.0038	0.0004	-0.017	-0.0134	-0.0047	-0.0075	-0.0122	0.0031	-0.0079	-0.0086
-0.0015	-0.0163	-0.0157	0.0018	0.006	0.0071	0.0097	0.0101	0.0088	0.0109	-0.0117	-0.0144	0.0026	0.0034	-0.0008	-0.0028	0.0064	-0.0053	0.0015	0.0131	-0.0038	0.0004	0.0029	-0.0046	-0.0069	-0.0021	-0.0034	-0.0089	0.0053	0.0135	-0.0075	-0.0063	-0.0107	-0.015	-0.0209	-0.008	-0.0018	0.0026	-0.009	-0.0289	-0.0306	-0.0221	-0.0237	-0.0125	0.0034	0.0043	0.0072	0.0052	0.0076	0.0013
-0.0061	-0.0141	-0.0091	-0.0014	0.0068	0.0168	0.015	0.0138	0.0156	0.0098	-0.0074	-0.004	0.0047	-0.0002	-0.0089	-0.0083	0.0031	0.0008	0.0089	0.0113	-0.0023	-0.012	-0.0001	-0.0132	-0.0045	0.0009	-0.0168	-0.0092	0.0062	0.018	0.0044	-0.0064	-0.0238	-0.0162	-0.0136	-0.0165	-0.0032	0.0029	-0.0068	-0.0162	-0.0139	-0.0113	-0.0013	0.0017	0.0039	0.0101	0.0124	0.0169	0.0096	0.0061
-0.0115	-0.0171	-0.0141	-0.0022	0.0086	0.0127	0.007	0.0055	0.001	0.0023	-0.0064	0.0037	0.0103	0.0049	-0.0086	-0.0096	-0.0036	-0.0019	0.0048	0.003	-0.0056	0.0014	0.0047	0.0028	-0.0042	-0.006	-0.0201	-0.0095	0.0039	0.0084	0	0.0009	-0.0051	-0.0078	-0.0072	-0.0104	-0.0135	-0.0079	-0.0024	-0.0002	0.0027	0.0015	-0.0079	-0.0039	-0.0004	-0.0007	-0.0018	-0.0001	0.0059	0.0132
-0.0113	-0.0241	-0.021	-0.0127	0.0069	0.0129	0.0014	-0.0006	-0.0131	-0.0078	-0.0036	-0.0033	0.0159	0.0055	-0.0076	-0.0106	-0.0082	-0.0057	0.006	0.0041	-0.0027	0.0016	0.0195	0.0125	0.0047	-0.0044	-0.0174	-0.0117	-0.0037	-0.0112	-0.0103	0.0035	-0.0043	-0.0015	-0.0009	0.004	-0.0073	-0.0152	0.0071	0.0183	0.0052	0.0074	-0.0152	-0.0234	-0.0153	-0.01	-0.006	-0.0043	0.0078	0.0156
-0.0089	-0.0055	-0.017	-0.0132	-0.0027	0.0056	-0.0014	-0.0153	-0.0131	-0.0014	-0.0036	-0.0035	0.0062	0.0062	-0.0022	-0.0115	-0.0071	-0.0019	0.0153	0.0162	0.0044	0.0075	0.0179	0.0105	0.0078	0.0056	0.0076	0.0047	-0.0051	-0.0207	-0.0111	0.0008	0.0093	-0.0011	0.0004	-0.0067	-0.012	-0.0184	-0.0044	0.0041	0.0056	0.0087	-0.0053	-0.009	-0.0113	-0.0049	0.0056	0.0113	0.0052	-0.0059
-0.0041	0.0004	-0.0032	-0.0139	-0.0128	-0.0052	-0.0073	-0.006	-0.008	-0.0015	0.0014	0.0073	0.0052	0.0134	0.0077	-0.0133	-0.0073	-0.0099	-0.0026	0.0041	0.0002	0.0005	0.0086	0.0144	0.0117	0.0152	0.0111	0.001	-0.0026	-0.0106	-0.0076	-0.0079	-0.0045	-0.0009	-0.007	-0.0167	-0.0209	-0.0249	-0.0132	-0.0019	-0.0007	0.0016	-0.0043	-0.0081	-0.0066	-0.0035	0.0104	0.008	-0.0114	-0.0135
0.0062	0.003	0.004	-0.0091	-0.0123	-0.0085	-0.0097	0.0002	-0.0063	-0.007	-0.0068	0.0022	0.0103	0.0082	-0.0032	-0.0201	-0.0162	-0.014	-0.0084	-0.0038	-0.0007	-0.0056	0.0099	0.0085	0.0183	0.0227	0.0087	-0.0083	-0.0015	-0.0003	-0.0101	-0.0174	-0.015	-0.0001	0.0086	-0.0037	-0.0072	-0.008	-0.0106	-0.0118	-0.0126	-0.0069	-0.0088	-0.0178	-0.0169	-0.0058	0.0062	0.0099	-0.0052	-0.008
0.0033	-0.0039	-0.0031	-0.0024	-0.0081	-0.0064	0.0005	0.0088	0.0038	-0.0017	-0.0061	-0.002	-0.0074	-0.0031	-0.0082	-0.0075	-0.0138	-0.0098	0.0002	-0.0092	-0.0165	-0.0064	0.0057	0.0029	0.0107	0.0183	0.0079	-0.0137	0.0026	0.0198	0.0049	-0.0144	-0.0141	0.0014	0.0163	0.0144	0.0064	0.0018	0.0038	-0.0079	-0.0077	-0.0011	0.0029	-0.0128	-0.0091	-0.0014	0.0112	0.004	-0.0058	-0.008
-0.0059	-0.0054	-0.0075	-0.003	-0.0142	-0.0006	0.0136	0.0238	0.0149	0.0033	0.0068	-0.0014	-0.0031	-0.0031	-0.0074	-0.0087	-0.0018	-0.0049	-0.0002	-0.0031	-0.0051	0.0056	0.0131	0.016	0.0155	0.012	-0.0043	-0.0254	-0.0037	0.0139	0.0054	0.0008	-0.0022	0.0056	0.016	0.015	0.0058	0.0128	0.0088	0.0039	-0.0051	-0.0101	0.0016	0.0024	0.0099	0.0271	0.0201	0.0048	-0.0066	-0.0013
-0.0048	0.0065	-0.0041	-0.0007	-0.0085	-0.0069	0.0098	0.0086	0.0076	0.0016	0.0043	-0.0004	-0.0058	0.0035	0.0022	0.0027	0.0001	-0.0074	-0.01	-0.0072	0.0064	0.015	0.0112	0.0057	0.0074	0.0098	-0.0014	0.0016	0.0012	0.0041	-0.0053	0.0055	-0.0024	-0.0048	-0.0041	-0.0063	-0.0009	0.0024	0.0013	0.0012	-0.0127	-0.0088	0.0034	0.011	0.0061	0.0195	0.0241	0.0069	-0.0102	-0.0011
-0.0039	0.0079	0.0113	0.0168	0.0088	0.0073	-0.0024	-0.0013	-0.004	-0.0039	-0.005	-0.0026	-0.006	0.0005	0.0067	0.0031	-0.0135	-0.0146	-0.0149	-0.0019	0.0083	0.0096	0.0126	0.0033	0.0025	0.0062	0.0085	0.0217	0.0234	0.0076	-0.0049	-0.0043	-0.0033	0.0044	-0.0025	-0.0197	-0.0147	-0.0169	-0.0108	-0.004	-0.0102	-0.0091	0.0022	0.0088	-0.0088	0.0001	0.0057	-0.0002	-0.0165	0.0016
-0.0003	0.0054	0.0194	0.025	0.0165	0.0067	-0.0053	0.0009	0.0092	0.0028	0.0022	0.0118	0.0152	0.0118	-0.002	-0.0107	-0.0161	-0.0175	-0.0147	-0.0067	-0.004	0.0065	0.0077	-0.0022	0.0064	0.005	0.0102	0.0183	0.0229	0.0101	-0.0028	-0.0014	-0.0014	0.0042	0.0045	-0.0063	-0.0081	-0.0096	-0.0085	-0.0027	-0.013	-0.012	-0.0011	0.003	-0.0112	-0.0183	-0.0028	0.0008	-0.006	-0.0069
0.0032	0.0134	0.0187	0.0146	0.0079	0.0005	0.0023	0.0169	0.0225	0.0046	0.0012	0.0105	0.0158	0.0144	-0.0016	-0.0097	-0.0174	-0.0176	0.0001	0	0.0001	0.0046	0.003	0.0032	0.0081	0.0135	0.008	0.0075	0.0127	0.0081	-0.0016	-0.0071	-0.0005	0.0114	0.0102	0.0013	-0.0008	-0.0025	-0.0037	-0.0013	0.0026	-0.0074	0.0003	-0.0018	-0.0195	-0.0342	-0.0242	-0.0007	0.0035	-0.0015
-0.0014	-0.0011	0.0109	-0.0037	-0.008	-0.0028	-0.0064	0.0062	0.0187	0.0204	0.0062	0.0047	-0.0008	0.0035	0.0089	0.0037	-0.0095	-0.0076	-0.0076	-0.0074	-0.0044	0.0015	-0.0044	-0.0045	0.0063	0.006	-0.003	-0.0036	0.0063	0.0155	0.0041	-0.0052	-0.0078	0.0036	0.0079	0.0092	0.0082	0	0.0017	0.0023	0.0061	0.0047	-0.0016	-0.0057	-0.0168	-0.0237	-0.0178	0.0009	0.0029	0.0019
-0.0046	0.0028	0.0074	-0.0038	-0.0041	0.0028	-0.0085	-0.0012	0.0166	0.0102	0.0007	0.0035	0.0036	0.0052	0.0061	0.0046	-0.0025	-0.0079	-0.0113	-0.0067	-0.0054	0.0023	-0.0018	-0.0041	0.0027	0.0019	-0.0001	-0.0039	-0.0051	0.0049	0.012	-0.0002	-0.0105	-0.0022	0.0063	0.0115	0.0028	0.0011	0.0069	0.0052	0.0135	0.0158	0.008	0.0004	-0.0057	-0.0073	-0.0105	0.0024	0.0018	0.0028
-0.0031	0.0005	0.0084	0.0066	0.006	0.0129	0.0043	0.0096	0.0106	-0.0055	-0.0007	0.0023	-0.0038	-0.0049	0.0006	-0.004	-0.0034	-0.0016	-0.0042	-0.0032	0.0013	0.0165	0.0099	0.0083	0.0136	0.0223	0.0106	0.0058	-0.0051	-0.0161	-0.0013	0.0066	0.0024	0.0069	0.0152	0.0103	0.0034	0.0012	0.0054	0.0186	0.0197	0.0127	0.0168	0.0132	0.0042	0.0004	0.002	0.0064	0.0044	-0.0003
-0.0056	0.0006	0.0017	0.0122	0.0052	0.0083	0.0121	0.0161	0.0082	-0.0073	-0.008	-0.0063	-0.01	-0.0125	0.0021	-0.0025	0.0001	-0.0022	-0.0022	0.0008	0.0036	0.016	0.0144	0.0164	0.0241	0.0231	0.0088	0.0075	0.0029	-0.0027	-0.0076	0.0048	0.0053	0.0071	0.0156	0.0148	0.0068	0.0052	0.0024	0.0143	0.0237	0.0118	0.0064	0.0034	-0.0064	-0.0081	0.0025	0.0003	0.0038	-0.0086
-0.0197	-0.0099	-0.0056	0.0035	0.0169	0.0126	0.013	0.0118	-0.0004	-0.0008	-0.0012	-0.0017	-0.0045	-0.0054	0.0007	-0.0033	0.0039	0.0051	-0.0015	-0.0074	-0.003	0.0001	-0.0071	-0.006	0.0015	0.0045	-0.0016	0.0008	0.0116	0.0039	-0.0058	-0.0045	-0.0021	0.0041	0.0131	0.0172	0.0095	0.0041	0.0044	0.0065	0.0119	0.0081	0.0007	-0.0108	-0.0187	-0.017	-0.0111	-0.0002	-0.0085	-0.0058
-0.0148	-0.0028	-0.0046	-0.0022	0.0096	0.0133	0.0134	0.0104	-0.0012	0.0015	0.015	0.0104	-0.0044	-0.0102	-0.007	0.0003	0.0094	0.0026	0.0051	-0.0068	-0.0024	-0.0091	-0.0169	-0.0136	0	-0.0086	-0.0144	0.0002	0.0002	-0.0013	-0.0008	-0.0085	-0.0078	0.004	0.0034	0.0068	0.0104	0.0074	0.0091	0.0001	0.0065	-0.0061	-0.0117	-0.0014	-0.0051	-0.0076	-0.0018	0.0025	-0.0025	-0.013
-0.0057	0.0071	-0.0056	-0.0109	-0.0054	0.0028	0.0108	0.001	-0.0068	-0.0015	0.0167	0.0101	0.001	0.0018	-0.0097	-0.0058	0.0064	-0.0069	-0.0024	-0.0075	0.001	0.002	-0.0081	0	0.0047	0.0022	-0.0019	0.0033	0.0004	-0.0039	-0.0004	-0.0005	-0.0025	0	0.0035	0.0017	-0.0034	0.0013	0.0015	-0.0155	-0.0092	-0.0176	-0.0157	0.0007	0.0074	0.0023	0.0095	-0.0021	-0.0108	-0.0225
-0.0064	-0.0064	-0.0089	-0.0074	-0.0164	-0.0088	0.0025	0.0057	-0.0048	-0.0028	0.006	0.0039	0.0047	0.0011	-0.0046	-0.0024	0.0061	-0.0015	-0.0085	-0.0189	-0.0028	0.0061	0.0037	-0.0098	-0.003	0.0112	0.0017	0.0024	0.0028	-0.0079	-0.0027	0.0068	0.0004	-0.0023	-0.0032	-0.0139	-0.011	-0.0101	-0.0098	-0.0161	-0.0088	-0.0108	-0.0047	0.0047	0	0.0018	0	-0.0097	-0.0194	-0.0238
-0.0012	0.0009	-0.0064	0.0022	-0.0027	-0.0016	0.001	0.0067	0.0046	0.0084	0.0061	0.0015	0.0058	0.004	0.0052	0.0045	0.0072	0.0007	-0.0061	-0.0173	-0.0081	-0.0041	0.001	-0.014	-0.01	0.0096	0.0032	-0.0023	0.0011	-0.003	-0.0054	0.0014	0.0056	0.0016	-0.0003	-0.0156	-0.0035	0.0045	0.0071	-0.0008	0.0032	0.0127	0.0077	0.0105	-0.0041	-0.0044	-0.0108	-0.0132	-0.0183	-0.0087
0.0114	0.008	0.0091	0.0052	0.0033	0.0015	0.0114	0.0053	-0.0009	0.0087	0.0074	0.0022	-0.0046	-0.0052	0.0055	0.0141	0.0137	0.0062	0.0002	-0.0102	-0.0094	-0.0155	-0.0082	-0.0054	-0.0013	0.0163	0.0064	-0.0066	-0.0168	-0.0185	-0.0083	-0.0053	-0.0049	0.0071	0.01	-0.0017	-0.0009	0.0058	0.0129	0.0057	0.0081	0.0113	0.0106	-0.0057	-0.0048	-0.007	-0.0097	-0.0184	-0.014	-0.0072
0.0161	0.0055	0.0083	0.009	-0.0009	0.003	0.0072	0.0075	0.0061	0.0072	-0.0026	-0.0099	-0.0096	-0.0002	-0.0032	0.0038	0.0108	0.0115	0.0038	-0.0058	-0.0086	-0.0124	-0.0112	0.003	0.0085	0.016	0.0089	0.0007	-0.0168	-0.0168	-0.0045	-0.009	0.0019	0.0049	0.0128	0.006	0.0125	0.0157	0.0124	0.0058	0.0047	0.0027	0.0011	-0.0054	-0.0037	-0.003	-0.0121	-0.0155	-0.017	-0.0125
0.0252	0.0194	0.004	-0.0024	-0.0016	-0.002	-0.002	0.0102	0.018	0.0173	0.0037	-0.0113	-0.0107	-0.0052	-0.0131	-0.0024	0.0067	0.0186	0.0045	0.0026	-0.001	-0.01	0	0.0098	0.0036	0.0046	-0.0007	0.003	0.0044	-0.0043	-0.0026	-0.0024	-0.0062	0.0022	0.0109	0.0153	0.0147	0.0128	0.0046	0.0028	-0.0027	-0.0001	-0.0038	-0.0054	-0.0024	0.0021	0.0001	-0.0158	-0.023	-0.02
0.0133	0.0058	0.0001	-0.0032	-0.0007	-0.0042	-0.0045	0.0031	0.0126	0.013	0.0001	-0.0048	-0.0149	-0.0091	-0.0032	0.0037	0.0011	0	-0.0032	-0.0061	-0.0114	-0.0189	-0.0071	-0.0029	-0.0051	-0.0043	-0.0003	-0.0024	0.0096	-0.007	0.0011	0.0029	0.0062	0.0119	0.0133	0.0134	0.0136	0.0019	-0.0021	-0.0071	-0.0097	-0.0029	-0.0011	-0.008	-0.0114	-0.001	0.0014	-0.0055	-0.0146	-0.0059
-0.0028	-0.0065	0.0056	0.0029	-0.0078	-0.0111	-0.0094	-0.0026	0.0084	0.0124	0.0084	0.0016	-0.0148	-0.0114	-0.0039	-0.0064	-0.0083	-0.0027	0.0043	0.0058	-0.0005	-0.0025	0.0051	-0.0004	0.0027	-0.0015	0.0017	0.0021	0.0072	-0.0094	-0.0013	0.0094	0.0141	0.0074	0.0038	0.0056	-0.0026	-0.0046	-0.0008	-0.007	-0.0081	-0.0043	0.0035	0.002	-0.0059	-0.0116	0.0014	0.0028	-0.0034	0.0023
-0.0065	-0.0048	0.0045	0.0081	-0.0034	-0.0064	-0.0079	-0.0029	0.0066	0.0056	0.0142	-0.004	-0.0167	-0.0123	-0.0056	-0.0069	-0.0107	-0.001	0.0064	0.018	0.0113	0.0076	0.0172	0.013	0.0087	0.0048	0.0022	0.0052	0.0115	0.0012	-0.0082	0.0072	0.0102	-0.0031	0.0016	0.0094	-0.0058	-0.0037	0.0039	0.0018	-0.0038	0.0018	-0.0004	0.0024	0.0029	-0.0034	-0.0041	-0.0004	-0.0141	-0.0099
0.0001	-0.0032	0.0009	0.0016	-0.0005	-0.0072	-0.0035	0.0023	0.0036	0.0175	0.0171	0.0082	-0.0115	-0.0058	-0.0047	-0.0112	0.0009	0.004	-0.0014	0.0033	0.0043	0.011	0.0045	0.0098	0.0145	0.0095	0.004	-0.0011	-0.002	-0.002	-0.0025	-0.0033	-0.0054	-0.0053	0.0004	0.0152	0.0141	0.0072	0.0067	0.0029	-0.0068	-0.0018	0.0012	-0.0075	0.0014	0.0015	-0.0031	-0.0033	-0.0144	-0.0093
-0.0046	-0.0106	-0.0079	-0.0074	-0.0127	0.002	0.0093	0.0082	0.0045	0.0083	0.0127	0.0096	0.0121	0.0036	-0.0021	-0.0046	0.01	-0.0006	-0.0155	-0.0098	0.0047	0.0078	0.0016	0.0057	0.0124	0.0261	0.0116	-0.0031	-0.0096	-0.0045	-0.0014	-0.0062	-0.0074	-0.0125	-0.0011	0.0147	0.0102	0.0018	-0.0042	-0.0083	-0.0154	-0.004	0.0004	-0.0072	0.0006	-0.0035	-0.0018	-0.0061	-0.0115	-0.0071
-0.0087	-0.0125	-0.0085	-0.0201	-0.0261	-0.0144	-0.0086	-0.0075	-0.0094	0.0009	0.0035	0.0134	0.0152	0.0105	-0.0097	-0.0051	0.0056	-0.0001	-0.0157	-0.0124	-0.0012	0.0038	0.0018	0.0003	0.0009	0.0155	0.0181	0.0029	-0.0046	-0.0027	-0.0071	0.0012	0.0088	0.0008	0.0112	0.0073	-0.007	-0.0028	-0.0083	-0.0177	-0.0144	-0.0082	-0.0017	-0.0058	-0.0088	-0.0002	-0.0053	-0.0051	-0.0061	-0.0123
-0.0142	-0.0048	-0.0106	-0.0188	-0.0196	-0.0159	-0.0098	-0.0092	-0.0053	0.0024	0.0017	0.0104	0.013	0.0024	-0.0091	-0.0174	-0.0055	-0.0039	-0.0073	-0.0032	0.0012	-0.0095	-0.0048	-0.0061	0.0011	0.0064	0.0057	-0.008	-0.0095	-0.0105	-0.0103	0.0044	0.0074	0.0233	0.0203	0.0059	-0.0103	-0.0103	-0.0069	-0.0181	-0.0101	-0.0107	-0.0115	-0.003	0.0053	0.0008	-0.0038	0.0013	0.0013	-0.0125
-0.0177	-0.0079	-0.0132	-0.0144	-0.0138	-0.0046	-0.0019	-0.0001	0.0018	0.0102	0.0051	-0.0013	0.0057	0.0036	-0.0078	-0.0066	-0.0095	0.0054	0.0038	0.0022	-0.0037	-0.0163	-0.0026	-0.0073	0.0015	0.0003	0.0023	-0.0035	-0.0113	-0.0177	-0.0081	0.0007	0.0064	0.016	0.0079	-0.0058	-0.0143	-0.0077	-0.0029	-0.0133	-0.0088	-0.0119	-0.0138	0.0005	0.0075	0.0017	0.0061	-0.0048	-0.0082	-0.016
-0.01	-0.0119	-0.0102	-0.0119	-0.007	-0.0113	0.0007	0.0012	-0.0077	0.0006	-0.0018	0.0034	0.0168	0.0067	-0.0006	-0.0042	-0.0001	0.0118	0.0031	-0.0024	0.0009	-0.0037	-0.0074	-0.0063	0.0006	0.0011	0.013	0.0076	-0.0004	-0.0145	-0.008	-0.0053	-0.0052	-0.0023	-0.0092	-0.0031	-0.0028	-0.0006	0.004	-0.0038	-0.005	0.0011	-0.0026	0.0016	0.0035	0.0027	-0.0019	-0.0053	-0.0076	-0.0068
0.0011	-0.0003	-0.004	-0.0097	-0.0098	-0.0101	0.0058	0.0031	-0.0104	-0.0051	-0.0018	0.0062	0.0138	0.0075	-0.0012	-0.0018	0.0045	0.0043	-0.0039	-0.0053	-0.0058	-0.0054	-0.0046	-0.0007	0.0066	0.0022	0.0001	0.0071	-0.0026	-0.0101	-0.0157	-0.0094	-0.005	-0.0124	-0.0091	0.0007	0.0026	0.0107	0.0037	-0.0006	0.0014	0.0045	0.0067	0.0034	0.0068	-0.0044	-0.0031	-0.0061	-0.0047	-0.0113
-0.0043	-0.0001	-0.0065	-0.0138	-0.0135	-0.0085	0.0069	-0.0063	-0.0087	-0.0092	0.0044	0.0072	0.0174	0.0125	0.0006	-0.0035	-0.0015	-0.0039	-0.0004	-0.0072	-0.0134	-0.0073	-0.0017	0.0062	0.0119	0	-0.009	-0.0021	-0.0008	0.0003	-0.0075	-0.0073	-0.0071	-0.0129	-0.0172	-0.0111	-0.0089	-0.0052	-0.0004	-0.0003	0.0037	0.0062	0.0018	0.0013	-0.0018	-0.002	0.0032	-0.0049	-0.0061	-0.0125
0.0016	0.0049	-0.0012	-0.0058	-0.0056	-0.0057	-0.0024	-0.0039	-0.0005	-0.008	-0.0007	0.007	0.0083	0.0083	-0.0033	-0.0118	-0.0049	0.0004	0.0061	-0.0054	-0.0076	-0.0116	-0.0053	0.0138	0.0195	0.0066	-0.0094	-0.0029	-0.0001	0.0039	0.0069	0	-0.0056	-0.013	-0.0098	-0.0141	-0.0104	-0.0024	0.0005	0.0093	0.008	0.0066	0.0015	0.0008	0.0052	0.0096	0.008	0.0008	0.0027	0.0023
0.006	0.0102	0.0052	-0.0013	-0.002	-0.0037	0.0024	0.0036	0.002	0.0001	-0.0067	-0.0013	0.003	0.0081	0.0024	0.0005	-0.0077	0.0032	0.0097	0.0082	0.0011	-0.0017	0.0057	0.013	0.019	0.0142	-0.0004	-0.0039	0.007	0.0114	0.0065	-0.0028	-0.007	-0.0069	-0.001	-0.0034	-0.0024	0.0007	0.0098	0.0182	0.0061	0.0025	0.0128	0.0069	0.0121	0.015	0.0072	0.0022	0.0072	0.0047
0.0044	0.0096	0.0034	-0.0073	0.0033	0.0037	-0.0058	0.0005	0.0014	-0.0001	-0.0089	-0.0092	0.0063	0.0036	0.0043	0.0055	0.0039	-0.0033	0.0041	0.013	0.0063	0.0108	0.0074	0.0122	0.0198	0.007	-0.0002	0.0003	0.0116	0.0103	0.0097	0.001	-0.0016	0.0025	0.0025	-0.0052	-0.0048	0.001	0.0092	0.0146	0.0052	0.0018	0.008	-0.0052	-0.0063	0	-0.0039	-0.0054	-0.0007	-0.0009
0.0169	0.0148	0.0037	0.0014	0.0111	0.0025	-0.0128	-0.0036	0.0003	-0.005	-0.0098	-0.0072	-0.0026	-0.0001	0.0023	0.0046	0.0043	-0.0067	-0.001	0.0083	0.0069	0.0041	-0.0013	0.0081	0.0121	0.0066	0.0019	-0.0034	0.0046	0.0083	0.0096	-0.001	-0.0037	0.0016	0.0009	-0.0112	-0.0145	0.0017	0.007	0.0077	0.0016	0.0033	0.0027	-0.0022	-0.0052	-0.0066	-0.0085	-0.0077	-0.0011	-0.0027
0.0137	0.0175	0.02	0.0148	0.0101	0.0021	-0.0111	0.0003	0.0046	-0.0085	-0.0068	-0.0021	-0.0031	0.0042	0.0114	0.0098	-0.0008	-0.0053	-0.0065	0.0023	-0.0027	0.0006	0.0098	0.0081	0.0034	-0.0002	0.0066	-0.0019	-0.0015	0.0032	0.0078	-0.0007	0.0005	0.003	-0.0046	-0.0043	0.0041	0.0072	0.0052	-0.0054	-0.0003	-0.003	0.0052	-0.001	-0.003	-0.001	-0.0026	-0.0075	-0.0078	-0.0017
0.0079	0.0118	0.0246	0.0146	-0.001	-0.0133	-0.009	-0.0053	0.0045	-0.0058	0.0034	-0.0016	-0.0008	0.0056	0.0034	0.0065	0.0078	0.0002	-0.0009	0.0059	0.0056	0.003	0.0095	0.0056	0.003	0	0.0013	0.0007	-0.0002	0.0095	0.0127	0.0097	0.0031	-0.0026	-0.0032	0.0028	0.0101	0.0117	-0.004	-0.0181	-0.0109	-0.0041	0.0009	0.0043	0.0039	0.0011	0.0042	0.0072	-0.0013	-0.0005
0.0062	0.009	0.02	0.0145	0.0046	0.0008	-0.0031	-0.0122	-0.004	-0.005	-0.001	-0.0045	0.0067	0.0075	-0.0006	0.0018	0.0069	-0.0006	-0.0034	0.0043	0.0076	0.0074	0.0044	0.0076	0.0047	0.0026	-0.0003	-0.0014	-0.0011	0.005	0.0148	0.0157	0.0001	-0.0049	-0.0054	0.0023	0.0086	0.0035	-0.0062	-0.0104	-0.0022	0.0065	0.0047	0.0032	-0.0026	0.0002	0.0028	0.0025	-0.0057	-0.0042
0.0081	0.0101	0.0051	0.006	0.001	0.0065	-0.0001	-0.0076	0.01	0.0092	0.0066	-0.001	0.0065	0.0108	0	-0.0044	0.0012	-0.002	-0.0042	0.0006	0.0057	0.0014	-0.0023	0.0022	0.001	-0.0015	0.005	0.0055	-0.0008	-0.0014	0.0018	0.0027	0.0031	-0.0016	-0.0042	-0.0118	-0.0084	-0.0009	-0.0125	-0.0136	0.0012	0.0081	0.0053	-0.0044	-0.0099	-0.008	0.0014	-0.0036	-0.0038	0.0019
-0.0046	-0.0031	-0.007	-0.0039	0.0025	0.0087	0.004	-0.0031	0.0082	0.0149	0.0065	-0.0006	0.0075	0.0102	-0.0008	-0.005	-0.0022	-0.0017	-0.0111	-0.0012	0	0.0029	-0.005	-0.0033	0.0007	-0.0038	-0.0032	0.003	0.0035	-0.0012	0.0008	-0.0041	-0.0085	-0.0103	-0.0061	-0.0094	-0.0126	-0.0055	-0.0063	-0.0121	-0.005	-0.001	-0.0016	-0.0048	-0.0145	-0.01	-0.0065	0.0018	0.006	0.007
-0.0067	-0.0116	-0.0107	-0.0021	0.0032	0.0092	0.006	0.0026	-0.0011	-0.0023	-0.0007	0.0088	0.0162	0.0111	-0.0002	-0.0015	0.0011	0.0001	-0.0019	-0.0019	-0.0032	-0.0091	-0.0124	-0.0029	0.0024	-0.001	-0.0037	0.0002	-0.0016	-0.0063	-0.0012	-0.0064	-0.0118	-0.0138	-0.0045	-0.0077	-0.0048	-0.0059	0.0001	0.0017	-0.0058	-0.0028	0.0006	0.0023	-0.0108	-0.0078	-0.004	-0.0006	0.007	0.0081
-0.0035	0.0014	-0.0009	-0.0006	0.0038	0.0064	-0.0034	-0.0056	-0.0081	-0.0157	-0.0095	0.0059	0.0052	0.0003	-0.003	0.0006	-0.001	0.0034	0.009	0.0115	-0.0004	-0.0075	-0.0085	-0.0021	0.0057	0.0006	-0.0043	-0.0041	-0.0104	-0.0168	-0.0047	-0.0018	-0.0028	0.0054	0.0006	-0.0093	-0.0066	-0.0013	0.0035	0.0071	0.001	-0.01	-0.0066	0.002	0.0041	-0.0012	0.0036	0.0022	0.0038	0.0076
0.0006	0.0016	0.0013	-0.0013	-0.0045	-0.0081	-0.0108	-0.0066	-0.0091	-0.0122	-0.0098	-0.0013	0.0018	-0.0013	0.001	0.0012	-0.0043	0.0037	0.0083	0.0109	0.0034	-0.001	-0.006	-0.0087	-0.0099	-0.0031	-0.0064	-0.0067	-0.0146	-0.0125	-0.0099	-0.0012	0.0027	0.0077	0.0013	-0.0088	-0.0055	0.0095	0.0121	0.0103	-0.0022	-0.0068	-0.0077	-0.0024	-0.0033	-0.0024	-0.0072	0.0051	0.0015	0.0031
0.0083	-0.0047	-0.0151	-0.0147	-0.0133	-0.0178	-0.007	-0.0067	-0.0085	-0.0083	-0.0144	-0.0102	-0.0035	-0.0027	0.002	-0.0017	-0.0056	0	0.0072	0.0062	-0.0007	-0.0017	-0.0033	-0.0013	-0.003	-0.0003	0.007	-0.0077	-0.0179	-0.0165	-0.013	-0.0055	0.0106	0.008	-0.0022	-0.007	-0.0108	-0.0046	0.003	0.0011	-0.0103	-0.0042	-0.0042	-0.001	-0.0075	-0.0123	-0.0107	0.0011	-0.0023	-0.0053
0.0065	-0.0039	-0.0105	-0.0152	-0.0166	-0.0111	-0.0092	-0.0134	-0.0151	-0.0055	-0.0086	-0.014	-0.0113	-0.0022	0.0047	0.0003	-0.0072	-0.0013	-0.0017	-0.0017	-0.0023	0.0012	0.0047	0.0074	0.0024	0.0021	0.0041	0.0003	-0.0072	-0.0001	-0.0046	-0.0071	0.0057	0.0135	0.004	-0.0019	-0.0091	-0.0102	-0.0139	-0.0197	-0.0207	-0.001	0.0023	-0.0001	-0.01	-0.0123	-0.011	-0.0035	0.0036	0.0061
0.0046	0	-0.0043	-0.0045	-0.0117	-0.0112	-0.01	-0.008	-0.0088	-0.0048	-0.0038	-0.0117	-0.0111	0.0007	0.0036	0.002	-0.0058	-0.0095	-0.0108	-0.0026	0.0064	0.0066	0.0066	0.0067	-0.0029	-0.0089	-0.0054	0.0005	0.0062	0.0114	0.0014	-0.0035	0.0035	0.0068	0.0075	0.0047	-0.003	-0.0076	-0.015	-0.0231	-0.023	-0.0063	0.0001	0.0016	-0.0081	-0.0148	-0.0112	-0.0041	0.0095	0.0074
0.0124	0.0002	-0.0065	-0.0123	-0.0099	-0.0027	-0.0018	-0.0026	-0.0074	-0.0037	-0.0059	-0.0108	-0.0081	-0.0012	0.0018	-0.0031	-0.0105	-0.0093	-0.0005	0.0055	0.01	0.004	0.0016	0.0004	-0.0065	-0.0065	-0.0096	-0.0001	0.0104	0.0141	0.008	0.001	0.0063	-0.0029	0.0003	0.0006	-0.0038	-0.0075	-0.0059	-0.0042	-0.0119	-0.0077	-0.0018	-0.0005	-0.0098	-0.0086	-0.0059	-0.0038	-0.0032	-0.0012
0.0101	-0.0013	-0.0035	-0.0056	-0.003	-0.0031	-0.0054	-0.0046	-0.0077	-0.0014	-0.0051	-0.0125	-0.0105	-0.0064	0.0007	-0.0014	-0.0131	-0.009	0.0031	0.0114	0.0041	0.0092	0.0056	-0.0025	-0.0077	-0.0075	-0.0094	-0.0027	0.0051	0.0113	0.0129	0.0115	0.0066	0.0028	0.0007	0.0062	-0.0027	-0.0078	-0.0044	0.006	0.0083	-0.0018	0.0053	-0.0052	-0.0125	-0.0046	-0.0034	-0.0114	-0.0057	0
-0.0005	-0.0034	-0.0038	-0.0038	-0.0018	-0.0056	-0.0133	-0.0033	0.0018	0.0085	0.0041	-0.0028	-0.0115	-0.0083	-0.006	-0.0048	-0.0103	-0.0056	0.0067	0.0036	0.0062	0.0067	0.0038	-0.0007	-0.006	-0.0132	-0.0109	-0.0078	0.0036	0.0157	0.0142	0.0109	0.0045	0.004	0.0016	0.0023	0.0047	0.0031	0.0008	0.0121	0.016	0.0074	0.0043	-0.0048	-0.0157	-0.0127	-0.0112	-0.0116	-0.0032	-0.0013
-0.0007	-0.0012	0.0014	-0.0003	-0.0069	-0.005	-0.0121	-0.006	0.0013	-0.0018	-0.0058	-0.0089	-0.0047	-0.0019	-0.0029	-0.0037	-0.0033	0.0007	0.0027	0.0079	0.0095	0.0003	-0.0002	0.0024	0.0024	-0.0049	-0.0049	0.004	0.0096	0.0155	0.0114	0.0014	-0.0082	-0.0121	-0.0062	-0.0002	-0.0022	-0.0036	0.0027	0.005	0.0115	0.0107	-0.0031	-0.011	-0.0107	-0.0033	-0.002	-0.0044	0.0021	-0.0059
-0.0018	-0.0049	-0.006	-0.0061	-0.0029	-0.0073	-0.0069	-0.0037	-0.0098	-0.0057	-0.005	-0.0078	-0.0113	-0.0066	-0.0086	-0.0104	-0.0052	-0.0047	-0.0049	0.0032	0.0094	0.0079	0.0011	-0.0001	0.0037	-0.0008	-0.0075	0.001	0.0096	0.0079	0.0051	0.0024	-0.0069	-0.0091	-0.0025	-0.0004	0.0004	-0.0064	-0.0078	-0.0055	-0.0005	0.0009	-0.0029	-0.0014	0.0004	0.0069	0.0057	0.004	0.0018	-0.0079
-0.0087	-0.0129	-0.0055	-0.0112	-0.0025	0.0028	-0.0007	-0.0024	-0.0157	-0.0166	-0.0059	-0.0005	-0.0095	-0.0071	-0.0074	-0.0047	-0.0009	-0.0022	0.0024	0.0055	0.0057	0.003	0.0019	0.0043	0.0042	0.0089	-0.0062	-0.0026	0.0075	-0.0042	-0.0055	-0.0031	0.0025	0.0016	-0.0002	-0.0012	0.0026	-0.0069	-0.0033	-0.0072	-0.0065	-0.0018	-0.0004	-0.0014	-0.0015	0.0013	0.005	0.0051	0.0016	-0.0079
-0.0038	-0.0119	-0.0052	-0.0088	-0.0019	0.0016	0.0031	0	0.003	-0.0078	-0.0018	-0.0033	-0.0056	-0.0059	-0.0033	0.0034	0.0044	0.001	0.0051	0.0003	0.0042	0.0052	0.0024	0	0.0019	0.0099	0.0028	-0.0029	0.0025	-0.0067	-0.0101	-0.0041	-0.0009	0.0056	-0.0041	-0.0012	0.0058	-0.0043	-0.0009	0.0006	-0.0077	-0.0002	0.0025	-0.0025	-0.0038	-0.0069	-0.0019	0.0036	-0.0038	0
0.0082	0.0046	0.0006	0.0008	0.0039	-0.0021	-0.0003	0.0048	0.0169	0.0115	0.0074	0.0002	-0.0022	-0.0053	-0.0012	0.0047	0.0089	0.0019	-0.0033	-0.0034	0.0034	-0.0013	0.0001	-0.0061	-0.002	0.0072	0.0063	-0.0043	-0.0007	0.0018	0.0063	0.0023	-0.0014	-0.0057	-0.0128	-0.0077	0	-0.0063	0.003	-0.0005	-0.0059	0.0007	0.0049	0.0113	0.0032	-0.0024	-0.0048	0.0056	0.0014	0.002
0.0122	0.0034	0.0072	0.0112	0.0068	-0.0049	0.0004	0.0103	0.0185	0.0139	0.0064	0.0003	-0.0032	-0.0019	0.0013	0.0094	0.0061	0.0002	-0.0063	-0.0065	0.0019	-0.0059	-0.0117	-0.0134	-0.0031	0.0015	0.0085	0.0024	-0.0007	-0.002	0.0072	0.0036	0.0044	-0.0011	-0.0034	0.001	-0.002	-0.005	-0.0004	0.0043	0.0003	0.0002	0.004	0.0138	0.0164	0.0045	-0.0039	0.0019	0.0026	0.0068
0.0088	0.0067	0.0065	0.0087	0.002	-0.0053	0	0.0096	0.0143	0.0115	0.0067	-0.0058	0.0002	0.0049	0.0043	0.0014	0.0012	0.0042	-0.0061	-0.0052	-0.0032	-0.0094	-0.0059	-0.0047	-0.0037	0.0009	0.0086	0.0072	0.0006	-0.0026	-0.0038	-0.004	-0.0041	-0.0125	-0.0036	0.0019	0.0002	-0.0057	-0.0017	0.0036	0.003	-0.0038	-0.0013	0.0024	0.0095	0.0037	-0.004	-0.0106	-0.003	0
0.0068	-0.0017	-0.0064	0.0043	-0.0022	0.0012	0.0061	0.0079	0.0086	0.0119	0.0043	-0.002	0	0.0055	0.008	0.0016	-0.0043	0.0038	0.0008	0.0026	-0.0061	-0.0067	-0.0046	-0.0003	-0.0028	0.0058	0.0076	0.0044	-0.0069	-0.0092	-0.0007	0.0039	-0.0119	-0.0225	-0.0097	-0.0023	0.0045	0.0032	-0.0025	0.0036	0.0027	-0.0035	-0.0132	-0.0042	-0.0014	-0.0033	-0.0132	-0.0134	-0.012	-0.0033
0.0039	-0.0052	-0.0053	-0.0021	0.003	0.0092	0.0145	0.0065	0.0033	0.0138	0.0076	0.0019	-0.0047	0	0.0047	-0.002	-0.0102	-0.0066	0.0013	0.0042	-0.0014	-0.0031	-0.0045	-0.0014	-0.0041	-0.0002	0.0001	0.002	-0.0066	-0.012	0.0029	0.0083	-0.01	-0.0146	-0.0114	-0.006	-0.0018	0.0067	0.0073	0.0083	0.0114	-0.001	-0.0155	-0.0148	-0.006	-0.0074	-0.0107	-0.0086	-0.0007	0.0011
-0.0029	-0.0079	-0.0036	0.0004	0.008	0.0131	0.0136	0.0059	0.0022	0.0029	0.0054	-0.0024	-0.002	0.0013	0.0098	0.002	-0.0065	-0.0043	0.0039	0.0019	0.0014	-0.0011	-0.0036	0.0006	0.0011	-0.0007	-0.0042	-0.0003	-0.006	-0.0158	-0.0047	-0.0031	-0.0035	-0.0024	-0.0058	-0.0015	-0.0042	0.0063	0.0161	0.0124	0.0113	-0.001	-0.0095	-0.0158	-0.0039	-0.0022	-0.0086	-0.0051	0.0025	-0.0069
-0.0101	-0.0169	-0.0069	-0.0024	0.0094	0.0106	0.0134	0.0074	0.0057	0.0044	-0.0032	-0.0059	-0.0019	0.0018	0.0136	0.0052	0.0036	0.001	-0.0002	-0.001	-0.0038	-0.0042	-0.005	0.0043	0.0039	0.0005	-0.0026	-0.0029	-0.0071	-0.0088	-0.0088	-0.004	-0.0004	0.0012	0.0042	0.0048	-0.0094	0.0006	0.0113	0.0155	0.0096	-0.0031	-0.0072	-0.0114	-0.0076	0.0032	0.0017	-0.0066	-0.0067	-0.0119
-0.0048	-0.009	-0.0071	-0.0006	-0.0006	0.0018	-0.0012	-0.0047	0.0065	0.005	-0.0025	-0.0068	-0.0061	0.004	0.009	0.0089	-0.0009	-0.0026	0.0003	-0.0002	-0.0022	-0.001	-0.0039	-0.0021	-0.0041	0.0061	0.0012	-0.0034	-0.0078	-0.0036	-0.0011	-0.0017	-0.0004	-0.0009	0.0003	-0.0024	-0.0104	-0.0127	-0.0067	0.0024	0.0058	0.0026	-0.009	-0.0068	-0.0064	-0.0015	0	-0.0021	-0.0086	-0.0159
-0.0067	-0.0033	-0.0044	0.0004	-0.0003	-0.0037	-0.014	-0.0116	0.0053	0.0053	-0.0039	-0.0116	-0.0071	0.0004	0.0047	0.0037	-0.0016	-0.0052	-0.0047	-0.0036	-0.001	0.0006	-0.0019	-0.0028	-0.011	-0.0096	-0.0037	-0.0033	-0.0028	0.001	0.0033	0.0006	-0.001	0.0002	0.0052	-0.001	-0.0073	-0.0115	-0.0072	-0.0076	-0.0028	-0.0005	-0.0108	-0.0066	-0.0087	-0.0036	-0.0076	-0.0038	0.0002	-0.004
-0.0091	-0.0038	-0.0023	0.0038	0.0006	-0.0044	-0.0137	-0.0103	0.001	0.0066	0.0025	-0.0046	-0.0115	-0.0065	0.0008	0.0025	0.0004	0.0048	0.0032	-0.0049	-0.0019	0.0078	0.0088	-0.0001	-0.0103	-0.0087	-0.0074	-0.0058	-0.0046	0.0049	0.0038	0	0.002	0.0078	0.0091	-0.0011	-0.0066	-0.0025	-0.0086	-0.0088	-0.0039	-0.0047	-0.0177	-0.0142	-0.0087	-0.0028	-0.0045	0.0034	0.0116	0.0137
-0.0076	-0.0109	-0.0073	0.0004	0.0041	-0.0029	-0.0132	-0.0127	0.0019	0.0051	0.0108	0	-0.0093	-0.0148	-0.0072	0.0033	-0.0026	0.0093	0.0124	0.0017	0.0035	0.004	0.0108	0.0025	-0.0105	-0.0077	-0.008	-0.0086	-0.0039	-0.0016	-0.0009	-0.0008	-0.0021	0.0056	0.0074	-0.0027	-0.0099	-0.0058	-0.0089	-0.007	-0.0034	-0.0004	-0.0135	-0.02	-0.0125	-0.0089	-0.0059	-0.0062	0.0018	0.006
-0.0093	-0.0152	-0.0097	-0.0033	0.0022	-0.0008	0.0013	-0.0004	0.0061	0.0066	0.0089	0.0051	-0.0016	-0.0038	-0.0115	-0.0019	-0.0044	0.0095	0.0172	0.011	0.0044	-0.0022	-0.0027	-0.0012	-0.0069	-0.006	-0.0082	-0.0103	-0.0028	-0.0001	-0.0056	-0.0091	-0.0092	-0.0098	-0.0093	-0.0094	-0.0061	-0.0081	-0.0067	-0.0012	0.0035	0.0044	-0.0083	-0.0131	-0.0053	-0.0038	-0.006	-0.0113	-0.0112	-0.0066
-0.003	-0.0076	-0.0064	0.0002	0.0038	0.001	0.0037	0.0047	0.0117	0.0042	0	-0.0018	0.003	-0.0087	-0.0117	-0.009	0.0006	0.0101	0.0142	0.0133	0.0112	0.0013	0.0001	0.0036	0.0029	0.0039	-0.0002	-0.0051	0.0015	0.004	-0.0066	-0.0087	-0.0073	-0.0197	-0.0193	-0.0149	-0.0096	-0.0091	-0.0078	0.0004	0.0026	-0.0048	-0.0169	-0.012	0.0002	-0.0026	-0.0071	-0.0124	-0.0091	-0.0074
-0.0013	-0.0003	-0.0043	-0.0049	0.0048	0.006	0.0052	-0.001	0.0029	0.0012	-0.0094	-0.0123	-0.0045	-0.0092	-0.0075	-0.0073	0.0083	0.012	0.0101	0.0096	0.0104	0.004	0.0003	0.0001	-0.0053	0.0008	-0.0021	-0.0084	-0.0009	-0.0013	-0.004	-0.0028	-0.0022	-0.0151	-0.0112	-0.0093	-0.0056	-0.0076	-0.0103	0.0013	0.0028	-0.01	-0.0143	-0.0023	0.0032	-0.0005	-0.002	-0.0096	-0.0125	-0.0179
0.0002	-0.0016	-0.0029	-0.0008	-0.0002	0.001	0.0038	-0.0015	0.0037	-0.0015	-0.0098	-0.0096	-0.0029	-0.0031	-0.0026	-0.0023	0.006	0.0174	0.0115	0.0095	0.0075	0.006	0.007	-0.0003	-0.0089	-0.005	-0.005	-0.0023	-0.0017	-0.0039	0.0028	0.0071	0.0076	-0.0021	-0.003	-0.0035	0.0006	-0.0094	-0.013	-0.0062	0.0017	-0.0022	0.0025	0.002	-0.0019	-0.0008	0.0005	-0.0077	-0.0086	-0.0184
0.002	0.0054	0.0008	-0.0016	-0.004	-0.0057	-0.0007	-0.0028	0.0051	-0.0024	-0.0086	-0.013	-0.009	0.0017	-0.0062	-0.0039	0.0005	0.0105	0.007	0.0029	0.0041	0.0068	0.0051	0.0022	-0.0004	-0.0019	-0.0026	0.0049	-0.0027	-0.0061	0.0038	0.0086	0.0111	0.0079	-0.0051	-0.0091	0.0008	0.0023	-0.0042	-0.0044	0.0044	0.0077	0.006	0.0034	0.0001	-0.0028	-0.0026	-0.0062	-0.0043	-0.0087
0.0037	0.0011	-0.0001	0.0051	0.0021	0.0058	0.0046	0.0078	0.0048	-0.0015	-0.0017	-0.0044	-0.0028	0.0017	-0.0018	-0.0023	-0.0015	0.0034	-0.0023	-0.0008	0.0043	0.0055	0.005	0.0059	0.0066	0.0019	0.003	0.0059	-0.0039	-0.0099	-0.0004	0.0147	0.0126	0.0083	0.0019	-0.0084	-0.0048	0.0015	0.0079	0.0029	-0.0006	0.0093	0.0067	0.0053	0.0027	-0.0051	-0.013	-0.0059	-0.0044	-0.0084
0.0074	-0.0014	-0.0029	0.0045	0.0044	0.0072	0.0083	0.0135	0.0046	-0.0061	-0.0053	-0.0013	-0.0036	-0.0006	-0.0025	0.0012	0.005	0.0061	-0.0009	-0.0059	-0.0054	-0.0089	-0.008	0.005	0.005	-0.0002	0.0074	0.0101	0.0001	-0.0028	0.01	0.0124	0.0113	0.0101	0.0058	-0.0045	-0.0103	-0.0059	-0.0018	0.0021	-0.0065	-0.0064	-0.0008	-0.0002	0.0032	-0.01	-0.0107	-0.0032	-0.0073	-0.0132
0.0062	0.0031	-0.0023	-0.0031	0.0004	0.0018	0.0029	0.0063	0.0068	0.003	-0.0007	0.0012	-0.0051	-0.0026	-0.0013	-0.0018	0.002	0.0068	0.0006	-0.0071	-0.0021	-0.0124	-0.0166	-0.0078	0.0065	0.0057	0.0064	0.008	0.0047	0.0032	0.0038	0.0154	0.011	0.002	0.0004	0.0004	-0.0035	-0.009	-0.0063	0.0006	-0.0041	-0.0071	-0.0019	-0.0058	-0.004	-0.0135	-0.0108	-0.0015	-0.0109	-0.0128
0.0029	-0.0007	-0.0063	-0.0026	0.0047	0.0072	0.0093	0.0039	0.0054	0.0093	0.0069	0.0018	0.0009	-0.0048	-0.0028	-0.0062	-0.0016	0.0041	0.0084	0.0018	0.0003	-0.008	-0.0089	-0.0018	0.0036	0.0049	0.0075	0.0013	-0.0087	-0.0105	-0.0024	0.0081	0.0067	-0.0035	0.0014	0.003	-0.0015	-0.0024	0.0049	0.0063	0.0038	-0.0024	-0.0095	-0.0148	-0.0022	-0.0036	-0.0044	-0.0047	-0.0083	-0.0066
-0.0025	-0.0052	-0.0108	-0.0017	0.0034	0.0156	0.0083	0.0057	0.0111	0.0121	0.0118	0.0038	-0.0017	-0.0081	-0.0068	-0.0078	-0.0047	0.0062	0.0132	0.0049	-0.0029	-0.0118	-0.002	-0.0018	-0.0086	-0.0045	0.006	0.0048	-0.0016	-0.0051	-0.0014	-0.0006	-0.005	0.0012	0.0059	0.0049	-0.0036	-0.0013	0.0051	-0.0024	-0.0045	-0.0079	-0.009	-0.0007	-0.0029	-0.0018	-0.0011	-0.0074	-0.0085	-0.0053
-0.0023	-0.009	-0.0154	-0.0075	0.0063	0.0109	0.0006	0.0022	0.0106	0.0119	0.0073	0.0032	-0.002	-0.005	-0.0056	-0.0069	-0.0025	0.001	0.0096	0.0061	-0.0079	-0.0137	-0.0038	-0.0021	-0.0112	-0.0099	-0.0079	0.0012	0.0025	0.007	0.0093	-0.0033	-0.0021	0.0073	0.011	0.013	0.0063	0.0048	-0.0017	-0.0054	-0.0013	-0.0074	-0.0031	0.005	0.0074	0.0036	-0.0002	0.0004	-0.0032	-0.001
-0.0017	-0.0039	-0.0125	-0.0061	0.0019	0.0006	-0.0046	-0.0038	0.0069	0.0054	0.0059	0.0009	-0.0011	-0.0068	-0.008	-0.0077	-0.0065	0.0049	0.0057	-0.0026	-0.0121	-0.0112	-0.0033	-0.0034	-0.0062	-0.0077	-0.0082	-0.002	0.0026	0.0033	0.0034	-0.001	-0.003	0.0027	0.0096	0.0106	0.0054	0.0082	-0.0032	-0.0044	-0.0029	-0.0051	-0.0047	0.0024	0.0034	0.0023	0.0004	-0.0014	0.0006	-0.0031
-0.0144	-0.0092	-0.0021	0.0039	0.0077	-0.0006	-0.0057	-0.0022	0.0005	0.0071	0.0026	-0.0008	0.0016	0.0024	0.0011	-0.0047	0.0004	0.0002	-0.0011	-0.0032	-0.0012	-0.0046	0.0074	0.0032	-0.0034	-0.0048	-0.0069	-0.0043	-0.0001	-0.0012	-0.0029	-0.0057	-0.0104	-0.0088	0.0009	0.0098	0.01	0.0014	-0.0128	-0.0167	-0.0085	-0.0045	-0.0094	-0.0054	-0.0041	0.0003	0.0045	0.0037	-0.0002	0.0019
-0.0044	-0.014	-0.0034	-0.0014	-0.0018	-0.0031	-0.0046	-0.0037	0.0065	0.0048	0.0013	-0.0038	-0.0014	0.0063	0.0035	0.0065	0.0023	-0.0005	0.0026	0.0036	0.0035	0.0055	0.0073	0.0092	-0.0035	-0.0009	-0.0002	-0.0028	-0.0066	-0.0104	-0.0098	-0.0091	-0.0066	-0.0093	-0.0071	-0.0005	0.0036	-0.0042	-0.0188	-0.0163	-0.0079	-0.0007	-0.0043	-0.0036	-0.0058	-0.0026	-0.0012	0.005	-0.0032	-0.0022
0.0002	-0.0071	-0.01	-0.0078	-0.0069	-0.0057	-0.0014	0.001	0.0013	0.0076	-0.0006	-0.0016	0.0025	0.0036	0.0008	0.0017	0.0018	0.0028	0.0062	-0.0037	0.0012	0.0052	0	-0.0005	0.0006	0.0019	0.001	0.0002	-0.0097	-0.0062	-0.0145	-0.0128	-0.0046	0.0003	-0.0096	-0.0052	-0.0054	0.0011	0.0012	-0.0035	-0.0023	-0.0023	-0.003	-0.0032	-0.0042	-0.0024	-0.0046	-0.0037	-0.0061	-0.0058
-0.0074	-0.0045	-0.0037	-0.0015	-0.0032	0.0012	0.0076	0.004	-0.0011	-0.0013	0.002	0.0011	0.0028	0.0012	0.0002	-0.0025	-0.0064	-0.0025	-0.007	-0.0057	0.0017	0.003	0.0027	0.0001	-0.0023	0.003	0.0029	-0.0046	-0.0118	-0.0096	-0.0096	-0.0089	-0.0051	-0.0034	-0.0089	-0.0079	-0.0023	0.0035	0.0114	0.0032	-0.0023	0.0033	0.0057	-0.0021	-0.0022	-0.001	-0.004	-0.0029	-0.0003	0.0008
-0.0073	-0.0043	0.0014	-0.0044	-0.0072	-0.0047	-0.0014	0.0058	0.0029	-0.0025	-0.0031	-0.0051	-0.0065	-0.0072	0.002	0.0029	-0.009	-0.0049	-0.0045	-0.0044	0.0045	0.0072	0.0058	0.0037	0.0026	0.0012	0.0049	-0.0004	-0.006	-0.0053	-0.0046	-0.0011	0.0034	-0.0027	-0.0098	-0.0049	-0.0003	0.0011	0.0013	0.0007	-0.0022	0.003	0.006	-0.0017	-0.0042	-0.006	-0.0085	-0.007	0.0004	0.0035
-0.0055	-0.005	-0.0067	-0.0101	-0.0081	-0.0092	-0.0101	-0.0015	-0.0008	-0.0051	-0.0008	-0.0006	-0.0084	-0.01	-0.0057	-0.0024	-0.0032	0.0023	0.0017	0.0037	0.0074	0.0022	0.0014	0.0033	-0.0022	0.0022	0.0022	0.008	0.002	-0.0019	-0.0048	0.0033	0.0055	0.0015	-0.0081	0	0.0023	-0.006	-0.0047	-0.0015	0.0032	0.0048	0.0031	-0.0007	0.0015	-0.0061	-0.0114	-0.0112	-0.003	0.0008
-0.0057	-0.0031	-0.0053	-0.0103	-0.0066	-0.0096	-0.0141	-0.0116	-0.0086	-0.0051	-0.0036	-0.0011	-0.0014	-0.0116	-0.0087	-0.007	-0.0024	0.005	0.0057	0.0125	0.0026	-0.0003	0.0005	0.0002	-0.004	0.0051	0.0067	0.0024	-0.0091	-0.0149	-0.0046	0.004	0.0093	0.0023	-0.0092	-0.0045	0.0031	-0.0041	-0.0112	-0.0054	0.0044	0.0062	0.0063	0.0049	0.0053	-0.0012	-0.0111	-0.0084	-0.0119	-0.0133
-0.0055	-0.0101	-0.0091	-0.0089	-0.004	-0.0052	-0.0114	-0.0088	-0.0005	-0.0025	-0.0065	-0.0021	0.0002	-0.0081	-0.0056	-0.0044	0.0012	0.0001	-0.0011	0.0065	-0.0001	0	-0.0012	0.0012	0.0006	0.0068	0.0103	-0.0004	-0.0129	-0.0129	-0.0036	0.003	0.0094	0.0033	-0.0048	-0.0037	-0.0006	-0.0035	-0.0095	-0.0091	-0.0033	-0.0029	0.0009	0.0033	0.004	0.0018	0.0006	-0.0065	-0.0151	-0.0143
-0.0054	-0.011	-0.0132	-0.0089	-0.0105	-0.0037	-0.0154	-0.0175	-0.0073	-0.0034	-0.0049	-0.0041	-0.0079	-0.0066	-0.0073	-0.0001	0.0074	0.007	0.0059	0.0014	0.001	-0.0009	-0.0019	-0.0008	0.0034	0.0062	0.0026	-0.0056	-0.0044	-0.0046	-0.0053	-0.0015	0.0111	0.0081	-0.0024	-0.0043	-0.0047	-0.0049	-0.0059	-0.0094	-0.0068	-0.0037	-0.0004	-0.0004	-0.0024	0.0019	0.0042	-0.0032	-0.0069	0.0011
-0.0048	-0.0058	-0.0059	-0.0106	-0.0068	-0.0043	-0.0137	-0.0116	-0.0068	-0.0028	0.0031	0.0042	-0.0071	-0.0019	0.0015	0.0019	0.0063	0.0063	0.0053	-0.0019	-0.0082	-0.0049	-0.0065	0.002	0.0008	0.0064	0.0045	0.0007	-0.007	0	0.0007	0.0042	0.0052	0.0079	0.0014	-0.0008	-0.0058	-0.005	-0.0046	-0.0119	-0.0088	-0.0029	0.0028	0.0007	0.0052	0.0009	-0.0007	-0.0109	-0.0085	-0.0045
0.0023	0.0017	-0.0016	-0.0039	0.0006	-0.0029	-0.0119	-0.0095	-0.0083	-0.0017	0.0038	0.0045	-0.0027	-0.0035	-0.0014	0.001	0.0067	0.0082	0.003	-0.0028	-0.0055	-0.0034	-0.0025	0.001	0.0027	0.0014	-0.0003	-0.0042	-0.0085	-0.0099	-0.0074	0.0021	0.0042	0.0011	-0.0045	-0.0062	-0.0045	-0.0014	-0.002	-0.0086	-0.0069	-0.0077	0.0004	0.0006	0.0033	0.003	-0.0013	-0.0021	-0.0066	-0.0057
0.0109	0.0062	0.0036	0.0051	0.0039	-0.0028	-0.0088	-0.0027	-0.005	-0.0027	-0.003	0.0018	-0.0007	-0.0023	-0.0027	-0.002	0.0011	0.0007	-0.0024	0.0024	0.0006	-0.0004	0.0025	-0.0006	0.0073	0.0039	0.0008	-0.0032	-0.0091	-0.0091	-0.0074	-0.0008	0.0017	0.0009	0.0019	-0.0004	-0.0028	-0.005	-0.0038	-0.0025	-0.0023	-0.0083	-0.0039	-0.001	0.0035	0.0016	0.0011	0.0023	0.0044	-0.003
0.0106	0.0091	0.0088	0.0088	0.009	0.0095	0.0029	0.0024	0.0056	0.0052	-0.0004	-0.0073	-0.0025	-0.0008	0	-0.0022	-0.002	-0.0036	-0.0006	0.0054	0.0017	0.0019	0.0025	0.0094	0.0088	0.0031	-0.004	-0.0039	-0.0092	-0.0079	-0.0025	-0.0009	0.0039	0.0024	0.0052	0.0029	-0.0002	-0.001	-0.0057	-0.0127	-0.0137	-0.0068	-0.0055	0.0036	0.0013	-0.0074	-0.0058	0.0039	0.0019	-0.0049
0.0119	0.0132	0.0115	0.0165	0.0189	0.0146	0.0052	0.0081	0.0058	0.0024	0.0024	0.0052	0.0003	0	0.0051	0.0007	0.0056	-0.0014	-0.0013	0.0066	0.0021	0.0007	0.0033	0.0068	0.0016	-0.0068	-0.0098	-0.0089	-0.0088	-0.0033	-0.0048	-0.0041	0.0023	0.0045	0.0099	0.0019	0.0029	0.0038	0.0037	-0.0079	-0.0128	-0.0113	-0.011	0.0005	0.0046	-0.0039	-0.0034	0.006	0.005	-0.0079
0.0118	0.0079	0.0078	0.0146	0.0199	0.011	0.0004	-0.0018	-0.0027	-0.0032	-0.0002	0.0077	-0.0016	-0.0035	0.0025	0.0009	0.0038	0.0016	0.0002	0.0004	0.0001	-0.0011	-0.0022	-0.0034	-0.0057	-0.0057	-0.001	-0.002	-0.007	-0.0066	-0.0069	-0.0063	0.0001	0.0008	-0.0019	0.001	0.0009	-0.003	-0.0045	-0.007	-0.0098	-0.0081	-0.0036	0.0024	0.0115	0.0067	0.0023	0.0003	-0.0031	-0.0086
0.0106	0.0062	0.0058	0.0104	0.0119	0.0018	0.0017	-0.0001	-0.0052	0.0001	0.0052	0.0093	0.0054	0.0038	-0.001	-0.005	-0.0037	-0.0006	-0.0012	-0.0053	-0.0042	0.0035	-0.006	-0.0075	-0.0054	0.0008	0.0046	0.0056	-0.0039	-0.009	-0.014	-0.0068	0.0052	0.0033	0.0014	0.0018	-0.0047	-0.0092	-0.0162	-0.0119	-0.0047	0.0011	0.0045	-0.0003	0.0052	0.0074	0.0018	-0.0078	-0.0064	-0.0064
0.0124	0.007	0.0086	0.0064	0.0046	-0.0039	-0.0006	0.0007	-0.0022	0.0066	0.011	0.0065	0.0073	0.0089	0.0012	-0.0084	-0.0028	0.0046	0.0023	0.0019	-0.0001	-0.0007	-0.0109	-0.0085	-0.001	0.0028	0.0031	0.0009	-0.0001	-0.0027	-0.0085	-0.0076	0.0053	0.0069	0.0082	0.0082	0.0015	-0.0063	-0.0061	-0.0007	0.0016	0.0046	-0.0008	-0.0023	-0.0007	0.0057	-0.0018	-0.0072	-0.0131	-0.014
0.0069	0.0014	0.0077	0.007	-0.0023	-0.0089	-0.0044	-0.0006	-0.0013	0.0087	0.0109	0.0075	0.0014	0.0033	-0.0018	-0.0068	-0.0039	-0.0004	0.0017	0.0026	0.0042	-0.0086	-0.0074	-0.0028	0.002	-0.0009	-0.0072	-0.0069	-0.0011	-0.0011	-0.0056	-0.0007	0.007	0.0094	0.0087	0.0096	-0.003	-0.004	0.0001	-0.001	-0.0069	-0.0039	-0.009	-0.0067	0.0021	0.0057	-0.0079	-0.0068	-0.011	-0.0098
0.0005	-0.0039	-0.0012	-0.0028	-0.0081	-0.0078	0.0034	0.0034	0.0011	0.0041	0.0095	0.0077	0.0027	0.0041	0.0059	0.0046	-0.0008	-0.0071	-0.0054	-0.0048	-0.0108	-0.0096	-0.0061	-0.0083	-0.0058	-0.007	-0.0093	-0.0078	-0.0036	0.0003	0.0014	0.0021	0.0027	0.005	0.0006	-0.0011	-0.0075	-0.0081	-0.0036	-0.0029	-0.009	-0.0079	-0.0003	0.0016	0.0054	-0.0001	-0.0072	-0.0121	-0.0129	-0.0132
-0.0022	0.001	0.0001	-0.0041	-0.0097	-0.0049	0.005	0.0011	-0.001	0.0044	0.0061	0.0033	-0.0028	0.0015	0.0102	0.0089	0.0023	-0.0026	-0.0101	-0.0105	-0.0135	-0.0109	-0.0038	-0.0054	-0.0053	-0.0054	-0.005	-0.0011	0.003	0.0074	0.0042	0.002	0.0018	0.0017	-0.0051	-0.0072	-0.0086	-0.0044	-0.0036	-0.0053	-0.0126	-0.0091	0.0031	0.0028	0.0037	0.0007	-0.0082	-0.01	-0.0133	-0.0131
-0.0079	-0.003	0.0045	-0.0006	-0.0045	0.0025	0.0086	-0.0023	-0.0056	0.0052	0.0036	-0.0041	-0.0028	0.0044	0.007	0.0006	0	0.0038	-0.0018	-0.0035	-0.0097	-0.0138	-0.0055	-0.0004	-0.0044	-0.0004	0.0018	0.0015	0.0085	0.0088	0.0047	0.002	0.0045	-0.001	-0.0051	-0.0038	-0.0011	0.0015	-0.0004	-0.0056	-0.0132	-0.0046	0.0021	0.0033	0.0014	0.0029	-0.0005	-0.0088	-0.0132	-0.0123
-0.0044	-0.0037	0.001	-0.0005	0.0012	0.0048	0.0078	-0.0037	-0.0057	0.0036	0.004	0.0007	0.002	0.0039	0.006	-0.0031	-0.0014	-0.0021	0.0002	0.0078	-0.0001	-0.0102	-0.0033	-0.0027	-0.0015	-0.003	0.0012	0.0035	0.004	0.0006	-0.0023	0.0043	0.0044	-0.0021	0.0073	0.0078	0.0071	0.0065	0.0099	0.0019	-0.0055	-0.0027	0.0015	0.0024	0.0022	0.0031	0.0013	-0.0063	-0.0148	-0.0163
0.0015	-0.0057	-0.004	-0.0001	0.0002	0.0035	0.0071	0.0026	-0.0025	0.0016	0.004	0.0032	-0.0005	0.0042	0.002	-0.0034	-0.0063	-0.0098	-0.0059	0.0052	0.0063	-0.0012	0.0014	0.0018	-0.0009	0.0003	0.0032	0.0029	0.0018	-0.0087	-0.0059	0.0013	0.0025	0.0092	0.012	0.0086	0.0008	-0.0005	0.0063	0.0064	0.0039	-0.0016	-0.0055	-0.0029	-0.0024	0.0061	0.0002	-0.0038	-0.0125	-0.0085
0.002	-0.0061	-0.0077	0.0017	0.0027	-0.0044	-0.0009	0.003	0.0031	0.0029	0.0027	-0.0035	-0.0052	0.0009	-0.006	-0.0089	-0.0105	-0.0103	-0.0001	0.011	0.01	0.012	0.0114	0.0152	0.0109	0.0035	-0.0017	0.0057	0.0031	-0.0041	-0.0001	0.003	0.0018	0.0098	0.0108	0.0024	-0.0015	-0.0099	-0.0021	0.0049	0.0032	0.0063	0.0001	-0.0048	-0.0019	0.0002	-0.0009	-0.0036	-0.0027	-0.0002
0.0037	0.0022	-0.0014	-0.0019	-0.003	-0.0067	-0.0086	-0.0058	-0.0004	0.0011	0.0006	-0.0031	-0.0024	-0.0013	-0.0063	-0.005	-0.0084	-0.0056	0.0042	0.0081	0.0098	0.0094	0.0152	0.0172	0.0136	0.0072	0.0012	0.0023	0.0008	-0.0007	-0.0029	0.0003	-0.0015	-0.0015	0.0012	-0.0037	-0.0026	-0.0013	0.0007	-0.0012	-0.0025	0.0074	0.0048	-0.0031	-0.0022	-0.004	-0.0023	0.0048	0.001	0.0009
0.0018	-0.0013	-0.0027	-0.0044	-0.0031	-0.0043	-0.0088	-0.0045	-0.0011	0.0049	0.0027	-0.0063	-0.0055	-0.0051	-0.0037	-0.0042	-0.0079	-0.0023	0.003	0.008	0.0083	0.0038	0.0122	0.0142	0.014	0.0156	0.0091	-0.0037	-0.0058	-0.0045	0.0002	-0.002	-0.002	0.0008	-0.0007	-0.0127	-0.006	-0.0007	0.007	0.0031	-0.006	-0.0051	-0.0023	0.0045	0.0062	0.0027	0.0022	0.0051	0.002	0.0017
0.0014	-0.003	-0.0075	-0.008	-0.0026	-0.0014	-0.0027	0.0044	0.0074	0.0081	0.0037	-0.0013	-0.0057	-0.0054	-0.0076	-0.0062	-0.0085	-0.0055	0.0024	0.0065	0.0029	-0.0017	0.0031	0.0122	0.0153	0.015	0.005	-0.0082	-0.0108	-0.0042	0.0054	0.0042	0.0029	0.0021	0.0048	-0.0073	-0.0054	0.0026	0.0038	-0.0015	-0.0073	-0.0047	0.0008	0.0115	0.0149	0.0047	0.0038	0.0018	0.0013	-0.0038
-0.0008	-0.0028	-0.0065	-0.0089	-0.0059	-0.001	0.0015	0.0055	0.0113	0.0087	0.0026	-0.0029	0.0024	-0.0054	-0.0057	-0.0035	-0.01	-0.0096	0.0007	-0.0039	0.0001	0.0046	0.0013	0.0076	0.0087	0.0069	0.006	0.0039	0.0025	0.0011	0.0064	0.0112	0.0075	0.0058	0.0078	-0.0011	-0.0009	0.0042	-0.0029	-0.0074	-0.0041	0.0013	0.009	0.0067	0.0128	0.0075	0.0036	-0.0038	-0.0024	-0.0058
0.0065	0.0003	-0.0009	-0.004	-0.0031	0	0.0016	-0.0008	0.0097	0.0066	-0.0026	-0.0032	-0.0038	-0.0091	-0.0065	-0.0023	-0.0073	-0.005	0.0006	-0.0059	0.0025	0.0142	0.0098	0.0091	0.0081	0.0046	0.004	0.0024	0.0052	0.006	0.0077	0.0041	0.0036	0.0063	0.0079	0.0036	-0.0058	0.0004	0.0042	0.0033	0.0021	0.004	0.0057	0.0062	0.0024	0.0044	0.0015	-0.0014	0.0014	0.0006
0.0074	0.0066	0.007	0.0027	-0.0024	-0.0014	-0.0018	-0.0073	-0.0021	0.0005	-0.0085	-0.0102	-0.007	-0.0104	-0.0035	-0.0031	-0.0036	0.0004	0.0057	0.0057	0.0092	0.0096	0.0069	0.0089	0.0093	0.0084	0.0065	0.0045	0.0027	0.0031	0.0072	0.0038	-0.0058	-0.0063	0.0045	0.0031	-0.006	-0.0038	0.0039	0.0105	0.0031	-0.0042	0.0013	0.0057	0.008	0.0013	0.0042	0	-0.0033	-0.0052
0.0039	0.0074	0.002	0.0004	-0.0049	-0.0024	0.0038	0.0052	0.0045	0.0023	-0.0094	-0.0086	-0.0064	-0.0046	-0.0019	-0.0048	-0.005	-0.0026	0.002	0.014	0.0107	0.0051	0.0044	0.0013	0.0053	0.0096	0.0039	0.0049	0.0051	0.0024	0.0025	-0.003	-0.0097	-0.0107	-0.0049	-0.0017	-0.0084	-0.0037	0.0045	0.0116	0.0027	-0.0032	0.0008	0.0001	0.0009	0.0003	0.0008	0.0083	0.004	-0.0009
0.0016	-0.0022	-0.0028	-0.0067	-0.0041	-0.0028	0.0066	0.0071	0.0027	0.0042	0.0004	0.001	-0.0065	-0.0035	-0.0063	-0.0065	-0.0107	-0.0087	-0.0034	0.0024	0.0104	0.0076	-0.0015	0.0002	0.0053	0.0077	0.0074	0.0062	0.0056	0.0025	-0.0022	-0.0056	-0.0003	-0.0037	-0.002	0.0007	-0.0052	-0.008	-0.0022	0.0091	0.004	0.0043	0.0021	0.0005	-0.0145	-0.0117	-0.006	0.0082	0.0064	0.0006
-0.0053	-0.0088	-0.0088	-0.0007	0.0008	-0.0048	-0.0014	-0.0042	-0.0018	-0.0008	0.0057	0.0065	-0.0034	-0.0034	-0.0007	-0.0036	-0.0089	-0.0113	-0.0048	0.0009	0.0072	0.0092	0.0022	0.0042	0.0073	0.0061	0.0023	0.0033	0.0103	0.0055	-0.0017	0.0005	0.0049	-0.0031	-0.0091	-0.0087	-0.0049	-0.0076	-0.0026	0.0009	-0.0027	0.0003	0.0015	0	-0.0171	-0.0143	-0.0048	-0.0002	0.0011	-0.0026
-0.0047	-0.0086	-0.0055	-0.0018	-0.0016	0.0008	-0.0001	-0.0057	-0.006	-0.0035	-0.0001	-0.0006	-0.004	0.0015	0.0067	0.0071	-0.0014	-0.0055	-0.0025	0.0035	0.0085	0.0146	0.0075	0.0055	-0.001	-0.0044	-0.0037	0.0046	0.0053	0.0026	0.0005	0.0021	-0.0004	-0.0045	-0.0079	-0.0054	-0.0003	0.0016	-0.0022	0.0051	-0.0072	-0.0029	-0.0011	-0.0004	-0.0108	-0.0072	0.0015	0.0045	-0.0006	-0.0047
-0.0038	-0.0047	-0.0003	-0.0013	0.0005	0.0081	0.0073	-0.0027	-0.0097	-0.0011	0.0028	-0.0029	-0.0047	0.0024	0.0067	0.007	0.0018	-0.0017	-0.0013	0.0009	0.003	0.0083	0.0107	0.0038	-0.0008	-0.0015	-0.0073	-0.0013	0.0006	0.0004	-0.0013	0.0045	0.0014	-0.0003	-0.0065	-0.0028	0.0056	0.0014	-0.001	-0.0041	-0.0067	-0.0055	0.003	-0.0014	-0.0084	-0.004	-0.0043	-0.0014	-0.0021	-0.0029
-0.0003	0.0013	0.0017	-0.0002	0.0005	0.0089	0.0096	0.0008	0.0036	0.0083	0.0121	0.0019	-0.0047	-0.0042	0.0029	0	0.0027	0.0042	0.0031	0.0023	0.002	0.0074	0.0073	0.0026	-0.0012	0.0011	-0.0043	-0.0036	-0.0019	-0.0062	-0.0009	0.0001	-0.0015	-0.0039	-0.0048	0.001	0.003	0.0011	0.0006	-0.0011	-0.0004	-0.0005	0.0055	0.0007	-0.0048	-0.0082	-0.0053	-0.005	-0.0001	-0.0031
0.0064	0.0024	0.0011	-0.0045	0.0031	0.0098	0.0116	0.0081	0.0102	0.0063	0.0064	0.0034	-0.0016	-0.0025	0.0016	0.0005	0.0002	0.0026	-0.0002	0.0008	0.0044	0.0055	0.0026	-0.002	0.0003	0.002	-0.0022	-0.0009	-0.003	-0.0041	0.0017	0.0026	-0.0016	0.0025	0.003	0.0013	-0.0027	0.0002	-0.0007	0.0022	0.0076	0.0031	-0.0043	-0.0057	-0.0021	-0.001	-0.002	0.0065	0.0058	-0.001
0.0048	0.0056	0.0018	0.001	0.0032	0.0029	0.0003	-0.001	-0.0007	-0.0012	-0.0048	-0.0019	-0.0007	-0.0016	0.0036	0.0029	0.0009	0.0007	0.0038	0.003	0.0004	0.0047	-0.0022	-0.0022	0.0012	0.0028	-0.0063	-0.0048	-0.0078	-0.0032	0.003	0.0065	0.0087	0.0023	0.0005	0.0028	-0.0014	0	0.0015	0.014	0.011	-0.0021	-0.0152	-0.0115	0.0029	0.001	-0.003	0.0041	0.0062	0.0032
0.0017	0.0021	0.0018	0.0133	0.0086	-0.0026	-0.0101	-0.0085	-0.0019	-0.0013	-0.0063	-0.007	-0.0108	-0.0089	0	0.006	0.0075	0.0037	0.0012	0.0046	0.0069	0.0042	0.0004	-0.0015	0.0019	0.0001	-0.0072	-0.0081	-0.0068	-0.0019	0.0002	0.0071	0.0104	0.0034	-0.0033	0.0006	-0.002	0.0016	0.0056	0.0112	0.0122	0.001	-0.0061	-0.009	0.0011	-0.0012	-0.001	0.0008	-0.0052	-0.0026
0.0025	-0.0032	0.0003	0.0102	0.01	0.0039	-0.0082	-0.0078	0.0033	-0.0023	-0.01	-0.0085	-0.0132	-0.0081	-0.0007	0.0066	0.006	0.0019	0.0007	0.0045	0.0112	0.0105	0.0023	-0.0039	-0.005	-0.0031	-0.0058	-0.0042	-0.0059	-0.0059	-0.004	0.0034	0.0033	-0.0063	-0.0012	0.0035	0.0016	0.0018	0.0023	0.0055	0.0084	0.0041	-0.0066	-0.0063	0.0031	0.0032	0.0004	-0.0056	-0.0068	-0.0008
0.0002	0	-0.0023	0.0056	0.0078	-0.0018	-0.0039	-0.0037	0.0029	0.0035	-0.0003	-0.0012	-0.0085	-0.0094	0.0013	0.01	0.0071	0.0044	0.0055	0.0053	0.0041	0.0001	-0.0082	-0.0113	-0.0033	-0.0064	-0.0112	-0.0047	-0.0022	-0.0109	-0.006	-0.0014	-0.0019	-0.0024	-0.0063	-0.0019	-0.003	-0.0025	0.0021	0.0037	0.0048	0.0015	-0.0094	-0.0076	-0.0047	-0.0048	-0.009	-0.0088	-0.0053	-0.0024
0.0068	-0.0011	-0.0041	-0.0019	-0.001	-0.0078	-0.0069	-0.0031	-0.0012	0.003	0.0064	0.0051	-0.004	-0.0062	-0.0005	0.0064	0.009	0.0102	0.0082	-0.0035	-0.0057	-0.0063	-0.0077	-0.0134	-0.0027	-0.0017	-0.0024	0.0002	-0.0003	-0.0064	-0.0055	-0.0014	-0.0028	-0.0084	-0.0131	-0.0046	-0.0003	-0.005	-0.0002	0.003	-0.0036	-0.0062	-0.0094	-0.0064	-0.0129	-0.0104	-0.0133	-0.0124	-0.0095	-0.0054
0.0054	0.0047	0.0033	-0.0012	-0.0086	-0.0067	-0.0065	-0.0037	-0.0035	-0.0006	0.0005	0.0049	0.0041	0.0012	0.0047	0.0121	0.0134	0.0102	0.0094	0.0013	-0.0061	-0.0089	-0.0052	-0.0043	-0.0055	-0.0029	-0.0041	0.0001	-0.0011	-0.0076	-0.0111	-0.0044	0.0034	-0.0032	-0.0064	-0.0035	0.0003	-0.0072	0.0024	0.0011	0.0004	-0.0019	-0.0036	-0.0051	-0.0097	-0.0117	-0.0101	-0.0062	-0.0098	-0.012
0.0035	0.0048	0.0031	-0.0028	-0.0096	-0.0038	-0.0016	-0.005	-0.0062	-0.0026	-0.0025	-0.0029	0.0039	0.0017	0.004	0.0074	0.0096	0.0104	0.0085	0.0052	0.0047	-0.0019	0.0037	-0.0007	-0.0004	-0.001	-0.0055	-0.0038	-0.0014	-0.0049	-0.0061	-0.0068	-0.004	-0.0052	-0.0097	-0.0039	-0.0052	-0.0056	0.0035	0.0021	0.0042	0.0066	-0.0017	-0.0067	-0.0095	-0.0105	-0.0082	-0.0089	-0.0077	-0.0098
-0.0023	0.0006	0.0012	0.0013	0.0016	0.0021	-0.0005	-0.0002	-0.0044	-0.0006	0.0007	-0.0073	-0.0007	-0.0007	0.0012	0.0053	-0.0015	0.0009	0.0035	0.0007	-0.0028	-0.0071	-0.0023	0.0028	0.0064	0.0048	-0.0009	-0.002	-0.0013	-0.0043	-0.0066	-0.0059	-0.0101	-0.0107	-0.0105	-0.0076	-0.0105	-0.0084	-0.0014	-0.0001	-0.0011	0.0002	0.0007	-0.0024	-0.0056	-0.0072	-0.0061	-0.0066	-0.0109	-0.0063
-0.004	0	-0.0007	-0.0022	0.0049	0.0052	0.0036	0.0071	0.007	0.0071	0.0024	-0.0035	-0.0104	-0.0089	-0.0005	0.0029	-0.0034	-0.0046	0.0003	0.0001	-0.0097	-0.0066	0.0055	0.0076	0.0051	0.0051	0.0011	-0.0004	-0.0004	0.0029	-0.0009	0.0022	-0.0058	-0.0058	-0.0024	-0.0032	-0.0075	-0.0083	-0.0087	-0.0032	-0.0048	-0.0027	0.0023	0.0026	0.0043	-0.0026	-0.0078	-0.007	-0.0042	-0.0051
0.0011	0.0066	-0.0001	-0.0042	0.0059	0.001	-0.0019	0.0027	0.0058	0.0127	0.0072	0.0014	-0.01	-0.0081	0.0027	0.0041	-0.001	0	0.0005	-0.0013	-0.0031	-0.0073	-0.0002	0.0055	0.0082	0.0051	0.0053	0.0031	0.0046	0.0043	-0.0014	0.0019	-0.0007	-0.0005	-0.0012	-0.0032	0.0011	0.0008	-0.0054	-0.0027	-0.0049	-0.0035	-0.0018	0.0025	0.0043	-0.0054	-0.0149	-0.0125	-0.0046	-0.0028
0.0044	0.0056	0.0059	-0.0009	-0.0009	-0.0033	-0.0057	-0.0038	-0.0047	0.0021	0.007	0.0058	-0.0005	0.0006	0.0038	0.003	0.0022	-0.0023	-0.0028	-0.0006	0.0043	-0.0001	0.0055	0.011	0.0107	0.0037	0.0033	0.0061	0.0042	-0.0039	-0.003	0.0007	0.0027	-0.0027	-0.007	-0.0022	0.004	0.0043	0.0023	0.0023	-0.0041	-0.0022	-0.0029	-0.0023	0.0045	-0.0033	-0.0105	-0.0088	-0.0012	-0.0054
0.0029	0.0045	0.0062	-0.0023	-0.0048	-0.0036	-0.0042	-0.0053	-0.0052	-0.0028	0.0013	0.0063	0.0011	-0.0041	-0.0003	-0.0046	-0.0057	-0.0034	-0.0055	0.0001	0.0027	-0.0006	0.0079	0.0139	0.0087	0.0047	0.0039	0.0051	0.0027	-0.0022	-0.0053	0.0019	0.0042	0.0003	-0.004	-0.0067	-0.0028	0.0075	0.0123	0.0006	-0.0075	-0.0074	-0.0001	-0.0016	0.006	-0.0002	-0.0072	-0.0073	-0.004	-0.0016
-0.0007	-0.0021	0.002	-0.0055	-0.0048	0.0006	0.0057	0.0044	-0.0027	-0.0035	-0.0035	0.0063	0.0055	-0.0049	-0.0023	-0.0061	-0.0018	-0.0014	-0.0019	-0.0037	-0.0018	-0.0038	0.0013	0.0034	0.0004	0.0007	-0.0005	0.0026	0.0059	-0.0045	-0.0081	0.0026	0.0051	0.0024	-0.0013	-0.0018	0.0024	0.0066	0.0095	-0.0012	-0.0065	-0.0001	-0.0011	0.0029	0.0007	0.0003	-0.0064	-0.0118	-0.008	-0.0058
-0.0047	-0.007	-0.0003	0.0017	0.0025	0.0097	0.0091	0.0051	-0.0032	-0.0023	0	-0.0023	-0.001	-0.0031	0.0036	-0.0008	0.0018	0.006	-0.0002	-0.0038	-0.0095	-0.0075	-0.0027	-0.0022	0.0023	-0.0004	0.0052	0.0088	0.0022	0.0004	-0.0007	0.0038	0.0062	0.0034	0.0045	0.0041	0.0032	0.0064	0.01	0.003	0.0034	0.0019	0.0039	0.0059	0.0041	0.0021	-0.0033	-0.0018	-0.004	-0.0108
-0.0048	-0.0005	0.004	0.0055	0.0066	0.0143	0.0087	-0.0064	-0.0098	-0.0073	-0.0014	-0.0038	-0.0053	-0.0012	0.0096	0.0103	0.0042	0.0011	0.0037	-0.0039	-0.0092	-0.006	-0.0006	-0.0013	0.0016	-0.0057	0.0007	0.0037	-0.0008	0.0006	0.0059	0.0026	-0.0008	0.0034	0.0077	0.0068	0.0058	-0.0005	0.0035	0.003	0.0044	0.002	0.005	-0.0004	-0.0002	-0.001	-0.004	-0.0016	0.0013	-0.0095
-0.0048	0.0035	0.0063	0.0062	0.0076	0.0105	0.0027	-0.0116	-0.0098	-0.0086	-0.0067	-0.0082	-0.0085	0.0001	0.0088	0.0143	0.0048	0.0008	-0.0031	-0.0003	-0.0058	-0.0029	0.0049	0.0068	0.0018	-0.0014	-0.0056	0.0002	-0.0026	0.0051	0.0042	-0.0023	-0.0033	-0.0001	0.0009	0.0036	0.0057	0.0006	-0.0001	0.0078	0.0041	0.0011	-0.0041	-0.0076	-0.0083	-0.0022	-0.0065	-0.0037	0.0037	-0.0068
-0.0068	0.0002	0.0026	0.0045	0.0096	0.0108	0.0007	-0.0086	-0.0109	-0.0067	-0.0047	-0.0048	-0.0085	-0.0065	-0.0011	0.0003	0.0043	0.0007	0.0007	0.0032	0.0003	0.0004	0.0094	0.0078	0.0095	0.0094	0.001	-0.0006	0.0019	0.0061	0.006	-0.0013	-0.0005	-0.0005	-0.0039	-0.0028	0.0039	0.0044	-0.0012	0.0093	0.0054	0.0024	-0.0027	-0.0008	-0.0058	-0.0066	-0.0065	-0.0036	0.0031	-0.0008
-0.0056	-0.0023	0.0012	0.0066	0.0109	0.0056	-0.0078	-0.0068	-0.0069	-0.0027	-0.0019	-0.0018	-0.0081	-0.0072	-0.0039	-0.004	0.0046	0.0112	0.0064	0.0066	0.0029	0.0073	0.0116	0.008	0.0071	0.0064	-0.0007	-0.0085	-0.0052	-0.0032	-0.0024	0.0015	-0.0006	0.0023	0.001	0.0016	0.0008	0.0007	0.0022	0.0042	0.0043	0.0028	0.0018	0.0059	0.0036	-0.003	-0.0053	-0.0006	0.003	0.0014
0.0003	-0.0014	-0.0019	0.0052	0.0117	-0.0017	-0.0114	-0.0067	-0.0017	-0.0003	-0.0037	0.0014	-0.0006	-0.0065	-0.0058	0.0006	0.0033	0.0109	0.0104	0.0149	0.0124	0.0063	0.0023	0.0039	0.0019	-0.0019	-0.0087	-0.008	-0.0068	-0.0092	-0.0103	-0.005	-0.0081	-0.0084	0.0015	-0.0002	0.0011	0.0005	-0.0044	0.0003	0.0063	0.0011	-0.0016	0.0016	0.0053	0.0022	-0.0023	-0.0004	-0.0039	-0.0046
0.0013	-0.0025	0.0012	-0.0003	0.0002	-0.0061	-0.0056	-0.0033	-0.002	0.0047	0.0025	0.0068	0.0038	-0.0017	-0.008	-0.0046	0.0014	0.0017	0.0084	0.0123	0.0088	0.0012	-0.0097	-0.0034	0.001	-0.0072	-0.0041	-0.0002	0.0001	-0.0067	-0.0037	-0.0058	-0.0047	-0.0061	0.0036	0.0038	0.0057	0.0046	-0.0003	0.0028	0.0052	-0.0003	-0.0061	-0.0029	0.0059	0.0044	-0.0017	-0.0066	-0.0091	-0.0104
0.0045	-0.0007	-0.0037	-0.0033	-0.0047	-0.0081	-0.003	0.0008	-0.0043	0.0028	0.0049	0.0065	0.0045	-0.001	-0.0055	0.0021	0.0068	0.0007	0.0004	0.0001	-0.004	-0.012	-0.011	-0.0023	-0.0016	-0.0021	0.0053	0.0089	0.0044	0.0034	0.0042	-0.0025	-0.0043	0.005	0.0103	0.0091	0.0068	0.0025	-0.0051	0.0021	0.0039	0.0008	-0.0021	0.0007	0.0055	-0.0029	-0.0102	-0.007	-0.0058	-0.0079
0.009	0.0016	-0.0022	-0.0051	-0.0045	-0.0094	0.0003	0.0078	0.0008	0.002	0.0072	0.0073	-0.0009	-0.0095	-0.0085	0.0015	0.0104	0.01	0.0083	0	-0.008	-0.0073	-0.0002	0.0002	0.0014	0.0055	0.011	0.0112	0.004	-0.0036	-0.0014	-0.0005	0.0012	0.0102	0.0144	0.0166	0.0072	0.0013	-0.0025	-0.0034	0.0014	0.0021	0.0084	0.0065	-0.0014	-0.011	-0.012	-0.0097	-0.0105	-0.0088
0.0045	-0.0024	-0.0026	-0.0029	-0.006	0.0001	0.004	0.0107	0.0057	0.0047	0.0058	0.0081	0.0016	-0.0069	-0.0095	-0.0036	0.0036	0.0074	0.0093	-0.0014	-0.0051	-0.003	-0.0017	-0.0068	-0.0036	0.0051	0.0097	0.0057	0.0024	0.0013	0.002	-0.0007	-0.0007	0.0069	0.0074	0.005	-0.0012	-0.0001	0.0039	-0.0046	-0.006	-0.0058	0.0064	0.0041	-0.0057	-0.0085	-0.0015	-0.0038	-0.012	-0.0103
-0.0009	-0.001	-0.0002	-0.0026	0.001	0.0014	-0.0003	-0.0013	0.0012	0.0024	0.0093	0.0115	0.0067	0.0012	-0.0016	-0.0052	-0.0036	-0.002	0.0037	0.0003	-0.0042	-0.0048	-0.0082	-0.0117	-0.0075	-0.0014	0.0005	0.0023	0.0027	0.0058	0.0045	-0.0006	-0.0057	-0.002	0.0006	-0.0038	-0.0035	-0.0046	-0.002	-0.0025	-0.0057	-0.0071	0.002	0.0045	-0.0032	-0.0029	-0.0006	-0.0046	-0.0117	-0.0114
0.004	0.005	0	0.0001	-0.0022	-0.006	-0.0101	-0.0061	-0.0082	-0.0038	0.0061	0.0069	0.0078	0.0044	-0.0009	-0.0019	0.0002	-0.0004	0.0025	0.003	0.0016	-0.0041	-0.0068	-0.0064	-0.0014	-0.0017	-0.003	0.0021	0.0035	0.0035	-0.0039	-0.0037	-0.0029	-0.0055	-0.0118	-0.0121	-0.0065	-0.0036	-0.0017	0.0049	-0.0021	-0.0088	0.0028	0.0055	-0.0018	0.0003	0.0014	-0.003	-0.0044	-0.0051
0.0019	-0.0021	-0.0036	-0.0045	-0.0068	-0.0056	-0.0039	-0.0023	-0.0111	-0.0128	-0.0061	-0.003	0.0019	0.0038	0.0019	0.0002	0.0036	0.0056	0.0058	0.0113	0.0108	0.004	-0.0044	-0.0051	0.002	0.0047	-0.0018	-0.0011	-0.0004	-0.0039	-0.0063	0.0032	0.0037	0.0045	-0.0061	-0.0077	-0.0046	-0.0037	-0.0037	0.0061	-0.0002	-0.0054	-0.003	0.0043	0.0034	0.0068	0.0001	-0.0017	-0.0075	-0.0059
-0.0092	-0.0092	-0.0092	-0.0101	-0.0037	0.0005	0.004	-0.0022	-0.0067	-0.0068	-0.0045	-0.0041	-0.0005	0.0048	0.0027	0.0009	0.0004	0.0003	0.0078	0.0069	0.0059	0.0038	0.0019	-0.002	0.0047	0.0038	-0.0002	-0.0017	-0.0058	-0.0041	-0.0022	0.0041	0.0037	0.0034	-0.0034	-0.0056	0.0026	0.0048	-0.0015	0.0004	-0.0048	-0.0053	0.0026	0.0069	0.0029	0.0069	0.0061	-0.0056	-0.0067	-0.0055
-0.0128	-0.0085	-0.0077	-0.0081	-0.0011	0.003	0.0003	-0.0019	-0.0028	-0.0018	-0.0004	-0.0024	-0.0025	0.0075	0.0091	0.0064	-0.0025	-0.0071	-0.0028	-0.0013	-0.0006	-0.0033	0.0007	-0.0054	0.0008	-0.0016	0.0016	-0.0023	-0.0066	-0.004	-0.0026	0.0017	0.0074	0.0038	0.0011	-0.0044	0.0081	0.0068	0.003	0.0029	-0.0032	-0.0013	0.0048	0.0076	0.0047	-0.0004	-0.0059	-0.0105	-0.0111	-0.0068
-0.009	-0.0032	-0.0039	-0.0092	-0.0082	-0.005	-0.0008	-0.0009	-0.0045	-0.002	-0.0039	-0.0072	-0.0006	0.0089	0.0063	0.0074	0.0019	-0.0088	-0.0097	-0.0028	0.0018	0.0002	-0.0033	-0.005	0.001	-0.0033	-0.0044	0.0015	-0.0029	-0.002	0.0003	0.0046	0.0071	0.0065	0.0038	0.0007	0.005	0.0088	0.0041	0.0021	0.001	-0.0004	0.0022	-0.0022	-0.0014	-0.0033	-0.0128	-0.0215	-0.0144	-0.0045
-0.0005	-0.0004	-0.0041	-0.0092	-0.0125	-0.0118	-0.0007	-0.0016	-0.0062	-0.0026	0.0007	0.0014	0.006	0.0045	-0.0017	0.0051	0.0096	-0.0035	-0.0109	-0.0065	-0.0046	0.0007	0.0041	0.0058	0.0073	0.0083	0.0034	0.002	0.0019	-0.0022	0.0017	0.0074	0.0003	0.0002	-0.001	-0.0067	-0.0046	-0.0023	0.0006	0.0033	0.0057	0.0044	-0.0044	-0.0088	-0.0077	-0.0026	-0.0095	-0.0138	-0.0084	-0.0016
0.0035	0.0022	-0.0041	-0.0096	-0.0119	-0.0105	-0.0075	-0.0028	-0.0064	-0.005	-0.0023	-0.0009	0.0035	0.0006	-0.0012	0.0042	0.0086	0.0007	-0.0077	-0.0098	-0.0085	-0.0011	0.01	0.0082	0.004	0.0105	0.0095	0.0073	0.0042	0.0022	0.001	0.0021	-0.0064	-0.0081	-0.002	-0.0024	-0.0076	-0.0044	0.0037	0.0023	0.0039	-0.0014	-0.008	-0.0099	-0.0054	0.0001	-0.0042	-0.0028	-0.0026	-0.0019
0.0024	0.002	-0.0015	-0.0106	-0.011	-0.0069	-0.0011	0.006	0.0016	-0.0056	-0.0064	-0.0009	0.0039	0.0001	-0.0016	0.0027	0.0084	0.0048	-0.0005	-0.0049	-0.0038	0.0045	0.0135	0.0044	0.0002	0.0054	0.0083	0.0057	0.0013	0.0028	0.0055	-0.0001	-0.0046	-0.0068	0.0013	0.0083	0.0078	0.0035	0.0035	0.0033	-0.0023	-0.0022	-0.004	-0.0099	-0.0017	-0.0003	0.0002	0.0016	0.0035	0.0051
0.0049	0.0019	-0.0004	-0.0017	-0.0061	-0.0031	-0.0009	0.0054	0.004	0.0001	0.0043	0.0039	0.0036	0.0023	-0.0035	0.0011	0.0019	0.001	-0.0013	-0.0047	-0.0056	0.0019	0.0072	0.0012	-0.0017	-0.0013	0.004	-0.0006	-0.0014	0.0005	0.0014	0.0013	0.0009	-0.0001	0.0028	0.0086	0.0086	-0.0019	-0.0019	0.0006	0.0042	-0.0014	0.0036	-0.0013	0.0014	-0.0014	-0.0045	0.0033	0.009	0.0083
0.0064	0.0013	-0.0026	0.0019	0.0047	0.0045	-0.0013	0.0001	-0.001	0.0016	0.0075	0.0062	-0.0005	-0.0025	-0.0008	0.001	0.0042	-0.0026	-0.0048	-0.0051	-0.0081	-0.0035	-0.0002	0.001	-0.0017	0.0018	0.0073	0.0014	0.0004	-0.0067	-0.0064	-0.0005	0.0021	0.003	-0.0029	0.0015	0.0014	0.001	-0.0049	-0.0047	-0.0062	-0.0002	0.0061	0.0005	0.0056	0.0051	-0.0016	-0.0027	-0.0002	0.0012
0.0062	0.0026	-0.0028	-0.0047	-0.0031	-0.0018	-0.0017	-0.0034	0.0008	0.0037	0.0022	-0.0028	-0.0055	-0.0012	0.0026	0.0043	-0.0002	-0.0031	-0.0075	-0.0041	-0.0009	-0.0031	-0.0028	-0.0039	0.0005	0.0003	0.0007	0.0025	-0.0015	-0.0088	-0.0094	-0.0068	0.0019	0.0009	-0.0027	0.0021	0.0035	0.0018	-0.0067	-0.0067	-0.009	-0.0076	0.0001	-0.0002	0.0011	0.0044	0.0053	0.0034	-0.0028	0.0006
-0.0019	-0.005	-0.0067	-0.008	-0.0099	-0.0101	-0.0019	-0.0028	-0.0005	0.0026	0.0061	-0.0011	0.0001	0.0039	0.0083	0.0082	0.006	0.0072	0.0008	0.0017	0.0016	-0.0008	-0.0095	-0.0104	-0.0045	-0.006	-0.0112	-0.0063	-0.0016	-0.0034	-0.009	-0.005	-0.0041	0.0004	-0.0003	0.0006	0.0087	0.0039	0.0011	-0.0042	-0.0047	-0.0057	-0.0015	0.0061	0.0012	0.0026	0.0007	0.0018	0.0005	-0.0059
-0.008	-0.0124	-0.007	-0.0091	-0.008	-0.0083	-0.0033	0.0028	-0.0019	0.0017	0.0049	0.0047	-0.0018	0.0003	0.0066	0.0116	0.0134	0.0144	0.0095	0.011	0.0016	-0.0026	-0.0018	-0.0066	-0.0077	-0.0111	-0.0123	-0.0023	0.0032	-0.0002	-0.003	-0.008	-0.0073	-0.0027	-0.0057	-0.0086	-0.0012	0.0054	0.0012	0.0001	-0.0034	-0.0017	0.0023	0.0082	0.0047	0.0001	0.0003	-0.002	0.0023	0.0002
-0.0114	-0.011	-0.0063	-0.002	0.0039	-0.0022	-0.0032	-0.0016	-0.003	-0.0022	-0.0007	-0.004	-0.0069	-0.0016	0.0024	0.0008	0.0049	0.0042	0.0017	0.0039	-0.0022	0.0008	0.0047	0.0067	0.0005	-0.0031	-0.0016	0.0019	0.0042	0.0008	-0.006	-0.0111	-0.015	-0.01	-0.0103	-0.0052	-0.0015	0.0026	0.0016	0.0013	-0.0044	-0.002	-0.0036	0.0027	0.0044	0.0048	0.0038	-0.0023	0.004	0.0064
-0.0059	-0.0054	-0.0003	0.0031	0.0056	0.0033	0.0032	0.0031	-0.0019	-0.0049	-0.0009	-0.0049	-0.0123	-0.0059	-0.0022	-0.0036	-0.0052	-0.0104	-0.0077	-0.0035	-0.0024	0.0047	0.0054	0.0127	0.0006	0.0008	0.0059	0.0025	-0.0049	-0.0024	-0.0044	-0.0138	-0.0137	-0.0081	-0.006	-0.0025	0.0014	0.003	0.0011	0.001	0.0026	-0.0031	-0.0036	0.0031	0.0055	0.0008	0.0045	0.0029	0.0025	0.0018
-0.0014	-0.0018	0.0009	-0.002	-0.0025	-0.0023	0.001	-0.001	-0.0009	-0.007	-0.0038	0.0042	0.0025	0.0049	0.0088	-0.0004	-0.0082	-0.0105	-0.011	-0.0044	0.0017	0.002	0.0019	0.0046	-0.0061	-0.0086	0.0018	0.0002	-0.0035	-0.0001	-0.0031	-0.0036	-0.0027	-0.0017	-0.0052	-0.006	-0.0035	0.0003	0.0007	0.0044	0.0059	0.0002	0.0008	0.0025	0.002	0.0007	0.001	-0.0001	-0.0008	-0.0046
-0.0026	0.0042	0.0035	-0.0063	-0.0049	-0.0053	0.0014	0.0026	0.0025	-0.0089	-0.0082	0.0008	0.0031	0.0137	0.0111	0.0002	-0.0034	-0.003	-0.0027	-0.0008	-0.001	-0.0008	-0.0023	-0.0046	0.0016	-0.0007	-0.0005	-0.0048	-0.0044	-0.005	-0.0002	0.0015	0.0042	0.0029	0.002	-0.0049	0.0017	0.0044	0.0009	0.0049	0.0064	0.0043	0.0041	-0.0003	0.0037	0.0033	0.0001	-0.0029	-0.0077	-0.0015
0	0.0058	0.0048	-0.0046	-0.0082	-0.0043	0.0039	0.0041	-0.0006	-0.0049	-0.0037	0.0013	0.0017	0.0083	0.0062	0.0001	-0.0071	-0.007	-0.0034	-0.003	0.0022	0.0005	-0.0052	-0.001	0.0048	0.0071	-0.0013	-0.0074	-0.0079	-0.0052	-0.0028	-0.0024	0.0005	0.004	0.0051	-0.0029	-0.0004	0.0077	0.0095	0.0057	0.0023	-0.0007	-0.0008	-0.001	-0.0031	0.0007	0.0036	-0.0009	-0.0012	-0.0005
-0.0006	0.0047	0.002	-0.0052	-0.0071	-0.0007	0.0069	0.0037	-0.0048	-0.0038	0.0062	0.0076	-0.0003	0.0006	0.0013	-0.0005	-0.0081	-0.0108	-0.008	-0.0062	0.0012	-0.0043	-0.0087	0.0011	0.0063	0.0005	-0.0071	-0.0056	-0.0049	-0.0055	-0.0009	-0.0003	-0.0021	-0.0002	0.0004	-0.0022	-0.001	0.007	0.0094	0.006	-0.0028	-0.009	-0.0045	-0.0048	-0.0012	-0.0009	-0.0034	-0.0109	-0.0045	-0.0009
-0.0111	-0.008	-0.0066	-0.0064	-0.0015	0.0038	0.0046	0.002	0.0018	-0.0022	0.0025	0.0081	-0.0036	-0.0015	0.0031	0.0002	-0.0074	-0.0058	-0.0016	-0.0051	-0.0002	-0.0031	-0.0068	0.0011	0.0014	-0.0048	-0.0036	-0.0023	0.003	0.0012	0.0036	0.0018	-0.0015	-0.0008	-0.002	-0.0006	0.0036	0.0049	0.0064	0.0049	-0.0059	-0.0099	-0.0098	-0.0075	-0.0021	-0.0019	-0.0057	-0.0137	-0.006	-0.0013
-0.0087	-0.0146	-0.0108	-0.0044	0.0008	-0.0019	0.0008	0.0021	0.0042	0.0026	0.0003	-0.0013	-0.0116	-0.009	0.002	0.0013	0.0062	0.0038	0.0079	0.0033	0.0042	-0.0017	0.0023	0.0028	-0.002	-0.0002	0.0009	0.0033	0.006	0.0002	-0.0068	0.0012	0.0073	0.0079	0.0046	0.0028	-0.0005	-0.0015	0.0022	0.0065	-0.0024	-0.0072	-0.0021	-0.0007	0.0037	0.0016	-0.0053	-0.014	-0.009	-0.0011
-0.0012	-0.007	-0.0054	0.0028	0.0042	-0.0024	-0.001	-0.0003	0.0012	-0.0016	-0.0027	-0.006	-0.0155	-0.0081	-0.0011	0.0033	0.0084	0.0077	0.0067	0.0041	0.0024	0.0036	0.0075	0.0027	-0.0033	-0.0036	0.0009	0.0005	0.0048	0.0007	-0.0081	-0.0044	0.0036	0.0037	0.0005	0.0035	0.0002	-0.0076	-0.0063	0.0001	-0.0057	-0.0069	-0.0017	0.0032	0.0068	-0.0014	-0.008	-0.0116	-0.007	-0.0018
-0.0008	-0.0005	0.0024	0.0089	0.003	-0.005	-0.0062	-0.0079	-0.0037	0.0005	-0.0007	-0.0098	-0.0179	-0.0082	-0.0045	-0.0007	0.007	0.0106	0.0111	0.0134	0.0049	0.007	0.0035	0.0024	-0.0025	0.0013	0.0014	-0.005	-0.0068	-0.0039	-0.0072	-0.007	-0.0059	-0.0067	-0.0035	0.0051	0.0019	-0.0067	-0.0083	-0.0011	-0.0013	-0.0055	-0.0019	0.0045	0.0027	-0.0013	-0.0037	-0.0089	-0.0088	-0.0069
-0.0124	-0.0059	-0.0032	0.0011	0.0024	-0.0051	-0.0076	-0.0108	-0.0085	-0.0031	0.0044	-0.0053	-0.0132	-0.0069	0.0002	0.0005	0.002	0.0023	0.0102	0.0145	0.0139	0.0102	0.0046	0.0001	-0.0005	-0.0063	-0.0005	-0.0084	-0.0113	-0.0059	-0.0075	-0.0029	0.0018	-0.0018	-0.0033	-0.0026	-0.0019	-0.0022	-0.0027	0.0024	-0.001	-0.0076	-0.0052	-0.0039	-0.0033	-0.0051	-0.0038	-0.0018	-0.0072	-0.0051
-0.0114	-0.0055	-0.0004	0.0009	-0.0028	-0.008	-0.0108	-0.0067	-0.0072	-0.0005	0.0039	0.0006	-0.0063	0.0033	0.0085	0.0059	0.0034	-0.0011	0.0009	0.0044	0.0158	0.0157	0.0066	0.003	-0.0002	-0.0072	-0.008	-0.0055	-0.0071	-0.0093	-0.0075	-0.0048	0.0012	0.0043	-0.0022	-0.0054	-0.0031	-0.0057	-0.0012	0.0023	-0.0043	-0.0084	-0.0102	-0.012	-0.0124	-0.0048	0.0009	0.0043	-0.0026	-0.0062
-0.0075	-0.0042	0.0023	0.0047	0.0005	-0.0061	-0.0063	-0.0063	-0.0014	-0.0012	0.0012	-0.0001	-0.0021	-0.0033	0.0061	-0.0004	-0.0057	-0.0026	-0.0029	0.0003	0.0111	0.0109	0.0064	-0.0001	-0.0021	0.0009	-0.0038	0.0013	0.0042	-0.0055	-0.0039	-0.0057	0.0005	-0.0024	-0.0077	0	-0.0003	-0.0009	-0.0062	-0.005	-0.0085	-0.0097	-0.007	-0.0119	-0.0111	-0.0015	0.0022	0.0012	-0.0049	-0.0087
-0.0041	-0.0003	-0.001	-0.0022	0.0013	0.0015	0.0009	-0.0023	-0.0033	0.0023	0.001	-0.0034	-0.0065	-0.0042	-0.0031	-0.0068	-0.0103	-0.0117	-0.0018	0.0016	0.0042	0.0055	-0.001	-0.0038	-0.0026	0.002	0.0023	0.0054	0.0069	-0.0017	-0.0024	-0.0005	-0.0072	-0.0088	-0.012	-0.0047	-0.0015	-0.0029	-0.004	-0.0082	-0.0108	-0.0083	-0.0056	-0.0089	-0.006	0.0019	0.0019	-0.0062	-0.0092	-0.0099
-0.0038	-0.0001	0	0.0003	-0.0005	0.0009	0.0018	-0.004	-0.0085	-0.0017	0.0004	-0.003	-0.0029	-0.0032	0.0016	-0.0036	-0.0057	-0.0113	-0.0076	-0.0023	-0.0044	-0.005	-0.0052	-0.0108	-0.0044	0.0034	0.0035	-0.0003	0.0013	-0.0035	-0.0086	-0.0022	-0.0068	-0.009	-0.0111	-0.0071	-0.005	-0.0061	-0.0067	-0.0028	-0.0047	-0.0011	-0.0003	-0.0015	0.0026	-0.0011	0.0042	-0.0014	-0.0055	-0.0002
0.0011	-0.0006	0.0037	0.0043	0.0034	-0.0007	0.0013	-0.0004	-0.0011	0.0012	0.0006	0.0016	0.0001	0.0038	0.0045	0.0059	0.0013	-0.0017	-0.0018	-0.0077	-0.008	-0.0025	-0.0079	-0.0094	-0.0022	0.0042	0.0034	0.0007	0.0009	-0.0002	-0.0006	0.0008	-0.0082	-0.0032	0.0011	-0.0038	-0.0061	-0.0061	-0.0114	-0.0042	-0.0016	-0.0024	-0.0059	-0.001	0.0037	0.0034	-0.0008	-0.003	-0.0005	0.0016
0.0032	-0.0034	-0.0014	-0.0006	-0.0008	-0.0045	-0.0014	0.0014	-0.0019	0.0015	0.0035	0.0017	0.0024	0.0013	0.0026	0.0046	0.0049	-0.0008	-0.0012	-0.0041	-0.0075	-0.0027	-0.009	-0.0114	-0.0009	0.0065	0.0027	0.0008	0.0018	0.0023	-0.0007	0.0013	-0.0047	0.0004	0.0019	-0.0042	-0.0047	-0.0073	-0.0154	-0.0082	0.0041	0.0024	-0.0048	-0.0028	0.0044	-0.0015	-0.0027	-0.0031	0.0018	-0.0026
-0.0004	-0.0067	-0.0119	-0.0074	-0.0045	-0.0091	-0.0057	-0.0007	-0.0028	-0.0001	-0.0002	0.0047	0.0025	-0.0013	-0.0015	0.0039	0.0083	0.0017	0.0012	0.0034	0.001	-0.0017	-0.0069	-0.0094	-0.0017	0.0057	-0.0003	-0.0005	0.0055	0.0029	-0.0009	-0.0021	-0.0062	-0.0068	-0.0021	0.0002	-0.0025	-0.0047	-0.006	-0.0027	-0.0001	-0.0034	-0.0005	0.0006	0.0016	-0.0033	-0.0027	-0.0009	0.0064	0.0034
0.0011	-0.0054	-0.0097	-0.0071	0.0001	-0.0036	-0.0035	0.0006	0.001	0.0007	-0.0029	-0.0006	0.0006	-0.0056	-0.0008	0.0114	0.0062	0.004	0.001	0.0024	0.0037	-0.0034	-0.0094	-0.0082	-0.0012	0.0032	-0.0049	-0.0034	-0.0009	-0.0008	0.0009	-0.0016	-0.0052	-0.0088	-0.0034	-0.0026	-0.004	-0.0049	-0.0005	-0.0022	-0.0028	-0.001	-0.0003	0.0029	0.0053	-0.001	0.0006	0.001	0.0063	0.0001
0.003	-0.0008	-0.0021	-0.0018	0.0014	-0.0005	-0.0002	0.0027	0.0058	0.0041	0.0003	-0.0017	-0.0038	-0.0065	0.0023	0.0102	0.0085	0.0022	0.0043	0.0048	0.0035	0.0031	-0.0013	-0.002	0.004	0.0004	-0.0064	-0.0076	-0.0049	-0.0081	-0.0063	0.001	0.0021	0.0024	0.002	0.0018	-0.0044	-0.0076	-0.0052	0.0002	0.0028	0.0038	0.0097	0.0099	0.0038	0.0012	0.0017	0.0023	-0.0024	-0.0069
-0.0033	-0.0011	0.0033	0.0041	0.0004	-0.0015	-0.0033	-0.0012	0.0028	0.0045	0.0002	0.0012	-0.002	-0.0057	0.0004	0.005	0.0077	0.0031	0.0013	0.0011	0.0028	0.0028	0.0041	0.0011	0.0014	0.0005	-0.0075	-0.0121	-0.0142	-0.0149	-0.0102	0.0028	0.0029	0.0024	0.0001	-0.0025	0.0007	0.0013	-0.0033	-0.001	0.0001	-0.0035	0.004	0.0038	0.0037	0.0066	0.0049	-0.0043	-0.0054	-0.0123
0.0022	0.0019	0.006	0.0057	-0.0004	-0.0062	-0.0104	-0.0095	-0.0053	0.0051	0.0038	-0.0013	-0.0002	0.001	0.0016	-0.0024	0.003	0.0069	0.0051	0.0039	0.0038	0.0009	0.0019	0	0.001	0.0015	-0.0048	-0.0111	-0.0128	-0.0122	-0.0064	-0.0009	0.0033	0.0019	-0.0032	-0.0061	-0.0011	0.0018	-0.0022	-0.0004	-0.0013	0	0.0004	0.0006	-0.0008	0.0042	0.0055	-0.0038	-0.0116	-0.0125
0.0053	0.0087	0.0099	0.009	0.0087	-0.0012	-0.0081	-0.0056	-0.004	0.0034	-0.0003	-0.0025	-0.0032	0.0023	0.0003	-0.0054	-0.0071	0.0027	0.0045	0.0047	0.0055	0.0025	0.0057	0.0032	0.0067	0.0039	-0.0014	-0.0024	-0.0057	-0.0004	0.0006	-0.003	0.0042	0.0026	-0.006	-0.0051	-0.0056	-0.0093	-0.0092	-0.0028	0.0016	0.0023	0.0005	-0.0029	-0.0001	0.0007	0.0047	0.0015	-0.0064	-0.0114
0.0062	0.0076	0.0136	0.0107	0.0106	-0.0008	-0.0041	-0.0055	-0.0049	-0.0027	-0.0066	-0.0116	-0.0054	-0.0001	-0.0005	-0.0068	-0.0093	-0.0067	-0.0012	0.002	-0.0003	-0.0022	0.0006	0.0067	0.0099	0.0053	0.0045	0.0011	-0.0054	0.0006	0.0023	-0.0003	-0.0041	-0.005	-0.0123	-0.0037	-0.0044	-0.0064	-0.0094	-0.0065	0.0011	-0.0043	-0.0076	-0.0063	-0.0019	0.0004	0.006	0.0049	0.0032	-0.0018
0.0012	0.0008	0.0005	0.005	0.0051	-0.0019	-0.0027	-0.0046	-0.0008	0.0052	0.0012	-0.0029	0.0001	-0.002	0.0035	0.0012	-0.0069	-0.0084	-0.0028	0.0016	0.0006	-0.0005	0.0021	0.0031	0.0049	0.0005	0.0018	-0.0029	-0.0138	-0.0087	-0.0038	-0.003	-0.0076	-0.0072	-0.0071	-0.0031	0.0007	-0.0004	0.0003	-0.006	-0.0027	-0.006	-0.0123	-0.0081	-0.0062	-0.0052	0.0051	0.0037	0.0019	0.0037
-0.0033	-0.0046	-0.0009	-0.0018	-0.0011	-0.0023	0.0006	-0.0004	0.0057	0.0063	0.003	0.0036	0.0027	0.0037	0.0022	0.0014	-0.0055	-0.0115	-0.0083	0.0014	0.0039	0.0028	0.0024	0.0017	0.0036	0.001	-0.0023	-0.0057	-0.0062	-0.0005	0.0012	-0.0043	-0.0063	-0.0045	-0.0014	-0.0005	0.0025	0.0047	0	-0.0101	-0.007	-0.0075	-0.0129	-0.0072	-0.009	-0.006	-0.0013	0.0021	0.0002	-0.0029
-0.0094	-0.0061	-0.0022	-0.0001	0.0027	0	-0.0023	-0.0017	0.0029	0.0078	0.0005	-0.0003	0.0031	0.0008	0.0012	-0.0013	-0.0048	-0.0124	-0.0101	-0.0011	0.0045	0.0038	0.0058	0.0046	-0.0011	0.004	0.0025	0.002	0.0045	0.0097	0.0058	0	-0.0049	-0.0056	0.0015	0.0018	-0.0012	0.0005	-0.0031	-0.0029	-0.0076	-0.0075	-0.0093	-0.0037	-0.0048	-0.0043	0.0006	0.0009	0	-0.0012
-0.0078	-0.0084	-0.0021	0.0053	0.0062	0.0005	-0.0041	-0.0024	-0.0006	0.0032	0.0025	0.0053	0.0017	-0.0037	-0.0048	-0.0033	-0.0046	-0.0066	-0.0057	-0.0047	-0.0018	-0.0005	-0.0006	-0.0018	-0.0013	-0.0011	0.0015	0.0049	0.0057	0.0053	-0.0008	0.0016	0.0012	-0.0011	-0.0019	0.0004	-0.0056	-0.0082	-0.0078	0.0019	-0.0021	-0.0006	-0.0034	-0.0007	-0.0016	0.0024	0.0038	0.0076	0.005	0.0044
-0.0078	-0.0043	-0.0006	0.0036	0.0054	0.0029	-0.0011	-0.002	-0.0043	-0.0011	0.0035	0.0022	-0.0026	-0.0067	-0.0087	-0.0059	-0.0046	-0.0053	-0.0032	-0.0009	0.0004	-0.0022	-0.0016	-0.0019	-0.0017	-0.002	0.0013	-0.0008	0.0031	0.0033	-0.0053	0.0014	0.0048	0.0066	0.0007	-0.0004	-0.0061	-0.0053	-0.0042	0.003	0.0076	0.0026	0.0047	0.0018	-0.0012	0.0034	0.0073	0.007	0.0072	0.0072
-0.0028	0.0055	0.0065	0.0039	-0.0004	-0.0015	0.003	0.0023	-0.0017	-0.0018	-0.0019	-0.0018	-0.006	-0.0036	-0.0027	-0.0034	-0.0053	-0.0076	-0.0046	-0.0011	0.0001	-0.002	-0.0031	0.0019	0.0019	-0.0021	-0.0016	-0.0066	-0.002	-0.0015	-0.0056	-0.0017	-0.0002	0.0016	0.0058	0.0035	-0.0009	-0.0049	-0.0048	0.0027	0.0044	-0.0007	0.0005	-0.0005	-0.0006	0.005	0.0059	0.0034	0.004	0.0089
0.0029	0.0036	0.0072	0.0031	-0.002	-0.0029	0.0007	0.0068	0.0061	0.005	0.0009	-0.0066	-0.0049	-0.0053	0.0022	0.0021	0.0011	-0.0012	-0.0027	0.001	-0.0014	-0.0039	-0.0034	0.005	0.0092	0.0022	-0.0047	-0.0065	-0.0034	-0.0041	-0.0157	-0.01	-0.0058	-0.0085	-0.0049	-0.0036	-0.0022	-0.0058	-0.0074	-0.0054	-0.0051	-0.0054	-0.0004	0.0001	0.0006	0.0017	0.0053	-0.0043	-0.0007	0.0036
0.0101	0.0029	0.0022	0.0022	-0.0021	-0.007	0.0006	0.0055	0.0057	0.0053	0.0036	-0.0034	-0.0018	0.0018	-0.0015	-0.002	0.0041	0.0075	0.0051	0.0018	0.0016	-0.0016	-0.0036	-0.0027	0.0056	0.0005	-0.0077	-0.0057	-0.0009	-0.0037	-0.0112	-0.0111	-0.006	-0.0067	-0.008	-0.0082	-0.0014	-0.0018	-0.0062	-0.0047	-0.0031	0.0035	0.0031	0.0012	0.0061	0.0055	-0.0004	-0.0064	-0.0029	0.0015
0.0084	0.0057	0.0024	-0.0032	-0.0056	-0.0048	-0.0017	-0.0001	-0.0004	0.0004	0.0022	-0.0007	0.0005	0.0021	-0.0012	-0.0069	-0.0001	0.0067	0.0011	0.0008	0.0035	0.0031	-0.0022	-0.0031	-0.002	-0.0034	-0.0062	-0.0012	0.0042	-0.0011	-0.0038	-0.0046	-0.0017	-0.0025	-0.0023	-0.0078	-0.0045	0.0018	0.0019	0.0054	0.0057	0.0083	0.0069	0.0017	0.0037	0.0064	0.0026	0.0003	0.0055	0.0058
0	0.0019	0.0038	0.0027	-0.0016	-0.0033	-0.0066	-0.0057	-0.0024	-0.0035	-0.0047	0.0019	0.006	0.005	-0.0015	-0.0071	0.0028	0.0046	0.0023	0.0018	0.0017	0.0015	-0.0014	-0.0024	-0.0026	-0.0055	-0.0079	0.0018	0.0014	-0.0002	-0.0023	-0.0033	0.0011	-0.0016	0.0007	0.0002	-0.0028	-0.0053	0.0024	0.0082	0.0094	0.0102	0.0014	-0.0014	-0.0039	0.0003	0.0023	0.0026	0.0111	0.0077
-0.0072	0.0007	0.0009	0.0047	0.0029	0.0036	0.002	-0.0027	0.0021	0.0025	0.0025	0.0058	0.007	0.0086	0.0018	0.0016	0.0019	0.005	-0.001	0.0013	-0.0007	-0.0032	-0.0049	-0.0068	-0.0088	-0.0065	-0.0019	0.0004	0.0001	-0.0044	-0.0064	-0.0059	-0.0027	-0.0032	0.0039	0.0082	0.0023	-0.0018	0.0036	0.0072	0.0075	0.0022	0.0012	-0.0031	0.0011	-0.0046	-0.0048	-0.0024	0.0024	0.0056
-0.0033	0.0031	0.0057	0.0024	0.0076	0.0051	0.0043	-0.0001	0.004	0.0053	0.0063	0.0081	0.0035	0.0035	0.0037	0.0027	0.0016	-0.0022	-0.0024	0.001	0.004	0.0016	-0.0036	-0.0042	-0.0047	-0.0042	-0.0026	0.0003	0.0038	0.0009	-0.0046	-0.0017	-0.0032	0.0012	0.0082	0.0061	0.002	-0.0022	-0.0019	0.0042	0.0052	0.0031	0	-0.0039	-0.0011	0.0031	0.0009	-0.0034	-0.0006	0.0023
0.0019	0.0065	0.0029	-0.0021	0.0048	0.0035	0.0037	0.0023	-0.0029	-0.0012	0.0043	0.0105	0.0074	-0.0049	-0.0008	0.0004	0.0009	-0.0032	0.0004	0.0051	0.0043	0.002	-0.0019	-0.0033	-0.0023	0.0004	0.003	0.002	0.0038	0	-0.002	-0.0036	-0.0044	-0.0007	0.0036	-0.0014	-0.0059	-0.0073	-0.0032	0.0042	0.0041	0.0059	0.0024	0.0003	0.0063	0.0038	0.0022	-0.0007	-0.0019	0.0019
0.0035	0.0028	0.0043	0.0012	0.007	0.0026	0.0001	-0.0025	-0.0075	-0.0066	0.0013	0.0115	0.0076	-0.0031	-0.0034	-0.0039	0.0029	0.0055	0.0034	0.0062	0.0044	-0.0014	0.0013	0.0006	0.0013	0.0077	0.0083	0.0064	0.0052	0.0022	0	-0.0021	-0.0042	-0.0008	0.002	-0.004	-0.003	-0.0049	-0.0035	-0.0007	0.0026	0.0027	0.0051	0.0036	0.0039	0.0003	0.0029	0.0048	0.0015	-0.0008
0.0048	0.0064	0.0084	0.0028	-0.0013	0.0002	-0.0008	-0.0002	-0.0063	-0.006	0.0031	0.0069	0.0042	0.0003	-0.0011	-0.0035	0.0014	0.0042	-0.002	0.0004	-0.0015	-0.0059	-0.0018	0.0026	0.0005	0.0025	0.0063	0.0066	0.0049	0.0022	-0.0036	-0.0063	-0.0017	-0.0052	-0.0104	-0.0071	0.0002	0.007	0.0008	-0.0029	-0.0027	-0.0042	-0.001	0.0037	0.004	-0.0017	0.0021	0.0066	0.0054	0.0026
0.0086	0.0093	0.0049	0.0017	-0.0016	0.0035	0.0045	0.0045	-0.0018	-0.0034	0.0034	0.0066	0.0009	0.0005	-0.0014	-0.0027	0.0009	0.0059	0.0024	0.0021	0.0044	-0.001	-0.0053	-0.0039	-0.0068	-0.0017	0.0083	0.0055	0.002	0.0011	-0.0027	-0.0015	0.0009	-0.0054	-0.0073	-0.0072	0.0036	0.0073	-0.0006	-0.0002	0.0006	-0.0067	-0.0074	-0.0023	-0.0008	-0.0035	-0.0036	0.006	0.007	0.0028
0.0115	0.0073	-0.0015	-0.002	0	0.006	0.0068	0.0056	-0.0026	-0.0032	-0.0006	-0.0001	-0.0047	-0.0044	-0.0037	-0.0025	0.0066	0.009	0.0046	0.005	0.0109	0.0082	0.0023	-0.006	-0.0023	0.0028	0.0074	0.007	0.0018	0.0015	0.0023	0.0033	0.0008	0.0008	-0.0013	-0.0037	-0.002	0.0017	-0.0034	0.0006	0.0023	0.0029	0.0005	-0.003	-0.0064	-0.0081	-0.0052	0.0025	-0.0011	-0.0006
0.0117	0.0052	-0.0019	-0.0019	-0.0016	0.0027	0.0031	0.0014	-0.0036	-0.0008	-0.0011	-0.0081	-0.0122	-0.0056	0.0003	0.0054	0.009	0.0071	0.0054	0.0072	0.0059	0.0016	0	-0.0012	-0.0035	0.0007	0.0074	0.0052	0.0046	0.0032	-0.0001	-0.0041	-0.004	0.0002	-0.0012	-0.0023	-0.0034	-0.0033	-0.0052	-0.0021	0.0028	0.0027	0.0035	0.002	-0.006	-0.0075	-0.0032	-0.0016	-0.0068	-0.0099
0.0061	0.0062	0.0015	-0.0052	-0.0034	-0.0052	-0.0035	-0.0065	-0.006	0.0051	0.0018	-0.0052	-0.0109	-0.0058	-0.0005	0.0089	0.0042	-0.0004	0.0033	0.0078	0.0011	-0.0039	-0.0047	-0.0033	-0.004	-0.0009	0.0038	0.0017	0.0044	0.0037	-0.0007	-0.0054	-0.0051	-0.0004	0.001	-0.0011	-0.0003	0.002	-0.0019	-0.0019	0.0043	-0.002	-0.002	-0.0058	-0.0064	-0.0074	-0.0022	-0.0054	-0.0142	-0.0146
0.0029	0.004	0.0031	-0.0014	-0.0031	-0.0039	-0.0049	-0.0057	-0.0009	0.0034	0.005	0.0013	-0.008	-0.0089	-0.0047	0.0082	0.0071	-0.0014	0.0029	0.0055	0.0002	-0.0015	-0.003	-0.0036	-0.0017	-0.0022	-0.0032	-0.0041	0.007	0.0092	-0.0004	-0.0032	-0.0018	0.0011	-0.0004	-0.0032	-0.0038	0.0021	0.0037	-0.0031	0.0017	0.0003	-0.0077	-0.0078	-0.0089	-0.0031	-0.0015	-0.0011	-0.0087	-0.0104
-0.0002	-0.0003	0.0022	0.0035	0.0048	0.0022	-0.0019	-0.0038	-0.0033	-0.0051	-0.0016	-0.0012	-0.0007	-0.0061	-0.0012	0.0051	0.0042	0.0003	0.0001	-0.0037	-0.0038	0.0002	0.0006	0.0046	0.0051	0.0011	-0.0027	-0.0015	0.0063	0.0051	0.0049	0.002	0.0034	0.0032	-0.0018	-0.002	0.0013	0.0058	0.0037	-0.0026	0.0026	0.0006	-0.0043	0.0028	0.0002	-0.0016	0.0001	0.0018	-0.0026	-0.0086
0.0021	0.0003	0.0022	0.0049	0.0045	0.0066	0.0004	0.001	-0.0027	-0.007	-0.0066	-0.0052	0.0015	0.0013	0.0024	0.0028	0.0011	0.0018	-0.0004	-0.0046	-0.0023	0.0028	0.0087	0.0099	0.0055	0.0042	0.0003	-0.0063	0.0006	0.0075	0.0063	0.0048	0.0035	0.0001	-0.0061	-0.0013	-0.0008	0.0005	-0.0026	0.0021	0.008	0.0073	0.0048	0.0076	0.0054	0.0008	-0.0065	-0.0051	-0.0018	-0.0015
0.0051	0.0038	0.0048	0.0061	0.0056	0.0066	0.002	0.0002	0.0013	-0.0012	-0.0038	0.0017	0.0017	0.0032	0.0026	-0.0057	-0.0081	0.0016	0.0005	-0.0001	0.0058	0.0084	0.0104	0.0101	0.0042	-0.0004	-0.0034	-0.0104	-0.0059	0.0073	0.0066	0.0054	-0.0002	-0.0013	-0.0056	-0.0068	-0.0036	-0.0001	-0.0013	0.0076	0.0065	0.0039	0.0043	0.0051	0.0104	0.0077	-0.0033	-0.0027	0.0036	0.0029
-0.0015	-0.0012	0.0033	-0.0032	-0.0022	-0.0005	0.0017	-0.0015	0.0011	0.0035	-0.0007	0.0024	0.003	0.0055	0.0038	-0.008	-0.0139	-0.0063	0.002	0.0024	0.0101	0.0084	0.0054	0.0026	-0.0008	-0.006	-0.0068	-0.0135	-0.0082	0.0033	0.0053	0.0054	0.0007	-0.0025	-0.0089	-0.0107	-0.0014	0.0063	0.0069	0.0087	0.0039	0.0001	0.0014	0.0028	0.0116	0.0112	0.0074	0.0058	0.0028	0.0003
-0.0043	-0.0045	-0.0016	-0.0042	-0.0085	0.0011	0.0025	0.0027	0.0059	0.0024	-0.0006	0.0021	0.0073	0.0046	0.0042	-0.0046	-0.0085	-0.006	0.0014	0.0037	0.0068	0.0031	-0.0069	-0.0094	-0.0042	-0.0024	-0.0074	-0.0075	-0.006	-0.0009	-0.0001	-0.0001	-0.0005	-0.0037	-0.0059	-0.0095	-0.0026	0.0057	0.0082	0.0049	0.0019	0.0033	0.0032	0.005	0.0113	0.0116	0.0044	0.0011	0.0058	0.0011
-0.0006	-0.0071	-0.0054	-0.0077	-0.0062	-0.0035	0.002	0.0054	0.0068	0.0016	-0.0004	0.0052	0.0045	0.0038	0.0043	0.0063	0.0027	-0.0052	-0.0078	0.002	0.009	0.0006	-0.0124	-0.0142	-0.0061	-0.0007	-0.0022	-0.0011	0.0004	-0.0014	-0.0059	-0.0059	-0.0077	-0.0098	-0.0089	-0.0096	-0.0055	-0.0002	0	0.0004	-0.0009	-0.0003	-0.0006	-0.0013	0.0053	0.0021	-0.0027	-0.0015	-0.0011	-0.0035
-0.0025	-0.003	-0.0039	-0.0079	-0.006	-0.0033	0.0013	0.0035	0.004	0.0006	-0.0019	-0.0019	-0.0003	0.0029	0.0043	0.007	0.0086	0.002	-0.0059	-0.0028	0.0014	0.0013	-0.0072	-0.0085	-0.0077	-0.0024	0.0033	0.0059	0.0029	-0.0001	-0.0055	-0.007	-0.0068	-0.0032	-0.0022	-0.0033	0	0.0002	0.0002	0.002	-0.0008	-0.0052	-0.0053	-0.0016	0.0037	0.0016	-0.0059	-0.0017	-0.0021	-0.009
-0.0027	0	-0.0047	-0.0088	-0.0035	-0.0035	-0.0014	-0.0015	-0.0029	-0.0059	-0.0044	-0.0022	-0.0025	-0.001	0.006	0.0043	0.0135	0.0093	0.0025	-0.0008	-0.0032	-0.001	-0.0029	-0.0076	-0.011	-0.009	0	0.0041	0.0007	-0.0021	-0.0026	-0.0029	-0.0012	-0.0037	-0.0014	0.0056	0.0097	0.0094	0.0085	0.0045	-0.0034	-0.0077	-0.0026	-0.0005	0.0024	-0.0018	-0.0015	0.0022	-0.0027	-0.0035
-0.0065	0.0005	-0.0026	-0.0085	-0.0072	-0.0032	0.0042	0.0013	-0.0028	-0.0051	-0.0051	-0.0102	-0.0077	-0.0052	0.0021	0.0029	0.0092	0.0076	0.0056	0.0082	0.002	0.0049	0.0025	-0.0059	-0.0104	-0.011	-0.0057	-0.0009	-0.0016	-0.0035	-0.0027	0.0003	-0.0044	-0.0097	-0.0087	0.0028	0.0092	0.0097	0.0086	-0.0006	-0.0019	-0.0016	-0.0011	0.0003	-0.0015	0.0016	0.007	0.0051	-0.0044	-0.0034
-0.0044	0.0025	0.0037	-0.0037	-0.0064	-0.0017	0.0032	-0.001	-0.0057	0.0012	0.001	-0.0071	-0.0064	-0.0035	-0.0012	-0.0003	0.0026	0.0056	0.0062	0.0079	0.0055	-0.0004	-0.0019	-0.004	-0.0058	-0.0044	-0.0046	-0.0079	-0.0059	-0.0009	-0.0014	-0.001	-0.0032	-0.0053	-0.0009	0.0012	0.0069	0.005	0.0028	0.0005	-0.0001	0.0058	0.0044	-0.0053	-0.0025	0.0096	0.0105	0.0119	0.0036	-0.0044
-0.0003	-0.004	-0.0041	-0.0047	-0.0049	0.0002	-0.0017	-0.0048	-0.0073	-0.0045	-0.0007	-0.0027	-0.0047	-0.002	-0.0029	0.0032	0.0021	0.0026	0.007	0.0063	0.0054	0.0025	-0.0092	-0.0081	-0.0048	-0.0022	-0.0043	-0.0108	-0.0084	-0.002	-0.0037	-0.0053	-0.004	-0.0012	-0.0013	0.0007	-0.0015	-0.0056	-0.0064	-0.0014	0.0032	0.0079	0.0054	-0.002	-0.0031	0.0052	0.0063	0.0081	0.0025	-0.0058
-0.0041	-0.0103	-0.0099	-0.005	-0.0031	-0.0041	-0.0019	-0.0064	-0.0108	-0.0102	-0.0029	0.0023	-0.0032	-0.0061	-0.006	0.0016	0.0038	-0.0016	0.0034	0.0067	0.0142	0.0064	-0.008	-0.0052	-0.0011	0.0022	0.0004	-0.0049	-0.0041	-0.0012	0.0009	-0.0072	-0.0024	0.0018	-0.0008	-0.0036	-0.0036	-0.0068	-0.009	-0.0034	0.0044	0.0067	0.0057	0.0034	-0.0008	-0.0013	0.0041	0.0003	-0.0005	-0.0074
0.001	-0.001	-0.0076	-0.0014	-0.0005	0.0002	0.0012	-0.0047	-0.0089	-0.0073	-0.0006	0.0053	0.0051	0.0063	0.0001	-0.0005	0.0104	0.008	0.0048	0.0035	0.0033	0.0067	-0.0031	-0.0027	-0.0005	0.0045	-0.0006	-0.0026	-0.0025	-0.0042	-0.0008	-0.0032	-0.0048	-0.0028	-0.0044	-0.0036	-0.0047	-0.0069	-0.0073	0.0001	-0.0023	-0.0011	0.0063	0.0082	0.0019	-0.0028	-0.0006	-0.0019	0.001	-0.0037
0.0092	0.0046	-0.0027	-0.0053	-0.0026	0.0003	0.0027	0.0028	-0.0054	-0.0026	-0.0035	0.0013	0.0044	0.0092	0.007	0.0062	0.0062	0.0051	0.0022	0.0008	0.0037	0.0029	-0.0035	-0.0063	-0.0032	0.0029	-0.003	-0.0049	-0.0042	-0.0026	-0.0031	-0.0036	-0.004	-0.0068	-0.0088	0.0001	0.0006	-0.0035	-0.007	-0.0041	-0.0073	-0.0077	-0.0002	0.0014	-0.0019	0.0003	-0.0006	-0.0031	-0.0029	0.0011
0.0091	0.0055	-0.0031	-0.0051	-0.003	0.0032	0.005	0.0052	0.0036	0.003	-0.0003	0.0031	0.0016	-0.0001	0.0071	0.0058	0.0025	0.0028	0.0003	0.0016	0.0026	0.0087	0.0027	-0.0012	-0.0022	-0.0011	-0.006	-0.0058	-0.0072	-0.0066	-0.0063	-0.0053	-0.0065	-0.0088	-0.009	-0.0009	0.0017	0.0069	-0.0005	-0.0036	-0.005	-0.0065	-0.0038	-0.0024	0.0023	-0.0013	-0.0033	-0.0019	-0.0018	0.0034
0.0008	-0.0023	-0.0039	-0.0023	-0.0023	0.0003	0.0027	0.0054	0.0043	0.0008	-0.0015	0.0038	0.0066	0.0015	-0.0019	0.0047	0.0056	0.0032	0.0009	0.0026	-0.0001	0.0068	0.0079	0.004	0.0012	-0.0016	-0.0053	-0.0079	-0.006	-0.0082	-0.0085	-0.0042	-0.0077	-0.0106	-0.0082	-0.0072	-0.0003	0.0088	0.0057	-0.0032	-0.0054	-0.0102	-0.0024	-0.0005	-0.0009	0.0015	-0.0023	0.0013	0	0.0002
-0.0083	-0.0079	-0.0036	-0.0017	-0.0045	-0.0053	-0.0019	-0.0031	-0.0038	-0.0078	-0.0018	0.0016	0.003	0.0039	-0.0003	0.0019	0.0029	0.0014	0.0049	0.0062	0.0014	0.0046	0.0067	0.0059	0.0048	-0.0003	-0.0045	-0.0045	-0.0055	-0.0041	0.0007	0.0058	-0.0019	-0.0077	-0.0046	-0.0049	-0.0067	0.0033	0.0094	0.0028	-0.0028	-0.0007	-0.0009	-0.0024	-0.0035	0.0031	0.0006	0.003	-0.0002	0.0006
-0.0083	-0.0076	-0.0034	-0.0011	-0.0038	0.0004	-0.0022	-0.0034	-0.0033	-0.0019	-0.0005	0.0022	0.0004	-0.0032	0	0.0022	0.0019	0.0052	0.0002	-0.0017	-0.0029	-0.0015	0.0016	0.0004	0.0037	-0.0027	-0.0054	-0.0034	-0.0002	-0.0002	0.0084	0.009	0.0085	0.0025	-0.0046	-0.0044	-0.0058	0.0005	0.0004	0.0041	0.0027	0.003	-0.0033	-0.0036	-0.0037	0.0025	0.0043	0.001	0.0056	0.0038
-0.0034	-0.0032	-0.0047	-0.0024	0.0013	0.0029	0.003	0.0042	0.0062	0.0037	0.0036	0.0032	-0.0046	-0.0061	-0.0011	-0.0002	0.0036	0.0031	0.0011	-0.0066	-0.0063	-0.0045	-0.0021	-0.0009	0.0013	0.0002	-0.0022	-0.0012	-0.0007	0.0038	0.0035	0.003	0.0047	0.0063	0.0034	0.0026	0.002	0.002	0.0008	0.0061	0.0073	0.0059	0.0036	0.0013	-0.005	-0.0033	0.0003	-0.0043	-0.0012	0.0037
-0.0066	-0.0073	-0.008	0.0001	-0.0016	-0.0025	0.0003	0.0023	0.0069	0.0007	-0.0016	-0.002	-0.0063	-0.0039	0.0008	0.0008	0.0014	0.0016	-0.0012	-0.0011	0.0011	0.0029	0.0074	0.0015	0.0015	0.001	0.0064	0.0004	-0.0048	-0.0069	-0.0009	0.0014	0.0002	0.0043	0.003	0.0032	0.0077	0.0038	-0.0001	0.0071	0.005	0.007	0.0047	-0.0038	-0.0058	-0.0007	-0.0035	-0.0032	0.001	-0.002
-0.0068	-0.005	-0.0042	0.0007	-0.0003	-0.0066	-0.007	0.0009	0.0005	-0.0017	-0.0074	-0.0072	-0.0103	-0.0045	-0.0022	-0.0045	-0.0075	-0.0083	0.0007	0.0084	0.0127	0.0188	0.0131	0.0086	0.0018	0.0015	0.0039	0.0022	-0.0028	-0.0087	0.001	0.0036	0.0061	0.0061	0.001	-0.0049	-0.0005	-0.0007	-0.0026	-0.003	0	0.0025	0.0023	-0.0075	-0.0073	-0.0017	-0.0037	0.0011	0.0022	0
-0.0085	-0.0041	-0.0074	-0.004	0.0016	0.0022	0.0025	0.0024	0.0048	0.0002	-0.0054	-0.0042	-0.0006	0.0022	0.0027	-0.0063	-0.0124	-0.0087	0.0032	0.0045	0.0091	0.0129	0.0114	0.0084	0.0034	-0.002	0.0001	-0.0038	-0.0042	-0.0065	-0.0065	-0.0017	0.0019	0.0051	0.0027	-0.0029	-0.0051	-0.0061	-0.0034	-0.0055	-0.0025	0.003	0.0021	-0.004	-0.0016	0.001	-0.0009	0.0076	0.0102	0.0097
0.001	-0.0001	-0.0086	-0.0076	-0.0011	0.0019	-0.0019	-0.0028	0.0039	0.0023	-0.002	0.001	0.0051	0.0033	0.0044	0.0045	-0.0065	-0.0098	-0.0059	-0.0033	-0.0019	0.0034	0.0049	0.0058	0.0039	0.0015	-0.0011	-0.0054	-0.0049	-0.0063	-0.0077	-0.0067	-0.0027	0.0024	0.0015	0.0001	-0.0067	-0.0047	-0.0015	-0.0042	-0.0015	0.0016	0.0028	-0.0016	0.0011	0.0025	0.0018	0.0068	0.0123	0.0101
0.0111	0.0065	-0.0061	-0.0058	-0.0013	-0.0067	-0.0091	-0.0046	-0.0015	0.0024	0.0008	-0.002	-0.0004	0	-0.002	0.0064	0.0016	-0.0029	-0.0063	-0.0067	-0.0025	0.0035	0.0103	0.0025	0.0031	0.004	0.0005	-0.0035	-0.0053	-0.004	-0.0029	0.0017	0.002	-0.0019	-0.0039	-0.0064	-0.011	-0.0069	-0.0048	-0.0008	-0.0014	0.0026	0.0015	0.0076	0.0032	0.0008	-0.0016	-0.0005	0.0081	0.0076
0.0111	0.0034	-0.0077	-0.005	-0.0019	-0.0024	-0.0049	0.0002	-0.0021	-0.0016	-0.0007	-0.0034	0.0013	0.0014	-0.005	-0.0005	-0.0033	-0.0044	-0.006	-0.0042	-0.0026	0.0027	0.0089	0.0057	0.0022	0.0042	0.0037	0.0056	-0.0035	-0.0048	0.0022	0.0053	0.0098	0.0056	-0.0018	-0.0064	-0.0058	-0.004	0.0013	-0.0002	0.0025	-0.0004	0.0044	0.0062	-0.0001	-0.006	-0.0051	-0.0026	0.0066	0.0092
0.0016	0.0032	-0.0042	-0.004	0.0022	0.0015	-0.0007	0.0001	0.0002	-0.0018	-0.002	-0.0034	0.0016	0.0041	-0.0003	-0.0034	-0.0054	-0.0041	0.0019	-0.0013	-0.0002	0.002	0.0063	0.007	0.0057	0.0045	0.0019	0.0018	-0.0042	-0.0022	0.0024	0.0055	0.0072	0.0053	0.0003	-0.0052	-0.0029	-0.0029	0.0019	0.0028	0.0016	-0.001	-0.0006	0.0045	0.0011	-0.009	-0.006	-0.0064	0.0023	0.0071
-0.0003	0.0009	0.0012	0.0003	0.0003	-0.0019	-0.0043	-0.0049	-0.0016	0.0003	-0.0019	-0.0064	-0.0059	-0.0036	0.0042	0.0016	-0.0012	-0.0023	0.0027	-0.0033	-0.0014	0.0005	0.0017	0.0048	0.0052	0.0035	0.002	-0.0029	-0.0009	-0.0005	0.0016	0.0034	0.0058	0.0048	-0.002	-0.0056	0.0024	0.0013	-0.0008	0.0008	0.0008	-0.0021	0.0044	0.0059	-0.0028	-0.0052	-0.0003	0.0009	0.0013	0.0042
0.006	0.0004	-0.003	-0.0006	-0.0067	-0.0034	-0.0058	-0.0062	-0.0044	0.0051	0.0009	-0.0037	-0.0052	-0.0035	0.0028	0.0017	0.001	-0.0013	0.001	-0.0008	0.0027	0.0025	-0.001	-0.0008	-0.0009	0.0008	0.0003	-0.0081	-0.0055	0.0002	-0.0002	-0.0054	0.001	0.0085	0.0026	-0.0003	0.0014	0.0033	0	-0.0005	-0.0021	-0.0024	0.0049	0.0063	-0.0004	-0.0051	0.0004	0.0032	0.0045	-0.001
0.0055	-0.0005	-0.001	0.0048	0.0005	0.0034	0.0004	-0.0034	-0.001	0.004	-0.002	-0.0047	0.0006	-0.0015	-0.004	-0.0116	-0.0059	-0.0017	0.0038	0.0051	0.0063	0.0015	-0.0028	-0.0074	-0.002	0.0004	-0.0033	-0.0075	-0.0068	0.0012	0.0016	-0.0045	0.0003	0.0076	0.003	0.0025	-0.0029	-0.0017	0.0016	-0.0002	-0.0048	-0.0051	-0.0019	0.0051	0.0011	-0.0004	0.0004	-0.0011	0.0003	0.0013
0.006	0.0014	0.0042	0.0025	0.0054	0.0071	0.0029	0.0002	0.0017	0.0043	-0.0066	-0.0037	-0.0004	0.0004	-0.0034	-0.0049	-0.0067	-0.0011	0.0057	0.0092	0.0057	0.0038	-0.0008	0.0023	0.0023	0.0071	0.0075	-0.0019	-0.0028	0.0008	-0.0011	-0.0038	-0.0049	0.0019	0.0046	0.0059	0.0016	-0.0057	-0.0047	0.0047	-0.0003	0	-0.0029	-0.0047	-0.0068	-0.0039	-0.0056	-0.0029	0.0007	0.0069
0.0049	0	0.0011	0.002	-0.0004	0.0017	-0.0002	-0.0028	-0.0002	0.0041	-0.0008	-0.0003	0.0038	0	-0.0022	-0.0022	-0.0007	0.0006	0.0035	0.006	0.0047	0.0037	0.0051	0.0027	0.0095	0.007	0.0066	0.0061	0.0026	0.0025	-0.0012	-0.0034	-0.0049	-0.0027	0.0008	0.0045	0.0027	-0.0023	-0.0046	-0.0038	-0.0003	0.0019	-0.0022	-0.0077	-0.0098	-0.0106	-0.0074	-0.0023	0.0048	0.007
0.004	0.0047	0.0052	0.0052	0.0007	-0.0006	-0.0022	-0.0018	-0.0019	0.0027	0.0003	-0.0001	0.0037	0.0016	-0.0024	0.0019	0.0016	0.0046	-0.0011	0.0028	0.0055	0.0039	0.0032	0.0029	0.0031	-0.0011	0.0003	0.0026	0.0043	-0.0027	-0.0068	-0.007	-0.0017	-0.0045	-0.0047	-0.0032	-0.0022	-0.0023	-0.0035	-0.0019	0.002	0.0033	0.0023	-0.0033	-0.0029	-0.0003	-0.0035	-0.0035	0.0047	0.0029
0.0017	0.0003	0.0062	0.005	0.005	0.0004	-0.001	-0.004	-0.0065	-0.0048	-0.0057	-0.0008	0.0009	-0.0017	-0.0046	-0.0014	0.0017	0.0008	-0.0014	0.0002	0.0044	0.0008	-0.0009	0.0001	-0.0002	0.0001	-0.0042	0.0046	0.0087	0.002	-0.0054	-0.0017	-0.0043	-0.0069	-0.0079	-0.005	-0.0042	0.0021	0.0036	0.0048	0.0028	0.0048	0.0037	0.003	0.0078	0.0086	0.0064	-0.0015	-0.0007	-0.0024
0.0011	-0.0015	0.0026	0.0026	0.0008	-0.0021	-0.0069	-0.0065	-0.0058	-0.0056	-0.0056	-0.0044	-0.0004	-0.0006	-0.0032	-0.0056	0.001	-0.002	-0.003	0.0014	0.0012	-0.0022	-0.0034	0.0003	-0.0014	-0.0044	-0.0101	-0.0023	0.0041	0.0054	0.0032	0.0019	-0.0048	-0.0107	-0.0048	-0.0076	-0.0014	0.0083	0.0132	0.0048	-0.0008	0.0061	0.0088	0.01	0.0137	0.014	0.0074	0.0032	0.001	-0.0031
0.0022	-0.0007	-0.0013	0.0053	0	-0.0037	-0.0048	-0.0022	0.0039	0.0082	0.0052	0.0003	0.0026	0.001	-0.0029	-0.0067	-0.0012	0.0017	-0.0018	-0.0041	-0.0002	-0.0035	-0.0081	-0.007	-0.007	-0.0089	-0.01	-0.0047	0.0001	0.001	0.0047	0.0019	-0.0031	-0.0057	-0.0031	-0.0043	0.0033	0.0102	0.0128	0.0005	-0.0016	-0.0015	0.0064	0.0128	0.0176	0.0129	0.0128	0.0071	0.0038	0.0005
-0.0011	-0.0009	-0.0019	-0.0005	-0.0004	-0.0018	-0.002	0.0022	0.0102	0.0156	0.0111	0.0041	0.0015	0.0032	-0.0025	-0.0052	-0.0008	-0.0012	-0.0073	-0.0039	0.0009	-0.0023	-0.0044	-0.009	-0.008	-0.0011	0.0007	0.003	0.002	-0.0018	-0.0009	0.0053	-0.0025	-0.0051	-0.0016	-0.0002	-0.0015	0.0054	0.0041	0.0028	0.0002	-0.0034	-0.0043	0.0017	0.0011	-0.0039	0.0022	0.0045	0.0034	0.0032
0.0046	0.0031	-0.0023	-0.0019	-0.004	-0.003	0.0012	0.0025	0.0058	0.0094	0.0042	0.0006	0.0012	0.0005	0.0029	-0.0004	-0.0028	-0.0075	-0.0071	-0.0008	-0.0009	-0.0053	-0.0103	-0.0047	-0.001	0.0028	0.0057	0.005	0.0039	-0.0017	-0.0002	0.0007	-0.002	-0.0073	-0.0065	-0.002	0.0023	-0.0006	-0.0064	-0.0011	0.004	0.0015	-0.0002	-0.0035	-0.0047	-0.0052	-0.0034	0.0032	0.0031	0.0048
0.0056	0.0083	0.0058	0.0012	-0.0017	-0.0032	0.0022	0.0068	0.0018	0.0007	-0.0018	-0.0023	-0.0046	-0.0017	0.0015	-0.0015	-0.0026	-0.0081	-0.0047	-0.0032	-0.0017	-0.006	-0.0083	-0.0022	0.0017	0.0097	0.0103	0.0112	0.0113	0.0047	0.0002	0.0015	-0.0045	-0.0075	-0.0086	-0.0026	0.0025	0.0027	-0.0026	-0.0039	0.0025	0.0004	0.0022	-0.006	-0.0092	-0.0132	-0.0094	0.0015	0.007	0.0037
0.0063	0.0094	0.0039	-0.0031	0.0034	0.0034	0.0042	0.0023	0.0021	0.0033	-0.0038	-0.0051	-0.0045	-0.0056	-0.0005	-0.0035	-0.0042	-0.0051	-0.0062	-0.0051	-0.0029	-0.0075	-0.0091	-0.0051	0.0018	0.0105	0.0101	0.0087	0.0108	0.0076	-0.0006	0.0019	0.0013	-0.0033	0.0011	-0.0009	-0.0005	0.0065	0.0023	0.0004	0.0015	-0.0043	-0.0028	-0.0072	-0.0085	-0.0058	-0.0077	-0.0009	0.0035	0.0022
0.0063	0.0061	0.0002	-0.0005	0.0071	0.0033	-0.0011	-0.0029	0.0036	0.0092	0.001	-0.0044	-0.0044	-0.002	-0.0018	-0.0021	-0.0027	-0.0028	-0.0032	-0.0061	-0.0052	-0.0032	-0.0024	-0.0023	0.0003	0.0079	0.0075	0.0039	0.0058	0.0069	0.0014	0.0012	0.0036	0.0045	0.0041	0.001	-0.0005	0.0062	0.008	0	0.0012	-0.0007	-0.0018	-0.0058	-0.0032	-0.0026	-0.0021	-0.0066	-0.0054	-0.0039
0.0058	0.0029	-0.0001	-0.0012	0.0064	0.0018	-0.0071	-0.0083	-0.0005	0.0046	0.0036	0.0046	-0.0015	-0.0033	-0.005	-0.0024	0.0004	-0.0028	-0.0086	-0.0063	-0.0026	-0.0027	-0.0006	-0.004	-0.0021	-0.0008	0.0079	0.0084	0.0053	0.0065	0.0024	-0.0031	-0.0037	0.0007	-0.0004	0.0018	0.0029	0.0023	0.0032	0.0021	-0.0004	-0.0005	-0.0019	-0.0058	-0.005	-0.007	-0.0062	-0.0052	-0.0105	-0.0096
0.007	0.0068	0.0051	-0.0016	0.0017	-0.001	-0.0065	-0.009	0.0025	0.0014	0.0048	0.0045	0.0017	-0.0029	-0.009	0.0012	0.0106	0.0007	-0.0046	-0.0034	-0.0034	-0.0023	-0.0031	-0.0022	0.0003	-0.0005	0.0045	0.0044	0.004	0.0072	0.0033	-0.0029	-0.0032	-0.0037	0.0008	0.0098	0.0086	0.0023	-0.0025	0.0031	-0.0031	-0.0008	0.0019	0.001	-0.0021	-0.0082	-0.0072	-0.0067	-0.0073	-0.0047
-0.001	0.0053	0.0047	0.0015	0.0023	0.0033	-0.0027	-0.0001	0.0032	0.0021	-0.0002	-0.0048	-0.0019	-0.003	-0.0001	0.0072	0.0089	0.0021	-0.0011	-0.0058	-0.0062	-0.0003	-0.0052	-0.0018	0.0018	-0.0012	-0.0033	0.0049	-0.0009	0.0023	0.0044	-0.0027	-0.0078	-0.0023	0.007	0.0089	0.0074	0.0009	-0.0023	0.0004	-0.0031	-0.001	-0.0008	0.0001	-0.0012	-0.0055	-0.0019	0.0013	0.0033	-0.0004
-0.0059	0.0013	0.006	0.0071	0.0133	0.0054	0.0049	0.0041	0.0021	0.0044	-0.0003	0	0.0004	0.0023	0.0026	0.0043	0.0025	-0.0015	-0.0011	-0.0041	-0.0042	-0.0073	-0.0076	-0.0015	0.0014	-0.0013	-0.0038	-0.0026	-0.0018	-0.0077	-0.0054	-0.004	-0.0071	-0.0071	-0.0014	0.0048	0.0085	0.0012	-0.0044	0.0003	-0.0062	-0.0081	-0.0049	-0.0073	-0.0049	-0.0052	-0.0024	0.0018	0.0036	-0.0027
-0.0024	0.0018	0.0022	0.0058	0.0134	0.0071	0.0023	0.0028	0.0013	0.0018	0.0064	0.0097	0.009	-0.0005	-0.0007	0.0021	0.0047	0.0024	0.0053	-0.002	-0.0027	-0.0036	-0.0007	-0.0006	-0.0011	0.0009	-0.004	-0.0045	-0.0016	-0.002	-0.0103	-0.0096	-0.0051	-0.0041	-0.0062	-0.0029	0.0054	0.0008	-0.0063	-0.0065	-0.0091	-0.0041	-0.0014	-0.0038	-0.0086	-0.002	-0.0001	-0.0001	0.0011	0.0065
0.0017	0.003	0.0032	0.0047	0.0043	-0.0017	0.0008	0.0019	0.0013	0.0017	0.0014	0.0105	0.0065	-0.0014	-0.0025	0.0049	0.0045	0.0049	0.0044	-0.0006	-0.0037	0.0008	0.0037	-0.0052	-0.0077	-0.0033	-0.0069	-0.0033	-0.0032	-0.0031	-0.0071	-0.0136	-0.0082	-0.0026	-0.0079	-0.0132	-0.0042	0.0004	-0.0077	-0.0036	-0.0022	-0.0033	-0.0009	-0.0055	-0.0067	-0.001	-0.0009	-0.0017	0.0014	0.0055
0.006	0.0026	0	0.0017	-0.0004	-0.0035	0.0004	0.0006	-0.0019	-0.0021	-0.0008	0.0065	0.0026	0.001	0.0048	0.0066	0.0036	0.0021	-0.0037	-0.0048	-0.0039	0.0035	0.0019	-0.0023	-0.0052	-0.005	-0.0055	-0.0092	-0.0039	-0.0023	-0.0059	-0.0117	-0.0133	-0.0042	-0.008	-0.0094	-0.0047	-0.002	-0.0042	-0.0039	-0.0038	-0.0037	-0.0091	-0.0149	-0.0115	-0.0004	0.0006	0.0045	0.0029	0.002
0.0085	0.0018	-0.004	0.0008	-0.0005	-0.0011	0.0024	0.002	-0.0018	-0.0006	0.0026	0.0039	0.0018	-0.0001	0.0051	0.006	0.0018	-0.0025	-0.0104	-0.0029	0.0013	0.0016	0.0045	0.0013	0.0001	0.0031	-0.0045	-0.0112	-0.0028	-0.0003	-0.0045	-0.0071	-0.0106	-0.0081	-0.008	-0.0067	-0.0012	-0.0007	-0.0016	-0.0028	-0.0018	0.0006	-0.0049	-0.0083	-0.0118	-0.0101	-0.0058	-0.0037	0.0048	0.0048
0.0045	-0.0007	-0.0023	-0.0064	-0.003	-0.0012	0.002	0.0013	-0.0028	-0.0003	0.004	0.005	-0.0008	-0.0036	0.0018	0.0044	0.0043	-0.0025	-0.0054	0.0015	0.0014	-0.0003	0.0056	0.0104	0.0005	0	-0.0056	-0.0075	-0.003	-0.0028	-0.0041	-0.0025	-0.0028	-0.0088	-0.0089	-0.0022	0.0012	-0.0013	-0.0054	-0.0044	-0.0038	-0.0006	0.0011	0.004	-0.0058	-0.0095	-0.0097	-0.0109	-0.004	-0.0014
-0.0001	0.0012	0.0018	-0.0035	-0.0005	0.0002	0.0018	-0.0019	-0.003	-0.0018	0.0046	0.0096	0.0042	0	-0.0045	0.0002	0.0031	-0.0012	-0.0031	-0.0021	0.0033	0.0008	0.0052	0.0109	0.0026	-0.0051	-0.0025	-0.0006	0.0018	-0.0001	0.0013	0.0023	-0.0011	-0.0052	-0.0042	0.0004	0.0011	-0.0015	-0.0031	-0.0095	-0.0129	-0.0048	-0.0013	0.0024	-0.0008	-0.0051	0.0008	-0.0066	-0.0074	-0.001
-0.0045	-0.0001	0.0019	0.0022	0.0064	0.0069	0.0073	0.0016	0.002	-0.0005	0.0039	0.0072	0.0005	-0.0027	-0.0034	0.0003	0.0053	0.0018	-0.0034	0.0002	0.005	0.0011	0.0036	0.0062	-0.0017	-0.0049	-0.0031	0.0022	0.0068	0.0094	0.006	0.0018	-0.0016	-0.0093	-0.0059	-0.003	0.0003	-0.0044	-0.0144	-0.0186	-0.0151	-0.0095	-0.0047	-0.0018	-0.0045	-0.0061	-0.0037	-0.0026	-0.0015	-0.0041
-0.0015	-0.0042	-0.0021	0.002	0.0035	0.0035	-0.0001	-0.0006	0.0104	0.0068	-0.0008	-0.0041	-0.0097	-0.0067	0.0019	0.0069	0.0038	0.0025	0.0005	0.0021	0.0023	0.003	-0.0002	0.0009	-0.0037	-0.0044	0.0034	-0.0004	-0.0011	0.0054	0.0057	0.0009	-0.0046	-0.0076	-0.0027	-0.0034	-0.0035	-0.0114	-0.0222	-0.0175	-0.0136	-0.0027	-0.001	0.0014	0.0007	0.0015	-0.0011	0.0018	0.0046	0.0006
-0.0005	-0.0035	-0.0043	-0.003	-0.0044	-0.0009	-0.0003	0.0004	0.0086	0.0061	-0.003	-0.0063	-0.005	-0.0047	0.0072	0.0076	0.0001	0.0029	0.0026	0.0038	0.006	0.0069	0.0068	0.0038	-0.0018	-0.0026	-0.0027	-0.0028	-0.004	0.0058	0.01	0.0081	0.0015	0.0026	0.0018	-0.0026	-0.0044	-0.0077	-0.0107	-0.0101	-0.0075	-0.0046	0.0006	-0.0031	0.0023	0.0003	0.0054	0.0037	0.0008	0.0035
-0.0004	0.0011	-0.0022	-0.0026	-0.0056	-0.0032	-0.0006	0.0047	0.005	0.0033	-0.0017	-0.005	-0.0028	0.0036	0.0095	0.0101	0.0029	-0.0009	-0.0012	-0.0015	-0.0009	0.0054	0.0093	0.0055	-0.0029	-0.0045	-0.0064	-0.0054	-0.0017	0.0034	0.0051	0.0052	0.0031	0.0042	0.0027	-0.0003	0.0056	0.0036	0.0029	0.0006	-0.0067	-0.0103	-0.0083	-0.0079	-0.003	0.0019	0.0054	-0.0002	-0.004	-0.0024
0.0039	0.005	0.0002	-0.0017	-0.0024	-0.0047	0.0021	0.0068	0.0019	-0.0005	0.0031	-0.001	0.0012	0.0098	0.0087	0.0063	0.0018	-0.0028	-0.0018	-0.0012	-0.0023	-0.001	0.0051	0.0002	-0.0039	-0.0027	-0.0026	-0.0053	-0.0013	0.0004	-0.0021	0.0008	0.0035	-0.0012	-0.0044	-0.0039	0.0046	0.0061	0.0076	0.0003	-0.0038	-0.0087	-0.012	-0.0063	0.0001	0.0049	0.0002	-0.0062	-0.007	-0.0056
0.0028	0.0035	0.0026	0.002	0.0058	0.0011	0.0026	0.0092	0.0106	0.0031	-0.0019	0	0	0.0019	0.002	0.0044	0.0036	0.0003	-0.0036	-0.0028	0.0019	0.0037	-0.001	-0.0027	0.0002	0.0059	0.0043	-0.0015	-0.0024	0.0017	0.0016	0.0017	0.0029	-0.0037	-0.0082	-0.0049	0.0023	0.0041	0.0033	0.006	-0.0028	-0.0068	-0.0014	-0.0007	-0.0002	-0.0016	-0.0039	-0.0111	-0.0038	-0.0044
0.0056	-0.0009	-0.0009	0.0017	0.0101	0.0073	0.0045	0.01	0.0048	-0.0013	-0.0012	0.0006	-0.0012	-0.0009	0.0054	0.0057	0.0031	-0.0035	-0.003	-0.0002	0.0034	0.0014	-0.0065	-0.0052	-0.0023	0.0022	0.0044	0.005	0.0028	0.0014	0.0033	0.0033	0	-0.0072	-0.0058	-0.0061	-0.002	-0.004	0.0016	0.0095	0.0048	0.0053	0.0115	0.0072	-0.0035	-0.0082	-0.0059	-0.0044	-0.0001	-0.001
0.0056	0.0013	-0.0019	0.0035	0.0063	0.0042	0.0042	0.0052	0.0002	-0.0075	-0.0029	-0.0017	-0.0035	0.0015	0.0092	0.0108	0.0071	-0.0017	-0.0005	0.0003	0.002	-0.0012	-0.0065	-0.0026	-0.0013	0.002	0.0049	0.0049	0.0062	0.0053	0.0011	0.0041	-0.0048	-0.0083	-0.004	-0.0012	-0.0012	-0.0026	0.0031	0.006	0.0069	0.0096	0.0098	0.0042	-0.0046	-0.0086	-0.0085	-0.0012	0.0045	0.0066
-0.0002	-0.0002	-0.0005	0.0015	0.0021	0.0027	0.0044	0.005	0.0002	-0.0056	-0.0044	-0.0061	-0.007	-0.0033	0.0008	0.0077	0.0069	-0.0011	0.0008	-0.0037	-0.0015	-0.0015	-0.0045	-0.0075	-0.0026	0.0015	0.0008	0.0013	0.005	0.0061	0.0057	0.0008	-0.007	-0.0105	-0.0022	0.0028	-0.0031	-0.0012	-0.0029	-0.0046	-0.0025	0.0036	0.0068	0.0052	0.0056	-0.0036	-0.0066	0.0015	0.009	0.0078
0.0069	0.0072	0.0068	0.0044	0.0055	0.0056	0.0052	0.0066	0.0012	-0.0049	-0.003	-0.0046	-0.0055	-0.0042	0.0002	0.0025	0.0042	0.0041	-0.0004	-0.0023	-0.0031	-0.0072	-0.0101	-0.0114	-0.0125	-0.0067	-0.0024	0.002	0.0028	0.0088	0.0114	0.0054	0	-0.0056	-0.0051	0.0009	-0.0008	-0.0025	0.0004	-0.0006	0.0017	0.0015	0.004	0.0043	0.0056	-0.0016	-0.0034	0.0033	0.0086	0.0126
0.0064	0.0058	0.0047	0.0029	0.0039	0.002	0.0019	-0.0007	-0.0052	-0.0064	-0.0069	-0.0028	-0.0022	-0.0027	-0.002	-0.0049	-0.001	0.0019	-0.0033	-0.002	-0.0021	-0.0117	-0.011	-0.0103	-0.0039	-0.0002	0.0036	0.0027	-0.0012	0.0058	0.0087	0.0042	0.0001	-0.0043	-0.0021	0.0001	-0.0012	-0.0032	0.0004	0.0107	0.0068	0.0012	0.007	0.0024	-0.0002	-0.0033	-0.0034	0.0036	0.0036	0.0038
-0.0047	-0.0021	-0.0045	-0.0018	0.0012	0.0045	0.0052	-0.0001	0.0003	-0.0035	-0.005	-0.0006	0	-0.0009	-0.0005	-0.003	-0.0025	-0.0004	-0.0018	0.0022	-0.0006	-0.0064	-0.0039	0.0009	0.0015	-0.0012	-0.0021	-0.0018	-0.0037	-0.0013	0.0002	0.0011	-0.0039	0.0033	0.0037	-0.0002	-0.002	-0.0082	-0.0031	0.0039	0.0071	0.003	0.0038	0.0032	-0.0025	-0.002	-0.0006	0.0005	-0.0026	0.0001
-0.0072	-0.0037	-0.005	-0.0031	0.0031	0.0122	0.0119	0.0057	0.0067	0.0057	-0.0021	0.0014	0.0029	0.0026	0.0005	-0.0022	0.0035	0.0064	0.0048	0.005	-0.0034	-0.0052	0.0023	0.0033	-0.0029	-0.0076	-0.0079	-0.0045	-0.0035	-0.0092	-0.0038	-0.0058	-0.0056	0.0032	0.0022	-0.0026	-0.0058	-0.0085	-0.0039	0	0.0021	-0.0017	0.0002	0.0013	-0.0001	0.0027	-0.0006	-0.0034	-0.001	-0.0013
0.0001	-0.0006	0.003	-0.0005	0.0038	0.0048	0.005	0.0001	-0.0011	0.0019	-0.0013	0.0013	0.0015	0.0061	0.0063	0.0002	-0.0011	0.0032	0.008	0.003	-0.0084	-0.0019	0.0059	0.0069	-0.0033	-0.0059	-0.0023	0.0007	0.0007	-0.0008	-0.0009	-0.0091	-0.0035	0.0014	-0.0009	-0.0007	-0.0055	-0.0061	0.0015	0.0017	-0.0035	-0.0037	0.0015	0.0025	0.0029	0.0003	-0.0068	-0.0058	-0.0007	0.0043
0.01	0.0082	0.001	0.0034	0.0044	0.0018	-0.0016	-0.0076	-0.0088	-0.0047	-0.0027	0.0002	0.0037	0.0028	0.0048	-0.0053	-0.004	0	0.0078	0.0034	0.0019	0.0008	0.0017	0.0056	0.0012	-0.0039	0.0056	0.002	-0.0026	-0.0006	0.0002	-0.0052	-0.0011	0.003	0.0013	0.0035	0.0021	-0.0005	0.0026	0.002	0.0031	0.0011	0.0084	0.0062	0.0026	0.0026	-0.005	-0.0033	-0.0016	0.0003
0.0133	0.0068	0.0015	0.0011	-0.0006	-0.0008	-0.0032	-0.0056	-0.012	-0.0119	-0.0068	-0.005	-0.0024	0.0002	0.0027	-0.0049	-0.0041	0.0047	0.0118	0.0094	0.0074	-0.0015	0.0009	0.0012	0.0015	0.0012	0.005	0.0014	-0.0069	-0.0031	-0.0023	0.0009	0.0019	0.0015	0.0007	0.0083	0.0057	0.0007	0.0057	0.0072	0.0067	0.0046	0.008	0.0047	-0.0005	-0.0023	-0.0053	0.0006	-0.003	-0.0061
0.0075	0.0079	0.0016	-0.0028	-0.003	-0.0001	0.0012	-0.0107	-0.0083	-0.0071	-0.0041	-0.0129	-0.0078	0.0003	0.0002	-0.003	-0.0015	0.0057	0.0092	0.0082	0.0071	-0.0007	-0.006	0.0014	0.0045	0.0014	-0.0013	-0.0013	-0.0027	-0.0044	-0.0051	-0.0017	0.0043	0.0048	0.0011	0.0054	0.0039	0.0027	0.0081	0.0073	0.0088	0.0037	0.0056	0.0024	-0.002	-0.0029	0.0004	0.0033	-0.0009	-0.0033
-0.0031	0.0006	0.0035	0.0006	0.0012	0.004	0.001	-0.0062	-0.0056	-0.003	-0.0043	-0.0078	-0.0075	-0.0021	0.0009	0.0008	0.0015	0.0058	0.0017	-0.0021	-0.0006	0.0005	-0.004	-0.0017	0.0056	0.002	-0.0003	-0.0032	-0.0041	-0.003	0.0002	-0.003	0.0009	0.003	0.0039	0.0056	0.0048	0.0039	0.0061	0.0056	0.009	0.002	0.0004	0.0002	-0.0024	0.0005	0.0025	0.0051	0.0041	0.0021
-0.0006	-0.0009	0.0072	0.0043	0.0014	0.007	0.0058	-0.001	0.0002	0.0018	-0.0002	0.0009	0.0001	-0.0077	-0.0043	-0.0034	0.0042	0.0066	-0.0065	-0.009	-0.005	0.0009	0.0027	-0.0038	-0.0005	0.0044	0.0017	-0.0059	-0.012	-0.0048	-0.0007	0.0012	0.0017	0.0018	0.0023	0.0021	-0.001	-0.0021	-0.0007	0.0045	0.0022	0.0018	-0.0004	-0.0008	-0.0064	-0.0005	0.0067	0.0074	0.0017	0.0055
0.0048	0.0011	0.0044	0.0031	0.0008	0.0051	0.0012	0.0033	0.0005	0.001	0.0059	0.012	0.0106	0.0008	-0.0029	-0.0015	0.0053	0.0043	-0.0035	-0.005	-0.0067	-0.0051	-0.0008	-0.0035	-0.0029	0.0038	0.0018	-0.0059	-0.0136	-0.003	0.0005	-0.0026	0.0015	0.002	0.002	-0.0022	0.0003	-0.002	-0.0017	0.0035	0.0011	0.0025	0.0029	0.0038	-0.0011	0.0007	0.0031	0.0038	-0.0024	0.002
0.0012	-0.0002	-0.001	0.0034	0.004	-0.0009	-0.0014	-0.0014	-0.0016	-0.0004	0.0014	0.0088	0.0096	0.004	0.0013	0.0052	0.0098	0.0034	-0.003	-0.0024	-0.0037	-0.0041	-0.0068	-0.0039	-0.0041	-0.0037	-0.0018	-0.0104	-0.0059	0.0016	0.0049	0.0054	0.0031	0.003	0.003	-0.0011	-0.0016	0.0016	0.007	0.0091	-0.0007	-0.002	0.0055	0.0061	0.0022	-0.0008	0.0003	-0.0009	-0.0052	-0.0075
-0.0045	-0.0023	0.0004	0.0054	0.0027	-0.0023	0.0001	-0.0003	-0.0023	-0.002	-0.0004	0.005	0.0078	0.0038	0.0028	0.0085	0.0052	-0.0005	-0.0026	-0.0059	-0.0027	-0.0054	-0.0081	-0.012	-0.0064	-0.006	-0.002	-0.0028	0.0016	0.0056	0.005	0.0059	0.0063	0.0065	0.0006	-0.0018	-0.005	-0.0029	-0.0011	0.005	0.0014	-0.0013	-0.0006	0	-0.0038	-0.0056	-0.0034	0.0023	-0.0032	-0.0058
-0.0053	-0.0021	0.0041	0.0047	0.0019	-0.0043	-0.0014	-0.0054	-0.0048	-0.0012	0.0015	0.0067	0.0081	0.0039	0.0004	0.002	0.0016	0.0014	-0.0046	-0.0031	-0.0059	-0.0083	-0.0112	-0.0107	-0.01	-0.0063	-0.0036	0.0002	0.0011	0.003	0.007	0.0036	0.0028	0.0032	0.0009	0	0.002	0.0031	0.0007	0.0052	0.0067	0.0013	-0.0002	-0.0012	-0.0053	-0.0062	0.0005	0.0043	-0.0008	-0.0019
0.0005	0.002	0.0054	0.0062	0.0022	-0.0055	-0.0074	-0.0044	-0.0049	-0.0052	-0.003	0.0007	0.0015	0.0014	0.0017	-0.0002	0.0031	0.0033	0.0048	0.0031	0.0011	-0.0057	-0.0084	-0.0075	-0.0093	-0.0087	-0.0039	-0.0013	-0.0023	0.0002	0.0034	0.0022	-0.0037	-0.0016	0.0013	0.0003	0.0022	0.0049	0.0025	0.0038	0.0041	0.0036	0.0004	0.0037	0.0032	-0.0015	-0.0012	-0.0003	0.002	0.0039
-0.0018	0.0028	-0.0004	0.0017	0.0003	-0.0068	-0.0058	-0.0062	-0.0076	-0.0111	-0.004	-0.0032	-0.0027	0.0045	0.0043	0.0042	0.0043	0.0068	0.0063	0.0019	0.0005	-0.0006	-0.0025	-0.005	-0.0076	-0.0038	-0.0014	0.0012	0.0018	0.0026	0.0032	-0.0057	-0.0098	-0.0028	-0.0031	-0.0029	-0.0013	0.0008	-0.0007	-0.0028	-0.0013	-0.0005	0.0019	0.0033	0.0015	-0.002	-0.0058	-0.0077	-0.0001	0.0001
-0.0041	-0.0038	-0.0006	-0.0012	-0.0051	-0.0086	-0.0056	-0.0065	-0.0063	-0.005	-0.0006	-0.0025	-0.0045	0.0041	0.0074	0.0061	0.0039	0.0035	-0.0008	-0.0023	-0.0012	0	-0.0037	-0.0043	-0.0006	0.0022	0.0021	-0.0008	0.0035	0.0032	-0.0024	-0.0094	-0.0125	-0.0031	0	0.0005	0.0026	-0.002	-0.0072	-0.0049	-0.0014	-0.0014	0.0006	-0.0004	-0.0028	-0.0009	-0.0068	-0.0066	-0.0036	-0.0019
-0.0033	-0.0021	0.0004	-0.0034	-0.0045	-0.0051	-0.003	-0.002	-0.0052	-0.0034	-0.0007	-0.0001	0	0.0012	-0.0021	-0.0026	0.0007	0.0004	0.0001	0.0013	-0.0012	-0.0002	-0.0074	-0.0034	0.0024	0.0018	0.0011	0.0003	0.0003	-0.0021	-0.0063	-0.0126	-0.0151	-0.0103	0.0004	0.004	0.0034	-0.0042	-0.0076	-0.0028	0.0001	-0.003	-0.007	-0.0099	-0.0008	-0.0029	-0.003	-0.0029	-0.0053	-0.0001
-0.0016	-0.0016	-0.0006	-0.0017	-0.0049	-0.0033	-0.0027	0.0033	0.0011	-0.004	-0.0012	0.0048	0.004	0.0013	-0.0032	0.0011	-0.0003	-0.0015	0.0022	0.0037	0.0009	-0.0019	-0.0093	-0.0043	0.0016	-0.0011	0.0033	0.0051	-0.0002	-0.0032	-0.0058	-0.0092	-0.0109	-0.0087	0.0006	0.0045	0.0036	-0.0006	-0.0033	-0.0021	0.0046	-0.0012	-0.0041	-0.0047	-0.0046	-0.0025	-0.0022	0.0041	-0.0008	0.0009
-0.0039	-0.0059	-0.0021	-0.0031	-0.0062	-0.0051	0.0003	0.0055	0.0015	-0.0056	-0.0006	0.001	0.0024	-0.002	-0.0021	0.0018	-0.0012	-0.0012	0.0049	0.0049	0.0023	-0.0007	-0.0033	-0.0052	0.0012	-0.0024	0.0026	0.0057	0.0011	-0.0012	-0.0035	-0.0033	-0.0052	0.0011	0.0039	0.0049	0.0052	0.0036	0.0001	0.0008	0.0027	0.0006	-0.0012	0.0027	0.0004	0	-0.002	0.0045	0.0032	0.0019
-0.0006	-0.0024	-0.0021	-0.0084	-0.0094	-0.0016	0.0022	0.0083	0.0045	-0.0005	-0.0004	-0.0005	-0.001	-0.0051	-0.0074	-0.0041	-0.0023	0.0017	0.0017	0.0023	-0.0019	0.0029	0.0045	-0.0025	-0.003	-0.0005	0.0044	0.0049	0.0031	-0.0038	-0.0042	-0.0034	-0.0006	0.0049	0.0097	0.0052	0.0024	0.0059	0.0016	0.002	0.0046	0.0012	0.001	-0.0004	-0.0047	-0.0034	-0.0017	0.0012	0.0031	-0.0018
0.0032	0.0065	-0.0008	-0.0099	-0.0115	-0.0051	0.0043	0.0111	0.0094	0.0019	0.0018	0.0065	0.0069	-0.0017	-0.0072	-0.0088	-0.0082	-0.0028	-0.0037	-0.0016	0.0002	0.0049	0.0084	0.0037	0.0011	0.0052	0.0111	0.0039	-0.0018	-0.0051	-0.0027	-0.0005	0.0004	0.0043	0.0053	0.0047	0.0044	0.0054	0.0022	-0.0027	0.0063	0.006	0.0051	0.001	-0.0057	-0.0045	-0.003	0.0007	0.0004	-0.0014
0.0066	0.0063	0.0034	-0.0053	-0.008	-0.0006	0.0079	0.0083	0.0031	-0.0004	-0.0001	0.0013	0.0047	-0.0004	-0.0087	-0.0098	-0.0038	-0.0004	-0.0003	-0.0027	0.0012	0.0041	0.0051	0.0004	0.0034	0.0047	0.0066	0.0053	0.0003	-0.0052	-0.0013	-0.0003	0.0055	0.0024	-0.0017	-0.0011	0.0067	0.0057	0.0013	-0.0008	0.0027	0.0069	0.001	-0.0039	-0.0018	-0.0037	-0.0051	0.0034	0.0037	0.0009
0.0055	0.0033	0.0002	-0.0048	-0.004	0.0027	0.0038	0.0042	-0.0006	-0.0043	-0.0062	-0.0066	0.003	0.0019	-0.0079	-0.0066	-0.0041	0.0017	0.0087	0.0021	-0.0043	0.0022	0.0014	-0.0015	0.0057	0.0099	0.0064	0.0036	0.003	-0.0072	-0.0068	-0.0017	0.0054	0.0005	-0.0041	-0.0005	0.0016	0.0037	-0.0007	-0.0026	0.0023	0.0049	0.0031	-0.0026	-0.0057	-0.0048	-0.0007	0.0012	0.006	0.0057
0.0026	0.0003	-0.0052	-0.0074	-0.0031	0.0012	0.0029	-0.0013	-0.0016	-0.0039	-0.0073	-0.0068	0.0026	0.0047	0.0041	-0.0018	-0.0042	0.0064	0.0114	0.0068	-0.0003	-0.0001	-0.0058	-0.0037	0.005	0.0054	0.0051	0.0065	0.0019	-0.0034	-0.0086	-0.0049	0.0008	0.0015	-0.0035	-0.0027	0.0022	0.0021	-0.0027	-0.0012	-0.0017	-0.0044	-0.0029	-0.0067	-0.0075	-0.0025	0.0005	-0.001	0.0042	0.0018
0.0029	-0.0013	-0.0048	-0.0034	-0.0018	0.002	0.0008	-0.0022	-0.003	-0.0059	-0.0125	-0.0067	-0.0027	-0.0013	0.0008	-0.005	-0.0042	-0.0009	0.0044	0.0036	0.001	0.0035	-0.0015	-0.0023	0.0037	0.004	0.0027	0.0118	0.0084	-0.0031	-0.0095	-0.0045	0.0083	0.0095	-0.0007	-0.0048	-0.0036	-0.0047	-0.0038	-0.0014	-0.0047	-0.0051	-0.0014	-0.0053	-0.0005	0.0013	0.0033	0.0021	-0.0032	-0.0053
0.0044	0.0047	-0.0021	-0.0007	-0.0009	-0.0017	-0.0031	-0.004	-0.0005	-0.003	-0.0076	-0.0076	-0.0019	0.0002	0.0058	0.0046	-0.0031	-0.0064	-0.0022	-0.0017	0.0021	0.0038	-0.0002	-0.005	-0.0027	0.0016	0.0036	0.0052	0.0064	-0.0009	-0.0073	-0.0002	0.0053	0.0061	0.0038	-0.0032	-0.0042	0.0013	0.0023	-0.0018	-0.0052	-0.005	-0.0052	-0.0014	0.0013	0.002	0.0038	-0.0011	-0.0041	-0.0051
0.0038	0.0036	0.0001	-0.0006	0.0011	0.0005	-0.0008	0.0027	0.0066	0.0014	-0.0054	-0.0035	-0.0011	0.0034	0.0093	0.0081	0.0015	-0.005	-0.0036	-0.0034	-0.0059	-0.0057	-0.0048	-0.0071	-0.0046	-0.0029	-0.0029	-0.0026	-0.0001	0	-0.0049	0.0021	-0.001	-0.0008	0.0042	0.0055	0.006	0.0041	0.0016	-0.0074	-0.0118	-0.0102	-0.0065	-0.0006	0.0019	-0.0012	0.0023	-0.0012	-0.0036	-0.0061
[truncated: 458 more columns]
