# Supplementary material for: Direct time-resolved observation of surface-bound carbon dioxide radical anions on metallic nanocatalysts
Source: Nat Commun. 2023 Nov 6;14:7116. doi: 10.1038/s41467-023-42936-6 (PMC10628153; doi:10.1038/s41467-023-42936-6)
Supplement: Supplementary file 4 — Source Data [file 41467_2023_42936_MOESM4_ESM.zip › Source Data/Figure 1/Figure 1e.xlsx]

## Sheet: Sheet1
Figure 1e
raw data									fitting data
-0.1751	0.000211	-0.1801	-0.000268	-0.1781	0.000858	-0.1821	0.00168		0.0186	-0.00743	-0.1633	-8.11099e-05	0.0155	-0.01069	-0.1546	0.000226831	0.0195	-0.00639	-0.1506	2.73549e-05	0.0213	-0.00949	-0.1527	0.000432
-0.1732	0.000211	-0.1782	-0.000521	-0.1762	0.00227	-0.1802	0.00138		0.01939	-0.00466	-0.16314	-8.11099e-05	0.01628	-0.00747	-0.15446	0.000225788	0.02029	-0.00473	-0.15046	2.63981e-05	0.02208	-0.00878	-0.15257	0.000432
-0.1712	-0.0012	-0.1762	-0.000421	-0.1742	0.00291	-0.1782	0.000742		0.02018	-0.00223	-0.16299	-8.111e-05	0.01706	-0.0047	-0.15432	0.000224744	0.02107	-0.00322	-0.15033	2.54397e-05	0.02286	-0.00809	-0.15245	0.000432
-0.1692	6.3e-05	-0.1742	0.000174	-0.1722	-0.000163	-0.1762	0.00203		0.02097	-9.54969e-05	-0.16283	-8.11101e-05	0.01785	-0.00231	-0.15418	0.000223697	0.02186	-0.00184	-0.15019	2.44798e-05	0.02364	-0.00742	-0.15232	0.000432
-0.1673	-0.000153	-0.1723	-0.000358	-0.1703	0.000763	-0.1743	0.004		0.02176	0.00177	-0.16267	-8.11101e-05	0.01863	-0.000254085	-0.15404	0.000222649	0.02264	-0.000577925	-0.15005	2.35183e-05	0.02442	-0.00678	-0.15219	0.000432
-0.1653	-0.000458	-0.1703	-0.000479	-0.1683	-0.0009	-0.1723	0.00245		0.02255	0.00341	-0.16252	-8.11102e-05	0.01941	0.00152	-0.15389	0.0002216	0.02343	0.000572909	-0.14991	2.25552e-05	0.0252	-0.00616	-0.15206	0.000432
-0.1633	0.000316	-0.1683	0.000305	-0.1663	-0.00154	-0.1703	-0.000411		0.02334	0.00485	-0.16236	-8.11102e-05	0.02019	0.00305	-0.15375	0.000220548	0.02422	0.00162	-0.14978	2.15905e-05	0.02598	-0.00556	-0.15194	0.000432
-0.1614	0.000516	-0.1664	-8.4e-05	-0.1644	0	-0.1684	-0.00267		0.02413	0.0061	-0.1622	-8.11103e-05	0.02097	0.00436	-0.15361	0.000219494	0.025	0.00258	-0.14964	2.06243e-05	0.02676	-0.00498	-0.15181	0.000432
-0.1594	-0.000158	-0.1644	-0.000526	-0.1624	0.000789	-0.1664	-0.0017		0.02492	0.00721	-0.16205	-8.11104e-05	0.02176	0.00549	-0.15347	0.000218439	0.02579	0.00346	-0.1495	1.96564e-05	0.02754	-0.00442	-0.15168	0.000432
-0.1575	-0.000279	-0.1625	-0.000511	-0.1605	0.000668	-0.1645	0.0011		0.02571	0.00817	-0.16189	-8.11104e-05	0.02254	0.00647	-0.15333	0.000217382	0.02657	0.00426	-0.14937	1.8687e-05	0.02832	-0.00388	-0.15155	0.000432
-0.1555	-0.000142	-0.1605	-0.00106	-0.1585	0.000158	-0.1625	-0.000305		0.0265	0.00902	-0.16173	-8.11105e-05	0.02332	0.00731	-0.15319	0.000216323	0.02736	0.00499	-0.14923	1.7716e-05	0.0291	-0.00336	-0.15143	0.000432
-0.1535	-0.000447	-0.1585	-0.00131	-0.1565	-0.000405	-0.1605	0.000889		0.02729	0.00977	-0.16158	-8.11106e-05	0.0241	0.00803	-0.15305	0.000215262	0.02815	0.00566	-0.14909	1.67434e-05	0.02988	-0.00285	-0.1513	0.000432
-0.1516	0.000616	-0.1566	-0.000305	-0.1546	-0.00136	-0.1586	0.000789		0.02808	0.01042	-0.16142	-8.11106e-05	0.02488	0.00866	-0.15291	0.000214199	0.02893	0.00626	-0.14896	1.57692e-05	0.03066	-0.00237	-0.15117	0.000432
-0.1496	0.000132	-0.1546	0.000789	-0.1526	-0.00116	-0.1566	0.00443		0.02887	0.01099	-0.16126	-8.11107e-05	0.02567	0.00919	-0.15277	0.000213134	0.02972	0.00682	-0.14882	1.47934e-05	0.03144	-0.0019	-0.15104	0.000432
-0.1476	0.000795	-0.1526	0.000284	-0.1506	0.000121	-0.1546	0.00292		0.02966	0.01149	-0.16111	-8.11108e-05	0.02645	0.00966	-0.15263	0.000212068	0.03051	0.00733	-0.14868	1.3816e-05	0.03222	-0.00145	-0.15092	0.000431999
-0.1457	0.000463	-0.1507	0.000758	-0.1487	0.000821	-0.1527	0.000432		0.03045	0.01192	-0.16095	-8.11109e-05	0.02723	0.01005	-0.15248	0.000210999	0.03129	0.00779	-0.14854	1.2837e-05	0.033	-0.00101	-0.15079	0.000431999
-0.1437	-0.000121	-0.1487	0.000884	-0.1467	-0.000468	-0.1507	-1.1e-05		0.03124	0.01231	-0.16079	-8.11109e-05	0.02801	0.01039	-0.15234	0.000209929	0.03208	0.00821	-0.14841	1.18564e-05	0.03378	-0.000590012	-0.15066	0.000431999
-0.1417	0.000147	-0.1467	-5e-06	-0.1447	-0.000884	-0.1487	-0.00218		0.03203	0.01264	-0.16064	-8.1111e-05	0.0288	0.01069	-0.1522	0.000208857	0.03286	0.0086	-0.14827	1.08742e-05	0.03456	-0.000183386	-0.15054	0.000431999
-0.1398	-1.6e-05	-0.1448	0.000295	-0.1428	0.000211	-0.1468	-0.0026		0.03282	0.01294	-0.16048	-8.11111e-05	0.02958	0.01094	-0.15206	0.000207783	0.03365	0.00895	-0.14813	9.89039e-06	0.03535	0.000209029	-0.15041	0.000431999
-0.1378	-0.00103	-0.1428	0.000832	-0.1408	0.00181	-0.1448	-0.00238		0.03361	0.0132	-0.16032	-8.11112e-05	0.03036	0.01116	-0.15192	0.000206707	0.03444	0.00927	-0.148	8.90496e-06	0.03613	0.000587713	-0.15028	0.000431999
-0.1359	-0.000284	-0.1409	-0.000637	-0.1389	0.000784	-0.1429	-0.00224		0.0344	0.01342	-0.16017	-8.11112e-05	0.03114	0.01135	-0.15178	0.000205629	0.03522	0.00956	-0.14786	7.91791e-06	0.03691	0.00095313	-0.15015	0.000431999
-0.1339	0.000326	-0.1389	-0.000411	-0.1369	-0.00147	-0.1409	-0.000379		0.03519	0.01362	-0.16001	-8.11113e-05	0.03192	0.01151	-0.15164	0.000204549	0.03601	0.00983	-0.14772	6.92925e-06	0.03769	0.00131	-0.15003	0.000431999
-0.1319	2.6e-05	-0.1369	-0.000289	-0.1349	-0.00108	-0.1389	0.000705		0.03598	0.01379	-0.15985	-8.11114e-05	0.03271	0.01165	-0.1515	0.000203468	0.03679	0.01007	-0.14759	5.93896e-06	0.03847	0.00165	-0.1499	0.000431999
-0.13	-5.8e-05	-0.135	-8.4e-05	-0.133	0.000537	-0.137	0.00225		0.03677	0.01394	-0.1597	-8.11115e-05	0.03349	0.01177	-0.15136	0.000202384	0.03758	0.0103	-0.14745	4.94705e-06	0.03925	0.00197	-0.14977	0.000431999
-0.128	-0.000168	-0.133	-0.000637	-0.131	0.000737	-0.135	-0.00131		0.03756	0.01407	-0.15954	-8.11116e-05	0.03427	0.01187	-0.15122	0.000201299	0.03837	0.0105	-0.14731	3.95351e-06	0.04003	0.00229	-0.14964	0.000431999
-0.126	-0.000205	-0.131	-5.8e-05	-0.129	-0.000232	-0.133	-0.000732		0.03835	0.01419	-0.15938	-8.11117e-05	0.03505	0.01196	-0.15107	0.000200212	0.03915	0.01068	-0.14717	2.95834e-06	0.04081	0.0026	-0.14952	0.000431999
-0.1241	4.7e-05	-0.1291	0.000537	-0.1271	-0.00157	-0.1311	-0.00145		0.03914	0.01429	-0.15923	-8.11117e-05	0.03583	0.01203	-0.15093	0.000199123	0.03994	0.01085	-0.14704	1.96154e-06	0.04159	0.00289	-0.14939	0.000431999
-0.1221	-0.000105	-0.1271	0.000468	-0.1251	0.000295	-0.1291	-0.000195		0.03993	0.01438	-0.15907	-8.11118e-05	0.03662	0.0121	-0.15079	0.000198032	0.04072	0.01101	-0.1469	9.63112e-07	0.04237	0.00318	-0.14926	0.000431999
-0.1202	-0.000247	-0.1252	0.00117	-0.1232	-0.0011	-0.1272	-0.00148		0.04072	0.01445	-0.15891	-8.11119e-05	0.0374	0.01215	-0.15065	0.000196939	0.04151	0.01115	-0.14676	-3.69584e-08	0.04315	0.00345	-0.14913	0.000431999
-0.1182	-1.1e-05	-0.1232	0.00143	-0.1212	-0.00184	-0.1252	0.00133		0.04151	0.01452	-0.15876	-8.1112e-05	0.03818	0.0122	-0.15051	0.000195844	0.0423	0.01127	-0.14663	-1.03867e-06	0.04393	0.00371	-0.14901	0.000431999
-0.1162	-0.000242	-0.1212	0.000642	-0.1192	0.000284	-0.1232	0.00314		0.0423	0.01458	-0.1586	-8.11121e-05	0.03896	0.01224	-0.15037	0.000194747	0.04308	0.01139	-0.14649	-2.04202e-06	0.04471	0.00397	-0.14888	0.000431999
-0.1143	-0.0002	-0.1193	-0.000342	-0.1173	0.00113	-0.1213	0.000216		0.04309	0.01463	-0.15844	-8.11122e-05	0.03974	0.01227	-0.15023	0.000193648	0.04387	0.0115	-0.14635	-3.04702e-06	0.04549	0.00422	-0.14875	0.000431999
-0.1123	-0.000968	-0.1173	-0.00104	-0.1153	0.000358	-0.1193	0.00138		0.04388	0.01467	-0.15829	-8.11123e-05	0.04053	0.0123	-0.15009	0.000192548	0.04465	0.01159	-0.14621	-4.05366e-06	0.04627	0.00445	-0.14863	0.000431999
-0.1104	-0.000437	-0.1154	-0.000495	-0.1134	0.000805	-0.1174	0.00102		0.04467	0.01471	-0.15813	-8.11124e-05	0.04131	0.01233	-0.14995	0.000191445	0.04544	0.01168	-0.14608	-5.06196e-06	0.04705	0.00468	-0.1485	0.000431999
-0.1084	-0.000374	-0.1134	-0.0011	-0.1114	-0.000463	-0.1154	0.00156		0.04546	0.01474	-0.15797	-8.11125e-05	0.04209	0.01235	-0.1498	0.000190341	0.04623	0.01176	-0.14594	-6.07191e-06	0.04783	0.0049	-0.14837	0.000431999
-0.1064	0.000363	-0.1114	-0.000853	-0.1094	-0.000674	-0.1134	-0.00228		0.04625	0.01477	-0.15782	-8.11126e-05	0.04287	0.01236	-0.14966	0.000189234	0.04701	0.01183	-0.1458	-7.08352e-06	0.04861	0.00511	-0.14824	0.000431999
-0.1045	0.000374	-0.1095	-0.00114	-0.1075	0.0007	-0.1115	-0.00197		0.04704	0.01479	-0.15766	-8.11127e-05	0.04365	0.01238	-0.14952	0.000188126	0.0478	0.0119	-0.14567	-8.09678e-06	0.04939	0.00532	-0.14812	0.000431999
-0.1025	6.8e-05	-0.1075	-0.000479	-0.1055	-0.000332	-0.1095	-0.000674		0.04783	0.01482	-0.1575	-8.11128e-05	0.04444	0.01239	-0.14938	0.000187015	0.04859	0.01196	-0.14553	-9.1117e-06	0.05017	0.00552	-0.14799	0.000431999
-0.1006	1.6e-05	-0.1056	-0.000653	-0.1036	0.000289	-0.1076	0.000826		0.04862	0.01483	-0.15735	-8.11129e-05	0.04522	0.0124	-0.14924	0.000185903	0.04937	0.01202	-0.14539	-1.01283e-05	0.05095	0.00571	-0.14786	0.000431999
-0.0986	0.000121	-0.1036	-0.000495	-0.1016	-0.000642	-0.1056	0.000484		0.04941	0.01485	-0.15719	-8.1113e-05	0.046	0.01241	-0.1491	0.000184789	0.05016	0.01207	-0.14526	-1.11466e-05	0.05173	0.00589	-0.14773	0.000431999
-0.0967	0.000574	-0.1017	0.000205	-0.0997	-0.00113	-0.1037	-0.00194		0.0502	0.01486	-0.15703	-8.11131e-05	0.04678	0.01242	-0.14896	0.000183673	0.05094	0.01211	-0.14512	-1.21665e-05	0.05251	0.00607	-0.14761	0.000431999
-0.0947	-0.000363	-0.0997	-4.2e-05	-0.0977	-8.9e-05	-0.1017	0.000137		0.05099	0.01487	-0.15688	-8.11132e-05	0.04757	0.01242	-0.14882	0.000182555	0.05173	0.01215	-0.14498	-1.31881e-05	0.05329	0.00624	-0.14748	0.000431999
-0.0927	-0.0001	-0.0977	-0.0004	-0.0957	-0.000579	-0.0997	-0.000284		0.05178	0.01488	-0.15672	-8.11133e-05	0.04835	0.01243	-0.14868	0.000181435	0.05252	0.01219	-0.14484	-1.42114e-05	0.05407	0.0064	-0.14735	0.000431999
-0.0908	-0.000947	-0.0958	-0.000379	-0.0938	-0.000889	-0.0978	0.000126		0.05257	0.01489	-0.15656	-8.11134e-05	0.04913	0.01243	-0.14854	0.000180313	0.0533	0.01222	-0.14471	-1.52363e-05	0.05485	0.00656	-0.14722	0.000431999
-0.0888	-0.000232	-0.0938	-0.0016	-0.0918	-0.00231	-0.0958	0.0013		0.05336	0.0149	-0.15641	-8.11135e-05	0.04991	0.01243	-0.14839	0.000179189	0.05409	0.01225	-0.14457	-1.62629e-05	0.05563	0.00672	-0.1471	0.000431999
-0.0869	0.000842	-0.0919	-0.000926	-0.0899	-0.00147	-0.0939	0.00173		0.05415	0.0149	-0.15625	-8.11136e-05	0.05069	0.01243	-0.14825	0.000178063	0.05487	0.01228	-0.14443	-1.72912e-05	0.05641	0.00686	-0.14697	0.000431999
-0.0849	0.000337	-0.0899	-0.00148	-0.0879	-0.00128	-0.0919	0.00136		0.05494	0.0149	-0.15609	-8.11137e-05	0.05148	0.01244	-0.14811	0.000176935	0.05566	0.01231	-0.1443	-1.83213e-05	0.05719	0.007	-0.14684	0.000431999
-0.083	-0.000316	-0.088	-0.00172	-0.086	-0.00171	-0.09	-0.000995		0.05573	0.01491	-0.15594	-8.11138e-05	0.05226	0.01244	-0.14797	0.000175805	0.05645	0.01233	-0.14416	-1.93529e-05	0.05797	0.00714	-0.14672	0.000431999
-0.081	-1.6e-05	-0.086	-0.000879	-0.084	-0.000874	-0.088	-0.00161		0.05652	0.01491	-0.15578	-8.11139e-05	0.05304	0.01244	-0.14783	0.000174673	0.05723	0.01235	-0.14402	-2.03863e-05	0.05875	0.00727	-0.14659	0.000431999
-0.079	-0.000205	-0.084	-0.000705	-0.082	0.000674	-0.086	-0.00276		0.05731	0.01491	-0.15562	-8.11141e-05	0.05382	0.01244	-0.14769	0.000173539	0.05802	0.01237	-0.14389	-2.14214e-05	0.05953	0.0074	-0.14646	0.000431999
-0.0771	-0.0006	-0.0821	-0.00174	-0.0801	-5.8e-05	-0.0841	-0.00241		0.0581	0.01491	-0.15547	-8.11142e-05	0.0546	0.01244	-0.14755	0.000172403	0.0588	0.01238	-0.14375	-2.24582e-05	0.06031	0.00752	-0.14633	0.000431999
-0.0751	6.8e-05	-0.0801	-0.00167	-0.0781	-0.00157	-0.0821	-0.00242		0.05889	0.01491	-0.15531	-8.11143e-05	0.05539	0.01244	-0.14741	0.000171265	0.05959	0.0124	-0.14361	-2.34966e-05	0.06109	0.00764	-0.14621	0.000431999
-0.0732	-0.000347	-0.0782	-0.000542	-0.0762	-0.00148	-0.0802	-0.00522		0.05968	0.01491	-0.15515	-8.11144e-05	0.05617	0.01243	-0.14727	0.000170126	0.06038	0.01241	-0.14347	-2.45368e-05	0.06187	0.00775	-0.14608	0.000431999
-0.0712	-0.000595	-0.0762	-0.00117	-0.0742	-0.00192	-0.0782	-0.00421		0.06047	0.01491	-0.155	-8.11145e-05	0.05695	0.01243	-0.14712	0.000168984	0.06116	0.01242	-0.14334	-2.55787e-05	0.06265	0.00786	-0.14595	0.000431999
-0.0693	-0.000547	-0.0743	-0.000753	-0.0723	-0.00146	-0.0763	-0.0036		0.06126	0.01491	-0.15484	-8.11147e-05	0.05773	0.01243	-0.14698	0.00016784	0.06195	0.01243	-0.1432	-2.66223e-05	0.06344	0.00796	-0.14582	0.000431999
-0.0673	-0.000784	-0.0723	0.00102	-0.0703	-0.00164	-0.0743	-0.00386		0.06205	0.01491	-0.15468	-8.11148e-05	0.05851	0.01243	-0.14684	0.000166694	0.06273	0.01244	-0.14306	-2.76676e-05	0.06422	0.00807	-0.1457	0.000431999
-0.0654	-8.4e-05	-0.0704	0.000484	-0.0684	-0.00232	-0.0724	-0.00397		0.06284	0.01491	-0.15453	-8.11149e-05	0.0593	0.01243	-0.1467	0.000165546	0.06352	0.01245	-0.14293	-2.87146e-05	0.065	0.00816	-0.14557	0.000431999
-0.0634	4.7e-05	-0.0684	0.000826	-0.0664	-0.000179	-0.0704	-0.00311		0.06363	0.0149	-0.15437	-8.11151e-05	0.06008	0.01243	-0.14656	0.000164396	0.06431	0.01246	-0.14279	-2.97633e-05	0.06578	0.00826	-0.14544	0.000431999
-0.0614	0.000874	-0.0664	-8.4e-05	-0.0644	-0.000311	-0.0684	-0.00403		0.06442	0.0149	-0.15421	-8.11152e-05	0.06086	0.01242	-0.14642	0.000163245	0.06509	0.01247	-0.14265	-3.08138e-05	0.06656	0.00835	-0.14532	0.000431999
-0.0595	-0.000474	-0.0645	-0.00145	-0.0625	0.000153	-0.0665	-0.00273		0.06521	0.0149	-0.15406	-8.11153e-05	0.06164	0.01242	-0.14628	0.000162091	0.06588	0.01247	-0.14251	-3.1866e-05	0.06734	0.00843	-0.14519	0.000431999
-0.0575	-0.000268	-0.0625	-0.000795	-0.0605	-0.0013	-0.0645	-0.0033		0.066	0.0149	-0.1539	-8.11155e-05	0.06242	0.01242	-0.14614	0.000160935	0.06667	0.01248	-0.14238	-3.29199e-05	0.06812	0.00851	-0.14506	0.000431999
-0.0556	-0.000374	-0.0606	0.000679	-0.0586	-0.00114	-0.0626	-0.00392		0.06679	0.01489	-0.15374	-8.11156e-05	0.06321	0.01242	-0.146	0.000159777	0.06745	0.01248	-0.14224	-3.39755e-05	0.0689	0.00859	-0.14493	0.000431999
-0.0536	8.9e-05	-0.0586	-0.000326	-0.0566	-0.00131	-0.0606	-0.00486		0.06758	0.01489	-0.15359	-8.11157e-05	0.06399	0.01241	-0.14586	0.000158617	0.06824	0.01248	-0.1421	-3.50329e-05	0.06968	0.00867	-0.14481	0.000431999
-0.0517	2.1e-05	-0.0567	-0.0019	-0.0547	-0.0015	-0.0587	-0.00692		0.06837	0.01489	-0.15343	-8.11159e-05	0.06477	0.01241	-0.14571	0.000157455	0.06902	0.01249	-0.14197	-3.6092e-05	0.07046	0.00875	-0.14468	0.000431999
-0.0497	-0.000258	-0.0547	-0.00168	-0.0527	-0.000384	-0.0567	-0.00501		0.06916	0.01489	-0.15327	-8.1116e-05	0.06555	0.01241	-0.14557	0.000156291	0.06981	0.01249	-0.14183	-3.71528e-05	0.07124	0.00882	-0.14455	0.000431999
-0.0478	-0.000737	-0.0528	-0.00156	-0.0508	0.00102	-0.0548	-0.00389		0.06995	0.01488	-0.15312	-8.11162e-05	0.06634	0.01241	-0.14543	0.000155125	0.0706	0.01249	-0.14169	-3.82154e-05	0.07202	0.00888	-0.14442	0.000431999
-0.0458	-0.000768	-0.0508	-0.00212	-0.0488	0.000121	-0.0528	-0.00331		0.07074	0.01488	-0.15296	-8.11163e-05	0.06712	0.0124	-0.14529	0.000153957	0.07138	0.01249	-0.14156	-3.92797e-05	0.0728	0.00895	-0.1443	0.000431999
-0.0439	-0.00123	-0.0489	-0.00202	-0.0469	-0.000668	-0.0509	-0.00201		0.07153	0.01488	-0.1528	-8.11165e-05	0.0679	0.0124	-0.14515	0.000152787	0.07217	0.01249	-0.14142	-4.03457e-05	0.07358	0.00901	-0.14417	0.000431999
-0.0419	-0.000137	-0.0469	-0.0014	-0.0449	-0.000289	-0.0489	5.8e-05		0.07232	0.01487	-0.15265	-8.11166e-05	0.06868	0.0124	-0.14501	0.000151615	0.07295	0.0125	-0.14128	-4.14135e-05	0.07436	0.00907	-0.14404	0.000431999
-0.04	-5.3e-05	-0.045	-0.00146	-0.043	-0.00213	-0.047	-0.00177		0.07311	0.01487	-0.15249	-8.11168e-05	0.06946	0.0124	-0.14487	0.00015044	0.07374	0.0125	-0.14114	-4.24831e-05	0.07514	0.00913	-0.14391	0.000431999
-0.038	-0.000111	-0.043	-0.00127	-0.041	-0.0016	-0.045	-0.00373		0.0739	0.01487	-0.15233	-8.11169e-05	0.07025	0.01239	-0.14473	0.000149264	0.07453	0.0125	-0.14101	-4.35544e-05	0.07592	0.00919	-0.14379	0.000431999
-0.0361	-0.000284	-0.0411	-0.000842	-0.0391	-0.000911	-0.0431	-0.00451		0.07469	0.01486	-0.15218	-8.11171e-05	0.07103	0.01239	-0.14459	0.000148086	0.07531	0.0125	-0.14087	-4.46275e-05	0.0767	0.00924	-0.14366	0.000431998
-0.0341	0.000374	-0.0391	-0.000689	-0.0371	-0.00283	-0.0411	-0.005		0.07548	0.01486	-0.15202	-8.11172e-05	0.07181	0.01239	-0.14445	0.000146905	0.0761	0.0125	-0.14073	-4.57023e-05	0.07748	0.00929	-0.14353	0.000431998
-0.0321	-0.000358	-0.0371	-0.00147	-0.0351	-0.00243	-0.0391	-0.0022		0.07627	0.01486	-0.15186	-8.11174e-05	0.07259	0.01239	-0.1443	0.000145723	0.07688	0.0125	-0.1406	-4.67789e-05	0.07826	0.00934	-0.14341	0.000431998
-0.0302	-0.000763	-0.0352	-0.00215	-0.0332	-0.00246	-0.0372	-0.00345		0.07706	0.01485	-0.15171	-8.11176e-05	0.07337	0.01238	-0.14416	0.000144538	0.07767	0.01249	-0.14046	-4.78572e-05	0.07904	0.00939	-0.14328	0.000431998
-0.0282	-0.000395	-0.0332	-0.0018	-0.0312	-0.00105	-0.0352	-0.00712		0.07785	0.01485	-0.15155	-8.11177e-05	0.07416	0.01238	-0.14402	0.000143352	0.07846	0.01249	-0.14032	-4.89373e-05	0.07982	0.00943	-0.14315	0.000431998
-0.0263	-0.000584	-0.0313	-0.00253	-0.0293	-0.00206	-0.0333	-0.00903		0.07864	0.01485	-0.15139	-8.11179e-05	0.07494	0.01238	-0.14388	0.000142163	0.07924	0.01249	-0.14019	-5.00192e-05	0.0806	0.00948	-0.14302	0.000431998
-0.0243	-0.00153	-0.0293	-0.00194	-0.0273	-0.00242	-0.0313	-0.0051		0.07943	0.01484	-0.15124	-8.11181e-05	0.07572	0.01238	-0.14374	0.000140972	0.08003	0.01249	-0.14005	-5.11029e-05	0.08138	0.00952	-0.1429	0.000431998
-0.0224	-0.000721	-0.0274	-0.00175	-0.0254	-0.00295	-0.0294	-0.00513		0.08022	0.01484	-0.15108	-8.11183e-05	0.0765	0.01237	-0.1436	0.000139779	0.08081	0.01249	-0.13991	-5.21883e-05	0.08216	0.00956	-0.14277	0.000431998
-0.0204	-0.00168	-0.0254	-0.00121	-0.0234	-0.00377	-0.0274	-0.00792		0.08101	0.01483	-0.15092	-8.11184e-05	0.07728	0.01237	-0.14346	0.000138584	0.0816	0.01249	-0.13977	-5.32756e-05	0.08294	0.0096	-0.14264	0.000431998
-0.0185	-0.0013	-0.0235	-0.0033	-0.0215	-0.00261	-0.0255	-0.01174		0.0818	0.01483	-0.15077	-8.11186e-05	0.07807	0.01237	-0.14332	0.000137387	0.08239	0.01249	-0.13964	-5.43646e-05	0.08372	0.00963	-0.14251	0.000431998
-0.0165	-0.00241	-0.0215	-0.00348	-0.0195	-0.003	-0.0235	-0.01616		0.08259	0.01483	-0.15061	-8.11188e-05	0.07885	0.01236	-0.14318	0.000136188	0.08317	0.01248	-0.1395	-5.54554e-05	0.0845	0.00967	-0.14239	0.000431998
-0.0146	-0.00217	-0.0196	-0.00342	-0.0176	-0.00493	-0.0216	-0.01753		0.08338	0.01482	-0.15045	-8.1119e-05	0.07963	0.01236	-0.14303	0.000134987	0.08396	0.01248	-0.13936	-5.65479e-05	0.08528	0.0097	-0.14226	0.000431998
-0.0126	-0.00266	-0.0176	-0.00385	-0.0156	-0.00674	-0.0196	-0.01936		0.08417	0.01482	-0.1503	-8.11192e-05	0.08041	0.01236	-0.14289	0.000133784	0.08475	0.01248	-0.13923	-5.76423e-05	0.08606	0.00973	-0.14213	0.000431998
-0.0107	-0.00334	-0.0157	-0.00577	-0.0137	-0.01101	-0.0177	-0.02725		0.08496	0.01482	-0.15014	-8.11194e-05	0.08119	0.01236	-0.14275	0.000132578	0.08553	0.01248	-0.13909	-5.87385e-05	0.08684	0.00976	-0.142	0.000431998
-0.0087	-0.00749	-0.0137	-0.01286	-0.0117	-0.01824	-0.0157	-0.04877		0.08575	0.01481	-0.14998	-8.11195e-05	0.08198	0.01235	-0.14261	0.000131371	0.08632	0.01248	-0.13895	-5.98364e-05	0.08762	0.00979	-0.14188	0.000431998
-0.0068	-0.01357	-0.0118	-0.02017	-0.0098	-0.02818	-0.0138	-0.07451		0.08654	0.01481	-0.14983	-8.11197e-05	0.08276	0.01235	-0.14247	0.000130161	0.0871	0.01247	-0.13881	-6.09362e-05	0.0884	0.00982	-0.14175	0.000431998
-0.0048	-0.0197	-0.0098	-0.02908	-0.0078	-0.03922	-0.0118	-0.10111		0.08733	0.01481	-0.14967	-8.11199e-05	0.08354	0.01235	-0.14233	0.000128949	0.08789	0.01247	-0.13868	-6.20378e-05	0.08918	0.00985	-0.14162	0.000431998
-0.0029	-0.02518	-0.0079	-0.03472	-0.0059	-0.04805	-0.0099	-0.12512		0.08812	0.0148	-0.14951	-8.11201e-05	0.08432	0.01235	-0.14219	0.000127735	0.08868	0.01247	-0.13854	-6.31411e-05	0.08996	0.00987	-0.1415	0.000431998
-0.0009	-0.02853	-0.0059	-0.03997	-0.0039	-0.05432	-0.0079	-0.14137		0.08891	0.0148	-0.14936	-8.11203e-05	0.08511	0.01234	-0.14205	0.000126519	0.08946	0.01247	-0.1384	-6.42463e-05	0.09074	0.0099	-0.14137	0.000431998
0.001	-0.02974	-0.004	-0.04285	-0.002	-0.0597	-0.006	-0.15215		0.0897	0.01479	-0.1492	-8.11205e-05	0.08589	0.01234	-0.14191	0.000125301	0.09025	0.01246	-0.13827	-6.53533e-05	0.09153	0.00992	-0.14124	0.000431998
0.003	-0.0292	-0.002	-0.04436	0	-0.06482	-0.004	-0.15932		0.09049	0.01479	-0.14904	-8.11208e-05	0.08667	0.01234	-0.14177	0.000124081	0.09103	0.01246	-0.13813	-6.64621e-05	0.09231	0.00994	-0.14111	0.000431998
0.0049	-0.02807	-0.0001	-0.04471	0.0019	-0.06457	-0.0021	-0.16423		0.09128	0.01479	-0.14889	-8.1121e-05	0.08745	0.01233	-0.14162	0.000122858	0.09182	0.01246	-0.13799	-6.75727e-05	0.09309	0.00996	-0.14099	0.000431998
0.0069	-0.02492	0.0019	-0.04244	0.0039	-0.06297	-0.0001	-0.16766		0.09207	0.01478	-0.14873	-8.11212e-05	0.08823	0.01233	-0.14148	0.000121634	0.09261	0.01246	-0.13786	-6.86852e-05	0.09387	0.00998	-0.14086	0.000431998
0.0088	-0.02157	0.0038	-0.04007	0.0058	-0.0609	0.0018	-0.16749		0.09286	0.01478	-0.14857	-8.11214e-05	0.08902	0.01233	-0.14134	0.000120407	0.09339	0.01245	-0.13772	-6.97995e-05	0.09465	0.01	-0.14073	0.000431998
0.0108	-0.01884	0.0058	-0.03736	0.0078	-0.05627	0.0038	-0.16295		0.09365	0.01478	-0.14842	-8.11216e-05	0.0898	0.01233	-0.1412	0.000119178	0.09418	0.01245	-0.13758	-7.09156e-05	0.09543	0.01002	-0.1406	0.000431998
0.0127	-0.01741	0.0077	-0.03464	0.0097	-0.0537	0.0057	-0.15972		0.09444	0.01477	-0.14826	-8.11218e-05	0.09058	0.01232	-0.14106	0.000117947	0.09496	0.01245	-0.13744	-7.20335e-05	0.09621	0.01004	-0.14048	0.000431998
0.0147	-0.01756	0.0097	-0.03172	0.0117	-0.05055	0.0077	-0.15469		0.09523	0.01477	-0.1481	-8.11221e-05	0.09136	0.01232	-0.14092	0.000116714	0.09575	0.01245	-0.13731	-7.31533e-05	0.09699	0.01005	-0.14035	0.000431998
0.0166	-0.0147	0.0116	-0.02936	0.0136	-0.04808	0.0096	-0.14395		0.09602	0.01477	-0.14795	-8.11223e-05	0.09214	0.01232	-0.14078	0.000115479	0.09654	0.01244	-0.13717	-7.42749e-05	0.09777	0.01007	-0.14022	0.000431998
0.0186	-0.01098	0.0136	-0.02401	0.0156	-0.04037	0.0116	-0.12725		0.09681	0.01476	-0.14779	-8.11225e-05	0.09293	0.01232	-0.14064	0.000114241	0.09732	0.01244	-0.13703	-7.53983e-05	0.09855	0.01008	-0.14009	0.000431997
0.0205	-0.00324	0.0155	-0.01595	0.0175	-0.02677	0.0135	-0.10186		0.0976	0.01476	-0.14763	-8.11228e-05	0.09371	0.01231	-0.1405	0.000113002	0.09811	0.01244	-0.1369	-7.65236e-05	0.09933	0.0101	-0.13997	0.000431997
0.0225	0.00411	0.0175	-0.00495	0.0195	-0.01337	0.0155	-0.07053		0.09839	0.01475	-0.14748	-8.1123e-05	0.09449	0.01231	-0.14035	0.00011176	0.09889	0.01243	-0.13676	-7.76507e-05	0.10011	0.01011	-0.13984	0.000431997
0.0244	0.00874	0.0194	0.00283	0.0214	-0.00286	0.0174	-0.04157		0.09918	0.01475	-0.14732	-8.11232e-05	0.09527	0.01231	-0.14021	0.000110516	0.09968	0.01243	-0.13662	-7.87797e-05	0.10089	0.01012	-0.13971	0.000431997
0.0264	0.01077	0.0214	0.00726	0.0234	0.00244	0.0194	-0.02265		0.09997	0.01475	-0.14716	-8.11235e-05	0.09605	0.0123	-0.14007	0.00010927	0.10047	0.01243	-0.13649	-7.99105e-05	0.10167	0.01013	-0.13959	0.000431997
0.0283	0.01058	0.0233	0.00907	0.0253	0.00443	0.0213	-0.01283		0.10076	0.01474	-0.14701	-8.11237e-05	0.09684	0.0123	-0.13993	0.000108021	0.10125	0.01243	-0.13635	-8.10432e-05	0.10245	0.01015	-0.13946	0.000431997
0.0303	0.01144	0.0253	0.00886	0.0273	0.00814	0.0233	-0.00648		0.10155	0.01474	-0.14685	-8.1124e-05	0.09762	0.0123	-0.13979	0.000106771	0.10204	0.01242	-0.13621	-8.21777e-05	0.10323	0.01016	-0.13933	0.000431997
0.0322	0.01253	0.0272	0.01025	0.0292	0.0095	0.0252	-0.00539		0.10234	0.01474	-0.14669	-8.11242e-05	0.0984	0.0123	-0.13965	0.000105518	0.10283	0.01242	-0.13607	-8.33141e-05	0.10401	0.01017	-0.1392	0.000431997
0.0342	0.01326	0.0292	0.0099	0.0312	0.00985	0.0272	-0.00295		0.10313	0.01473	-0.14654	-8.11245e-05	0.09918	0.01229	-0.13951	0.000104263	0.10361	0.01242	-0.13594	-8.44524e-05	0.10479	0.01017	-0.13908	0.000431997
0.0361	0.01361	0.0311	0.01073	0.0331	0.00801	0.0291	-0.00138		0.10392	0.01473	-0.14638	-8.11248e-05	0.09996	0.01229	-0.13937	0.000103006	0.1044	0.01241	-0.1358	-8.55925e-05	0.10557	0.01018	-0.13895	0.000431997
0.0381	0.01313	0.0331	0.0113	0.0351	0.00753	0.0311	-0.00367		0.10471	0.01472	-0.14622	-8.1125e-05	0.10075	0.01229	-0.13923	0.000101747	0.10518	0.01241	-0.13566	-8.67345e-05	0.10635	0.01019	-0.13882	0.000431997
0.04	0.01301	0.035	0.01074	0.037	0.00777	0.033	-0.00183		0.1055	0.01472	-0.14607	-8.11253e-05	0.10153	0.01229	-0.13909	0.000100485	0.10597	0.01241	-0.13553	-8.78784e-05	0.10713	0.0102	-0.13869	0.000431997
0.042	0.01364	0.037	0.01061	0.039	0.00867	0.035	0.000121		0.10629	0.01472	-0.14591	-8.11256e-05	0.10231	0.01228	-0.13894	9.92212e-05	0.10676	0.01241	-0.13539	-8.90241e-05	0.10791	0.01021	-0.13857	0.000431997
0.0439	0.01378	0.0389	0.00975	0.0409	0.01019	0.0369	0.00246		0.10708	0.01471	-0.14575	-8.11259e-05	0.10309	0.01228	-0.1388	9.79553e-05	0.10754	0.0124	-0.13525	-9.01717e-05	0.10869	0.01021	-0.13844	0.000431997
0.0459	0.01412	0.0409	0.01038	0.0429	0.01105	0.0389	0.00343		0.10787	0.01471	-0.1456	-8.11261e-05	0.10388	0.01228	-0.13866	9.66871e-05	0.10833	0.0124	-0.13511	-9.13212e-05	0.10947	0.01022	-0.13831	0.000431997
0.0478	0.01375	0.0428	0.01121	0.0448	0.00988	0.0408	0.00241		0.10866	0.01471	-0.14544	-8.11264e-05	0.10466	0.01227	-0.13852	9.54167e-05	0.10911	0.0124	-0.13498	-9.24726e-05	0.11025	0.01022	-0.13818	0.000431997
0.0498	0.01315	0.0448	0.0114	0.0468	0.01146	0.0428	0.00202		0.10945	0.0147	-0.14528	-8.11267e-05	0.10544	0.01227	-0.13838	9.41441e-05	0.1099	0.01239	-0.13484	-9.36259e-05	0.11103	0.01023	-0.13806	0.000431997
0.0517	0.01421	0.0467	0.01275	0.0487	0.01162	0.0447	0.00206		0.11024	0.0147	-0.14513	-8.1127e-05	0.10622	0.01227	-0.13824	9.28693e-05	0.11069	0.01239	-0.1347	-9.47811e-05	0.11181	0.01023	-0.13793	0.000431997
0.0537	0.01495	0.0487	0.01381	0.0507	0.01083	0.0467	0.00366		0.11103	0.0147	-0.14497	-8.11273e-05	0.107	0.01227	-0.1381	9.15922e-05	0.11147	0.01239	-0.13457	-9.59381e-05	0.11259	0.01024	-0.1378	0.000431997
0.0556	0.0145	0.0506	0.01323	0.0526	0.01134	0.0486	0.00464		0.11182	0.01469	-0.14481	-8.11276e-05	0.10779	0.01226	-0.13796	9.03129e-05	0.11226	0.01239	-0.13443	-9.70971e-05	0.11337	0.01024	-0.13768	0.000431997
0.0576	0.01489	0.0526	0.01133	0.0546	0.01081	0.0506	0.00436		0.11261	0.01469	-0.14466	-8.11279e-05	0.10857	0.01226	-0.13782	8.90313e-05	0.11304	0.01238	-0.13429	-9.82579e-05	0.11415	0.01024	-0.13755	0.000431996
0.0595	0.01416	0.0545	0.01076	0.0565	0.01223	0.0525	0.00737		0.1134	0.01468	-0.1445	-8.11282e-05	0.10935	0.01226	-0.13768	8.77476e-05	0.11383	0.01238	-0.13416	-9.94207e-05	0.11493	0.01025	-0.13742	0.000431996
0.0614	0.01527	0.0564	0.01143	0.0584	0.01216	0.0544	0.00757		0.11419	0.01468	-0.14434	-8.11285e-05	0.11013	0.01226	-0.13753	8.64615e-05	0.11462	0.01238	-0.13402	-0.000100585	0.11571	0.01025	-0.13729	0.000431996
0.0634	0.01467	0.0584	0.01229	0.0604	0.01295	0.0564	0.0087		0.11498	0.01468	-0.14419	-8.11289e-05	0.11091	0.01225	-0.13739	8.51732e-05	0.1154	0.01237	-0.13388	-0.000101752	0.11649	0.01025	-0.13717	0.000431996
0.0653	0.01455	0.0603	0.01242	0.0623	0.01161	0.0583	0.00942		0.11577	0.01467	-0.14403	-8.11292e-05	0.1117	0.01225	-0.13725	8.38827e-05	0.11619	0.01237	-0.13374	-0.00010292	0.11727	0.01026	-0.13704	0.000431996
0.0673	0.01464	0.0623	0.01336	0.0643	0.01084	0.0603	0.00915		0.11656	0.01467	-0.14387	-8.11295e-05	0.11248	0.01225	-0.13711	8.25899e-05	0.11697	0.01237	-0.13361	-0.000104091	0.11805	0.01026	-0.13691	0.000431996
0.0692	0.01556	0.0642	0.01182	0.0662	0.0102	0.0622	0.007		0.11735	0.01467	-0.14372	-8.11298e-05	0.11326	0.01224	-0.13697	8.12948e-05	0.11776	0.01236	-0.13347	-0.000105263	0.11884	0.01026	-0.13678	0.000431996
0.0712	0.01637	0.0662	0.01071	0.0682	0.0117	0.0642	0.00707		0.11814	0.01466	-0.14356	-8.11302e-05	0.11404	0.01224	-0.13683	7.99975e-05	0.11855	0.01236	-0.13333	-0.000106437	0.11962	0.01026	-0.13666	0.000431996
0.0731	0.01604	0.0681	0.01119	0.0701	0.01182	0.0661	0.00742		0.11893	0.01466	-0.1434	-8.11305e-05	0.11482	0.01224	-0.13669	7.86979e-05	0.11933	0.01236	-0.1332	-0.000107614	0.1204	0.01026	-0.13653	0.000431996
0.0751	0.01471	0.0701	0.0118	0.0721	0.01331	0.0681	0.00633		0.11972	0.01465	-0.14325	-8.11309e-05	0.11561	0.01224	-0.13655	7.7396e-05	0.12012	0.01236	-0.13306	-0.000108792	0.12118	0.01026	-0.1364	0.000431996
0.077	0.01359	0.072	0.01198	0.074	0.01337	0.07	0.00738		0.12051	0.01465	-0.14309	-8.11312e-05	0.11639	0.01223	-0.13641	7.60918e-05	0.12091	0.01235	-0.13292	-0.000109972	0.12196	0.01026	-0.13627	0.000431996
0.079	0.0141	0.074	0.01131	0.076	0.01231	0.072	0.01036		0.1213	0.01465	-0.14293	-8.11316e-05	0.11717	0.01223	-0.13626	7.47854e-05	0.12169	0.01235	-0.13279	-0.000111154	0.12274	0.01026	-0.13615	0.000431996
0.0809	0.01504	0.0759	0.01117	0.0779	0.01187	0.0739	0.01132		0.12209	0.01464	-0.14278	-8.11319e-05	0.11795	0.01223	-0.13612	7.34767e-05	0.12248	0.01235	-0.13265	-0.000112338	0.12352	0.01026	-0.13602	0.000431996
0.0829	0.01497	0.0779	0.01137	0.0799	0.01313	0.0759	0.00927		0.12288	0.01464	-0.14262	-8.11323e-05	0.11873	0.01223	-0.13598	7.21656e-05	0.12326	0.01234	-0.13251	-0.000113523	0.1243	0.01026	-0.13589	0.000431996
0.0848	0.01553	0.0798	0.01206	0.0818	0.01193	0.0778	0.00681		0.12367	0.01464	-0.14246	-8.11327e-05	0.11952	0.01222	-0.13584	7.08523e-05	0.12405	0.01234	-0.13237	-0.000114711	0.12508	0.01026	-0.13577	0.000431995
0.0868	0.01457	0.0818	0.01196	0.0838	0.00997	0.0798	0.00725		0.12446	0.01463	-0.14231	-8.11331e-05	0.1203	0.01222	-0.1357	6.95367e-05	0.12484	0.01234	-0.13224	-0.000115901	0.12586	0.01026	-0.13564	0.000431995
0.0887	0.01456	0.0837	0.01163	0.0857	0.01093	0.0817	0.00804		0.12525	0.01463	-0.14215	-8.11334e-05	0.12108	0.01222	-0.13556	6.82188e-05	0.12562	0.01233	-0.1321	-0.000117093	0.12664	0.01026	-0.13551	0.000431995
0.0907	0.0147	0.0857	0.01037	0.0877	0.01249	0.0837	0.00942		0.12604	0.01462	-0.14199	-8.11338e-05	0.12186	0.01221	-0.13542	6.68986e-05	0.12641	0.01233	-0.13196	-0.000118286	0.12742	0.01026	-0.13538	0.000431995
0.0926	0.01511	0.0876	0.00971	0.0896	0.01219	0.0856	0.00917		0.12683	0.01462	-0.14184	-8.11342e-05	0.12265	0.01221	-0.13528	6.5576e-05	0.12719	0.01233	-0.13183	-0.000119482	0.1282	0.01026	-0.13526	0.000431995
0.0946	0.01574	0.0896	0.0098	0.0916	0.01266	0.0876	0.01143		0.12762	0.01462	-0.14168	-8.11346e-05	0.12343	0.01221	-0.13514	6.42512e-05	0.12798	0.01233	-0.13169	-0.000120679	0.12898	0.01026	-0.13513	0.000431995
0.0965	0.01517	0.0915	0.01137	0.0935	0.01186	0.0895	0.01154		0.12841	0.01461	-0.14152	-8.1135e-05	0.12421	0.01221	-0.135	6.2924e-05	0.12877	0.01232	-0.13155	-0.000121879	0.12976	0.01026	-0.135	0.000431995
0.0985	0.01457	0.0935	0.01207	0.0955	0.01177	0.0915	0.00961		0.1292	0.01461	-0.14137	-8.11354e-05	0.12499	0.0122	-0.13485	6.15945e-05	0.12955	0.01232	-0.13141	-0.000123081	0.13054	0.01025	-0.13487	0.000431995
0.1004	0.01502	0.0954	0.01291	0.0974	0.01163	0.0934	0.00944		0.12999	0.01461	-0.14121	-8.11358e-05	0.12577	0.0122	-0.13471	6.02627e-05	0.13034	0.01232	-0.13128	-0.000124284	0.13132	0.01025	-0.13475	0.000431995
0.1024	0.01468	0.0974	0.01252	0.0994	0.01197	0.0954	0.00813		0.13078	0.0146	-0.14105	-8.11363e-05	0.12656	0.0122	-0.13457	5.89285e-05	0.13112	0.01231	-0.13114	-0.000125489	0.1321	0.01025	-0.13462	0.000431995
0.1043	0.01513	0.0993	0.01197	0.1013	0.01131	0.0973	0.00886		0.13157	0.0146	-0.1409	-8.11367e-05	0.12734	0.0122	-0.13443	5.7592e-05	0.13191	0.01231	-0.131	-0.000126697	0.13288	0.01025	-0.13449	0.000431995
0.1062	0.01525	0.1012	0.01177	0.1032	0.01003	0.0992	0.01136		0.13236	0.0146	-0.14074	-8.11371e-05	0.12812	0.01219	-0.13429	5.62532e-05	0.1327	0.01231	-0.13087	-0.000127906	0.13366	0.01025	-0.13436	0.000431995
0.1082	0.01529	0.1032	0.01252	0.1052	0.01243	0.1012	0.00789		0.13315	0.01459	-0.14058	-8.11376e-05	0.1289	0.01219	-0.13415	5.4912e-05	0.13348	0.0123	-0.13073	-0.000129118	0.13444	0.01024	-0.13424	0.000431994
0.1101	0.01548	0.1051	0.01135	0.1071	0.01215	0.1031	0.01021		0.13394	0.01459	-0.14043	-8.1138e-05	0.12968	0.01219	-0.13401	5.35685e-05	0.13427	0.0123	-0.13059	-0.000130331	0.13522	0.01024	-0.13411	0.000431994
0.1121	0.01431	0.1071	0.0119	0.1091	0.01276	0.1051	0.01129		0.13473	0.01458	-0.14027	-8.11385e-05	0.13047	0.01218	-0.13387	5.22227e-05	0.13505	0.0123	-0.13046	-0.000131546	0.136	0.01024	-0.13398	0.000431994
0.114	0.01451	0.109	0.0117	0.111	0.0142	0.107	0.01105		0.13552	0.01458	-0.14011	-8.11389e-05	0.13125	0.01218	-0.13373	5.08744e-05	0.13584	0.0123	-0.13032	-0.000132764	0.13678	0.01024	-0.13386	0.000431994
0.116	0.01492	0.111	0.01192	0.113	0.01337	0.109	0.01205		0.13631	0.01458	-0.13996	-8.11394e-05	0.13203	0.01218	-0.13358	4.95238e-05	0.13663	0.01229	-0.13018	-0.000133983	0.13756	0.01023	-0.13373	0.000431994
0.1179	0.01463	0.1129	0.01234	0.1149	0.01168	0.1109	0.01196		0.1371	0.01457	-0.1398	-8.11398e-05	0.13281	0.01218	-0.13344	4.81709e-05	0.13741	0.01229	-0.13004	-0.000135204	0.13834	0.01023	-0.1336	0.000431994
0.1199	0.0141	0.1149	0.01285	0.1169	0.01184	0.1129	0.01151		0.13789	0.01457	-0.13964	-8.11403e-05	0.13359	0.01217	-0.1333	4.68156e-05	0.1382	0.01229	-0.12991	-0.000136428	0.13912	0.01023	-0.13347	0.000431994
0.1218	0.0147	0.1168	0.01318	0.1188	0.01137	0.1148	0.00731		0.13868	0.01457	-0.13949	-8.11408e-05	0.13438	0.01217	-0.13316	4.54579e-05	0.13899	0.01228	-0.12977	-0.000137653	0.1399	0.01022	-0.13335	0.000431994
0.1238	0.0151	0.1188	0.01301	0.1208	0.011	0.1168	0.00984		0.13947	0.01456	-0.13933	-8.11413e-05	0.13516	0.01217	-0.13302	4.40978e-05	0.13977	0.01228	-0.12963	-0.00013888	0.14068	0.01022	-0.13322	0.000431994
0.1257	0.01528	0.1207	0.01205	0.1227	0.0116	0.1187	0.00836		0.14026	0.01456	-0.13917	-8.11418e-05	0.13594	0.01217	-0.13288	4.27353e-05	0.14056	0.01228	-0.1295	-0.00014011	0.14146	0.01022	-0.13309	0.000431994
0.1277	0.01488	0.1227	0.01226	0.1247	0.01185	0.1207	0.00946		0.14105	0.01455	-0.13902	-8.11423e-05	0.13672	0.01216	-0.13274	4.13705e-05	0.14134	0.01228	-0.12936	-0.000141341	0.14224	0.01021	-0.13296	0.000431993
0.1296	0.01536	0.1246	0.0128	0.1266	0.01147	0.1226	0.01074		0.14184	0.01455	-0.13886	-8.11428e-05	0.1375	0.01216	-0.1326	4.00033e-05	0.14213	0.01227	-0.12922	-0.000142575	0.14302	0.01021	-0.13284	0.000431993
0.1316	0.01477	0.1266	0.01361	0.1286	0.01301	0.1246	0.01067		0.14263	0.01455	-0.1387	-8.11433e-05	0.13829	0.01216	-0.13246	3.86337e-05	0.14292	0.01227	-0.12909	-0.00014381	0.1438	0.01021	-0.13271	0.000431993
0.1335	0.01507	0.1285	0.01321	0.1305	0.0127	0.1265	0.00841		0.14342	0.01454	-0.13855	-8.11438e-05	0.13907	0.01215	-0.13232	3.72616e-05	0.1437	0.01227	-0.12895	-0.000145047	0.14458	0.0102	-0.13258	0.000431993
0.1355	0.01489	0.1305	0.01344	0.1325	0.01396	0.1285	0.00864		0.14421	0.01454	-0.13839	-8.11444e-05	0.13985	0.01215	-0.13217	3.58872e-05	0.14449	0.01226	-0.12881	-0.000146287	0.14536	0.0102	-0.13245	0.000431993
0.1374	0.01332	0.1324	0.01245	0.1344	0.01261	0.1304	0.00978		0.145	0.01454	-0.13823	-8.11449e-05	0.14063	0.01215	-0.13203	3.45104e-05	0.14527	0.01226	-0.12867	-0.000147528	0.14614	0.0102	-0.13233	0.000431993
0.1394	0.01402	0.1344	0.01207	0.1364	0.01244	0.1324	0.01107		0.14579	0.01453	-0.13808	-8.11455e-05	0.14142	0.01215	-0.13189	3.31311e-05	0.14606	0.01226	-0.12854	-0.000148772	0.14693	0.01019	-0.1322	0.000431993
0.1413	0.01471	0.1363	0.01175	0.1383	0.01221	0.1343	0.01169		0.14658	0.01453	-0.13792	-8.1146e-05	0.1422	0.01214	-0.13175	3.17495e-05	0.14685	0.01225	-0.1284	-0.000150018	0.14771	0.01019	-0.13207	0.000431993
0.1433	0.0145	0.1383	0.01184	0.1403	0.01504	0.1363	0.01357		0.14737	0.01453	-0.13776	-8.11466e-05	0.14298	0.01214	-0.13161	3.03654e-05	0.14763	0.01225	-0.12826	-0.000151265	0.14849	0.01019	-0.13195	0.000431992
0.1452	0.01427	0.1402	0.01288	0.1422	0.01406	0.1382	0.01338		0.14816	0.01452	-0.13761	-8.11471e-05	0.14376	0.01214	-0.13147	2.89789e-05	0.14842	0.01225	-0.12813	-0.000152515	0.14927	0.01018	-0.13182	0.000431992
0.1472	0.01514	0.1422	0.01323	0.1442	0.01151	0.1402	0.01106		0.14895	0.01452	-0.13745	-8.11477e-05	0.14454	0.01214	-0.13133	2.759e-05	0.1492	0.01225	-0.12799	-0.000153767	0.15005	0.01018	-0.13169	0.000431992
0.1491	0.01491	0.1441	0.01388	0.1461	0.01217	0.1421	0.01034		0.14974	0.01451	-0.13729	-8.11483e-05	0.14533	0.01213	-0.13119	2.61987e-05	0.14999	0.01224	-0.12785	-0.00015502	0.15083	0.01018	-0.13156	0.000431992
0.1511	0.01425	0.1461	0.01307	0.1481	0.01249	0.1441	0.01158		0.15053	0.01451	-0.13714	-8.11489e-05	0.14611	0.01213	-0.13105	2.48049e-05	0.15078	0.01224	-0.12771	-0.000156276	0.15161	0.01017	-0.13144	0.000431992
0.153	0.01427	0.148	0.01239	0.15	0.01204	0.146	0.00969		0.15132	0.01451	-0.13698	-8.11495e-05	0.14689	0.01213	-0.13091	2.34086e-05	0.15156	0.01224	-0.12758	-0.000157534	0.15239	0.01017	-0.13131	0.000431992
0.1549	0.01524	0.1499	0.01236	0.1519	0.01114	0.1479	0.00837		0.15211	0.0145	-0.13683	-8.11501e-05	0.14767	0.01212	-0.13076	2.201e-05	0.15235	0.01223	-0.12744	-0.000158794	0.15317	0.01016	-0.13118	0.000431992
0.1569	0.01551	0.1519	0.01161	0.1539	0.01205	0.1499	0.00972		0.1529	0.0145	-0.13667	-8.11507e-05	0.14845	0.01212	-0.13062	2.06089e-05	0.15313	0.01223	-0.1273	-0.000160056	0.15395	0.01016	-0.13105	0.000431991
0.1588	0.01557	0.1538	0.01242	0.1558	0.01322	0.1518	0.00911		0.15369	0.0145	-0.13651	-8.11514e-05	0.14924	0.01212	-0.13048	1.92053e-05	0.15392	0.01223	-0.12717	-0.00016132	0.15473	0.01016	-0.13093	0.000431991
0.1608	0.01457	0.1558	0.01191	0.1578	0.01288	0.1538	0.00634		0.15448	0.01449	-0.13636	-8.1152e-05	0.15002	0.01212	-0.13034	1.77993e-05	0.15471	0.01222	-0.12703	-0.000162586	0.15551	0.01015	-0.1308	0.000431991
0.1627	0.01546	0.1577	0.01217	0.1597	0.01355	0.1557	0.01043		0.15527	0.01449	-0.1362	-8.11526e-05	0.1508	0.01211	-0.1302	1.63908e-05	0.15549	0.01222	-0.12689	-0.000163855	0.15629	0.01015	-0.13067	0.000431991
0.1647	0.01561	0.1597	0.01305	0.1617	0.0136	0.1577	0.01124		0.15606	0.01448	-0.13604	-8.11533e-05	0.15158	0.01211	-0.13006	1.49798e-05	0.15628	0.01222	-0.12676	-0.000165125	0.15707	0.01014	-0.13055	0.000431991
0.1666	0.0135	0.1616	0.01228	0.1636	0.01343	0.1596	0.00948		0.15685	0.01448	-0.13589	-8.1154e-05	0.15236	0.01211	-0.12992	1.35664e-05	0.15707	0.01222	-0.12662	-0.000166397	0.15785	0.01014	-0.13042	0.000431991
0.1686	0.01396	0.1636	0.01265	0.1656	0.01258	0.1616	0.01089		0.15764	0.01448	-0.13573	-8.11546e-05	0.15315	0.01211	-0.12978	1.21505e-05	0.15785	0.01221	-0.12648	-0.000167672	0.15863	0.01014	-0.13029	0.000431991
0.1705	0.01381	0.1655	0.01212	0.1675	0.01152	0.1635	0.01001		0.15843	0.01447	-0.13557	-8.11553e-05	0.15393	0.0121	-0.12964	1.07321e-05	0.15864	0.01221	-0.12634	-0.000168948	0.15941	0.01013	-0.13016	0.00043199
0.1725	0.01386	0.1675	0.01138	0.1695	0.01081	0.1655	0.00853		0.15922	0.01447	-0.13542	-8.1156e-05	0.15471	0.0121	-0.12949	9.31122e-06	0.15942	0.01221	-0.12621	-0.000170227	0.16019	0.01013	-0.13004	0.00043199
0.1744	0.01369	0.1694	0.01194	0.1714	0.012	0.1674	0.00833		0.16001	0.01447	-0.13526	-8.11567e-05	0.15549	0.0121	-0.12935	7.88787e-06	0.16021	0.0122	-0.12607	-0.000171508	0.16097	0.01012	-0.12991	0.00043199
0.1764	0.01501	0.1714	0.01163	0.1734	0.01229	0.1694	0.01058		0.1608	0.01446	-0.1351	-8.11574e-05	0.15627	0.01209	-0.12921	6.46203e-06	0.161	0.0122	-0.12593	-0.000172791	0.16175	0.01012	-0.12978	0.00043199
0.1783	0.01481	0.1733	0.01374	0.1753	0.01236	0.1713	0.01134		0.16159	0.01446	-0.13495	-8.11581e-05	0.15706	0.01209	-0.12907	5.03369e-06	0.16178	0.0122	-0.1258	-0.000174076	0.16253	0.01012	-0.12965	0.00043199
0.1803	0.01412	0.1753	0.01313	0.1773	0.01317	0.1733	0.01252		0.16238	0.01446	-0.13479	-8.11589e-05	0.15784	0.01209	-0.12893	3.60285e-06	0.16257	0.01219	-0.12566	-0.000175363	0.16331	0.01011	-0.12953	0.00043199
0.1822	0.0146	0.1772	0.01297	0.1792	0.01366	0.1752	0.01142		0.16317	0.01445	-0.13463	-8.11596e-05	0.15862	0.01209	-0.12879	2.16951e-06	0.16335	0.01219	-0.12552	-0.000176652	0.16409	0.01011	-0.1294	0.000431989
0.1842	0.01478	0.1792	0.01355	0.1812	0.01315	0.1772	0.00903		0.16396	0.01445	-0.13448	-8.11603e-05	0.1594	0.01208	-0.12865	7.33652e-07	0.16414	0.01219	-0.12539	-0.000177943	0.16487	0.0101	-0.12927	0.000431989
0.1861	0.01511	0.1811	0.01305	0.1831	0.01297	0.1791	0.00893		0.16475	0.01444	-0.13432	-8.11611e-05	0.16019	0.01208	-0.12851	-7.04716e-07	0.16493	0.01219	-0.12525	-0.000179237	0.16565	0.0101	-0.12914	0.000431989
0.1881	0.0144	0.1831	0.01315	0.1851	0.01216	0.1811	0.00935		0.16554	0.01444	-0.13416	-8.11619e-05	0.16097	0.01208	-0.12837	-2.1456e-06	0.16571	0.01218	-0.12511	-0.000180532	0.16643	0.0101	-0.12902	0.000431989
0.19	0.01545	0.185	0.0119	0.187	0.01177	0.183	0.01098		0.16633	0.01444	-0.13401	-8.11627e-05	0.16175	0.01208	-0.12823	-3.58901e-06	0.1665	0.01218	-0.12497	-0.00018183	0.16721	0.01009	-0.12889	0.000431989
0.192	0.01527	0.187	0.01145	0.189	0.01106	0.185	0.01114		0.16712	0.01443	-0.13385	-8.11635e-05	0.16253	0.01207	-0.12808	-5.03495e-06	0.16728	0.01218	-0.12484	-0.00018313	0.16799	0.01009	-0.12876	0.000431988
0.1939	0.01489	0.1889	0.01069	0.1909	0.01087	0.1869	0.01131		0.16791	0.01443	-0.13369	-8.11643e-05	0.16331	0.01207	-0.12794	-6.48341e-06	0.16807	0.01217	-0.1247	-0.000184432	0.16877	0.01008	-0.12864	0.000431988
0.1959	0.01486	0.1909	0.01197	0.1929	0.01076	0.1889	0.01056		0.1687	0.01443	-0.13354	-8.11651e-05	0.1641	0.01207	-0.1278	-7.93441e-06	0.16886	0.01217	-0.12456	-0.000185736	0.16955	0.01008	-0.12851	0.000431988
0.1978	0.01387	0.1928	0.0133	0.1948	0.01131	0.1908	0.01168		0.16949	0.01442	-0.13338	-8.11659e-05	0.16488	0.01206	-0.12766	-9.38796e-06	0.16964	0.01217	-0.12443	-0.000187042	0.17033	0.01008	-0.12838	0.000431988
0.1998	0.01504	0.1948	0.01271	0.1968	0.01307	0.1928	0.01056		0.17028	0.01442	-0.13322	-8.11667e-05	0.16566	0.01206	-0.12752	-1.0844e-05	0.17043	0.01216	-0.12429	-0.00018835	0.17111	0.01007	-0.12825	0.000431988
0.2017	0.01542	0.1967	0.0129	0.1987	0.0119	0.1947	0.00961		0.17107	0.01441	-0.13307	-8.11676e-05	0.16644	0.01206	-0.12738	-1.23027e-05	0.17121	0.01216	-0.12415	-0.000189661	0.17189	0.01007	-0.12813	0.000431987
0.2037	0.01415	0.1987	0.01332	0.2007	0.01121	0.1967	0.01063		0.17186	0.01441	-0.13291	-8.11684e-05	0.16722	0.01206	-0.12724	-1.37639e-05	0.172	0.01216	-0.12401	-0.000190973	0.17267	0.01006	-0.128	0.000431987
0.2056	0.01453	0.2006	0.01262	0.2026	0.01074	0.1986	0.01072		0.17265	0.01441	-0.13275	-8.11693e-05	0.16801	0.01205	-0.1271	-1.52276e-05	0.17279	0.01216	-0.12388	-0.000192288	0.17345	0.01006	-0.12787	0.000431987
0.2076	0.01431	0.2026	0.01204	0.2046	0.01102	0.2006	0.00995		0.17344	0.0144	-0.1326	-8.11702e-05	0.16879	0.01205	-0.12696	-1.66939e-05	0.17357	0.01215	-0.12374	-0.000193605	0.17423	0.01005	-0.12774	0.000431987
0.2095	0.01431	0.2045	0.0121	0.2065	0.01335	0.2025	0.01286		0.17423	0.0144	-0.13244	-8.11711e-05	0.16957	0.01205	-0.12681	-1.81628e-05	0.17436	0.01215	-0.1236	-0.000194924	0.17502	0.01005	-0.12762	0.000431987
0.2115	0.01422	0.2065	0.0112	0.2085	0.01387	0.2045	0.01136		0.17502	0.0144	-0.13228	-8.1172e-05	0.17035	0.01204	-0.12667	-1.96343e-05	0.17515	0.01215	-0.12347	-0.000196245	0.1758	0.01005	-0.12749	0.000431986
0.2134	0.0139	0.2084	0.01152	0.2104	0.01232	0.2064	0.00933		0.17581	0.01439	-0.13213	-8.11729e-05	0.17113	0.01204	-0.12653	-2.11083e-05	0.17593	0.01214	-0.12333	-0.000197569	0.17658	0.01004	-0.12736	0.000431986
0.2154	0.0136	0.2104	0.01154	0.2124	0.0135	0.2084	0.00883		0.1766	0.01439	-0.13197	-8.11739e-05	0.17192	0.01204	-0.12639	-2.25849e-05	0.17672	0.01214	-0.12319	-0.000198894	0.17736	0.01004	-0.12723	0.000431986
0.2173	0.01456	0.2123	0.01244	0.2143	0.01369	0.2103	0.01139		0.17739	0.01438	-0.13181	-8.11748e-05	0.1727	0.01204	-0.12625	-2.40641e-05	0.1775	0.01214	-0.12306	-0.000200222	0.17814	0.01004	-0.12711	0.000431986
0.2193	0.01574	0.2143	0.01224	0.2163	0.01401	0.2123	0.01291		0.17818	0.01438	-0.13166	-8.11758e-05	0.17348	0.01203	-0.12611	-2.55459e-05	0.17829	0.01213	-0.12292	-0.000201552	0.17892	0.01003	-0.12698	0.000431985
0.2212	0.01498	0.2162	0.01256	0.2182	0.01163	0.2142	0.01284		0.17897	0.01438	-0.1315	-8.11767e-05	0.17426	0.01203	-0.12597	-2.70302e-05	0.17908	0.01213	-0.12278	-0.000202884	0.1797	0.01003	-0.12685	0.000431985
0.2232	0.015	0.2182	0.01331	0.2202	0.01204	0.2162	0.01194		0.17976	0.01437	-0.13134	-8.11777e-05	0.17504	0.01203	-0.12583	-2.85172e-05	0.17986	0.01213	-0.12264	-0.000204219	0.18048	0.01002	-0.12673	0.000431985
0.2251	0.01481	0.2201	0.01226	0.2221	0.01323	0.2181	0.01014		0.18055	0.01437	-0.13119	-8.11787e-05	0.17583	0.01203	-0.12569	-3.00068e-05	0.18065	0.01213	-0.12251	-0.000205555	0.18126	0.01002	-0.1266	0.000431985
0.2271	0.01471	0.2221	0.01247	0.2241	0.01431	0.2201	0.01029		0.18134	0.01437	-0.13103	-8.11798e-05	0.17661	0.01202	-0.12555	-3.1499e-05	0.18143	0.01212	-0.12237	-0.000206894	0.18204	0.01002	-0.12647	0.000431984
0.229	0.01427	0.224	0.01296	0.226	0.01308	0.222	0.00912		0.18213	0.01436	-0.13087	-8.11808e-05	0.17739	0.01202	-0.1254	-3.29938e-05	0.18222	0.01212	-0.12223	-0.000208235	0.18282	0.01001	-0.12634	0.000431984
0.231	0.01469	0.226	0.01255	0.228	0.01222	0.224	0.00858		0.18292	0.01436	-0.13072	-8.11818e-05	0.17817	0.01202	-0.12526	-3.44912e-05	0.18301	0.01212	-0.1221	-0.000209578	0.1836	0.01001	-0.12622	0.000431984
0.2329	0.01417	0.2279	0.01177	0.2299	0.01235	0.2259	0.00792		0.18371	0.01436	-0.13056	-8.11829e-05	0.17896	0.01201	-0.12512	-3.59912e-05	0.18379	0.01211	-0.12196	-0.000210923	0.18438	0.01	-0.12609	0.000431983
0.2349	0.0146	0.2299	0.01201	0.2319	0.01212	0.2279	0.00953		0.1845	0.01435	-0.1304	-8.1184e-05	0.17974	0.01201	-0.12498	-3.74939e-05	0.18458	0.01211	-0.12182	-0.000212271	0.18516	0.01	-0.12596	0.000431983
0.2368	0.01427	0.2318	0.0118	0.2338	0.0114	0.2298	0.00918		0.18529	0.01435	-0.13025	-8.1185e-05	0.18052	0.01201	-0.12484	-3.89991e-05	0.18536	0.01211	-0.12169	-0.00021362	0.18594	0.01	-0.12583	0.000431983
0.2388	0.01423	0.2338	0.01249	0.2358	0.01094	0.2318	0.01046		0.18608	0.01434	-0.13009	-8.11861e-05	0.1813	0.01201	-0.1247	-4.05071e-05	0.18615	0.0121	-0.12155	-0.000214972	0.18672	0.00999	-0.12571	0.000431983
0.2407	0.01353	0.2357	0.01171	0.2377	0.01155	0.2337	0.00997		0.18687	0.01434	-0.12993	-8.11873e-05	0.18208	0.012	-0.12456	-4.20176e-05	0.18694	0.0121	-0.12141	-0.000216326	0.1875	0.00999	-0.12558	0.000431982
0.2427	0.01343	0.2377	0.01285	0.2397	0.01193	0.2357	0.01026		0.18766	0.01434	-0.12978	-8.11884e-05	0.18287	0.012	-0.12442	-4.35309e-05	0.18772	0.0121	-0.12127	-0.000217683	0.18828	0.00999	-0.12545	0.000431982
0.2446	0.01385	0.2396	0.01191	0.2416	0.01125	0.2376	0.01016		0.18845	0.01433	-0.12962	-8.11895e-05	0.18365	0.012	-0.12428	-4.50467e-05	0.18851	0.0121	-0.12114	-0.000219041	0.18906	0.00998	-0.12532	0.000431982
0.2466	0.01377	0.2416	0.01155	0.2436	0.01073	0.2396	0.01082		0.18924	0.01433	-0.12946	-8.11907e-05	0.18443	0.012	-0.12414	-4.65652e-05	0.18929	0.01209	-0.121	-0.000220402	0.18984	0.00998	-0.1252	0.000431981
0.2485	0.0143	0.2435	0.01218	0.2455	0.01312	0.2415	0.00887		0.19003	0.01433	-0.12931	-8.11919e-05	0.18521	0.01199	-0.12399	-4.80864e-05	0.19008	0.01209	-0.12086	-0.000221765	0.19062	0.00997	-0.12507	0.000431981
0.2505	0.01444	0.2455	0.0119	0.2475	0.01254	0.2435	0.00892		0.19082	0.01432	-0.12915	-8.11931e-05	0.18599	0.01199	-0.12385	-4.96102e-05	0.19087	0.01209	-0.12073	-0.00022313	0.1914	0.00997	-0.12494	0.000431981
0.2524	0.01388	0.2474	0.01073	0.2494	0.01275	0.2454	0.01013		0.19161	0.01432	-0.12899	-8.11943e-05	0.18678	0.01199	-0.12371	-5.11367e-05	0.19165	0.01208	-0.12059	-0.000224498	0.19218	0.00997	-0.12482	0.00043198
0.2544	0.013	0.2494	0.01086	0.2514	0.01203	0.2474	0.00965		0.1924	0.01431	-0.12884	-8.11955e-05	0.18756	0.01198	-0.12357	-5.26659e-05	0.19244	0.01208	-0.12045	-0.000225868	0.19296	0.00996	-0.12469	0.00043198
0.2563	0.01292	0.2513	0.01199	0.2533	0.01084	0.2493	0.00952		0.19319	0.01431	-0.12868	-8.11968e-05	0.18834	0.01198	-0.12343	-5.41978e-05	0.19323	0.01208	-0.12031	-0.00022724	0.19374	0.00996	-0.12456	0.00043198
0.2583	0.01425	0.2533	0.01241	0.2553	0.00966	0.2513	0.00918		0.19398	0.01431	-0.12852	-8.11981e-05	0.18912	0.01198	-0.12329	-5.57323e-05	0.19401	0.01207	-0.12018	-0.000228614	0.19452	0.00996	-0.12443	0.000431979
0.2602	0.0134	0.2552	0.01381	0.2572	0.01091	0.2532	0.00942		0.19477	0.0143	-0.12837	-8.11993e-05	0.1899	0.01198	-0.12315	-5.72695e-05	0.1948	0.01207	-0.12004	-0.000229991	0.1953	0.00995	-0.12431	0.000431979
0.2622	0.01344	0.2572	0.01365	0.2592	0.01132	0.2552	0.00848		0.19556	0.0143	-0.12821	-8.12006e-05	0.19069	0.01197	-0.12301	-5.88094e-05	0.19558	0.01207	-0.1199	-0.000231369	0.19608	0.00995	-0.12418	0.000431979
0.2641	0.01314	0.2591	0.0136	0.2611	0.01185	0.2571	0.00776		0.19635	0.0143	-0.12805	-8.1202e-05	0.19147	0.01197	-0.12287	-6.0352e-05	0.19637	0.01207	-0.11977	-0.00023275	0.19686	0.00995	-0.12405	0.000431978
0.2661	0.01381	0.2611	0.01332	0.2631	0.01172	0.2591	0.00672		0.19714	0.01429	-0.1279	-8.12033e-05	0.19225	0.01197	-0.12272	-6.18973e-05	0.19716	0.01206	-0.11963	-0.000234134	0.19764	0.00994	-0.12392	0.000431978
0.268	0.01378	0.263	0.01192	0.265	0.01193	0.261	0.0085		0.19793	0.01429	-0.12774	-8.12046e-05	0.19303	0.01197	-0.12258	-6.34453e-05	0.19794	0.01206	-0.11949	-0.000235519	0.19842	0.00994	-0.1238	0.000431978
0.27	0.01403	0.265	0.01162	0.267	0.01341	0.263	0.00991		0.19872	0.01429	-0.12758	-8.1206e-05	0.19381	0.01196	-0.12244	-6.49961e-05	0.19873	0.01206	-0.11936	-0.000236907	0.1992	0.00994	-0.12367	0.000431977
0.2719	0.01375	0.2669	0.01137	0.2689	0.01291	0.2649	0.00806		0.19951	0.01428	-0.12743	-8.12074e-05	0.1946	0.01196	-0.1223	-6.65495e-05	0.19951	0.01205	-0.11922	-0.000238297	0.19998	0.00993	-0.12354	0.000431977
0.2739	0.01395	0.2689	0.01138	0.2709	0.01314	0.2669	0.00945		0.2003	0.01428	-0.12727	-8.12088e-05	0.19538	0.01196	-0.12216	-6.81057e-05	0.2003	0.01205	-0.11908	-0.000239689	0.20076	0.00993	-0.12341	0.000431976
0.2759	0.01367	0.2709	0.01182	0.2729	0.01217	0.2689	0.01001		0.20109	0.01427	-0.12711	-8.12103e-05	0.19616	0.01195	-0.12202	-6.96645e-05	0.20109	0.01205	-0.11894	-0.000241084	0.20154	0.00993	-0.12329	0.000431976
0.2778	0.01356	0.2728	0.01193	0.2748	0.01324	0.2708	0.00819		0.20188	0.01427	-0.12696	-8.12117e-05	0.19694	0.01195	-0.12188	-7.12261e-05	0.20187	0.01204	-0.11881	-0.000242481	0.20233	0.00992	-0.12316	0.000431976
0.2798	0.01327	0.2748	0.01152	0.2768	0.01261	0.2728	0.00954		0.20267	0.01427	-0.1268	-8.12132e-05	0.19773	0.01195	-0.12174	-7.27905e-05	0.20266	0.01204	-0.11867	-0.00024388	0.20311	0.00992	-0.12303	0.000431975
0.2817	0.01222	0.2767	0.01203	0.2787	0.01131	0.2747	0.00993		0.20346	0.01426	-0.12664	-8.12147e-05	0.19851	0.01195	-0.1216	-7.43576e-05	0.20344	0.01204	-0.11853	-0.000245282	0.20389	0.00992	-0.12291	0.000431975
0.2837	0.01298	0.2787	0.01188	0.2807	0.01052	0.2767	0.00921		0.20425	0.01426	-0.12649	-8.12162e-05	0.19929	0.01194	-0.12146	-7.59274e-05	0.20423	0.01204	-0.1184	-0.000246686	0.20467	0.00991	-0.12278	0.000431974
0.2856	0.01293	0.2806	0.01119	0.2826	0.01185	0.2786	0.01044		0.20504	0.01426	-0.12633	-8.12177e-05	0.20007	0.01194	-0.12131	-7.75e-05	0.20502	0.01203	-0.11826	-0.000248092	0.20545	0.00991	-0.12265	0.000431974
0.2876	0.0133	0.2826	0.01111	0.2846	0.0123	0.2806	0.0109		0.20583	0.01425	-0.12617	-8.12193e-05	0.20085	0.01194	-0.12117	-7.90753e-05	0.2058	0.01203	-0.11812	-0.0002495	0.20623	0.00991	-0.12252	0.000431974
0.2895	0.01361	0.2845	0.01072	0.2865	0.01141	0.2825	0.01105		0.20662	0.01425	-0.12602	-8.12209e-05	0.20164	0.01194	-0.12103	-8.06534e-05	0.20659	0.01203	-0.11799	-0.000250911	0.20701	0.0099	-0.1224	0.000431973
0.2915	0.0135	0.2865	0.0128	0.2885	0.01096	0.2845	0.01097		0.20741	0.01424	-0.12586	-8.12225e-05	0.20242	0.01193	-0.12089	-8.22342e-05	0.20737	0.01202	-0.11785	-0.000252324	0.20779	0.0099	-0.12227	0.000431973
0.2934	0.01403	0.2884	0.0135	0.2904	0.01248	0.2864	0.01191		0.2082	0.01424	-0.1257	-8.12241e-05	0.2032	0.01193	-0.12075	-8.38178e-05	0.20816	0.01202	-0.11771	-0.00025374	0.20857	0.0099	-0.12214	0.000431972
0.2954	0.01446	0.2904	0.01244	0.2924	0.01138	0.2884	0.01072		0.20899	0.01424	-0.12555	-8.12257e-05	0.20398	0.01193	-0.12061	-8.54042e-05	0.20895	0.01202	-0.11757	-0.000255157	0.20935	0.00989	-0.12201	0.000431972
0.2973	0.0148	0.2923	0.01234	0.2943	0.01092	0.2903	0.00869		0.20978	0.01423	-0.12539	-8.12274e-05	0.20476	0.01192	-0.12047	-8.69934e-05	0.20973	0.01201	-0.11744	-0.000256577	0.21013	0.00989	-0.12189	0.000431971
0.2993	0.01465	0.2943	0.01371	0.2963	0.0107	0.2923	0.0099		0.21057	0.01423	-0.12523	-8.12291e-05	0.20555	0.01192	-0.12033	-8.85853e-05	0.21052	0.01201	-0.1173	-0.000258	0.21091	0.00989	-0.12176	0.000431971
0.3013	0.01452	0.2963	0.01117	0.2983	0.01154	0.2943	0.00837		0.21136	0.01423	-0.12508	-8.12308e-05	0.20633	0.01192	-0.12019	-9.01801e-05	0.21131	0.01201	-0.11716	-0.000259424	0.21169	0.00988	-0.12163	0.00043197
0.3032	0.01415	0.2982	0.01081	0.3002	0.00937	0.2962	0.00757		0.21215	0.01422	-0.12492	-8.12325e-05	0.20711	0.01192	-0.12004	-9.17776e-05	0.21209	0.01201	-0.11703	-0.000260851	0.21247	0.00988	-0.1215	0.00043197
0.3052	0.01325	0.3002	0.01003	0.3022	0.01203	0.2982	0.00751		0.21294	0.01422	-0.12476	-8.12343e-05	0.20789	0.01191	-0.1199	-9.33779e-05	0.21288	0.012	-0.11689	-0.000262281	0.21325	0.00988	-0.12138	0.000431969
0.3071	0.01352	0.3021	0.01163	0.3041	0.01198	0.3001	0.00907		0.21373	0.01422	-0.12461	-8.12361e-05	0.20867	0.01191	-0.11976	-9.4981e-05	0.21366	0.012	-0.11675	-0.000263712	0.21403	0.00988	-0.12125	0.000431969
0.3091	0.01328	0.3041	0.01198	0.3061	0.01305	0.3021	0.00852		0.21452	0.01421	-0.12445	-8.12379e-05	0.20946	0.01191	-0.11962	-9.6587e-05	0.21445	0.012	-0.11661	-0.000265146	0.21481	0.00987	-0.12112	0.000431968
0.311	0.01345	0.306	0.01168	0.308	0.01332	0.304	0.00732		0.21531	0.01421	-0.12429	-8.12397e-05	0.21024	0.01191	-0.11948	-9.81957e-05	0.21524	0.01199	-0.11648	-0.000266583	0.21559	0.00987	-0.121	0.000431968
0.313	0.01393	0.308	0.01174	0.31	0.01344	0.306	0.00708		0.2161	0.0142	-0.12414	-8.12416e-05	0.21102	0.0119	-0.11934	-9.98073e-05	0.21602	0.01199	-0.11634	-0.000268022	0.21637	0.00987	-0.12087	0.000431967
0.3149	0.01407	0.3099	0.01035	0.3119	0.0122	0.3079	0.0076		0.21689	0.0142	-0.12398	-8.12435e-05	0.2118	0.0119	-0.1192	-0.000101422	0.21681	0.01199	-0.1162	-0.000269463	0.21715	0.00986	-0.12074	0.000431966
0.3169	0.0134	0.3119	0.01154	0.3139	0.01217	0.3099	0.0083		0.21768	0.0142	-0.12382	-8.12454e-05	0.21258	0.0119	-0.11906	-0.000103039	0.21759	0.01198	-0.11607	-0.000270906	0.21793	0.00986	-0.12061	0.000431966
0.3188	0.01365	0.3138	0.01167	0.3158	0.01165	0.3118	0.00868		0.21847	0.01419	-0.12367	-8.12473e-05	0.21337	0.01189	-0.11892	-0.000104659	0.21838	0.01198	-0.11593	-0.000272352	0.21871	0.00986	-0.12049	0.000431965
0.3208	0.01338	0.3158	0.01274	0.3178	0.01071	0.3138	0.00868		0.21926	0.01419	-0.12351	-8.12493e-05	0.21415	0.01189	-0.11878	-0.000106282	0.21917	0.01198	-0.11579	-0.0002738	0.21949	0.00985	-0.12036	0.000431965
0.3228	0.01384	0.3178	0.01351	0.3198	0.01075	0.3158	0.0104		0.22005	0.01419	-0.12335	-8.12513e-05	0.21493	0.01189	-0.11863	-0.000107907	0.21995	0.01198	-0.11566	-0.000275251	0.22027	0.00985	-0.12023	0.000431964
0.3247	0.01361	0.3197	0.01189	0.3217	0.01121	0.3177	0.01036		0.22084	0.01418	-0.1232	-8.12533e-05	0.21571	0.01189	-0.11849	-0.000109536	0.22074	0.01197	-0.11552	-0.000276704	0.22105	0.00985	-0.1201	0.000431964
0.3267	0.01356	0.3217	0.01098	0.3237	0.01162	0.3197	0.01138		0.22163	0.01418	-0.12304	-8.12554e-05	0.2165	0.01188	-0.11835	-0.000111167	0.22152	0.01197	-0.11538	-0.000278159	0.22183	0.00985	-0.11998	0.000431963
0.3286	0.0136	0.3236	0.01218	0.3256	0.01298	0.3216	0.00983		0.22242	0.01417	-0.12288	-8.12574e-05	0.21728	0.01188	-0.11821	-0.000112802	0.22231	0.01197	-0.11524	-0.000279617	0.22261	0.00984	-0.11985	0.000431962
0.3306	0.01394	0.3256	0.01281	0.3276	0.01137	0.3236	0.01002		0.22321	0.01417	-0.12273	-8.12595e-05	0.21806	0.01188	-0.11807	-0.000114439	0.2231	0.01196	-0.11511	-0.000281077	0.22339	0.00984	-0.11972	0.000431962
0.3325	0.01388	0.3275	0.01122	0.3295	0.01237	0.3255	0.0111		0.224	0.01417	-0.12257	-8.12617e-05	0.21884	0.01188	-0.11793	-0.000116079	0.22388	0.01196	-0.11497	-0.00028254	0.22417	0.00984	-0.11959	0.000431961
0.3345	0.01395	0.3295	0.01238	0.3315	0.01383	0.3275	0.0113		0.22479	0.01416	-0.12241	-8.12638e-05	0.21962	0.01187	-0.11779	-0.000117722	0.22467	0.01196	-0.11483	-0.000284005	0.22495	0.00984	-0.11947	0.00043196
0.3365	0.01291	0.3315	0.01195	0.3335	0.01378	0.3295	0.00797		0.22558	0.01416	-0.12226	-8.1266e-05	0.22041	0.01187	-0.11765	-0.000119367	0.22545	0.01195	-0.1147	-0.000285472	0.22573	0.00983	-0.11934	0.00043196
0.3384	0.01256	0.3334	0.0105	0.3354	0.01248	0.3314	0.01072		0.22637	0.01416	-0.1221	-8.12683e-05	0.22119	0.01187	-0.11751	-0.000121016	0.22624	0.01195	-0.11456	-0.000286942	0.22651	0.00983	-0.11921	0.000431959
0.3404	0.0128	0.3354	0.01007	0.3374	0.01371	0.3334	0.01215		0.22716	0.01415	-0.12194	-8.12705e-05	0.22197	0.01186	-0.11737	-0.000122668	0.22703	0.01195	-0.11442	-0.000288414	0.22729	0.00983	-0.11909	0.000431958
0.3423	0.01322	0.3373	0.01111	0.3393	0.013	0.3353	0.01035		0.22795	0.01415	-0.12179	-8.12728e-05	0.22275	0.01186	-0.11722	-0.000124322	0.22781	0.01195	-0.11429	-0.000289888	0.22807	0.00983	-0.11896	0.000431958
0.3443	0.01344	0.3393	0.01058	0.3413	0.01221	0.3373	0.00967		0.22874	0.01415	-0.12163	-8.12751e-05	0.22353	0.01186	-0.11708	-0.000125979	0.2286	0.01194	-0.11415	-0.000291365	0.22885	0.00982	-0.11883	0.000431957
0.3462	0.01355	0.3412	0.01108	0.3432	0.01093	0.3392	0.00804		0.22953	0.01414	-0.12147	-8.12775e-05	0.22432	0.01186	-0.11694	-0.000127639	0.22938	0.01194	-0.11401	-0.000292845	0.22963	0.00982	-0.1187	0.000431956
0.3482	0.01375	0.3432	0.01322	0.3452	0.01038	0.3412	0.00859		0.23032	0.01414	-0.12132	-8.12799e-05	0.2251	0.01185	-0.1168	-0.000129303	0.23017	0.01194	-0.11387	-0.000294327	0.23042	0.00982	-0.11858	0.000431955
0.3502	0.01398	0.3452	0.01315	0.3472	0.00984	0.3432	0.01191		0.23111	0.01413	-0.12116	-8.12823e-05	0.22588	0.01185	-0.11666	-0.000130969	0.23096	0.01193	-0.11374	-0.000295811	0.2312	0.00982	-0.11845	0.000431955
0.3521	0.01337	0.3471	0.01373	0.3491	0.00852	0.3451	0.01336		0.2319	0.01413	-0.121	-8.12847e-05	0.22666	0.01185	-0.11652	-0.000132638	0.23174	0.01193	-0.1136	-0.000297298	0.23198	0.00981	-0.11832	0.000431954
0.3541	0.01348	0.3491	0.01343	0.3511	0.00917	0.3471	0.01197		0.23269	0.01413	-0.12085	-8.12872e-05	0.22744	0.01185	-0.11638	-0.000134309	0.23253	0.01193	-0.11346	-0.000298787	0.23276	0.00981	-0.11819	0.000431953
0.356	0.01318	0.351	0.01214	0.353	0.01046	0.349	0.01152		0.23348	0.01412	-0.12069	-8.12897e-05	0.22823	0.01184	-0.11624	-0.000135984	0.23332	0.01192	-0.11333	-0.000300278	0.23354	0.00981	-0.11807	0.000431952
0.358	0.01342	0.353	0.01154	0.355	0.01053	0.351	0.0125		0.23427	0.01412	-0.12053	-8.12923e-05	0.22901	0.01184	-0.1161	-0.000137662	0.2341	0.01192	-0.11319	-0.000301772	0.23432	0.00981	-0.11794	0.000431951
0.36	0.0127	0.355	0.01175	0.357	0.01245	0.353	0.01025		0.23506	0.01412	-0.12038	-8.12949e-05	0.22979	0.01184	-0.11595	-0.000139343	0.23489	0.01192	-0.11305	-0.000303269	0.2351	0.0098	-0.11781	0.000431951
0.3619	0.01281	0.3569	0.01008	0.3589	0.01243	0.3549	0.0093		0.23585	0.01411	-0.12022	-8.12975e-05	0.23057	0.01183	-0.11581	-0.000141026	0.23567	0.01192	-0.11291	-0.000304768	0.23588	0.0098	-0.11768	0.00043195
0.3639	0.01216	0.3589	0.01031	0.3609	0.01291	0.3569	0.01087		0.23664	0.01411	-0.12006	-8.13002e-05	0.23135	0.01183	-0.11567	-0.000142713	0.23646	0.01191	-0.11278	-0.000306269	0.23666	0.0098	-0.11756	0.000431949
0.3658	0.01325	0.3608	0.01042	0.3628	0.01233	0.3588	0.00997		0.23743	0.0141	-0.11991	-8.13029e-05	0.23214	0.01183	-0.11553	-0.000144402	0.23725	0.01191	-0.11264	-0.000307773	0.23744	0.0098	-0.11743	0.000431948
0.3678	0.01404	0.3628	0.01137	0.3648	0.01042	0.3608	0.00893		0.23822	0.0141	-0.11975	-8.13056e-05	0.23292	0.01183	-0.11539	-0.000146095	0.23803	0.01191	-0.1125	-0.000309279	0.23822	0.00979	-0.1173	0.000431947
0.3697	0.01317	0.3647	0.01117	0.3667	0.011	0.3627	0.0089		0.23901	0.0141	-0.11959	-8.13084e-05	0.2337	0.01182	-0.11525	-0.00014779	0.23882	0.0119	-0.11237	-0.000310788	0.239	0.00979	-0.11718	0.000431946
0.3717	0.01322	0.3667	0.01071	0.3687	0.0106	0.3647	0.00946		0.2398	0.01409	-0.11944	-8.13112e-05	0.23448	0.01182	-0.11511	-0.000149488	0.2396	0.0119	-0.11223	-0.000312299	0.23978	0.00979	-0.11705	0.000431945
0.3737	0.01388	0.3687	0.01137	0.3707	0.01125	0.3667	0.00713		0.24059	0.01409	-0.11928	-8.1314e-05	0.23527	0.01182	-0.11497	-0.00015119	0.24039	0.0119	-0.11209	-0.000313813	0.24056	0.00979	-0.11692	0.000431944
0.3756	0.01368	0.3706	0.01189	0.3726	0.0113	0.3686	0.00785		0.24138	0.01409	-0.11912	-8.13169e-05	0.23605	0.01182	-0.11483	-0.000152894	0.24118	0.01189	-0.11196	-0.000315329	0.24134	0.00978	-0.11679	0.000431944
0.3776	0.01415	0.3726	0.00993	0.3746	0.01155	0.3706	0.00681		0.24217	0.01408	-0.11897	-8.13199e-05	0.23683	0.01181	-0.11469	-0.000154601	0.24196	0.01189	-0.11182	-0.000316848	0.24212	0.00978	-0.11667	0.000431943
0.3795	0.01437	0.3745	0.01087	0.3765	0.01132	0.3725	0.00648		0.24296	0.01408	-0.11881	-8.13228e-05	0.23761	0.01181	-0.11454	-0.000156312	0.24275	0.01189	-0.11168	-0.000318369	0.2429	0.00978	-0.11654	0.000431942
0.3815	0.01442	0.3765	0.01183	0.3785	0.01019	0.3745	0.00597		0.24375	0.01408	-0.11865	-8.13259e-05	0.23839	0.01181	-0.1144	-0.000158025	0.24353	0.01189	-0.11154	-0.000319893	0.24368	0.00978	-0.11641	0.000431941
0.3835	0.01295	0.3785	0.00984	0.3805	0.00909	0.3765	0.00557		0.24454	0.01407	-0.1185	-8.13289e-05	0.23918	0.0118	-0.11426	-0.000159741	0.24432	0.01188	-0.11141	-0.000321419	0.24446	0.00978	-0.11628	0.00043194
0.3854	0.0134	0.3804	0.01145	0.3824	0.01184	0.3784	0.00637		0.24533	0.01407	-0.11834	-8.1332e-05	0.23996	0.0118	-0.11412	-0.000161461	0.24511	0.01188	-0.11127	-0.000322948	0.24524	0.00977	-0.11616	0.000431939
0.3874	0.0139	0.3824	0.01286	0.3844	0.01133	0.3804	0.00743		0.24612	0.01406	-0.11818	-8.13352e-05	0.24074	0.0118	-0.11398	-0.000163183	0.24589	0.01188	-0.11113	-0.000324479	0.24602	0.00977	-0.11603	0.000431938
0.3894	0.01413	0.3844	0.01143	0.3864	0.00926	0.3824	0.0086		0.24691	0.01406	-0.11803	-8.13383e-05	0.24152	0.0118	-0.11384	-0.000164908	0.24668	0.01187	-0.111	-0.000326012	0.2468	0.00977	-0.1159	0.000431936
0.3913	0.01314	0.3863	0.01139	0.3883	0.01091	0.3843	0.01047		0.2477	0.01406	-0.11787	-8.13416e-05	0.2423	0.01179	-0.1137	-0.000166637	0.24746	0.01187	-0.11086	-0.000327549	0.24758	0.00977	-0.11578	0.000431935
0.3933	0.01307	0.3883	0.01145	0.3903	0.01277	0.3863	0.01061		0.24849	0.01405	-0.11771	-8.13448e-05	0.24309	0.01179	-0.11356	-0.000168368	0.24825	0.01187	-0.11072	-0.000329087	0.24836	0.00976	-0.11565	0.000431934
0.3952	0.01261	0.3902	0.01307	0.3922	0.0107	0.3882	0.01026		0.24928	0.01405	-0.11756	-8.13482e-05	0.24387	0.01179	-0.11342	-0.000170102	0.24904	0.01187	-0.11059	-0.000330629	0.24914	0.00976	-0.11552	0.000431933
0.3972	0.01398	0.3922	0.01142	0.3942	0.01116	0.3902	0.01026		0.25007	0.01405	-0.1174	-8.13515e-05	0.24465	0.01179	-0.11327	-0.00017184	0.24982	0.01186	-0.11045	-0.000332172	0.24992	0.00976	-0.11539	0.000431932
0.3992	0.01301	0.3942	0.01278	0.3962	0.01293	0.3922	0.01006		0.25086	0.01404	-0.11724	-8.13549e-05	0.24543	0.01178	-0.11313	-0.00017358	0.25061	0.01186	-0.11031	-0.000333719	0.2507	0.00976	-0.11527	0.000431931
0.4011	0.01243	0.3961	0.01195	0.3981	0.01263	0.3941	0.00812		0.25165	0.01404	-0.11709	-8.13584e-05	0.24621	0.01178	-0.11299	-0.000175324	0.2514	0.01186	-0.11017	-0.000335268	0.25148	0.00976	-0.11514	0.00043193
0.4031	0.01273	0.3981	0.0106	0.4001	0.0108	0.3961	0.00945		0.25244	0.01403	-0.11693	-8.13619e-05	0.247	0.01178	-0.11285	-0.00017707	0.25218	0.01185	-0.11004	-0.000336819	0.25226	0.00975	-0.11501	0.000431929
0.405	0.01334	0.4	0.01175	0.402	0.00964	0.398	0.00834		0.25323	0.01403	-0.11677	-8.13655e-05	0.24778	0.01177	-0.11271	-0.00017882	0.25297	0.01185	-0.1099	-0.000338373	0.25304	0.00975	-0.11488	0.000431927
0.407	0.0132	0.402	0.01152	0.404	0.0095	0.4	0.0077		0.25402	0.01403	-0.11662	-8.13691e-05	0.24856	0.01177	-0.11257	-0.000180573	0.25375	0.01185	-0.10976	-0.000339929	0.25382	0.00975	-0.11476	0.000431926
0.409	0.0146	0.404	0.01037	0.406	0.00988	0.402	0.00735		0.25481	0.01402	-0.11646	-8.13727e-05	0.24934	0.01177	-0.11243	-0.000182328	0.25454	0.01184	-0.10963	-0.000341488	0.2546	0.00975	-0.11463	0.000431925
0.4109	0.01411	0.4059	0.00984	0.4079	0.01147	0.4039	0.00779		0.2556	0.01402	-0.1163	-8.13764e-05	0.25012	0.01177	-0.11229	-0.000184087	0.25533	0.01184	-0.10949	-0.00034305	0.25538	0.00975	-0.1145	0.000431924
0.4129	0.01313	0.4079	0.00953	0.4099	0.01222	0.4059	0.00757		0.25639	0.01402	-0.11615	-8.13802e-05	0.25091	0.01176	-0.11215	-0.000185849	0.25611	0.01184	-0.10935	-0.000344614	0.25616	0.00974	-0.11437	0.000431922
0.4149	0.01286	0.4099	0.01004	0.4119	0.01186	0.4079	0.00845		0.25718	0.01401	-0.11599	-8.1384e-05	0.25169	0.01176	-0.11201	-0.000187614	0.2569	0.01184	-0.10921	-0.000346181	0.25694	0.00974	-0.11425	0.000431921
0.4168	0.01356	0.4118	0.0099	0.4138	0.01221	0.4098	0.00752		0.25797	0.01401	-0.11583	-8.13878e-05	0.25247	0.01176	-0.11186	-0.000189382	0.25768	0.01183	-0.10908	-0.00034775	0.25772	0.00974	-0.11412	0.00043192
0.4188	0.0137	0.4138	0.01105	0.4158	0.01319	0.4118	0.00716		0.25876	0.01401	-0.11568	-8.13918e-05	0.25325	0.01176	-0.11172	-0.000191154	0.25847	0.01183	-0.10894	-0.000349322	0.25851	0.00974	-0.11399	0.000431918
0.4208	0.01422	0.4158	0.00946	0.4178	0.01288	0.4138	0.00911		0.25955	0.014	-0.11552	-8.13957e-05	0.25404	0.01175	-0.11158	-0.000192928	0.25926	0.01183	-0.1088	-0.000350896	0.25929	0.00974	-0.11387	0.000431917
0.4227	0.0143	0.4177	0.01088	0.4197	0.01185	0.4157	0.00988		0.26034	0.014	-0.11536	-8.13997e-05	0.25482	0.01175	-0.11144	-0.000194705	0.26004	0.01182	-0.10867	-0.000352473	0.26007	0.00974	-0.11374	0.000431915
0.4247	0.01438	0.4197	0.01147	0.4217	0.0112	0.4177	0.01145		0.26113	0.01399	-0.11521	-8.14038e-05	0.2556	0.01175	-0.1113	-0.000196486	0.26083	0.01182	-0.10853	-0.000354053	0.26085	0.00973	-0.11361	0.000431914
0.4267	0.01342	0.4217	0.01141	0.4237	0.01097	0.4197	0.00931		0.26192	0.01399	-0.11505	-8.1408e-05	0.25638	0.01174	-0.11116	-0.000198269	0.26161	0.01182	-0.10839	-0.000355635	0.26163	0.00973	-0.11348	0.000431913
0.4286	0.01177	0.4236	0.01027	0.4256	0.01036	0.4216	0.00945		0.26271	0.01399	-0.11489	-8.14122e-05	0.25716	0.01174	-0.11102	-0.000200056	0.2624	0.01181	-0.10826	-0.00035722	0.26241	0.00973	-0.11336	0.000431911
0.4306	0.01266	0.4256	0.0116	0.4276	0.0107	0.4236	0.00981		0.2635	0.01398	-0.11474	-8.14164e-05	0.25795	0.01174	-0.11088	-0.000201846	0.26319	0.01181	-0.10812	-0.000358807	0.26319	0.00973	-0.11323	0.00043191
0.4325	0.0134	0.4275	0.01146	0.4295	0.00955	0.4255	0.01065		0.26429	0.01398	-0.11458	-8.14207e-05	0.25873	0.01174	-0.11074	-0.000203639	0.26397	0.01181	-0.10798	-0.000360397	0.26397	0.00973	-0.1131	0.000431908
0.4345	0.01285	0.4295	0.01279	0.4315	0.00901	0.4275	0.01184		0.26508	0.01398	-0.11442	-8.14251e-05	0.25951	0.01173	-0.1106	-0.000205435	0.26476	0.01181	-0.10784	-0.00036199	0.26475	0.00972	-0.11297	0.000431906
0.4365	0.01275	0.4315	0.01249	0.4335	0.0124	0.4295	0.0101		0.26587	0.01397	-0.11427	-8.14295e-05	0.26029	0.01173	-0.11045	-0.000207234	0.26554	0.0118	-0.10771	-0.000363585	0.26553	0.00972	-0.11285	0.000431905
0.4384	0.01286	0.4334	0.01087	0.4354	0.01321	0.4314	0.00721		0.26666	0.01397	-0.11411	-8.1434e-05	0.26107	0.01173	-0.11031	-0.000209037	0.26633	0.0118	-0.10757	-0.000365183	0.26631	0.00972	-0.11272	0.000431903
0.4404	0.01337	0.4354	0.01098	0.4374	0.01096	0.4334	0.00676		0.26745	0.01396	-0.11395	-8.14386e-05	0.26186	0.01173	-0.11017	-0.000210842	0.26712	0.0118	-0.10743	-0.000366783	0.26709	0.00972	-0.11259	0.000431902
0.4424	0.01304	0.4374	0.01054	0.4394	0.01043	0.4354	0.00855		0.26824	0.01396	-0.1138	-8.14432e-05	0.26264	0.01172	-0.11003	-0.000212651	0.2679	0.01179	-0.1073	-0.000368386	0.26787	0.00972	-0.11246	0.0004319
0.4443	0.01325	0.4393	0.0116	0.4413	0.01073	0.4373	0.00956		0.26903	0.01396	-0.11364	-8.14479e-05	0.26342	0.01172	-0.10989	-0.000214463	0.26869	0.01179	-0.10716	-0.000369992	0.26865	0.00972	-0.11234	0.000431898
0.4463	0.01376	0.4413	0.01092	0.4433	0.01311	0.4393	0.00978		0.26982	0.01395	-0.11348	-8.14526e-05	0.2642	0.01172	-0.10975	-0.000216278	0.26948	0.01179	-0.10702	-0.0003716	0.26943	0.00971	-0.11221	0.000431896
0.4483	0.0133	0.4433	0.01097	0.4453	0.01352	0.4413	0.00941		0.27061	0.01395	-0.11333	-8.14574e-05	0.26498	0.01171	-0.10961	-0.000218097	0.27026	0.01178	-0.10689	-0.000373211	0.27021	0.00971	-0.11208	0.000431895
0.4502	0.01327	0.4452	0.01032	0.4472	0.01394	0.4432	0.01064		0.2714	0.01395	-0.11317	-8.14623e-05	0.26577	0.01171	-0.10947	-0.000219918	0.27105	0.01178	-0.10675	-0.000374825	0.27099	0.00971	-0.11196	0.000431893
0.4522	0.01275	0.4472	0.01114	0.4492	0.01298	0.4452	0.01079		0.27219	0.01394	-0.11301	-8.14673e-05	0.26655	0.01171	-0.10933	-0.000221743	0.27183	0.01178	-0.10661	-0.000376441	0.27177	0.00971	-0.11183	0.000431891
0.4542	0.01316	0.4492	0.01062	0.4512	0.01114	0.4472	0.00872		0.27298	0.01394	-0.11286	-8.14723e-05	0.26733	0.01171	-0.10918	-0.000223571	0.27262	0.01178	-0.10647	-0.00037806	0.27255	0.00971	-0.1117	0.000431889
0.4561	0.01272	0.4511	0.01128	0.4531	0.01224	0.4491	0.00796		0.27377	0.01394	-0.1127	-8.14774e-05	0.26811	0.0117	-0.10904	-0.000225402	0.27341	0.01177	-0.10634	-0.000379682	0.27333	0.00971	-0.11157	0.000431887
0.4581	0.01268	0.4531	0.01238	0.4551	0.01251	0.4511	0.00829		0.27456	0.01393	-0.11254	-8.14825e-05	0.26889	0.0117	-0.1089	-0.000227236	0.27419	0.01177	-0.1062	-0.000381306	0.27411	0.0097	-0.11145	0.000431885
0.4601	0.01315	0.4551	0.01137	0.4571	0.01061	0.4531	0.00818		0.27535	0.01393	-0.11239	-8.14877e-05	0.26968	0.0117	-0.10876	-0.000229073	0.27498	0.01177	-0.10606	-0.000382933	0.27489	0.0097	-0.11132	0.000431884
0.462	0.01345	0.457	0.01161	0.459	0.01064	0.455	0.00742		0.27614	0.01392	-0.11223	-8.1493e-05	0.27046	0.0117	-0.10862	-0.000230914	0.27576	0.01176	-0.10593	-0.000384562	0.27567	0.0097	-0.11119	0.000431882
0.464	0.01309	0.459	0.01243	0.461	0.0099	0.457	0.00811		0.27693	0.01392	-0.11207	-8.14984e-05	0.27124	0.01169	-0.10848	-0.000232758	0.27655	0.01176	-0.10579	-0.000386195	0.27645	0.0097	-0.11106	0.00043188
0.466	0.01267	0.461	0.01086	0.463	0.00933	0.459	0.0099		0.27772	0.01392	-0.11192	-8.15039e-05	0.27202	0.01169	-0.10834	-0.000234605	0.27734	0.01176	-0.10565	-0.000387829	0.27723	0.0097	-0.11094	0.000431878
0.468	0.01261	0.463	0.00922	0.465	0.01116	0.461	0.00981		0.27851	0.01391	-0.11176	-8.15094e-05	0.27281	0.01169	-0.1082	-0.000236455	0.27812	0.01175	-0.10551	-0.000389467	0.27801	0.0097	-0.11081	0.000431875
0.4699	0.01248	0.4649	0.00955	0.4669	0.01151	0.4629	0.01107		0.2793	0.01391	-0.1116	-8.1515e-05	0.27359	0.01168	-0.10806	-0.000238309	0.27891	0.01175	-0.10538	-0.000391107	0.27879	0.0097	-0.11068	0.000431873
0.4719	0.01225	0.4669	0.01028	0.4689	0.01024	0.4649	0.01146		0.28009	0.01391	-0.11145	-8.15207e-05	0.27437	0.01168	-0.10792	-0.000240166	0.27969	0.01175	-0.10524	-0.00039275	0.27957	0.00969	-0.11055	0.000431871
0.4739	0.01326	0.4689	0.01148	0.4709	0.01084	0.4669	0.013		0.28088	0.0139	-0.11129	-8.15264e-05	0.27515	0.01168	-0.10777	-0.000242026	0.28048	0.01175	-0.1051	-0.000394396	0.28035	0.00969	-0.11043	0.000431869
0.4758	0.01396	0.4708	0.01363	0.4728	0.01142	0.4688	0.01199		0.28167	0.0139	-0.11113	-8.15323e-05	0.27593	0.01168	-0.10763	-0.000243889	0.28127	0.01174	-0.10497	-0.000396044	0.28113	0.00969	-0.1103	0.000431867
0.4778	0.01455	0.4728	0.01282	0.4748	0.01077	0.4708	0.01127		0.28246	0.01389	-0.11098	-8.15382e-05	0.27672	0.01167	-0.10749	-0.000245756	0.28205	0.01174	-0.10483	-0.000397695	0.28191	0.00969	-0.11017	0.000431865
0.4798	0.0141	0.4748	0.01155	0.4768	0.01115	0.4728	0.01138		0.28325	0.01389	-0.11082	-8.15442e-05	0.2775	0.01167	-0.10735	-0.000247626	0.28284	0.01174	-0.10469	-0.000399349	0.28269	0.00969	-0.11005	0.000431862
0.4817	0.01422	0.4767	0.01174	0.4787	0.01133	0.4747	0.01038		0.28404	0.01389	-0.11066	-8.15503e-05	0.27828	0.01167	-0.10721	-0.000249499	0.28362	0.01173	-0.10456	-0.000401005	0.28347	0.00969	-0.10992	0.00043186
0.4837	0.01384	0.4787	0.01096	0.4807	0.01238	0.4767	0.01093		0.28483	0.01388	-0.11051	-8.15564e-05	0.27906	0.01167	-0.10707	-0.000251375	0.28441	0.01173	-0.10442	-0.000402665	0.28425	0.00969	-0.10979	0.000431857
0.4857	0.01315	0.4807	0.0103	0.4827	0.01207	0.4787	0.00924		0.28562	0.01388	-0.11035	-8.15627e-05	0.27984	0.01166	-0.10693	-0.000253255	0.2852	0.01173	-0.10428	-0.000404327	0.28503	0.00968	-0.10966	0.000431855
0.4876	0.01366	0.4826	0.01146	0.4846	0.01396	0.4806	0.00745		0.28641	0.01388	-0.11019	-8.1569e-05	0.28063	0.01166	-0.10679	-0.000255138	0.28598	0.01172	-0.10414	-0.000405991	0.28582	0.00968	-0.10954	0.000431853
0.4896	0.0133	0.4846	0.0106	0.4866	0.01303	0.4826	0.01142		0.2872	0.01387	-0.11004	-8.15754e-05	0.28141	0.01166	-0.10665	-0.000257024	0.28677	0.01172	-0.10401	-0.000407658	0.2866	0.00968	-0.10941	0.00043185
0.4916	0.01384	0.4866	0.01126	0.4886	0.00993	0.4846	0.01155		0.28799	0.01387	-0.10988	-8.1582e-05	0.28219	0.01165	-0.10651	-0.000258914	0.28756	0.01172	-0.10387	-0.000409329	0.28738	0.00968	-0.10928	0.000431848
0.4936	0.0123	0.4886	0.01138	0.4906	0.00933	0.4866	0.01317		0.28878	0.01387	-0.10972	-8.15886e-05	0.28297	0.01165	-0.10636	-0.000260807	0.28834	0.01172	-0.10373	-0.000411001	0.28816	0.00968	-0.10915	0.000431845
0.4955	0.01186	0.4905	0.0129	0.4925	0.00961	0.4885	0.0123		0.28957	0.01386	-0.10957	-8.15953e-05	0.28375	0.01165	-0.10622	-0.000262703	0.28913	0.01171	-0.1036	-0.000412677	0.28894	0.00968	-0.10903	0.000431842
0.4975	0.01258	0.4925	0.01115	0.4945	0.01221	0.4905	0.01139		0.29036	0.01386	-0.10941	-8.16021e-05	0.28454	0.01165	-0.10608	-0.000264603	0.28991	0.01171	-0.10346	-0.000414355	0.28972	0.00968	-0.1089	0.00043184
0.4995	0.01299	0.4945	0.00977	0.4965	0.01134	0.4925	0.01088		0.29115	0.01385	-0.10925	-8.16089e-05	0.28532	0.01164	-0.10594	-0.000266506	0.2907	0.01171	-0.10332	-0.000416036	0.2905	0.00967	-0.10877	0.000431837
0.5015	0.01231	0.4965	0.01107	0.4985	0.01119	0.4945	0.01032		0.29194	0.01385	-0.1091	-8.16159e-05	0.2861	0.01164	-0.1058	-0.000268412	0.29149	0.0117	-0.10319	-0.00041772	0.29128	0.00967	-0.10864	0.000431834
0.5034	0.01202	0.4984	0.01005	0.5004	0.01175	0.4964	0.01155		0.29273	0.01385	-0.10894	-8.1623e-05	0.28688	0.01164	-0.10566	-0.000270321	0.29227	0.0117	-0.10305	-0.000419407	0.29206	0.00967	-0.10852	0.000431831
0.5054	0.01214	0.5004	0.01002	0.5024	0.01171	0.4984	0.01217		0.29352	0.01384	-0.10878	-8.16302e-05	0.28766	0.01163	-0.10552	-0.000272234	0.29306	0.0117	-0.10291	-0.000421096	0.29284	0.00967	-0.10839	0.000431829
0.5074	0.01278	0.5024	0.01082	0.5044	0.012	0.5004	0.00907		0.29431	0.01384	-0.10863	-8.16375e-05	0.28845	0.01163	-0.10538	-0.00027415	0.29384	0.01169	-0.10277	-0.000422788	0.29362	0.00967	-0.10826	0.000431826
0.5093	0.01219	0.5043	0.01097	0.5063	0.01115	0.5023	0.00775		0.2951	0.01384	-0.10847	-8.16448e-05	0.28923	0.01163	-0.10524	-0.00027607	0.29463	0.01169	-0.10264	-0.000424483	0.2944	0.00967	-0.10814	0.000431823
0.5113	0.0126	0.5063	0.01084	0.5083	0.00968	0.5043	0.00715		0.29589	0.01383	-0.10831	-8.16523e-05	0.29001	0.01163	-0.10509	-0.000277993	0.29542	0.01169	-0.1025	-0.000426181	0.29518	0.00967	-0.10801	0.00043182
0.5133	0.0132	0.5083	0.01025	0.5103	0.00855	0.5063	0.00961		0.29668	0.01383	-0.10816	-8.16599e-05	0.29079	0.01162	-0.10495	-0.000279919	0.2962	0.01169	-0.10236	-0.000427881	0.29596	0.00967	-0.10788	0.000431817
0.5153	0.01394	0.5103	0.01053	0.5123	0.0081	0.5083	0.00974		0.29747	0.01382	-0.108	-8.16676e-05	0.29157	0.01162	-0.10481	-0.000281849	0.29699	0.01168	-0.10223	-0.000429584	0.29674	0.00966	-0.10775	0.000431813
0.5172	0.01454	0.5122	0.0096	0.5142	0.01142	0.5102	0.00887		0.29826	0.01382	-0.10784	-8.16754e-05	0.29236	0.01162	-0.10467	-0.000283782	0.29777	0.01168	-0.10209	-0.000431291	0.29752	0.00966	-0.10763	0.00043181
0.5192	0.01316	0.5142	0.00945	0.5162	0.01242	0.5122	0.00932		0.29905	0.01382	-0.10769	-8.16833e-05	0.29314	0.01162	-0.10453	-0.000285718	0.29856	0.01168	-0.10195	-0.000432999	0.2983	0.00966	-0.1075	0.000431807
0.5212	0.01184	0.5162	0.01068	0.5182	0.01291	0.5142	0.01108		0.29984	0.01381	-0.10753	-8.16913e-05	0.29392	0.01161	-0.10439	-0.000287658	0.29935	0.01167	-0.10181	-0.000434711	0.29908	0.00966	-0.10737	0.000431804
0.5232	0.01171	0.5182	0.01012	0.5202	0.01099	0.5162	0.00797		0.30063	0.01381	-0.10737	-8.16994e-05	0.2947	0.01161	-0.10425	-0.000289602	0.30013	0.01167	-0.10168	-0.000436425	0.29986	0.00966	-0.10724	0.0004318
0.5251	0.01163	0.5201	0.01012	0.5221	0.00944	0.5181	0.00668		0.30142	0.01381	-0.10722	-8.17076e-05	0.29549	0.01161	-0.10411	-0.000291548	0.30092	0.01167	-0.10154	-0.000438143	0.30064	0.00966	-0.10712	0.000431797
0.5271	0.01221	0.5221	0.01131	0.5241	0.00885	0.5201	0.00871		0.30221	0.0138	-0.10706	-8.1716e-05	0.29627	0.0116	-0.10397	-0.000293498	0.3017	0.01166	-0.1014	-0.000439863	0.30142	0.00966	-0.10699	0.000431794
0.5291	0.01285	0.5241	0.01176	0.5261	0.00864	0.5221	0.00957		0.303	0.0138	-0.1069	-8.17245e-05	0.29705	0.0116	-0.10383	-0.000295452	0.30249	0.01166	-0.10127	-0.000441586	0.3022	0.00966	-0.10686	0.00043179
0.5311	0.01336	0.5261	0.01233	0.5281	0.00792	0.5241	0.00583		0.30379	0.0138	-0.10675	-8.1733e-05	0.29783	0.0116	-0.10368	-0.000297409	0.30328	0.01166	-0.10113	-0.000443311	0.30298	0.00966	-0.10673	0.000431787
0.533	0.01342	0.528	0.01151	0.53	0.00938	0.526	0.00989		0.30458	0.01379	-0.10659	-8.17417e-05	0.29861	0.0116	-0.10354	-0.000299369	0.30406	0.01166	-0.10099	-0.00044504	0.30376	0.00965	-0.10661	0.000431783
0.535	0.01287	0.53	0.0092	0.532	0.01132	0.528	0.01276		0.30537	0.01379	-0.10643	-8.17506e-05	0.2994	0.01159	-0.1034	-0.000301333	0.30485	0.01165	-0.10086	-0.000446771	0.30454	0.00965	-0.10648	0.000431779
0.537	0.01185	0.532	0.00927	0.534	0.01136	0.53	0.00991		0.30616	0.01378	-0.10628	-8.17595e-05	0.30018	0.01159	-0.10326	-0.0003033	0.30564	0.01165	-0.10072	-0.000448506	0.30532	0.00965	-0.10635	0.000431775
0.539	0.01215	0.534	0.00984	0.536	0.01257	0.532	0.00927		0.30695	0.01378	-0.10612	-8.17686e-05	0.30096	0.01159	-0.10312	-0.00030527	0.30642	0.01165	-0.10058	-0.000450243	0.3061	0.00965	-0.10623	0.000431772
0.5409	0.01252	0.5359	0.00866	0.5379	0.01134	0.5339	0.00793		0.30774	0.01378	-0.10596	-8.17778e-05	0.30174	0.01159	-0.10298	-0.000307245	0.30721	0.01164	-0.10044	-0.000451982	0.30688	0.00965	-0.1061	0.000431768
0.5429	0.01184	0.5379	0.00957	0.5399	0.01167	0.5359	0.00825		0.30853	0.01377	-0.10581	-8.17871e-05	0.30252	0.01158	-0.10284	-0.000309222	0.30799	0.01164	-0.10031	-0.000453725	0.30766	0.00965	-0.10597	0.000431764
0.5449	0.0124	0.5399	0.00923	0.5419	0.01124	0.5379	0.0112		0.30932	0.01377	-0.10565	-8.17965e-05	0.30331	0.01158	-0.1027	-0.000311203	0.30878	0.01164	-0.10017	-0.000455471	0.30844	0.00965	-0.10584	0.00043176
0.5469	0.01312	0.5419	0.01078	0.5439	0.0109	0.5399	0.0091		0.31011	0.01377	-0.10549	-8.18061e-05	0.30409	0.01158	-0.10256	-0.000313187	0.30957	0.01163	-0.10003	-0.000457219	0.30922	0.00965	-0.10572	0.000431756
0.5488	0.01277	0.5438	0.01044	0.5458	0.01108	0.5418	0.00862		0.3109	0.01376	-0.10534	-8.18158e-05	0.30487	0.01157	-0.10241	-0.000315175	0.31035	0.01163	-0.0999	-0.000458971	0.31	0.00965	-0.10559	0.000431752
0.5508	0.01223	0.5458	0.01053	0.5478	0.01226	0.5438	0.01191		0.31169	0.01376	-0.10518	-8.18257e-05	0.30565	0.01157	-0.10227	-0.000317167	0.31114	0.01163	-0.09976	-0.000460725	0.31078	0.00964	-0.10546	0.000431747
0.5528	0.01173	0.5478	0.00949	0.5498	0.012	0.5458	0.00811		0.31248	0.01375	-0.10502	-8.18357e-05	0.30643	0.01157	-0.10213	-0.000319162	0.31192	0.01163	-0.09962	-0.000462482	0.31156	0.00964	-0.10533	0.000431743
0.5548	0.01203	0.5498	0.00883	0.5518	0.01039	0.5478	0.00845		0.31327	0.01375	-0.10487	-8.18458e-05	0.30722	0.01157	-0.10199	-0.00032116	0.31271	0.01162	-0.09949	-0.000464242	0.31234	0.00964	-0.10521	0.000431739
0.5568	0.01198	0.5518	0.00985	0.5538	0.00987	0.5498	0.00678		0.31406	0.01375	-0.10471	-8.18561e-05	0.308	0.01156	-0.10185	-0.000323162	0.3135	0.01162	-0.09935	-0.000466005	0.31312	0.00964	-0.10508	0.000431734
0.5587	0.01218	0.5537	0.01076	0.5557	0.01002	0.5517	0.00895		0.31485	0.01374	-0.10455	-8.18665e-05	0.30878	0.01156	-0.10171	-0.000325167	0.31428	0.01162	-0.09921	-0.000467771	0.31391	0.00964	-0.10495	0.00043173
0.5607	0.01183	0.5557	0.01073	0.5577	0.01157	0.5537	0.0101		0.31564	0.01374	-0.1044	-8.1877e-05	0.30956	0.01156	-0.10157	-0.000327176	0.31507	0.01161	-0.09907	-0.000469539	0.31469	0.00964	-0.10482	0.000431725
0.5627	0.01173	0.5577	0.01121	0.5597	0.01023	0.5557	0.01012		0.31643	0.01374	-0.10424	-8.18877e-05	0.31034	0.01156	-0.10143	-0.000329189	0.31585	0.01161	-0.09894	-0.000471311	0.31547	0.00964	-0.1047	0.000431721
0.5647	0.0113	0.5597	0.01137	0.5617	0.01156	0.5577	0.01224		0.31722	0.01373	-0.10408	-8.18986e-05	0.31113	0.01155	-0.10129	-0.000331205	0.31664	0.01161	-0.0988	-0.000473085	0.31625	0.00964	-0.10457	0.000431716
0.5667	0.01094	0.5617	0.01027	0.5637	0.01248	0.5597	0.01228		0.31801	0.01373	-0.10393	-8.19096e-05	0.31191	0.01155	-0.10115	-0.000333224	0.31743	0.0116	-0.09866	-0.000474863	0.31703	0.00964	-0.10444	0.000431711
0.5686	0.01256	0.5636	0.01116	0.5656	0.01	0.5616	0.0108		0.3188	0.01373	-0.10377	-8.19207e-05	0.31269	0.01155	-0.101	-0.000335247	0.31821	0.0116	-0.09853	-0.000476643	0.31781	0.00964	-0.10432	0.000431706
0.5706	0.01203	0.5656	0.01151	0.5676	0.01094	0.5636	0.00987		0.31959	0.01372	-0.10361	-8.1932e-05	0.31347	0.01154	-0.10086	-0.000337274	0.319	0.0116	-0.09839	-0.000478426	0.31859	0.00963	-0.10419	0.000431701
0.5726	0.01239	0.5676	0.01096	0.5696	0.01057	0.5656	0.01229		0.32038	0.01372	-0.10346	-8.19435e-05	0.31426	0.01154	-0.10072	-0.000339304	0.31978	0.0116	-0.09825	-0.000480212	0.31937	0.00963	-0.10406	0.000431696
0.5746	0.01271	0.5696	0.01046	0.5716	0.01158	0.5676	0.01031		0.32117	0.01371	-0.1033	-8.19551e-05	0.31504	0.01154	-0.10058	-0.000341337	0.32057	0.01159	-0.09811	-0.000482001	0.32015	0.00963	-0.10393	0.000431691
0.5766	0.01298	0.5716	0.01027	0.5736	0.01189	0.5696	0.01051		0.32196	0.01371	-0.10314	-8.19669e-05	0.31582	0.01154	-0.10044	-0.000343375	0.32136	0.01159	-0.09798	-0.000483793	0.32093	0.00963	-0.10381	0.000431686
0.5785	0.01294	0.5735	0.01229	0.5755	0.0116	0.5715	0.01228		0.32275	0.01371	-0.10299	-8.19788e-05	0.3166	0.01153	-0.1003	-0.000345415	0.32214	0.01159	-0.09784	-0.000485588	0.32171	0.00963	-0.10368	0.00043168
0.5805	0.01256	0.5755	0.01232	0.5775	0.01231	0.5735	0.01019		0.32354	0.0137	-0.10283	-8.19909e-05	0.31738	0.01153	-0.10016	-0.00034746	0.32293	0.01158	-0.0977	-0.000487386	0.32249	0.00963	-0.10355	0.000431675
0.5825	0.01203	0.5775	0.0114	0.5795	0.01222	0.5755	0.00791		0.32433	0.0137	-0.10267	-8.20032e-05	0.31817	0.01153	-0.10002	-0.000349508	0.32372	0.01158	-0.09757	-0.000489187	0.32327	0.00963	-0.10342	0.000431669
0.5845	0.01188	0.5795	0.00944	0.5815	0.0085	0.5775	0.00911		0.32512	0.0137	-0.10252	-8.20157e-05	0.31895	0.01153	-0.09988	-0.000351559	0.3245	0.01158	-0.09743	-0.000490991	0.32405	0.00963	-0.1033	0.000431664
0.5865	0.01158	0.5815	0.00857	0.5835	0.00935	0.5795	0.00996		0.32591	0.01369	-0.10236	-8.20283e-05	0.31973	0.01152	-0.09974	-0.000353614	0.32529	0.01157	-0.09729	-0.000492797	0.32483	0.00963	-0.10317	0.000431658
0.5884	0.01201	0.5834	0.00992	0.5854	0.00877	0.5814	0.00965		0.3267	0.01369	-0.1022	-8.20411e-05	0.32051	0.01152	-0.09959	-0.000355673	0.32607	0.01157	-0.09716	-0.000494607	0.32561	0.00963	-0.10304	0.000431652
0.5904	0.01244	0.5854	0.01137	0.5874	0.01129	0.5834	0.00987		0.32749	0.01369	-0.10205	-8.2054e-05	0.32129	0.01152	-0.09945	-0.000357735	0.32686	0.01157	-0.09702	-0.00049642	0.32639	0.00963	-0.10292	0.000431646
0.5924	0.01128	0.5874	0.0108	0.5894	0.01036	0.5854	0.00852		0.32828	0.01368	-0.10189	-8.20672e-05	0.32208	0.01151	-0.09931	-0.000359801	0.32765	0.01157	-0.09688	-0.000498235	0.32717	0.00962	-0.10279	0.00043164
0.5944	0.0117	0.5894	0.01025	0.5914	0.00834	0.5874	0.0096		0.32907	0.01368	-0.10173	-8.20805e-05	0.32286	0.01151	-0.09917	-0.000361871	0.32843	0.01156	-0.09674	-0.000500054	0.32795	0.00962	-0.10266	0.000431634
0.5964	0.01277	0.5914	0.01043	0.5934	0.00904	0.5894	0.00607		0.32986	0.01367	-0.10158	-8.2094e-05	0.32364	0.01151	-0.09903	-0.000363944	0.32922	0.01156	-0.09661	-0.000501876	0.32873	0.00962	-0.10253	0.000431628
0.5984	0.01283	0.5934	0.00911	0.5954	0.00824	0.5914	0.0061		0.33065	0.01367	-0.10142	-8.21078e-05	0.32442	0.01151	-0.09889	-0.000366021	0.33	0.01156	-0.09647	-0.0005037	0.32951	0.00962	-0.10241	0.000431622
0.6003	0.0134	0.5953	0.01103	0.5973	0.0097	0.5933	0.00813		0.33144	0.01367	-0.10126	-8.21217e-05	0.3252	0.0115	-0.09875	-0.000368101	0.33079	0.01155	-0.09633	-0.000505528	0.33029	0.00962	-0.10228	0.000431615
0.6023	0.01318	0.5973	0.01057	0.5993	0.01148	0.5953	0.00787		0.33223	0.01366	-0.10111	-8.21357e-05	0.32599	0.0115	-0.09861	-0.000370185	0.33158	0.01155	-0.0962	-0.000507358	0.33107	0.00962	-0.10215	0.000431609
0.6043	0.01327	0.5993	0.01074	0.6013	0.01171	0.5973	0.00687		0.33302	0.01366	-0.10095	-8.215e-05	0.32677	0.0115	-0.09847	-0.000372273	0.33236	0.01155	-0.09606	-0.000509192	0.33185	0.00962	-0.10202	0.000431602
0.6063	0.01208	0.6013	0.00888	0.6033	0.014	0.5993	0.00824		0.33381	0.01366	-0.10079	-8.21645e-05	0.32755	0.0115	-0.09832	-0.000374364	0.33315	0.01154	-0.09592	-0.000511028	0.33263	0.00962	-0.1019	0.000431595
0.6083	0.01221	0.6033	0.00858	0.6053	0.01614	0.6013	0.00654		0.3346	0.01365	-0.10064	-8.21792e-05	0.32833	0.01149	-0.09818	-0.000376459	0.33393	0.01154	-0.09579	-0.000512868	0.33341	0.00962	-0.10177	0.000431588
0.6103	0.01175	0.6053	0.00907	0.6073	0.01377	0.6033	0.00794		0.33539	0.01365	-0.10048	-8.21941e-05	0.32911	0.01149	-0.09804	-0.000378558	0.33472	0.01154	-0.09565	-0.000514711	0.33419	0.00962	-0.10164	0.000431581
0.6122	0.01197	0.6072	0.00958	0.6092	0.01307	0.6052	0.01182		0.33618	0.01364	-0.10032	-8.22092e-05	0.3299	0.01149	-0.0979	-0.00038066	0.33551	0.01154	-0.09551	-0.000516556	0.33497	0.00962	-0.10151	0.000431574
0.6142	0.01191	0.6092	0.01107	0.6112	0.01167	0.6072	0.01078		0.33697	0.01364	-0.10017	-8.22245e-05	0.33068	0.01148	-0.09776	-0.000382766	0.33629	0.01153	-0.09537	-0.000518405	0.33575	0.00962	-0.10139	0.000431567
0.6162	0.01211	0.6112	0.01064	0.6132	0.01085	0.6092	0.00963		0.33776	0.01364	-0.10001	-8.224e-05	0.33146	0.01148	-0.09762	-0.000384876	0.33708	0.01153	-0.09524	-0.000520257	0.33653	0.00962	-0.10126	0.00043156
0.6182	0.01229	0.6132	0.00973	0.6152	0.01133	0.6112	0.00952		0.33855	0.01363	-0.09985	-8.22557e-05	0.33224	0.01148	-0.09748	-0.00038699	0.33786	0.01153	-0.0951	-0.000522111	0.33731	0.00961	-0.10113	0.000431552
0.6202	0.01195	0.6152	0.0085	0.6172	0.01183	0.6132	0.01014		0.33934	0.01363	-0.0997	-8.22717e-05	0.33303	0.01148	-0.09734	-0.000389107	0.33865	0.01152	-0.09496	-0.000523969	0.33809	0.00961	-0.10101	0.000431544
0.6222	0.01368	0.6172	0.00933	0.6192	0.01027	0.6152	0.01107		0.34013	0.01363	-0.09954	-8.22878e-05	0.33381	0.01147	-0.0972	-0.000391228	0.33944	0.01152	-0.09483	-0.00052583	0.33887	0.00961	-0.10088	0.000431537
0.6241	0.01368	0.6191	0.0098	0.6211	0.01277	0.6171	0.01176		0.34092	0.01362	-0.09938	-8.23042e-05	0.33459	0.01147	-0.09706	-0.000393352	0.34022	0.01152	-0.09469	-0.000527694	0.33965	0.00961	-0.10075	0.000431529
0.6261	0.01358	0.6211	0.01097	0.6231	0.01113	0.6191	0.01315		0.34171	0.01362	-0.09923	-8.23209e-05	0.33537	0.01147	-0.09691	-0.00039548	0.34101	0.01151	-0.09455	-0.000529561	0.34043	0.00961	-0.10062	0.000431521
0.6281	0.01155	0.6231	0.01193	0.6251	0.00818	0.6211	0.01277		0.3425	0.01362	-0.09907	-8.23377e-05	0.33615	0.01147	-0.09677	-0.000397612	0.3418	0.01151	-0.09441	-0.00053143	0.34121	0.00961	-0.1005	0.000431513
0.6301	0.01152	0.6251	0.00913	0.6271	0.00968	0.6231	0.01253		0.34329	0.01361	-0.09891	-8.23548e-05	0.33694	0.01146	-0.09663	-0.000399748	0.34258	0.01151	-0.09428	-0.000533304	0.342	0.00961	-0.10037	0.000431504
0.6321	0.01193	0.6271	0.00878	0.6291	0.01014	0.6251	0.00985		0.34408	0.01361	-0.09876	-8.23721e-05	0.33772	0.01146	-0.09649	-0.000401888	0.34337	0.01151	-0.09414	-0.00053518	0.34278	0.00961	-0.10024	0.000431496
0.6341	0.01067	0.6291	0.0108	0.6311	0.01065	0.6271	0.00995		0.34487	0.0136	-0.0986	-8.23897e-05	0.3385	0.01146	-0.09635	-0.000404031	0.34415	0.0115	-0.094	-0.000537059	0.34356	0.00961	-0.10011	0.000431487
0.6361	0.01078	0.6311	0.00994	0.6331	0.01056	0.6291	0.00928		0.34566	0.0136	-0.09844	-8.24075e-05	0.33928	0.01145	-0.09621	-0.000406178	0.34494	0.0115	-0.09387	-0.000538941	0.34434	0.00961	-0.09999	0.000431479
0.6381	0.01105	0.6331	0.00942	0.6351	0.0113	0.6311	0.01033		0.34645	0.0136	-0.09829	-8.24255e-05	0.34006	0.01145	-0.09607	-0.000408328	0.34573	0.0115	-0.09373	-0.000540826	0.34512	0.00961	-0.09986	0.00043147
0.64	0.01145	0.635	0.00941	0.637	0.01095	0.633	0.01103		0.34724	0.01359	-0.09813	-8.24439e-05	0.34085	0.01145	-0.09593	-0.000410483	0.34651	0.01149	-0.09359	-0.000542715	0.3459	0.00961	-0.09973	0.000431461
0.642	0.01213	0.637	0.01096	0.639	0.01121	0.635	0.01		0.34803	0.01359	-0.09797	-8.24624e-05	0.34163	0.01145	-0.09579	-0.000412641	0.3473	0.01149	-0.09346	-0.000544606	0.34668	0.00961	-0.0996	0.000431452
0.644	0.01261	0.639	0.01231	0.641	0.01193	0.637	0.01085		0.34882	0.01359	-0.09782	-8.24812e-05	0.34241	0.01144	-0.09564	-0.000414803	0.34808	0.01149	-0.09332	-0.000546501	0.34746	0.00961	-0.09948	0.000431442
0.646	0.01293	0.641	0.01083	0.643	0.01121	0.639	0.01054		0.34961	0.01358	-0.09766	-8.25003e-05	0.34319	0.01144	-0.0955	-0.000416969	0.34887	0.01148	-0.09318	-0.000548399	0.34824	0.0096	-0.09935	0.000431433
0.648	0.01238	0.643	0.01116	0.645	0.00911	0.641	0.00821		0.3504	0.01358	-0.0975	-8.25196e-05	0.34397	0.01144	-0.09536	-0.000419139	0.34966	0.01148	-0.09304	-0.0005503	0.34902	0.0096	-0.09922	0.000431423
0.65	0.01232	0.645	0.01112	0.647	0.00878	0.643	0.0083		0.35119	0.01357	-0.09735	-8.25393e-05	0.34476	0.01144	-0.09522	-0.000421312	0.35044	0.01148	-0.09291	-0.000552204	0.3498	0.0096	-0.0991	0.000431413
0.652	0.01187	0.647	0.00961	0.649	0.00888	0.645	0.00795		0.35198	0.01357	-0.09719	-8.25591e-05	0.34554	0.01143	-0.09508	-0.000423489	0.35123	0.01148	-0.09277	-0.000554111	0.35058	0.0096	-0.09897	0.000431403
0.654	0.01292	0.649	0.01082	0.651	0.00766	0.647	0.00998		0.35277	0.01357	-0.09703	-8.25793e-05	0.34632	0.01143	-0.09494	-0.00042567	0.35201	0.01147	-0.09263	-0.000556021	0.35136	0.0096	-0.09884	0.000431393
0.656	0.01235	0.651	0.01255	0.653	0.00804	0.649	0.00952		0.35356	0.01356	-0.09688	-8.25997e-05	0.3471	0.01143	-0.0948	-0.000427855	0.3528	0.01147	-0.0925	-0.000557934	0.35214	0.0096	-0.09871	0.000431383
0.6579	0.0122	0.6529	0.01097	0.6549	0.00987	0.6509	0.01103		0.35435	0.01356	-0.09672	-8.26204e-05	0.34788	0.01142	-0.09466	-0.000430044	0.35359	0.01147	-0.09236	-0.000559851	0.35292	0.0096	-0.09859	0.000431372
0.6599	0.01224	0.6549	0.00985	0.6569	0.00713	0.6529	0.00829		0.35514	0.01356	-0.09656	-8.26414e-05	0.34867	0.01142	-0.09452	-0.000432236	0.35437	0.01146	-0.09222	-0.00056177	0.3537	0.0096	-0.09846	0.000431362
0.6619	0.01268	0.6569	0.01041	0.6589	0.00946	0.6549	0.00723		0.35593	0.01355	-0.09641	-8.26627e-05	0.34945	0.01142	-0.09438	-0.000434433	0.35516	0.01146	-0.09209	-0.000563693	0.35448	0.0096	-0.09833	0.000431351
0.6639	0.01176	0.6589	0.01037	0.6609	0.01089	0.6569	0.00916		0.35672	0.01355	-0.09625	-8.26843e-05	0.35023	0.01142	-0.09423	-0.000436633	0.35594	0.01146	-0.09195	-0.000565619	0.35526	0.0096	-0.0982	0.00043134
0.6659	0.01157	0.6609	0.00953	0.6629	0.01188	0.6589	0.00993		0.35751	0.01355	-0.09609	-8.27062e-05	0.35101	0.01141	-0.09409	-0.000438837	0.35673	0.01146	-0.09181	-0.000567548	0.35604	0.0096	-0.09808	0.000431328
0.6679	0.01158	0.6629	0.01046	0.6649	0.01068	0.6609	0.00921		0.3583	0.01354	-0.09594	-8.27284e-05	0.3518	0.01141	-0.09395	-0.000441045	0.35752	0.01145	-0.09167	-0.00056948	0.35682	0.0096	-0.09795	0.000431317
0.6699	0.01223	0.6649	0.01111	0.6669	0.0118	0.6629	0.00499		0.35909	0.01354	-0.09578	-8.27509e-05	0.35258	0.01141	-0.09381	-0.000443257	0.3583	0.01145	-0.09154	-0.000571416	0.3576	0.0096	-0.09782	0.000431305
0.6719	0.01262	0.6669	0.01149	0.6689	0.00962	0.6649	0.0069		0.35988	0.01353	-0.09562	-8.27737e-05	0.35336	0.01141	-0.09367	-0.000445472	0.35909	0.01145	-0.0914	-0.000573355	0.35838	0.0096	-0.09769	0.000431294
0.6739	0.01204	0.6689	0.01005	0.6709	0.00823	0.6669	0.00961		0.36067	0.01353	-0.09547	-8.27969e-05	0.35414	0.0114	-0.09353	-0.000447692	0.35988	0.01144	-0.09126	-0.000575296	0.35916	0.0096	-0.09757	0.000431282
0.6759	0.01177	0.6709	0.00944	0.6729	0.01016	0.6689	0.00763		0.36146	0.01353	-0.09531	-8.28203e-05	0.35492	0.0114	-0.09339	-0.000449915	0.36066	0.01144	-0.09113	-0.000577241	0.35994	0.00959	-0.09744	0.000431269
0.6779	0.01328	0.6729	0.01048	0.6749	0.01018	0.6709	0.00486		0.36225	0.01352	-0.09515	-8.28441e-05	0.35571	0.0114	-0.09325	-0.000452142	0.36145	0.01144	-0.09099	-0.000579189	0.36072	0.00959	-0.09731	0.000431257
0.6798	0.01323	0.6748	0.01186	0.6768	0.01091	0.6728	0.00419		0.36304	0.01352	-0.095	-8.28682e-05	0.35649	0.01139	-0.09311	-0.000454374	0.36223	0.01143	-0.09085	-0.000581141	0.3615	0.00959	-0.09719	0.000431244
0.6818	0.0132	0.6768	0.01004	0.6788	0.01067	0.6748	0.00705		0.36383	0.01352	-0.09484	-8.28927e-05	0.35727	0.01139	-0.09297	-0.000456609	0.36302	0.01143	-0.09071	-0.000583095	0.36228	0.00959	-0.09706	0.000431231
0.6838	0.01218	0.6788	0.00994	0.6808	0.00933	0.6768	0.00881		0.36462	0.01351	-0.09468	-8.29174e-05	0.35805	0.01139	-0.09282	-0.000458848	0.36381	0.01143	-0.09058	-0.000585053	0.36306	0.00959	-0.09693	0.000431218
0.6858	0.01344	0.6808	0.01128	0.6828	0.01068	0.6788	0.00926		0.36541	0.01351	-0.09453	-8.29426e-05	0.35883	0.01139	-0.09268	-0.000461091	0.36459	0.01143	-0.09044	-0.000587014	0.36384	0.00959	-0.0968	0.000431205
0.6878	0.01301	0.6828	0.01117	0.6848	0.01123	0.6808	0.01194		0.3662	0.01351	-0.09437	-8.2968e-05	0.35962	0.01138	-0.09254	-0.000463338	0.36538	0.01142	-0.0903	-0.000588978	0.36462	0.00959	-0.09668	0.000431191
0.6898	0.01277	0.6848	0.00977	0.6868	0.01188	0.6828	0.01247		0.36699	0.0135	-0.09421	-8.29939e-05	0.3604	0.01138	-0.0924	-0.000465588	0.36616	0.01142	-0.09017	-0.000590946	0.3654	0.00959	-0.09655	0.000431178
0.6918	0.01358	0.6868	0.00765	0.6888	0.01015	0.6848	0.01127		0.36778	0.0135	-0.09406	-8.30201e-05	0.36118	0.01138	-0.09226	-0.000467843	0.36695	0.01142	-0.09003	-0.000592916	0.36618	0.00959	-0.09642	0.000431164
0.6938	0.0127	0.6888	0.00735	0.6908	0.00739	0.6868	0.00961		0.36857	0.01349	-0.0939	-8.30466e-05	0.36196	0.01138	-0.09212	-0.000470102	0.36774	0.01141	-0.08989	-0.00059489	0.36696	0.00959	-0.09629	0.000431149
0.6958	0.01276	0.6908	0.00912	0.6928	0.00935	0.6888	0.00955		0.36936	0.01349	-0.09374	-8.30735e-05	0.36274	0.01137	-0.09198	-0.000472364	0.36852	0.01141	-0.08976	-0.000596867	0.36774	0.00959	-0.09617	0.000431135
0.6978	0.01264	0.6928	0.01034	0.6948	0.01063	0.6908	0.00544		0.37015	0.01349	-0.09359	-8.31008e-05	0.36353	0.01137	-0.09184	-0.000474631	0.36931	0.01141	-0.08962	-0.000598847	0.36852	0.00959	-0.09604	0.00043112
0.6998	0.01266	0.6948	0.00991	0.6968	0.00872	0.6928	0.00611		0.37094	0.01348	-0.09343	-8.31285e-05	0.36431	0.01137	-0.0917	-0.000476902	0.37009	0.0114	-0.08948	-0.000600831	0.36931	0.00959	-0.09591	0.000431105
0.7018	0.01206	0.6968	0.01055	0.6988	0.00804	0.6948	0.00625		0.37173	0.01348	-0.09327	-8.31565e-05	0.36509	0.01136	-0.09155	-0.000479176	0.37088	0.0114	-0.08934	-0.000602818	0.37009	0.00959	-0.09578	0.00043109
0.7038	0.01208	0.6988	0.01081	0.7008	0.0096	0.6968	0.00802		0.37252	0.01348	-0.09312	-8.3185e-05	0.36587	0.01136	-0.09141	-0.000481455	0.37167	0.0114	-0.08921	-0.000604808	0.37087	0.00959	-0.09566	0.000431075
0.7058	0.01262	0.7008	0.01111	0.7028	0.00832	0.6988	0.01091		0.37331	0.01347	-0.09296	-8.32138e-05	0.36665	0.01136	-0.09127	-0.000483737	0.37245	0.0114	-0.08907	-0.000606801	0.37165	0.00959	-0.09553	0.000431059
0.7078	0.01185	0.7028	0.0108	0.7048	0.00632	0.7008	0.01068		0.3741	0.01347	-0.0928	-8.3243e-05	0.36744	0.01136	-0.09113	-0.000486024	0.37324	0.01139	-0.08893	-0.000608798	0.37243	0.00959	-0.0954	0.000431043
0.7098	0.01142	0.7048	0.01059	0.7068	0.00698	0.7028	0.00971		0.37489	0.01346	-0.09265	-8.32727e-05	0.36822	0.01135	-0.09099	-0.000488314	0.37402	0.01139	-0.0888	-0.000610798	0.37321	0.00959	-0.09528	0.000431026
0.7118	0.01099	0.7068	0.01024	0.7088	0.00871	0.7048	0.00751		0.37568	0.01346	-0.09249	-8.33027e-05	0.369	0.01135	-0.09085	-0.000490609	0.37481	0.01139	-0.08866	-0.000612801	0.37399	0.00959	-0.09515	0.00043101
0.7138	0.01222	0.7088	0.00977	0.7108	0.00777	0.7068	0.01055		0.37647	0.01346	-0.09233	-8.33332e-05	0.36978	0.01135	-0.09071	-0.000492907	0.3756	0.01138	-0.08852	-0.000614807	0.37477	0.00958	-0.09502	0.000430993
0.7158	0.01333	0.7108	0.00896	0.7128	0.00853	0.7088	0.00839		0.37726	0.01345	-0.09218	-8.33641e-05	0.37057	0.01135	-0.09057	-0.00049521	0.37638	0.01138	-0.08839	-0.000616817	0.37555	0.00958	-0.09489	0.000430976
0.7177	0.01314	0.7127	0.01144	0.7147	0.01139	0.7107	0.00742		0.37805	0.01345	-0.09202	-8.33954e-05	0.37135	0.01134	-0.09043	-0.000497516	0.37717	0.01138	-0.08825	-0.00061883	0.37633	0.00958	-0.09477	0.000430958
0.7197	0.01302	0.7147	0.01013	0.7167	0.01065	0.7127	0.0118		0.37884	0.01345	-0.09186	-8.34271e-05	0.37213	0.01134	-0.09029	-0.000499827	0.37796	0.01137	-0.08811	-0.000620847	0.37711	0.00958	-0.09464	0.000430941
0.7217	0.01247	0.7167	0.00897	0.7187	0.01074	0.7147	0.01167		0.37963	0.01344	-0.09171	-8.34593e-05	0.37291	0.01134	-0.09014	-0.000502142	0.37874	0.01137	-0.08797	-0.000622866	0.37789	0.00958	-0.09451	0.000430923
0.7237	0.01341	0.7187	0.00994	0.7207	0.01129	0.7167	0.01002		0.38042	0.01344	-0.09155	-8.3492e-05	0.37369	0.01133	-0.09	-0.00050446	0.37953	0.01137	-0.08784	-0.000624889	0.37867	0.00958	-0.09438	0.000430904
0.7257	0.01153	0.7207	0.01137	0.7227	0.00979	0.7187	0.01		0.38121	0.01344	-0.09139	-8.35251e-05	0.37448	0.01133	-0.08986	-0.000506783	0.38031	0.01137	-0.0877	-0.000626915	0.37945	0.00958	-0.09426	0.000430886
0.7277	0.01129	0.7227	0.01129	0.7247	0.0087	0.7207	0.00805		0.382	0.01343	-0.09124	-8.35586e-05	0.37526	0.01133	-0.08972	-0.00050911	0.3811	0.01136	-0.08756	-0.000628945	0.38023	0.00958	-0.09413	0.000430867
0.7297	0.0128	0.7247	0.01057	0.7267	0.00807	0.7227	0.0091		0.38279	0.01343	-0.09108	-8.35926e-05	0.37604	0.01133	-0.08958	-0.000511441	0.38189	0.01136	-0.08743	-0.000630978	0.38101	0.00958	-0.094	0.000430847
0.7317	0.01249	0.7267	0.00975	0.7287	0.0077	0.7247	0.00842		0.38358	0.01342	-0.09092	-8.36271e-05	0.37682	0.01132	-0.08944	-0.000513776	0.38267	0.01136	-0.08729	-0.000633014	0.38179	0.00958	-0.09387	0.000430828
0.7337	0.0112	0.7287	0.01037	0.7307	0.01123	0.7267	0.00894		0.38437	0.01342	-0.09077	-8.36621e-05	0.3776	0.01132	-0.0893	-0.000516115	0.38346	0.01135	-0.08715	-0.000635054	0.38257	0.00958	-0.09375	0.000430808
0.7357	0.01154	0.7307	0.00997	0.7327	0.01189	0.7287	0.00971		0.38516	0.01342	-0.09061	-8.36975e-05	0.37839	0.01132	-0.08916	-0.000518458	0.38424	0.01135	-0.08701	-0.000637097	0.38335	0.00958	-0.09362	0.000430787
0.7377	0.01084	0.7327	0.00761	0.7347	0.00927	0.7307	0.00911		0.38595	0.01341	-0.09045	-8.37335e-05	0.37917	0.01132	-0.08902	-0.000520805	0.38503	0.01135	-0.08688	-0.000639143	0.38413	0.00958	-0.09349	0.000430767
0.7397	0.01114	0.7347	0.00849	0.7367	0.00796	0.7327	0.00861		0.38674	0.01341	-0.0903	-8.37699e-05	0.37995	0.01131	-0.08887	-0.000523157	0.38582	0.01134	-0.08674	-0.000641193	0.38491	0.00958	-0.09337	0.000430746
0.7417	0.01164	0.7367	0.01001	0.7387	0.00877	0.7347	0.00777		0.38753	0.01341	-0.09014	-8.38069e-05	0.38073	0.01131	-0.08873	-0.000525512	0.3866	0.01134	-0.0866	-0.000643246	0.38569	0.00958	-0.09324	0.000430724
0.7437	0.01137	0.7387	0.00986	0.7407	0.00995	0.7367	0.01054		0.38832	0.0134	-0.08998	-8.38443e-05	0.38151	0.01131	-0.08859	-0.000527872	0.38739	0.01134	-0.08647	-0.000645302	0.38647	0.00958	-0.09311	0.000430703
0.7457	0.01197	0.7407	0.01063	0.7427	0.01034	0.7387	0.00913		0.38911	0.0134	-0.08983	-8.38823e-05	0.3823	0.0113	-0.08845	-0.000530236	0.38817	0.01134	-0.08633	-0.000647362	0.38725	0.00958	-0.09298	0.00043068
0.7477	0.01265	0.7427	0.01222	0.7447	0.00934	0.7407	0.00976		0.3899	0.01339	-0.08967	-8.39208e-05	0.38308	0.0113	-0.08831	-0.000532604	0.38896	0.01133	-0.08619	-0.000649425	0.38803	0.00958	-0.09286	0.000430658
0.7497	0.01286	0.7447	0.00955	0.7467	0.01081	0.7427	0.01133		0.39069	0.01339	-0.08951	-8.39598e-05	0.38386	0.0113	-0.08817	-0.000534976	0.38975	0.01133	-0.08606	-0.000651492	0.38881	0.00958	-0.09273	0.000430635
0.7517	0.01257	0.7467	0.00976	0.7487	0.01227	0.7447	0.01377		0.39148	0.01339	-0.08936	-8.39994e-05	0.38464	0.0113	-0.08803	-0.000537352	0.39053	0.01133	-0.08592	-0.000653561	0.38959	0.00958	-0.0926	0.000430612
0.7537	0.01124	0.7487	0.0098	0.7507	0.01042	0.7467	0.01111		0.39227	0.01338	-0.0892	-8.40395e-05	0.38542	0.01129	-0.08789	-0.000539732	0.39132	0.01132	-0.08578	-0.000655635	0.39037	0.00958	-0.09247	0.000430588
0.7557	0.01234	0.7507	0.00872	0.7527	0.00969	0.7487	0.00879		0.39306	0.01338	-0.08904	-8.40802e-05	0.38621	0.01129	-0.08775	-0.000542117	0.3921	0.01132	-0.08564	-0.000657711	0.39115	0.00958	-0.09235	0.000430564
0.7577	0.01287	0.7527	0.00975	0.7547	0.00971	0.7507	0.0083		0.39385	0.01338	-0.08889	-8.41215e-05	0.38699	0.01129	-0.08761	-0.000544505	0.39289	0.01132	-0.08551	-0.000659792	0.39193	0.00957	-0.09222	0.00043054
0.7597	0.01268	0.7547	0.00904	0.7567	0.0102	0.7527	0.01023		0.39464	0.01337	-0.08873	-8.41633e-05	0.38777	0.01129	-0.08746	-0.000546898	0.39368	0.01131	-0.08537	-0.000661875	0.39271	0.00957	-0.09209	0.000430515
0.7617	0.01132	0.7567	0.00837	0.7587	0.00807	0.7547	0.01259		0.39543	0.01337	-0.08857	-8.42057e-05	0.38855	0.01128	-0.08732	-0.000549295	0.39446	0.01131	-0.08523	-0.000663962	0.39349	0.00957	-0.09196	0.000430489
0.7637	0.01116	0.7587	0.00984	0.7607	0.00863	0.7567	0.00893		0.39622	0.01337	-0.08842	-8.42487e-05	0.38934	0.01128	-0.08718	-0.000551697	0.39525	0.01131	-0.0851	-0.000666052	0.39427	0.00957	-0.09184	0.000430464
0.7657	0.01169	0.7607	0.0108	0.7627	0.00803	0.7587	0.00526		0.39701	0.01336	-0.08826	-8.42923e-05	0.39012	0.01128	-0.08704	-0.000554102	0.39604	0.01131	-0.08496	-0.000668146	0.39505	0.00957	-0.09171	0.000430437
0.7677	0.01127	0.7627	0.01252	0.7647	0.00946	0.7607	0.0102		0.3978	0.01336	-0.0881	-8.43365e-05	0.3909	0.01127	-0.0869	-0.000556512	0.39682	0.0113	-0.08482	-0.000670243	0.39583	0.00957	-0.09158	0.000430411
0.7697	0.01202	0.7647	0.00985	0.7667	0.01012	0.7627	0.00936		0.39859	0.01335	-0.08795	-8.43813e-05	0.39168	0.01127	-0.08676	-0.000558926	0.39761	0.0113	-0.08469	-0.000672344	0.39661	0.00957	-0.09146	0.000430384
0.7718	0.01217	0.7668	0.00913	0.7688	0.01072	0.7648	0.00925		0.39938	0.01335	-0.08779	-8.44267e-05	0.39246	0.01127	-0.08662	-0.000561344	0.39839	0.0113	-0.08455	-0.000674448	0.3974	0.00957	-0.09133	0.000430356
0.7738	0.01074	0.7688	0.00921	0.7708	0.00971	0.7668	0.00856		0.40017	0.01335	-0.08763	-8.44727e-05	0.39325	0.01127	-0.08648	-0.000563766	0.39918	0.01129	-0.08441	-0.000676556	0.39818	0.00957	-0.0912	0.000430328
0.7758	0.01106	0.7708	0.00995	0.7728	0.00867	0.7688	0.01068		0.40096	0.01334	-0.08748	-8.45194e-05	0.39403	0.01126	-0.08634	-0.000566193	0.39997	0.01129	-0.08427	-0.000678667	0.39896	0.00957	-0.09107	0.000430299
0.7778	0.01143	0.7728	0.01077	0.7748	0.00857	0.7708	0.01008		0.40175	0.01334	-0.08732	-8.45668e-05	0.39481	0.01126	-0.0862	-0.000568624	0.40075	0.01129	-0.08414	-0.000680781	0.39974	0.00957	-0.09095	0.00043027
0.7798	0.01057	0.7748	0.01007	0.7768	0.00937	0.7728	0.00922		0.40254	0.01334	-0.08716	-8.46148e-05	0.39559	0.01126	-0.08605	-0.000571059	0.40154	0.01128	-0.084	-0.000682899	0.40052	0.00957	-0.09082	0.000430241
0.7818	0.01162	0.7768	0.00966	0.7788	0.00915	0.7748	0.01369		0.40333	0.01333	-0.08701	-8.46634e-05	0.39637	0.01126	-0.08591	-0.000573498	0.40232	0.01128	-0.08386	-0.00068502	0.4013	0.00957	-0.09069	0.000430211
0.7838	0.01142	0.7788	0.00962	0.7808	0.00961	0.7768	0.01113		0.40412	0.01333	-0.08685	-8.47127e-05	0.39716	0.01125	-0.08577	-0.000575942	0.40311	0.01128	-0.08373	-0.000687145	0.40208	0.00957	-0.09056	0.00043018
0.7858	0.01024	0.7808	0.01027	0.7828	0.01002	0.7788	0.01041		0.40491	0.01333	-0.08669	-8.47628e-05	0.39794	0.01125	-0.08563	-0.00057839	0.4039	0.01128	-0.08359	-0.000689274	0.40286	0.00957	-0.09044	0.000430149
0.7878	0.01054	0.7828	0.01084	0.7848	0.01165	0.7808	0.0087		0.4057	0.01332	-0.08654	-8.48135e-05	0.39872	0.01125	-0.08549	-0.000580842	0.40468	0.01127	-0.08345	-0.000691405	0.40364	0.00957	-0.09031	0.000430118
0.7898	0.01097	0.7848	0.01056	0.7868	0.0123	0.7828	0.00914		0.40649	0.01332	-0.08638	-8.48649e-05	0.3995	0.01124	-0.08535	-0.000583298	0.40547	0.01127	-0.08331	-0.000693541	0.40442	0.00957	-0.09018	0.000430086
0.7918	0.01194	0.7868	0.01173	0.7888	0.00868	0.7848	0.01363		0.40728	0.01331	-0.08622	-8.4917e-05	0.40028	0.01124	-0.08521	-0.000585759	0.40625	0.01127	-0.08318	-0.00069568	0.4052	0.00957	-0.09005	0.000430053
0.7938	0.01146	0.7888	0.01033	0.7908	0.00807	0.7868	0.01367		0.40807	0.01331	-0.08607	-8.49699e-05	0.40107	0.01124	-0.08507	-0.000588224	0.40704	0.01126	-0.08304	-0.000697822	0.40598	0.00957	-0.08993	0.00043002
0.7958	0.01118	0.7908	0.01184	0.7928	0.00868	0.7888	0.01481		0.40886	0.01331	-0.08591	-8.50235e-05	0.40185	0.01124	-0.08493	-0.000590694	0.40783	0.01126	-0.0829	-0.000699968	0.40676	0.00957	-0.0898	0.000429986
0.7978	0.0113	0.7928	0.01001	0.7948	0.00778	0.7908	0.01466		0.40965	0.0133	-0.08575	-8.50778e-05	0.40263	0.01123	-0.08478	-0.000593168	0.40861	0.01126	-0.08277	-0.000702117	0.40754	0.00957	-0.08967	0.000429952
0.7998	0.01114	0.7948	0.00938	0.7968	0.01172	0.7928	0.01372		0.41044	0.0133	-0.0856	-8.51329e-05	0.40341	0.01123	-0.08464	-0.000595646	0.4094	0.01125	-0.08263	-0.00070427	0.40832	0.00957	-0.08955	0.000429917
0.8018	0.0103	0.7968	0.01097	0.7988	0.01291	0.7948	0.0099		0.41123	0.0133	-0.08544	-8.51887e-05	0.40419	0.01123	-0.0845	-0.000598128	0.41018	0.01125	-0.08249	-0.000706427	0.4091	0.00957	-0.08942	0.000429881
0.8038	0.01004	0.7988	0.00921	0.8008	0.01016	0.7968	0.00997		0.41202	0.01329	-0.08528	-8.52453e-05	0.40498	0.01122	-0.08436	-0.000600615	0.41097	0.01125	-0.08236	-0.000708587	0.40988	0.00957	-0.08929	0.000429845
0.8058	0.01123	0.8008	0.00963	0.8028	0.01132	0.7988	0.00826		0.41281	0.01329	-0.08513	-8.53027e-05	0.40576	0.01122	-0.08422	-0.000603106	0.41176	0.01125	-0.08222	-0.00071075	0.41066	0.00957	-0.08916	0.000429808
0.8078	0.01104	0.8028	0.00958	0.8048	0.01231	0.8008	0.00773		0.41359	0.01328	-0.08497	-8.53609e-05	0.40654	0.01122	-0.08408	-0.000605601	0.41254	0.01124	-0.08208	-0.000712917	0.41144	0.00957	-0.08904	0.000429771
0.8099	0.0113	0.8049	0.0099	0.8069	0.01294	0.8029	0.00791		0.41438	0.01328	-0.08482	-8.54199e-05	0.40732	0.01122	-0.08394	-0.000608101	0.41333	0.01124	-0.08194	-0.000715088	0.41222	0.00957	-0.08891	0.000429733
0.8119	0.01081	0.8069	0.01086	0.8089	0.01096	0.8049	0.0087		0.41517	0.01328	-0.08466	-8.54798e-05	0.40811	0.01121	-0.0838	-0.000610605	0.41412	0.01124	-0.08181	-0.000717262	0.413	0.00956	-0.08878	0.000429694
0.8139	0.01153	0.8089	0.0111	0.8109	0.01113	0.8069	0.00964		0.41596	0.01327	-0.0845	-8.55404e-05	0.40889	0.01121	-0.08366	-0.000613114	0.4149	0.01123	-0.08167	-0.00071944	0.41378	0.00956	-0.08865	0.000429655
0.8159	0.01186	0.8109	0.01056	0.8129	0.0103	0.8089	0.00888		0.41675	0.01327	-0.08435	-8.56019e-05	0.40967	0.01121	-0.08352	-0.000615627	0.41569	0.01123	-0.08153	-0.000721621	0.41456	0.00956	-0.08853	0.000429614
0.8179	0.01194	0.8129	0.0106	0.8149	0.008	0.8109	0.00788		0.41754	0.01327	-0.08419	-8.56643e-05	0.41045	0.01121	-0.08337	-0.000618144	0.41647	0.01123	-0.0814	-0.000723806	0.41534	0.00956	-0.0884	0.000429574
0.8199	0.01167	0.8149	0.01111	0.8169	0.00813	0.8129	0.00817		0.41833	0.01326	-0.08403	-8.57275e-05	0.41123	0.0112	-0.08323	-0.000620666	0.41726	0.01122	-0.08126	-0.000725994	0.41612	0.00956	-0.08827	0.000429532
0.8219	0.01224	0.8169	0.0115	0.8189	0.00806	0.8149	0.00776		0.41912	0.01326	-0.08388	-8.57916e-05	0.41202	0.0112	-0.08309	-0.000623192	0.41805	0.01122	-0.08112	-0.000728186	0.4169	0.00956	-0.08815	0.00042949
									0.41991	0.01326	-0.08372	-8.58565e-05	0.4128	0.0112	-0.08295	-0.000625723	0.41883	0.01122	-0.08099	-0.000730382	0.41768	0.00956	-0.08802	0.000429447
									0.4207	0.01325	-0.08356	-8.59224e-05	0.41358	0.01119	-0.08281	-0.000628258	0.41962	0.01122	-0.08085	-0.000732581	0.41846	0.00956	-0.08789	0.000429404
									0.42149	0.01325	-0.08341	-8.59892e-05	0.41436	0.01119	-0.08267	-0.000630798	0.4204	0.01121	-0.08071	-0.000734784	0.41924	0.00956	-0.08776	0.000429359
									0.42228	0.01324	-0.08325	-8.60569e-05	0.41514	0.01119	-0.08253	-0.000633342	0.42119	0.01121	-0.08057	-0.000736991	0.42002	0.00956	-0.08764	0.000429314
									0.42307	0.01324	-0.08309	-8.61256e-05	0.41593	0.01119	-0.08239	-0.00063589	0.42198	0.01121	-0.08044	-0.000739201	0.4208	0.00956	-0.08751	0.000429268
									0.42386	0.01324	-0.08294	-8.61952e-05	0.41671	0.01118	-0.08225	-0.000638443	0.42276	0.0112	-0.0803	-0.000741414	0.42158	0.00956	-0.08738	0.000429222
									0.42465	0.01323	-0.08278	-8.62658e-05	0.41749	0.01118	-0.0821	-0.000641	0.42355	0.0112	-0.08016	-0.000743632	0.42236	0.00956	-0.08725	0.000429174
									0.42544	0.01323	-0.08262	-8.63373e-05	0.41827	0.01118	-0.08196	-0.000643562	0.42433	0.0112	-0.08003	-0.000745853	0.42314	0.00956	-0.08713	0.000429126
									0.42623	0.01323	-0.08247	-8.64099e-05	0.41905	0.01118	-0.08182	-0.000646128	0.42512	0.01119	-0.07989	-0.000748077	0.42392	0.00956	-0.087	0.000429077
									0.42702	0.01322	-0.08231	-8.64834e-05	0.41984	0.01117	-0.08168	-0.000648699	0.42591	0.01119	-0.07975	-0.000750306	0.4247	0.00956	-0.08687	0.000429027
									0.42781	0.01322	-0.08215	-8.6558e-05	0.42062	0.01117	-0.08154	-0.000651274	0.42669	0.01119	-0.07961	-0.000752538	0.42549	0.00956	-0.08674	0.000428976
									0.4286	0.01321	-0.082	-8.66336e-05	0.4214	0.01117	-0.0814	-0.000653854	0.42748	0.01119	-0.07948	-0.000754773	0.42627	0.00956	-0.08662	0.000428924
									0.42939	0.01321	-0.08184	-8.67103e-05	0.42218	0.01116	-0.08126	-0.000656439	0.42826	0.01118	-0.07934	-0.000757012	0.42705	0.00956	-0.08649	0.000428872
									0.43018	0.01321	-0.08168	-8.6788e-05	0.42296	0.01116	-0.08112	-0.000659027	0.42905	0.01118	-0.0792	-0.000759255	0.42783	0.00956	-0.08636	0.000428818
									0.43097	0.0132	-0.08153	-8.68668e-05	0.42375	0.01116	-0.08098	-0.000661621	0.42984	0.01118	-0.07907	-0.000761502	0.42861	0.00956	-0.08624	0.000428764
									0.43176	0.0132	-0.08137	-8.69466e-05	0.42453	0.01116	-0.08084	-0.000664219	0.43062	0.01117	-0.07893	-0.000763752	0.42939	0.00956	-0.08611	0.000428709
									0.43255	0.0132	-0.08121	-8.70276e-05	0.42531	0.01115	-0.08069	-0.000666821	0.43141	0.01117	-0.07879	-0.000766006	0.43017	0.00956	-0.08598	0.000428652
									0.43334	0.01319	-0.08106	-8.71098e-05	0.42609	0.01115	-0.08055	-0.000669428	0.4322	0.01117	-0.07866	-0.000768264	0.43095	0.00956	-0.08585	0.000428595
									0.43413	0.01319	-0.0809	-8.7193e-05	0.42688	0.01115	-0.08041	-0.00067204	0.43298	0.01116	-0.07852	-0.000770525	0.43173	0.00956	-0.08573	0.000428537
									0.43492	0.01319	-0.08074	-8.72774e-05	0.42766	0.01115	-0.08027	-0.000674656	0.43377	0.01116	-0.07838	-0.00077279	0.43251	0.00956	-0.0856	0.000428478
									0.43571	0.01318	-0.08059	-8.7363e-05	0.42844	0.01114	-0.08013	-0.000677277	0.43455	0.01116	-0.07824	-0.000775059	0.43329	0.00956	-0.08547	0.000428418
									0.4365	0.01318	-0.08043	-8.74498e-05	0.42922	0.01114	-0.07999	-0.000679902	0.43534	0.01116	-0.07811	-0.000777332	0.43407	0.00956	-0.08534	0.000428356
									0.43729	0.01317	-0.08027	-8.75377e-05	0.43	0.01114	-0.07985	-0.000682532	0.43613	0.01115	-0.07797	-0.000779608	0.43485	0.00956	-0.08522	0.000428294
									0.43808	0.01317	-0.08012	-8.76269e-05	0.43079	0.01113	-0.07971	-0.000685166	0.43691	0.01115	-0.07783	-0.000781888	0.43563	0.00956	-0.08509	0.000428231
									0.43887	0.01317	-0.07996	-8.77174e-05	0.43157	0.01113	-0.07957	-0.000687805	0.4377	0.01115	-0.0777	-0.000784171	0.43641	0.00956	-0.08496	0.000428166
									0.43966	0.01316	-0.0798	-8.7809e-05	0.43235	0.01113	-0.07943	-0.000690449	0.43848	0.01114	-0.07756	-0.000786459	0.43719	0.00956	-0.08483	0.000428101
									0.44045	0.01316	-0.07965	-8.7902e-05	0.43313	0.01113	-0.07928	-0.000693098	0.43927	0.01114	-0.07742	-0.00078875	0.43797	0.00956	-0.08471	0.000428034
									0.44124	0.01316	-0.07949	-8.79962e-05	0.43391	0.01112	-0.07914	-0.000695751	0.44006	0.01114	-0.07729	-0.000791045	0.43875	0.00956	-0.08458	0.000427966
									0.44203	0.01315	-0.07933	-8.80918e-05	0.4347	0.01112	-0.079	-0.000698408	0.44084	0.01113	-0.07715	-0.000793344	0.43953	0.00956	-0.08445	0.000427897
									0.44282	0.01315	-0.07918	-8.81887e-05	0.43548	0.01112	-0.07886	-0.000701071	0.44163	0.01113	-0.07701	-0.000795646	0.44031	0.00956	-0.08433	0.000427827
									0.44361	0.01315	-0.07902	-8.82869e-05	0.43626	0.01112	-0.07872	-0.000703738	0.44241	0.01113	-0.07687	-0.000797953	0.44109	0.00955	-0.0842	0.000427755
									0.4444	0.01314	-0.07886	-8.83865e-05	0.43704	0.01111	-0.07858	-0.000706409	0.4432	0.01113	-0.07674	-0.000800263	0.44187	0.00955	-0.08407	0.000427683
									0.44519	0.01314	-0.07871	-8.84874e-05	0.43782	0.01111	-0.07844	-0.000709086	0.44399	0.01112	-0.0766	-0.000802576	0.44265	0.00955	-0.08394	0.000427609
									0.44598	0.01313	-0.07855	-8.85898e-05	0.43861	0.01111	-0.0783	-0.000711767	0.44477	0.01112	-0.07646	-0.000804894	0.44343	0.00955	-0.08382	0.000427534
									0.44677	0.01313	-0.07839	-8.86936e-05	0.43939	0.0111	-0.07816	-0.000714452	0.44556	0.01112	-0.07633	-0.000807216	0.44421	0.00955	-0.08369	0.000427457
									0.44756	0.01313	-0.07824	-8.87988e-05	0.44017	0.0111	-0.07801	-0.000717143	0.44634	0.01111	-0.07619	-0.000809541	0.44499	0.00955	-0.08356	0.00042738
									0.44835	0.01312	-0.07808	-8.89055e-05	0.44095	0.0111	-0.07787	-0.000719838	0.44713	0.01111	-0.07605	-0.00081187	0.44577	0.00955	-0.08343	0.000427301
									0.44914	0.01312	-0.07792	-8.90136e-05	0.44173	0.0111	-0.07773	-0.000722538	0.44792	0.01111	-0.07591	-0.000814203	0.44655	0.00955	-0.08331	0.00042722
									0.44993	0.01312	-0.07777	-8.91233e-05	0.44252	0.01109	-0.07759	-0.000725242	0.4487	0.0111	-0.07578	-0.000816539	0.44733	0.00955	-0.08318	0.000427138
									0.45072	0.01311	-0.07761	-8.92344e-05	0.4433	0.01109	-0.07745	-0.000727951	0.44949	0.0111	-0.07564	-0.00081888	0.44811	0.00955	-0.08305	0.000427055
									0.45151	0.01311	-0.07745	-8.93472e-05	0.44408	0.01109	-0.07731	-0.000730665	0.45028	0.0111	-0.0755	-0.000821224	0.44889	0.00955	-0.08292	0.00042697
									0.4523	0.0131	-0.0773	-8.94614e-05	0.44486	0.01109	-0.07717	-0.000733384	0.45106	0.0111	-0.07537	-0.000823573	0.44967	0.00955	-0.0828	0.000426884
									0.45309	0.0131	-0.07714	-8.95773e-05	0.44565	0.01108	-0.07703	-0.000736108	0.45185	0.01109	-0.07523	-0.000825925	0.45045	0.00955	-0.08267	0.000426797
									0.45388	0.0131	-0.07698	-8.96948e-05	0.44643	0.01108	-0.07689	-0.000738836	0.45263	0.01109	-0.07509	-0.00082828	0.45123	0.00955	-0.08254	0.000426708
									0.45467	0.01309	-0.07683	-8.98139e-05	0.44721	0.01108	-0.07675	-0.000741569	0.45342	0.01109	-0.07496	-0.00083064	0.45201	0.00955	-0.08242	0.000426617
									0.45546	0.01309	-0.07667	-8.99346e-05	0.44799	0.01107	-0.0766	-0.000744307	0.45421	0.01108	-0.07482	-0.000833004	0.45279	0.00955	-0.08229	0.000426525
									0.45625	0.01309	-0.07651	-9.00571e-05	0.44877	0.01107	-0.07646	-0.00074705	0.45499	0.01108	-0.07468	-0.000835371	0.45358	0.00955	-0.08216	0.000426431
									0.45704	0.01308	-0.07636	-9.01812e-05	0.44956	0.01107	-0.07632	-0.000749797	0.45578	0.01108	-0.07454	-0.000837743	0.45436	0.00955	-0.08203	0.000426336
									0.45783	0.01308	-0.0762	-9.0307e-05	0.45034	0.01107	-0.07618	-0.000752549	0.45656	0.01107	-0.07441	-0.000840118	0.45514	0.00955	-0.08191	0.000426239
									0.45862	0.01308	-0.07604	-9.04346e-05	0.45112	0.01106	-0.07604	-0.000755307	0.45735	0.01107	-0.07427	-0.000842497	0.45592	0.00955	-0.08178	0.00042614
									0.45941	0.01307	-0.07589	-9.0564e-05	0.4519	0.01106	-0.0759	-0.000758068	0.45814	0.01107	-0.07413	-0.00084488	0.4567	0.00955	-0.08165	0.00042604
									0.4602	0.01307	-0.07573	-9.06951e-05	0.45268	0.01106	-0.07576	-0.000760835	0.45892	0.01107	-0.074	-0.000847267	0.45748	0.00955	-0.08152	0.000425938
									0.46099	0.01306	-0.07557	-9.08281e-05	0.45347	0.01106	-0.07562	-0.000763607	0.45971	0.01106	-0.07386	-0.000849658	0.45826	0.00955	-0.0814	0.000425834
									0.46178	0.01306	-0.07542	-9.09629e-05	0.45425	0.01105	-0.07548	-0.000766383	0.46049	0.01106	-0.07372	-0.000852053	0.45904	0.00955	-0.08127	0.000425728
									0.46257	0.01306	-0.07526	-9.10996e-05	0.45503	0.01105	-0.07533	-0.000769165	0.46128	0.01106	-0.07359	-0.000854452	0.45982	0.00955	-0.08114	0.000425621
									0.46336	0.01305	-0.0751	-9.12382e-05	0.45581	0.01105	-0.07519	-0.000771951	0.46207	0.01105	-0.07345	-0.000856855	0.4606	0.00955	-0.08101	0.000425511
									0.46415	0.01305	-0.07495	-9.13787e-05	0.45659	0.01104	-0.07505	-0.000774742	0.46285	0.01105	-0.07331	-0.000859261	0.46138	0.00955	-0.08089	0.0004254
									0.46494	0.01305	-0.07479	-9.15211e-05	0.45738	0.01104	-0.07491	-0.000777538	0.46364	0.01105	-0.07317	-0.000861672	0.46216	0.00955	-0.08076	0.000425287
									0.46573	0.01304	-0.07463	-9.16656e-05	0.45816	0.01104	-0.07477	-0.000780339	0.46442	0.01105	-0.07304	-0.000864086	0.46294	0.00955	-0.08063	0.000425172
									0.46652	0.01304	-0.07448	-9.1812e-05	0.45894	0.01104	-0.07463	-0.000783144	0.46521	0.01104	-0.0729	-0.000866505	0.46372	0.00955	-0.08051	0.000425055
									0.46731	0.01304	-0.07432	-9.19604e-05	0.45972	0.01103	-0.07449	-0.000785955	0.466	0.01104	-0.07276	-0.000868927	0.4645	0.00955	-0.08038	0.000424936
									0.4681	0.01303	-0.07416	-9.2111e-05	0.4605	0.01103	-0.07435	-0.000788771	0.46678	0.01104	-0.07263	-0.000871354	0.46528	0.00955	-0.08025	0.000424815
									0.46889	0.01303	-0.07401	-9.22636e-05	0.46129	0.01103	-0.07421	-0.000791591	0.46757	0.01103	-0.07249	-0.000873784	0.46606	0.00955	-0.08012	0.000424692
									0.46968	0.01302	-0.07385	-9.24183e-05	0.46207	0.01103	-0.07407	-0.000794417	0.46836	0.01103	-0.07235	-0.000876219	0.46684	0.00955	-0.08	0.000424566
									0.47047	0.01302	-0.07369	-9.25752e-05	0.46285	0.01102	-0.07392	-0.000797247	0.46914	0.01103	-0.07221	-0.000878657	0.46762	0.00955	-0.07987	0.000424439
									0.47126	0.01302	-0.07354	-9.27342e-05	0.46363	0.01102	-0.07378	-0.000800082	0.46993	0.01102	-0.07208	-0.000881099	0.4684	0.00955	-0.07974	0.000424309
									0.47205	0.01301	-0.07338	-9.28954e-05	0.46442	0.01102	-0.07364	-0.000802923	0.47071	0.01102	-0.07194	-0.000883546	0.46918	0.00955	-0.07961	0.000424177
									0.47284	0.01301	-0.07322	-9.30589e-05	0.4652	0.01101	-0.0735	-0.000805768	0.4715	0.01102	-0.0718	-0.000885996	0.46996	0.00955	-0.07949	0.000424043
									0.47363	0.01301	-0.07307	-9.32247e-05	0.46598	0.01101	-0.07336	-0.000808618	0.47229	0.01102	-0.07167	-0.000888451	0.47074	0.00955	-0.07936	0.000423907
									0.47442	0.013	-0.07291	-9.33927e-05	0.46676	0.01101	-0.07322	-0.000811473	0.47307	0.01101	-0.07153	-0.000890909	0.47152	0.00955	-0.07923	0.000423768
									0.47521	0.013	-0.07275	-9.35631e-05	0.46754	0.01101	-0.07308	-0.000814334	0.47386	0.01101	-0.07139	-0.000893371	0.4723	0.00955	-0.0791	0.000423627
									0.476	0.01299	-0.0726	-9.37358e-05	0.46833	0.011	-0.07294	-0.000817199	0.47464	0.01101	-0.07126	-0.000895838	0.47308	0.00955	-0.07898	0.000423483
									0.47679	0.01299	-0.07244	-9.3911e-05	0.46911	0.011	-0.0728	-0.000820069	0.47543	0.011	-0.07112	-0.000898309	0.47386	0.00955	-0.07885	0.000423337
									0.47758	0.01299	-0.07228	-9.40885e-05	0.46989	0.011	-0.07266	-0.000822944	0.47622	0.011	-0.07098	-0.000900783	0.47464	0.00955	-0.07872	0.000423188
									0.47837	0.01298	-0.07213	-9.42686e-05	0.47067	0.011	-0.07251	-0.000825825	0.477	0.011	-0.07084	-0.000903262	0.47542	0.00955	-0.0786	0.000423037
									0.47916	0.01298	-0.07197	-9.44511e-05	0.47145	0.01099	-0.07237	-0.00082871	0.47779	0.01099	-0.07071	-0.000905745	0.4762	0.00955	-0.07847	0.000422884
									0.47995	0.01298	-0.07181	-9.46361e-05	0.47224	0.01099	-0.07223	-0.000831601	0.47857	0.01099	-0.07057	-0.000908231	0.47698	0.00955	-0.07834	0.000422727
									0.48074	0.01297	-0.07166	-9.48238e-05	0.47302	0.01099	-0.07209	-0.000834496	0.47936	0.01099	-0.07043	-0.000910722	0.47776	0.00955	-0.07821	0.000422568
									0.48153	0.01297	-0.0715	-9.5014e-05	0.4738	0.01098	-0.07195	-0.000837397	0.48015	0.01099	-0.0703	-0.000913217	0.47854	0.00955	-0.07809	0.000422406
									0.48232	0.01297	-0.07134	-9.52068e-05	0.47458	0.01098	-0.07181	-0.000840302	0.48093	0.01098	-0.07016	-0.000915716	0.47932	0.00955	-0.07796	0.000422241
									0.48311	0.01296	-0.07119	-9.54024e-05	0.47536	0.01098	-0.07167	-0.000843213	0.48172	0.01098	-0.07002	-0.000918219	0.4801	0.00955	-0.07783	0.000422074
									0.4839	0.01296	-0.07103	-9.56006e-05	0.47615	0.01098	-0.07153	-0.000846129	0.4825	0.01098	-0.06989	-0.000920727	0.48089	0.00955	-0.0777	0.000421904
									0.48469	0.01295	-0.07087	-9.58016e-05	0.47693	0.01097	-0.07139	-0.00084905	0.48329	0.01097	-0.06975	-0.000923238	0.48167	0.00955	-0.07758	0.00042173
									0.48548	0.01295	-0.07072	-9.60054e-05	0.47771	0.01097	-0.07124	-0.000851976	0.48408	0.01097	-0.06961	-0.000925754	0.48245	0.00955	-0.07745	0.000421554
									0.48627	0.01295	-0.07056	-9.6212e-05	0.47849	0.01097	-0.0711	-0.000854907	0.48486	0.01097	-0.06947	-0.000928273	0.48323	0.00954	-0.07732	0.000421375
									0.48706	0.01294	-0.0704	-9.64215e-05	0.47927	0.01097	-0.07096	-0.000857843	0.48565	0.01096	-0.06934	-0.000930797	0.48401	0.00954	-0.07719	0.000421192
									0.48785	0.01294	-0.07025	-9.66338e-05	0.48006	0.01096	-0.07082	-0.000860785	0.48644	0.01096	-0.0692	-0.000933325	0.48479	0.00954	-0.07707	0.000421007
									0.48864	0.01294	-0.07009	-9.68491e-05	0.48084	0.01096	-0.07068	-0.000863731	0.48722	0.01096	-0.06906	-0.000935857	0.48557	0.00954	-0.07694	0.000420818
									0.48943	0.01293	-0.06993	-9.70675e-05	0.48162	0.01096	-0.07054	-0.000866683	0.48801	0.01096	-0.06893	-0.000938393	0.48635	0.00954	-0.07681	0.000420626
									0.49022	0.01293	-0.06978	-9.72888e-05	0.4824	0.01095	-0.0704	-0.00086964	0.48879	0.01095	-0.06879	-0.000940933	0.48713	0.00954	-0.07669	0.000420431
									0.49101	0.01293	-0.06962	-9.75132e-05	0.48319	0.01095	-0.07026	-0.000872602	0.48958	0.01095	-0.06865	-0.000943478	0.48791	0.00954	-0.07656	0.000420232
									0.4918	0.01292	-0.06946	-9.77407e-05	0.48397	0.01095	-0.07012	-0.000875569	0.49037	0.01095	-0.06851	-0.000946027	0.48869	0.00954	-0.07643	0.00042003
									0.49259	0.01292	-0.06931	-9.79714e-05	0.48475	0.01095	-0.06998	-0.000878542	0.49115	0.01094	-0.06838	-0.000948579	0.48947	0.00954	-0.0763	0.000419824
									0.49338	0.01291	-0.06915	-9.82052e-05	0.48553	0.01094	-0.06983	-0.000881519	0.49194	0.01094	-0.06824	-0.000951136	0.49025	0.00954	-0.07618	0.000419615
									0.49417	0.01291	-0.06899	-9.84423e-05	0.48631	0.01094	-0.06969	-0.000884502	0.49272	0.01094	-0.0681	-0.000953698	0.49103	0.00954	-0.07605	0.000419402
									0.49496	0.01291	-0.06884	-9.86827e-05	0.4871	0.01094	-0.06955	-0.00088749	0.49351	0.01093	-0.06797	-0.000956263	0.49181	0.00954	-0.07592	0.000419186
									0.49575	0.0129	-0.06868	-9.89265e-05	0.48788	0.01094	-0.06941	-0.000890484	0.4943	0.01093	-0.06783	-0.000958833	0.49259	0.00954	-0.07579	0.000418966
									0.49654	0.0129	-0.06852	-9.91736e-05	0.48866	0.01093	-0.06927	-0.000893482	0.49508	0.01093	-0.06769	-0.000961407	0.49337	0.00954	-0.07567	0.000418742
									0.49733	0.0129	-0.06837	-9.94241e-05	0.48944	0.01093	-0.06913	-0.000896486	0.49587	0.01093	-0.06756	-0.000963985	0.49415	0.00954	-0.07554	0.000418514
									0.49812	0.01289	-0.06821	-9.96781e-05	0.49022	0.01093	-0.06899	-0.000899495	0.49665	0.01092	-0.06742	-0.000966567	0.49493	0.00954	-0.07541	0.000418282
									0.49891	0.01289	-0.06805	-9.99357e-05	0.49101	0.01092	-0.06885	-0.000902509	0.49744	0.01092	-0.06728	-0.000969154	0.49571	0.00954	-0.07528	0.000418046
									0.4997	0.01289	-0.0679	-0.000100197	0.49179	0.01092	-0.06871	-0.000905529	0.49823	0.01092	-0.06714	-0.000971744	0.49649	0.00954	-0.07516	0.000417806
									0.50049	0.01288	-0.06774	-0.000100461	0.49257	0.01092	-0.06856	-0.000908554	0.49901	0.01091	-0.06701	-0.000974339	0.49727	0.00954	-0.07503	0.000417562
									0.50128	0.01288	-0.06758	-0.00010073	0.49335	0.01092	-0.06842	-0.000911584	0.4998	0.01091	-0.06687	-0.000976939	0.49805	0.00954	-0.0749	0.000417314
									0.50207	0.01287	-0.06743	-0.000101002	0.49413	0.01091	-0.06828	-0.00091462	0.50058	0.01091	-0.06673	-0.000979542	0.49883	0.00954	-0.07478	0.000417062
									0.50286	0.01287	-0.06727	-0.000101278	0.49492	0.01091	-0.06814	-0.00091766	0.50137	0.0109	-0.0666	-0.00098215	0.49961	0.00954	-0.07465	0.000416805
									0.50365	0.01287	-0.06711	-0.000101558	0.4957	0.01091	-0.068	-0.000920707	0.50216	0.0109	-0.06646	-0.000984762	0.50039	0.00954	-0.07452	0.000416543
									0.50444	0.01286	-0.06696	-0.000101841	0.49648	0.01091	-0.06786	-0.000923758	0.50294	0.0109	-0.06632	-0.000987379	0.50117	0.00954	-0.07439	0.000416278
									0.50523	0.01286	-0.0668	-0.000102129	0.49726	0.0109	-0.06772	-0.000926815	0.50373	0.0109	-0.06619	-0.000989999	0.50195	0.00954	-0.07427	0.000416007
									0.50602	0.01286	-0.06664	-0.00010242	0.49804	0.0109	-0.06758	-0.000929877	0.50452	0.01089	-0.06605	-0.000992624	0.50273	0.00954	-0.07414	0.000415732
									0.50681	0.01285	-0.06649	-0.000102716	0.49883	0.0109	-0.06744	-0.000932945	0.5053	0.01089	-0.06591	-0.000995254	0.50351	0.00954	-0.07401	0.000415452
									0.5076	0.01285	-0.06633	-0.000103015	0.49961	0.01089	-0.0673	-0.000936018	0.50609	0.01089	-0.06577	-0.000997887	0.50429	0.00954	-0.07388	0.000415168
									0.50839	0.01284	-0.06617	-0.000103319	0.50039	0.01089	-0.06715	-0.000939096	0.50687	0.01088	-0.06564	-0.001	0.50507	0.00954	-0.07376	0.000414878
									0.50918	0.01284	-0.06602	-0.000103627	0.50117	0.01089	-0.06701	-0.000942179	0.50766	0.01088	-0.0655	-0.001	0.50585	0.00954	-0.07363	0.000414584
									0.50997	0.01284	-0.06586	-0.00010394	0.50196	0.01089	-0.06687	-0.000945269	0.50845	0.01088	-0.06536	-0.00101	0.50663	0.00954	-0.0735	0.000414284
									0.51076	0.01283	-0.0657	-0.000104256	0.50274	0.01088	-0.06673	-0.000948363	0.50923	0.01087	-0.06523	-0.00101	0.50741	0.00954	-0.07338	0.000413979
									0.51155	0.01283	-0.06555	-0.000104577	0.50352	0.01088	-0.06659	-0.000951463	0.51002	0.01087	-0.06509	-0.00101	0.50819	0.00954	-0.07325	0.000413669
									0.51234	0.01283	-0.06539	-0.000104903	0.5043	0.01088	-0.06645	-0.000954568	0.5108	0.01087	-0.06495	-0.00101	0.50898	0.00954	-0.07312	0.000413354
									0.51313	0.01282	-0.06523	-0.000105233	0.50508	0.01088	-0.06631	-0.000957679	0.51159	0.01087	-0.06481	-0.00102	0.50976	0.00954	-0.07299	0.000413033
									0.51392	0.01282	-0.06508	-0.000105567	0.50587	0.01087	-0.06617	-0.000960795	0.51238	0.01086	-0.06468	-0.00102	0.51054	0.00954	-0.07287	0.000412706
									0.51471	0.01282	-0.06492	-0.000105906	0.50665	0.01087	-0.06603	-0.000963917	0.51316	0.01086	-0.06454	-0.00102	0.51132	0.00954	-0.07274	0.000412374
									0.5155	0.01281	-0.06476	-0.00010625	0.50743	0.01087	-0.06589	-0.000967044	0.51395	0.01086	-0.0644	-0.00102	0.5121	0.00954	-0.07261	0.000412036
									0.51629	0.01281	-0.06461	-0.000106599	0.50821	0.01086	-0.06574	-0.000970177	0.51473	0.01085	-0.06427	-0.00103	0.51288	0.00954	-0.07248	0.000411693
									0.51708	0.0128	-0.06445	-0.000106952	0.50899	0.01086	-0.0656	-0.000973315	0.51552	0.01085	-0.06413	-0.00103	0.51366	0.00954	-0.07236	0.000411343
									0.51787	0.0128	-0.06429	-0.000107311	0.50978	0.01086	-0.06546	-0.000976458	0.51631	0.01085	-0.06399	-0.00103	0.51444	0.00954	-0.07223	0.000410987
									0.51866	0.0128	-0.06414	-0.000107674	0.51056	0.01086	-0.06532	-0.000979607	0.51709	0.01084	-0.06386	-0.00104	0.51522	0.00954	-0.0721	0.000410625
									0.51945	0.01279	-0.06398	-0.000108043	0.51134	0.01085	-0.06518	-0.000982762	0.51788	0.01084	-0.06372	-0.00104	0.516	0.00954	-0.07197	0.000410257
									0.52024	0.01279	-0.06382	-0.000108416	0.51212	0.01085	-0.06504	-0.000985922	0.51866	0.01084	-0.06358	-0.00104	0.51678	0.00954	-0.07185	0.000409883
									0.52103	0.01279	-0.06367	-0.000108795	0.5129	0.01085	-0.0649	-0.000989088	0.51945	0.01084	-0.06344	-0.00104	0.51756	0.00954	-0.07172	0.000409502
									0.52182	0.01278	-0.06351	-0.000109179	0.51369	0.01085	-0.06476	-0.000992259	0.52024	0.01083	-0.06331	-0.00105	0.51834	0.00954	-0.07159	0.000409114
									0.52261	0.01278	-0.06335	-0.000109568	0.51447	0.01084	-0.06462	-0.000995436	0.52102	0.01083	-0.06317	-0.00105	0.51912	0.00954	-0.07147	0.00040872
									0.5234	0.01278	-0.0632	-0.000109963	0.51525	0.01084	-0.06447	-0.000998618	0.52181	0.01083	-0.06303	-0.00105	0.5199	0.00954	-0.07134	0.000408319
									0.52419	0.01277	-0.06304	-0.000110363	0.51603	0.01084	-0.06433	-0.001	0.5226	0.01082	-0.0629	-0.00105	0.52068	0.00954	-0.07121	0.000407911
									0.52498	0.01277	-0.06288	-0.000110769	0.51681	0.01083	-0.06419	-0.001	0.52338	0.01082	-0.06276	-0.00106	0.52146	0.00954	-0.07108	0.000407496
									0.52577	0.01276	-0.06273	-0.00011118	0.5176	0.01083	-0.06405	-0.00101	0.52417	0.01082	-0.06262	-0.00106	0.52224	0.00954	-0.07096	0.000407074
									0.52656	0.01276	-0.06257	-0.000111597	0.51838	0.01083	-0.06391	-0.00101	0.52495	0.01081	-0.06249	-0.00106	0.52302	0.00954	-0.07083	0.000406644
									0.52735	0.01276	-0.06241	-0.00011202	0.51916	0.01083	-0.06377	-0.00101	0.52574	0.01081	-0.06235	-0.00107	0.5238	0.00954	-0.0707	0.000406207
									0.52814	0.01275	-0.06226	-0.000112448	0.51994	0.01082	-0.06363	-0.00102	0.52653	0.01081	-0.06221	-0.00107	0.52458	0.00954	-0.07057	0.000405762
									0.52893	0.01275	-0.0621	-0.000112883	0.52073	0.01082	-0.06349	-0.00102	0.52731	0.01081	-0.06207	-0.00107	0.52536	0.00954	-0.07045	0.00040531
									0.52972	0.01275	-0.06194	-0.000113324	0.52151	0.01082	-0.06335	-0.00102	0.5281	0.0108	-0.06194	-0.00107	0.52614	0.00954	-0.07032	0.00040485
									0.53051	0.01274	-0.06179	-0.00011377	0.52229	0.01082	-0.06321	-0.00103	0.52888	0.0108	-0.0618	-0.00108	0.52692	0.00954	-0.07019	0.000404382
									0.5313	0.01274	-0.06163	-0.000114223	0.52307	0.01081	-0.06306	-0.00103	0.52967	0.0108	-0.06166	-0.00108	0.5277	0.00954	-0.07006	0.000403906
									0.53209	0.01273	-0.06147	-0.000114682	0.52385	0.01081	-0.06292	-0.00103	0.53046	0.01079	-0.06153	-0.00108	0.52848	0.00954	-0.06994	0.000403421
									0.53288	0.01273	-0.06132	-0.000115148	0.52464	0.01081	-0.06278	-0.00104	0.53124	0.01079	-0.06139	-0.00108	0.52926	0.00954	-0.06981	0.000402928
									0.53367	0.01273	-0.06116	-0.00011562	0.52542	0.0108	-0.06264	-0.00104	0.53203	0.01079	-0.06125	-0.00109	0.53004	0.00954	-0.06968	0.000402427
									0.53446	0.01272	-0.061	-0.000116099	0.5262	0.0108	-0.0625	-0.00104	0.53281	0.01078	-0.06111	-0.00109	0.53082	0.00954	-0.06956	0.000401917
									0.53525	0.01272	-0.06085	-0.000116584	0.52698	0.0108	-0.06236	-0.00105	0.5336	0.01078	-0.06098	-0.00109	0.5316	0.00954	-0.06943	0.000401398
									0.53604	0.01272	-0.06069	-0.000117076	0.52776	0.0108	-0.06222	-0.00105	0.53439	0.01078	-0.06084	-0.0011	0.53238	0.00954	-0.0693	0.00040087
									0.53683	0.01271	-0.06053	-0.000117575	0.52855	0.01079	-0.06208	-0.00105	0.53517	0.01078	-0.0607	-0.0011	0.53316	0.00954	-0.06917	0.000400333
									0.53762	0.01271	-0.06038	-0.00011808	0.52933	0.01079	-0.06194	-0.00106	0.53596	0.01077	-0.06057	-0.0011	0.53394	0.00954	-0.06905	0.000399787
									0.53841	0.01271	-0.06022	-0.000118593	0.53011	0.01079	-0.06179	-0.00106	0.53674	0.01077	-0.06043	-0.0011	0.53472	0.00954	-0.06892	0.000399231
									0.5392	0.0127	-0.06006	-0.000119113	0.53089	0.01078	-0.06165	-0.00106	0.53753	0.01077	-0.06029	-0.00111	0.5355	0.00954	-0.06879	0.000398665
									0.53999	0.0127	-0.05991	-0.00011964	0.53167	0.01078	-0.06151	-0.00107	0.53832	0.01076	-0.06016	-0.00111	0.53628	0.00954	-0.06866	0.00039809
									0.54078	0.01269	-0.05975	-0.000120174	0.53246	0.01078	-0.06137	-0.00107	0.5391	0.01076	-0.06002	-0.00111	0.53707	0.00954	-0.06854	0.000397505
									0.54157	0.01269	-0.05959	-0.000120716	0.53324	0.01078	-0.06123	-0.00107	0.53989	0.01076	-0.05988	-0.00112	0.53785	0.00954	-0.06841	0.000396909
									0.54236	0.01269	-0.05944	-0.000121265	0.53402	0.01077	-0.06109	-0.00108	0.54068	0.01075	-0.05974	-0.00112	0.53863	0.00954	-0.06828	0.000396304
									0.54315	0.01268	-0.05928	-0.000121822	0.5348	0.01077	-0.06095	-0.00108	0.54146	0.01075	-0.05961	-0.00112	0.53941	0.00954	-0.06815	0.000395687
									0.54394	0.01268	-0.05912	-0.000122387	0.53558	0.01077	-0.06081	-0.00108	0.54225	0.01075	-0.05947	-0.00112	0.54019	0.00954	-0.06803	0.00039506
									0.54473	0.01268	-0.05897	-0.000122959	0.53637	0.01077	-0.06067	-0.00109	0.54303	0.01075	-0.05933	-0.00113	0.54097	0.00954	-0.0679	0.000394422
									0.54552	0.01267	-0.05881	-0.000123539	0.53715	0.01076	-0.06053	-0.00109	0.54382	0.01074	-0.0592	-0.00113	0.54175	0.00954	-0.06777	0.000393774
									0.54631	0.01267	-0.05865	-0.000124128	0.53793	0.01076	-0.06038	-0.00109	0.54461	0.01074	-0.05906	-0.00113	0.54253	0.00954	-0.06765	0.000393113
									0.5471	0.01267	-0.0585	-0.000124724	0.53871	0.01076	-0.06024	-0.0011	0.54539	0.01074	-0.05892	-0.00114	0.54331	0.00954	-0.06752	0.000392442
									0.54789	0.01266	-0.05834	-0.000125329	0.53949	0.01075	-0.0601	-0.0011	0.54618	0.01073	-0.05879	-0.00114	0.54409	0.00954	-0.06739	0.000391758
									0.54868	0.01266	-0.05818	-0.000125942	0.54028	0.01075	-0.05996	-0.0011	0.54696	0.01073	-0.05865	-0.00114	0.54487	0.00954	-0.06726	0.000391063
									0.54947	0.01265	-0.05803	-0.000126564	0.54106	0.01075	-0.05982	-0.00111	0.54775	0.01073	-0.05851	-0.00114	0.54565	0.00954	-0.06714	0.000390356
									0.55026	0.01265	-0.05787	-0.000127194	0.54184	0.01075	-0.05968	-0.00111	0.54854	0.01072	-0.05837	-0.00115	0.54643	0.00954	-0.06701	0.000389637
									0.55105	0.01265	-0.05771	-0.000127834	0.54262	0.01074	-0.05954	-0.00111	0.54932	0.01072	-0.05824	-0.00115	0.54721	0.00954	-0.06688	0.000388905
									0.55184	0.01264	-0.05756	-0.000128481	0.54341	0.01074	-0.0594	-0.00112	0.55011	0.01072	-0.0581	-0.00115	0.54799	0.00954	-0.06675	0.00038816
									0.55263	0.01264	-0.0574	-0.000129138	0.54419	0.01074	-0.05926	-0.00112	0.55089	0.01072	-0.05796	-0.00116	0.54877	0.00954	-0.06663	0.000387402
									0.55342	0.01264	-0.05724	-0.000129804	0.54497	0.01074	-0.05912	-0.00112	0.55168	0.01071	-0.05783	-0.00116	0.54955	0.00954	-0.0665	0.000386631
									0.55421	0.01263	-0.05709	-0.00013048	0.54575	0.01073	-0.05897	-0.00113	0.55247	0.01071	-0.05769	-0.00116	0.55033	0.00954	-0.06637	0.000385847
									0.555	0.01263	-0.05693	-0.000131164	0.54653	0.01073	-0.05883	-0.00113	0.55325	0.01071	-0.05755	-0.00116	0.55111	0.00954	-0.06624	0.000385049
									0.55579	0.01263	-0.05677	-0.000131858	0.54732	0.01073	-0.05869	-0.00113	0.55404	0.0107	-0.05741	-0.00117	0.55189	0.00954	-0.06612	0.000384238
									0.55658	0.01262	-0.05662	-0.000132562	0.5481	0.01072	-0.05855	-0.00114	0.55482	0.0107	-0.05728	-0.00117	0.55267	0.00954	-0.06599	0.000383412
									0.55737	0.01262	-0.05646	-0.000133276	0.54888	0.01072	-0.05841	-0.00114	0.55561	0.0107	-0.05714	-0.00117	0.55345	0.00954	-0.06586	0.000382572
									0.55816	0.01261	-0.0563	-0.000133999	0.54966	0.01072	-0.05827	-0.00114	0.5564	0.01069	-0.057	-0.00118	0.55423	0.00954	-0.06574	0.000381717
									0.55895	0.01261	-0.05615	-0.000134733	0.55044	0.01072	-0.05813	-0.00115	0.55718	0.01069	-0.05687	-0.00118	0.55501	0.00954	-0.06561	0.000380847
									0.55974	0.01261	-0.05599	-0.000135476	0.55123	0.01071	-0.05799	-0.00115	0.55797	0.01069	-0.05673	-0.00118	0.55579	0.00954	-0.06548	0.000379963
									0.56053	0.0126	-0.05583	-0.00013623	0.55201	0.01071	-0.05785	-0.00115	0.55876	0.01069	-0.05659	-0.00118	0.55657	0.00954	-0.06535	0.000379062
									0.56132	0.0126	-0.05568	-0.000136994	0.55279	0.01071	-0.0577	-0.00116	0.55954	0.01068	-0.05646	-0.00119	0.55735	0.00954	-0.06523	0.000378147
									0.56211	0.0126	-0.05552	-0.000137769	0.55357	0.01071	-0.05756	-0.00116	0.56033	0.01068	-0.05632	-0.00119	0.55813	0.00954	-0.0651	0.000377215
									0.5629	0.01259	-0.05536	-0.000138555	0.55435	0.0107	-0.05742	-0.00117	0.56111	0.01068	-0.05618	-0.00119	0.55891	0.00954	-0.06497	0.000376267
									0.56369	0.01259	-0.05521	-0.000139352	0.55514	0.0107	-0.05728	-0.00117	0.5619	0.01067	-0.05604	-0.0012	0.55969	0.00954	-0.06484	0.000375303
									0.56448	0.01258	-0.05505	-0.000140159	0.55592	0.0107	-0.05714	-0.00117	0.56269	0.01067	-0.05591	-0.0012	0.56047	0.00954	-0.06472	0.000374321
									0.56527	0.01258	-0.05489	-0.000140978	0.5567	0.01069	-0.057	-0.00118	0.56347	0.01067	-0.05577	-0.0012	0.56125	0.00954	-0.06459	0.000373323
									0.56606	0.01258	-0.05474	-0.000141809	0.55748	0.01069	-0.05686	-0.00118	0.56426	0.01067	-0.05563	-0.00121	0.56203	0.00954	-0.06446	0.000372308
									0.56685	0.01257	-0.05458	-0.00014265	0.55826	0.01069	-0.05672	-0.00118	0.56504	0.01066	-0.0555	-0.00121	0.56281	0.00954	-0.06433	0.000371274
									0.56764	0.01257	-0.05442	-0.000143504	0.55905	0.01069	-0.05658	-0.00119	0.56583	0.01066	-0.05536	-0.00121	0.56359	0.00954	-0.06421	0.000370223
									0.56843	0.01257	-0.05427	-0.000144369	0.55983	0.01068	-0.05644	-0.00119	0.56662	0.01066	-0.05522	-0.00121	0.56438	0.00954	-0.06408	0.000369153
									0.56922	0.01256	-0.05411	-0.000145246	0.56061	0.01068	-0.05629	-0.00119	0.5674	0.01065	-0.05509	-0.00122	0.56516	0.00954	-0.06395	0.000368065
									0.57001	0.01256	-0.05395	-0.000146135	0.56139	0.01068	-0.05615	-0.0012	0.56819	0.01065	-0.05495	-0.00122	0.56594	0.00954	-0.06383	0.000366958
									0.5708	0.01256	-0.0538	-0.000147037	0.56218	0.01068	-0.05601	-0.0012	0.56897	0.01065	-0.05481	-0.00122	0.56672	0.00954	-0.0637	0.000365832
									0.57159	0.01255	-0.05364	-0.000147951	0.56296	0.01067	-0.05587	-0.0012	0.56976	0.01064	-0.05467	-0.00123	0.5675	0.00953	-0.06357	0.000364685
									0.57238	0.01255	-0.05348	-0.000148878	0.56374	0.01067	-0.05573	-0.00121	0.57055	0.01064	-0.05454	-0.00123	0.56828	0.00953	-0.06344	0.000363519
									0.57317	0.01254	-0.05333	-0.000149818	0.56452	0.01067	-0.05559	-0.00121	0.57133	0.01064	-0.0544	-0.00123	0.56906	0.00953	-0.06332	0.000362333
									0.57396	0.01254	-0.05317	-0.000150771	0.5653	0.01066	-0.05545	-0.00121	0.57212	0.01064	-0.05426	-0.00124	0.56984	0.00953	-0.06319	0.000361126
									0.57475	0.01254	-0.05301	-0.000151737	0.56609	0.01066	-0.05531	-0.00122	0.5729	0.01063	-0.05413	-0.00124	0.57062	0.00953	-0.06306	0.000359898
									0.57554	0.01253	-0.05286	-0.000152716	0.56687	0.01066	-0.05517	-0.00122	0.57369	0.01063	-0.05399	-0.00124	0.5714	0.00953	-0.06293	0.000358649
									0.57633	0.01253	-0.0527	-0.000153709	0.56765	0.01066	-0.05503	-0.00123	0.57448	0.01063	-0.05385	-0.00124	0.57218	0.00953	-0.06281	0.000357378
									0.57712	0.01253	-0.05254	-0.000154716	0.56843	0.01065	-0.05488	-0.00123	0.57526	0.01062	-0.05371	-0.00125	0.57296	0.00953	-0.06268	0.000356084
									0.57791	0.01252	-0.05239	-0.000155737	0.56921	0.01065	-0.05474	-0.00123	0.57605	0.01062	-0.05358	-0.00125	0.57374	0.00953	-0.06255	0.000354768
									0.5787	0.01252	-0.05223	-0.000156772	0.57	0.01065	-0.0546	-0.00124	0.57684	0.01062	-0.05344	-0.00125	0.57452	0.00953	-0.06242	0.00035343
									0.57949	0.01252	-0.05207	-0.000157821	0.57078	0.01065	-0.05446	-0.00124	0.57762	0.01061	-0.0533	-0.00126	0.5753	0.00953	-0.0623	0.000352067
									0.58028	0.01251	-0.05192	-0.000158884	0.57156	0.01064	-0.05432	-0.00124	0.57841	0.01061	-0.05317	-0.00126	0.57608	0.00953	-0.06217	0.000350681
									0.58107	0.01251	-0.05176	-0.000159963	0.57234	0.01064	-0.05418	-0.00125	0.57919	0.01061	-0.05303	-0.00126	0.57686	0.00953	-0.06204	0.000349271
									0.58186	0.0125	-0.0516	-0.000161056	0.57312	0.01064	-0.05404	-0.00125	0.57998	0.01061	-0.05289	-0.00127	0.57764	0.00953	-0.06192	0.000347837
									0.58265	0.0125	-0.05145	-0.000162165	0.57391	0.01063	-0.0539	-0.00125	0.58077	0.0106	-0.05276	-0.00127	0.57842	0.00953	-0.06179	0.000346377
									0.58344	0.0125	-0.05129	-0.000163289	0.57469	0.01063	-0.05376	-0.00126	0.58155	0.0106	-0.05262	-0.00127	0.5792	0.00953	-0.06166	0.000344892
									0.58423	0.01249	-0.05113	-0.000164429	0.57547	0.01063	-0.05361	-0.00126	0.58234	0.0106	-0.05248	-0.00128	0.57998	0.00953	-0.06153	0.000343381
									0.58502	0.01249	-0.05098	-0.000165584	0.57625	0.01063	-0.05347	-0.00126	0.58312	0.01059	-0.05234	-0.00128	0.58076	0.00953	-0.06141	0.000341843
									0.58581	0.01249	-0.05082	-0.000166755	0.57703	0.01062	-0.05333	-0.00127	0.58391	0.01059	-0.05221	-0.00128	0.58154	0.00953	-0.06128	0.000340279
									0.5866	0.01248	-0.05066	-0.000167943	0.57782	0.01062	-0.05319	-0.00127	0.5847	0.01059	-0.05207	-0.00128	0.58232	0.00953	-0.06115	0.000338688
									0.58739	0.01248	-0.05051	-0.000169147	0.5786	0.01062	-0.05305	-0.00128	0.58548	0.01058	-0.05193	-0.00129	0.5831	0.00953	-0.06102	0.000337068
									0.58818	0.01248	-0.05035	-0.000170368	0.57938	0.01062	-0.05291	-0.00128	0.58627	0.01058	-0.0518	-0.00129	0.58388	0.00953	-0.0609	0.000335421
									0.58897	0.01247	-0.05019	-0.000171606	0.58016	0.01061	-0.05277	-0.00128	0.58705	0.01058	-0.05166	-0.00129	0.58466	0.00953	-0.06077	0.000333744
									0.58976	0.01247	-0.05004	-0.000172861	0.58095	0.01061	-0.05263	-0.00129	0.58784	0.01058	-0.05152	-0.0013	0.58544	0.00953	-0.06064	0.000332039
									0.59055	0.01246	-0.04988	-0.000174133	0.58173	0.01061	-0.05249	-0.00129	0.58863	0.01057	-0.05139	-0.0013	0.58622	0.00953	-0.06052	0.000330303
									0.59134	0.01246	-0.04972	-0.000175423	0.58251	0.0106	-0.05235	-0.00129	0.58941	0.01057	-0.05125	-0.0013	0.587	0.00953	-0.06039	0.000328538
									0.59213	0.01246	-0.04957	-0.000176731	0.58329	0.0106	-0.0522	-0.0013	0.5902	0.01057	-0.05111	-0.00131	0.58778	0.00953	-0.06026	0.000326741
									0.59292	0.01245	-0.04941	-0.000178057	0.58407	0.0106	-0.05206	-0.0013	0.59098	0.01056	-0.05097	-0.00131	0.58856	0.00953	-0.06013	0.000324913
									0.59371	0.01245	-0.04925	-0.000179401	0.58486	0.0106	-0.05192	-0.00131	0.59177	0.01056	-0.05084	-0.00131	0.58934	0.00953	-0.06001	0.000323053
									0.5945	0.01245	-0.0491	-0.000180764	0.58564	0.01059	-0.05178	-0.00131	0.59256	0.01056	-0.0507	-0.00132	0.59012	0.00953	-0.05988	0.000321161
									0.59529	0.01244	-0.04894	-0.000182146	0.58642	0.01059	-0.05164	-0.00131	0.59334	0.01055	-0.05056	-0.00132	0.5909	0.00953	-0.05975	0.000319235
									0.59608	0.01244	-0.04878	-0.000183547	0.5872	0.01059	-0.0515	-0.00132	0.59413	0.01055	-0.05043	-0.00132	0.59168	0.00953	-0.05962	0.000317276
									0.59687	0.01244	-0.04863	-0.000184967	0.58798	0.01059	-0.05136	-0.00132	0.59492	0.01055	-0.05029	-0.00133	0.59247	0.00953	-0.0595	0.000315283
									0.59766	0.01243	-0.04847	-0.000186408	0.58877	0.01058	-0.05122	-0.00132	0.5957	0.01055	-0.05015	-0.00133	0.59325	0.00953	-0.05937	0.000313255
									0.59845	0.01243	-0.04831	-0.000187868	0.58955	0.01058	-0.05108	-0.00133	0.59649	0.01054	-0.05001	-0.00133	0.59403	0.00953	-0.05924	0.000311191
									0.59924	0.01242	-0.04816	-0.000189348	0.59033	0.01058	-0.05093	-0.00133	0.59727	0.01054	-0.04988	-0.00133	0.59481	0.00953	-0.05911	0.000309092
									0.60003	0.01242	-0.048	-0.000190849	0.59111	0.01057	-0.05079	-0.00134	0.59806	0.01054	-0.04974	-0.00134	0.59559	0.00953	-0.05899	0.000306955
									0.60082	0.01242	-0.04784	-0.000192371	0.59189	0.01057	-0.05065	-0.00134	0.59885	0.01053	-0.0496	-0.00134	0.59637	0.00953	-0.05886	0.000304781
									0.60161	0.01241	-0.04769	-0.000193914	0.59268	0.01057	-0.05051	-0.00134	0.59963	0.01053	-0.04947	-0.00134	0.59715	0.00953	-0.05873	0.00030257
									0.6024	0.01241	-0.04753	-0.000195478	0.59346	0.01057	-0.05037	-0.00135	0.60042	0.01053	-0.04933	-0.00135	0.59793	0.00953	-0.05861	0.000300319
									0.60319	0.01241	-0.04737	-0.000197064	0.59424	0.01056	-0.05023	-0.00135	0.6012	0.01052	-0.04919	-0.00135	0.59871	0.00953	-0.05848	0.000298029
									0.60398	0.0124	-0.04722	-0.000198672	0.59502	0.01056	-0.05009	-0.00135	0.60199	0.01052	-0.04906	-0.00135	0.59949	0.00953	-0.05835	0.000295699
									0.60477	0.0124	-0.04706	-0.000200302	0.5958	0.01056	-0.04995	-0.00136	0.60278	0.01052	-0.04892	-0.00136	0.60027	0.00953	-0.05822	0.000293329
									0.60556	0.01239	-0.0469	-0.000201955	0.59659	0.01056	-0.04981	-0.00136	0.60356	0.01052	-0.04878	-0.00136	0.60105	0.00953	-0.0581	0.000290917
									0.60635	0.01239	-0.04675	-0.00020363	0.59737	0.01055	-0.04967	-0.00137	0.60435	0.01051	-0.04864	-0.00136	0.60183	0.00953	-0.05797	0.000288462
									0.60714	0.01239	-0.04659	-0.000205329	0.59815	0.01055	-0.04952	-0.00137	0.60513	0.01051	-0.04851	-0.00137	0.60261	0.00953	-0.05784	0.000285965
									0.60793	0.01238	-0.04643	-0.000207052	0.59893	0.01055	-0.04938	-0.00137	0.60592	0.01051	-0.04837	-0.00137	0.60339	0.00953	-0.05771	0.000283424
									0.60872	0.01238	-0.04628	-0.000208798	0.59972	0.01054	-0.04924	-0.00138	0.60671	0.0105	-0.04823	-0.00137	0.60417	0.00953	-0.05759	0.000280838
									0.60951	0.01238	-0.04612	-0.000210569	0.6005	0.01054	-0.0491	-0.00138	0.60749	0.0105	-0.0481	-0.00138	0.60495	0.00953	-0.05746	0.000278208
									0.6103	0.01237	-0.04596	-0.000212364	0.60128	0.01054	-0.04896	-0.00138	0.60828	0.0105	-0.04796	-0.00138	0.60573	0.00953	-0.05733	0.000275531
									0.61109	0.01237	-0.04581	-0.000214184	0.60206	0.01054	-0.04882	-0.00139	0.60906	0.01049	-0.04782	-0.00138	0.60651	0.00953	-0.0572	0.000272807
									0.61188	0.01237	-0.04565	-0.000216029	0.60284	0.01053	-0.04868	-0.00139	0.60985	0.01049	-0.04769	-0.00139	0.60729	0.00953	-0.05708	0.000270035
									0.61267	0.01236	-0.04549	-0.0002179	0.60363	0.01053	-0.04854	-0.0014	0.61064	0.01049	-0.04755	-0.00139	0.60807	0.00953	-0.05695	0.000267215
									0.61346	0.01236	-0.04534	-0.000219797	0.60441	0.01053	-0.0484	-0.0014	0.61142	0.01049	-0.04741	-0.00139	0.60885	0.00953	-0.05682	0.000264346
									0.61425	0.01235	-0.04518	-0.00022172	0.60519	0.01053	-0.04826	-0.0014	0.61221	0.01048	-0.04727	-0.0014	0.60963	0.00953	-0.0567	0.000261426
									0.61504	0.01235	-0.04502	-0.00022367	0.60597	0.01052	-0.04811	-0.00141	0.61299	0.01048	-0.04714	-0.0014	0.61041	0.00953	-0.05657	0.000258455
									0.61583	0.01235	-0.04487	-0.000225647	0.60675	0.01052	-0.04797	-0.00141	0.61378	0.01048	-0.047	-0.0014	0.61119	0.00953	-0.05644	0.000255432
									0.61662	0.01234	-0.04471	-0.000227651	0.60754	0.01052	-0.04783	-0.00142	0.61457	0.01047	-0.04686	-0.00141	0.61197	0.00953	-0.05631	0.000252356
									0.61741	0.01234	-0.04455	-0.000229683	0.60832	0.01051	-0.04769	-0.00142	0.61535	0.01047	-0.04673	-0.00141	0.61275	0.00953	-0.05619	0.000249226
									0.6182	0.01234	-0.0444	-0.000231743	0.6091	0.01051	-0.04755	-0.00142	0.61614	0.01047	-0.04659	-0.00141	0.61353	0.00953	-0.05606	0.000246042
									0.61899	0.01233	-0.04424	-0.000233832	0.60988	0.01051	-0.04741	-0.00143	0.61693	0.01046	-0.04645	-0.00142	0.61431	0.00953	-0.05593	0.000242801
									0.61978	0.01233	-0.04408	-0.00023595	0.61066	0.01051	-0.04727	-0.00143	0.61771	0.01046	-0.04631	-0.00142	0.61509	0.00953	-0.0558	0.000239504
									0.62057	0.01233	-0.04393	-0.000238097	0.61145	0.0105	-0.04713	-0.00144	0.6185	0.01046	-0.04618	-0.00142	0.61587	0.00953	-0.05568	0.000236148
									0.62136	0.01232	-0.04377	-0.000240274	0.61223	0.0105	-0.04699	-0.00144	0.61928	0.01046	-0.04604	-0.00143	0.61665	0.00953	-0.05555	0.000232734
									0.62215	0.01232	-0.04361	-0.000242481	0.61301	0.0105	-0.04684	-0.00144	0.62007	0.01045	-0.0459	-0.00143	0.61743	0.00953	-0.05542	0.00022926
									0.62294	0.01231	-0.04346	-0.000244719	0.61379	0.0105	-0.0467	-0.00145	0.62086	0.01045	-0.04577	-0.00143	0.61821	0.00953	-0.05529	0.000225725
									0.62373	0.01231	-0.0433	-0.000246987	0.61457	0.01049	-0.04656	-0.00145	0.62164	0.01045	-0.04563	-0.00144	0.61899	0.00953	-0.05517	0.000222128
									0.62452	0.01231	-0.04314	-0.000249287	0.61536	0.01049	-0.04642	-0.00146	0.62243	0.01044	-0.04549	-0.00144	0.61977	0.00953	-0.05504	0.000218468
									0.62531	0.0123	-0.04299	-0.000251619	0.61614	0.01049	-0.04628	-0.00146	0.62321	0.01044	-0.04536	-0.00144	0.62056	0.00953	-0.05491	0.000214743
									0.6261	0.0123	-0.04283	-0.000253984	0.61692	0.01048	-0.04614	-0.00146	0.624	0.01044	-0.04522	-0.00145	0.62134	0.00953	-0.05479	0.000210953
									0.62689	0.0123	-0.04267	-0.000256381	0.6177	0.01048	-0.046	-0.00147	0.62479	0.01043	-0.04508	-0.00145	0.62212	0.00953	-0.05466	0.000207097
									0.62768	0.01229	-0.04252	-0.000258811	0.61849	0.01048	-0.04586	-0.00147	0.62557	0.01043	-0.04494	-0.00145	0.6229	0.00953	-0.05453	0.000203173
									0.62847	0.01229	-0.04236	-0.000261276	0.61927	0.01048	-0.04572	-0.00148	0.62636	0.01043	-0.04481	-0.00146	0.62368	0.00953	-0.0544	0.00019918
									0.62926	0.01229	-0.0422	-0.000263774	0.62005	0.01047	-0.04558	-0.00148	0.62714	0.01043	-0.04467	-0.00146	0.62446	0.00953	-0.05428	0.000195117
									0.63005	0.01228	-0.04205	-0.000266307	0.62083	0.01047	-0.04543	-0.00148	0.62793	0.01042	-0.04453	-0.00146	0.62524	0.00953	-0.05415	0.000190982
									0.63084	0.01228	-0.04189	-0.000268875	0.62161	0.01047	-0.04529	-0.00149	0.62872	0.01042	-0.0444	-0.00147	0.62602	0.00953	-0.05402	0.000186775
									0.63163	0.01227	-0.04173	-0.000271478	0.6224	0.01047	-0.04515	-0.00149	0.6295	0.01042	-0.04426	-0.00147	0.6268	0.00953	-0.05389	0.000182494
									0.63242	0.01227	-0.04158	-0.000274118	0.62318	0.01046	-0.04501	-0.0015	0.63029	0.01041	-0.04412	-0.00147	0.62758	0.00953	-0.05377	0.000178138
									0.63321	0.01227	-0.04142	-0.000276795	0.62396	0.01046	-0.04487	-0.0015	0.63107	0.01041	-0.04399	-0.00148	0.62836	0.00953	-0.05364	0.000173705
									0.634	0.01226	-0.04126	-0.000279508	0.62474	0.01046	-0.04473	-0.0015	0.63186	0.01041	-0.04385	-0.00148	0.62914	0.00953	-0.05351	0.000169194
									0.63479	0.01226	-0.04111	-0.000282259	0.62552	0.01045	-0.04459	-0.00151	0.63265	0.0104	-0.04371	-0.00148	0.62992	0.00953	-0.05338	0.000164604
									0.63558	0.01226	-0.04095	-0.000285048	0.62631	0.01045	-0.04445	-0.00151	0.63343	0.0104	-0.04357	-0.00149	0.6307	0.00953	-0.05326	0.000159933
									0.63637	0.01225	-0.04079	-0.000287876	0.62709	0.01045	-0.04431	-0.00152	0.63422	0.0104	-0.04344	-0.00149	0.63148	0.00953	-0.05313	0.00015518
									0.63716	0.01225	-0.04064	-0.000290743	0.62787	0.01045	-0.04416	-0.00152	0.63501	0.0104	-0.0433	-0.00149	0.63226	0.00953	-0.053	0.000150344
									0.63795	0.01225	-0.04048	-0.00029365	0.62865	0.01044	-0.04402	-0.00152	0.63579	0.01039	-0.04316	-0.0015	0.63304	0.00953	-0.05288	0.000145422
									0.63874	0.01224	-0.04032	-0.000296598	0.62943	0.01044	-0.04388	-0.00153	0.63658	0.01039	-0.04303	-0.0015	0.63382	0.00953	-0.05275	0.000140414
									0.63953	0.01224	-0.04017	-0.000299586	0.63022	0.01044	-0.04374	-0.00153	0.63736	0.01039	-0.04289	-0.00151	0.6346	0.00953	-0.05262	0.000135317
									0.64032	0.01223	-0.04001	-0.000302615	0.631	0.01044	-0.0436	-0.00154	0.63815	0.01038	-0.04275	-0.00151	0.63538	0.00953	-0.05249	0.000130131
									0.64111	0.01223	-0.03985	-0.000305687	0.63178	0.01043	-0.04346	-0.00154	0.63894	0.01038	-0.04261	-0.00151	0.63616	0.00953	-0.05237	0.000124854
									0.6419	0.01223	-0.0397	-0.000308801	0.63256	0.01043	-0.04332	-0.00154	0.63972	0.01038	-0.04248	-0.00152	0.63694	0.00953	-0.05224	0.000119484
									0.64269	0.01222	-0.03954	-0.000311958	0.63334	0.01043	-0.04318	-0.00155	0.64051	0.01037	-0.04234	-0.00152	0.63772	0.00953	-0.05211	0.000114019
									0.64348	0.01222	-0.03938	-0.000315159	0.63413	0.01042	-0.04304	-0.00155	0.64129	0.01037	-0.0422	-0.00152	0.6385	0.00953	-0.05198	0.000108458
									0.64427	0.01222	-0.03923	-0.000318405	0.63491	0.01042	-0.0429	-0.00156	0.64208	0.01037	-0.04207	-0.00153	0.63928	0.00953	-0.05186	0.000102799
									0.64506	0.01221	-0.03907	-0.000321695	0.63569	0.01042	-0.04275	-0.00156	0.64287	0.01037	-0.04193	-0.00153	0.64006	0.00953	-0.05173	9.70408e-05
									0.64585	0.01221	-0.03891	-0.000325031	0.63647	0.01042	-0.04261	-0.00157	0.64365	0.01036	-0.04179	-0.00153	0.64084	0.00953	-0.0516	9.11809e-05
									0.64664	0.0122	-0.03876	-0.000328413	0.63726	0.01041	-0.04247	-0.00157	0.64444	0.01036	-0.04166	-0.00154	0.64162	0.00953	-0.05147	8.52177e-05
									0.64743	0.0122	-0.0386	-0.000331843	0.63804	0.01041	-0.04233	-0.00157	0.64522	0.01036	-0.04152	-0.00154	0.6424	0.00953	-0.05135	7.91495e-05
									0.64822	0.0122	-0.03844	-0.000335319	0.63882	0.01041	-0.04219	-0.00158	0.64601	0.01035	-0.04138	-0.00154	0.64318	0.00953	-0.05122	7.29744e-05
									0.64901	0.01219	-0.03829	-0.000338844	0.6396	0.01041	-0.04205	-0.00158	0.6468	0.01035	-0.04124	-0.00155	0.64396	0.00953	-0.05109	6.66904e-05
									0.6498	0.01219	-0.03813	-0.000342418	0.64038	0.0104	-0.04191	-0.00159	0.64758	0.01035	-0.04111	-0.00155	0.64474	0.00953	-0.05097	6.02957e-05
									0.65059	0.01219	-0.03797	-0.000346042	0.64117	0.0104	-0.04177	-0.00159	0.64837	0.01034	-0.04097	-0.00156	0.64552	0.00953	-0.05084	5.37883e-05
									0.65138	0.01218	-0.03782	-0.000349715	0.64195	0.0104	-0.04163	-0.0016	0.64915	0.01034	-0.04083	-0.00156	0.6463	0.00953	-0.05071	4.71661e-05
									0.65217	0.01218	-0.03766	-0.00035344	0.64273	0.01039	-0.04149	-0.0016	0.64994	0.01034	-0.0407	-0.00156	0.64708	0.00953	-0.05058	4.04272e-05
									0.65296	0.01218	-0.0375	-0.000357216	0.64351	0.01039	-0.04134	-0.0016	0.65073	0.01034	-0.04056	-0.00157	0.64787	0.00953	-0.05046	3.35695e-05
									0.65375	0.01217	-0.03735	-0.000361045	0.64429	0.01039	-0.0412	-0.00161	0.65151	0.01033	-0.04042	-0.00157	0.64865	0.00953	-0.05033	2.65908e-05
									0.65454	0.01217	-0.03719	-0.000364927	0.64508	0.01039	-0.04106	-0.00161	0.6523	0.01033	-0.04029	-0.00157	0.64943	0.00953	-0.0502	1.9489e-05
									0.65533	0.01216	-0.03703	-0.000368862	0.64586	0.01038	-0.04092	-0.00162	0.65309	0.01033	-0.04015	-0.00158	0.65021	0.00953	-0.05007	1.22619e-05
									0.65612	0.01216	-0.03688	-0.000372852	0.64664	0.01038	-0.04078	-0.00162	0.65387	0.01032	-0.04001	-0.00158	0.65099	0.00953	-0.04995	4.90726e-06
									0.65691	0.01216	-0.03672	-0.000376898	0.64742	0.01038	-0.04064	-0.00162	0.65466	0.01032	-0.03987	-0.00158	0.65177	0.00953	-0.04982	-2.57712e-06
									0.6577	0.01215	-0.03656	-0.000380999	0.6482	0.01038	-0.0405	-0.00163	0.65544	0.01032	-0.03974	-0.00159	0.65255	0.00953	-0.04969	-1.01936e-05
									0.65849	0.01215	-0.03641	-0.000385158	0.64899	0.01037	-0.04036	-0.00163	0.65623	0.01031	-0.0396	-0.00159	0.65333	0.00953	-0.04956	-1.79445e-05
									0.65928	0.01215	-0.03625	-0.000389374	0.64977	0.01037	-0.04022	-0.00164	0.65702	0.01031	-0.03946	-0.0016	0.65411	0.00953	-0.04944	-2.58323e-05
									0.66007	0.01214	-0.03609	-0.000393648	0.65055	0.01037	-0.04007	-0.00164	0.6578	0.01031	-0.03933	-0.0016	0.65489	0.00953	-0.04931	-3.38593e-05
									0.66086	0.01214	-0.03594	-0.000397982	0.65133	0.01036	-0.03993	-0.00165	0.65859	0.01031	-0.03919	-0.0016	0.65567	0.00953	-0.04918	-4.2028e-05
									0.66165	0.01214	-0.03578	-0.000402376	0.65211	0.01036	-0.03979	-0.00165	0.65937	0.0103	-0.03905	-0.00161	0.65645	0.00953	-0.04906	-5.03411e-05
									0.66244	0.01213	-0.03562	-0.000406831	0.6529	0.01036	-0.03965	-0.00166	0.66016	0.0103	-0.03891	-0.00161	0.65723	0.00953	-0.04893	-5.88009e-05
									0.66323	0.01213	-0.03547	-0.000411347	0.65368	0.01036	-0.03951	-0.00166	0.66095	0.0103	-0.03878	-0.00161	0.65801	0.00953	-0.0488	-6.74103e-05
									0.66402	0.01212	-0.03531	-0.000415926	0.65446	0.01035	-0.03937	-0.00166	0.66173	0.01029	-0.03864	-0.00162	0.65879	0.00953	-0.04867	-7.61717e-05
									0.66481	0.01212	-0.03515	-0.000420569	0.65524	0.01035	-0.03923	-0.00167	0.66252	0.01029	-0.0385	-0.00162	0.65957	0.00953	-0.04855	-8.50879e-05
									0.6656	0.01212	-0.035	-0.000425276	0.65603	0.01035	-0.03909	-0.00167	0.6633	0.01029	-0.03837	-0.00163	0.66035	0.00953	-0.04842	-9.41618e-05
									0.66639	0.01211	-0.03484	-0.000430049	0.65681	0.01035	-0.03895	-0.00168	0.66409	0.01028	-0.03823	-0.00163	0.66113	0.00953	-0.04829	-0.000103396
									0.66718	0.01211	-0.03468	-0.000434887	0.65759	0.01034	-0.03881	-0.00168	0.66488	0.01028	-0.03809	-0.00163	0.66191	0.00953	-0.04816	-0.000112793
									0.66797	0.01211	-0.03453	-0.000439793	0.65837	0.01034	-0.03866	-0.00169	0.66566	0.01028	-0.03796	-0.00164	0.66269	0.00953	-0.04804	-0.000122357
									0.66876	0.0121	-0.03437	-0.000444766	0.65915	0.01034	-0.03852	-0.00169	0.66645	0.01028	-0.03782	-0.00164	0.66347	0.00953	-0.04791	-0.00013209
									0.66955	0.0121	-0.03421	-0.000449809	0.65994	0.01033	-0.03838	-0.00169	0.66723	0.01027	-0.03768	-0.00165	0.66425	0.00953	-0.04778	-0.000141995
									0.67034	0.0121	-0.03406	-0.000454922	0.66072	0.01033	-0.03824	-0.0017	0.66802	0.01027	-0.03754	-0.00165	0.66503	0.00953	-0.04765	-0.000152075
									0.67113	0.01209	-0.0339	-0.000460105	0.6615	0.01033	-0.0381	-0.0017	0.66881	0.01027	-0.03741	-0.00165	0.66581	0.00953	-0.04753	-0.000162333
									0.67192	0.01209	-0.03374	-0.00046536	0.66228	0.01033	-0.03796	-0.00171	0.66959	0.01026	-0.03727	-0.00166	0.66659	0.00953	-0.0474	-0.000172773
									0.67271	0.01208	-0.03359	-0.000470688	0.66306	0.01032	-0.03782	-0.00171	0.67038	0.01026	-0.03713	-0.00166	0.66737	0.00953	-0.04727	-0.000183398
									0.6735	0.01208	-0.03343	-0.000476091	0.66385	0.01032	-0.03768	-0.00172	0.67117	0.01026	-0.037	-0.00167	0.66815	0.00953	-0.04715	-0.00019421
									0.67429	0.01208	-0.03327	-0.000481568	0.66463	0.01032	-0.03754	-0.00172	0.67195	0.01026	-0.03686	-0.00167	0.66893	0.00953	-0.04702	-0.000205214
									0.67508	0.01207	-0.03312	-0.00048712	0.66541	0.01031	-0.03739	-0.00173	0.67274	0.01025	-0.03672	-0.00167	0.66971	0.00953	-0.04689	-0.000216413
									0.67587	0.01207	-0.03296	-0.00049275	0.66619	0.01031	-0.03725	-0.00173	0.67352	0.01025	-0.03659	-0.00168	0.67049	0.00953	-0.04676	-0.00022781
									0.67666	0.01207	-0.03281	-0.000498458	0.66697	0.01031	-0.03711	-0.00173	0.67431	0.01025	-0.03645	-0.00168	0.67127	0.00953	-0.04664	-0.000239409
									0.67745	0.01206	-0.03265	-0.000504245	0.66776	0.01031	-0.03697	-0.00174	0.6751	0.01024	-0.03631	-0.00169	0.67205	0.00953	-0.04651	-0.000251214
									0.67824	0.01206	-0.03249	-0.000510113	0.66854	0.0103	-0.03683	-0.00174	0.67588	0.01024	-0.03617	-0.00169	0.67283	0.00953	-0.04638	-0.000263227
									0.67903	0.01206	-0.03234	-0.000516062	0.66932	0.0103	-0.03669	-0.00175	0.67667	0.01024	-0.03604	-0.00169	0.67361	0.00953	-0.04625	-0.000275454
									0.67982	0.01205	-0.03218	-0.000522093	0.6701	0.0103	-0.03655	-0.00175	0.67745	0.01023	-0.0359	-0.0017	0.67439	0.00953	-0.04613	-0.000287897
									0.68061	0.01205	-0.03202	-0.000528208	0.67088	0.0103	-0.03641	-0.00176	0.67824	0.01023	-0.03576	-0.0017	0.67517	0.00953	-0.046	-0.00030056
									0.6814	0.01204	-0.03187	-0.000534407	0.67167	0.01029	-0.03627	-0.00176	0.67903	0.01023	-0.03563	-0.00171	0.67596	0.00953	-0.04587	-0.000313448
									0.68219	0.01204	-0.03171	-0.000540693	0.67245	0.01029	-0.03613	-0.00177	0.67981	0.01023	-0.03549	-0.00171	0.67674	0.00953	-0.04575	-0.000326564
									0.68298	0.01204	-0.03155	-0.000547066	0.67323	0.01029	-0.03598	-0.00177	0.6806	0.01022	-0.03535	-0.00171	0.67752	0.00953	-0.04562	-0.000339913
									0.68377	0.01203	-0.0314	-0.000553527	0.67401	0.01028	-0.03584	-0.00178	0.68138	0.01022	-0.03521	-0.00172	0.6783	0.00953	-0.04549	-0.000353499
									0.68456	0.01203	-0.03124	-0.000560078	0.6748	0.01028	-0.0357	-0.00178	0.68217	0.01022	-0.03508	-0.00172	0.67908	0.00953	-0.04536	-0.000367325
									0.68535	0.01203	-0.03108	-0.000566719	0.67558	0.01028	-0.03556	-0.00178	0.68296	0.01021	-0.03494	-0.00173	0.67986	0.00953	-0.04524	-0.000381397
									0.68614	0.01202	-0.03093	-0.000573453	0.67636	0.01028	-0.03542	-0.00179	0.68374	0.01021	-0.0348	-0.00173	0.68064	0.00953	-0.04511	-0.000395718
									0.68693	0.01202	-0.03077	-0.00058028	0.67714	0.01027	-0.03528	-0.00179	0.68453	0.01021	-0.03467	-0.00174	0.68142	0.00953	-0.04498	-0.000410294
									0.68772	0.01202	-0.03061	-0.000587202	0.67792	0.01027	-0.03514	-0.0018	0.68531	0.0102	-0.03453	-0.00174	0.6822	0.00953	-0.04485	-0.000425128
									0.68851	0.01201	-0.03046	-0.000594219	0.67871	0.01027	-0.035	-0.0018	0.6861	0.0102	-0.03439	-0.00174	0.68298	0.00953	-0.04473	-0.000440225
									0.6893	0.01201	-0.0303	-0.000601334	0.67949	0.01027	-0.03486	-0.00181	0.68689	0.0102	-0.03426	-0.00175	0.68376	0.00953	-0.0446	-0.000455591
									0.69009	0.012	-0.03014	-0.000608548	0.68027	0.01026	-0.03472	-0.00181	0.68767	0.0102	-0.03412	-0.00175	0.68454	0.00953	-0.04447	-0.000471229
									0.69088	0.012	-0.02999	-0.000615862	0.68105	0.01026	-0.03457	-0.00182	0.68846	0.01019	-0.03398	-0.00176	0.68532	0.00953	-0.04434	-0.000487144
									0.69167	0.012	-0.02983	-0.000623277	0.68183	0.01026	-0.03443	-0.00182	0.68925	0.01019	-0.03384	-0.00176	0.6861	0.00953	-0.04422	-0.000503343
									0.69246	0.01199	-0.02967	-0.000630795	0.68262	0.01025	-0.03429	-0.00183	0.69003	0.01019	-0.03371	-0.00177	0.68688	0.00953	-0.04409	-0.000519829
									0.69325	0.01199	-0.02952	-0.000638417	0.6834	0.01025	-0.03415	-0.00183	0.69082	0.01018	-0.03357	-0.00177	0.68766	0.00953	-0.04396	-0.000536608
									0.69404	0.01199	-0.02936	-0.000646145	0.68418	0.01025	-0.03401	-0.00183	0.6916	0.01018	-0.03343	-0.00178	0.68844	0.00953	-0.04384	-0.000553685
									0.69483	0.01198	-0.0292	-0.00065398	0.68496	0.01025	-0.03387	-0.00184	0.69239	0.01018	-0.0333	-0.00178	0.68922	0.00953	-0.04371	-0.000571065
									0.69562	0.01198	-0.02905	-0.000661924	0.68574	0.01024	-0.03373	-0.00184	0.69318	0.01017	-0.03316	-0.00179	0.69	0.00953	-0.04358	-0.000588754
									0.69641	0.01198	-0.02889	-0.000669978	0.68653	0.01024	-0.03359	-0.00185	0.69396	0.01017	-0.03302	-0.00179	0.69078	0.00953	-0.04345	-0.000606758
									0.6972	0.01197	-0.02873	-0.000678144	0.68731	0.01024	-0.03345	-0.00185	0.69475	0.01017	-0.03289	-0.0018	0.69156	0.00953	-0.04333	-0.000625082
									0.69799	0.01197	-0.02858	-0.000686423	0.68809	0.01024	-0.0333	-0.00186	0.69553	0.01017	-0.03275	-0.0018	0.69234	0.00953	-0.0432	-0.000643731
									0.69878	0.01196	-0.02842	-0.000694816	0.68887	0.01023	-0.03316	-0.00186	0.69632	0.01016	-0.03261	-0.00181	0.69312	0.00953	-0.04307	-0.000662712
									0.69957	0.01196	-0.02826	-0.000703326	0.68965	0.01023	-0.03302	-0.00187	0.69711	0.01016	-0.03247	-0.00181	0.6939	0.00953	-0.04294	-0.000682031
									0.70036	0.01196	-0.02811	-0.000711955	0.69044	0.01023	-0.03288	-0.00187	0.69789	0.01016	-0.03234	-0.00182	0.69468	0.00953	-0.04282	-0.000701693
									0.70115	0.01195	-0.02795	-0.000720702	0.69122	0.01022	-0.03274	-0.00188	0.69868	0.01015	-0.0322	-0.00182	0.69546	0.00953	-0.04269	-0.000721705
									0.70194	0.01195	-0.02779	-0.000729572	0.692	0.01022	-0.0326	-0.00188	0.69946	0.01015	-0.03206	-0.00183	0.69624	0.00953	-0.04256	-0.000742073
									0.70273	0.01195	-0.02764	-0.000738564	0.69278	0.01022	-0.03246	-0.00189	0.70025	0.01015	-0.03193	-0.00183	0.69702	0.00953	-0.04243	-0.000762804
									0.70352	0.01194	-0.02748	-0.000747681	0.69357	0.01022	-0.03232	-0.00189	0.70104	0.01014	-0.03179	-0.00184	0.6978	0.00953	-0.04231	-0.000783903
									0.70431	0.01194	-0.02732	-0.000756924	0.69435	0.01021	-0.03218	-0.0019	0.70182	0.01014	-0.03165	-0.00184	0.69858	0.00953	-0.04218	-0.000805378
									0.7051	0.01193	-0.02717	-0.000766296	0.69513	0.01021	-0.03204	-0.0019	0.70261	0.01014	-0.03151	-0.00185	0.69936	0.00953	-0.04205	-0.000827236
									0.70589	0.01193	-0.02701	-0.000775798	0.69591	0.01021	-0.03189	-0.00191	0.70339	0.01014	-0.03138	-0.00185	0.70014	0.00953	-0.04193	-0.000849482
									0.70668	0.01193	-0.02685	-0.000785431	0.69669	0.01021	-0.03175	-0.00191	0.70418	0.01013	-0.03124	-0.00186	0.70092	0.00953	-0.0418	-0.000872125
									0.70747	0.01192	-0.0267	-0.000795198	0.69748	0.0102	-0.03161	-0.00192	0.70497	0.01013	-0.0311	-0.00186	0.7017	0.00953	-0.04167	-0.000895171
									0.70826	0.01192	-0.02654	-0.000805101	0.69826	0.0102	-0.03147	-0.00192	0.70575	0.01013	-0.03097	-0.00187	0.70248	0.00953	-0.04154	-0.000918627
									0.70905	0.01192	-0.02638	-0.000815141	0.69904	0.0102	-0.03133	-0.00193	0.70654	0.01012	-0.03083	-0.00188	0.70326	0.00953	-0.04142	-0.000942502
									0.70984	0.01191	-0.02623	-0.000825321	0.69982	0.01019	-0.03119	-0.00193	0.70733	0.01012	-0.03069	-0.00188	0.70405	0.00953	-0.04129	-0.000966802
									0.71063	0.01191	-0.02607	-0.000835641	0.7006	0.01019	-0.03105	-0.00194	0.70811	0.01012	-0.03056	-0.00189	0.70483	0.00953	-0.04116	-0.000991535
									0.71142	0.01191	-0.02591	-0.000846105	0.70139	0.01019	-0.03091	-0.00194	0.7089	0.01011	-0.03042	-0.00189	0.70561	0.00953	-0.04103	-0.00102
									0.71221	0.0119	-0.02576	-0.000856715	0.70217	0.01019	-0.03077	-0.00195	0.70968	0.01011	-0.03028	-0.0019	0.70639	0.00953	-0.04091	-0.00104
									0.713	0.0119	-0.0256	-0.000867471	0.70295	0.01018	-0.03062	-0.00195	0.71047	0.01011	-0.03014	-0.00191	0.70717	0.00953	-0.04078	-0.00107
									0.71379	0.01189	-0.02544	-0.000878377	0.70373	0.01018	-0.03048	-0.00196	0.71126	0.01011	-0.03001	-0.00191	0.70795	0.00953	-0.04065	-0.00109
									0.71458	0.01189	-0.02529	-0.000889435	0.70451	0.01018	-0.03034	-0.00196	0.71204	0.0101	-0.02987	-0.00192	0.70873	0.00953	-0.04052	-0.00112
									0.71537	0.01189	-0.02513	-0.000900646	0.7053	0.01018	-0.0302	-0.00197	0.71283	0.0101	-0.02973	-0.00192	0.70951	0.00953	-0.0404	-0.00115
									0.71616	0.01188	-0.02497	-0.000912012	0.70608	0.01017	-0.03006	-0.00197	0.71361	0.0101	-0.0296	-0.00193	0.71029	0.00953	-0.04027	-0.00118
									0.71695	0.01188	-0.02482	-0.000923537	0.70686	0.01017	-0.02992	-0.00198	0.7144	0.01009	-0.02946	-0.00194	0.71107	0.00953	-0.04014	-0.00121
									0.71774	0.01188	-0.02466	-0.000935222	0.70764	0.01017	-0.02978	-0.00198	0.71519	0.01009	-0.02932	-0.00195	0.71185	0.00953	-0.04002	-0.00123
									0.71853	0.01187	-0.0245	-0.000947069	0.70842	0.01016	-0.02964	-0.00199	0.71597	0.01009	-0.02919	-0.00195	0.71263	0.00953	-0.03989	-0.00126
									0.71932	0.01187	-0.02435	-0.000959081	0.70921	0.01016	-0.0295	-0.00199	0.71676	0.01008	-0.02905	-0.00196	0.71341	0.00953	-0.03976	-0.00129
									0.72011	0.01187	-0.02419	-0.00097126	0.70999	0.01016	-0.02936	-0.002	0.71754	0.01008	-0.02891	-0.00197	0.71419	0.00953	-0.03963	-0.00133
									0.7209	0.01186	-0.02403	-0.000983609	0.71077	0.01016	-0.02921	-0.002	0.71833	0.01008	-0.02877	-0.00197	0.71497	0.00953	-0.03951	-0.00136
									0.72169	0.01186	-0.02388	-0.000996129	0.71155	0.01015	-0.02907	-0.00201	0.71912	0.01008	-0.02864	-0.00198	0.71575	0.00953	-0.03938	-0.00139
									0.72248	0.01185	-0.02372	-0.00101	0.71234	0.01015	-0.02893	-0.00201	0.7199	0.01007	-0.0285	-0.00199	0.71653	0.00953	-0.03925	-0.00142
									0.72327	0.01185	-0.02356	-0.00102	0.71312	0.01015	-0.02879	-0.00202	0.72069	0.01007	-0.02836	-0.002	0.71731	0.00953	-0.03912	-0.00145
									0.72406	0.01185	-0.02341	-0.00103	0.7139	0.01015	-0.02865	-0.00202	0.72147	0.01007	-0.02823	-0.00201	0.71809	0.00953	-0.039	-0.00149
									0.72485	0.01184	-0.02325	-0.00105	0.71468	0.01014	-0.02851	-0.00203	0.72226	0.01006	-0.02809	-0.00201	0.71887	0.00953	-0.03887	-0.00152
									0.72564	0.01184	-0.02309	-0.00106	0.71546	0.01014	-0.02837	-0.00203	0.72305	0.01006	-0.02795	-0.00202	0.71965	0.00953	-0.03874	-0.00156
									0.72643	0.01184	-0.02294	-0.00108	0.71625	0.01014	-0.02823	-0.00204	0.72383	0.01006	-0.02781	-0.00203	0.72043	0.00953	-0.03861	-0.00159
									0.72722	0.01183	-0.02278	-0.00109	0.71703	0.01013	-0.02809	-0.00204	0.72462	0.01005	-0.02768	-0.00204	0.72121	0.00953	-0.03849	-0.00163
									0.72801	0.01183	-0.02262	-0.0011	0.71781	0.01013	-0.02795	-0.00205	0.72541	0.01005	-0.02754	-0.00205	0.72199	0.00953	-0.03836	-0.00166
									0.7288	0.01183	-0.02247	-0.00112	0.71859	0.01013	-0.0278	-0.00206	0.72619	0.01005	-0.0274	-0.00206	0.72277	0.00953	-0.03823	-0.0017
									0.72959	0.01182	-0.02231	-0.00113	0.71937	0.01013	-0.02766	-0.00206	0.72698	0.01005	-0.02727	-0.00207	0.72355	0.00953	-0.03811	-0.00174
									0.73038	0.01182	-0.02215	-0.00115	0.72016	0.01012	-0.02752	-0.00207	0.72776	0.01004	-0.02713	-0.00208	0.72433	0.00953	-0.03798	-0.00178
									0.73117	0.01181	-0.022	-0.00116	0.72094	0.01012	-0.02738	-0.00207	0.72855	0.01004	-0.02699	-0.00209	0.72511	0.00953	-0.03785	-0.00182
									0.73196	0.01181	-0.02184	-0.00118	0.72172	0.01012	-0.02724	-0.00208	0.72934	0.01004	-0.02686	-0.0021	0.72589	0.00953	-0.03772	-0.00186
									0.73275	0.01181	-0.02168	-0.00119	0.7225	0.01012	-0.0271	-0.00208	0.73012	0.01003	-0.02672	-0.00211	0.72667	0.00953	-0.0376	-0.0019
									0.73354	0.0118	-0.02153	-0.00121	0.72328	0.01011	-0.02696	-0.00209	0.73091	0.01003	-0.02658	-0.00212	0.72745	0.00953	-0.03747	-0.00194
									0.73433	0.0118	-0.02137	-0.00122	0.72407	0.01011	-0.02682	-0.0021	0.73169	0.01003	-0.02644	-0.00213	0.72823	0.00953	-0.03734	-0.00198
									0.73512	0.0118	-0.02121	-0.00124	0.72485	0.01011	-0.02668	-0.0021	0.73248	0.01002	-0.02631	-0.00214	0.72901	0.00953	-0.03721	-0.00202
									0.73591	0.01179	-0.02106	-0.00125	0.72563	0.0101	-0.02653	-0.00211	0.73327	0.01002	-0.02617	-0.00215	0.72979	0.00953	-0.03709	-0.00207
									0.7367	0.01179	-0.0209	-0.00127	0.72641	0.0101	-0.02639	-0.00212	0.73405	0.01002	-0.02603	-0.00217	0.73057	0.00953	-0.03696	-0.00211
									0.73749	0.01179	-0.02074	-0.00129	0.72719	0.0101	-0.02625	-0.00212	0.73484	0.01002	-0.0259	-0.00218	0.73136	0.00953	-0.03683	-0.00216
									0.73828	0.01178	-0.02059	-0.0013	0.72798	0.0101	-0.02611	-0.00213	0.73562	0.01001	-0.02576	-0.00219	0.73214	0.00953	-0.0367	-0.0022
									0.73907	0.01178	-0.02043	-0.00132	0.72876	0.01009	-0.02597	-0.00214	0.73641	0.01001	-0.02562	-0.0022	0.73292	0.00953	-0.03658	-0.00225
									0.73986	0.01177	-0.02027	-0.00134	0.72954	0.01009	-0.02583	-0.00214	0.7372	0.01001	-0.02549	-0.00222	0.7337	0.00953	-0.03645	-0.0023
									0.74065	0.01177	-0.02012	-0.00136	0.73032	0.01009	-0.02569	-0.00215	0.73798	0.01	-0.02535	-0.00223	0.73448	0.00953	-0.03632	-0.00234
									0.74144	0.01177	-0.01996	-0.00137	0.73111	0.01009	-0.02555	-0.00216	0.73877	0.01	-0.02521	-0.00225	0.73526	0.00953	-0.0362	-0.00239
									0.74223	0.01176	-0.0198	-0.00139	0.73189	0.01008	-0.02541	-0.00216	0.73955	0.01	-0.02507	-0.00226	0.73604	0.00953	-0.03607	-0.00244
									0.74302	0.01176	-0.01965	-0.00141	0.73267	0.01008	-0.02527	-0.00217	0.74034	0.00999	-0.02494	-0.00228	0.73682	0.00953	-0.03594	-0.00249
									0.74381	0.01176	-0.01949	-0.00143	0.73345	0.01008	-0.02512	-0.00218	0.74113	0.00999	-0.0248	-0.00229	0.7376	0.00953	-0.03581	-0.00255
									0.7446	0.01175	-0.01933	-0.00145	0.73423	0.01007	-0.02498	-0.00219	0.74191	0.00999	-0.02466	-0.00231	0.73838	0.00953	-0.03569	-0.0026
									0.74539	0.01175	-0.01918	-0.00147	0.73502	0.01007	-0.02484	-0.00219	0.7427	0.00999	-0.02453	-0.00232	0.73916	0.00953	-0.03556	-0.00265
									0.74618	0.01175	-0.01902	-0.00149	0.7358	0.01007	-0.0247	-0.0022	0.74349	0.00998	-0.02439	-0.00234	0.73994	0.00953	-0.03543	-0.00271
									0.74697	0.01174	-0.01886	-0.0015	0.73658	0.01007	-0.02456	-0.00221	0.74427	0.00998	-0.02425	-0.00236	0.74072	0.00953	-0.0353	-0.00276
									0.74776	0.01174	-0.01871	-0.00152	0.73736	0.01006	-0.02442	-0.00222	0.74506	0.00998	-0.02411	-0.00238	0.7415	0.00953	-0.03518	-0.00282
									0.74855	0.01173	-0.01855	-0.00155	0.73814	0.01006	-0.02428	-0.00223	0.74584	0.00997	-0.02398	-0.0024	0.74228	0.00953	-0.03505	-0.00288
									0.74934	0.01173	-0.01839	-0.00157	0.73893	0.01006	-0.02414	-0.00224	0.74663	0.00997	-0.02384	-0.00242	0.74306	0.00953	-0.03492	-0.00294
									0.75013	0.01173	-0.01824	-0.00159	0.73971	0.01006	-0.024	-0.00224	0.74742	0.00997	-0.0237	-0.00244	0.74384	0.00953	-0.03479	-0.003
									0.75092	0.01172	-0.01808	-0.00161	0.74049	0.01005	-0.02385	-0.00225	0.7482	0.00996	-0.02357	-0.00246	0.74462	0.00953	-0.03467	-0.00306
									0.75171	0.01172	-0.01792	-0.00163	0.74127	0.01005	-0.02371	-0.00226	0.74899	0.00996	-0.02343	-0.00248	0.7454	0.00953	-0.03454	-0.00312
									0.7525	0.01172	-0.01777	-0.00165	0.74205	0.01005	-0.02357	-0.00227	0.74977	0.00996	-0.02329	-0.0025	0.74618	0.00953	-0.03441	-0.00319
									0.75329	0.01171	-0.01761	-0.00167	0.74284	0.01004	-0.02343	-0.00229	0.75056	0.00996	-0.02316	-0.00253	0.74696	0.00953	-0.03429	-0.00325
									0.75408	0.01171	-0.01745	-0.0017	0.74362	0.01004	-0.02329	-0.0023	0.75135	0.00995	-0.02302	-0.00255	0.74774	0.00953	-0.03416	-0.00332
									0.75487	0.01171	-0.0173	-0.00172	0.7444	0.01004	-0.02315	-0.00231	0.75213	0.00995	-0.02288	-0.00258	0.74852	0.00953	-0.03403	-0.00338
									0.75566	0.0117	-0.01714	-0.00174	0.74518	0.01004	-0.02301	-0.00232	0.75292	0.00995	-0.02274	-0.0026	0.7493	0.00953	-0.0339	-0.00345
									0.75645	0.0117	-0.01698	-0.00177	0.74596	0.01003	-0.02287	-0.00233	0.7537	0.00994	-0.02261	-0.00263	0.75008	0.00953	-0.03378	-0.00352
									0.75724	0.01169	-0.01683	-0.00179	0.74675	0.01003	-0.02273	-0.00234	0.75449	0.00994	-0.02247	-0.00266	0.75086	0.00953	-0.03365	-0.00359
									0.75803	0.01169	-0.01667	-0.00182	0.74753	0.01003	-0.02259	-0.00236	0.75528	0.00994	-0.02233	-0.00269	0.75164	0.00953	-0.03352	-0.00366
									0.75882	0.01169	-0.01651	-0.00184	0.74831	0.01003	-0.02244	-0.00237	0.75606	0.00993	-0.0222	-0.00272	0.75242	0.00953	-0.03339	-0.00373
									0.75961	0.01168	-0.01636	-0.00187	0.74909	0.01002	-0.0223	-0.00239	0.75685	0.00993	-0.02206	-0.00275	0.7532	0.00953	-0.03327	-0.00381
									0.7604	0.01168	-0.0162	-0.00189	0.74988	0.01002	-0.02216	-0.0024	0.75763	0.00993	-0.02192	-0.00278	0.75398	0.00953	-0.03314	-0.00388
									0.76119	0.01168	-0.01604	-0.00192	0.75066	0.01002	-0.02202	-0.00242	0.75842	0.00993	-0.02179	-0.00281	0.75476	0.00953	-0.03301	-0.00396
									0.76198	0.01167	-0.01589	-0.00195	0.75144	0.01001	-0.02188	-0.00244	0.75921	0.00992	-0.02165	-0.00285	0.75554	0.00953	-0.03288	-0.00404
									0.76277	0.01167	-0.01573	-0.00197	0.75222	0.01001	-0.02174	-0.00245	0.75999	0.00992	-0.02151	-0.00288	0.75632	0.00953	-0.03276	-0.00412
									0.76356	0.01167	-0.01557	-0.002	0.753	0.01001	-0.0216	-0.00247	0.76078	0.00992	-0.02137	-0.00292	0.7571	0.00953	-0.03263	-0.0042
									0.76435	0.01166	-0.01542	-0.00203	0.75379	0.01001	-0.02146	-0.00249	0.76157	0.00991	-0.02124	-0.00296	0.75788	0.00953	-0.0325	-0.00428
									0.76514	0.01166	-0.01526	-0.00206	0.75457	0.01	-0.02132	-0.00251	0.76235	0.00991	-0.0211	-0.003	0.75866	0.00953	-0.03238	-0.00437
									0.76593	0.01165	-0.0151	-0.00209	0.75535	0.01	-0.02118	-0.00253	0.76314	0.00991	-0.02096	-0.00304	0.75945	0.00953	-0.03225	-0.00445
									0.76672	0.01165	-0.01495	-0.00212	0.75613	0.01	-0.02103	-0.00256	0.76392	0.0099	-0.02083	-0.00308	0.76023	0.00953	-0.03212	-0.00454
									0.76751	0.01165	-0.01479	-0.00215	0.75691	0.01	-0.02089	-0.00258	0.76471	0.0099	-0.02069	-0.00313	0.76101	0.00953	-0.03199	-0.00463
									0.7683	0.01164	-0.01463	-0.00219	0.7577	0.00999	-0.02075	-0.00261	0.7655	0.0099	-0.02055	-0.00318	0.76179	0.00953	-0.03187	-0.00472
									0.76909	0.01164	-0.01448	-0.00222	0.75848	0.00999	-0.02061	-0.00263	0.76628	0.0099	-0.02041	-0.00323	0.76257	0.00953	-0.03174	-0.00481
									0.76988	0.01164	-0.01432	-0.00226	0.75926	0.00999	-0.02047	-0.00266	0.76707	0.00989	-0.02028	-0.00328	0.76335	0.00953	-0.03161	-0.00491
									0.77067	0.01163	-0.01416	-0.00229	0.76004	0.00998	-0.02033	-0.00269	0.76785	0.00989	-0.02014	-0.00333	0.76413	0.00953	-0.03148	-0.005
									0.77146	0.01163	-0.01401	-0.00233	0.76082	0.00998	-0.02019	-0.00273	0.76864	0.00989	-0.02	-0.00338	0.76491	0.00953	-0.03136	-0.0051
									0.77225	0.01163	-0.01385	-0.00237	0.76161	0.00998	-0.02005	-0.00276	0.76943	0.00988	-0.01987	-0.00344	0.76569	0.00953	-0.03123	-0.0052
									0.77304	0.01162	-0.01369	-0.00241	0.76239	0.00998	-0.01991	-0.0028	0.77021	0.00988	-0.01973	-0.0035	0.76647	0.00953	-0.0311	-0.0053
									0.77383	0.01162	-0.01354	-0.00245	0.76317	0.00997	-0.01976	-0.00284	0.771	0.00988	-0.01959	-0.00356	0.76725	0.00953	-0.03098	-0.0054
									0.77462	0.01161	-0.01338	-0.00249	0.76395	0.00997	-0.01962	-0.00288	0.77178	0.00988	-0.01946	-0.00362	0.76803	0.00953	-0.03085	-0.00551
									0.77541	0.01161	-0.01322	-0.00253	0.76473	0.00997	-0.01948	-0.00292	0.77257	0.00987	-0.01932	-0.00369	0.76881	0.00953	-0.03072	-0.00561
									0.7762	0.01161	-0.01307	-0.00258	0.76552	0.00997	-0.01934	-0.00297	0.77336	0.00987	-0.01918	-0.00376	0.76959	0.00953	-0.03059	-0.00572
									0.77699	0.0116	-0.01291	-0.00263	0.7663	0.00996	-0.0192	-0.00302	0.77414	0.00987	-0.01904	-0.00383	0.77037	0.00953	-0.03047	-0.00583
									0.77778	0.0116	-0.01275	-0.00268	0.76708	0.00996	-0.01906	-0.00307	0.77493	0.00986	-0.01891	-0.00391	0.77115	0.00953	-0.03034	-0.00594
									0.77857	0.0116	-0.0126	-0.00273	0.76786	0.00996	-0.01892	-0.00313	0.77571	0.00986	-0.01877	-0.00399	0.77193	0.00953	-0.03021	-0.00606
									0.77936	0.01159	-0.01244	-0.00279	0.76865	0.00995	-0.01878	-0.00319	0.7765	0.00986	-0.01863	-0.00407	0.77271	0.00953	-0.03008	-0.00617
									0.78015	0.01159	-0.01228	-0.00285	0.76943	0.00995	-0.01864	-0.00325	0.77729	0.00985	-0.0185	-0.00415	0.77349	0.00953	-0.02996	-0.00629
									0.78094	0.01159	-0.01213	-0.00291	0.77021	0.00995	-0.0185	-0.00332	0.77807	0.00985	-0.01836	-0.00424	0.77427	0.00953	-0.02983	-0.00641
									0.78173	0.01158	-0.01197	-0.00298	0.77099	0.00995	-0.01835	-0.00339	0.77886	0.00985	-0.01822	-0.00433	0.77505	0.00953	-0.0297	-0.00653
									0.78252	0.01158	-0.01181	-0.00305	0.77177	0.00994	-0.01821	-0.00347	0.77965	0.00985	-0.01809	-0.00443	0.77583	0.00953	-0.02957	-0.00666
									0.78331	0.01157	-0.01166	-0.00312	0.77256	0.00994	-0.01807	-0.00355	0.78043	0.00984	-0.01795	-0.00452	0.77661	0.00953	-0.02945	-0.00679
									0.7841	0.01157	-0.0115	-0.0032	0.77334	0.00994	-0.01793	-0.00364	0.78122	0.00984	-0.01781	-0.00463	0.77739	0.00953	-0.02932	-0.00692
									0.78489	0.01157	-0.01134	-0.00328	0.77412	0.00994	-0.01779	-0.00374	0.782	0.00984	-0.01767	-0.00474	0.77817	0.00953	-0.02919	-0.00705
									0.78568	0.01156	-0.01119	-0.00337	0.7749	0.00993	-0.01765	-0.00384	0.78279	0.00983	-0.01754	-0.00485	0.77895	0.00953	-0.02907	-0.00718
									0.78647	0.01156	-0.01103	-0.00347	0.77568	0.00993	-0.01751	-0.00395	0.78358	0.00983	-0.0174	-0.00496	0.77973	0.00953	-0.02894	-0.00732
									0.78726	0.01156	-0.01087	-0.00358	0.77647	0.00993	-0.01737	-0.00406	0.78436	0.00983	-0.01726	-0.00508	0.78051	0.00953	-0.02881	-0.00746
									0.78805	0.01155	-0.01072	-0.00369	0.77725	0.00992	-0.01723	-0.00419	0.78515	0.00982	-0.01713	-0.00521	0.78129	0.00953	-0.02868	-0.0076
									0.78884	0.01155	-0.01056	-0.00381	0.77803	0.00992	-0.01708	-0.00432	0.78593	0.00982	-0.01699	-0.00534	0.78207	0.00953	-0.02856	-0.00774
									0.78963	0.01155	-0.0104	-0.00394	0.77881	0.00992	-0.01694	-0.00446	0.78672	0.00982	-0.01685	-0.00548	0.78285	0.00953	-0.02843	-0.00789
									0.79042	0.01154	-0.01025	-0.00409	0.77959	0.00992	-0.0168	-0.00462	0.78751	0.00982	-0.01671	-0.00562	0.78363	0.00953	-0.0283	-0.00804
									0.79121	0.01154	-0.01009	-0.00424	0.78038	0.00991	-0.01666	-0.00478	0.78829	0.00981	-0.01658	-0.00577	0.78441	0.00953	-0.02817	-0.00819
									0.792	0.01153	-0.00993	-0.00441	0.78116	0.00991	-0.01652	-0.00495	0.78908	0.00981	-0.01644	-0.00593	0.78519	0.00953	-0.02805	-0.00835
									0.79279	0.01153	-0.00978	-0.00459	0.78194	0.00991	-0.01638	-0.00514	0.78986	0.00981	-0.0163	-0.00609	0.78597	0.00953	-0.02792	-0.0085
									0.79358	0.01153	-0.00962	-0.0048	0.78272	0.00991	-0.01624	-0.00534	0.79065	0.0098	-0.01617	-0.00626	0.78675	0.00953	-0.02779	-0.00867
									0.79437	0.01152	-0.00946	-0.00502	0.7835	0.0099	-0.0161	-0.00555	0.79144	0.0098	-0.01603	-0.00643	0.78754	0.00953	-0.02766	-0.00883
									0.79516	0.01152	-0.00931	-0.00526	0.78429	0.0099	-0.01596	-0.00578	0.79222	0.0098	-0.01589	-0.00661	0.78832	0.00953	-0.02754	-0.009
									0.79595	0.01152	-0.00915	-0.00553	0.78507	0.0099	-0.01582	-0.00603	0.79301	0.00979	-0.01576	-0.00681	0.7891	0.00953	-0.02741	-0.00916
									0.79674	0.01151	-0.00899	-0.00582	0.78585	0.00989	-0.01567	-0.00629	0.79379	0.00979	-0.01562	-0.007	0.78988	0.00953	-0.02728	-0.00934
									0.79753	0.01151	-0.00884	-0.00614	0.78663	0.00989	-0.01553	-0.00657	0.79458	0.00979	-0.01548	-0.00721	0.79066	0.00953	-0.02716	-0.00951
									0.79832	0.01151	-0.00868	-0.00649	0.78742	0.00989	-0.01539	-0.00687	0.79537	0.00979	-0.01534	-0.00743	0.79144	0.00953	-0.02703	-0.00969
									0.79911	0.0115	-0.00852	-0.00688	0.7882	0.00989	-0.01525	-0.0072	0.79615	0.00978	-0.01521	-0.00765	0.79222	0.00953	-0.0269	-0.00987
									0.7999	0.0115	-0.00837	-0.00731	0.78898	0.00988	-0.01511	-0.00755	0.79694	0.00978	-0.01507	-0.00788	0.793	0.00953	-0.02677	-0.01006
									0.80069	0.01149	-0.00821	-0.00779	0.78976	0.00988	-0.01497	-0.00792	0.79773	0.00978	-0.01493	-0.00813	0.79378	0.00953	-0.02665	-0.01025
									0.80148	0.01149	-0.00805	-0.00832	0.79054	0.00988	-0.01483	-0.00832	0.79851	0.00977	-0.0148	-0.00838	0.79456	0.00953	-0.02652	-0.01044
									0.80227	0.01149	-0.0079	-0.0089	0.79133	0.00988	-0.01469	-0.00874	0.7993	0.00977	-0.01466	-0.00865	0.79534	0.00953	-0.02639	-0.01064
									0.80306	0.01148	-0.00774	-0.00955	0.79211	0.00987	-0.01455	-0.0092	0.80008	0.00977	-0.01452	-0.00892	0.79612	0.00953	-0.02626	-0.01084
									0.80385	0.01148	-0.00758	-0.01026	0.79289	0.00987	-0.01441	-0.00969	0.80087	0.00976	-0.01439	-0.00921	0.7969	0.00953	-0.02614	-0.01104
									0.80464	0.01148	-0.00743	-0.01106	0.79367	0.00987	-0.01426	-0.01022	0.80166	0.00976	-0.01425	-0.00951	0.79768	0.00953	-0.02601	-0.01125
									0.80543	0.01147	-0.00727	-0.01194	0.79445	0.00986	-0.01412	-0.01079	0.80244	0.00976	-0.01411	-0.00983	0.79846	0.00953	-0.02588	-0.01146
									0.80622	0.01147	-0.00711	-0.01292	0.79524	0.00986	-0.01398	-0.01139	0.80323	0.00976	-0.01397	-0.01015	0.79924	0.00953	-0.02575	-0.01167
									0.80701	0.01147	-0.00696	-0.01401	0.79602	0.00986	-0.01384	-0.01204	0.80401	0.00975	-0.01384	-0.01049	0.80002	0.00953	-0.02563	-0.01189
									0.8078	0.01146	-0.0068	-0.01522	0.7968	0.00986	-0.0137	-0.01274	0.8048	0.00975	-0.0137	-0.01085	0.8008	0.00953	-0.0255	-0.01211
