# Supplementary material for: Direct time-resolved observation of surface-bound carbon dioxide radical anions on metallic nanocatalysts
Source: Nat Commun. 2023 Nov 6;14:7116. doi: 10.1038/s41467-023-42936-6 (PMC10628153; doi:10.1038/s41467-023-42936-6)
Supplement: Supplementary file 4 — Source Data [file 41467_2023_42936_MOESM4_ESM.zip › Source Data/Figure 1/Figure 1f.xlsx]

## Sheet: Sheet1
Figure 1f
300.205	0.02482	300.205	0.022	300.205	0.01513	300.205	0.01873	300.205	0.01438	300.205	0.01545
300.415	0.02473	300.415	0.0219	300.761	0.01506	300.415	0.01867	300.415	0.01438	300.415	0.01523
300.625	0.02464	300.625	0.02181	301.318	0.01499	300.625	0.0186	300.625	0.01439	300.625	0.01501
300.761	0.02458	300.761	0.02175	301.874	0.01492	300.761	0.01856	300.761	0.01438	300.761	0.01488
300.835	0.02455	300.835	0.02172	302.431	0.01485	300.835	0.01853	300.835	0.01438	300.835	0.01481
301.045	0.02446	301.045	0.02162	302.987	0.01478	301.045	0.01847	301.045	0.01438	301.045	0.01461
301.255	0.02437	301.255	0.02153	303.544	0.0147	301.255	0.0184	301.255	0.01437	301.255	0.01442
301.318	0.02434	301.318	0.0215	304.1	0.01463	301.318	0.01838	301.318	0.01436	301.318	0.01436
301.465	0.02428	301.465	0.02144	304.657	0.01456	301.465	0.01833	301.465	0.01435	301.465	0.01423
301.675	0.02419	301.675	0.02135	305.213	0.01449	301.675	0.01826	301.675	0.01434	301.675	0.01405
301.874	0.02411	301.874	0.02126	305.77	0.01442	301.874	0.01819	301.874	0.01432	301.874	0.01389
301.885	0.0241	301.885	0.02126	306.326	0.01435	301.885	0.01819	301.885	0.01432	301.885	0.01388
302.095	0.02402	302.095	0.02117	306.505	0.01433	302.095	0.01812	302.095	0.01429	302.095	0.01371
302.305	0.02393	302.305	0.02108	306.715	0.0143	302.305	0.01804	302.305	0.01426	302.305	0.01355
302.431	0.02388	302.431	0.02102	306.883	0.01428	302.431	0.018	302.431	0.01424	302.431	0.01346
302.515	0.02384	302.515	0.02099	306.925	0.01427	302.515	0.01797	302.515	0.01423	302.515	0.0134
302.725	0.02375	302.725	0.0209	307.135	0.01425	302.725	0.0179	302.725	0.0142	302.725	0.01325
302.935	0.02367	302.935	0.02081	307.345	0.01422	302.935	0.01782	302.935	0.01416	302.935	0.0131
302.987	0.02364	302.987	0.02079	307.439	0.01421	302.987	0.0178	302.987	0.01415	302.987	0.01307
303.145	0.02358	303.145	0.02072	307.555	0.01419	303.145	0.01775	303.145	0.01412	303.145	0.01296
303.355	0.02349	303.355	0.02063	307.765	0.01417	303.355	0.01767	303.355	0.01407	303.355	0.01283
303.544	0.02341	303.544	0.02055	307.975	0.01414	303.544	0.0176	303.544	0.01403	303.544	0.01271
303.565	0.02341	303.565	0.02054	307.996	0.01414	303.565	0.01759	303.565	0.01403	303.565	0.0127
303.775	0.02332	303.775	0.02046	308.185	0.01411	303.775	0.01752	303.775	0.01397	303.775	0.01258
303.985	0.02323	303.985	0.02037	308.395	0.01409	303.985	0.01744	303.985	0.01392	303.985	0.01245
304.1	0.02319	304.1	0.02032	308.552	0.01407	304.1	0.0174	304.1	0.01389	304.1	0.01239
304.195	0.02315	304.195	0.02029	308.605	0.01406	304.195	0.01736	304.195	0.01386	304.195	0.01234
304.405	0.02306	304.405	0.0202	308.815	0.01403	304.405	0.01728	304.405	0.01381	304.405	0.01223
304.615	0.02298	304.615	0.02012	309.025	0.01401	304.615	0.01721	304.615	0.01374	304.615	0.01212
304.657	0.02296	304.657	0.0201	309.109	0.014	304.657	0.01719	304.657	0.01373	304.657	0.0121
304.825	0.02289	304.825	0.02003	309.235	0.01398	304.825	0.01713	304.825	0.01368	304.825	0.01201
305.035	0.02281	305.035	0.01995	309.445	0.01396	305.035	0.01705	305.035	0.01361	305.035	0.01191
305.213	0.02274	305.213	0.01988	309.655	0.01393	305.213	0.01698	305.213	0.01356	305.213	0.01183
305.245	0.02272	305.245	0.01986	309.666	0.01393	305.245	0.01697	305.245	0.01355	305.245	0.01182
305.455	0.02264	305.455	0.01978	309.865	0.0139	305.455	0.01689	305.455	0.01347	305.455	0.01172
305.665	0.02256	305.665	0.0197	310.075	0.01388	305.665	0.01681	305.665	0.0134	305.665	0.01163
305.77	0.02251	305.77	0.01966	310.222	0.01386	305.77	0.01677	305.77	0.01336	305.77	0.01159
305.875	0.02247	305.875	0.01962	310.285	0.01385	305.875	0.01673	305.875	0.01333	305.875	0.01155
306.085	0.02239	306.085	0.01953	310.496	0.01383	306.085	0.01665	306.085	0.01325	306.085	0.01146
306.295	0.02231	306.295	0.01945	310.706	0.0138	306.295	0.01657	306.295	0.01317	306.295	0.01138
306.326	0.02229	306.326	0.01944	310.779	0.01379	306.326	0.01656	306.326	0.01316	306.326	0.01137
306.505	0.02222	306.505	0.01937	310.916	0.01378	306.505	0.01649	306.505	0.01309	306.505	0.0113
306.715	0.02214	306.715	0.01929	311.126	0.01375	306.883	0.01634	306.715	0.01301	306.715	0.01123
306.883	0.02208	306.883	0.01923	311.335	0.01373	307.135	0.01625	306.883	0.01294	306.883	0.01117
306.925	0.02206	306.925	0.01921	311.336	0.01373	307.345	0.01617	306.925	0.01293	306.925	0.01116
307.135	0.02198	307.135	0.01914	311.546	0.0137	307.439	0.01613	307.135	0.01284	307.135	0.01109
307.345	0.0219	307.345	0.01906	311.756	0.01368	307.555	0.01609	307.345	0.01276	307.345	0.01102
307.439	0.02186	307.439	0.01902	311.892	0.01366	307.765	0.01601	307.439	0.01272	307.439	0.01099
307.555	0.02182	307.555	0.01898	311.966	0.01365	307.975	0.01593	307.555	0.01267	307.555	0.01096
307.765	0.02174	307.765	0.0189	312.176	0.01363	307.996	0.01592	307.765	0.01259	307.765	0.0109
307.975	0.02166	307.975	0.01883	312.386	0.0136	308.185	0.01585	307.975	0.0125	307.975	0.01084
307.996	0.02165	307.996	0.01882	312.448	0.01359	308.395	0.01577	307.996	0.01249	307.996	0.01083
308.185	0.02158	308.185	0.01875	312.596	0.01358	308.552	0.01571	308.185	0.01241	308.185	0.01078
308.395	0.0215	308.395	0.01867	312.806	0.01355	308.605	0.01569	308.395	0.01232	308.395	0.01072
308.552	0.02144	308.552	0.01862	313.005	0.01353	308.815	0.01561	308.552	0.01226	308.552	0.01068
308.605	0.02142	308.605	0.0186	313.016	0.01353	309.025	0.01553	308.605	0.01223	308.605	0.01067
308.815	0.02134	308.815	0.01852	313.226	0.0135	309.109	0.0155	308.815	0.01214	308.815	0.01062
309.025	0.02126	309.025	0.01845	313.436	0.01348	309.235	0.01545	309.025	0.01205	309.025	0.01057
309.109	0.02123	309.109	0.01842	313.561	0.01346	309.445	0.01537	309.109	0.01202	309.109	0.01055
309.235	0.02118	309.235	0.01838	313.646	0.01345	309.655	0.01529	309.445	0.01187	309.235	0.01052
309.445	0.0211	309.445	0.0183	313.856	0.01343	309.666	0.01529	309.655	0.01179	309.445	0.01048
309.655	0.02103	309.655	0.01823	314.066	0.01341	309.865	0.01522	309.666	0.01178	309.655	0.01044
309.666	0.02102	309.666	0.01823	314.118	0.0134	310.075	0.01514	309.865	0.0117	309.666	0.01043
309.865	0.02095	309.865	0.01816	314.276	0.01338	310.222	0.01509	310.075	0.01161	309.865	0.01039
310.075	0.02087	310.075	0.01809	314.486	0.01336	310.285	0.01506	310.222	0.01155	310.075	0.01035
310.222	0.02082	310.222	0.01804	314.674	0.01334	310.496	0.01499	310.285	0.01152	310.222	0.01033
310.285	0.0208	310.285	0.01801	314.696	0.01333	310.706	0.01491	310.496	0.01143	310.285	0.01031
310.496	0.02072	310.496	0.01794	314.906	0.01331	310.779	0.01488	310.706	0.01134	310.496	0.01028
310.706	0.02064	310.706	0.01787	315.116	0.01329	310.916	0.01483	310.779	0.01131	310.706	0.01024
310.779	0.02062	310.779	0.01785	315.231	0.01327	311.126	0.01476	310.916	0.01126	310.779	0.01023
310.916	0.02057	310.916	0.0178	315.326	0.01326	311.335	0.01469	311.126	0.01117	310.916	0.01021
311.126	0.02049	311.126	0.01774	315.536	0.01324	311.336	0.01469	311.335	0.01109	311.126	0.01017
311.335	0.02042	311.335	0.01767	315.746	0.01322	311.546	0.01461	311.336	0.01109	311.335	0.01014
311.336	0.02042	311.336	0.01767	315.787	0.01321	311.756	0.01454	311.546	0.011	311.336	0.01014
311.546	0.02034	311.546	0.0176	315.956	0.0132	311.892	0.01449	311.756	0.01092	311.546	0.01011
311.756	0.02027	311.756	0.01753	316.166	0.01317	311.966	0.01447	311.892	0.01086	311.756	0.01008
311.892	0.02022	311.892	0.01749	316.344	0.01315	312.176	0.01439	311.966	0.01084	311.892	0.01006
311.966	0.0202	311.966	0.01746	316.376	0.01315	312.386	0.01432	312.176	0.01075	311.966	0.01005
312.176	0.02012	312.176	0.0174	316.586	0.01313	312.448	0.0143	312.386	0.01067	312.176	0.01003
312.386	0.02005	312.386	0.01733	316.796	0.0131	312.596	0.01425	312.448	0.01065	312.386	0.01
312.448	0.02003	312.448	0.01731	316.9	0.01309	312.806	0.01418	312.596	0.0106	312.448	0.00999
312.596	0.01998	312.596	0.01727	317.006	0.01308	313.005	0.01411	312.806	0.01052	312.596	0.00998
312.806	0.01991	312.806	0.0172	317.216	0.01306	313.016	0.01411	313.005	0.01045	312.806	0.00995
313.005	0.01984	313.005	0.01714	317.426	0.01304	313.226	0.01404	313.016	0.01044	313.005	0.00993
313.016	0.01984	313.016	0.01714	317.457	0.01304	313.436	0.01397	313.226	0.01037	313.016	0.00993
313.226	0.01976	313.226	0.01707	317.636	0.01302	313.561	0.01393	313.436	0.01029	313.226	0.00991
313.436	0.01969	313.436	0.01701	317.846	0.01299	313.646	0.01391	313.561	0.01025	313.436	0.00989
313.561	0.01965	313.561	0.01697	318.013	0.01298	313.856	0.01384	313.646	0.01022	313.561	0.00988
313.646	0.01962	313.646	0.01695	318.056	0.01297	314.066	0.01377	313.856	0.01015	313.646	0.00987
313.856	0.01955	313.856	0.01689	318.266	0.01295	314.118	0.01376	314.066	0.01008	313.856	0.00985
314.066	0.01948	314.066	0.01683	318.476	0.01293	314.276	0.01371	314.118	0.01007	314.066	0.00983
314.118	0.01947	314.118	0.01681	318.57	0.01292	314.486	0.01364	314.276	0.01001	314.118	0.00982
314.276	0.01941	314.276	0.01676	318.686	0.01291	314.674	0.01359	314.486	0.00995	314.276	0.00981
314.486	0.01934	314.486	0.0167	318.896	0.01289	314.696	0.01358	314.674	0.00989	314.486	0.00979
314.674	0.01928	314.674	0.01665	319.106	0.01287	314.906	0.01352	314.696	0.00988	314.674	0.00978
314.696	0.01928	314.696	0.01664	319.126	0.01287	315.116	0.01345	314.906	0.00982	314.696	0.00978
314.906	0.01921	314.906	0.01658	319.316	0.01285	315.231	0.01342	315.116	0.00976	314.906	0.00976
315.116	0.01914	315.116	0.01653	319.526	0.01283	315.326	0.01339	315.231	0.00973	315.116	0.00975
315.231	0.0191	315.231	0.01649	319.683	0.01281	315.536	0.01333	315.326	0.0097	315.231	0.00974
315.326	0.01907	315.326	0.01647	319.736	0.01281	315.746	0.01327	315.536	0.00964	315.326	0.00973
315.536	0.01901	315.536	0.01641	319.946	0.01279	315.787	0.01326	315.746	0.00959	315.536	0.00972
315.746	0.01894	315.746	0.01635	320.156	0.01277	315.956	0.01321	315.787	0.00958	315.746	0.00971
315.787	0.01893	315.787	0.01634	320.239	0.01276	316.166	0.01315	315.956	0.00953	315.787	0.0097
315.956	0.01887	315.956	0.01629	320.366	0.01275	316.344	0.01311	316.166	0.00948	315.956	0.00969
316.166	0.01881	316.166	0.01624	320.576	0.01273	316.376	0.0131	316.344	0.00944	316.166	0.00968
316.344	0.01875	316.344	0.01619	320.786	0.01271	316.586	0.01304	316.376	0.00943	316.344	0.00967
316.376	0.01874	316.376	0.01618	320.796	0.0127	316.796	0.01298	316.586	0.00938	316.376	0.00967
316.586	0.01868	316.586	0.01613	320.996	0.01269	316.9	0.01296	316.796	0.00933	316.586	0.00966
316.796	0.01861	316.796	0.01607	321.206	0.01267	317.006	0.01293	316.9	0.00931	316.796	0.00965
316.9	0.01858	316.9	0.01605	321.352	0.01265	317.216	0.01287	317.006	0.00929	316.9	0.00964
317.006	0.01855	317.006	0.01602	321.416	0.01265	317.426	0.01282	317.216	0.00924	317.006	0.00964
317.216	0.01849	317.216	0.01596	321.626	0.01263	317.457	0.01281	317.426	0.0092	317.216	0.00963
317.426	0.01842	317.426	0.01591	321.837	0.01261	317.636	0.01277	317.457	0.0092	317.426	0.00962
317.457	0.01841	317.457	0.0159	321.909	0.0126	317.846	0.01272	317.636	0.00916	317.457	0.00961
317.636	0.01836	317.636	0.01586	322.047	0.01259	318.013	0.01268	317.846	0.00912	317.636	0.00961
317.846	0.0183	317.846	0.01581	322.257	0.01257	318.056	0.01267	318.013	0.00909	317.846	0.0096
318.013	0.01825	318.013	0.01576	322.466	0.01255	318.266	0.01262	318.056	0.00908	318.013	0.00959
318.056	0.01823	318.056	0.01575	322.467	0.01255	318.476	0.01257	318.266	0.00905	318.056	0.00959
318.266	0.01817	318.266	0.0157	322.677	0.01253	318.57	0.01254	318.476	0.00901	318.266	0.00958
318.476	0.01811	318.476	0.01565	322.887	0.01252	318.686	0.01252	318.57	0.009	318.476	0.00957
318.57	0.01808	318.57	0.01563	323.022	0.0125	318.896	0.01247	318.686	0.00898	318.57	0.00957
318.686	0.01805	318.686	0.0156	323.097	0.0125	319.106	0.01242	318.896	0.00895	318.686	0.00957
318.896	0.01799	318.896	0.01555	323.307	0.01248	319.126	0.01242	319.106	0.00892	318.896	0.00956
319.106	0.01793	319.106	0.0155	323.517	0.01246	319.316	0.01238	319.126	0.00891	319.106	0.00955
319.126	0.01793	319.126	0.0155	323.579	0.01246	319.526	0.01233	319.316	0.00889	319.126	0.00955
319.316	0.01787	319.316	0.01545	323.727	0.01244	319.683	0.0123	319.526	0.00886	319.316	0.00955
319.526	0.01781	319.526	0.01541	323.937	0.01243	319.736	0.01229	319.683	0.00884	319.526	0.00954
319.683	0.01777	319.683	0.01537	324.135	0.01241	319.946	0.01224	319.736	0.00884	319.683	0.00953
319.736	0.01775	319.736	0.01536	324.147	0.01241	320.156	0.0122	319.946	0.00881	319.736	0.00953
319.946	0.0177	319.946	0.01531	324.357	0.01239	320.239	0.01219	320.156	0.00879	319.946	0.00953
320.156	0.01764	320.156	0.01526	324.567	0.01238	320.366	0.01216	320.239	0.00878	320.156	0.00952
320.239	0.01762	320.239	0.01525	324.692	0.01237	320.576	0.01212	320.366	0.00877	320.239	0.00952
320.366	0.01758	320.366	0.01522	324.777	0.01236	320.786	0.01208	320.576	0.00875	320.366	0.00952
320.576	0.01752	320.576	0.01517	324.987	0.01234	320.796	0.01208	320.786	0.00873	320.576	0.00951
320.786	0.01747	320.786	0.01513	325.197	0.01233	320.996	0.01204	320.796	0.00872	320.786	0.00951
320.796	0.01746	320.796	0.01513	325.248	0.01232	321.206	0.012	320.996	0.00871	320.796	0.00951
320.996	0.01741	320.996	0.01508	325.407	0.01231	321.352	0.01197	321.206	0.00869	320.996	0.0095
321.206	0.01736	321.206	0.01504	325.617	0.01229	321.416	0.01196	321.352	0.00868	321.206	0.0095
321.352	0.01732	321.352	0.01501	325.805	0.01228	321.626	0.01193	321.416	0.00867	321.352	0.00949
321.416	0.0173	321.416	0.01499	325.827	0.01228	321.837	0.01189	321.626	0.00866	321.416	0.00949
321.626	0.01725	321.626	0.01495	326.037	0.01226	321.909	0.01188	321.837	0.00865	321.626	0.00949
321.837	0.01719	321.837	0.01491	326.247	0.01225	322.047	0.01185	321.909	0.00864	321.837	0.00948
321.909	0.01717	321.909	0.01489	326.361	0.01224	322.257	0.01182	322.047	0.00863	321.909	0.00948
322.047	0.01714	322.047	0.01487	326.457	0.01223	322.466	0.01178	322.257	0.00862	322.047	0.00948
322.257	0.01708	322.257	0.01482	326.667	0.01221	322.467	0.01178	322.466	0.00861	322.257	0.00947
322.466	0.01703	322.466	0.01478	326.877	0.0122	322.677	0.01175	322.467	0.00861	322.466	0.00947
322.467	0.01703	322.467	0.01478	326.918	0.0122	322.887	0.01172	322.677	0.0086	322.467	0.00947
322.677	0.01698	322.677	0.01474	327.087	0.01218	323.022	0.0117	322.887	0.00859	322.677	0.00947
322.887	0.01693	322.887	0.0147	327.297	0.01217	323.097	0.01169	323.022	0.00859	322.887	0.00946
323.022	0.01689	323.022	0.01468	327.474	0.01216	323.307	0.01166	323.097	0.00859	323.022	0.00946
323.097	0.01687	323.097	0.01466	327.507	0.01215	323.517	0.01163	323.307	0.00858	323.097	0.00946
323.307	0.01682	323.307	0.01462	327.717	0.01214	323.579	0.01162	323.517	0.00857	323.307	0.00946
323.517	0.01677	323.517	0.01458	327.927	0.01212	323.727	0.0116	323.579	0.00857	323.517	0.00945
323.579	0.01676	323.579	0.01457	328.031	0.01212	323.937	0.01157	323.727	0.00857	323.579	0.00945
323.727	0.01672	323.727	0.01454	328.137	0.01211	324.135	0.01154	323.937	0.00856	323.727	0.00945
323.937	0.01667	323.937	0.01451	328.347	0.0121	324.147	0.01154	324.135	0.00856	323.937	0.00945
324.135	0.01663	324.135	0.01447	328.557	0.01208	324.357	0.01151	324.147	0.00856	324.135	0.00944
324.147	0.01662	324.147	0.01447	328.587	0.01208	324.567	0.01148	324.357	0.00856	324.147	0.00944
324.357	0.01657	324.357	0.01443	328.767	0.01207	324.692	0.01147	324.567	0.00855	324.357	0.00944
324.567	0.01652	324.567	0.01439	328.977	0.01205	324.777	0.01146	324.692	0.00855	324.567	0.00944
324.692	0.0165	324.692	0.01437	329.144	0.01204	324.987	0.01143	324.777	0.00855	324.692	0.00943
324.777	0.01648	324.777	0.01436	329.187	0.01204	325.197	0.01141	324.987	0.00855	324.777	0.00943
324.987	0.01643	324.987	0.01432	329.397	0.01203	325.248	0.0114	325.197	0.00855	324.987	0.00943
325.197	0.01638	325.197	0.01429	329.607	0.01201	325.407	0.01138	325.248	0.00855	325.197	0.00943
325.248	0.01637	325.248	0.01428	329.7	0.01201	325.617	0.01136	325.407	0.00855	325.248	0.00943
325.407	0.01633	325.407	0.01425	329.817	0.012	325.805	0.01134	325.617	0.00855	325.407	0.00942
325.617	0.01629	325.617	0.01422	330.027	0.01199	325.827	0.01134	325.805	0.00855	325.617	0.00942
325.805	0.01625	325.805	0.01419	330.237	0.01197	326.037	0.01131	325.827	0.00855	325.805	0.00942
325.827	0.01624	325.827	0.01418	330.257	0.01197	326.247	0.01129	326.037	0.00855	326.361	0.00941
326.037	0.0162	326.037	0.01415	330.447	0.01196	326.361	0.01128	326.247	0.00855	326.918	0.0094
326.247	0.01615	326.247	0.01411	330.657	0.01195	326.457	0.01127	326.361	0.00855	327.474	0.0094
326.361	0.01613	326.361	0.0141	330.813	0.01194	326.667	0.01125	326.457	0.00855	328.031	0.00939
326.457	0.01611	326.457	0.01408	330.867	0.01193	326.877	0.01123	326.667	0.00856	328.587	0.00938
326.667	0.01606	326.667	0.01405	331.077	0.01192	326.918	0.01123	326.877	0.00856	329.144	0.00937
326.877	0.01602	326.877	0.01402	331.287	0.01191	327.087	0.01121	326.918	0.00856	329.397	0.00937
326.918	0.01601	326.918	0.01401	331.37	0.0119	327.297	0.01119	327.087	0.00856	329.607	0.00937
327.087	0.01597	327.087	0.01399	331.497	0.0119	327.474	0.01117	327.297	0.00857	329.7	0.00937
327.297	0.01593	327.297	0.01395	331.707	0.01188	327.507	0.01117	327.474	0.00857	329.817	0.00936
327.474	0.01589	327.474	0.01393	331.917	0.01187	327.717	0.01115	327.507	0.00857	330.027	0.00936
327.507	0.01589	327.507	0.01392	331.926	0.01187	327.927	0.01114	327.717	0.00858	330.237	0.00936
327.717	0.01585	327.717	0.01389	332.127	0.01186	328.031	0.01113	327.927	0.00858	330.257	0.00936
327.927	0.0158	327.927	0.01386	332.337	0.01185	328.137	0.01112	328.031	0.00858	330.447	0.00936
328.031	0.01578	328.031	0.01385	332.483	0.01184	328.347	0.0111	328.137	0.00858	330.657	0.00935
328.137	0.01576	328.137	0.01383	332.547	0.01184	328.557	0.01109	328.347	0.00859	330.813	0.00935
328.347	0.01572	328.347	0.0138	332.757	0.01183	328.587	0.01108	328.557	0.00859	330.867	0.00935
328.557	0.01568	328.557	0.01377	332.967	0.01181	328.767	0.01107	328.587	0.0086	331.077	0.00935
328.587	0.01567	328.587	0.01377	333.039	0.01181	328.977	0.01105	328.767	0.0086	331.287	0.00934
328.767	0.01564	328.767	0.01374	333.178	0.0118	329.144	0.01104	328.977	0.00861	331.37	0.00934
328.977	0.0156	328.977	0.01372	333.388	0.01179	329.187	0.01104	329.144	0.00861	331.497	0.00934
329.144	0.01557	329.144	0.01369	333.596	0.01178	329.397	0.01103	329.187	0.00861	331.707	0.00934
329.187	0.01556	329.187	0.01369	333.598	0.01178	329.607	0.01101	329.397	0.00862	331.917	0.00933
329.397	0.01552	329.397	0.01366	333.808	0.01177	329.7	0.01101	329.607	0.00862	331.926	0.00933
329.607	0.01548	329.607	0.01363	334.018	0.01176	329.817	0.011	329.7	0.00863	332.127	0.00933
329.7	0.01547	329.7	0.01362	334.152	0.01175	330.027	0.01098	329.817	0.00863	332.337	0.00933
329.817	0.01544	329.817	0.01361	334.228	0.01175	330.237	0.01097	330.027	0.00864	332.483	0.00932
330.027	0.01541	330.027	0.01358	334.438	0.01174	330.257	0.01097	330.237	0.00864	332.547	0.00932
330.237	0.01537	330.237	0.01355	334.648	0.01173	330.447	0.01096	330.257	0.00864	332.757	0.00932
330.257	0.01537	330.257	0.01355	334.709	0.01172	330.657	0.01095	330.447	0.00865	332.967	0.00932
330.447	0.01533	330.447	0.01353	334.858	0.01172	330.813	0.01094	330.657	0.00865	333.039	0.00931
330.657	0.0153	330.657	0.0135	335.068	0.01171	330.867	0.01094	330.813	0.00866	333.178	0.00931
330.813	0.01527	330.813	0.01348	335.265	0.0117	331.077	0.01092	330.867	0.00866	333.388	0.00931
330.867	0.01526	330.867	0.01348	335.278	0.0117	331.287	0.01091	331.37	0.00868	333.596	0.0093
331.077	0.01522	331.077	0.01345	335.488	0.01168	331.37	0.01091	331.926	0.00869	333.598	0.0093
331.287	0.01519	331.287	0.01343	335.698	0.01167	331.497	0.0109	332.483	0.00871	333.808	0.0093
331.37	0.01517	331.37	0.01342	335.822	0.01167	331.707	0.01089	333.039	0.00873	334.018	0.0093
331.497	0.01515	331.497	0.0134	335.908	0.01166	331.917	0.01088	333.178	0.00873	334.152	0.00929
331.707	0.01512	331.707	0.01338	336.118	0.01165	331.926	0.01088	333.388	0.00874	334.228	0.00929
331.917	0.01508	331.917	0.01336	336.328	0.01164	332.127	0.01087	333.596	0.00875	334.438	0.00929
331.926	0.01508	331.926	0.01336	336.378	0.01164	332.337	0.01086	333.598	0.00875	334.648	0.00929
332.127	0.01505	332.127	0.01333	336.538	0.01163	332.483	0.01085	333.808	0.00875	334.709	0.00928
332.337	0.01502	332.337	0.01331	336.748	0.01163	332.547	0.01085	334.018	0.00876	334.858	0.00928
332.483	0.01499	332.483	0.01329	336.935	0.01162	332.757	0.01084	334.152	0.00876	335.068	0.00928
332.547	0.01498	332.547	0.01329	336.958	0.01162	332.967	0.01083	334.228	0.00877	335.265	0.00927
332.757	0.01495	332.757	0.01326	337.168	0.01161	333.039	0.01083	334.438	0.00877	335.278	0.00927
332.967	0.01492	332.967	0.01324	337.378	0.0116	333.178	0.01083	334.648	0.00878	335.488	0.00927
333.039	0.01491	333.039	0.01324	337.491	0.01159	333.388	0.01082	334.709	0.00878	335.698	0.00926
333.178	0.01489	333.178	0.01322	337.588	0.01159	333.596	0.01081	334.858	0.00878	335.822	0.00926
333.388	0.01485	333.388	0.0132	337.798	0.01158	333.598	0.01081	335.068	0.00879	335.908	0.00926
333.596	0.01482	333.596	0.01318	338.008	0.01157	333.808	0.0108	335.265	0.0088	336.118	0.00926
333.598	0.01482	333.598	0.01318	338.048	0.01157	334.018	0.01079	335.278	0.0088	336.328	0.00925
333.808	0.01479	333.808	0.01316	338.218	0.01156	334.152	0.01079	335.488	0.0088	336.378	0.00925
334.018	0.01476	334.018	0.01314	338.428	0.01155	334.228	0.01078	335.698	0.00881	336.538	0.00925
334.152	0.01474	334.152	0.01312	338.605	0.01154	334.438	0.01078	335.822	0.00881	336.748	0.00924
334.228	0.01473	334.228	0.01312	338.638	0.01154	334.648	0.01077	335.908	0.00881	336.935	0.00924
334.438	0.0147	334.438	0.0131	338.848	0.01153	334.709	0.01077	336.118	0.00882	336.958	0.00924
334.648	0.01467	334.648	0.01308	339.058	0.01152	334.858	0.01076	336.328	0.00882	337.168	0.00923
334.709	0.01466	334.709	0.01307	339.161	0.01152	335.068	0.01076	336.378	0.00883	337.378	0.00923
334.858	0.01464	334.858	0.01306	339.268	0.01151	335.265	0.01075	336.538	0.00883	337.491	0.00923
335.068	0.01461	335.068	0.01304	339.478	0.0115	335.278	0.01075	336.748	0.00883	337.588	0.00922
335.265	0.01458	335.265	0.01302	339.688	0.0115	335.488	0.01074	336.935	0.00884	337.798	0.00922
335.278	0.01458	335.278	0.01302	339.718	0.01149	335.698	0.01073	336.958	0.00884	338.008	0.00921
335.488	0.01455	335.488	0.013	339.898	0.01149	335.822	0.01073	337.168	0.00884	338.048	0.00921
335.698	0.01453	335.698	0.01298	340.274	0.01147	335.908	0.01073	337.378	0.00885	338.218	0.00921
335.822	0.01451	335.822	0.01297	340.831	0.01145	336.118	0.01072	337.491	0.00885	338.428	0.0092
335.908	0.0145	335.908	0.01296	341.387	0.01143	336.328	0.01072	337.588	0.00885	338.605	0.0092
336.118	0.01447	336.118	0.01294	341.944	0.0114	336.378	0.01071	337.798	0.00886	338.638	0.0092
336.328	0.01444	336.328	0.01292	342.5	0.01138	336.538	0.01071	338.008	0.00886	338.848	0.00919
336.378	0.01444	336.378	0.01292	343.057	0.01136	336.748	0.0107	338.048	0.00886	339.058	0.00919
336.538	0.01442	336.538	0.0129	343.613	0.01133	336.935	0.0107	338.218	0.00887	339.161	0.00918
336.748	0.01439	336.748	0.01289	344.17	0.01131	336.958	0.0107	338.428	0.00887	339.268	0.00918
336.935	0.01437	336.935	0.01287	344.726	0.01129	337.168	0.01069	338.605	0.00887	339.478	0.00918
336.958	0.01436	336.958	0.01287	345.283	0.01127	337.378	0.01068	338.638	0.00888	339.688	0.00917
337.168	0.01434	337.168	0.01285	345.569	0.01125	337.491	0.01068	338.848	0.00888	339.718	0.00917
337.378	0.01431	337.378	0.01283	345.779	0.01124	338.048	0.01067	339.058	0.00888	339.898	0.00917
337.491	0.0143	337.491	0.01283	345.839	0.01124	338.605	0.01065	339.161	0.00888	340.108	0.00916
337.588	0.01429	337.588	0.01282	345.989	0.01124	339.161	0.01063	339.268	0.00889	340.274	0.00916
337.798	0.01426	337.798	0.0128	346.199	0.01123	339.718	0.01062	339.478	0.00889	340.318	0.00915
338.008	0.01424	338.008	0.01278	346.396	0.01122	340.108	0.01061	339.688	0.00889	340.528	0.00915
338.048	0.01423	338.048	0.01278	346.409	0.01122	340.274	0.0106	339.718	0.00889	340.738	0.00914
338.218	0.01421	338.218	0.01277	346.619	0.01121	340.318	0.0106	339.898	0.0089	340.831	0.00914
338.428	0.01419	338.428	0.01275	346.829	0.0112	340.528	0.01059	340.108	0.0089	340.948	0.00914
338.605	0.01417	338.605	0.01274	346.952	0.01119	340.738	0.01059	340.274	0.0089	341.158	0.00913
338.638	0.01417	338.638	0.01273	347.039	0.01119	340.831	0.01059	340.318	0.0089	341.368	0.00912
338.848	0.01414	338.848	0.01272	347.249	0.01118	340.948	0.01058	340.528	0.00891	341.387	0.00912
339.058	0.01412	339.058	0.0127	347.459	0.01117	341.158	0.01058	340.738	0.00891	341.578	0.00912
339.161	0.01411	339.161	0.01269	347.509	0.01117	341.368	0.01057	340.831	0.00891	341.788	0.00911
339.268	0.0141	339.268	0.01269	347.669	0.01116	341.387	0.01057	340.948	0.00891	341.944	0.00911
339.478	0.01407	339.478	0.01267	347.879	0.01115	341.578	0.01056	341.158	0.00891	341.998	0.00911
339.688	0.01405	339.688	0.01265	348.065	0.01114	341.788	0.01056	341.368	0.00892	342.208	0.0091
339.718	0.01405	339.718	0.01265	348.089	0.01114	341.944	0.01055	341.387	0.00892	342.418	0.00909
339.898	0.01403	339.898	0.01264	348.299	0.01113	341.998	0.01055	341.578	0.00892	342.5	0.00909
340.108	0.01401	340.108	0.01262	348.509	0.01112	342.208	0.01054	341.788	0.00892	342.628	0.00909
340.274	0.01399	340.274	0.01261	348.622	0.01112	342.418	0.01054	341.944	0.00892	342.838	0.00908
340.318	0.01398	340.318	0.01261	348.719	0.01112	342.5	0.01053	341.998	0.00892	343.048	0.00907
340.528	0.01396	340.528	0.01259	348.929	0.01111	342.628	0.01053	342.208	0.00892	343.057	0.00907
340.738	0.01394	340.738	0.01258	349.139	0.0111	342.838	0.01052	342.418	0.00893	343.258	0.00907
340.831	0.01393	340.831	0.01257	349.178	0.01109	343.048	0.01052	342.5	0.00893	343.468	0.00906
340.948	0.01392	340.948	0.01256	349.349	0.01109	343.057	0.01051	342.628	0.00893	343.613	0.00906
341.158	0.0139	341.158	0.01255	349.559	0.01108	343.258	0.01051	342.838	0.00893	343.678	0.00905
341.368	0.01388	341.368	0.01253	349.735	0.01107	343.468	0.0105	343.048	0.00893	343.888	0.00905
341.387	0.01388	341.387	0.01253	349.769	0.01107	343.613	0.0105	343.057	0.00893	344.098	0.00904
341.578	0.01386	341.578	0.01252	349.979	0.01106	343.678	0.01049	343.258	0.00893	344.17	0.00904
341.788	0.01384	341.788	0.0125	350.189	0.01104	343.888	0.01049	343.468	0.00893	344.308	0.00903
341.944	0.01382	341.944	0.01249	350.291	0.01104	344.098	0.01048	343.613	0.00893	344.519	0.00903
341.998	0.01382	341.998	0.01249	350.399	0.01103	344.17	0.01048	343.678	0.00893	344.726	0.00902
342.208	0.0138	342.208	0.01247	350.609	0.01102	344.308	0.01047	343.888	0.00893	344.729	0.00902
342.418	0.01378	342.418	0.01246	350.819	0.01101	344.519	0.01046	344.098	0.00893	344.939	0.00901
342.5	0.01377	342.5	0.01245	350.848	0.01101	344.726	0.01045	344.17	0.00893	345.149	0.00901
342.628	0.01376	343.057	0.01242	351.029	0.011	344.729	0.01045	344.308	0.00893	345.283	0.009
342.838	0.01374	343.613	0.01238	351.239	0.01099	344.939	0.01045	344.519	0.00893	345.359	0.009
343.048	0.01372	344.17	0.01234	351.404	0.01098	345.149	0.01044	344.726	0.00893	345.569	0.00899
343.057	0.01372	344.726	0.0123	351.449	0.01098	345.283	0.01043	344.729	0.00893	345.779	0.00898
343.258	0.0137	345.283	0.01227	351.659	0.01097	345.359	0.01043	344.939	0.00893	345.839	0.00898
343.468	0.01368	345.839	0.01223	351.869	0.01096	345.569	0.01042	345.149	0.00893	345.989	0.00898
343.613	0.01367	346.396	0.01219	351.961	0.01095	345.779	0.01041	345.283	0.00893	346.199	0.00897
343.678	0.01366	346.829	0.01216	352.079	0.01095	345.839	0.01041	345.359	0.00893	346.396	0.00896
343.888	0.01364	346.952	0.01215	352.289	0.01094	345.989	0.0104	345.569	0.00893	346.409	0.00896
344.098	0.01362	347.039	0.01214	352.499	0.01092	346.199	0.01039	345.779	0.00893	346.619	0.00895
344.17	0.01362	347.249	0.01213	352.518	0.01092	346.396	0.01039	345.839	0.00893	346.829	0.00895
344.308	0.0136	347.459	0.01212	352.709	0.01091	346.409	0.01038	345.989	0.00893	346.952	0.00894
344.519	0.01359	347.509	0.01211	352.919	0.0109	346.619	0.01038	346.199	0.00893	347.039	0.00894
344.726	0.01357	347.669	0.0121	353.074	0.01089	346.829	0.01037	346.396	0.00893	347.249	0.00893
344.729	0.01357	347.879	0.01209	353.129	0.01089	346.952	0.01036	346.409	0.00893	347.459	0.00892
344.939	0.01355	348.065	0.01207	353.339	0.01088	347.039	0.01036	346.619	0.00893	347.509	0.00892
345.149	0.01353	348.089	0.01207	353.549	0.01086	347.249	0.01035	346.829	0.00892	347.669	0.00892
345.283	0.01352	348.299	0.01206	353.631	0.01086	347.459	0.01034	346.952	0.00892	347.879	0.00891
345.359	0.01351	348.509	0.01204	353.759	0.01085	347.509	0.01033	347.039	0.00892	348.065	0.0089
345.569	0.0135	348.622	0.01203	353.969	0.01084	347.669	0.01033	347.249	0.00892	348.089	0.0089
345.779	0.01348	348.719	0.01203	354.179	0.01083	347.879	0.01032	347.459	0.00892	348.299	0.00889
345.839	0.01347	348.929	0.01201	354.187	0.01083	348.065	0.01031	347.509	0.00892	348.509	0.00888
345.989	0.01346	349.139	0.012	354.389	0.01081	348.089	0.01031	347.669	0.00892	348.622	0.00888
346.199	0.01344	349.178	0.01199	354.599	0.0108	348.299	0.01029	347.879	0.00892	348.719	0.00887
346.396	0.01343	349.349	0.01198	354.744	0.01079	348.509	0.01028	348.065	0.00891	348.929	0.00887
346.409	0.01343	349.559	0.01196	354.809	0.01079	348.622	0.01028	348.089	0.00891	349.139	0.00886
346.619	0.01341	349.735	0.01195	355.019	0.01077	348.719	0.01027	348.299	0.00891	349.178	0.00886
346.829	0.01339	349.769	0.01195	355.229	0.01076	348.929	0.01026	348.509	0.00891	349.349	0.00885
346.952	0.01338	349.979	0.01193	355.3	0.01076	349.139	0.01025	348.622	0.00891	349.559	0.00884
347.039	0.01338	350.189	0.01192	355.439	0.01075	349.178	0.01025	348.719	0.0089	349.735	0.00883
347.249	0.01336	350.291	0.01191	355.649	0.01073	349.349	0.01024	348.929	0.0089	349.769	0.00883
347.509	0.01334	350.399	0.0119	355.857	0.01072	349.559	0.01023	349.139	0.0089	349.979	0.00882
348.065	0.01329	350.609	0.01189	355.86	0.01072	349.735	0.01022	349.178	0.0089	350.189	0.00882
348.622	0.01325	350.819	0.01187	356.07	0.0107	349.769	0.01022	349.349	0.0089	350.291	0.00881
349.178	0.01321	350.848	0.01187	356.28	0.01069	349.979	0.0102	349.559	0.00889	350.399	0.00881
349.735	0.01316	351.029	0.01185	356.413	0.01068	350.189	0.01019	349.735	0.00889	350.609	0.0088
350.291	0.01312	351.239	0.01184	356.49	0.01068	350.291	0.01019	349.769	0.00889	350.819	0.00879
350.848	0.01308	351.404	0.01182	356.7	0.01066	350.399	0.01018	349.979	0.00888	350.848	0.00879
351.404	0.01303	351.449	0.01182	356.91	0.01065	350.609	0.01017	350.189	0.00888	351.029	0.00878
351.961	0.01299	351.659	0.0118	356.97	0.01064	350.819	0.01015	350.291	0.00888	351.239	0.00877
352.518	0.01294	351.869	0.01179	357.12	0.01063	350.848	0.01015	350.399	0.00888	351.404	0.00876
352.709	0.01293	351.961	0.01178	357.33	0.01062	351.029	0.01014	350.609	0.00887	351.449	0.00876
352.919	0.01291	352.079	0.01177	357.526	0.0106	351.239	0.01013	350.819	0.00887	351.659	0.00875
353.074	0.0129	352.289	0.01175	357.54	0.0106	351.404	0.01012	350.848	0.00887	351.869	0.00874
353.129	0.01289	352.499	0.01173	357.75	0.01059	351.449	0.01011	351.029	0.00886	351.961	0.00874
353.339	0.01288	352.518	0.01173	357.96	0.01057	351.659	0.0101	351.239	0.00886	352.079	0.00873
353.549	0.01286	352.709	0.01172	358.083	0.01056	351.869	0.01009	351.404	0.00886	352.289	0.00873
353.631	0.01285	352.919	0.0117	358.17	0.01055	351.961	0.01008	351.449	0.00886	352.499	0.00872
353.759	0.01284	353.074	0.01169	358.38	0.01054	352.079	0.01007	351.659	0.00885	352.518	0.00872
353.969	0.01282	353.129	0.01168	358.59	0.01052	352.289	0.01006	351.869	0.00885	352.709	0.00871
354.179	0.01281	353.339	0.01166	358.639	0.01052	352.499	0.01005	351.961	0.00884	352.919	0.0087
354.187	0.01281	353.549	0.01165	358.8	0.0105	352.518	0.01004	352.079	0.00884	353.074	0.00869
354.389	0.01279	353.631	0.01164	359.01	0.01049	352.709	0.01003	352.289	0.00884	353.129	0.00869
354.599	0.01277	353.759	0.01163	359.196	0.01047	352.919	0.01002	352.499	0.00883	353.339	0.00868
354.744	0.01276	353.969	0.01161	359.22	0.01047	353.074	0.01001	352.518	0.00883	353.549	0.00867
354.809	0.01275	354.179	0.01159	359.43	0.01045	353.129	0.01	352.709	0.00882	353.631	0.00867
355.019	0.01274	354.187	0.01159	359.64	0.01044	353.339	0.00999	352.919	0.00882	353.759	0.00866
355.229	0.01272	354.389	0.01157	359.752	0.01043	353.549	0.00997	353.074	0.00881	353.969	0.00865
355.3	0.01271	354.599	0.01155	359.85	0.01042	353.631	0.00997	353.129	0.00881	354.179	0.00864
355.439	0.0127	354.744	0.01154	360.06	0.0104	353.759	0.00996	353.339	0.00881	354.187	0.00864
355.649	0.01268	354.809	0.01153	360.27	0.01038	353.969	0.00994	353.549	0.0088	354.389	0.00863
355.857	0.01266	355.019	0.01151	360.309	0.01038	354.179	0.00993	353.631	0.0088	354.599	0.00862
355.86	0.01266	355.229	0.01149	360.48	0.01037	354.187	0.00992	353.759	0.00879	354.744	0.00861
356.07	0.01265	355.3	0.01149	360.69	0.01035	354.389	0.00991	353.969	0.00879	354.809	0.00861
356.28	0.01263	355.439	0.01147	360.865	0.01033	354.599	0.00989	354.179	0.00878	355.019	0.0086
356.413	0.01262	355.649	0.01145	360.9	0.01033	354.744	0.00988	354.187	0.00878	355.229	0.00859
356.49	0.01261	355.857	0.01143	361.11	0.01031	354.809	0.00988	354.389	0.00878	355.3	0.00859
356.7	0.01259	355.86	0.01143	361.32	0.01029	355.019	0.00986	354.599	0.00877	355.439	0.00858
356.91	0.01257	356.07	0.01141	361.422	0.01028	355.229	0.00984	354.744	0.00876	355.649	0.00857
356.97	0.01257	356.28	0.01139	361.53	0.01027	355.3	0.00984	354.809	0.00876	355.857	0.00856
357.12	0.01255	356.413	0.01138	361.74	0.01025	355.439	0.00983	355.019	0.00875	355.86	0.00856
357.33	0.01253	356.49	0.01137	361.95	0.01023	355.649	0.00981	355.229	0.00875	356.07	0.00855
357.526	0.01251	356.7	0.01135	361.978	0.01023	355.857	0.00979	355.3	0.00874	356.28	0.00854
357.54	0.01251	356.91	0.01133	362.16	0.01021	355.86	0.00979	355.439	0.00874	356.413	0.00853
357.75	0.01249	356.97	0.01132	362.37	0.0102	356.07	0.00978	355.649	0.00873	356.49	0.00853
357.96	0.01247	357.12	0.01131	362.535	0.01018	356.28	0.00976	355.857	0.00872	356.7	0.00852
358.083	0.01246	357.33	0.01129	362.58	0.01018	356.413	0.00975	355.86	0.00872	356.91	0.00851
358.17	0.01245	357.526	0.01127	362.79	0.01015	356.49	0.00974	356.07	0.00872	356.97	0.00851
358.38	0.01243	357.54	0.01127	363	0.01013	356.7	0.00972	356.28	0.00871	357.12	0.0085
358.59	0.01241	357.75	0.01124	363.091	0.01013	356.91	0.00971	356.413	0.0087	357.33	0.00849
358.639	0.01241	357.96	0.01122	363.21	0.01011	356.97	0.0097	356.49	0.0087	357.526	0.00848
358.8	0.01239	358.083	0.01121	363.42	0.01009	357.12	0.00969	356.7	0.00869	357.54	0.00848
359.01	0.01237	358.17	0.0112	363.63	0.01007	357.33	0.00967	356.91	0.00868	357.75	0.00847
359.196	0.01235	358.38	0.01118	363.648	0.01007	357.526	0.00965	356.97	0.00868	357.96	0.00846
359.22	0.01235	358.59	0.01115	363.84	0.01005	357.54	0.00965	357.12	0.00868	358.083	0.00845
359.43	0.01233	358.639	0.01115	364.05	0.01003	357.75	0.00963	357.33	0.00867	358.17	0.00845
359.64	0.01231	358.8	0.01113	364.204	0.01001	357.96	0.00961	357.526	0.00866	358.38	0.00843
359.752	0.0123	359.01	0.01111	364.26	0.01001	358.083	0.0096	357.54	0.00866	358.59	0.00842
359.85	0.01229	359.196	0.01109	364.47	0.00999	358.17	0.0096	357.75	0.00865	358.639	0.00842
360.06	0.01227	359.22	0.01108	364.68	0.00996	358.38	0.00958	357.96	0.00864	358.8	0.00841
360.27	0.01224	359.43	0.01106	364.761	0.00995	358.59	0.00956	358.083	0.00864	359.01	0.0084
360.309	0.01224	359.64	0.01104	364.89	0.00994	358.639	0.00955	358.17	0.00863	359.196	0.00839
360.48	0.01222	359.752	0.01102	365.1	0.00992	358.8	0.00954	358.38	0.00862	359.22	0.00839
360.69	0.0122	359.85	0.01101	365.31	0.0099	359.01	0.00952	358.59	0.00861	359.43	0.00838
360.865	0.01218	360.06	0.01099	365.318	0.00989	359.196	0.0095	358.639	0.00861	359.64	0.00837
360.9	0.01218	360.27	0.01096	365.52	0.00987	359.22	0.0095	358.8	0.0086	359.752	0.00836
361.11	0.01215	360.309	0.01096	365.73	0.00985	359.43	0.00948	359.01	0.0086	359.85	0.00836
361.32	0.01213	360.48	0.01094	365.874	0.00983	359.64	0.00946	359.196	0.00859	360.06	0.00835
361.422	0.01212	360.69	0.01091	365.94	0.00983	359.752	0.00945	359.22	0.00859	360.27	0.00834
361.53	0.01211	360.865	0.01089	366.15	0.0098	359.85	0.00944	359.43	0.00858	360.309	0.00833
361.74	0.01209	360.9	0.01089	366.36	0.00978	360.06	0.00942	359.64	0.00857	360.48	0.00832
361.95	0.01206	361.11	0.01086	366.431	0.00977	360.27	0.0094	359.752	0.00856	360.69	0.00831
361.978	0.01206	361.32	0.01084	366.57	0.00975	360.309	0.00939	359.85	0.00856	360.865	0.0083
362.16	0.01204	361.422	0.01082	366.78	0.00973	360.48	0.00938	360.06	0.00855	360.9	0.0083
362.37	0.01201	361.53	0.01081	366.987	0.00971	360.69	0.00936	360.27	0.00854	361.11	0.00829
362.535	0.012	361.74	0.01078	366.99	0.00971	360.865	0.00934	360.309	0.00853	361.32	0.00828
362.58	0.01199	361.95	0.01076	367.201	0.00968	360.9	0.00934	360.48	0.00852	361.422	0.00827
362.79	0.01197	361.978	0.01075	367.411	0.00966	361.11	0.00932	360.69	0.00851	361.53	0.00827
363	0.01194	362.16	0.01073	367.544	0.00964	361.32	0.00929	360.865	0.00851	361.74	0.00826
363.091	0.01193	362.37	0.0107	367.621	0.00963	361.422	0.00928	360.9	0.0085	361.95	0.00824
363.21	0.01192	362.535	0.01068	367.831	0.00961	361.53	0.00927	361.11	0.00849	361.978	0.00824
363.42	0.01189	362.58	0.01068	368.041	0.00958	361.74	0.00925	361.32	0.00848	362.16	0.00823
363.63	0.01187	362.79	0.01065	368.1	0.00957	361.95	0.00923	361.422	0.00848	362.37	0.00822
363.648	0.01186	363	0.01062	368.251	0.00955	361.978	0.00923	361.53	0.00847	362.535	0.00821
363.84	0.01184	363.091	0.01061	368.461	0.00953	362.16	0.00921	361.74	0.00846	362.58	0.00821
364.05	0.01181	363.21	0.01059	368.657	0.0095	362.37	0.00919	361.95	0.00845	362.79	0.0082
364.204	0.0118	363.42	0.01056	368.671	0.0095	362.535	0.00917	361.978	0.00845	363	0.00819
364.26	0.01179	363.63	0.01054	368.881	0.00948	362.58	0.00916	362.16	0.00844	363.091	0.00818
364.47	0.01176	363.648	0.01053	369.091	0.00945	362.79	0.00914	362.37	0.00843	363.21	0.00817
364.68	0.01174	363.84	0.01051	369.213	0.00943	363	0.00912	362.535	0.00842	363.42	0.00816
364.761	0.01172	364.05	0.01048	369.301	0.00942	363.091	0.00911	362.58	0.00841	363.63	0.00815
364.89	0.01171	364.204	0.01046	369.511	0.0094	363.21	0.0091	362.79	0.0084	363.648	0.00815
365.1	0.01168	364.26	0.01045	369.721	0.00937	363.42	0.00908	363	0.00839	363.84	0.00814
365.31	0.01165	364.47	0.01042	369.77	0.00936	363.63	0.00905	363.091	0.00839	364.05	0.00813
365.318	0.01165	364.68	0.01039	369.931	0.00934	363.648	0.00905	363.21	0.00838	364.204	0.00812
365.52	0.01163	364.761	0.01038	370.141	0.00931	363.84	0.00903	363.42	0.00837	364.26	0.00811
365.73	0.0116	364.89	0.01036	370.326	0.00929	364.05	0.00901	363.63	0.00835	364.47	0.0081
365.874	0.01158	365.1	0.01033	370.351	0.00929	364.204	0.00899	363.648	0.00835	364.68	0.00809
365.94	0.01157	365.31	0.0103	370.561	0.00926	364.26	0.00898	363.84	0.00834	364.761	0.00808
366.15	0.01154	365.318	0.0103	370.771	0.00923	364.47	0.00896	364.05	0.00833	364.89	0.00808
366.36	0.01151	365.52	0.01027	370.883	0.00922	364.68	0.00894	364.204	0.00832	365.1	0.00807
366.431	0.0115	365.73	0.01024	370.981	0.0092	364.761	0.00893	364.26	0.00832	365.31	0.00805
366.57	0.01148	365.874	0.01022	371.191	0.00917	364.89	0.00891	364.47	0.0083	365.318	0.00805
366.78	0.01146	365.94	0.01021	371.401	0.00915	365.1	0.00889	364.68	0.00829	365.52	0.00804
366.987	0.01143	366.15	0.01018	371.439	0.00914	365.31	0.00887	364.761	0.00829	365.73	0.00803
366.99	0.01143	366.36	0.01015	371.611	0.00912	365.318	0.00887	364.89	0.00828	365.874	0.00802
367.201	0.0114	366.431	0.01014	371.821	0.00909	365.52	0.00884	365.1	0.00827	365.94	0.00802
367.411	0.01137	366.57	0.01011	371.996	0.00906	365.73	0.00882	365.31	0.00825	366.15	0.008
367.544	0.01135	366.78	0.01008	372.031	0.00906	365.874	0.0088	365.318	0.00825	366.36	0.00799
367.621	0.01134	366.987	0.01005	372.241	0.00903	365.94	0.0088	365.52	0.00824	366.431	0.00799
367.831	0.01131	366.99	0.01005	372.451	0.009	366.15	0.00877	365.73	0.00823	366.57	0.00798
368.041	0.01128	367.201	0.01002	372.552	0.00899	366.36	0.00875	365.874	0.00822	366.78	0.00797
368.1	0.01127	367.411	0.00999	372.661	0.00897	366.431	0.00874	365.94	0.00821	366.987	0.00795
368.251	0.01125	367.544	0.00997	372.871	0.00894	366.57	0.00872	366.15	0.0082	366.99	0.00795
368.461	0.01121	367.621	0.00995	373.081	0.00891	366.78	0.0087	366.36	0.00819	367.201	0.00794
368.657	0.01118	367.831	0.00992	373.109	0.00891	366.987	0.00868	366.431	0.00818	367.411	0.00793
368.671	0.01118	368.041	0.00989	373.291	0.00888	366.99	0.00868	366.57	0.00817	367.544	0.00792
368.881	0.01115	368.1	0.00988	373.501	0.00885	367.201	0.00865	366.78	0.00816	367.621	0.00792
369.091	0.01112	368.251	0.00985	373.665	0.00883	367.411	0.00863	366.987	0.00815	367.831	0.0079
369.213	0.0111	368.461	0.00982	373.711	0.00882	367.544	0.00861	366.99	0.00815	368.041	0.00789
369.301	0.01109	368.657	0.00979	373.921	0.00879	367.621	0.0086	367.201	0.00813	368.1	0.00789
369.511	0.01105	368.671	0.00979	374.131	0.00876	367.831	0.00858	367.411	0.00812	368.251	0.00788
369.721	0.01102	368.881	0.00975	374.222	0.00874	368.041	0.00855	367.544	0.00811	368.461	0.00786
369.77	0.01101	369.091	0.00972	374.341	0.00873	368.1	0.00854	367.621	0.0081	368.657	0.00785
369.931	0.01099	369.213	0.0097	374.551	0.00869	368.251	0.00853	367.831	0.00809	368.671	0.00785
370.141	0.01096	369.301	0.00969	374.761	0.00866	368.461	0.0085	368.041	0.00807	368.881	0.00784
370.326	0.01093	369.511	0.00965	374.778	0.00866	368.657	0.00848	368.1	0.00807	369.091	0.00783
370.351	0.01092	369.721	0.00962	374.971	0.00863	368.671	0.00848	368.251	0.00806	369.213	0.00782
370.561	0.01089	369.77	0.00961	375.181	0.0086	368.881	0.00845	368.461	0.00805	369.301	0.00781
370.771	0.01085	369.931	0.00958	375.335	0.00858	369.091	0.00843	368.657	0.00803	369.511	0.0078
370.883	0.01084	370.141	0.00955	375.391	0.00857	369.213	0.00841	368.671	0.00803	369.721	0.00779
370.981	0.01082	370.326	0.00952	375.601	0.00854	369.301	0.0084	368.881	0.00802	369.77	0.00778
371.191	0.01079	370.351	0.00951	375.811	0.0085	369.511	0.00838	369.091	0.008	369.931	0.00777
371.401	0.01075	370.561	0.00948	375.892	0.00849	369.721	0.00835	369.213	0.00799	370.141	0.00776
371.439	0.01075	370.771	0.00944	376.021	0.00847	369.77	0.00834	369.301	0.00799	370.326	0.00775
371.611	0.01072	370.883	0.00942	376.231	0.00844	369.931	0.00832	369.511	0.00797	370.351	0.00775
371.821	0.01068	370.981	0.0094	376.441	0.00841	370.141	0.0083	369.721	0.00796	370.561	0.00774
371.996	0.01065	371.191	0.00937	376.448	0.0084	370.326	0.00828	369.77	0.00795	370.771	0.00772
372.031	0.01065	371.401	0.00933	376.651	0.00837	370.351	0.00827	369.931	0.00794	370.883	0.00771
372.241	0.01061	371.439	0.00933	376.861	0.00834	370.561	0.00825	370.141	0.00793	370.981	0.00771
372.451	0.01057	371.611	0.0093	377.005	0.00832	370.771	0.00822	370.326	0.00791	371.191	0.0077
372.552	0.01056	371.821	0.00926	377.071	0.00831	370.883	0.00821	370.351	0.00791	371.401	0.00768
372.661	0.01054	371.996	0.00923	377.281	0.00827	370.981	0.0082	370.561	0.0079	371.439	0.00768
372.871	0.0105	372.031	0.00922	377.491	0.00824	371.191	0.00817	370.771	0.00788	371.611	0.00767
373.081	0.01047	372.241	0.00919	377.561	0.00823	371.401	0.00814	370.883	0.00787	371.821	0.00766
373.109	0.01046	372.451	0.00915	377.701	0.00821	371.439	0.00814	370.981	0.00786	371.996	0.00764
373.291	0.01043	372.552	0.00913	377.911	0.00817	371.611	0.00812	371.191	0.00785	372.031	0.00764
373.501	0.01039	372.661	0.00911	378.118	0.00814	371.821	0.00809	371.401	0.00783	372.241	0.00763
373.665	0.01036	372.871	0.00907	378.121	0.00814	371.996	0.00807	371.439	0.00783	372.451	0.00762
373.711	0.01035	373.081	0.00904	378.331	0.00811	372.031	0.00807	371.611	0.00782	372.552	0.00761
373.921	0.01032	373.109	0.00903	378.542	0.00807	372.241	0.00804	371.821	0.0078	372.661	0.0076
374.131	0.01028	373.291	0.009	378.674	0.00805	372.451	0.00801	371.996	0.00779	372.871	0.00759
374.222	0.01026	373.501	0.00896	378.752	0.00804	372.552	0.008	372.031	0.00779	373.081	0.00758
374.341	0.01024	373.665	0.00893	378.962	0.008	372.661	0.00799	372.241	0.00777	373.109	0.00757
374.551	0.0102	373.711	0.00892	379.172	0.00797	372.871	0.00796	372.451	0.00775	373.291	0.00756
374.761	0.01016	373.921	0.00889	379.231	0.00796	373.081	0.00793	372.552	0.00775	373.501	0.00755
374.778	0.01016	374.131	0.00885	379.382	0.00794	373.109	0.00793	372.661	0.00774	373.665	0.00754
374.971	0.01013	374.222	0.00883	379.592	0.0079	373.291	0.00791	372.871	0.00772	373.711	0.00753
375.181	0.01009	374.341	0.00881	379.787	0.00787	373.501	0.00788	373.081	0.0077	373.921	0.00752
375.335	0.01006	374.551	0.00877	379.802	0.00787	373.665	0.00786	373.109	0.0077	374.131	0.00751
375.391	0.01005	374.761	0.00873	380.012	0.00783	374.222	0.00779	373.291	0.00769	374.222	0.0075
375.601	0.01001	374.778	0.00873	380.222	0.0078	374.778	0.00772	373.501	0.00767	374.341	0.00749
375.811	0.00997	374.971	0.00869	380.344	0.00778	375.335	0.00765	373.665	0.00766	374.778	0.00747
375.892	0.00995	375.181	0.00866	380.432	0.00776	375.892	0.00758	373.711	0.00766	375.335	0.00743
376.021	0.00993	375.335	0.00863	380.642	0.00773	376.448	0.00751	373.921	0.00764	375.892	0.00739
376.231	0.00989	375.391	0.00862	380.852	0.00769	377.005	0.00744	374.131	0.00762	376.448	0.00736
376.441	0.00985	375.601	0.00858	380.9	0.00768	377.561	0.00736	374.222	0.00762	377.005	0.00732
376.448	0.00985	375.811	0.00854	381.062	0.00766	378.118	0.00729	374.341	0.00761	377.561	0.00728
376.651	0.00981	375.892	0.00852	381.272	0.00762	378.674	0.00722	374.551	0.00759	378.118	0.00725
376.861	0.00977	376.021	0.0085	381.457	0.00759	379.231	0.00715	374.761	0.00757	378.674	0.00721
377.005	0.00974	376.231	0.00846	381.482	0.00759	379.787	0.00708	374.778	0.00757	379.231	0.00717
377.071	0.00973	376.441	0.00842	381.692	0.00755	380.344	0.00701	374.971	0.00755	379.787	0.00713
377.281	0.00969	376.448	0.00842	381.902	0.00752	380.9	0.00694	375.181	0.00754	380.344	0.0071
377.491	0.00965	376.651	0.00838	382.013	0.0075	381.457	0.00687	375.335	0.00753	380.9	0.00706
377.561	0.00963	376.861	0.00834	382.112	0.00748	382.013	0.0068	375.391	0.00752	381.457	0.00702
377.701	0.00961	377.005	0.00831	382.322	0.00744	382.57	0.00672	375.601	0.0075	382.013	0.00698
377.911	0.00956	377.071	0.0083	382.532	0.00741	383.126	0.00665	375.811	0.00749	382.57	0.00694
378.118	0.00952	377.281	0.00826	382.57	0.0074	383.582	0.0066	375.892	0.00748	383.126	0.00691
378.121	0.00952	377.491	0.00822	382.742	0.00737	383.683	0.00658	376.021	0.00747	383.683	0.00687
378.331	0.00948	377.561	0.00821	382.952	0.00734	383.792	0.00657	376.231	0.00745	384.239	0.00683
378.542	0.00944	377.701	0.00818	383.126	0.00731	384.002	0.00654	376.441	0.00743	384.796	0.00679
378.674	0.00941	377.911	0.00814	383.162	0.0073	384.212	0.00652	376.448	0.00743	385.352	0.00675
378.752	0.0094	378.118	0.0081	383.372	0.00727	384.239	0.00651	376.651	0.00742	385.909	0.00671
378.962	0.00936	378.121	0.0081	383.582	0.00723	384.422	0.00649	376.861	0.0074	386.465	0.00668
379.172	0.00931	378.331	0.00806	383.683	0.00721	384.632	0.00647	377.005	0.00739	387.022	0.00664
379.231	0.0093	378.542	0.00802	383.792	0.00719	384.796	0.00645	377.071	0.00738	387.578	0.0066
379.382	0.00927	378.674	0.008	384.002	0.00716	384.842	0.00644	377.281	0.00736	388.135	0.00656
379.592	0.00923	378.752	0.00798	384.212	0.00712	385.052	0.00641	377.491	0.00735	388.692	0.00652
379.787	0.00919	378.962	0.00794	384.239	0.00712	385.262	0.00639	377.561	0.00734	389.248	0.00648
379.802	0.00919	379.172	0.0079	384.796	0.00702	385.352	0.00638	377.701	0.00733	389.805	0.00644
380.012	0.00914	379.231	0.00789	385.352	0.00692	385.472	0.00636	377.911	0.00731	390.361	0.00641
380.222	0.0091	379.382	0.00786	385.909	0.00683	385.682	0.00634	378.118	0.00729	390.918	0.00637
380.344	0.00907	379.592	0.00782	386.465	0.00673	385.892	0.00631	378.121	0.00729	391.474	0.00633
380.432	0.00906	379.787	0.00778	387.022	0.00664	385.909	0.00631	378.331	0.00728	392.031	0.00629
380.642	0.00901	380.344	0.00767	387.578	0.00654	386.102	0.00628	378.542	0.00726	392.587	0.00625
380.852	0.00897	380.9	0.00756	388.135	0.00644	386.312	0.00626	378.674	0.00725	393.144	0.00621
380.9	0.00896	381.457	0.00746	388.692	0.00635	386.465	0.00624	378.752	0.00724	393.7	0.00617
381.062	0.00893	382.013	0.00735	389.248	0.00625	386.522	0.00623	378.962	0.00722	394.257	0.00614
381.272	0.00888	382.57	0.00724	389.805	0.00615	386.732	0.00621	379.172	0.0072	394.813	0.0061
381.457	0.00884	383.126	0.00713	390.093	0.0061	386.942	0.00618	379.231	0.0072	395.37	0.00606
381.482	0.00884	383.683	0.00702	390.303	0.00607	387.022	0.00617	379.382	0.00719	395.926	0.00602
381.692	0.00879	384.239	0.00691	390.361	0.00606	387.152	0.00615	379.592	0.00717	396.483	0.00598
381.902	0.00875	384.796	0.0068	390.513	0.00603	387.362	0.00613	379.787	0.00715	397.039	0.00594
382.013	0.00873	385.352	0.0067	390.723	0.006	387.572	0.0061	379.802	0.00715	397.596	0.00591
382.112	0.00871	385.472	0.00667	390.918	0.00596	387.578	0.0061	380.012	0.00713	398.152	0.00587
382.322	0.00866	385.682	0.00663	390.933	0.00596	387.782	0.00608	380.222	0.00711	398.709	0.00583
382.532	0.00862	385.892	0.00659	391.143	0.00592	387.992	0.00605	380.344	0.0071	399.265	0.00579
382.57	0.00861	385.909	0.00659	391.353	0.00589	388.135	0.00604	380.432	0.00709	399.822	0.00575
382.742	0.00857	386.102	0.00655	391.474	0.00587	388.202	0.00603	380.642	0.00708	400.378	0.00572
382.952	0.00853	386.312	0.00651	391.563	0.00585	388.412	0.006	380.9	0.00705	400.935	0.00568
383.126	0.00849	386.465	0.00648	391.773	0.00582	388.622	0.00598	381.457	0.007	401.491	0.00564
383.162	0.00848	386.522	0.00647	391.983	0.00578	388.692	0.00597	382.013	0.00696	402.048	0.0056
383.372	0.00844	386.732	0.00643	392.031	0.00577	388.832	0.00595	382.57	0.00691	402.604	0.00557
383.582	0.00839	386.942	0.00639	392.193	0.00575	389.042	0.00593	383.126	0.00686	403.161	0.00553
383.683	0.00837	387.022	0.00637	392.403	0.00571	389.248	0.0059	383.683	0.00681	403.717	0.00549
383.792	0.00835	387.152	0.00635	392.587	0.00568	389.252	0.0059	384.239	0.00676	404.274	0.00545
384.002	0.0083	387.362	0.00631	392.613	0.00567	389.462	0.00588	384.796	0.00671	404.831	0.00542
384.212	0.00826	387.572	0.00627	392.823	0.00564	389.672	0.00585	385.352	0.00666	405.387	0.00538
384.239	0.00825	387.578	0.00627	393.033	0.0056	389.805	0.00584	385.909	0.00661	405.944	0.00534
384.796	0.00813	387.782	0.00623	393.144	0.00559	389.883	0.00583	386.465	0.00656	406.5	0.00531
385.352	0.00801	387.992	0.00619	393.243	0.00557	390.093	0.0058	387.022	0.00651	407.057	0.00527
385.909	0.00789	388.135	0.00616	393.453	0.00553	390.303	0.00578	387.578	0.00645	407.613	0.00523
386.465	0.00777	388.202	0.00615	393.663	0.0055	390.361	0.00577	388.135	0.0064	408.17	0.0052
387.022	0.00765	388.412	0.00611	393.7	0.00549	390.513	0.00575	388.692	0.00635	408.726	0.00516
387.578	0.00753	388.622	0.00607	393.873	0.00546	390.723	0.00573	389.248	0.0063	409.283	0.00513
388.135	0.00741	388.692	0.00606	394.083	0.00543	390.918	0.00571	389.805	0.00625	409.839	0.00509
388.692	0.00729	388.832	0.00603	394.257	0.0054	390.933	0.00571	390.361	0.0062	410.396	0.00505
389.248	0.00717	389.042	0.00599	394.293	0.00539	391.143	0.00568	390.918	0.00615	410.952	0.00502
389.805	0.00705	389.248	0.00595	394.503	0.00536	391.353	0.00566	391.474	0.0061	411.509	0.00498
390.361	0.00693	389.252	0.00595	394.713	0.00532	391.474	0.00564	392.031	0.00605	412.065	0.00495
390.918	0.00681	389.462	0.00591	394.813	0.00531	391.563	0.00563	392.587	0.006	412.622	0.00491
391.143	0.00676	389.672	0.00587	394.923	0.00529	391.773	0.00561	393.144	0.00595	412.985	0.00489
391.353	0.00671	389.805	0.00585	395.133	0.00526	391.983	0.00559	393.7	0.0059	413.178	0.00488
391.474	0.00669	389.883	0.00584	395.343	0.00522	392.031	0.00558	394.257	0.00585	413.195	0.00488
391.563	0.00667	390.093	0.0058	395.37	0.00522	392.193	0.00556	394.813	0.0058	413.405	0.00486
391.773	0.00662	390.303	0.00576	395.553	0.00519	392.403	0.00554	395.37	0.00575	413.615	0.00485
391.983	0.00658	390.361	0.00575	395.763	0.00515	392.587	0.00552	395.926	0.0057	413.735	0.00484
392.031	0.00657	390.513	0.00572	395.926	0.00513	392.613	0.00551	396.483	0.00565	413.825	0.00484
392.193	0.00653	390.723	0.00568	395.973	0.00512	392.823	0.00549	397.039	0.0056	414.035	0.00483
392.403	0.00649	390.918	0.00564	396.183	0.00509	393.033	0.00547	397.596	0.00555	414.245	0.00481
392.587	0.00645	390.933	0.00564	396.393	0.00505	393.144	0.00545	398.152	0.0055	414.291	0.00481
392.613	0.00644	391.143	0.0056	396.483	0.00504	393.243	0.00544	398.709	0.00545	414.455	0.0048
392.823	0.0064	391.353	0.00557	396.603	0.00502	393.453	0.00542	399.265	0.0054	414.665	0.00479
393.033	0.00636	391.474	0.00554	396.813	0.00498	393.663	0.0054	399.822	0.00535	414.848	0.00477
393.144	0.00633	391.563	0.00553	397.023	0.00495	393.7	0.00539	400.378	0.0053	414.875	0.00477
393.243	0.00631	391.773	0.00549	397.039	0.00495	393.873	0.00537	400.935	0.00526	415.085	0.00476
393.453	0.00627	391.983	0.00545	397.233	0.00492	394.083	0.00535	401.013	0.00525	415.295	0.00475
393.663	0.00622	392.031	0.00544	397.443	0.00488	394.257	0.00533	401.224	0.00523	415.404	0.00474
393.7	0.00621	392.193	0.00541	397.596	0.00486	394.293	0.00533	401.434	0.00521	415.505	0.00473
393.873	0.00618	392.403	0.00538	397.653	0.00485	394.503	0.0053	401.491	0.00521	415.715	0.00472
394.083	0.00613	392.587	0.00534	397.863	0.00482	394.713	0.00528	401.644	0.0052	415.925	0.00471
394.257	0.0061	392.613	0.00534	398.073	0.00479	394.813	0.00527	401.854	0.00518	415.961	0.00471
394.293	0.00609	392.823	0.0053	398.152	0.00477	394.923	0.00526	402.048	0.00516	416.135	0.0047
394.503	0.00605	393.033	0.00526	398.283	0.00475	395.133	0.00524	402.064	0.00516	416.345	0.00468
394.713	0.006	393.144	0.00525	398.493	0.00472	395.343	0.00521	402.274	0.00514	416.517	0.00467
394.813	0.00598	393.243	0.00523	398.703	0.00469	395.37	0.00521	402.484	0.00512	416.555	0.00467
394.923	0.00596	393.453	0.00519	398.709	0.00469	395.553	0.00519	402.604	0.00511	416.765	0.00466
395.133	0.00592	393.663	0.00515	398.913	0.00466	395.763	0.00517	402.694	0.00511	416.975	0.00465
395.343	0.00587	393.7	0.00515	399.123	0.00462	395.926	0.00515	402.904	0.00509	417.074	0.00464
395.37	0.00587	393.873	0.00512	399.265	0.0046	395.973	0.00515	403.114	0.00507	417.185	0.00463
395.553	0.00583	394.083	0.00508	399.333	0.00459	396.183	0.00513	403.161	0.00507	417.395	0.00462
395.763	0.00579	394.257	0.00505	399.543	0.00456	396.393	0.0051	403.324	0.00505	417.605	0.00461
395.926	0.00575	394.293	0.00505	399.753	0.00453	396.483	0.00509	403.534	0.00504	417.631	0.00461
395.973	0.00575	394.503	0.00501	399.822	0.00452	396.603	0.00508	403.717	0.00502	417.815	0.0046
396.183	0.0057	394.713	0.00497	399.963	0.0045	396.813	0.00506	403.744	0.00502	418.025	0.00458
396.393	0.00566	394.813	0.00496	400.173	0.00446	397.023	0.00504	403.954	0.005	418.187	0.00457
396.483	0.00564	394.923	0.00494	400.378	0.00443	397.039	0.00504	404.164	0.00498	418.235	0.00457
396.603	0.00562	395.133	0.0049	400.383	0.00443	397.233	0.00502	404.274	0.00497	418.445	0.00456
396.813	0.00558	395.343	0.00487	400.593	0.0044	397.443	0.00499	404.374	0.00497	418.655	0.00455
397.023	0.00553	395.37	0.00486	400.803	0.00437	397.596	0.00498	404.584	0.00495	418.744	0.00454
397.039	0.00553	395.553	0.00483	400.935	0.00435	397.653	0.00497	404.794	0.00493	418.865	0.00453
397.233	0.00549	395.763	0.0048	401.013	0.00434	397.863	0.00495	404.831	0.00493	419.075	0.00452
397.443	0.00545	395.926	0.00477	401.224	0.00431	398.073	0.00493	405.004	0.00491	419.285	0.00451
397.596	0.00542	395.973	0.00476	401.434	0.00428	398.152	0.00492	405.214	0.0049	419.3	0.00451
397.653	0.00541	396.183	0.00473	401.491	0.00427	398.283	0.00491	405.387	0.00488	419.495	0.0045
397.863	0.00537	396.393	0.00469	401.644	0.00425	398.493	0.00489	405.424	0.00488	419.705	0.00448
398.073	0.00533	396.483	0.00468	401.854	0.00422	398.703	0.00487	405.634	0.00486	419.857	0.00448
398.152	0.00531	396.603	0.00466	402.048	0.00419	398.709	0.00487	405.844	0.00485	419.915	0.00447
398.283	0.00528	396.813	0.00462	402.064	0.00419	398.913	0.00485	405.944	0.00484	420.125	0.00446
398.493	0.00524	397.023	0.00459	402.274	0.00416	399.123	0.00483	406.054	0.00483	420.335	0.00445
398.703	0.0052	397.039	0.00459	402.484	0.00413	399.265	0.00481	406.264	0.00481	420.413	0.00444
398.709	0.0052	397.233	0.00456	402.604	0.00411	399.333	0.00481	406.474	0.0048	420.545	0.00444
398.913	0.00516	397.443	0.00452	402.694	0.0041	399.543	0.00479	406.5	0.00479	420.755	0.00442
399.123	0.00512	397.596	0.0045	402.904	0.00407	399.753	0.00476	406.684	0.00478	420.965	0.00441
399.265	0.0051	397.653	0.00449	403.114	0.00404	399.822	0.00476	406.894	0.00476	420.97	0.00441
399.333	0.00508	397.863	0.00446	403.161	0.00403	399.963	0.00474	407.057	0.00475	421.175	0.0044
399.543	0.00504	398.073	0.00442	403.324	0.00401	400.173	0.00472	407.104	0.00475	421.385	0.00439
399.753	0.005	398.152	0.00441	403.534	0.00398	400.378	0.0047	407.314	0.00473	421.526	0.00438
399.822	0.00499	398.283	0.00439	403.717	0.00396	400.383	0.0047	407.524	0.00471	421.595	0.00437
399.963	0.00496	398.493	0.00436	403.744	0.00395	400.593	0.00468	407.613	0.0047	421.805	0.00436
400.173	0.00492	398.703	0.00433	403.954	0.00392	400.803	0.00466	407.734	0.0047	422.015	0.00435
400.378	0.00489	398.709	0.00433	404.164	0.0039	400.935	0.00465	407.944	0.00468	422.083	0.00435
400.383	0.00488	398.913	0.00429	404.274	0.00388	401.013	0.00464	408.154	0.00466	422.225	0.00434
400.593	0.00485	399.123	0.00426	404.374	0.00387	401.224	0.00462	408.17	0.00466	422.435	0.00433
400.803	0.00481	399.265	0.00424	404.584	0.00384	401.434	0.00461	408.364	0.00465	422.639	0.00432
400.935	0.00478	399.333	0.00423	404.794	0.00381	401.491	0.0046	408.574	0.00463	422.645	0.00432
401.013	0.00477	399.543	0.0042	404.831	0.00381	401.644	0.00459	408.726	0.00462	422.855	0.0043
401.224	0.00473	399.753	0.00417	405.004	0.00378	401.854	0.00457	408.784	0.00461	423.065	0.00429
401.434	0.00469	399.822	0.00416	405.214	0.00376	402.048	0.00455	408.994	0.0046	423.196	0.00428
401.491	0.00468	399.963	0.00414	405.387	0.00373	402.064	0.00455	409.204	0.00458	423.275	0.00428
401.644	0.00465	400.173	0.0041	405.424	0.00373	402.274	0.00453	409.283	0.00457	423.485	0.00427
401.854	0.00462	400.378	0.00407	405.634	0.0037	402.484	0.00451	409.414	0.00456	423.695	0.00426
402.048	0.00458	400.383	0.00407	405.844	0.00367	402.604	0.0045	409.624	0.00455	423.752	0.00425
402.064	0.00458	400.593	0.00404	405.944	0.00366	402.694	0.00449	409.834	0.00453	423.906	0.00424
402.274	0.00454	400.803	0.00401	406.054	0.00365	402.904	0.00447	409.839	0.00453	424.116	0.00423
402.484	0.0045	400.935	0.00399	406.264	0.00362	403.114	0.00445	410.044	0.00452	424.309	0.00422
402.604	0.00448	401.013	0.00398	406.474	0.00359	403.161	0.00445	410.254	0.0045	424.326	0.00422
402.694	0.00447	401.224	0.00395	406.5	0.00359	403.324	0.00443	410.396	0.00449	424.536	0.00421
402.904	0.00443	401.434	0.00392	406.684	0.00357	403.534	0.00442	410.464	0.00448	424.746	0.0042
403.114	0.00439	401.491	0.00391	406.894	0.00354	403.717	0.0044	410.674	0.00447	424.865	0.00419
403.161	0.00439	401.644	0.00389	407.057	0.00352	403.744	0.0044	410.884	0.00445	424.956	0.00419
403.324	0.00436	401.854	0.00386	407.104	0.00352	403.954	0.00438	410.952	0.00445	425.166	0.00418
403.534	0.00432	402.048	0.00384	407.314	0.00349	404.164	0.00436	411.094	0.00444	425.376	0.00416
403.717	0.00429	402.064	0.00383	407.524	0.00346	404.274	0.00435	411.304	0.00442	425.422	0.00416
403.744	0.00429	402.274	0.00381	407.613	0.00345	404.374	0.00434	411.509	0.00441	425.586	0.00415
403.954	0.00425	402.484	0.00378	407.734	0.00344	404.584	0.00433	411.514	0.00441	425.796	0.00414
404.164	0.00421	402.604	0.00376	407.944	0.00341	404.794	0.00431	411.724	0.00439	425.978	0.00413
404.274	0.0042	402.694	0.00375	408.154	0.00339	404.831	0.0043	411.934	0.00438	426.006	0.00413
404.374	0.00418	402.904	0.00372	408.17	0.00339	405.004	0.00429	412.065	0.00437	426.216	0.00412
404.584	0.00414	403.114	0.00369	408.364	0.00336	405.214	0.00427	412.144	0.00436	426.426	0.00411
404.794	0.00411	403.161	0.00369	408.574	0.00334	405.387	0.00426	412.354	0.00434	426.535	0.0041
404.831	0.0041	403.324	0.00366	408.726	0.00332	405.424	0.00425	412.565	0.00433	426.636	0.0041
405.004	0.00407	403.534	0.00364	408.784	0.00331	405.634	0.00424	412.622	0.00433	426.846	0.00408
405.214	0.00404	403.717	0.00361	408.994	0.00329	405.844	0.00422	412.775	0.00431	427.056	0.00407
405.387	0.00401	403.744	0.00361	409.204	0.00327	405.944	0.00421	412.985	0.0043	427.091	0.00407
405.424	0.00401	403.954	0.00358	409.283	0.00326	406.054	0.0042	413.178	0.00429	427.266	0.00406
405.634	0.00397	404.164	0.00355	409.414	0.00324	406.264	0.00419	413.195	0.00428	427.476	0.00405
405.844	0.00394	404.274	0.00354	409.624	0.00322	406.474	0.00417	413.405	0.00427	427.648	0.00404
405.944	0.00392	404.374	0.00353	409.834	0.00319	406.5	0.00417	413.615	0.00425	427.686	0.00404
406.054	0.00391	404.584	0.0035	409.839	0.00319	406.684	0.00415	413.735	0.00425	427.896	0.00403
406.264	0.00387	404.794	0.00347	410.044	0.00317	406.894	0.00414	413.825	0.00424	428.106	0.00402
406.474	0.00384	404.831	0.00347	410.254	0.00315	407.057	0.00412	414.035	0.00422	428.204	0.00401
406.5	0.00384	405.004	0.00345	410.396	0.00313	407.104	0.00412	414.245	0.00421	428.316	0.00401
406.684	0.00381	405.214	0.00342	410.464	0.00312	407.314	0.0041	414.291	0.00421	428.526	0.004
406.894	0.00377	405.387	0.0034	410.674	0.0031	407.524	0.00409	414.455	0.00419	428.736	0.00399
407.057	0.00375	405.424	0.0034	410.884	0.00308	407.613	0.00408	414.665	0.00418	428.761	0.00398
407.104	0.00374	405.634	0.00337	410.952	0.00307	407.734	0.00407	414.848	0.00417	428.946	0.00397
407.314	0.00371	405.844	0.00335	411.094	0.00306	407.944	0.00405	414.875	0.00417	429.156	0.00396
407.524	0.00368	405.944	0.00333	411.304	0.00303	408.154	0.00404	415.085	0.00415	429.317	0.00395
407.613	0.00367	406.054	0.00332	411.509	0.00301	408.17	0.00404	415.295	0.00414	429.366	0.00395
407.734	0.00365	406.264	0.0033	411.514	0.00301	408.364	0.00402	415.404	0.00413	429.576	0.00394
407.944	0.00362	406.474	0.00327	411.724	0.00299	408.574	0.00401	415.505	0.00412	429.786	0.00393
408.154	0.00359	406.5	0.00327	411.934	0.00297	408.726	0.00399	415.715	0.00411	429.874	0.00393
408.17	0.00358	406.684	0.00325	412.065	0.00295	408.784	0.00399	415.925	0.00409	429.996	0.00392
408.364	0.00355	406.894	0.00322	412.144	0.00295	408.994	0.00397	415.961	0.00409	430.206	0.00391
408.574	0.00352	407.057	0.0032	412.354	0.00293	409.204	0.00396	416.135	0.00408	430.416	0.0039
408.726	0.0035	407.104	0.0032	412.565	0.0029	409.283	0.00395	416.345	0.00407	430.43	0.0039
408.784	0.00349	407.314	0.00317	412.622	0.0029	409.414	0.00394	416.517	0.00405	430.626	0.00389
408.994	0.00346	407.524	0.00315	412.775	0.00288	409.624	0.00393	416.555	0.00405	430.836	0.00388
409.204	0.00343	407.613	0.00314	412.985	0.00286	409.834	0.00391	416.765	0.00404	430.987	0.00387
409.283	0.00342	407.734	0.00313	413.178	0.00284	409.839	0.00391	416.975	0.00402	431.046	0.00387
409.414	0.0034	407.944	0.0031	413.195	0.00284	410.044	0.0039	417.074	0.00402	431.256	0.00386
409.624	0.00338	408.154	0.00308	413.405	0.00282	410.254	0.00388	417.185	0.00401	431.466	0.00385
409.834	0.00335	408.17	0.00308	413.615	0.0028	410.396	0.00387	417.395	0.004	431.544	0.00384
409.839	0.00335	408.364	0.00306	413.735	0.00279	410.464	0.00387	417.605	0.00398	431.676	0.00384
410.044	0.00332	408.574	0.00303	413.825	0.00278	410.674	0.00385	417.631	0.00398	431.886	0.00382
410.254	0.00329	408.726	0.00302	414.035	0.00276	410.884	0.00384	417.815	0.00397	432.096	0.00381
410.396	0.00327	408.784	0.00301	414.245	0.00274	410.952	0.00383	418.025	0.00395	432.1	0.00381
410.464	0.00326	408.994	0.00299	414.291	0.00274	411.094	0.00382	418.187	0.00394	432.306	0.0038
410.674	0.00323	409.204	0.00297	414.455	0.00272	411.304	0.00381	418.235	0.00394	432.516	0.00379
410.884	0.0032	409.283	0.00296	414.665	0.0027	411.509	0.0038	418.445	0.00393	432.657	0.00379
410.952	0.0032	409.414	0.00295	414.848	0.00268	411.514	0.00379	418.655	0.00391	432.726	0.00378
411.094	0.00318	409.624	0.00293	414.875	0.00268	411.724	0.00378	418.744	0.00391	432.936	0.00377
411.304	0.00315	409.834	0.0029	415.085	0.00266	411.934	0.00377	418.865	0.0039	433.146	0.00376
411.509	0.00312	409.839	0.0029	415.295	0.00264	412.065	0.00376	419.075	0.00389	433.213	0.00376
411.514	0.00312	410.044	0.00288	415.404	0.00263	412.144	0.00375	419.285	0.00387	433.356	0.00375
411.724	0.0031	410.254	0.00286	415.505	0.00263	412.354	0.00374	419.3	0.00387	433.566	0.00374
411.934	0.00307	410.396	0.00285	415.715	0.00261	412.565	0.00372	419.495	0.00386	433.77	0.00373
412.065	0.00305	410.464	0.00284	415.925	0.00259	412.622	0.00372	419.705	0.00385	433.776	0.00373
412.144	0.00304	410.674	0.00282	415.961	0.00259	412.775	0.00371	419.857	0.00384	433.986	0.00372
412.354	0.00302	410.884	0.0028	416.135	0.00257	412.985	0.0037	419.915	0.00383	434.196	0.00371
412.565	0.00299	410.952	0.00279	416.345	0.00255	413.178	0.00369	420.125	0.00382	434.326	0.00371
412.622	0.00298	411.094	0.00278	416.517	0.00254	413.195	0.00368	420.335	0.00381	434.406	0.0037
412.775	0.00297	411.304	0.00276	416.555	0.00253	413.405	0.00367	420.413	0.0038	434.616	0.00369
412.985	0.00294	411.509	0.00274	416.765	0.00252	413.615	0.00366	420.545	0.0038	434.826	0.00368
413.178	0.00292	411.514	0.00274	416.975	0.0025	413.735	0.00365	420.755	0.00378	434.883	0.00368
413.195	0.00291	411.724	0.00272	417.074	0.00249	413.825	0.00364	420.965	0.00377	435.036	0.00367
413.405	0.00289	411.934	0.0027	417.185	0.00248	414.035	0.00363	420.97	0.00377	435.247	0.00366
413.615	0.00286	412.065	0.00269	417.395	0.00246	414.245	0.00362	421.175	0.00376	435.439	0.00365
413.735	0.00285	412.144	0.00268	417.605	0.00245	414.291	0.00362	421.385	0.00374	435.457	0.00365
413.825	0.00284	412.354	0.00266	417.631	0.00245	414.455	0.00361	421.526	0.00374	435.667	0.00364
414.035	0.00282	412.565	0.00264	417.815	0.00243	414.665	0.00359	421.595	0.00373	435.877	0.00363
414.245	0.00279	412.622	0.00264	418.025	0.00241	414.848	0.00358	421.805	0.00372	435.996	0.00363
414.291	0.00279	412.775	0.00263	418.187	0.0024	414.875	0.00358	422.015	0.00371	436.087	0.00362
414.455	0.00277	412.985	0.00261	418.235	0.0024	415.085	0.00357	422.083	0.0037	436.297	0.00361
414.665	0.00274	413.178	0.00259	418.445	0.00238	415.295	0.00355	422.225	0.0037	436.507	0.0036
414.848	0.00272	413.195	0.00259	418.655	0.00237	415.404	0.00355	422.435	0.00368	436.552	0.0036
414.875	0.00272	413.405	0.00257	418.744	0.00236	415.505	0.00354	422.639	0.00367	436.717	0.00359
415.085	0.0027	413.615	0.00255	418.865	0.00235	415.715	0.00353	422.645	0.00367	436.927	0.00358
415.295	0.00268	413.735	0.00254	419.075	0.00233	415.925	0.00352	422.855	0.00366	437.109	0.00358
415.404	0.00266	413.825	0.00254	419.285	0.00232	415.961	0.00352	423.065	0.00365	437.137	0.00357
415.505	0.00265	414.035	0.00252	419.3	0.00232	416.135	0.00351	423.196	0.00364	437.347	0.00357
415.715	0.00263	414.245	0.0025	419.495	0.0023	416.345	0.00349	423.275	0.00363	437.557	0.00356
415.925	0.00261	414.291	0.0025	419.705	0.00229	416.517	0.00348	423.485	0.00362	437.665	0.00355
415.961	0.0026	414.455	0.00248	419.857	0.00228	416.555	0.00348	423.695	0.00361	437.767	0.00355
416.135	0.00259	414.665	0.00247	419.915	0.00227	416.765	0.00347	423.752	0.00361	437.977	0.00354
416.345	0.00256	414.848	0.00245	420.125	0.00226	416.975	0.00346	423.906	0.0036	438.187	0.00353
416.517	0.00255	414.875	0.00245	420.335	0.00224	417.074	0.00345	424.116	0.00359	438.222	0.00353
416.555	0.00254	415.085	0.00243	420.413	0.00224	417.185	0.00345	424.309	0.00358	438.397	0.00352
416.765	0.00252	415.295	0.00242	420.545	0.00223	417.395	0.00344	424.326	0.00358	438.607	0.00351
416.975	0.0025	415.404	0.00241	420.755	0.00221	417.605	0.00342	424.536	0.00356	438.778	0.0035
417.074	0.00249	415.505	0.0024	420.965	0.0022	417.631	0.00342	424.746	0.00355	438.817	0.0035
417.185	0.00248	415.715	0.00239	420.97	0.0022	417.815	0.00341	424.865	0.00355	439.027	0.00349
417.395	0.00246	415.925	0.00237	421.175	0.00218	418.025	0.0034	424.956	0.00354	439.237	0.00348
417.605	0.00244	415.961	0.00237	421.385	0.00217	418.187	0.00339	425.166	0.00353	439.335	0.00348
417.631	0.00244	416.135	0.00236	421.526	0.00216	418.235	0.00339	425.376	0.00352	439.447	0.00347
417.815	0.00242	416.345	0.00234	421.595	0.00216	418.445	0.00338	425.422	0.00352	439.657	0.00346
418.025	0.0024	416.517	0.00233	421.805	0.00214	418.655	0.00337	425.586	0.00351	439.867	0.00345
418.187	0.00238	416.555	0.00233	422.015	0.00213	418.744	0.00336	425.796	0.0035	439.891	0.00345
418.235	0.00238	416.765	0.00231	422.083	0.00213	418.865	0.00336	425.978	0.00349	440.077	0.00344
418.445	0.00236	416.975	0.0023	422.225	0.00212	419.075	0.00335	426.006	0.00348	440.287	0.00344
418.655	0.00234	417.074	0.00229	422.435	0.0021	419.285	0.00334	426.216	0.00347	440.448	0.00343
418.744	0.00233	417.185	0.00228	422.639	0.00209	419.3	0.00334	426.426	0.00346	440.497	0.00343
418.865	0.00232	417.395	0.00227	422.645	0.00209	419.495	0.00333	426.535	0.00346	440.707	0.00342
419.075	0.0023	417.605	0.00225	422.855	0.00208	419.705	0.00332	426.636	0.00345	440.917	0.00341
419.285	0.00228	417.631	0.00225	423.065	0.00206	419.857	0.00331	426.846	0.00344	441.005	0.0034
419.3	0.00228	417.815	0.00224	423.196	0.00206	419.915	0.00331	427.056	0.00343	441.127	0.0034
419.495	0.00227	418.025	0.00222	423.275	0.00205	420.125	0.0033	427.091	0.00343	441.337	0.00339
419.705	0.00225	418.187	0.00221	423.485	0.00204	420.335	0.00329	427.266	0.00342	441.547	0.00338
419.857	0.00223	418.235	0.00221	423.695	0.00203	420.413	0.00328	427.476	0.00341	441.561	0.00338
419.915	0.00223	418.445	0.0022	423.752	0.00202	420.545	0.00328	427.648	0.0034	441.757	0.00337
420.125	0.00221	418.655	0.00218	423.906	0.00201	420.755	0.00327	427.686	0.0034	441.967	0.00336
420.335	0.00219	418.744	0.00218	424.116	0.002	420.965	0.00326	427.896	0.00339	442.118	0.00336
420.413	0.00219	418.865	0.00217	424.309	0.00199	420.97	0.00326	428.106	0.00338	442.177	0.00335
420.545	0.00218	419.075	0.00216	424.326	0.00199	421.175	0.00325	428.204	0.00337	442.387	0.00335
420.755	0.00216	419.285	0.00214	424.536	0.00198	421.385	0.00324	428.316	0.00337	442.597	0.00334
420.965	0.00214	419.3	0.00214	424.746	0.00197	421.526	0.00323	428.526	0.00336	442.674	0.00333
420.97	0.00214	419.495	0.00213	424.865	0.00196	421.595	0.00323	428.736	0.00335	442.807	0.00333
421.175	0.00213	419.705	0.00212	424.956	0.00196	421.805	0.00322	428.761	0.00334	443.017	0.00332
421.385	0.00211	419.857	0.00211	425.166	0.00194	422.015	0.00321	428.946	0.00334	443.227	0.00331
421.526	0.0021	419.915	0.00211	425.376	0.00193	422.083	0.0032	429.156	0.00333	443.231	0.00331
421.595	0.00209	420.125	0.00209	425.422	0.00193	422.225	0.0032	429.317	0.00332	443.437	0.0033
421.805	0.00208	420.335	0.00208	425.586	0.00192	422.435	0.00319	429.366	0.00332	443.647	0.00329
422.015	0.00206	420.413	0.00208	425.796	0.00191	422.639	0.00318	429.576	0.00331	443.787	0.00329
422.083	0.00206	420.545	0.00207	425.978	0.0019	422.645	0.00318	429.786	0.0033	443.857	0.00329
422.225	0.00204	420.755	0.00206	426.006	0.0019	422.855	0.00317	429.874	0.00329	444.067	0.00328
422.435	0.00203	420.965	0.00205	426.216	0.00189	423.065	0.00316	429.996	0.00329	444.277	0.00327
422.639	0.00201	420.97	0.00205	426.426	0.00188	423.196	0.00316	430.206	0.00328	444.344	0.00327
422.645	0.00201	421.175	0.00203	426.535	0.00187	423.275	0.00315	430.416	0.00327	444.487	0.00326
422.855	0.002	421.385	0.00202	426.636	0.00187	423.485	0.00314	430.43	0.00326	444.697	0.00325
423.065	0.00198	421.526	0.00202	426.846	0.00186	423.695	0.00314	430.626	0.00326	444.9	0.00324
423.196	0.00197	421.595	0.00201	427.056	0.00185	423.752	0.00313	430.836	0.00325	444.907	0.00324
423.275	0.00197	421.805	0.002	427.091	0.00185	423.906	0.00313	430.987	0.00324	445.117	0.00324
423.485	0.00195	422.015	0.00199	427.266	0.00184	424.116	0.00312	431.046	0.00324	445.327	0.00323
423.695	0.00194	422.083	0.00199	427.476	0.00183	424.309	0.00311	431.256	0.00323	445.457	0.00322
423.752	0.00194	422.225	0.00198	427.648	0.00182	424.326	0.00311	431.466	0.00322	445.537	0.00322
423.906	0.00193	422.435	0.00197	427.686	0.00182	424.536	0.0031	431.544	0.00321	445.747	0.00321
424.116	0.00191	422.639	0.00196	427.896	0.00181	424.746	0.00309	431.676	0.00321	445.957	0.0032
424.309	0.0019	422.645	0.00196	428.106	0.0018	424.865	0.00309	431.886	0.0032	446.013	0.0032
424.326	0.0019	422.855	0.00195	428.204	0.0018	424.956	0.00308	432.096	0.00319	446.167	0.00319
424.536	0.00188	423.065	0.00194	428.316	0.00179	425.166	0.00308	432.1	0.00319	446.377	0.00319
424.746	0.00187	423.196	0.00193	428.526	0.00178	425.376	0.00307	432.306	0.00318	446.57	0.00318
424.865	0.00186	423.275	0.00193	428.736	0.00177	425.422	0.00307	432.516	0.00317	446.588	0.00318
424.956	0.00186	423.485	0.00192	428.761	0.00177	425.586	0.00306	432.657	0.00316	446.798	0.00317
425.166	0.00184	423.695	0.00191	428.946	0.00176	425.796	0.00305	432.726	0.00316	447.008	0.00316
425.376	0.00183	423.752	0.00191	429.156	0.00175	425.978	0.00305	432.936	0.00315	447.126	0.00316
425.422	0.00183	423.906	0.0019	429.317	0.00175	426.006	0.00304	433.146	0.00314	447.218	0.00315
425.586	0.00182	424.116	0.00189	429.366	0.00175	426.216	0.00304	433.213	0.00314	447.428	0.00315
425.796	0.0018	424.309	0.00188	429.576	0.00174	426.426	0.00303	433.356	0.00314	447.638	0.00314
425.978	0.00179	424.326	0.00188	429.786	0.00173	426.535	0.00303	433.566	0.00313	447.683	0.00314
426.006	0.00179	424.536	0.00187	429.874	0.00172	426.636	0.00302	433.77	0.00312	447.848	0.00313
426.216	0.00178	424.746	0.00186	429.996	0.00172	426.846	0.00301	433.776	0.00312	448.058	0.00312
426.426	0.00177	424.865	0.00186	430.206	0.00171	427.056	0.00301	433.986	0.00311	448.239	0.00312
426.535	0.00176	424.956	0.00185	430.416	0.0017	427.091	0.00301	434.196	0.0031	448.268	0.00312
426.636	0.00176	425.166	0.00184	430.43	0.0017	427.266	0.003	434.326	0.00309	448.478	0.00311
426.846	0.00174	425.376	0.00183	430.626	0.00169	427.476	0.00299	434.406	0.00309	448.688	0.0031
427.056	0.00173	425.422	0.00183	430.836	0.00169	427.648	0.00299	434.616	0.00308	448.796	0.0031
427.091	0.00173	425.586	0.00183	430.987	0.00168	427.686	0.00298	434.826	0.00307	448.898	0.00309
427.266	0.00172	425.796	0.00182	431.046	0.00168	427.896	0.00298	434.883	0.00307	449.108	0.00308
427.476	0.00171	425.978	0.00181	431.256	0.00167	428.106	0.00297	435.036	0.00307	449.318	0.00308
427.648	0.0017	426.006	0.00181	431.466	0.00166	428.204	0.00297	435.247	0.00306	449.352	0.00308
427.686	0.0017	426.216	0.0018	431.544	0.00166	428.316	0.00296	435.439	0.00305	449.528	0.00307
427.896	0.00169	426.426	0.00179	431.676	0.00166	428.526	0.00296	435.457	0.00305	449.738	0.00306
428.106	0.00168	426.535	0.00179	431.886	0.00165	428.736	0.00295	435.667	0.00304	449.909	0.00306
428.204	0.00167	426.636	0.00178	432.096	0.00164	428.761	0.00295	435.877	0.00303	449.948	0.00305
428.316	0.00166	426.846	0.00178	432.1	0.00164	428.946	0.00294	435.996	0.00303	450.158	0.00305
428.526	0.00165	427.056	0.00177	432.306	0.00163	429.156	0.00294	436.087	0.00302	450.368	0.00304
428.736	0.00164	427.091	0.00177	432.516	0.00163	429.317	0.00293	436.297	0.00302	450.465	0.00304
428.761	0.00164	427.266	0.00176	432.657	0.00162	429.366	0.00293	436.507	0.00301	450.578	0.00303
428.946	0.00163	427.476	0.00175	432.726	0.00162	429.576	0.00292	436.552	0.00301	450.788	0.00302
429.156	0.00162	427.648	0.00175	432.936	0.00161	429.786	0.00292	436.717	0.003	450.998	0.00302
429.317	0.00161	427.686	0.00175	433.146	0.00161	429.874	0.00291	436.927	0.00299	451.022	0.00302
429.366	0.00161	427.896	0.00174	433.213	0.0016	429.996	0.00291	437.109	0.00299	451.208	0.00301
429.576	0.0016	428.106	0.00173	433.356	0.0016	430.206	0.0029	437.137	0.00298	451.418	0.003
429.786	0.00159	428.204	0.00173	433.566	0.00159	430.416	0.0029	437.347	0.00298	451.578	0.003
429.874	0.00159	428.316	0.00172	433.77	0.00159	430.43	0.0029	437.557	0.00297	451.628	0.00299
429.996	0.00158	428.526	0.00172	433.776	0.00159	430.626	0.00289	437.665	0.00297	451.838	0.00299
430.206	0.00157	428.736	0.00171	433.986	0.00158	430.836	0.00289	437.767	0.00296	452.048	0.00298
430.416	0.00156	428.761	0.00171	434.196	0.00157	430.987	0.00288	437.977	0.00295	452.135	0.00298
430.43	0.00156	428.946	0.0017	434.326	0.00157	431.046	0.00288	438.187	0.00295	452.258	0.00297
430.626	0.00156	429.156	0.0017	434.406	0.00157	431.256	0.00287	438.222	0.00294	452.468	0.00297
430.836	0.00155	429.317	0.00169	434.616	0.00156	431.466	0.00287	438.397	0.00294	452.678	0.00296
430.987	0.00154	429.366	0.00169	434.826	0.00156	431.544	0.00287	438.607	0.00293	452.691	0.00296
431.046	0.00154	429.576	0.00168	434.883	0.00155	431.676	0.00286	438.778	0.00293	452.888	0.00295
431.256	0.00153	429.786	0.00168	435.036	0.00155	431.886	0.00286	438.817	0.00292	453.098	0.00294
431.466	0.00152	429.874	0.00168	435.247	0.00154	432.096	0.00285	439.027	0.00292	453.248	0.00294
431.544	0.00152	429.996	0.00167	435.439	0.00154	432.1	0.00285	439.237	0.00291	453.308	0.00294
431.676	0.00151	430.206	0.00167	435.457	0.00154	432.306	0.00284	439.335	0.00291	453.518	0.00293
431.886	0.0015	430.416	0.00166	435.667	0.00153	432.516	0.00284	439.447	0.0029	453.728	0.00292
432.096	0.00149	430.43	0.00166	435.877	0.00153	432.657	0.00283	439.657	0.00289	453.804	0.00292
432.1	0.00149	430.626	0.00165	435.996	0.00152	432.726	0.00283	439.867	0.00289	453.938	0.00292
432.306	0.00149	430.836	0.00165	436.087	0.00152	432.936	0.00283	439.891	0.00289	454.148	0.00291
432.516	0.00148	430.987	0.00164	436.297	0.00152	433.146	0.00282	440.077	0.00288	454.358	0.0029
432.657	0.00147	431.046	0.00164	436.507	0.00151	433.213	0.00282	440.287	0.00287	454.361	0.0029
432.726	0.00147	431.256	0.00164	436.552	0.00151	433.356	0.00282	440.448	0.00287	454.568	0.0029
432.936	0.00146	431.466	0.00163	436.717	0.0015	433.566	0.00281	440.497	0.00287	454.778	0.00289
433.146	0.00145	431.544	0.00163	436.927	0.0015	433.77	0.00281	440.707	0.00286	454.918	0.00289
433.213	0.00145	431.676	0.00163	437.109	0.00149	433.776	0.00281	440.917	0.00285	454.988	0.00288
433.356	0.00145	431.886	0.00162	437.137	0.00149	433.986	0.0028	441.005	0.00285	455.198	0.00288
433.566	0.00144	432.096	0.00161	437.347	0.00149	434.196	0.0028	441.127	0.00285	455.408	0.00287
433.77	0.00143	432.1	0.00161	437.557	0.00148	434.326	0.00279	441.337	0.00284	455.474	0.00287
433.776	0.00143	432.306	0.00161	437.665	0.00148	434.406	0.00279	441.547	0.00283	455.618	0.00286
433.986	0.00142	432.516	0.0016	437.767	0.00148	434.616	0.00279	441.561	0.00283	455.828	0.00286
434.196	0.00142	432.657	0.0016	437.977	0.00147	434.826	0.00278	441.757	0.00283	456.031	0.00285
434.326	0.00141	432.726	0.0016	438.187	0.00147	434.883	0.00278	441.967	0.00282	456.038	0.00285
434.406	0.00141	432.936	0.00159	438.222	0.00147	435.036	0.00278	442.118	0.00281	456.248	0.00284
434.616	0.0014	433.146	0.00159	438.397	0.00147	435.247	0.00277	442.177	0.00281	456.458	0.00284
434.826	0.0014	433.213	0.00159	438.607	0.00146	435.439	0.00277	442.387	0.00281	456.587	0.00283
434.883	0.0014	433.356	0.00158	438.778	0.00146	435.457	0.00277	442.597	0.0028	456.668	0.00283
435.036	0.00139	433.566	0.00158	438.817	0.00146	435.667	0.00276	442.674	0.0028	456.878	0.00282
435.247	0.00138	433.77	0.00157	439.027	0.00145	435.877	0.00276	442.807	0.00279	457.088	0.00282
435.439	0.00138	433.776	0.00157	439.237	0.00145	435.996	0.00275	443.017	0.00279	457.144	0.00282
435.457	0.00138	433.986	0.00157	439.335	0.00145	436.087	0.00275	443.227	0.00278	457.298	0.00281
435.667	0.00137	434.196	0.00157	439.447	0.00144	436.297	0.00275	443.231	0.00278	457.508	0.0028
435.877	0.00136	434.326	0.00156	439.657	0.00144	436.507	0.00274	443.437	0.00277	457.7	0.0028
435.996	0.00136	434.406	0.00156	439.867	0.00143	436.552	0.00274	443.647	0.00277	457.718	0.0028
436.087	0.00136	434.616	0.00156	439.891	0.00143	436.717	0.00274	443.787	0.00276	457.929	0.00279
436.297	0.00135	434.826	0.00155	440.077	0.00143	436.927	0.00273	443.857	0.00276	458.139	0.00279
436.507	0.00135	434.883	0.00155	440.287	0.00143	437.109	0.00273	444.067	0.00276	458.257	0.00278
436.552	0.00134	435.036	0.00155	440.448	0.00142	437.137	0.00273	444.277	0.00275	458.349	0.00278
436.717	0.00134	435.247	0.00154	440.497	0.00142	437.347	0.00273	444.344	0.00275	458.559	0.00277
436.927	0.00133	435.439	0.00154	440.707	0.00142	437.557	0.00272	444.487	0.00274	458.769	0.00277
437.109	0.00133	435.457	0.00154	440.917	0.00141	437.665	0.00272	444.697	0.00274	458.813	0.00277
437.137	0.00133	435.667	0.00154	441.005	0.00141	437.767	0.00272	444.9	0.00273	458.979	0.00276
437.347	0.00132	435.877	0.00153	441.127	0.00141	437.977	0.00271	444.907	0.00273	459.189	0.00275
437.557	0.00132	435.996	0.00153	441.337	0.00141	438.187	0.00271	445.117	0.00273	459.37	0.00275
437.665	0.00131	436.087	0.00153	441.547	0.0014	438.222	0.00271	445.327	0.00272	459.399	0.00275
437.767	0.00131	436.297	0.00152	441.561	0.0014	438.397	0.0027	445.457	0.00272	459.609	0.00274
437.977	0.00131	436.507	0.00152	441.757	0.0014	438.607	0.0027	445.537	0.00272	459.819	0.00274
438.187	0.0013	436.552	0.00152	441.967	0.0014	438.778	0.0027	445.747	0.00271	459.926	0.00273
438.222	0.0013	436.717	0.00152	442.118	0.00139	438.817	0.0027	445.957	0.0027	460.029	0.00273
438.397	0.0013	436.927	0.00151	442.177	0.00139	439.027	0.00269	446.013	0.0027	460.239	0.00272
438.607	0.00129	437.109	0.00151	442.387	0.00139	439.237	0.00269	446.167	0.0027	460.449	0.00272
438.778	0.00129	437.137	0.00151	442.597	0.00139	439.335	0.00269	446.377	0.00269	460.483	0.00272
438.817	0.00129	437.347	0.00151	442.674	0.00138	439.447	0.00268	446.57	0.00269	460.659	0.00271
439.027	0.00128	437.557	0.0015	442.807	0.00138	439.657	0.00268	446.588	0.00269	460.869	0.00271
439.237	0.00128	437.665	0.0015	443.017	0.00138	439.867	0.00268	446.798	0.00268	461.039	0.0027
439.335	0.00127	437.767	0.0015	443.227	0.00138	439.891	0.00268	447.008	0.00268	461.079	0.0027
439.447	0.00127	437.977	0.0015	443.231	0.00138	440.077	0.00267	447.126	0.00267	461.289	0.00269
439.657	0.00127	438.187	0.00149	443.437	0.00137	440.287	0.00267	447.218	0.00267	461.499	0.00269
439.867	0.00126	438.222	0.00149	443.647	0.00137	440.448	0.00267	447.428	0.00267	461.596	0.00269
439.891	0.00126	438.397	0.00149	443.787	0.00137	440.497	0.00267	447.638	0.00266	461.709	0.00268
440.077	0.00126	438.607	0.00149	443.857	0.00137	440.707	0.00266	447.683	0.00266	461.919	0.00268
440.287	0.00125	438.778	0.00148	444.067	0.00136	440.917	0.00266	447.848	0.00266	462.129	0.00267
440.448	0.00125	438.817	0.00148	444.277	0.00136	441.005	0.00266	448.058	0.00265	462.152	0.00267
440.497	0.00125	439.027	0.00148	444.344	0.00136	441.127	0.00266	448.239	0.00265	462.339	0.00267
440.707	0.00124	439.237	0.00148	444.487	0.00136	441.337	0.00265	448.268	0.00264	462.549	0.00266
440.917	0.00124	439.335	0.00148	444.697	0.00136	441.547	0.00265	448.478	0.00264	462.709	0.00266
441.005	0.00124	439.447	0.00147	444.9	0.00135	441.561	0.00265	448.688	0.00263	462.759	0.00265
441.127	0.00124	439.657	0.00147	444.907	0.00135	441.757	0.00265	448.796	0.00263	462.969	0.00265
441.337	0.00123	439.867	0.00147	445.117	0.00135	441.967	0.00264	448.898	0.00263	463.179	0.00264
441.547	0.00123	439.891	0.00147	445.327	0.00135	442.118	0.00264	449.108	0.00262	463.265	0.00264
441.561	0.00123	440.077	0.00147	445.457	0.00135	442.177	0.00264	449.318	0.00262	463.389	0.00264
441.757	0.00122	440.287	0.00146	445.537	0.00134	442.387	0.00264	449.352	0.00262	463.599	0.00263
441.967	0.00122	440.448	0.00146	445.747	0.00134	442.597	0.00263	449.528	0.00262	463.809	0.00263
442.118	0.00122	440.497	0.00146	445.957	0.00134	442.674	0.00263	449.738	0.00261	463.822	0.00263
442.177	0.00122	440.707	0.00146	446.013	0.00134	442.807	0.00263	449.909	0.00261	464.019	0.00262
442.387	0.00121	441.005	0.00145	446.167	0.00134	443.017	0.00263	449.948	0.00261	464.229	0.00262
442.597	0.00121	441.561	0.00145	446.377	0.00133	443.227	0.00262	450.158	0.0026	464.378	0.00261
442.674	0.00121	442.118	0.00144	446.57	0.00133	443.231	0.00262	450.368	0.0026	464.439	0.00261
442.807	0.0012	442.674	0.00144	446.588	0.00133	443.437	0.00262	450.465	0.00259	464.649	0.0026
443.231	0.0012	443.231	0.00143	446.798	0.00133	443.647	0.00262	450.578	0.00259	464.859	0.0026
443.787	0.00119	443.787	0.00142	447.008	0.00133	443.787	0.00262	450.788	0.00259	464.935	0.0026
444.344	0.00118	444.344	0.00142	447.126	0.00133	444.344	0.00261	450.998	0.00258	465.069	0.00259
444.9	0.00117	444.9	0.00141	447.218	0.00132	444.9	0.0026	451.022	0.00258	465.279	0.00259
445.457	0.00116	445.457	0.00141	447.428	0.00132	445.457	0.00259	451.208	0.00258	465.489	0.00258
446.013	0.00116	446.013	0.00141	447.638	0.00132	446.013	0.00259	451.418	0.00257	465.491	0.00258
446.57	0.00115	446.57	0.0014	447.683	0.00132	446.57	0.00258	451.578	0.00257	465.699	0.00258
447.126	0.00114	447.126	0.0014	447.848	0.00132	447.126	0.00257	451.628	0.00257	465.909	0.00257
447.683	0.00114	447.683	0.00139	448.058	0.00132	447.683	0.00257	451.838	0.00256	466.048	0.00257
448.239	0.00113	448.239	0.00139	448.239	0.00131	448.239	0.00256	452.048	0.00256	466.119	0.00257
448.796	0.00112	448.796	0.00139	448.796	0.00131	448.796	0.00256	452.135	0.00256	466.329	0.00256
449.352	0.00112	449.352	0.00138	449.352	0.0013	449.352	0.00255	452.258	0.00256	466.539	0.00256
449.909	0.00111	449.909	0.00138	449.909	0.0013	449.909	0.00255	452.468	0.00255	466.604	0.00256
450.465	0.00111	450.465	0.00138	450.465	0.00129	450.465	0.00254	452.678	0.00255	466.749	0.00255
451.022	0.0011	451.022	0.00138	451.022	0.00129	451.022	0.00254	452.691	0.00255	466.959	0.00255
451.578	0.0011	451.578	0.00137	451.578	0.00129	451.578	0.00253	452.888	0.00254	467.161	0.00254
452.135	0.00109	452.135	0.00137	452.135	0.00128	452.135	0.00253	453.098	0.00254	467.169	0.00254
452.691	0.00109	452.691	0.00137	452.691	0.00128	452.691	0.00252	453.248	0.00254	467.379	0.00254
453.248	0.00109	453.248	0.00137	453.248	0.00127	453.248	0.00252	453.308	0.00253	467.589	0.00253
453.804	0.00108	453.804	0.00136	453.804	0.00127	453.804	0.00251	453.804	0.00252	467.717	0.00253
454.361	0.00108	454.361	0.00136	454.361	0.00127	454.361	0.00251	454.361	0.00251	467.799	0.00253
454.918	0.00107	454.918	0.00136	454.918	0.00126	454.918	0.00251	454.918	0.0025	468.009	0.00252
455.474	0.00107	455.474	0.00136	455.474	0.00126	455.474	0.0025	455.474	0.00249	468.219	0.00252
456.031	0.00107	456.031	0.00136	456.031	0.00126	456.031	0.0025	456.031	0.00248	468.274	0.00252
456.587	0.00106	456.587	0.00136	456.587	0.00126	456.587	0.0025	456.587	0.00247	468.429	0.00251
457.144	0.00106	457.144	0.00135	457.144	0.00125	457.144	0.00249	457.144	0.00247	468.639	0.00251
457.7	0.00106	457.7	0.00135	457.7	0.00125	457.7	0.00249	457.7	0.00246	468.83	0.0025
458.257	0.00106	458.257	0.00135	458.257	0.00125	458.257	0.00249	458.257	0.00245	468.849	0.0025
458.813	0.00105	458.813	0.00135	458.813	0.00125	458.813	0.00248	458.813	0.00244	469.059	0.0025
459.37	0.00105	459.37	0.00135	459.37	0.00124	459.37	0.00248	459.37	0.00243	469.27	0.00249
459.926	0.00105	459.926	0.00135	459.926	0.00124	459.926	0.00248	459.926	0.00242	469.387	0.00249
460.483	0.00105	460.483	0.00135	460.483	0.00124	460.483	0.00248	460.483	0.00241	469.48	0.00249
461.039	0.00105	461.039	0.00135	461.039	0.00124	461.039	0.00247	461.039	0.00241	469.69	0.00248
461.596	0.00104	461.596	0.00135	461.596	0.00124	461.596	0.00247	461.596	0.0024	469.9	0.00248
462.152	0.00104	462.152	0.00134	462.152	0.00124	462.152	0.00247	462.152	0.00239	469.943	0.00248
462.709	0.00104	462.709	0.00134	462.709	0.00123	462.709	0.00247	462.709	0.00239	470.11	0.00247
463.265	0.00104	463.265	0.00134	463.265	0.00123	463.265	0.00246	463.265	0.00238	470.32	0.00247
463.822	0.00104	463.822	0.00134	463.822	0.00123	463.822	0.00246	463.822	0.00237	470.5	0.00247
464.378	0.00104	464.378	0.00134	464.378	0.00123	464.378	0.00246	464.378	0.00237	470.53	0.00247
464.935	0.00103	464.935	0.00134	464.935	0.00123	464.935	0.00246	464.935	0.00236	470.74	0.00246
465.491	0.00103	465.491	0.00134	465.491	0.00123	465.491	0.00246	465.491	0.00235	470.95	0.00246
466.048	0.00103	466.048	0.00134	466.048	0.00123	466.048	0.00246	466.048	0.00235	471.057	0.00245
466.604	0.00103	466.604	0.00134	466.604	0.00123	466.604	0.00245	466.604	0.00234	471.16	0.00245
467.161	0.00103	467.161	0.00134	467.161	0.00123	467.161	0.00245	467.161	0.00234	471.37	0.00245
467.717	0.00103	467.717	0.00134	467.717	0.00122	467.717	0.00245	467.717	0.00233	471.58	0.00244
468.274	0.00103	468.274	0.00134	468.274	0.00122	468.274	0.00245	468.274	0.00232	471.613	0.00244
468.83	0.00103	468.83	0.00134	468.83	0.00122	468.83	0.00245	468.83	0.00232	471.79	0.00244
469.387	0.00102	469.387	0.00134	469.387	0.00122	469.387	0.00245	469.387	0.00231	472	0.00243
469.943	0.00102	469.943	0.00134	469.943	0.00122	469.943	0.00245	469.943	0.00231	472.17	0.00243
470.5	0.00102	470.5	0.00134	470.5	0.00122	470.5	0.00244	470.5	0.0023	472.21	0.00243
471.057	0.00102	471.057	0.00134	471.057	0.00122	471.057	0.00244	471.057	0.0023	472.42	0.00242
471.613	0.00102	471.613	0.00134	471.613	0.00122	471.613	0.00244	471.613	0.0023	472.63	0.00242
472.17	0.00102	472.17	0.00134	472.17	0.00122	472.17	0.00244	472.17	0.00229	472.726	0.00242
472.726	0.00102	472.726	0.00134	472.726	0.00122	472.726	0.00244	472.726	0.00229	472.84	0.00242
473.283	0.00102	473.283	0.00134	473.283	0.00122	473.283	0.00244	473.283	0.00228	473.283	0.00241
473.839	0.00102	473.839	0.00134	473.839	0.00122	473.839	0.00244	473.839	0.00228	473.839	0.0024
474.396	0.00102	474.396	0.00133	474.396	0.00122	474.396	0.00244	474.396	0.00228	474.396	0.00238
474.952	0.00102	474.952	0.00133	474.952	0.00122	474.952	0.00244	474.952	0.00227	474.952	0.00237
475.509	0.00102	475.509	0.00133	475.509	0.00122	475.509	0.00244	475.509	0.00227	475.509	0.00236
476.065	0.00102	476.065	0.00133	476.065	0.00122	476.065	0.00244	476.065	0.00226	476.065	0.00235
476.622	0.00102	476.622	0.00133	476.622	0.00122	476.622	0.00243	476.622	0.00226	476.622	0.00234
477.178	0.00102	477.178	0.00133	477.178	0.00122	477.178	0.00243	477.178	0.00226	477.178	0.00233
477.735	0.00101	477.735	0.00133	477.735	0.00121	477.735	0.00243	477.735	0.00225	477.735	0.00232
478.291	0.00101	478.291	0.00133	478.291	0.00121	478.291	0.00243	478.291	0.00225	478.291	0.00231
478.848	0.00101	478.848	0.00133	478.848	0.00121	478.848	0.00243	478.848	0.00225	478.848	0.0023
479.404	0.00101	479.404	0.00133	479.404	0.00121	479.404	0.00243	479.404	0.00225	479.404	0.00229
479.961	0.00101	479.961	0.00133	479.961	0.00121	479.961	0.00243	479.961	0.00224	479.961	0.00228
480.517	0.00101	480.517	0.00133	480.517	0.00121	480.517	0.00243	480.517	0.00224	480.517	0.00227
481.074	0.00101	481.074	0.00133	481.074	0.00121	481.074	0.00243	481.074	0.00224	481.074	0.00226
481.63	0.00101	481.63	0.00133	481.63	0.00121	481.63	0.00243	481.63	0.00224	481.63	0.00226
482.187	0.00101	482.187	0.00133	482.187	0.00121	482.187	0.00243	482.187	0.00223	482.187	0.00225
482.743	0.00101	482.743	0.00133	482.743	0.00121	482.743	0.00243	482.743	0.00223	482.743	0.00224
483.3	0.00101	483.3	0.00133	483.3	0.00121	483.3	0.00243	483.3	0.00223	483.3	0.00223
483.857	0.00101	483.857	0.00133	483.857	0.00121	483.857	0.00243	483.857	0.00223	483.857	0.00222
484.413	0.00101	484.413	0.00133	484.413	0.00121	484.413	0.00243	484.413	0.00222	484.413	0.00221
484.97	0.00101	484.97	0.00133	484.97	0.00121	484.97	0.00243	484.97	0.00222	484.97	0.0022
485.526	0.00101	485.526	0.00133	485.526	0.00121	485.526	0.00243	485.526	0.00222	485.526	0.0022
486.083	0.00101	486.083	0.00133	486.083	0.00121	486.083	0.00243	486.083	0.00222	486.083	0.00219
486.639	0.00101	486.639	0.00133	486.639	0.00121	486.639	0.00243	486.639	0.00222	486.639	0.00218
487.196	0.00101	487.196	0.00133	487.196	0.00121	487.196	0.00243	487.196	0.00221	487.196	0.00217
487.752	0.00101	487.752	0.00133	487.752	0.00121	487.752	0.00243	487.752	0.00221	487.752	0.00217
488.309	0.00101	488.309	0.00133	488.309	0.00121	488.309	0.00243	488.309	0.00221	488.309	0.00216
488.865	0.00101	488.865	0.00133	488.865	0.00121	488.865	0.00243	488.865	0.00221	488.865	0.00215
489.422	0.00101	489.422	0.00133	489.422	0.00121	489.422	0.00243	489.422	0.00221	489.422	0.00214
489.978	0.00101	489.978	0.00133	489.978	0.00121	489.978	0.00243	489.978	0.00221	489.978	0.00214
490.535	0.00101	490.535	0.00133	490.535	0.00121	490.535	0.00243	490.535	0.00221	490.535	0.00213
491.091	0.00101	491.091	0.00133	491.091	0.00121	491.091	0.00243	491.091	0.0022	491.091	0.00212
491.648	0.00101	491.648	0.00133	491.648	0.00121	491.648	0.00243	491.648	0.0022	491.648	0.00212
492.204	0.00101	492.204	0.00133	492.204	0.00121	492.204	0.00243	492.204	0.0022	492.204	0.00211
492.761	0.00101	492.761	0.00133	492.761	0.00121	492.761	0.00242	492.761	0.0022	492.761	0.0021
493.317	0.00101	493.317	0.00133	493.317	0.00121	493.317	0.00242	493.317	0.0022	493.317	0.0021
493.874	0.00101	493.874	0.00133	493.874	0.00121	493.874	0.00242	493.874	0.0022	493.874	0.00209
494.43	0.00101	494.43	0.00133	494.43	0.00121	494.43	0.00242	494.43	0.0022	494.43	0.00209
494.987	0.00101	494.987	0.00133	494.987	0.00121	494.987	0.00242	494.987	0.0022	494.987	0.00208
495.543	0.00101	495.543	0.00133	495.543	0.00121	495.543	0.00242	495.543	0.00219	495.543	0.00207
496.1	0.00101	496.1	0.00133	496.1	0.00121	496.1	0.00242	496.1	0.00219	496.1	0.00207
496.657	0.00101	496.657	0.00133	496.657	0.00121	496.657	0.00242	496.657	0.00219	496.657	0.00206
497.213	0.00101	497.213	0.00133	497.213	0.00121	497.213	0.00242	497.213	0.00219	497.213	0.00206
497.77	0.00101	497.77	0.00133	497.77	0.00121	497.77	0.00242	497.77	0.00219	497.77	0.00205
498.326	0.00101	498.326	0.00133	498.326	0.00121	498.326	0.00242	498.326	0.00219	498.326	0.00205
498.883	0.00101	498.883	0.00133	498.883	0.00121	498.883	0.00242	498.883	0.00219	498.883	0.00204
499.439	0.00101	499.439	0.00133	499.439	0.00121	499.439	0.00242	499.439	0.00219	499.439	0.00204
499.996	0.00101	499.996	0.00133	499.996	0.00121	499.996	0.00242	499.996	0.00219	499.996	0.00203
500.552	0.00101	500.552	0.00133	500.552	0.00121	500.552	0.00242	500.552	0.00219	500.552	0.00203
501.109	0.00101	501.109	0.00133	501.109	0.00121	501.109	0.00242	501.109	0.00219	501.109	0.00202
501.665	0.00101	501.665	0.00133	501.665	0.00121	501.665	0.00242	501.665	0.00219	501.665	0.00202
502.222	0.00101	502.222	0.00133	502.222	0.00121	502.222	0.00242	502.222	0.00218	502.222	0.00201
502.778	0.00101	502.778	0.00133	502.778	0.00121	502.778	0.00242	502.778	0.00218	502.778	0.00201
503.335	0.00101	503.335	0.00133	503.335	0.00121	503.335	0.00242	503.335	0.00218	503.335	0.002
503.891	0.00101	503.891	0.00133	503.891	0.00121	503.891	0.00242	503.891	0.00218	503.891	0.002
504.448	0.001	504.448	0.00133	504.448	0.00121	504.448	0.00242	504.448	0.00218	504.448	0.00199
505.004	0.001	505.004	0.00133	505.004	0.00121	505.004	0.00242	505.004	0.00218	505.004	0.00199
505.561	0.001	505.561	0.00133	505.561	0.00121	505.561	0.00242	505.561	0.00218	505.561	0.00199
506.117	0.001	506.117	0.00133	506.117	0.00121	506.117	0.00242	506.117	0.00218	506.117	0.00198
506.674	0.001	506.674	0.00133	506.674	0.00121	506.674	0.00242	506.674	0.00218	506.674	0.00198
507.231	0.001	507.231	0.00133	507.231	0.00121	507.231	0.00242	507.231	0.00218	507.231	0.00197
507.787	0.001	507.787	0.00133	507.787	0.00121	507.787	0.00242	507.787	0.00218	507.787	0.00197
508.344	0.001	508.344	0.00133	508.344	0.00121	508.344	0.00242	508.344	0.00218	508.344	0.00197
508.9	0.001	508.9	0.00133	508.9	0.00121	508.9	0.00242	508.9	0.00218	508.9	0.00196
509.457	0.001	509.457	0.00133	509.457	0.00121	509.457	0.00242	509.457	0.00218	509.457	0.00196
510.013	0.001	510.013	0.00133	510.013	0.00121	510.013	0.00242	510.013	0.00218	510.013	0.00196
