# Supplementary material for: Direct time-resolved observation of surface-bound carbon dioxide radical anions on metallic nanocatalysts
Source: Nat Commun. 2023 Nov 6;14:7116. doi: 10.1038/s41467-023-42936-6 (PMC10628153; doi:10.1038/s41467-023-42936-6)
Supplement: Supplementary file 4 — Source Data [file 41467_2023_42936_MOESM4_ESM.zip › Source Data/Figure 1/Figure 1i.xlsx]

## Sheet: Sheet1
Figure 1i
raw data									fitting data
-0.1251	0.0006	-0.1251	-0.0003	-0.1251	0.000326	-0.1951	0.000211		-0.0014	-0.00727	-0.148	-0.000136421	-0.0095	-0.01803	-0.1251	0.000151725	-0.0075	-0.01811	-0.1251	0.000197367	-0.0017	-0.01343	-0.1251	-9.4286e-05
-0.1232	0.0009	-0.1232	-0.000405	-0.1232	-0.000968	-0.1932	0.000211		-0.000702102	-0.00486	-0.14788	-0.000136422	-0.00879	-0.01526	-0.125	0.000151725	-0.0068	-0.01467	-0.1232	0.000197367	-0.000995596	-0.01035	-0.125	-9.4286e-05
-0.1212	0.000221	-0.1212	-0.000321	-0.1212	0.000479	-0.1912	-0.0012		-4.2042e-06	-0.0027	-0.14776	-0.000136423	-0.00809	-0.01272	-0.12489	0.000151725	-0.00609	-0.01159	-0.1212	0.000197367	-0.000291191	-0.00761	-0.1249	-9.4286e-05
-0.1192	-2.6e-05	-0.1192	-0.000116	-0.1192	-0.000389	-0.1892	6.3e-05		0.000693694	-0.000782834	-0.14764	-0.000136424	-0.00738	-0.01041	-0.12479	0.000151725	-0.00539	-0.00884	-0.11959	0.000197367	0.000413213	-0.00517	-0.12479	-9.4286e-05
-0.1173	-0.000337	-0.1173	-0.000621	-0.1173	-0.00105	-0.1873	-0.000153		0.00139	0.000931914	-0.14751	-0.000136425	-0.00668	-0.0083	-0.12468	0.000151725	-0.00468	-0.00638	-0.11948	0.000197367	0.00112	-0.00301	-0.12469	-9.4286e-05
-0.1153	0.000395	-0.1153	-0.000337	-0.1153	-0.000832	-0.1853	-0.000458		0.00209	0.00246	-0.14739	-0.000136426	-0.00597	-0.00637	-0.12458	0.000151725	-0.00398	-0.00419	-0.11938	0.000197367	0.00182	-0.00108	-0.12459	-9.4286e-05
-0.1133	0.000405	-0.1133	0.0011	-0.1133	-0.000663	-0.1833	0.000316		0.00279	0.00383	-0.14727	-0.000136427	-0.00526	-0.00462	-0.12448	0.000151725	-0.00327	-0.00223	-0.11928	0.000197367	0.00253	0.000624771	-0.12449	-9.4286e-05
-0.1114	-0.000121	-0.1114	0.000742	-0.1114	0.00129	-0.1814	0.000516		0.00349	0.00504	-0.14715	-0.000136428	-0.00456	-0.00301	-0.12437	0.000151725	-0.00257	-0.000472406	-0.1192	0.000197367	0.00323	0.00214	-0.12439	-9.4286e-05
-0.1094	-1.6e-05	-0.1094	0.000332	-0.1094	0.00172	-0.1794	-0.000158		0.00418	0.00613	-0.14703	-0.000136429	-0.00385	-0.00155	-0.12427	0.000151725	-0.00187	0.00109	-0.11917	0.000197367	0.00394	0.00349	-0.12428	-9.4286e-05
-0.1075	0.000126	-0.1075	0.000279	-0.1075	0.000121	-0.1775	-0.000279		0.00488	0.0071	-0.14691	-0.00013643	-0.00314	-0.000209684	-0.12416	0.000151725	-0.00116	0.00249	-0.11907	0.000197367	0.00464	0.00469	-0.12418	-9.4286e-05
-0.1055	-5.8e-05	-0.1055	0.000321	-0.1055	-0.000405	-0.1755	-0.000142		0.00558	0.00797	-0.14679	-0.000136431	-0.00244	0.00101	-0.12406	0.000151725	-0.000457958	0.00375	-0.11896	0.000197367	0.00534	0.00576	-0.12408	-9.4286e-05
-0.1035	-0.000668	-0.1035	-0.00107	-0.1035	-0.000821	-0.1735	-0.000447		0.00628	0.00874	-0.14667	-0.000136432	-0.00173	0.00212	-0.12396	0.000151725	0.000246246	0.00486	-0.11886	0.000197367	0.00605	0.0067	-0.12398	-9.4286e-05
-0.1016	-0.000526	-0.1016	-0.00111	-0.1016	-0.000158	-0.1716	0.000616		0.00697	0.00942	-0.14654	-0.000136433	-0.00103	0.00314	-0.12385	0.000151725	0.00095045	0.00586	-0.11876	0.000197367	0.00675	0.00754	-0.12388	-9.4286e-05
-0.0996	-0.000547	-0.0996	-0.0008	-0.0996	0.000674	-0.1696	0.000132		0.00767	0.01004	-0.14642	-0.000136434	-0.000319319	0.00407	-0.12375	0.000151725	0.00165	0.00675	-0.11865	0.000197367	0.00746	0.00829	-0.12377	-9.4286e-05
-0.0976	-0.000111	-0.0976	-0.000142	-0.0976	0.000179	-0.1676	0.000795		0.00837	0.01058	-0.1463	-0.000136435	0.000386887	0.00491	-0.12364	0.000151725	0.00236	0.00755	-0.11855	0.000197367	0.00816	0.00895	-0.12367	-9.4286e-05
-0.0957	-0.000868	-0.0957	0.000711	-0.0957	-0.000547	-0.1657	0.000463		0.00907	0.01107	-0.14618	-0.000136437	0.00109	0.00569	-0.12354	0.000151725	0.00306	0.00826	-0.11844	0.000197367	0.00887	0.00954	-0.12357	-9.4286e-05
-0.0937	-0.000153	-0.0937	0.00104	-0.0937	0.000447	-0.1637	-0.000121		0.00977	0.01151	-0.14606	-0.000136438	0.0018	0.00639	-0.12344	0.000151725	0.00377	0.0089	-0.11834	0.000197367	0.00957	0.01006	-0.12347	-9.4286e-05
-0.0917	-0.000547	-0.0917	0.000632	-0.0917	0.000426	-0.1617	0.000147		0.01046	0.0119	-0.14594	-0.000136439	0.00251	0.00703	-0.12333	0.000151725	0.00447	0.00947	-0.11824	0.000197367	0.01027	0.01053	-0.12337	-9.4286e-05
-0.0898	0.000242	-0.0898	-3.2e-05	-0.0898	0.00108	-0.1598	-1.6e-05		0.01116	0.01224	-0.14582	-0.00013644	0.00321	0.00762	-0.12323	0.000151725	0.00518	0.00998	-0.11813	0.000197367	0.01098	0.01094	-0.12326	-9.4286e-05
-0.0878	0.000463	-0.0878	0.000595	-0.0878	0.00193	-0.1578	-0.00103		0.01186	0.01255	-0.14569	-0.000136441	0.00392	0.00816	-0.12312	0.000151725	0.00588	0.01043	-0.11803	0.000197367	0.01168	0.01131	-0.12316	-9.4286e-05
-0.0859	0.00122	-0.0859	0.0007	-0.0859	0.00176	-0.1559	-0.000284		0.01256	0.01282	-0.14557	-0.000136442	0.00462	0.00864	-0.12302	0.000151725	0.00658	0.01083	-0.11792	0.000197367	0.01239	0.01163	-0.12306	-9.4286e-05
-0.0839	0.000421	-0.0839	0.000311	-0.0839	0.000947	-0.1539	0.000326		0.01326	0.01307	-0.14545	-0.000136444	0.00533	0.00909	-0.12292	0.000151725	0.00729	0.0112	-0.11782	0.000197367	0.01309	0.01192	-0.12296	-9.4286e-05
-0.0819	-1.1e-05	-0.0819	9.5e-05	-0.0819	0.000758	-0.1519	2.6e-05		0.01395	0.01329	-0.14533	-0.000136445	0.00604	0.0095	-0.12281	0.000151725	0.00799	0.01152	-0.11772	0.000197367	0.0138	0.01218	-0.12286	-9.4286e-05
-0.08	-6.3e-05	-0.08	-0.000605	-0.08	-0.000168	-0.15	-5.8e-05		0.01465	0.01348	-0.14521	-0.000136446	0.00674	0.00987	-0.12271	0.000151725	0.0087	0.01181	-0.11761	0.000197367	0.0145	0.0124	-0.12275	-9.4286e-05
-0.078	1.6e-05	-0.078	-0.00116	-0.078	0.00162	-0.148	-0.000168		0.01535	0.01365	-0.14509	-0.000136447	0.00745	0.0102	-0.1226	0.000151725	0.0094	0.01206	-0.11751	0.000197367	0.01521	0.0126	-0.12265	-9.4286e-05
-0.076	0.000737	-0.076	-0.0007	-0.076	0.000932	-0.146	-0.000205		0.01605	0.01381	-0.14497	-0.000136449	0.00816	0.01051	-0.1225	0.000151725	0.01011	0.01229	-0.1174	0.000197367	0.01591	0.01278	-0.12255	-9.4286e-05
-0.0741	0.000947	-0.0741	0.000247	-0.0741	-0.000763	-0.1441	4.7e-05		0.01675	0.01394	-0.14485	-0.00013645	0.00886	0.01079	-0.1224	0.000151725	0.01081	0.0125	-0.1173	0.000197367	0.01661	0.01294	-0.12245	-9.4286e-05
-0.0721	0.000316	-0.0721	1.1e-05	-0.0721	-0.000774	-0.1421	-0.000105		0.01744	0.01407	-0.14472	-0.000136451	0.00957	0.01105	-0.12229	0.000151725	0.01151	0.01268	-0.1173	0.000197367	0.01732	0.01308	-0.12235	-9.4286e-05
-0.0702	0.000168	-0.0702	0.0004	-0.0702	-5e-06	-0.1402	-0.000247		0.01814	0.01417	-0.1446	-0.000136452	0.01027	0.01128	-0.12219	0.000151725	0.01222	0.01284	-0.1172	0.000197367	0.01802	0.01321	-0.12224	-9.4286e-05
-0.0682	-0.000211	-0.0682	0.000516	-0.0682	0.000126	-0.1382	-1.1e-05		0.01884	0.01427	-0.14448	-0.000136454	0.01098	0.0115	-0.12208	0.000151725	0.01292	0.01299	-0.11709	0.000197367	0.01873	0.01332	-0.12214	-9.4286e-05
-0.0662	-0.000289	-0.0662	0.000979	-0.0662	-0.00151	-0.1362	-0.000242		0.01954	0.01436	-0.14436	-0.000136455	0.01169	0.01169	-0.12198	0.000151725	0.01363	0.01312	-0.11699	0.000197367	0.01943	0.01341	-0.12204	-9.4286e-05
-0.0643	-0.000895	-0.0643	0.000574	-0.0643	-0.00149	-0.1343	-0.0002		0.02023	0.01443	-0.14424	-0.000136456	0.01239	0.01187	-0.12188	0.000151725	0.01433	0.01323	-0.11688	0.000197367	0.02014	0.0135	-0.12194	-9.4286e-05
-0.0623	-0.000763	-0.0623	0.00158	-0.0623	-0.00109	-0.1323	-0.000968		0.02093	0.0145	-0.14412	-0.000136458	0.0131	0.01203	-0.12177	0.000151725	0.01503	0.01333	-0.11678	0.000197367	0.02084	0.01358	-0.12184	-9.4286e-05
-0.0604	0.0002	-0.0604	0.00138	-0.0604	-0.0027	-0.1304	-0.000437		0.02163	0.01456	-0.144	-0.000136459	0.0138	0.01218	-0.12167	0.000151725	0.01574	0.01343	-0.11668	0.000197367	0.02155	0.01365	-0.12173	-9.4286e-05
-0.0584	0.000832	-0.0584	0.000126	-0.0584	-0.000895	-0.1284	-0.000374		0.02233	0.01461	-0.14388	-0.000136461	0.01451	0.01231	-0.12156	0.000151725	0.01644	0.01351	-0.11657	0.000197367	0.02225	0.01371	-0.12163	-9.4286e-05
-0.0564	0.000168	-0.0564	-6.8e-05	-0.0564	-0.000389	-0.1264	0.000363		0.02303	0.01466	-0.14375	-0.000136462	0.01522	0.01243	-0.12146	0.000151725	0.01715	0.01358	-0.11647	0.000197367	0.02295	0.01376	-0.12153	-9.4286e-05
-0.0545	-1.6e-05	-0.0545	-2.1e-05	-0.0545	-0.00232	-0.1245	0.000374		0.02372	0.0147	-0.14363	-0.000136463	0.01592	0.01254	-0.12136	0.000151725	0.01785	0.01364	-0.11636	0.000197367	0.02366	0.0138	-0.12143	-9.4286e-05
-0.0525	0.000647	-0.0525	0.0004	-0.0525	-0.00277	-0.1225	6.8e-05		0.02442	0.01474	-0.14351	-0.000136465	0.01663	0.01265	-0.12125	0.000151725	0.01856	0.0137	-0.11626	0.000197367	0.02436	0.01385	-0.12133	-9.4286e-05
-0.0506	0.0007	-0.0506	0.000316	-0.0506	0.000389	-0.1206	1.6e-05		0.02512	0.01477	-0.14339	-0.000136466	0.01734	0.01274	-0.12115	0.000151725	0.01926	0.01375	-0.11616	0.000197367	0.02507	0.01388	-0.12122	-9.4286e-05
-0.0486	-0.000258	-0.0486	0.000384	-0.0486	0.000389	-0.1186	0.000121		0.02582	0.0148	-0.14327	-0.000136468	0.01804	0.01282	-0.12104	0.000151725	0.01996	0.0138	-0.11605	0.000197367	0.02577	0.01391	-0.12112	-9.4286e-05
-0.0467	0.000226	-0.0467	-0.0006	-0.0467	-0.000247	-0.1167	0.000574		0.02652	0.01482	-0.14315	-0.000136469	0.01875	0.0129	-0.12094	0.000151725	0.02067	0.01384	-0.11595	0.000197367	0.02648	0.01394	-0.12102	-9.4286e-05
-0.0447	0.000411	-0.0447	-0.000842	-0.0447	0.000779	-0.1147	-0.000363		0.02721	0.01484	-0.14303	-0.000136471	0.01945	0.01297	-0.12084	0.000151725	0.02137	0.01387	-0.11584	0.000197367	0.02718	0.01397	-0.12092	-9.4286e-05
-0.0427	0.000226	-0.0427	0.000137	-0.0427	-0.000142	-0.1127	-0.0001		0.02791	0.01486	-0.1429	-0.000136472	0.02016	0.01303	-0.12073	0.000151725	0.02208	0.0139	-0.11574	0.000197367	0.02788	0.01399	-0.12082	-9.4286e-05
-0.0408	0.000411	-0.0408	0.000284	-0.0408	1.6e-05	-0.1108	-0.000947		0.02861	0.01488	-0.14278	-0.000136474	0.02087	0.01309	-0.12063	0.000151725	0.02278	0.01393	-0.11564	0.000197367	0.02859	0.01401	-0.12071	-9.4286e-05
-0.0388	0.000111	-0.0388	0.0007	-0.0388	0.000605	-0.1088	-0.000232		0.02931	0.01489	-0.14266	-0.000136475	0.02157	0.01314	-0.12052	0.000151725	0.02348	0.01395	-0.11553	0.000197367	0.02929	0.01402	-0.12061	-9.4286e-05
-0.0369	-6.3e-05	-0.0369	0.00132	-0.0369	0.000205	-0.1069	0.000842		0.03001	0.01491	-0.14254	-0.000136477	0.02228	0.01319	-0.12042	0.000151725	0.02419	0.01397	-0.11543	0.000197367	0.03	0.01404	-0.12051	-9.4286e-05
-0.0349	0.000158	-0.0349	0.00116	-0.0349	-0.000732	-0.1049	0.000337		0.0307	0.01492	-0.14242	-0.000136479	0.02299	0.01323	-0.12032	0.000151725	0.02489	0.01399	-0.11532	0.000197367	0.0307	0.01405	-0.12041	-9.4286e-05
-0.033	-0.000116	-0.033	-0.000153	-0.033	-0.00175	-0.103	-0.000316		0.0314	0.01493	-0.1423	-0.00013648	0.02369	0.01327	-0.12021	0.000151725	0.0256	0.01401	-0.1153	0.000197367	0.03141	0.01406	-0.12031	-9.4286e-05
-0.031	-0.000779	-0.031	0.000137	-0.031	-0.00148	-0.101	-1.6e-05		0.0321	0.01493	-0.14218	-0.000136482	0.0244	0.0133	-0.12011	0.000151725	0.0263	0.01402	-0.11522	0.000197367	0.03211	0.01407	-0.1202	-9.4286e-05
-0.029	-0.000784	-0.029	5e-06	-0.029	-0.0039	-0.099	-0.000205		0.0328	0.01494	-0.14206	-0.000136483	0.0251	0.01333	-0.12	0.000151725	0.02701	0.01404	-0.11512	0.000197367	0.03282	0.01407	-0.1201	-9.4286e-05
-0.0271	-0.00123	-0.0271	-0.000837	-0.0271	-0.00597	-0.0971	-0.0006		0.03349	0.01495	-0.14193	-0.000136485	0.02581	0.01336	-0.1199	0.000151725	0.02771	0.01405	-0.11501	0.000197367	0.03352	0.01408	-0.12	-9.4286e-05
-0.0251	-0.00325	-0.0251	-0.00335	-0.0251	-0.00945	-0.0951	6.8e-05		0.03419	0.01495	-0.14181	-0.000136487	0.02652	0.01339	-0.1198	0.000151725	0.02841	0.01406	-0.11491	0.000197367	0.03422	0.01409	-0.1199	-9.4286e-05
-0.0232	-0.00691	-0.0232	-0.00726	-0.0232	-0.01638	-0.0932	-0.000347		0.03489	0.01495	-0.14169	-0.000136488	0.02722	0.01341	-0.11969	0.000151725	0.02912	0.01406	-0.1148	0.000197367	0.03493	0.01409	-0.1198	-9.4286e-05
-0.0212	-0.0107	-0.0212	-0.0111	-0.0212	-0.02342	-0.0912	-0.000595		0.03559	0.01496	-0.14157	-0.00013649	0.02793	0.01343	-0.11959	0.000151725	0.02982	0.01407	-0.1147	0.000197367	0.03563	0.01409	-0.11969	-9.4286e-05
-0.0193	-0.01276	-0.0193	-0.01517	-0.0193	-0.031	-0.0893	-0.000547		0.03629	0.01496	-0.14145	-0.000136492	0.02864	0.01345	-0.11948	0.000151725	0.03053	0.01408	-0.1146	0.000197367	0.03634	0.0141	-0.11959	-9.4286e-05
-0.0173	-0.01482	-0.0173	-0.01714	-0.0173	-0.03574	-0.0873	-0.000784		0.03698	0.01496	-0.14133	-0.000136494	0.02934	0.01347	-0.11938	0.000151725	0.03123	0.01408	-0.11449	0.000197367	0.03704	0.0141	-0.11949	-9.4286e-05
-0.0154	-0.01597	-0.0154	-0.01741	-0.0154	-0.03568	-0.0854	-8.4e-05		0.03768	0.01496	-0.14121	-0.000136495	0.03005	0.01348	-0.11928	0.000151725	0.03194	0.01408	-0.11439	0.000197367	0.03775	0.0141	-0.11939	-9.42859e-05
-0.0134	-0.01478	-0.0134	-0.01684	-0.0134	-0.0368	-0.0834	4.7e-05		0.03838	0.01496	-0.14108	-0.000136497	0.03075	0.0135	-0.11917	0.000151725	0.03264	0.01409	-0.11428	0.000197367	0.03845	0.0141	-0.11929	-9.42859e-05
-0.0114	-0.01207	-0.0114	-0.01477	-0.0114	-0.03427	-0.0814	0.000874		0.03908	0.01496	-0.14096	-0.000136499	0.03146	0.01351	-0.11907	0.000151725	0.03334	0.01409	-0.11418	0.000197367	0.03916	0.0141	-0.11918	-9.42859e-05
-0.0095	-0.00974	-0.0095	-0.01206	-0.0095	-0.03094	-0.0795	-0.000474		0.03978	0.01496	-0.14084	-0.000136501	0.03217	0.01352	-0.11896	0.000151725	0.03405	0.01409	-0.11408	0.000197367	0.03986	0.0141	-0.11908	-9.42859e-05
-0.0075	-0.00775	-0.0075	-0.00895	-0.0075	-0.02873	-0.0775	-0.000268		0.04047	0.01496	-0.14072	-0.000136503	0.03287	0.01353	-0.11886	0.000151725	0.03475	0.01409	-0.11397	0.000197367	0.04056	0.0141	-0.11898	-9.42859e-05
-0.0056	-0.00516	-0.0056	-0.00675	-0.0056	-0.02486	-0.0756	-0.000374		0.04117	0.01496	-0.1406	-0.000136504	0.03358	0.01354	-0.11876	0.000151725	0.03546	0.01409	-0.11387	0.000197367	0.04127	0.0141	-0.11888	-9.42859e-05
-0.0036	-0.00377	-0.0036	-0.00501	-0.0036	-0.0209	-0.0736	8.9e-05		0.04187	0.01496	-0.14048	-0.000136506	0.03428	0.01354	-0.11865	0.000151725	0.03616	0.01409	-0.11376	0.000197367	0.04197	0.0141	-0.11878	-9.42859e-05
-0.0017	-0.00212	-0.0017	-0.00215	-0.0017	-0.0151	-0.0717	2.1e-05		0.04257	0.01496	-0.14036	-0.000136508	0.03499	0.01355	-0.11855	0.000151725	0.03686	0.01409	-0.11366	0.000197367	0.04268	0.0141	-0.11867	-9.42859e-05
0.0003	0.00194	0.0003	0.00144	0.0003	-0.00763	-0.0697	-0.000258		0.04327	0.01495	-0.14024	-0.00013651	0.0357	0.01356	-0.11844	0.000151725	0.03757	0.01409	-0.11356	0.000197367	0.04338	0.0141	-0.11857	-9.42859e-05
0.0022	0.00656	0.0022	0.00623	0.0022	-0.00125	-0.0678	-0.000737		0.04396	0.01495	-0.14011	-0.000136512	0.0364	0.01356	-0.11834	0.000151725	0.03827	0.01409	-0.11345	0.000197367	0.04409	0.0141	-0.11847	-9.42859e-05
0.0042	0.00927	0.0042	0.01066	0.0042	0.00538	-0.0658	-0.000768		0.04466	0.01495	-0.13999	-0.000136514	0.03711	0.01357	-0.11824	0.000151725	0.03898	0.01409	-0.11335	0.000197367	0.04479	0.01409	-0.11837	-9.42859e-05
0.0061	0.0108	0.0061	0.01226	0.0061	0.00895	-0.0639	-0.00123		0.04536	0.01495	-0.13987	-0.000136516	0.03782	0.01357	-0.11813	0.000151725	0.03968	0.01409	-0.1133	0.000197367	0.0455	0.01409	-0.11827	-9.42859e-05
0.0081	0.01201	0.0081	0.0121	0.0081	0.00968	-0.0619	-0.000137		0.04606	0.01494	-0.13975	-0.000136518	0.03852	0.01357	-0.11803	0.000151725	0.04039	0.01409	-0.11324	0.000197367	0.0462	0.01409	-0.11816	-9.42859e-05
0.01	0.01161	0.01	0.01239	0.01	0.01069	-0.06	-5.3e-05		0.04675	0.01494	-0.13963	-0.00013652	0.03923	0.01357	-0.11792	0.000151725	0.04109	0.01409	-0.11314	0.000197367	0.0469	0.01409	-0.11806	-9.42859e-05
0.012	0.01156	0.012	0.01282	0.012	0.01105	-0.058	-0.000111		0.04745	0.01494	-0.13951	-0.000136522	0.03993	0.01358	-0.11782	0.000151725	0.04179	0.01408	-0.11304	0.000197367	0.04761	0.01409	-0.11796	-9.42859e-05
0.0139	0.01212	0.0139	0.0124	0.0139	0.01172	-0.0561	-0.000284		0.04815	0.01494	-0.13939	-0.000136524	0.04064	0.01358	-0.11772	0.000151725	0.0425	0.01408	-0.11293	0.000197367	0.04831	0.01408	-0.11786	-9.42859e-05
0.0159	0.0121	0.0159	0.01344	0.0159	0.01221	-0.0541	0.000374		0.04885	0.01493	-0.13926	-0.000136526	0.04135	0.01358	-0.11761	0.000151725	0.0432	0.01408	-0.11283	0.000197367	0.04902	0.01408	-0.11776	-9.42859e-05
0.0179	0.01311	0.0179	0.01392	0.0179	0.0116	-0.0521	-0.000358		0.04955	0.01493	-0.13914	-0.000136528	0.04205	0.01358	-0.11751	0.000151725	0.04391	0.01408	-0.11272	0.000197367	0.04972	0.01408	-0.11765	-9.42859e-05
0.0198	0.01304	0.0198	0.01405	0.0198	0.0115	-0.0502	-0.000763		0.05024	0.01493	-0.13902	-0.00013653	0.04276	0.01358	-0.1174	0.000151725	0.04461	0.01408	-0.11262	0.000197367	0.05043	0.01408	-0.11755	-9.42859e-05
0.0218	0.01344	0.0218	0.01354	0.0218	0.0137	-0.0482	-0.000395		0.05094	0.01492	-0.1389	-0.000136533	0.04347	0.01358	-0.1173	0.000151725	0.04532	0.01407	-0.11252	0.000197367	0.05113	0.01407	-0.11745	-9.42859e-05
0.0237	0.01273	0.0237	0.01283	0.0237	0.01465	-0.0463	-0.000584		0.05164	0.01492	-0.13878	-0.000136535	0.04417	0.01358	-0.1172	0.000151725	0.04602	0.01407	-0.11241	0.000197367	0.05183	0.01407	-0.11735	-9.42859e-05
0.0257	0.01331	0.0257	0.01314	0.0257	0.01499	-0.0443	-0.00153		0.05234	0.01492	-0.13866	-0.000136537	0.04488	0.01358	-0.11709	0.000151725	0.04672	0.01407	-0.11231	0.000197367	0.05254	0.01407	-0.11725	-9.42859e-05
0.0276	0.01275	0.0276	0.01397	0.0276	0.01383	-0.0424	-0.000721		0.05304	0.01491	-0.13854	-0.000136539	0.04558	0.01358	-0.11699	0.000151725	0.04743	0.01407	-0.1122	0.000197367	0.05324	0.01407	-0.11714	-9.42859e-05
0.0296	0.01316	0.0296	0.01432	0.0296	0.0133	-0.0404	-0.00168		0.05373	0.01491	-0.13842	-0.000136541	0.04629	0.01358	-0.11688	0.000151725	0.04813	0.01406	-0.1121	0.000197367	0.05395	0.01406	-0.11704	-9.42859e-05
0.0315	0.01346	0.0315	0.01401	0.0315	0.01434	-0.0385	-0.0013		0.05443	0.01491	-0.13829	-0.000136544	0.047	0.01358	-0.11678	0.000151725	0.04884	0.01406	-0.112	0.000197367	0.05465	0.01406	-0.11694	-9.42859e-05
0.0335	0.01357	0.0335	0.0138	0.0335	0.01314	-0.0365	-0.00241		0.05513	0.0149	-0.13817	-0.000136546	0.0477	0.01358	-0.11668	0.000151725	0.04954	0.01406	-0.11189	0.000197367	0.05536	0.01406	-0.11684	-9.42859e-05
0.0354	0.01358	0.0354	0.01358	0.0354	0.01392	-0.0346	-0.00217		0.05583	0.0149	-0.13805	-0.000136548	0.04841	0.01357	-0.11657	0.000151725	0.05024	0.01405	-0.11179	0.000197367	0.05606	0.01405	-0.11674	-9.42859e-05
0.0374	0.01406	0.0374	0.01385	0.0374	0.01288	-0.0326	-0.00266		0.05653	0.0149	-0.13793	-0.000136551	0.04912	0.01357	-0.11647	0.000151725	0.05095	0.01405	-0.11168	0.000197367	0.05677	0.01405	-0.11663	-9.42859e-05
0.0393	0.01332	0.0393	0.01368	0.0393	0.01266	-0.0307	-0.00334		0.05722	0.01489	-0.13781	-0.000136553	0.04982	0.01357	-0.11636	0.000151725	0.05165	0.01405	-0.11158	0.000197367	0.05747	0.01405	-0.11653	-9.42859e-05
0.0413	0.01325	0.0413	0.0139	0.0413	0.01304	-0.0287	-0.00749		0.05792	0.01489	-0.13769	-0.000136555	0.05053	0.01357	-0.11626	0.000151725	0.05236	0.01404	-0.11148	0.000197367	0.05817	0.01405	-0.11643	-9.42859e-05
0.0432	0.01329	0.0432	0.01422	0.0432	0.01326	-0.0268	-0.01357		0.05862	0.01489	-0.13757	-0.000136558	0.05123	0.01357	-0.11616	0.000151725	0.05306	0.01404	-0.1114	0.000197367	0.05888	0.01404	-0.11633	-9.42859e-05
0.0452	0.0136	0.0452	0.01353	0.0452	0.01272	-0.0248	-0.0197		0.05932	0.01488	-0.13745	-0.00013656	0.05194	0.01356	-0.11605	0.000151725	0.05377	0.01404	-0.11137	0.000197367	0.05958	0.01404	-0.11623	-9.42859e-05
0.0471	0.01402	0.0471	0.01352	0.0471	0.01306	-0.0229	-0.02518		0.06002	0.01488	-0.13732	-0.000136563	0.05265	0.01356	-0.11595	0.000151725	0.05447	0.01403	-0.11127	0.000197367	0.06029	0.01404	-0.11612	-9.42858e-05
0.0491	0.01388	0.0491	0.01355	0.0491	0.0143	-0.0209	-0.02853		0.06071	0.01488	-0.1372	-0.000136565	0.05335	0.01356	-0.11584	0.000151725	0.05517	0.01403	-0.11116	0.000197367	0.06099	0.01403	-0.11602	-9.42858e-05
0.051	0.01409	0.051	0.01483	0.051	0.01345	-0.019	-0.02974		0.06141	0.01487	-0.13708	-0.000136568	0.05406	0.01356	-0.11574	0.000151725	0.05588	0.01403	-0.11106	0.000197367	0.0617	0.01403	-0.11592	-9.42858e-05
0.053	0.01325	0.053	0.01536	0.053	0.01292	-0.017	-0.0292		0.06211	0.01487	-0.13696	-0.00013657	0.05476	0.01355	-0.11564	0.000151725	0.05658	0.01402	-0.11096	0.000197367	0.0624	0.01403	-0.11582	-9.42858e-05
0.0549	0.01312	0.0549	0.01463	0.0549	0.01346	-0.0151	-0.02807		0.06281	0.01486	-0.13684	-0.000136573	0.05547	0.01355	-0.11553	0.000151725	0.05729	0.01402	-0.11085	0.000197367	0.06311	0.01402	-0.11572	-9.42858e-05
0.0569	0.01309	0.0569	0.0148	0.0569	0.01413	-0.0131	-0.02492		0.0635	0.01486	-0.13672	-0.000136575	0.05618	0.01355	-0.11543	0.000151725	0.05799	0.01402	-0.11075	0.000197367	0.06381	0.01402	-0.11561	-9.42858e-05
0.0588	0.01296	0.0588	0.01445	0.0588	0.01351	-0.0112	-0.02157		0.0642	0.01486	-0.1366	-0.000136578	0.05688	0.01355	-0.11532	0.000151725	0.0587	0.01402	-0.11064	0.000197367	0.06451	0.01402	-0.11551	-9.42858e-05
0.0608	0.01325	0.0608	0.01391	0.0608	0.01526	-0.0092	-0.01884		0.0649	0.01485	-0.13647	-0.000136581	0.05759	0.01354	-0.11522	0.000151725	0.0594	0.01401	-0.11054	0.000197367	0.06522	0.01401	-0.11541	-9.42858e-05
0.0627	0.01253	0.0627	0.01451	0.0627	0.0147	-0.0073	-0.01741		0.0656	0.01485	-0.13635	-0.000136583	0.0583	0.01354	-0.11512	0.000151725	0.0601	0.01401	-0.11044	0.000197367	0.06592	0.01401	-0.11531	-9.42858e-05
0.0647	0.01309	0.0647	0.01436	0.0647	0.01377	-0.0053	-0.01756		0.0663	0.01485	-0.13623	-0.000136586	0.059	0.01354	-0.11501	0.000151725	0.06081	0.01401	-0.11033	0.000197367	0.06663	0.01401	-0.11521	-9.42858e-05
0.0666	0.01374	0.0666	0.01468	0.0666	0.01442	-0.0034	-0.0147		0.06699	0.01484	-0.13611	-0.000136589	0.05971	0.01354	-0.11491	0.000151725	0.06151	0.014	-0.11023	0.000197367	0.06733	0.014	-0.1151	-9.42858e-05
0.0686	0.01371	0.0686	0.01475	0.0686	0.01437	-0.0014	-0.01098		0.06769	0.01484	-0.13599	-0.000136592	0.06041	0.01353	-0.1148	0.000151725	0.06222	0.014	-0.11012	0.000197367	0.06804	0.014	-0.115	-9.42858e-05
0.0705	0.01282	0.0705	0.01396	0.0705	0.01268	0.0005	-0.00324		0.06839	0.01484	-0.13587	-0.000136594	0.06112	0.01353	-0.1147	0.000151725	0.06292	0.014	-0.11002	0.000197367	0.06874	0.014	-0.1149	-9.42858e-05
0.0725	0.01242	0.0725	0.01385	0.0725	0.01304	0.0025	0.00411		0.06909	0.01483	-0.13575	-0.000136597	0.06183	0.01353	-0.1146	0.000151725	0.06362	0.01399	-0.10992	0.000197367	0.06944	0.014	-0.1148	-9.42858e-05
0.0744	0.01309	0.0744	0.01362	0.0744	0.01347	0.0044	0.00874		0.06979	0.01483	-0.13563	-0.0001366	0.06253	0.01352	-0.11449	0.000151725	0.06433	0.01399	-0.10981	0.000197367	0.07015	0.01399	-0.1147	-9.42858e-05
0.0764	0.01358	0.0764	0.01483	0.0764	0.01379	0.0064	0.01077		0.07048	0.01482	-0.1355	-0.000136603	0.06324	0.01352	-0.11439	0.000151725	0.06503	0.01399	-0.10971	0.000197367	0.07085	0.01399	-0.11459	-9.42858e-05
0.0783	0.01344	0.0783	0.01512	0.0783	0.01431	0.0083	0.01058		0.07118	0.01482	-0.13538	-0.000136606	0.06395	0.01352	-0.11428	0.000151725	0.06574	0.01398	-0.1096	0.000197367	0.07156	0.01399	-0.11449	-9.42858e-05
0.0803	0.01351	0.0803	0.01352	0.0803	0.01299	0.0103	0.01144		0.07188	0.01482	-0.13526	-0.000136609	0.06465	0.01352	-0.11418	0.000151725	0.06644	0.01398	-0.1095	0.000197367	0.07226	0.01398	-0.11439	-9.42858e-05
0.0822	0.01271	0.0822	0.01406	0.0822	0.01586	0.0122	0.01253		0.07258	0.01481	-0.13514	-0.000136612	0.06536	0.01351	-0.11408	0.000151725	0.06715	0.01398	-0.1094	0.000197367	0.07297	0.01398	-0.11429	-9.42858e-05
0.0842	0.01338	0.0842	0.01487	0.0842	0.01625	0.0142	0.01326		0.07328	0.01481	-0.13502	-0.000136615	0.06606	0.01351	-0.11397	0.000151725	0.06785	0.01397	-0.1094	0.000197367	0.07367	0.01398	-0.11419	-9.42858e-05
0.0861	0.01338	0.0861	0.01438	0.0861	0.01408	0.0161	0.01361		0.07397	0.01481	-0.1349	-0.000136618	0.06677	0.01351	-0.11387	0.000151725	0.06855	0.01397	-0.10929	0.000197367	0.07438	0.01397	-0.11408	-9.42857e-05
0.0881	0.01372	0.0881	0.01358	0.0881	0.01223	0.0181	0.01313		0.07467	0.0148	-0.13478	-0.000136621	0.06748	0.0135	-0.11376	0.000151725	0.06926	0.01396	-0.10919	0.000197367	0.07508	0.01397	-0.11398	-9.42857e-05
0.09	0.01302	0.09	0.01379	0.09	0.01356	0.02	0.01301		0.07537	0.0148	-0.13465	-0.000136624	0.06818	0.0135	-0.11366	0.000151725	0.06996	0.01396	-0.10908	0.000197367	0.07578	0.01397	-0.11388	-9.42857e-05
0.092	0.01342	0.092	0.01454	0.092	0.01369	0.022	0.01364		0.07607	0.0148	-0.13453	-0.000136627	0.06889	0.0135	-0.11356	0.000151725	0.07067	0.01396	-0.10898	0.000197367	0.07649	0.01396	-0.11378	-9.42857e-05
0.0939	0.01289	0.0939	0.01435	0.0939	0.01326	0.0239	0.01378		0.07676	0.01479	-0.13441	-0.00013663	0.0696	0.01349	-0.11345	0.000151725	0.07137	0.01395	-0.10888	0.000197367	0.07719	0.01396	-0.11368	-9.42857e-05
0.0959	0.01268	0.0959	0.01374	0.0959	0.01306	0.0259	0.01412		0.07746	0.01479	-0.13429	-0.000136634	0.0703	0.01349	-0.11335	0.000151725	0.07208	0.01395	-0.10877	0.000197367	0.0779	0.01396	-0.11357	-9.42857e-05
0.0978	0.01375	0.0978	0.01283	0.0978	0.0148	0.0278	0.01375		0.07816	0.01478	-0.13417	-0.000136637	0.07101	0.01349	-0.11324	0.000151725	0.07278	0.01395	-0.10867	0.000197367	0.0786	0.01395	-0.11347	-9.42857e-05
0.0998	0.01331	0.0998	0.01377	0.0998	0.0153	0.0298	0.01315		0.07886	0.01478	-0.13405	-0.00013664	0.07171	0.01348	-0.11314	0.000151725	0.07348	0.01394	-0.10856	0.000197367	0.07931	0.01395	-0.11337	-9.42857e-05
0.1017	0.0134	0.1017	0.01337	0.1017	0.01452	0.0317	0.01421		0.07956	0.01478	-0.13393	-0.000136643	0.07242	0.01348	-0.11304	0.000151725	0.07419	0.01394	-0.10846	0.000197367	0.08001	0.01395	-0.11327	-9.42857e-05
0.1037	0.01371	0.1037	0.01371	0.1037	0.01372	0.0337	0.01495		0.08025	0.01477	-0.13381	-0.000136647	0.07313	0.01348	-0.11293	0.000151725	0.07489	0.01394	-0.10836	0.000197367	0.08072	0.01395	-0.11317	-9.42857e-05
0.1056	0.01336	0.1056	0.01363	0.1056	0.01305	0.0356	0.0145		0.08095	0.01477	-0.13368	-0.00013665	0.07383	0.01348	-0.11283	0.000151725	0.0756	0.01393	-0.10825	0.000197367	0.08142	0.01394	-0.11306	-9.42857e-05
0.1076	0.01374	0.1076	0.01342	0.1076	0.01503	0.0376	0.01489		0.08165	0.01477	-0.13356	-0.000136654	0.07454	0.01347	-0.11272	0.000151725	0.0763	0.01393	-0.10815	0.000197367	0.08212	0.01394	-0.11296	-9.42857e-05
0.1095	0.01404	0.1095	0.01326	0.1095	0.01547	0.0395	0.01416		0.08235	0.01476	-0.13344	-0.000136657	0.07524	0.01347	-0.11262	0.000151725	0.077	0.01393	-0.10804	0.000197367	0.08283	0.01394	-0.11286	-9.42857e-05
0.1114	0.01358	0.1114	0.01322	0.1114	0.01207	0.0414	0.01527		0.08305	0.01476	-0.13332	-0.000136661	0.07595	0.01347	-0.11252	0.000151725	0.07771	0.01392	-0.10794	0.000197367	0.08353	0.01393	-0.11276	-9.42857e-05
0.1134	0.01375	0.1134	0.01352	0.1134	0.01128	0.0434	0.01467		0.08374	0.01475	-0.1332	-0.000136664	0.07666	0.01346	-0.11241	0.000151725	0.07841	0.01392	-0.10784	0.000197367	0.08424	0.01393	-0.11266	-9.42856e-05
0.1153	0.01311	0.1153	0.01371	0.1153	0.01198	0.0453	0.01455		0.08444	0.01475	-0.13308	-0.000136668	0.07736	0.01346	-0.11231	0.000151725	0.07912	0.01392	-0.10773	0.000197367	0.08494	0.01393	-0.11255	-9.42856e-05
0.1173	0.01323	0.1173	0.01318	0.1173	0.01336	0.0473	0.01464		0.08514	0.01475	-0.13296	-0.000136671	0.07807	0.01346	-0.1122	0.000151725	0.07982	0.01391	-0.10763	0.000197367	0.08565	0.01392	-0.11245	-9.42856e-05
0.1192	0.01341	0.1192	0.01366	0.1192	0.01281	0.0492	0.01556		0.08584	0.01474	-0.13283	-0.000136675	0.07878	0.01345	-0.1121	0.000151725	0.08053	0.01391	-0.10752	0.000197367	0.08635	0.01392	-0.11235	-9.42856e-05
0.1212	0.01334	0.1212	0.01386	0.1212	0.01224	0.0512	0.01637		0.08654	0.01474	-0.13271	-0.000136679	0.07948	0.01345	-0.112	0.000151725	0.08123	0.01391	-0.1075	0.000197367	0.08705	0.01392	-0.11225	-9.42856e-05
0.1231	0.01328	0.1231	0.0141	0.1231	0.01421	0.0531	0.01604		0.08723	0.01474	-0.13259	-0.000136682	0.08019	0.01345	-0.11189	0.000151725	0.08193	0.0139	-0.10742	0.000197367	0.08776	0.01391	-0.11215	-9.42856e-05
0.1251	0.01347	0.1251	0.01382	0.1251	0.015	0.0551	0.01471		0.08793	0.01473	-0.13247	-0.000136686	0.08089	0.01344	-0.11179	0.000151725	0.08264	0.0139	-0.10732	0.000197367	0.08846	0.01391	-0.11204	-9.42856e-05
0.127	0.01392	0.127	0.01312	0.127	0.01362	0.057	0.01359		0.08863	0.01473	-0.13235	-0.00013669	0.0816	0.01344	-0.11168	0.000151725	0.08334	0.0139	-0.10721	0.000197367	0.08917	0.01391	-0.11194	-9.42856e-05
0.129	0.01403	0.129	0.01338	0.129	0.0136	0.059	0.0141		0.08933	0.01473	-0.13223	-0.000136694	0.08231	0.01344	-0.11158	0.000151725	0.08405	0.01389	-0.10711	0.000197367	0.08987	0.0139	-0.11184	-9.42856e-05
0.1309	0.01348	0.1309	0.01378	0.1309	0.01486	0.0609	0.01504		0.09002	0.01472	-0.13211	-0.000136698	0.08301	0.01343	-0.11148	0.000151725	0.08475	0.01389	-0.107	0.000197367	0.09058	0.0139	-0.11174	-9.42856e-05
0.1329	0.01368	0.1329	0.01454	0.1329	0.01458	0.0629	0.01497		0.09072	0.01472	-0.13199	-0.000136702	0.08372	0.01343	-0.11137	0.000151725	0.08545	0.01389	-0.1069	0.000197367	0.09128	0.0139	-0.11164	-9.42856e-05
0.1348	0.01344	0.1348	0.01374	0.1348	0.01372	0.0648	0.01553		0.09142	0.01471	-0.13186	-0.000136706	0.08443	0.01343	-0.11127	0.000151725	0.08616	0.01388	-0.1068	0.000197367	0.09199	0.01389	-0.11153	-9.42855e-05
0.1368	0.01298	0.1368	0.0139	0.1368	0.01629	0.0668	0.01457		0.09212	0.01471	-0.13174	-0.00013671	0.08513	0.01342	-0.11116	0.000151725	0.08686	0.01388	-0.10669	0.000197367	0.09269	0.01389	-0.11143	-9.42855e-05
0.1387	0.01281	0.1387	0.01373	0.1387	0.016	0.0687	0.01456		0.09282	0.01471	-0.13162	-0.000136714	0.08584	0.01342	-0.11106	0.000151725	0.08757	0.01388	-0.10659	0.000197367	0.09339	0.01389	-0.11133	-9.42855e-05
0.1407	0.0132	0.1407	0.01331	0.1407	0.01478	0.0707	0.0147		0.09351	0.0147	-0.1315	-0.000136718	0.08654	0.01342	-0.11096	0.000151725	0.08827	0.01387	-0.10648	0.000197367	0.0941	0.01389	-0.11123	-9.42855e-05
0.1426	0.01347	0.1426	0.0136	0.1426	0.01381	0.0726	0.01511		0.09421	0.0147	-0.13138	-0.000136722	0.08725	0.01342	-0.11085	0.000151725	0.08898	0.01387	-0.10638	0.000197367	0.0948	0.01388	-0.11113	-9.42855e-05
0.1446	0.0135	0.1446	0.01341	0.1446	0.01482	0.0746	0.01574		0.09491	0.0147	-0.13126	-0.000136726	0.08796	0.01341	-0.11075	0.000151725	0.08968	0.01387	-0.10628	0.000197367	0.09551	0.01388	-0.11102	-9.42855e-05
0.1465	0.01377	0.1465	0.0134	0.1465	0.01416	0.0765	0.01517		0.09561	0.01469	-0.13114	-0.00013673	0.08866	0.01341	-0.11064	0.000151725	0.09038	0.01386	-0.10617	0.000197367	0.09621	0.01388	-0.11092	-9.42855e-05
0.1485	0.01306	0.1485	0.01348	0.1485	0.01256	0.0785	0.01457		0.09631	0.01469	-0.13102	-0.000136735	0.08937	0.01341	-0.11054	0.000151725	0.09109	0.01386	-0.10607	0.000197367	0.09692	0.01387	-0.11082	-9.42855e-05
0.1504	0.01297	0.1504	0.01291	0.1504	0.01315	0.0804	0.01502		0.097	0.01469	-0.13089	-0.000136739	0.09008	0.0134	-0.11044	0.000151725	0.09179	0.01386	-0.10596	0.000197367	0.09762	0.01387	-0.11072	-9.42855e-05
0.1524	0.01327	0.1524	0.01308	0.1524	0.01295	0.0824	0.01468		0.0977	0.01468	-0.13077	-0.000136743	0.09078	0.0134	-0.11033	0.000151725	0.0925	0.01385	-0.10586	0.000197367	0.09833	0.01387	-0.11062	-9.42854e-05
0.1543	0.0125	0.1543	0.01353	0.1543	0.01377	0.0843	0.01513		0.0984	0.01468	-0.13065	-0.000136748	0.09149	0.0134	-0.11023	0.000151725	0.0932	0.01385	-0.10576	0.000197367	0.09903	0.01386	-0.11051	-9.42854e-05
0.1562	0.01303	0.1562	0.01377	0.1562	0.01408	0.0862	0.01525		0.0991	0.01467	-0.13053	-0.000136752	0.09219	0.01339	-0.11012	0.000151725	0.09391	0.01385	-0.10565	0.000197367	0.09973	0.01386	-0.11041	-9.42854e-05
0.1582	0.01338	0.1582	0.0138	0.1582	0.01347	0.0882	0.01529		0.0998	0.01467	-0.13041	-0.000136757	0.0929	0.01339	-0.11002	0.000151725	0.09461	0.01384	-0.10555	0.000197367	0.10044	0.01386	-0.11031	-9.42854e-05
0.1601	0.01325	0.1601	0.01436	0.1601	0.01392	0.0901	0.01548		0.10049	0.01467	-0.13029	-0.000136761	0.09361	0.01339	-0.10992	0.000151725	0.09531	0.01384	-0.1055	0.000197367	0.10114	0.01385	-0.11021	-9.42854e-05
0.1621	0.01328	0.1621	0.01458	0.1621	0.0144	0.0921	0.01431		0.10119	0.01466	-0.13017	-0.000136766	0.09431	0.01338	-0.10981	0.000151725	0.09602	0.01384	-0.10544	0.000197367	0.10185	0.01385	-0.11011	-9.42854e-05
0.164	0.01318	0.164	0.01447	0.164	0.01232	0.094	0.01451		0.10189	0.01466	-0.13004	-0.00013677	0.09502	0.01338	-0.10971	0.000151725	0.09672	0.01383	-0.10534	0.000197367	0.10255	0.01385	-0.11	-9.42854e-05
0.166	0.01287	0.166	0.01357	0.166	0.00962	0.096	0.01492		0.10259	0.01466	-0.12992	-0.000136775	0.09572	0.01338	-0.1096	0.000151725	0.09743	0.01383	-0.10524	0.000197367	0.10326	0.01384	-0.1099	-9.42854e-05
0.1679	0.01276	0.1679	0.0134	0.1679	0.01107	0.0979	0.01463		0.10328	0.01465	-0.1298	-0.00013678	0.09643	0.01337	-0.1095	0.000151725	0.09813	0.01383	-0.10513	0.000197367	0.10396	0.01384	-0.1098	-9.42853e-05
0.1699	0.01264	0.1699	0.01352	0.1699	0.01381	0.0999	0.0141		0.10398	0.01465	-0.12968	-0.000136785	0.09714	0.01337	-0.1094	0.000151725	0.09883	0.01382	-0.10503	0.000197367	0.10467	0.01384	-0.1097	-9.42853e-05
0.1718	0.01286	0.1718	0.01435	0.1718	0.01393	0.1018	0.0147		0.10468	0.01465	-0.12956	-0.00013679	0.09784	0.01337	-0.10929	0.000151725	0.09954	0.01382	-0.10492	0.000197367	0.10537	0.01383	-0.1096	-9.42853e-05
0.1738	0.01332	0.1738	0.01432	0.1738	0.01213	0.1038	0.0151		0.10538	0.01464	-0.12944	-0.000136795	0.09855	0.01336	-0.10919	0.000151725	0.10024	0.01382	-0.10482	0.000197367	0.10607	0.01383	-0.10949	-9.42853e-05
0.1757	0.01292	0.1757	0.01394	0.1757	0.0149	0.1057	0.01528		0.10608	0.01464	-0.12932	-0.000136799	0.09926	0.01336	-0.10908	0.000151725	0.10095	0.01381	-0.10472	0.000197367	0.10678	0.01383	-0.10939	-9.42853e-05
0.1777	0.01373	0.1777	0.01378	0.1777	0.01416	0.1077	0.01488		0.10677	0.01463	-0.1292	-0.000136805	0.09996	0.01336	-0.10898	0.000151725	0.10165	0.01381	-0.10461	0.000197367	0.10748	0.01382	-0.10929	-9.42853e-05
0.1796	0.01374	0.1796	0.01448	0.1796	0.01399	0.1096	0.01536		0.10747	0.01463	-0.12907	-0.00013681	0.10067	0.01336	-0.10888	0.000151725	0.10236	0.01381	-0.10451	0.000197367	0.10819	0.01382	-0.10919	-9.42852e-05
0.1816	0.01335	0.1816	0.01399	0.1816	0.01355	0.1116	0.01477		0.10817	0.01463	-0.12895	-0.000136815	0.10137	0.01335	-0.10877	0.000151725	0.10306	0.0138	-0.1044	0.000197367	0.10889	0.01382	-0.10909	-9.42852e-05
0.1835	0.01296	0.1835	0.0129	0.1835	0.01423	0.1135	0.01507		0.10887	0.01462	-0.12883	-0.00013682	0.10208	0.01335	-0.10867	0.000151725	0.10376	0.0138	-0.1043	0.000197367	0.1096	0.01382	-0.10898	-9.42852e-05
0.1855	0.01313	0.1855	0.01236	0.1855	0.01275	0.1155	0.01489		0.10957	0.01462	-0.12871	-0.000136825	0.10279	0.01335	-0.10856	0.000151725	0.10447	0.0138	-0.1042	0.000197367	0.1103	0.01381	-0.10888	-9.42852e-05
0.1874	0.01353	0.1874	0.01341	0.1874	0.01194	0.1174	0.01332		0.11026	0.01462	-0.12859	-0.00013683	0.10349	0.01334	-0.10846	0.000151725	0.10517	0.01379	-0.10409	0.000197367	0.111	0.01381	-0.10878	-9.42852e-05
0.1894	0.01327	0.1894	0.0132	0.1894	0.01312	0.1194	0.01402		0.11096	0.01461	-0.12847	-0.000136836	0.1042	0.01334	-0.10836	0.000151725	0.10588	0.01379	-0.10399	0.000197367	0.11171	0.01381	-0.10868	-9.42852e-05
0.1913	0.01301	0.1913	0.01286	0.1913	0.01308	0.1213	0.01471		0.11166	0.01461	-0.12835	-0.000136841	0.10491	0.01334	-0.10825	0.000151725	0.10658	0.01379	-0.10388	0.000197367	0.11241	0.0138	-0.10858	-9.42851e-05
0.1933	0.01436	0.1933	0.01357	0.1933	0.01176	0.1233	0.0145		0.11236	0.01461	-0.12822	-0.000136847	0.10561	0.01333	-0.10815	0.000151725	0.10729	0.01378	-0.10378	0.000197367	0.11312	0.0138	-0.10847	-9.42851e-05
0.1952	0.01425	0.1952	0.01406	0.1952	0.01293	0.1252	0.01427		0.11306	0.0146	-0.1281	-0.000136852	0.10632	0.01333	-0.10804	0.000151725	0.10799	0.01378	-0.10368	0.000197367	0.11382	0.0138	-0.10837	-9.42851e-05
0.1972	0.01326	0.1972	0.01384	0.1972	0.01363	0.1272	0.01514		0.11375	0.0146	-0.12798	-0.000136858	0.10702	0.01333	-0.10794	0.000151725	0.10869	0.01378	-0.10357	0.000197367	0.11453	0.01379	-0.10827	-9.42851e-05
0.1991	0.01296	0.1991	0.01317	0.1991	0.01404	0.1291	0.01491		0.11445	0.0146	-0.12786	-0.000136863	0.10773	0.01332	-0.10784	0.000151725	0.1094	0.01377	-0.1035	0.000197367	0.11523	0.01379	-0.10817	-9.42851e-05
0.2011	0.01248	0.2011	0.01288	0.2011	0.01334	0.1311	0.01425		0.11515	0.01459	-0.12774	-0.000136869	0.10844	0.01332	-0.10773	0.000151725	0.1101	0.01377	-0.10347	0.000197367	0.11594	0.01379	-0.10807	-9.4285e-05
0.203	0.01254	0.203	0.01269	0.203	0.01348	0.133	0.01427		0.11585	0.01459	-0.12762	-0.000136875	0.10914	0.01332	-0.10763	0.000151725	0.11081	0.01377	-0.10336	0.000197367	0.11664	0.01378	-0.10796	-9.4285e-05
0.2049	0.01319	0.2049	0.01281	0.2049	0.01347	0.1349	0.01524		0.11654	0.01458	-0.1275	-0.000136881	0.10985	0.01331	-0.10752	0.000151725	0.11151	0.01376	-0.10326	0.000197367	0.11734	0.01378	-0.10786	-9.4285e-05
0.2069	0.01282	0.2069	0.0137	0.2069	0.01298	0.1369	0.01551		0.11724	0.01458	-0.12738	-0.000136886	0.11056	0.01331	-0.10742	0.000151725	0.11221	0.01376	-0.10316	0.000197367	0.11805	0.01378	-0.10776	-9.4285e-05
0.2088	0.01267	0.2088	0.0137	0.2088	0.01231	0.1388	0.01557		0.11794	0.01458	-0.12725	-0.000136892	0.11126	0.01331	-0.10732	0.000151725	0.11292	0.01375	-0.10305	0.000197367	0.11875	0.01377	-0.10766	-9.4285e-05
0.2108	0.01228	0.2108	0.01346	0.2108	0.01162	0.1408	0.01457		0.11864	0.01457	-0.12713	-0.000136898	0.11197	0.01331	-0.10721	0.000151725	0.11362	0.01375	-0.10295	0.000197367	0.11946	0.01377	-0.10756	-9.42849e-05
0.2127	0.0126	0.2127	0.01381	0.2127	0.0121	0.1427	0.01546		0.11934	0.01457	-0.12701	-0.000136904	0.11267	0.0133	-0.10711	0.000151725	0.11433	0.01375	-0.10284	0.000197367	0.12016	0.01377	-0.10745	-9.42849e-05
0.2147	0.01225	0.2147	0.01347	0.2147	0.01558	0.1447	0.01561		0.12003	0.01457	-0.12689	-0.000136911	0.11338	0.0133	-0.107	0.000151725	0.11503	0.01374	-0.10274	0.000197367	0.12087	0.01376	-0.10735	-9.42849e-05
0.2166	0.01251	0.2166	0.01268	0.2166	0.01574	0.1466	0.0135		0.12073	0.01456	-0.12677	-0.000136917	0.11409	0.0133	-0.1069	0.000151725	0.11574	0.01374	-0.10264	0.000197367	0.12157	0.01376	-0.10725	-9.42849e-05
0.2186	0.0128	0.2186	0.01351	0.2186	0.01494	0.1486	0.01396		0.12143	0.01456	-0.12665	-0.000136923	0.11479	0.01329	-0.1068	0.000151725	0.11644	0.01374	-0.10253	0.000197367	0.12228	0.01376	-0.10715	-9.42849e-05
0.2205	0.0124	0.2205	0.01364	0.2205	0.01356	0.1505	0.01381		0.12213	0.01456	-0.12653	-0.000136929	0.1155	0.01329	-0.10669	0.000151725	0.11714	0.01373	-0.10243	0.000197367	0.12298	0.01376	-0.10705	-9.42848e-05
0.2225	0.01213	0.2225	0.01358	0.2225	0.0135	0.1525	0.01386		0.12283	0.01455	-0.1264	-0.000136936	0.1162	0.01329	-0.10659	0.000151725	0.11785	0.01373	-0.10232	0.000197367	0.12368	0.01375	-0.10694	-9.42848e-05
0.2244	0.01194	0.2244	0.01369	0.2244	0.01214	0.1544	0.01369		0.12352	0.01455	-0.12628	-0.000136942	0.11691	0.01328	-0.10648	0.000151725	0.11855	0.01373	-0.10222	0.000197367	0.12439	0.01375	-0.10684	-9.42848e-05
0.2264	0.01267	0.2264	0.01297	0.2264	0.01273	0.1564	0.01501		0.12422	0.01454	-0.12616	-0.000136949	0.11762	0.01328	-0.10638	0.000151725	0.11926	0.01372	-0.10212	0.000197367	0.12509	0.01375	-0.10674	-9.42848e-05
0.2283	0.01287	0.2283	0.01264	0.2283	0.01279	0.1583	0.01481		0.12492	0.01454	-0.12604	-0.000136955	0.11832	0.01328	-0.10628	0.000151725	0.11996	0.01372	-0.10201	0.000197367	0.1258	0.01374	-0.10664	-9.42847e-05
0.2303	0.01232	0.2303	0.01343	0.2303	0.01415	0.1603	0.01412		0.12562	0.01454	-0.12592	-0.000136962	0.11903	0.01327	-0.10617	0.000151725	0.12067	0.01372	-0.10191	0.000197367	0.1265	0.01374	-0.10654	-9.42847e-05
0.2322	0.01228	0.2322	0.01328	0.2322	0.01368	0.1622	0.0146		0.12632	0.01453	-0.1258	-0.000136969	0.11974	0.01327	-0.10607	0.000151725	0.12137	0.01371	-0.1018	0.000197367	0.12721	0.01374	-0.10643	-9.42847e-05
0.2342	0.01202	0.2342	0.01331	0.2342	0.01642	0.1642	0.01478		0.12701	0.01453	-0.12568	-0.000136976	0.12044	0.01327	-0.10596	0.000151725	0.12207	0.01371	-0.1017	0.000197367	0.12791	0.01373	-0.10633	-9.42846e-05
0.2361	0.0122	0.2361	0.01324	0.2361	0.01477	0.1661	0.01511		0.12771	0.01453	-0.12556	-0.000136982	0.12115	0.01326	-0.10586	0.000151725	0.12278	0.01371	-0.1016	0.000197367	0.12861	0.01373	-0.10623	-9.42846e-05
0.2381	0.01234	0.2381	0.01324	0.2381	0.01308	0.1681	0.0144		0.12841	0.01452	-0.12543	-0.000136989	0.12185	0.01326	-0.10576	0.000151725	0.12348	0.0137	-0.1016	0.000197367	0.12932	0.01373	-0.10613	-9.42846e-05
0.24	0.01225	0.24	0.0131	0.24	0.01325	0.17	0.01545		0.12911	0.01452	-0.12531	-0.000136996	0.12256	0.01326	-0.10565	0.000151725	0.12419	0.0137	-0.10149	0.000197367	0.13002	0.01372	-0.10603	-9.42846e-05
0.242	0.01298	0.242	0.01252	0.242	0.01255	0.172	0.01527		0.1298	0.01452	-0.12519	-0.000137004	0.12327	0.01326	-0.10555	0.000151725	0.12489	0.0137	-0.10139	0.000197367	0.13073	0.01372	-0.10592	-9.42845e-05
0.2439	0.01285	0.2439	0.01156	0.2439	0.01442	0.1739	0.01489		0.1305	0.01451	-0.12507	-0.000137011	0.12397	0.01325	-0.10544	0.000151725	0.12559	0.01369	-0.10128	0.000197367	0.13143	0.01372	-0.10582	-9.42845e-05
0.2459	0.013	0.2459	0.01196	0.2459	0.01492	0.1759	0.01486		0.1312	0.01451	-0.12495	-0.000137018	0.12468	0.01325	-0.10534	0.000151725	0.1263	0.01369	-0.10118	0.000197367	0.13214	0.01371	-0.10572	-9.42845e-05
0.2478	0.01338	0.2478	0.01193	0.2478	0.01327	0.1778	0.01387		0.1319	0.01451	-0.12483	-0.000137025	0.12539	0.01325	-0.10524	0.000151725	0.127	0.01369	-0.10108	0.000197367	0.13284	0.01371	-0.10562	-9.42844e-05
0.2498	0.01385	0.2498	0.01228	0.2498	0.01308	0.1798	0.01504		0.1326	0.0145	-0.12471	-0.000137033	0.12609	0.01324	-0.10513	0.000151725	0.12771	0.01368	-0.10097	0.000197367	0.13355	0.01371	-0.10552	-9.42844e-05
0.2517	0.0133	0.2517	0.01304	0.2517	0.01426	0.1817	0.01542		0.13329	0.0145	-0.12458	-0.00013704	0.1268	0.01324	-0.10503	0.000151725	0.12841	0.01368	-0.10087	0.000197367	0.13425	0.0137	-0.10541	-9.42844e-05
0.2537	0.013	0.2537	0.01311	0.2537	0.01324	0.1837	0.01415		0.13399	0.01449	-0.12446	-0.000137048	0.1275	0.01324	-0.10492	0.000151725	0.12912	0.01368	-0.10076	0.000197367	0.13495	0.0137	-0.10531	-9.42843e-05
0.2556	0.01304	0.2556	0.01304	0.2556	0.01324	0.1856	0.01453		0.13469	0.01449	-0.12434	-0.000137055	0.12821	0.01323	-0.10482	0.000151725	0.12982	0.01367	-0.10066	0.000197367	0.13566	0.0137	-0.10521	-9.42843e-05
0.2576	0.0127	0.2576	0.01248	0.2576	0.01361	0.1876	0.01431		0.13539	0.01449	-0.12422	-0.000137063	0.12892	0.01323	-0.10472	0.000151725	0.13052	0.01367	-0.10056	0.000197367	0.13636	0.0137	-0.10511	-9.42843e-05
0.2595	0.0126	0.2595	0.01256	0.2595	0.01401	0.1895	0.01431		0.13609	0.01448	-0.1241	-0.000137071	0.12962	0.01323	-0.10461	0.000151725	0.13123	0.01367	-0.10045	0.000197367	0.13707	0.01369	-0.10501	-9.42842e-05
0.2615	0.01283	0.2615	0.0136	0.2615	0.01326	0.1915	0.01422		0.13678	0.01448	-0.12398	-0.000137079	0.13033	0.01322	-0.10451	0.000151725	0.13193	0.01366	-0.10035	0.000197367	0.13777	0.01369	-0.1049	-9.42842e-05
0.2634	0.01185	0.2634	0.01336	0.2634	0.0125	0.1934	0.0139		0.13748	0.01448	-0.12386	-0.000137087	0.13104	0.01322	-0.1044	0.000151725	0.13264	0.01366	-0.10024	0.000197367	0.13848	0.01369	-0.1048	-9.42842e-05
0.2654	0.01198	0.2654	0.01305	0.2654	0.01392	0.1954	0.0136		0.13818	0.01447	-0.12374	-0.000137095	0.13174	0.01322	-0.1043	0.000151725	0.13334	0.01366	-0.10014	0.000197367	0.13918	0.01368	-0.1047	-9.42841e-05
0.2673	0.01244	0.2673	0.01328	0.2673	0.01387	0.1973	0.01456		0.13888	0.01447	-0.12361	-0.000137103	0.13245	0.01322	-0.1042	0.000151725	0.13405	0.01365	-0.10004	0.000197367	0.13989	0.01368	-0.1046	-9.42841e-05
0.2693	0.01212	0.2693	0.01306	0.2693	0.01304	0.1993	0.01574		0.13958	0.01447	-0.12349	-0.000137111	0.13315	0.01321	-0.10409	0.000151725	0.13475	0.01365	-0.09993	0.000197367	0.14059	0.01368	-0.1045	-9.4284e-05
0.2712	0.01198	0.2712	0.01342	0.2712	0.0125	0.2012	0.01498		0.14027	0.01446	-0.12337	-0.00013712	0.13386	0.01321	-0.10399	0.000151725	0.13545	0.01365	-0.09983	0.000197367	0.14129	0.01367	-0.10439	-9.4284e-05
0.2732	0.01153	0.2732	0.01372	0.2732	0.01467	0.2032	0.015		0.14097	0.01446	-0.12325	-0.000137128	0.13457	0.01321	-0.10388	0.000151725	0.13616	0.01364	-0.09972	0.000197367	0.142	0.01367	-0.10429	-9.4284e-05
0.2751	0.01182	0.2751	0.01341	0.2751	0.01453	0.2051	0.01481		0.14167	0.01446	-0.12313	-0.000137137	0.13527	0.0132	-0.10378	0.000151725	0.13686	0.01364	-0.09962	0.000197367	0.1427	0.01367	-0.10419	-9.42839e-05
0.2771	0.01263	0.2771	0.01358	0.2771	0.01387	0.2071	0.01471		0.14237	0.01445	-0.12301	-0.000137145	0.13598	0.0132	-0.10368	0.000151725	0.13757	0.01364	-0.0996	0.000197367	0.14341	0.01366	-0.10409	-9.42839e-05
0.279	0.01299	0.279	0.01412	0.279	0.01297	0.209	0.01427		0.14306	0.01445	-0.12289	-0.000137154	0.13668	0.0132	-0.10357	0.000151725	0.13827	0.01363	-0.09952	0.000197367	0.14411	0.01366	-0.10399	-9.42838e-05
0.281	0.01299	0.281	0.01422	0.281	0.01259	0.211	0.01469		0.14376	0.01445	-0.12277	-0.000137163	0.13739	0.01319	-0.10347	0.000151725	0.13897	0.01363	-0.09941	0.000197367	0.14482	0.01366	-0.10388	-9.42838e-05
0.2829	0.01308	0.2829	0.01379	0.2829	0.01262	0.2129	0.01417		0.14446	0.01444	-0.12264	-0.000137172	0.1381	0.01319	-0.10336	0.000151725	0.13968	0.01363	-0.09931	0.000197367	0.14552	0.01365	-0.10378	-9.42837e-05
0.2849	0.01304	0.2849	0.01258	0.2849	0.01128	0.2149	0.0146		0.14516	0.01444	-0.12252	-0.000137181	0.1388	0.01319	-0.10326	0.000151725	0.14038	0.01362	-0.0992	0.000197367	0.14622	0.01365	-0.10368	-9.42837e-05
0.2868	0.01235	0.2868	0.01284	0.2868	0.01198	0.2168	0.01427		0.14586	0.01443	-0.1224	-0.00013719	0.13951	0.01318	-0.10316	0.000151725	0.14109	0.01362	-0.0991	0.000197367	0.14693	0.01365	-0.10358	-9.42836e-05
0.2888	0.0137	0.2888	0.01278	0.2888	0.01285	0.2188	0.01423		0.14655	0.01443	-0.12228	-0.000137199	0.14022	0.01318	-0.10305	0.000151725	0.14179	0.01362	-0.09899	0.000197367	0.14763	0.01364	-0.10348	-9.42836e-05
0.2907	0.01337	0.2907	0.01253	0.2907	0.01251	0.2207	0.01353		0.14725	0.01443	-0.12216	-0.000137208	0.14092	0.01318	-0.10295	0.000151725	0.1425	0.01361	-0.09889	0.000197367	0.14834	0.01364	-0.10337	-9.42835e-05
0.2927	0.01225	0.2927	0.01308	0.2927	0.01358	0.2227	0.01343		0.14795	0.01442	-0.12204	-0.000137217	0.14163	0.01318	-0.10284	0.000151725	0.1432	0.01361	-0.09879	0.000197367	0.14904	0.01364	-0.10327	-9.42835e-05
0.2946	0.01223	0.2946	0.01303	0.2946	0.01309	0.2246	0.01385		0.14865	0.01442	-0.12192	-0.000137227	0.14233	0.01317	-0.10274	0.000151725	0.1439	0.01361	-0.09868	0.000197367	0.14975	0.01364	-0.10317	-9.42834e-05
0.2966	0.01251	0.2966	0.01281	0.2966	0.01168	0.2266	0.01377		0.14935	0.01442	-0.12179	-0.000137236	0.14304	0.01317	-0.10264	0.000151725	0.14461	0.0136	-0.09858	0.000197367	0.15045	0.01363	-0.10307	-9.42834e-05
0.2985	0.01269	0.2985	0.01267	0.2985	0.01221	0.2285	0.0143		0.15004	0.01441	-0.12167	-0.000137246	0.14375	0.01317	-0.10253	0.000151725	0.14531	0.0136	-0.09847	0.000197367	0.15116	0.01363	-0.10297	-9.42833e-05
0.3005	0.01327	0.3005	0.01237	0.3005	0.01276	0.2305	0.01444		0.15074	0.01441	-0.12155	-0.000137256	0.14445	0.01316	-0.10243	0.000151725	0.14602	0.0136	-0.09837	0.000197367	0.15186	0.01363	-0.10286	-9.42833e-05
0.3024	0.01267	0.3024	0.0125	0.3024	0.01268	0.2324	0.01388		0.15144	0.01441	-0.12143	-0.000137266	0.14516	0.01316	-0.10232	0.000151725	0.14672	0.01359	-0.09827	0.000197367	0.15256	0.01362	-0.10276	-9.42832e-05
0.3044	0.01214	0.3044	0.01294	0.3044	0.01323	0.2344	0.013		0.15214	0.0144	-0.12131	-0.000137276	0.14587	0.01316	-0.10222	0.000151725	0.14742	0.01359	-0.09816	0.000197367	0.15327	0.01362	-0.10266	-9.42832e-05
0.3063	0.0121	0.3063	0.01324	0.3063	0.01347	0.2363	0.01292		0.15284	0.0144	-0.12119	-0.000137286	0.14657	0.01315	-0.10212	0.000151725	0.14813	0.01359	-0.09806	0.000197367	0.15397	0.01362	-0.10256	-9.42831e-05
0.3083	0.01258	0.3083	0.01294	0.3083	0.01271	0.2383	0.01425		0.15353	0.0144	-0.12107	-0.000137296	0.14728	0.01315	-0.10201	0.000151725	0.14883	0.01358	-0.09795	0.000197367	0.15468	0.01361	-0.10246	-9.42831e-05
0.3102	0.01232	0.3102	0.01359	0.3102	0.01254	0.2402	0.0134		0.15423	0.01439	-0.12095	-0.000137306	0.14798	0.01315	-0.10191	0.000151725	0.14954	0.01358	-0.09785	0.000197367	0.15538	0.01361	-0.10235	-9.4283e-05
0.3122	0.01315	0.3122	0.01297	0.3122	0.01343	0.2422	0.01344		0.15493	0.01439	-0.12082	-0.000137317	0.14869	0.01314	-0.1018	0.000151725	0.15024	0.01358	-0.09775	0.000197367	0.15609	0.01361	-0.10225	-9.42829e-05
0.3141	0.01291	0.3141	0.01262	0.3141	0.01394	0.2441	0.01314		0.15563	0.01439	-0.1207	-0.000137327	0.1494	0.01314	-0.1017	0.000151725	0.15095	0.01357	-0.09764	0.000197367	0.15679	0.0136	-0.10215	-9.42829e-05
0.3161	0.01273	0.3161	0.01243	0.3161	0.01302	0.2461	0.01381		0.15632	0.01438	-0.12058	-0.000137338	0.1501	0.01314	-0.1016	0.000151725	0.15165	0.01357	-0.0976	0.000197367	0.1575	0.0136	-0.10205	-9.42828e-05
0.318	0.01262	0.318	0.01251	0.318	0.01387	0.248	0.01378		0.15702	0.01438	-0.12046	-0.000137349	0.15081	0.01314	-0.10149	0.000151725	0.15235	0.01356	-0.09754	0.000197367	0.1582	0.0136	-0.10195	-9.42828e-05
0.32	0.01313	0.32	0.01229	0.32	0.01384	0.25	0.01403		0.15772	0.01437	-0.12034	-0.000137359	0.15152	0.01313	-0.10139	0.000151725	0.15306	0.01356	-0.09743	0.000197367	0.1589	0.01359	-0.10184	-9.42827e-05
0.3219	0.01332	0.3219	0.01252	0.3219	0.01332	0.2519	0.01375		0.15842	0.01437	-0.12022	-0.00013737	0.15222	0.01313	-0.10128	0.000151725	0.15376	0.01356	-0.09733	0.000197367	0.15961	0.01359	-0.10174	-9.42826e-05
0.3239	0.01306	0.3239	0.01175	0.3239	0.01143	0.2539	0.01395		0.15912	0.01437	-0.1201	-0.000137382	0.15293	0.01313	-0.10118	0.000151725	0.15447	0.01355	-0.09723	0.000197367	0.16031	0.01359	-0.10164	-9.42826e-05
0.3259	0.0137	0.3259	0.01177	0.3259	0.01206	0.2559	0.01367		0.15981	0.01436	-0.11997	-0.000137393	0.15363	0.01312	-0.10108	0.000151725	0.15517	0.01355	-0.09712	0.000197367	0.16102	0.01358	-0.10154	-9.42825e-05
0.3278	0.01368	0.3278	0.01214	0.3278	0.01166	0.2578	0.01356		0.16051	0.01436	-0.11985	-0.000137404	0.15434	0.01312	-0.10097	0.000151725	0.15588	0.01355	-0.09702	0.000197367	0.16172	0.01358	-0.10144	-9.42824e-05
0.3298	0.01335	0.3298	0.01217	0.3298	0.01362	0.2598	0.01327		0.16121	0.01436	-0.11973	-0.000137415	0.15505	0.01312	-0.10087	0.000151725	0.15658	0.01354	-0.09691	0.000197367	0.16243	0.01358	-0.10133	-9.42823e-05
0.3317	0.01295	0.3317	0.0121	0.3317	0.01415	0.2617	0.01222		0.16191	0.01435	-0.11961	-0.000137427	0.15575	0.01311	-0.10076	0.000151725	0.15728	0.01354	-0.09681	0.000197367	0.16313	0.01358	-0.10123	-9.42823e-05
0.3337	0.01325	0.3337	0.01163	0.3337	0.01488	0.2637	0.01298		0.16261	0.01435	-0.11949	-0.000137439	0.15646	0.01311	-0.10066	0.000151725	0.15799	0.01354	-0.09671	0.000197367	0.16384	0.01357	-0.10113	-9.42822e-05
0.3356	0.01298	0.3356	0.01166	0.3356	0.01423	0.2656	0.01293		0.1633	0.01435	-0.11937	-0.000137451	0.15716	0.01311	-0.10056	0.000151725	0.15869	0.01353	-0.0966	0.000197367	0.16454	0.01357	-0.10103	-9.42821e-05
0.3376	0.0125	0.3376	0.01241	0.3376	0.01359	0.2676	0.0133		0.164	0.01434	-0.11925	-0.000137462	0.15787	0.0131	-0.10045	0.000151725	0.1594	0.01353	-0.0965	0.000197367	0.16524	0.01357	-0.10093	-9.4282e-05
0.3395	0.01242	0.3395	0.01309	0.3395	0.0138	0.2695	0.01361		0.1647	0.01434	-0.11913	-0.000137475	0.15858	0.0131	-0.10035	0.000151725	0.1601	0.01353	-0.09639	0.000197367	0.16595	0.01356	-0.10082	-9.4282e-05
0.3415	0.01228	0.3415	0.01297	0.3415	0.01217	0.2715	0.0135		0.1654	0.01434	-0.119	-0.000137487	0.15928	0.0131	-0.10024	0.000151725	0.1608	0.01352	-0.09629	0.000197367	0.16665	0.01356	-0.10072	-9.42819e-05
0.3434	0.01244	0.3434	0.0128	0.3434	0.0121	0.2734	0.01403		0.1661	0.01433	-0.11888	-0.000137499	0.15999	0.0131	-0.10014	0.000151725	0.16151	0.01352	-0.09619	0.000197367	0.16736	0.01356	-0.10062	-9.42818e-05
0.3454	0.01208	0.3454	0.01239	0.3454	0.01248	0.2754	0.01446		0.16679	0.01433	-0.11876	-0.000137512	0.1607	0.01309	-0.10004	0.000151725	0.16221	0.01352	-0.09608	0.000197367	0.16806	0.01355	-0.10052	-9.42817e-05
0.3473	0.01163	0.3473	0.01177	0.3473	0.01194	0.2773	0.0148		0.16749	0.01433	-0.11864	-0.000137524	0.1614	0.01309	-0.09993	0.000151725	0.16292	0.01351	-0.09598	0.000197367	0.16877	0.01355	-0.10042	-9.42816e-05
0.3493	0.01274	0.3493	0.01233	0.3493	0.01237	0.2793	0.01465		0.16819	0.01432	-0.11852	-0.000137537	0.16211	0.01309	-0.09983	0.000151725	0.16362	0.01351	-0.09587	0.000197367	0.16947	0.01355	-0.10031	-9.42815e-05
0.3513	0.01283	0.3513	0.01316	0.3513	0.01194	0.2813	0.01452		0.16889	0.01432	-0.1184	-0.00013755	0.16281	0.01308	-0.09972	0.000151725	0.16433	0.01351	-0.09577	0.000197367	0.17017	0.01354	-0.10021	-9.42814e-05
0.3532	0.01246	0.3532	0.0124	0.3532	0.01273	0.2832	0.01415		0.16958	0.01431	-0.11828	-0.000137563	0.16352	0.01308	-0.09962	0.000151725	0.16503	0.0135	-0.0957	0.000197367	0.17088	0.01354	-0.10011	-9.42813e-05
0.3552	0.01177	0.3552	0.01286	0.3552	0.01244	0.2852	0.01325		0.17028	0.01431	-0.11815	-0.000137576	0.16423	0.01308	-0.09952	0.000151725	0.16573	0.0135	-0.09567	0.000197367	0.17158	0.01354	-0.10001	-9.42813e-05
0.3571	0.0116	0.3571	0.01301	0.3571	0.01186	0.2871	0.01352		0.17098	0.01431	-0.11803	-0.000137589	0.16493	0.01307	-0.09941	0.000151725	0.16644	0.0135	-0.09556	0.000197367	0.17229	0.01353	-0.09991	-9.42812e-05
0.3591	0.01204	0.3591	0.01257	0.3591	0.01279	0.2891	0.01328		0.17168	0.0143	-0.11791	-0.000137603	0.16564	0.01307	-0.09931	0.000151725	0.16714	0.01349	-0.09546	0.000197367	0.17299	0.01353	-0.0998	-9.42811e-05
0.361	0.01248	0.361	0.01256	0.361	0.01334	0.291	0.01345		0.17238	0.0143	-0.11779	-0.000137616	0.16635	0.01307	-0.0992	0.000151725	0.16785	0.01349	-0.09535	0.000197367	0.1737	0.01353	-0.0997	-9.4281e-05
0.363	0.01179	0.363	0.01142	0.363	0.01385	0.293	0.01393		0.17307	0.0143	-0.11767	-0.00013763	0.16705	0.01307	-0.0991	0.000151725	0.16855	0.01349	-0.09525	0.000197367	0.1744	0.01352	-0.0996	-9.42809e-05
0.3649	0.01207	0.3649	0.01146	0.3649	0.01211	0.2949	0.01407		0.17377	0.01429	-0.11755	-0.000137644	0.16776	0.01306	-0.09899	0.000151725	0.16926	0.01348	-0.09515	0.000197367	0.17511	0.01352	-0.0995	-9.42808e-05
0.3669	0.01176	0.3669	0.01233	0.3669	0.01052	0.2969	0.0134		0.17447	0.01429	-0.11743	-0.000137658	0.16846	0.01306	-0.09889	0.000151725	0.16996	0.01348	-0.09504	0.000197367	0.17581	0.01352	-0.0994	-9.42807e-05
0.3688	0.01163	0.3688	0.01232	0.3688	0.0123	0.2988	0.01365		0.17517	0.01429	-0.11731	-0.000137672	0.16917	0.01306	-0.09879	0.000151725	0.17066	0.01348	-0.09494	0.000197367	0.17651	0.01351	-0.09929	-9.42805e-05
0.3708	0.01117	0.3708	0.01234	0.3708	0.01251	0.3008	0.01338		0.17587	0.01428	-0.11718	-0.000137686	0.16988	0.01305	-0.09868	0.000151725	0.17137	0.01347	-0.09483	0.000197367	0.17722	0.01351	-0.09919	-9.42804e-05
0.3728	0.01181	0.3728	0.01227	0.3728	0.01222	0.3028	0.01384		0.17656	0.01428	-0.11706	-0.000137701	0.17058	0.01305	-0.09858	0.000151725	0.17207	0.01347	-0.09473	0.000197367	0.17792	0.01351	-0.09909	-9.42803e-05
0.3747	0.01133	0.3747	0.01199	0.3747	0.01355	0.3047	0.01361		0.17726	0.01428	-0.11694	-0.000137715	0.17129	0.01305	-0.09847	0.000151725	0.17278	0.01347	-0.09463	0.000197367	0.17863	0.01351	-0.09899	-9.42802e-05
0.3767	0.01134	0.3767	0.01193	0.3767	0.01306	0.3067	0.01356		0.17796	0.01427	-0.11682	-0.00013773	0.17199	0.01304	-0.09837	0.000151725	0.17348	0.01346	-0.09452	0.000197367	0.17933	0.0135	-0.09889	-9.42801e-05
0.3786	0.01172	0.3786	0.0117	0.3786	0.01218	0.3086	0.0136		0.17866	0.01427	-0.1167	-0.000137745	0.1727	0.01304	-0.09827	0.000151725	0.17418	0.01346	-0.09442	0.000197367	0.18004	0.0135	-0.09878	-9.428e-05
0.3806	0.01204	0.3806	0.01227	0.3806	0.01248	0.3106	0.01394		0.17936	0.01427	-0.11658	-0.00013776	0.17341	0.01304	-0.09816	0.000151725	0.17489	0.01346	-0.09431	0.000197367	0.18074	0.0135	-0.09868	-9.42799e-05
0.3825	0.01231	0.3825	0.01343	0.3825	0.01446	0.3125	0.01388		0.18005	0.01426	-0.11646	-0.000137775	0.17411	0.01303	-0.09806	0.000151725	0.17559	0.01345	-0.09421	0.000197367	0.18145	0.01349	-0.09858	-9.42797e-05
0.3845	0.012	0.3845	0.01294	0.3845	0.01466	0.3145	0.01395		0.18075	0.01426	-0.11634	-0.00013779	0.17482	0.01303	-0.09795	0.000151725	0.1763	0.01345	-0.09411	0.000197367	0.18215	0.01349	-0.09848	-9.42796e-05
0.3865	0.0122	0.3865	0.0125	0.3865	0.01253	0.3165	0.01291		0.18145	0.01426	-0.11621	-0.000137806	0.17553	0.01303	-0.09785	0.000151725	0.177	0.01345	-0.094	0.000197367	0.18285	0.01349	-0.09838	-9.42795e-05
0.3884	0.01228	0.3884	0.01362	0.3884	0.0115	0.3184	0.01256		0.18215	0.01425	-0.11609	-0.000137822	0.17623	0.01303	-0.09775	0.000151725	0.17771	0.01344	-0.0939	0.000197367	0.18356	0.01348	-0.09827	-9.42794e-05
0.3904	0.01293	0.3904	0.01234	0.3904	0.01158	0.3204	0.0128		0.18285	0.01425	-0.11597	-0.000137838	0.17694	0.01302	-0.09764	0.000151725	0.17841	0.01344	-0.09379	0.000197367	0.18426	0.01348	-0.09817	-9.42792e-05
0.3923	0.01321	0.3923	0.0123	0.3923	0.01202	0.3223	0.01322		0.18354	0.01424	-0.11585	-0.000137854	0.17764	0.01302	-0.09754	0.000151725	0.17911	0.01344	-0.0937	0.000197367	0.18497	0.01348	-0.09807	-9.42791e-05
0.3943	0.01285	0.3943	0.01283	0.3943	0.01373	0.3243	0.01344		0.18424	0.01424	-0.11573	-0.00013787	0.17835	0.01302	-0.09743	0.000151725	0.17982	0.01343	-0.09369	0.000197367	0.18567	0.01347	-0.09797	-9.42789e-05
0.3962	0.01222	0.3962	0.01187	0.3962	0.01362	0.3262	0.01355		0.18494	0.01424	-0.11561	-0.000137886	0.17906	0.01301	-0.09733	0.000151725	0.18052	0.01343	-0.09359	0.000197367	0.18638	0.01347	-0.09787	-9.42788e-05
0.3982	0.01216	0.3982	0.0122	0.3982	0.01281	0.3282	0.01375		0.18564	0.01423	-0.11549	-0.000137903	0.17976	0.01301	-0.09723	0.000151725	0.18123	0.01343	-0.09348	0.000197367	0.18708	0.01347	-0.09776	-9.42787e-05
0.4002	0.01288	0.4002	0.01249	0.4002	0.0125	0.3302	0.01398		0.18633	0.01423	-0.11536	-0.00013792	0.18047	0.01301	-0.09712	0.000151725	0.18193	0.01342	-0.09338	0.000197367	0.18778	0.01346	-0.09766	-9.42785e-05
0.4021	0.01206	0.4021	0.01302	0.4021	0.01217	0.3321	0.01337		0.18703	0.01423	-0.11524	-0.000137937	0.18118	0.013	-0.09702	0.000151725	0.18264	0.01342	-0.09327	0.000197367	0.18849	0.01346	-0.09756	-9.42784e-05
0.4041	0.01225	0.4041	0.01284	0.4041	0.0112	0.3341	0.01348		0.18773	0.01422	-0.11512	-0.000137954	0.18188	0.013	-0.09691	0.000151725	0.18334	0.01342	-0.09317	0.000197367	0.18919	0.01346	-0.09746	-9.42782e-05
0.406	0.01171	0.406	0.01222	0.406	0.01242	0.336	0.01318		0.18843	0.01422	-0.115	-0.000137971	0.18259	0.013	-0.09681	0.000151725	0.18404	0.01341	-0.09307	0.000197367	0.1899	0.01345	-0.09736	-9.42781e-05
0.408	0.01135	0.408	0.01226	0.408	0.01337	0.338	0.01342		0.18913	0.01422	-0.11488	-0.000137988	0.18329	0.013	-0.09671	0.000151725	0.18475	0.01341	-0.09296	0.000197367	0.1906	0.01345	-0.09725	-9.42779e-05
0.41	0.01196	0.41	0.01286	0.41	0.01323	0.34	0.0127		0.18982	0.01421	-0.11476	-0.000138006	0.184	0.01299	-0.0966	0.000151725	0.18545	0.01341	-0.09286	0.000197367	0.19131	0.01345	-0.09715	-9.42777e-05
0.4119	0.01179	0.4119	0.01339	0.4119	0.01268	0.3419	0.01281		0.19052	0.01421	-0.11464	-0.000138024	0.18471	0.01299	-0.0965	0.000151725	0.18616	0.0134	-0.09275	0.000197367	0.19201	0.01345	-0.09705	-9.42776e-05
0.4139	0.01144	0.4139	0.01344	0.4139	0.01181	0.3439	0.01216		0.19122	0.01421	-0.11452	-0.000138042	0.18541	0.01299	-0.09639	0.000151725	0.18686	0.0134	-0.09265	0.000197367	0.19272	0.01344	-0.09695	-9.42774e-05
0.4158	0.01255	0.4158	0.01348	0.4158	0.01238	0.3458	0.01325		0.19192	0.0142	-0.11439	-0.00013806	0.18612	0.01298	-0.09629	0.000151725	0.18756	0.0134	-0.09255	0.000197367	0.19342	0.01344	-0.09685	-9.42772e-05
0.4178	0.01254	0.4178	0.01362	0.4178	0.01165	0.3478	0.01404		0.19262	0.0142	-0.11427	-0.000138079	0.18683	0.01298	-0.09619	0.000151725	0.18827	0.01339	-0.09244	0.000197367	0.19412	0.01344	-0.09674	-9.42771e-05
0.4197	0.01171	0.4197	0.01257	0.4197	0.0115	0.3497	0.01317		0.19331	0.0142	-0.11415	-0.000138097	0.18753	0.01298	-0.09608	0.000151725	0.18897	0.01339	-0.09234	0.000197367	0.19483	0.01343	-0.09664	-9.42769e-05
0.4217	0.01208	0.4217	0.01215	0.4217	0.01208	0.3517	0.01322		0.19401	0.01419	-0.11403	-0.000138116	0.18824	0.01297	-0.09598	0.000151725	0.18968	0.01339	-0.09223	0.000197367	0.19553	0.01343	-0.09654	-9.42767e-05
0.4237	0.01263	0.4237	0.01219	0.4237	0.01305	0.3537	0.01388		0.19471	0.01419	-0.11391	-0.000138135	0.18894	0.01297	-0.09587	0.000151725	0.19038	0.01338	-0.09213	0.000197367	0.19624	0.01343	-0.09644	-9.42765e-05
0.4256	0.01253	0.4256	0.01229	0.4256	0.01293	0.3556	0.01368		0.19541	0.01419	-0.11379	-0.000138154	0.18965	0.01297	-0.09577	0.000151725	0.19109	0.01338	-0.09203	0.000197367	0.19694	0.01342	-0.09634	-9.42763e-05
0.4276	0.01251	0.4276	0.01115	0.4276	0.01276	0.3576	0.01415		0.19611	0.01418	-0.11367	-0.000138174	0.19036	0.01297	-0.09567	0.000151725	0.19179	0.01338	-0.09192	0.000197367	0.19765	0.01342	-0.09623	-9.42761e-05
0.4295	0.01236	0.4295	0.01104	0.4295	0.0138	0.3595	0.01437		0.1968	0.01418	-0.11354	-0.000138193	0.19106	0.01296	-0.09556	0.000151725	0.19249	0.01337	-0.09182	0.000197367	0.19835	0.01342	-0.09613	-9.42759e-05
0.4315	0.01245	0.4315	0.01194	0.4315	0.01365	0.3615	0.01442		0.1975	0.01418	-0.11342	-0.000138213	0.19177	0.01296	-0.09546	0.000151725	0.1932	0.01337	-0.09171	0.000197367	0.19906	0.01341	-0.09603	-9.42757e-05
0.4335	0.01246	0.4335	0.0117	0.4335	0.01274	0.3635	0.01295		0.1982	0.01417	-0.1133	-0.000138233	0.19247	0.01296	-0.09535	0.000151725	0.1939	0.01336	-0.0917	0.000197367	0.19976	0.01341	-0.09593	-9.42755e-05
0.4354	0.01187	0.4354	0.01161	0.4354	0.01185	0.3654	0.0134		0.1989	0.01417	-0.11318	-0.000138254	0.19318	0.01295	-0.09525	0.000151725	0.19461	0.01336	-0.09161	0.000197367	0.20046	0.01341	-0.09583	-9.42753e-05
0.4374	0.01257	0.4374	0.01225	0.4374	0.01204	0.3674	0.0139		0.19959	0.01417	-0.11306	-0.000138274	0.19389	0.01295	-0.09515	0.000151725	0.19531	0.01336	-0.09151	0.000197367	0.20117	0.0134	-0.09572	-9.42751e-05
0.4394	0.01253	0.4394	0.01266	0.4394	0.01153	0.3694	0.01413		0.20029	0.01416	-0.11294	-0.000138295	0.19459	0.01295	-0.09504	0.000151725	0.19602	0.01335	-0.0914	0.000197367	0.20187	0.0134	-0.09562	-9.42749e-05
0.4413	0.0118	0.4413	0.01209	0.4413	0.01299	0.3713	0.01314		0.20099	0.01416	-0.11282	-0.000138316	0.1953	0.01295	-0.09494	0.000151724	0.19672	0.01335	-0.0913	0.000197367	0.20258	0.0134	-0.09552	-9.42747e-05
0.4433	0.01246	0.4433	0.01181	0.4433	0.01357	0.3733	0.01307		0.20169	0.01416	-0.1127	-0.000138337	0.19601	0.01294	-0.09483	0.000151724	0.19742	0.01335	-0.09119	0.000197367	0.20328	0.01339	-0.09542	-9.42745e-05
0.4452	0.01213	0.4452	0.0124	0.4452	0.01477	0.3752	0.01261		0.20239	0.01415	-0.11257	-0.000138358	0.19671	0.01294	-0.09473	0.000151724	0.19813	0.01334	-0.09109	0.000197367	0.20399	0.01339	-0.09532	-9.42742e-05
0.4472	0.01181	0.4472	0.01247	0.4472	0.01498	0.3772	0.01398		0.20308	0.01415	-0.11245	-0.00013838	0.19742	0.01294	-0.09463	0.000151724	0.19883	0.01334	-0.09099	0.000197367	0.20469	0.01339	-0.09521	-9.4274e-05
0.4492	0.01087	0.4492	0.01188	0.4492	0.0132	0.3792	0.01301		0.20378	0.01414	-0.11233	-0.000138402	0.19812	0.01293	-0.09452	0.000151724	0.19954	0.01334	-0.09088	0.000197367	0.20539	0.01339	-0.09511	-9.42738e-05
0.4511	0.01098	0.4511	0.01124	0.4511	0.01294	0.3811	0.01243		0.20448	0.01414	-0.11221	-0.000138424	0.19883	0.01293	-0.09442	0.000151724	0.20024	0.01333	-0.09078	0.000197367	0.2061	0.01338	-0.09501	-9.42735e-05
0.4531	0.01176	0.4531	0.01153	0.4531	0.01275	0.3831	0.01273		0.20518	0.01414	-0.11209	-0.000138446	0.19954	0.01293	-0.09431	0.000151724	0.20094	0.01333	-0.09067	0.000197367	0.2068	0.01338	-0.09491	-9.42733e-05
0.455	0.01232	0.455	0.01222	0.455	0.01169	0.385	0.01334		0.20588	0.01413	-0.11197	-0.000138469	0.20024	0.01292	-0.09421	0.000151724	0.20165	0.01333	-0.09057	0.000197367	0.20751	0.01338	-0.09481	-9.4273e-05
0.457	0.01163	0.457	0.01216	0.457	0.01092	0.387	0.0132		0.20657	0.01413	-0.11185	-0.000138491	0.20095	0.01292	-0.09411	0.000151724	0.20235	0.01332	-0.09047	0.000197367	0.20821	0.01337	-0.0947	-9.42728e-05
0.459	0.01112	0.459	0.01221	0.459	0.01175	0.389	0.0146		0.20727	0.01413	-0.11172	-0.000138514	0.20166	0.01292	-0.094	0.000151724	0.20306	0.01332	-0.09036	0.000197367	0.20892	0.01337	-0.0946	-9.42725e-05
0.4609	0.0103	0.4609	0.01223	0.4609	0.01354	0.3909	0.01411		0.20797	0.01412	-0.1116	-0.000138538	0.20236	0.01292	-0.0939	0.000151724	0.20376	0.01332	-0.09026	0.000197367	0.20962	0.01337	-0.0945	-9.42722e-05
0.4629	0.01145	0.4629	0.01211	0.4629	0.01302	0.3929	0.01313		0.20867	0.01412	-0.11148	-0.000138561	0.20307	0.01291	-0.09379	0.000151724	0.20447	0.01331	-0.09015	0.000197367	0.21033	0.01336	-0.0944	-9.4272e-05
0.4649	0.01161	0.4649	0.01201	0.4649	0.01166	0.3949	0.01286		0.20937	0.01412	-0.11136	-0.000138585	0.20377	0.01291	-0.09369	0.000151724	0.20517	0.01331	-0.09005	0.000197367	0.21103	0.01336	-0.0943	-9.42717e-05
0.4668	0.0121	0.4668	0.01164	0.4668	0.01207	0.3968	0.01356		0.21006	0.01411	-0.11124	-0.000138609	0.20448	0.01291	-0.09359	0.000151724	0.20587	0.01331	-0.08995	0.000197367	0.21173	0.01336	-0.09419	-9.42714e-05
0.4688	0.01201	0.4688	0.01177	0.4688	0.01124	0.3988	0.0137		0.21076	0.01411	-0.11112	-0.000138633	0.20519	0.0129	-0.09348	0.000151724	0.20658	0.0133	-0.08984	0.000197367	0.21244	0.01335	-0.09409	-9.42711e-05
0.4708	0.01201	0.4708	0.01156	0.4708	0.01275	0.4008	0.01422		0.21146	0.01411	-0.111	-0.000138658	0.20589	0.0129	-0.09338	0.000151724	0.20728	0.0133	-0.0898	0.000197367	0.21314	0.01335	-0.09399	-9.42708e-05
0.4727	0.01152	0.4727	0.01173	0.4727	0.01228	0.4027	0.0143		0.21216	0.0141	-0.11088	-0.000138682	0.2066	0.0129	-0.09327	0.000151724	0.20799	0.0133	-0.08974	0.000197367	0.21385	0.01335	-0.09389	-9.42705e-05
0.4747	0.01172	0.4747	0.01106	0.4747	0.01071	0.4047	0.01438		0.21285	0.0141	-0.11075	-0.000138708	0.20731	0.01289	-0.09317	0.000151724	0.20869	0.01329	-0.08963	0.000197367	0.21455	0.01334	-0.09379	-9.42702e-05
0.4767	0.01173	0.4767	0.01125	0.4767	0.01105	0.4067	0.01342		0.21355	0.0141	-0.11063	-0.000138733	0.20801	0.01289	-0.09307	0.000151724	0.20939	0.01329	-0.08953	0.000197367	0.21526	0.01334	-0.09368	-9.42699e-05
0.4786	0.0119	0.4786	0.01064	0.4786	0.01211	0.4086	0.01177		0.21425	0.01409	-0.11051	-0.000138758	0.20872	0.01289	-0.09296	0.000151724	0.2101	0.01329	-0.08943	0.000197367	0.21596	0.01334	-0.09358	-9.42696e-05
0.4806	0.01188	0.4806	0.01083	0.4806	0.01246	0.4106	0.01266		0.21495	0.01409	-0.11039	-0.000138784	0.20942	0.01289	-0.09286	0.000151724	0.2108	0.01328	-0.08932	0.000197367	0.21667	0.01333	-0.09348	-9.42693e-05
0.4825	0.01211	0.4825	0.01103	0.4825	0.01323	0.4125	0.0134		0.21565	0.01409	-0.11027	-0.00013881	0.21013	0.01288	-0.09275	0.000151724	0.21151	0.01328	-0.08922	0.000197367	0.21737	0.01333	-0.09338	-9.4269e-05
0.4845	0.0119	0.4845	0.01172	0.4845	0.01391	0.4145	0.01285		0.21634	0.01408	-0.11015	-0.000138837	0.21084	0.01288	-0.09265	0.000151724	0.21221	0.01328	-0.08911	0.000197367	0.21807	0.01333	-0.09328	-9.42686e-05
0.4865	0.0113	0.4865	0.01146	0.4865	0.01302	0.4165	0.01275		0.21704	0.01408	-0.11003	-0.000138863	0.21154	0.01288	-0.09255	0.000151724	0.21292	0.01327	-0.08901	0.000197367	0.21878	0.01333	-0.09317	-9.42683e-05
0.4884	0.01193	0.4884	0.01132	0.4884	0.01357	0.4184	0.01286		0.21774	0.01408	-0.10991	-0.00013889	0.21225	0.01287	-0.09244	0.000151724	0.21362	0.01327	-0.08891	0.000197367	0.21948	0.01332	-0.09307	-9.42679e-05
0.4904	0.01168	0.4904	0.01174	0.4904	0.01119	0.4204	0.01337		0.21844	0.01407	-0.10978	-0.000138918	0.21295	0.01287	-0.09234	0.000151724	0.21432	0.01327	-0.0888	0.000197367	0.22019	0.01332	-0.09297	-9.42676e-05
0.4924	0.01176	0.4924	0.01208	0.4924	0.00912	0.4224	0.01304		0.21914	0.01407	-0.10966	-0.000138945	0.21366	0.01287	-0.09223	0.000151724	0.21503	0.01326	-0.0887	0.000197367	0.22089	0.01332	-0.09287	-9.42672e-05
0.4943	0.01171	0.4943	0.01262	0.4943	0.01141	0.4243	0.01325		0.21983	0.01407	-0.10954	-0.000138973	0.21437	0.01287	-0.09213	0.000151724	0.21573	0.01326	-0.08859	0.000197367	0.2216	0.01331	-0.09277	-9.42668e-05
0.4963	0.012	0.4963	0.0123	0.4963	0.01268	0.4263	0.01376		0.22053	0.01406	-0.10942	-0.000139001	0.21507	0.01286	-0.09203	0.000151724	0.21644	0.01326	-0.08849	0.000197367	0.2223	0.01331	-0.09266	-9.42665e-05
0.4983	0.01165	0.4983	0.01272	0.4983	0.0148	0.4283	0.0133		0.22123	0.01406	-0.1093	-0.00013903	0.21578	0.01286	-0.09192	0.000151724	0.21714	0.01325	-0.08839	0.000197367	0.22301	0.01331	-0.09256	-9.42661e-05
0.5002	0.01153	0.5002	0.01152	0.5002	0.01501	0.4302	0.01327		0.22193	0.01406	-0.10918	-0.000139058	0.21649	0.01286	-0.09182	0.000151724	0.21785	0.01325	-0.08828	0.000197367	0.22371	0.0133	-0.09246	-9.42657e-05
0.5022	0.0119	0.5022	0.01165	0.5022	0.01389	0.4322	0.01275		0.22263	0.01405	-0.10906	-0.000139087	0.21719	0.01285	-0.09171	0.000151724	0.21855	0.01325	-0.08818	0.000197367	0.22441	0.0133	-0.09236	-9.42653e-05
0.5042	0.01214	0.5042	0.01188	0.5042	0.0109	0.4342	0.01316		0.22332	0.01405	-0.10893	-0.000139117	0.2179	0.01285	-0.09161	0.000151724	0.21925	0.01324	-0.08807	0.000197367	0.22512	0.0133	-0.09226	-9.42649e-05
0.5061	0.01173	0.5061	0.0119	0.5061	0.0105	0.4361	0.01272		0.22402	0.01405	-0.10881	-0.000139147	0.2186	0.01285	-0.09151	0.000151724	0.21996	0.01324	-0.08797	0.000197367	0.22582	0.01329	-0.09215	-9.42645e-05
0.5081	0.01178	0.5081	0.01144	0.5081	0.01093	0.4381	0.01268		0.22472	0.01404	-0.10869	-0.000139176	0.21931	0.01284	-0.0914	0.000151724	0.22066	0.01324	-0.08787	0.000197367	0.22653	0.01329	-0.09205	-9.4264e-05
0.5101	0.01173	0.5101	0.01153	0.5101	0.01191	0.4401	0.01315		0.22542	0.01404	-0.10857	-0.000139207	0.22002	0.01284	-0.0913	0.000151724	0.22137	0.01323	-0.0878	0.000197367	0.22723	0.01329	-0.09195	-9.42636e-05
0.512	0.01151	0.512	0.0116	0.512	0.01105	0.442	0.01345		0.22611	0.01404	-0.10845	-0.000139237	0.22072	0.01284	-0.09119	0.000151724	0.22207	0.01323	-0.08776	0.000197367	0.22794	0.01328	-0.09185	-9.42632e-05
0.514	0.0116	0.514	0.01117	0.514	0.01222	0.444	0.01309		0.22681	0.01403	-0.10833	-0.000139268	0.22143	0.01284	-0.09109	0.000151724	0.22277	0.01323	-0.08766	0.000197367	0.22864	0.01328	-0.09175	-9.42627e-05
0.516	0.01082	0.516	0.0113	0.516	0.01237	0.446	0.01267		0.22751	0.01403	-0.10821	-0.0001393	0.22214	0.01283	-0.09099	0.000151724	0.22348	0.01322	-0.08755	0.000197367	0.22934	0.01328	-0.09164	-9.42623e-05
0.518	0.0111	0.518	0.01126	0.518	0.01369	0.448	0.01261		0.22821	0.01403	-0.10809	-0.000139331	0.22284	0.01283	-0.09088	0.000151724	0.22418	0.01322	-0.08745	0.000197367	0.23005	0.01327	-0.09154	-9.42618e-05
0.5199	0.01153	0.5199	0.01118	0.5199	0.01378	0.4499	0.01248		0.22891	0.01402	-0.10796	-0.000139363	0.22355	0.01283	-0.09078	0.000151724	0.22489	0.01322	-0.08735	0.000197367	0.23075	0.01327	-0.09144	-9.42613e-05
0.5219	0.01151	0.5219	0.01156	0.5219	0.01202	0.4519	0.01225		0.2296	0.01402	-0.10784	-0.000139396	0.22425	0.01282	-0.09067	0.000151724	0.22559	0.01321	-0.08724	0.000197367	0.23146	0.01327	-0.09134	-9.42609e-05
0.5239	0.01203	0.5239	0.01187	0.5239	0.01073	0.4539	0.01326		0.2303	0.01401	-0.10772	-0.000139428	0.22496	0.01282	-0.09057	0.000151724	0.2263	0.01321	-0.08714	0.000197367	0.23216	0.01327	-0.09124	-9.42604e-05
0.5258	0.01207	0.5258	0.01205	0.5258	0.0113	0.4558	0.01396		0.231	0.01401	-0.1076	-0.000139461	0.22567	0.01282	-0.09047	0.000151724	0.227	0.01321	-0.08703	0.000197367	0.23287	0.01326	-0.09113	-9.42599e-05
0.5278	0.01132	0.5278	0.01263	0.5278	0.01267	0.4578	0.01455		0.2317	0.01401	-0.10748	-0.000139494	0.22637	0.01282	-0.09036	0.000151724	0.2277	0.0132	-0.08693	0.000197367	0.23357	0.01326	-0.09103	-9.42594e-05
0.5298	0.01121	0.5298	0.01191	0.5298	0.01121	0.4598	0.0141		0.2324	0.014	-0.10736	-0.000139528	0.22708	0.01281	-0.09026	0.000151724	0.22841	0.0132	-0.08683	0.000197367	0.23428	0.01326	-0.09093	-9.42588e-05
0.5317	0.01158	0.5317	0.0113	0.5317	0.01099	0.4617	0.01422		0.23309	0.014	-0.10724	-0.000139562	0.22779	0.01281	-0.09015	0.000151724	0.22911	0.0132	-0.08672	0.000197367	0.23498	0.01325	-0.09083	-9.42583e-05
0.5337	0.01214	0.5337	0.01157	0.5337	0.01085	0.4637	0.01384		0.23379	0.014	-0.10711	-0.000139597	0.22849	0.01281	-0.09005	0.000151724	0.22982	0.01319	-0.08662	0.000197367	0.23568	0.01325	-0.09073	-9.42578e-05
0.5357	0.01177	0.5357	0.0115	0.5357	0.01079	0.4657	0.01315		0.23449	0.01399	-0.10699	-0.000139631	0.2292	0.0128	-0.08995	0.000151724	0.23052	0.01319	-0.08651	0.000197367	0.23639	0.01325	-0.09062	-9.42572e-05
0.5376	0.01021	0.5376	0.01168	0.5376	0.01213	0.4676	0.01366		0.23519	0.01399	-0.10687	-0.000139667	0.2299	0.0128	-0.08984	0.000151724	0.23123	0.01319	-0.08641	0.000197367	0.23709	0.01324	-0.09052	-9.42566e-05
0.5396	0.0104	0.5396	0.01127	0.5396	0.0125	0.4696	0.0133		0.23589	0.01399	-0.10675	-0.000139702	0.23061	0.0128	-0.08974	0.000151724	0.23193	0.01318	-0.08631	0.000197367	0.2378	0.01324	-0.09042	-9.42561e-05
0.5416	0.01105	0.5416	0.01163	0.5416	0.0122	0.4716	0.01384		0.23658	0.01398	-0.10663	-0.000139738	0.23132	0.01279	-0.08963	0.000151724	0.23263	0.01318	-0.0862	0.000197367	0.2385	0.01324	-0.09032	-9.42555e-05
0.5436	0.01186	0.5436	0.01109	0.5436	0.01283	0.4736	0.0123		0.23728	0.01398	-0.10651	-0.000139774	0.23202	0.01279	-0.08953	0.000151724	0.23334	0.01317	-0.0861	0.000197367	0.23921	0.01323	-0.09022	-9.42549e-05
0.5455	0.01191	0.5455	0.01165	0.5455	0.01345	0.4755	0.01186		0.23798	0.01398	-0.10639	-0.000139811	0.23273	0.01279	-0.08943	0.000151723	0.23404	0.01317	-0.08599	0.000197367	0.23991	0.01323	-0.09011	-9.42543e-05
0.5475	0.01183	0.5475	0.0119	0.5475	0.01175	0.4775	0.01258		0.23868	0.01397	-0.10627	-0.000139848	0.23343	0.01279	-0.08932	0.000151723	0.23475	0.01317	-0.0859	0.000197367	0.24062	0.01323	-0.09001	-9.42537e-05
0.5495	0.0112	0.5495	0.01152	0.5495	0.01204	0.4795	0.01299		0.23937	0.01397	-0.10614	-0.000139885	0.23414	0.01278	-0.08922	0.000151723	0.23545	0.01316	-0.08589	0.000197367	0.24132	0.01322	-0.08991	-9.4253e-05
0.5515	0.0117	0.5515	0.01162	0.5515	0.01152	0.4815	0.01231		0.24007	0.01397	-0.10602	-0.000139923	0.23485	0.01278	-0.08911	0.000151723	0.23615	0.01316	-0.08579	0.000197367	0.24202	0.01322	-0.08981	-9.42524e-05
0.5534	0.01218	0.5534	0.01137	0.5534	0.01174	0.4834	0.01202		0.24077	0.01396	-0.1059	-0.000139961	0.23555	0.01278	-0.08901	0.000151723	0.23686	0.01316	-0.08568	0.000197367	0.24273	0.01322	-0.08971	-9.42517e-05
0.5554	0.01103	0.5554	0.01177	0.5554	0.01145	0.4854	0.01214		0.24147	0.01396	-0.10578	-0.00014	0.23626	0.01277	-0.08891	0.000151723	0.23756	0.01315	-0.08558	0.000197367	0.24343	0.01321	-0.0896	-9.42511e-05
0.5574	0.01117	0.5574	0.01236	0.5574	0.01204	0.4874	0.01278		0.24217	0.01396	-0.10566	-0.000140039	0.23697	0.01277	-0.0888	0.000151723	0.23827	0.01315	-0.08547	0.000197367	0.24414	0.01321	-0.0895	-9.42504e-05
0.5593	0.01116	0.5593	0.01258	0.5593	0.01188	0.4893	0.01219		0.24286	0.01395	-0.10554	-0.000140079	0.23767	0.01277	-0.0887	0.000151723	0.23897	0.01315	-0.08537	0.000197367	0.24484	0.01321	-0.0894	-9.42497e-05
0.5613	0.01151	0.5613	0.01273	0.5613	0.01135	0.4913	0.0126		0.24356	0.01395	-0.10542	-0.000140119	0.23838	0.01277	-0.08859	0.000151723	0.23968	0.01314	-0.08527	0.000197367	0.24555	0.0132	-0.0893	-9.4249e-05
0.5633	0.01132	0.5633	0.01203	0.5633	0.01112	0.4933	0.0132		0.24426	0.01395	-0.10529	-0.000140159	0.23908	0.01276	-0.08849	0.000151723	0.24038	0.01314	-0.08516	0.000197367	0.24625	0.0132	-0.0892	-9.42483e-05
0.5653	0.01231	0.5653	0.01103	0.5653	0.01149	0.4953	0.01394		0.24496	0.01394	-0.10517	-0.0001402	0.23979	0.01276	-0.08839	0.000151723	0.24108	0.01314	-0.08506	0.000197367	0.24695	0.0132	-0.08909	-9.42475e-05
0.5672	0.01152	0.5672	0.01155	0.5672	0.0132	0.4972	0.01454		0.24566	0.01394	-0.10505	-0.000140241	0.2405	0.01276	-0.08828	0.000151723	0.24179	0.01313	-0.08495	0.000197367	0.24766	0.0132	-0.08899	-9.42468e-05
0.5692	0.01196	0.5692	0.01206	0.5692	0.01219	0.4992	0.01316		0.24635	0.01394	-0.10493	-0.000140282	0.2412	0.01275	-0.08818	0.000151723	0.24249	0.01313	-0.08485	0.000197367	0.24836	0.01319	-0.08889	-9.4246e-05
0.5712	0.01231	0.5712	0.01101	0.5712	0.01145	0.5012	0.01184		0.24705	0.01393	-0.10481	-0.000140325	0.24191	0.01275	-0.08807	0.000151723	0.2432	0.01313	-0.08475	0.000197367	0.24907	0.01319	-0.08879	-9.42452e-05
0.5732	0.01118	0.5732	0.01078	0.5732	0.01073	0.5032	0.01171		0.24775	0.01393	-0.10469	-0.000140367	0.24262	0.01275	-0.08797	0.000151723	0.2439	0.01312	-0.08464	0.000197367	0.24977	0.01319	-0.08869	-9.42445e-05
0.5751	0.01113	0.5751	0.01096	0.5751	0.01131	0.5051	0.01163		0.24845	0.01393	-0.10457	-0.00014041	0.24332	0.01275	-0.08787	0.000151723	0.24461	0.01312	-0.08454	0.000197367	0.25048	0.01318	-0.08858	-9.42436e-05
0.5771	0.01154	0.5771	0.01121	0.5771	0.01105	0.5071	0.01221		0.24915	0.01392	-0.10445	-0.000140453	0.24403	0.01274	-0.08776	0.000151723	0.24531	0.01312	-0.08443	0.000197367	0.25118	0.01318	-0.08848	-9.42428e-05
0.5791	0.01012	0.5791	0.01042	0.5791	0.01096	0.5091	0.01285		0.24984	0.01392	-0.10432	-0.000140497	0.24473	0.01274	-0.08766	0.000151723	0.24601	0.01311	-0.08433	0.000197367	0.25189	0.01318	-0.08838	-9.4242e-05
0.5811	0.01129	0.5811	0.01145	0.5811	0.01198	0.5111	0.01336		0.25054	0.01392	-0.1042	-0.000140542	0.24544	0.01274	-0.08755	0.000151723	0.24672	0.01311	-0.08423	0.000197367	0.25259	0.01317	-0.08828	-9.42411e-05
0.583	0.0115	0.583	0.01138	0.583	0.01211	0.513	0.01342		0.25124	0.01391	-0.10408	-0.000140587	0.24615	0.01273	-0.08745	0.000151723	0.24742	0.01311	-0.08412	0.000197367	0.25329	0.01317	-0.08818	-9.42403e-05
0.585	0.0113	0.585	0.01135	0.585	0.0108	0.515	0.01287		0.25194	0.01391	-0.10396	-0.000140632	0.24685	0.01273	-0.08735	0.000151723	0.24813	0.0131	-0.08402	0.000197367	0.254	0.01317	-0.08807	-9.42394e-05
0.587	0.01087	0.587	0.0116	0.587	0.01155	0.517	0.01185		0.25263	0.01391	-0.10384	-0.000140678	0.24756	0.01273	-0.08724	0.000151723	0.24883	0.0131	-0.08391	0.000197367	0.2547	0.01316	-0.08797	-9.42385e-05
0.589	0.01183	0.589	0.01197	0.589	0.01171	0.519	0.01215		0.25333	0.0139	-0.10372	-0.000140724	0.24827	0.01272	-0.08714	0.000151723	0.24953	0.0131	-0.0839	0.000197367	0.25541	0.01316	-0.08787	-9.42376e-05
0.5909	0.01149	0.5909	0.01227	0.5909	0.01208	0.5209	0.01252		0.25403	0.0139	-0.1036	-0.000140771	0.24897	0.01272	-0.08703	0.000151722	0.25024	0.01309	-0.08381	0.000197367	0.25611	0.01316	-0.08777	-9.42366e-05
0.5929	0.01148	0.5929	0.01161	0.5929	0.01092	0.5229	0.01184		0.25473	0.0139	-0.10348	-0.000140818	0.24968	0.01272	-0.08693	0.000151722	0.25094	0.01309	-0.08371	0.000197367	0.25682	0.01315	-0.08767	-9.42357e-05
0.5949	0.01119	0.5949	0.01101	0.5949	0.01208	0.5249	0.0124		0.25543	0.01389	-0.10335	-0.000140866	0.25038	0.01272	-0.08683	0.000151722	0.25165	0.01309	-0.0836	0.000197367	0.25752	0.01315	-0.08756	-9.42347e-05
0.5969	0.0111	0.5969	0.01078	0.5969	0.01306	0.5269	0.01312		0.25612	0.01389	-0.10323	-0.000140914	0.25109	0.01271	-0.08672	0.000151722	0.25235	0.01308	-0.0835	0.000197367	0.25823	0.01315	-0.08746	-9.42337e-05
0.5988	0.01098	0.5988	0.01156	0.5988	0.01254	0.5288	0.01277		0.25682	0.01389	-0.10311	-0.000140963	0.2518	0.01271	-0.08662	0.000151722	0.25306	0.01308	-0.08339	0.000197367	0.25893	0.01314	-0.08736	-9.42327e-05
0.6008	0.01123	0.6008	0.01154	0.6008	0.01177	0.5308	0.01223		0.25752	0.01388	-0.10299	-0.000141012	0.2525	0.01271	-0.08651	0.000151722	0.25376	0.01308	-0.08329	0.000197367	0.25963	0.01314	-0.08726	-9.42316e-05
0.6028	0.01098	0.6028	0.0119	0.6028	0.01132	0.5328	0.01173		0.25822	0.01388	-0.10287	-0.000141062	0.25321	0.0127	-0.08641	0.000151722	0.25446	0.01307	-0.08319	0.000197367	0.26034	0.01314	-0.08716	-9.42306e-05
0.6048	0.01174	0.6048	0.01193	0.6048	0.01332	0.5348	0.01203		0.25892	0.01388	-0.10275	-0.000141112	0.25391	0.0127	-0.08631	0.000151722	0.25517	0.01307	-0.08308	0.000197367	0.26104	0.01314	-0.08705	-9.42295e-05
0.6068	0.01125	0.6068	0.01135	0.6068	0.01248	0.5368	0.01198		0.25961	0.01387	-0.10263	-0.000141163	0.25462	0.0127	-0.0862	0.000151722	0.25587	0.01307	-0.08298	0.000197367	0.26175	0.01313	-0.08695	-9.42284e-05
0.6087	0.0111	0.6087	0.01122	0.6087	0.01305	0.5387	0.01218		0.26031	0.01387	-0.1025	-0.000141215	0.25533	0.0127	-0.0861	0.000151722	0.25658	0.01306	-0.08287	0.000197367	0.26245	0.01313	-0.08685	-9.42273e-05
0.6107	0.01125	0.6107	0.01163	0.6107	0.01358	0.5407	0.01183		0.26101	0.01387	-0.10238	-0.000141267	0.25603	0.01269	-0.08599	0.000151722	0.25728	0.01306	-0.08277	0.000197367	0.26316	0.01313	-0.08675	-9.42262e-05
0.6127	0.01148	0.6127	0.01201	0.6127	0.0134	0.5427	0.01173		0.26171	0.01386	-0.10226	-0.000141319	0.25674	0.01269	-0.08589	0.000151722	0.25798	0.01306	-0.08267	0.000197367	0.26386	0.01312	-0.08665	-9.4225e-05
0.6147	0.01203	0.6147	0.0124	0.6147	0.01058	0.5447	0.0113		0.26241	0.01386	-0.10214	-0.000141372	0.25745	0.01269	-0.08579	0.000151722	0.25869	0.01305	-0.08256	0.000197367	0.26456	0.01312	-0.08654	-9.42238e-05
0.6167	0.01153	0.6167	0.01163	0.6167	0.01157	0.5467	0.01094		0.2631	0.01386	-0.10202	-0.000141426	0.25815	0.01268	-0.08568	0.000151722	0.25939	0.01305	-0.08246	0.000197367	0.26527	0.01312	-0.08644	-9.42226e-05
0.6186	0.01163	0.6186	0.01173	0.6186	0.01199	0.5486	0.01256		0.2638	0.01385	-0.1019	-0.00014148	0.25886	0.01268	-0.08558	0.000151722	0.2601	0.01305	-0.08235	0.000197367	0.26597	0.01311	-0.08634	-9.42214e-05
0.6206	0.01102	0.6206	0.01096	0.6206	0.01241	0.5506	0.01203		0.2645	0.01385	-0.10178	-0.000141535	0.25956	0.01268	-0.08547	0.000151721	0.2608	0.01304	-0.08225	0.000197367	0.26668	0.01311	-0.08624	-9.42202e-05
0.6226	0.0124	0.6226	0.01086	0.6226	0.01158	0.5526	0.01239		0.2652	0.01385	-0.10166	-0.00014159	0.26027	0.01268	-0.08537	0.000151721	0.26151	0.01304	-0.08215	0.000197367	0.26738	0.01311	-0.08614	-9.42189e-05
0.6246	0.01141	0.6246	0.011	0.6246	0.01178	0.5546	0.01271		0.26589	0.01384	-0.10153	-0.000141646	0.26098	0.01267	-0.08527	0.000151721	0.26221	0.01304	-0.08204	0.000197367	0.26809	0.0131	-0.08603	-9.42176e-05
0.6266	0.0121	0.6266	0.01109	0.6266	0.01126	0.5566	0.01298		0.26659	0.01384	-0.10141	-0.000141703	0.26168	0.01267	-0.08516	0.000151721	0.26291	0.01303	-0.08194	0.000197367	0.26879	0.0131	-0.08593	-9.42163e-05
0.6285	0.01161	0.6285	0.01143	0.6285	0.01041	0.5585	0.01294		0.26729	0.01384	-0.10129	-0.00014176	0.26239	0.01267	-0.08506	0.000151721	0.26362	0.01303	-0.0819	0.000197367	0.2695	0.0131	-0.08583	-9.42149e-05
0.6305	0.01112	0.6305	0.01053	0.6305	0.01016	0.5605	0.01256		0.26799	0.01383	-0.10117	-0.000141818	0.2631	0.01266	-0.08495	0.000151721	0.26432	0.01303	-0.08183	0.000197367	0.2702	0.01309	-0.08573	-9.42136e-05
0.6325	0.01015	0.6325	0.0114	0.6325	0.01061	0.5625	0.01203		0.26869	0.01383	-0.10105	-0.000141876	0.2638	0.01266	-0.08485	0.000151721	0.26503	0.01302	-0.08173	0.000197367	0.2709	0.01309	-0.08563	-9.42122e-05
0.6345	0.0106	0.6345	0.01145	0.6345	0.01137	0.5645	0.01188		0.26938	0.01383	-0.10093	-0.000141935	0.26451	0.01266	-0.08475	0.000151721	0.26573	0.01302	-0.08163	0.000197367	0.27161	0.01309	-0.08552	-9.42108e-05
0.6365	0.01127	0.6365	0.01098	0.6365	0.01239	0.5665	0.01158		0.27008	0.01382	-0.10081	-0.000141995	0.26521	0.01266	-0.08464	0.000151721	0.26644	0.01302	-0.08152	0.000197367	0.27231	0.01308	-0.08542	-9.42093e-05
0.6384	0.01076	0.6384	0.01165	0.6384	0.01217	0.5684	0.01201		0.27078	0.01382	-0.10068	-0.000142055	0.26592	0.01265	-0.08454	0.000151721	0.26714	0.01301	-0.08142	0.000197367	0.27302	0.01308	-0.08532	-9.42078e-05
0.6404	0.01058	0.6404	0.01146	0.6404	0.01182	0.5704	0.01244		0.27148	0.01382	-0.10056	-0.000142116	0.26663	0.01265	-0.08443	0.000151721	0.26784	0.01301	-0.08131	0.000197367	0.27372	0.01308	-0.08522	-9.42063e-05
0.6424	0.0112	0.6424	0.01161	0.6424	0.01197	0.5724	0.01128		0.27218	0.01381	-0.10044	-0.000142178	0.26733	0.01265	-0.08433	0.00015172	0.26855	0.01301	-0.08121	0.000197367	0.27443	0.01308	-0.08512	-9.42048e-05
0.6444	0.01151	0.6444	0.01223	0.6444	0.01347	0.5744	0.0117		0.27287	0.01381	-0.10032	-0.00014224	0.26804	0.01264	-0.08423	0.00015172	0.26925	0.013	-0.08111	0.000197367	0.27513	0.01307	-0.08501	-9.42032e-05
0.6464	0.01143	0.6464	0.01098	0.6464	0.01173	0.5764	0.01277		0.27357	0.01381	-0.1002	-0.000142303	0.26875	0.01264	-0.08412	0.00015172	0.26996	0.013	-0.081	0.000197367	0.27584	0.01307	-0.08491	-9.42016e-05
0.6484	0.01118	0.6484	0.01169	0.6484	0.01006	0.5784	0.01283		0.27427	0.0138	-0.10008	-0.000142367	0.26945	0.01264	-0.08402	0.00015172	0.27066	0.013	-0.0809	0.000197367	0.27654	0.01307	-0.08481	-9.42e-05
0.6503	0.01181	0.6503	0.01238	0.6503	0.01031	0.5803	0.0134		0.27497	0.0138	-0.09996	-0.000142431	0.27016	0.01264	-0.08391	0.00015172	0.27136	0.01299	-0.08079	0.000197367	0.27724	0.01306	-0.08471	-9.41984e-05
0.6523	0.01114	0.6523	0.01137	0.6523	0.00988	0.5823	0.01318		0.27567	0.0138	-0.09984	-0.000142496	0.27086	0.01263	-0.08381	0.00015172	0.27207	0.01299	-0.08069	0.000197367	0.27795	0.01306	-0.08461	-9.41967e-05
0.6543	0.01148	0.6543	0.01096	0.6543	0.01	0.5843	0.01327		0.27636	0.01379	-0.09971	-0.000142561	0.27157	0.01263	-0.08371	0.00015172	0.27277	0.01299	-0.08059	0.000197367	0.27865	0.01306	-0.0845	-9.4195e-05
0.6563	0.01186	0.6563	0.01106	0.6563	0.00994	0.5863	0.01208		0.27706	0.01379	-0.09959	-0.000142628	0.27228	0.01263	-0.0836	0.00015172	0.27348	0.01298	-0.08048	0.000197367	0.27936	0.01305	-0.0844	-9.41932e-05
0.6583	0.01151	0.6583	0.01127	0.6583	0.01097	0.5883	0.01221		0.27776	0.01379	-0.09947	-0.000142695	0.27298	0.01262	-0.0835	0.000151719	0.27418	0.01298	-0.08038	0.000197367	0.28006	0.01305	-0.0843	-9.41915e-05
0.6603	0.0114	0.6603	0.01074	0.6603	0.01001	0.5903	0.01175		0.27846	0.01378	-0.09935	-0.000142762	0.27369	0.01262	-0.08339	0.000151719	0.27489	0.01297	-0.08027	0.000197367	0.28077	0.01305	-0.0842	-9.41896e-05
0.6622	0.01168	0.6622	0.01056	0.6622	0.00991	0.5922	0.01197		0.27915	0.01378	-0.09923	-0.000142831	0.27439	0.01262	-0.08329	0.000151719	0.27559	0.01297	-0.08017	0.000197367	0.28147	0.01304	-0.0841	-9.41878e-05
0.6642	0.01111	0.6642	0.01086	0.6642	0.01105	0.5942	0.01191		0.27985	0.01378	-0.09911	-0.0001429	0.2751	0.01262	-0.08319	0.000151719	0.27629	0.01297	-0.08007	0.000197367	0.28217	0.01304	-0.08399	-9.41859e-05
0.6662	0.01147	0.6662	0.01122	0.6662	0.01152	0.5962	0.01211		0.28055	0.01377	-0.09899	-0.00014297	0.27581	0.01261	-0.08308	0.000151719	0.277	0.01296	-0.08	0.000197367	0.28288	0.01304	-0.08389	-9.4184e-05
0.6682	0.01202	0.6682	0.01107	0.6682	0.0106	0.5982	0.01229		0.28125	0.01377	-0.09886	-0.000143041	0.27651	0.01261	-0.08298	0.000151719	0.2777	0.01296	-0.07996	0.000197367	0.28358	0.01303	-0.08379	-9.4182e-05
0.6702	0.01174	0.6702	0.01161	0.6702	0.01171	0.6002	0.01195		0.28195	0.01377	-0.09874	-0.000143112	0.27722	0.01261	-0.08287	0.000151719	0.27841	0.01296	-0.07986	0.000197367	0.28429	0.01303	-0.08369	-9.418e-05
0.6722	0.01147	0.6722	0.0113	0.6722	0.0116	0.6022	0.01368		0.28264	0.01376	-0.09862	-0.000143184	0.27793	0.0126	-0.08277	0.000151718	0.27911	0.01295	-0.07975	0.000197367	0.28499	0.01303	-0.08359	-9.4178e-05
0.6741	0.0111	0.6741	0.01124	0.6741	0.01009	0.6041	0.01368		0.28334	0.01376	-0.0985	-0.000143257	0.27863	0.0126	-0.08267	0.000151718	0.27982	0.01295	-0.07965	0.000197367	0.2857	0.01302	-0.08348	-9.4176e-05
0.6761	0.01083	0.6761	0.01087	0.6761	0.00982	0.6061	0.01358		0.28404	0.01376	-0.09838	-0.000143331	0.27934	0.0126	-0.08256	0.000151718	0.28052	0.01295	-0.07955	0.000197367	0.2864	0.01302	-0.08338	-9.41738e-05
0.6781	0.01122	0.6781	0.0114	0.6781	0.0101	0.6081	0.01155		0.28474	0.01375	-0.09826	-0.000143405	0.28004	0.0126	-0.08246	0.000151718	0.28122	0.01294	-0.07944	0.000197367	0.28711	0.01302	-0.08328	-9.41717e-05
0.6801	0.01138	0.6801	0.01235	0.6801	0.00978	0.6101	0.01152		0.28544	0.01375	-0.09814	-0.000143481	0.28075	0.01259	-0.08235	0.000151718	0.28193	0.01294	-0.07934	0.000197367	0.28781	0.01302	-0.08318	-9.41695e-05
0.6821	0.01074	0.6821	0.01134	0.6821	0.0105	0.6121	0.01193		0.28613	0.01375	-0.09802	-0.000143557	0.28146	0.01259	-0.08225	0.000151718	0.28263	0.01294	-0.07923	0.000197367	0.28851	0.01301	-0.08308	-9.41673e-05
0.6841	0.01082	0.6841	0.01115	0.6841	0.01067	0.6141	0.01067		0.28683	0.01374	-0.09789	-0.000143634	0.28216	0.01259	-0.08215	0.000151717	0.28334	0.01293	-0.07913	0.000197367	0.28922	0.01301	-0.08297	-9.4165e-05
0.6861	0.01134	0.6861	0.0112	0.6861	0.00812	0.6161	0.01078		0.28753	0.01374	-0.09777	-0.000143711	0.28287	0.01258	-0.08204	0.000151717	0.28404	0.01293	-0.07903	0.000197367	0.28992	0.01301	-0.08287	-9.41627e-05
0.6881	0.01201	0.6881	0.01138	0.6881	0.00971	0.6181	0.01105		0.28823	0.01374	-0.09765	-0.00014379	0.28358	0.01258	-0.08194	0.000151717	0.28474	0.01293	-0.07892	0.000197367	0.29063	0.013	-0.08277	-9.41604e-05
0.69	0.01172	0.69	0.01151	0.69	0.01021	0.62	0.01145		0.28893	0.01373	-0.09753	-0.000143869	0.28428	0.01258	-0.08183	0.000151717	0.28545	0.01292	-0.07882	0.000197367	0.29133	0.013	-0.08267	-9.4158e-05
0.692	0.0119	0.692	0.01177	0.692	0.01098	0.622	0.01213		0.28962	0.01373	-0.09741	-0.00014395	0.28499	0.01258	-0.08173	0.000151717	0.28615	0.01292	-0.07871	0.000197367	0.29204	0.013	-0.08257	-9.41555e-05
0.694	0.01124	0.694	0.01141	0.694	0.01149	0.624	0.01261		0.29032	0.01373	-0.09729	-0.000144031	0.28569	0.01257	-0.08163	0.000151717	0.28686	0.01292	-0.07861	0.000197367	0.29274	0.01299	-0.08246	-9.4153e-05
0.696	0.01102	0.696	0.0102	0.696	0.01156	0.626	0.01293		0.29102	0.01372	-0.09717	-0.000144113	0.2864	0.01257	-0.08152	0.000151716	0.28756	0.01291	-0.07851	0.000197367	0.29345	0.01299	-0.08236	-9.41505e-05
0.698	0.01189	0.698	0.01029	0.698	0.01171	0.628	0.01238		0.29172	0.01372	-0.09705	-0.000144196	0.28711	0.01257	-0.08142	0.000151716	0.28827	0.01291	-0.0784	0.000197367	0.29415	0.01299	-0.08226	-9.41479e-05
0.7	0.01166	0.7	0.01032	0.7	0.01026	0.63	0.01232		0.29242	0.01372	-0.09692	-0.000144279	0.28781	0.01256	-0.08131	0.000151716	0.28897	0.01291	-0.0783	0.000197367	0.29485	0.01298	-0.08216	-9.41453e-05
0.702	0.01133	0.702	0.01032	0.702	0.01103	0.632	0.01187		0.29311	0.01371	-0.0968	-0.000144364	0.28852	0.01256	-0.08121	0.000151716	0.28967	0.0129	-0.07819	0.000197367	0.29556	0.01298	-0.08206	-9.41426e-05
0.704	0.01082	0.704	0.01087	0.704	0.01073	0.634	0.01292		0.29381	0.01371	-0.09668	-0.000144449	0.28923	0.01256	-0.08111	0.000151715	0.29038	0.0129	-0.07809	0.000197367	0.29626	0.01298	-0.08195	-9.41399e-05
0.706	0.01029	0.706	0.01111	0.706	0.01141	0.636	0.01235		0.29451	0.01371	-0.09656	-0.000144536	0.28993	0.01256	-0.081	0.000151715	0.29108	0.0129	-0.078	0.000197367	0.29697	0.01297	-0.08185	-9.41371e-05
0.7079	0.01124	0.7079	0.01143	0.7079	0.01093	0.6379	0.0122		0.29521	0.0137	-0.09644	-0.000144623	0.29064	0.01255	-0.0809	0.000151715	0.29179	0.01289	-0.07799	0.000197367	0.29767	0.01297	-0.08175	-9.41343e-05
0.7099	0.01146	0.7099	0.01086	0.7099	0.01098	0.6399	0.01224		0.2959	0.0137	-0.09632	-0.000144711	0.29134	0.01255	-0.08079	0.000151715	0.29249	0.01289	-0.07788	0.000197367	0.29838	0.01297	-0.08165	-9.41314e-05
0.7119	0.01141	0.7119	0.01058	0.7119	0.00963	0.6419	0.01268		0.2966	0.0137	-0.0962	-0.0001448	0.29205	0.01255	-0.08069	0.000151715	0.2932	0.01289	-0.07778	0.000197367	0.29908	0.01296	-0.08155	-9.41284e-05
0.7139	0.0115	0.7139	0.01043	0.7139	0.01095	0.6439	0.01176		0.2973	0.01369	-0.09607	-0.000144891	0.29276	0.01255	-0.08059	0.000151714	0.2939	0.01288	-0.07767	0.000197367	0.29979	0.01296	-0.08144	-9.41254e-05
0.7159	0.01118	0.7159	0.01093	0.7159	0.01158	0.6459	0.01157		0.298	0.01369	-0.09595	-0.000144982	0.29346	0.01254	-0.08048	0.000151714	0.2946	0.01288	-0.07757	0.000197367	0.30049	0.01296	-0.08134	-9.41224e-05
0.7179	0.01125	0.7179	0.01168	0.7179	0.01014	0.6479	0.01158		0.2987	0.01369	-0.09583	-0.000145074	0.29417	0.01254	-0.08038	0.000151714	0.29531	0.01288	-0.07747	0.000197367	0.30119	0.01296	-0.08124	-9.41193e-05
0.7199	0.0117	0.7199	0.01169	0.7199	0.01055	0.6499	0.01223		0.29939	0.01368	-0.09571	-0.000145167	0.29487	0.01254	-0.08027	0.000151713	0.29601	0.01287	-0.07736	0.000197367	0.3019	0.01295	-0.08114	-9.41161e-05
0.7219	0.01205	0.7219	0.01133	0.7219	0.00988	0.6519	0.01262		0.30009	0.01368	-0.09559	-0.000145261	0.29558	0.01253	-0.08017	0.000151713	0.29672	0.01287	-0.07726	0.000197367	0.3026	0.01295	-0.08104	-9.41129e-05
0.7239	0.01228	0.7239	0.0116	0.7239	0.01048	0.6539	0.01204		0.30079	0.01368	-0.09547	-0.000145356	0.29629	0.01253	-0.08007	0.000151713	0.29742	0.01287	-0.07715	0.000197367	0.30331	0.01295	-0.08093	-9.41096e-05
0.7259	0.01159	0.7259	0.01198	0.7259	0.012	0.6559	0.01177		0.30149	0.01368	-0.09535	-0.000145452	0.29699	0.01253	-0.07996	0.000151713	0.29812	0.01286	-0.07705	0.000197367	0.30401	0.01294	-0.08083	-9.41063e-05
0.7279	0.01151	0.7279	0.01105	0.7279	0.01086	0.6579	0.01328		0.30219	0.01367	-0.09523	-0.000145549	0.2977	0.01253	-0.07986	0.000151712	0.29883	0.01286	-0.07695	0.000197367	0.30472	0.01294	-0.08073	-9.41029e-05
0.7298	0.01123	0.7298	0.01052	0.7298	0.01125	0.6598	0.01323		0.30288	0.01367	-0.0951	-0.000145647	0.29841	0.01252	-0.07975	0.000151712	0.29953	0.01286	-0.07684	0.000197367	0.30542	0.01294	-0.08063	-9.40994e-05
0.7318	0.01025	0.7318	0.0102	0.7318	0.01163	0.6618	0.0132		0.30358	0.01367	-0.09498	-0.000145746	0.29911	0.01252	-0.07965	0.000151712	0.30024	0.01285	-0.07674	0.000197367	0.30612	0.01293	-0.08053	-9.40959e-05
0.7338	0.01025	0.7338	0.01128	0.7338	0.01234	0.6638	0.01218		0.30428	0.01366	-0.09486	-0.000145847	0.29982	0.01252	-0.07955	0.000151711	0.30094	0.01285	-0.07663	0.000197367	0.30683	0.01293	-0.08042	-9.40923e-05
0.7358	0.01136	0.7358	0.01104	0.7358	0.01414	0.6658	0.01344		0.30498	0.01366	-0.09474	-0.000145948	0.30052	0.01251	-0.07944	0.000151711	0.30165	0.01285	-0.07653	0.000197367	0.30753	0.01293	-0.08032	-9.40886e-05
0.7378	0.0116	0.7378	0.01033	0.7378	0.01337	0.6678	0.01301		0.30568	0.01366	-0.09462	-0.00014605	0.30123	0.01251	-0.07934	0.000151711	0.30235	0.01284	-0.07643	0.000197367	0.30824	0.01292	-0.08022	-9.40849e-05
0.7398	0.0119	0.7398	0.01098	0.7398	0.01285	0.6698	0.01277		0.30637	0.01365	-0.0945	-0.000146154	0.30194	0.01251	-0.07923	0.00015171	0.30305	0.01284	-0.07632	0.000197367	0.30894	0.01292	-0.08012	-9.40811e-05
0.7418	0.01146	0.7418	0.01065	0.7418	0.01021	0.6718	0.01358		0.30707	0.01365	-0.09438	-0.000146258	0.30264	0.01251	-0.07913	0.00015171	0.30376	0.01284	-0.07622	0.000197367	0.30965	0.01292	-0.08002	-9.40772e-05
0.7438	0.01134	0.7438	0.01048	0.7438	0.01057	0.6738	0.0127		0.30777	0.01365	-0.09425	-0.000146364	0.30335	0.0125	-0.07903	0.00015171	0.30446	0.01283	-0.07611	0.000197367	0.31035	0.01291	-0.07991	-9.40732e-05
0.7458	0.0116	0.7458	0.01118	0.7458	0.0094	0.6758	0.01276		0.30847	0.01364	-0.09413	-0.000146471	0.30406	0.0125	-0.07892	0.000151709	0.30517	0.01283	-0.07601	0.000197367	0.31106	0.01291	-0.07981	-9.40692e-05
0.7478	0.01103	0.7478	0.01058	0.7478	0.00862	0.6778	0.01264		0.30916	0.01364	-0.09401	-0.000146578	0.30476	0.0125	-0.07882	0.000151709	0.30587	0.01283	-0.076	0.000197367	0.31176	0.01291	-0.07971	-9.40651e-05
0.7498	0.0107	0.7498	0.01071	0.7498	0.00977	0.6798	0.01266		0.30986	0.01364	-0.09389	-0.000146688	0.30547	0.01249	-0.07871	0.000151709	0.30658	0.01282	-0.07591	0.000197367	0.31246	0.0129	-0.07961	-9.4061e-05
0.7518	0.01101	0.7518	0.01044	0.7518	0.00901	0.6818	0.01206		0.31056	0.01363	-0.09377	-0.000146798	0.30617	0.01249	-0.07861	0.000151708	0.30728	0.01282	-0.0758	0.000197367	0.31317	0.0129	-0.07951	-9.40567e-05
0.7538	0.01118	0.7538	0.01078	0.7538	0.01039	0.6838	0.01208		0.31126	0.01363	-0.09365	-0.000146909	0.30688	0.01249	-0.07851	0.000151708	0.30798	0.01282	-0.0757	0.000197367	0.31387	0.0129	-0.0794	-9.40524e-05
0.7558	0.01091	0.7558	0.01094	0.7558	0.01124	0.6858	0.01262		0.31196	0.01363	-0.09353	-0.000147022	0.30759	0.01249	-0.0784	0.000151707	0.30869	0.01281	-0.07559	0.000197367	0.31458	0.01289	-0.0793	-9.4048e-05
0.7578	0.01148	0.7578	0.00995	0.7578	0.00983	0.6878	0.01185		0.31265	0.01362	-0.09341	-0.000147135	0.30829	0.01248	-0.0783	0.000151707	0.30939	0.01281	-0.07549	0.000197367	0.31528	0.01289	-0.0792	-9.40435e-05
0.7598	0.01137	0.7598	0.00997	0.7598	0.01267	0.6898	0.01142		0.31335	0.01362	-0.09328	-0.00014725	0.309	0.01248	-0.07819	0.000151706	0.3101	0.01281	-0.07539	0.000197367	0.31599	0.01289	-0.0791	-9.40389e-05
0.7618	0.01186	0.7618	0.01029	0.7618	0.01115	0.6918	0.01099		0.31405	0.01362	-0.09316	-0.000147367	0.30971	0.01248	-0.07809	0.000151706	0.3108	0.0128	-0.07528	0.000197367	0.31669	0.01289	-0.079	-9.40343e-05
0.7638	0.0125	0.7638	0.01046	0.7638	0.01155	0.6938	0.01222		0.31475	0.01361	-0.09304	-0.000147484	0.31041	0.01247	-0.07799	0.000151706	0.3115	0.0128	-0.07518	0.000197367	0.3174	0.01288	-0.07889	-9.40295e-05
0.7658	0.01103	0.7658	0.01032	0.7658	0.01112	0.6958	0.01333		0.31545	0.01361	-0.09292	-0.000147603	0.31112	0.01247	-0.07788	0.000151705	0.31221	0.0128	-0.07507	0.000197367	0.3181	0.01288	-0.07879	-9.40247e-05
0.7677	0.01143	0.7677	0.00964	0.7677	0.01218	0.6977	0.01314		0.31614	0.01361	-0.0928	-0.000147723	0.31182	0.01247	-0.07778	0.000151705	0.31291	0.01279	-0.07497	0.000197367	0.3188	0.01288	-0.07869	-9.40198e-05
0.7697	0.01097	0.7697	0.00974	0.7697	0.00948	0.6997	0.01302		0.31684	0.0136	-0.09268	-0.000147844	0.31253	0.01247	-0.07767	0.000151704	0.31362	0.01279	-0.07487	0.000197367	0.31951	0.01287	-0.07859	-9.40148e-05
0.7717	0.0108	0.7717	0.01041	0.7717	0.01026	0.7017	0.01247		0.31754	0.0136	-0.09256	-0.000147967	0.31324	0.01246	-0.07757	0.000151704	0.31432	0.01278	-0.07476	0.000197367	0.32021	0.01287	-0.07849	-9.40097e-05
0.7737	0.01062	0.7737	0.00967	0.7737	0.01151	0.7037	0.01341		0.31824	0.0136	-0.09243	-0.00014809	0.31394	0.01246	-0.07747	0.000151703	0.31503	0.01278	-0.07466	0.000197367	0.32092	0.01287	-0.07838	-9.40045e-05
0.7757	0.01064	0.7757	0.01022	0.7757	0.01234	0.7057	0.01153		0.31894	0.01359	-0.09231	-0.000148215	0.31465	0.01246	-0.07736	0.000151703	0.31573	0.01278	-0.07455	0.000197367	0.32162	0.01286	-0.07828	-9.39992e-05
0.7777	0.01145	0.7777	0.01105	0.7777	0.011	0.7077	0.01129		0.31963	0.01359	-0.09219	-0.000148342	0.31535	0.01246	-0.07726	0.000151702	0.31643	0.01277	-0.07445	0.000197367	0.32233	0.01286	-0.07818	-9.39939e-05
0.7797	0.01137	0.7797	0.0108	0.7797	0.01084	0.7097	0.0128		0.32033	0.01359	-0.09207	-0.00014847	0.31606	0.01245	-0.07715	0.000151701	0.31714	0.01277	-0.07435	0.000197367	0.32303	0.01286	-0.07808	-9.39884e-05
0.7817	0.01138	0.7817	0.01018	0.7817	0.01072	0.7117	0.01249		0.32103	0.01358	-0.09195	-0.000148599	0.31677	0.01245	-0.07705	0.000151701	0.31784	0.01277	-0.07424	0.000197367	0.32373	0.01285	-0.07798	-9.39828e-05
0.7837	0.01113	0.7837	0.01026	0.7837	0.01135	0.7137	0.0112		0.32173	0.01358	-0.09183	-0.00014873	0.31747	0.01245	-0.07695	0.0001517	0.31855	0.01276	-0.07414	0.000197367	0.32444	0.01285	-0.07787	-9.39771e-05
0.7857	0.00983	0.7857	0.01048	0.7857	0.01138	0.7157	0.01154		0.32242	0.01358	-0.09171	-0.000148861	0.31818	0.01244	-0.07684	0.0001517	0.31925	0.01276	-0.0741	0.000197367	0.32514	0.01285	-0.07777	-9.39713e-05
0.7877	0.00984	0.7877	0.01121	0.7877	0.00954	0.7177	0.01084		0.32312	0.01357	-0.09159	-0.000148995	0.31889	0.01244	-0.07674	0.000151699	0.31995	0.01276	-0.07403	0.000197367	0.32585	0.01284	-0.07767	-9.39654e-05
0.7897	0.01015	0.7897	0.0107	0.7897	0.00902	0.7197	0.01114		0.32382	0.01357	-0.09146	-0.00014913	0.31959	0.01244	-0.07663	0.000151699	0.32066	0.01275	-0.07393	0.000197367	0.32655	0.01284	-0.07757	-9.39595e-05
0.7917	0.0099	0.7917	0.01033	0.7917	0.0126	0.7217	0.01164		0.32452	0.01357	-0.09134	-0.000149266	0.3203	0.01244	-0.07653	0.000151698	0.32136	0.01275	-0.07383	0.000197367	0.32726	0.01284	-0.07747	-9.39533e-05
0.7937	0.01051	0.7937	0.0111	0.7937	0.00986	0.7237	0.01137		0.32522	0.01356	-0.09122	-0.000149403	0.321	0.01243	-0.07643	0.000151697	0.32207	0.01275	-0.07372	0.000197367	0.32796	0.01283	-0.07736	-9.39471e-05
0.7957	0.01099	0.7957	0.01101	0.7957	0.01024	0.7257	0.01197		0.32591	0.01356	-0.0911	-0.000149543	0.32171	0.01243	-0.07632	0.000151697	0.32277	0.01274	-0.07362	0.000197367	0.32867	0.01283	-0.07726	-9.39408e-05
0.7977	0.01084	0.7977	0.01067	0.7977	0.00996	0.7277	0.01265		0.32661	0.01356	-0.09098	-0.000149683	0.32242	0.01243	-0.07622	0.000151696	0.32348	0.01274	-0.07351	0.000197367	0.32937	0.01283	-0.07716	-9.39343e-05
0.7997	0.01174	0.7997	0.01047	0.7997	0.01106	0.7297	0.01286		0.32731	0.01355	-0.09086	-0.000149825	0.32312	0.01242	-0.07611	0.000151695	0.32418	0.01274	-0.07341	0.000197367	0.33007	0.01283	-0.07706	-9.39278e-05
0.8017	0.0117	0.8017	0.01062	0.8017	0.01215	0.7317	0.01257		0.32801	0.01355	-0.09074	-0.000149969	0.32383	0.01242	-0.07601	0.000151694	0.32488	0.01273	-0.07331	0.000197367	0.33078	0.01282	-0.07696	-9.39211e-05
0.8037	0.01066	0.8037	0.0107	0.8037	0.01128	0.7337	0.01124		0.32871	0.01355	-0.09062	-0.000150114	0.32454	0.01242	-0.07591	0.000151694	0.32559	0.01273	-0.0732	0.000197367	0.33148	0.01282	-0.07685	-9.39143e-05
0.8057	0.01026	0.8057	0.01033	0.8057	0.01284	0.7357	0.01234		0.3294	0.01355	-0.09049	-0.000150261	0.32524	0.01242	-0.0758	0.000151693	0.32629	0.01273	-0.0731	0.000197367	0.33219	0.01282	-0.07675	-9.39074e-05
0.8077	0.01127	0.8077	0.01072	0.8077	0.01241	0.7377	0.01287		0.3301	0.01354	-0.09037	-0.000150409	0.32595	0.01241	-0.0757	0.000151692	0.327	0.01272	-0.07299	0.000197367	0.33289	0.01281	-0.07665	-9.39003e-05
0.8097	0.01127	0.8097	0.01041	0.8097	0.01275	0.7397	0.01268		0.3308	0.01354	-0.09025	-0.000150559	0.32665	0.01241	-0.07559	0.000151691	0.3277	0.01272	-0.07289	0.000197366	0.3336	0.01281	-0.07655	-9.38931e-05
0.8117	0.011	0.8117	0.00966	0.8117	0.01132	0.7417	0.01132		0.3315	0.01354	-0.09013	-0.00015071	0.32736	0.01241	-0.07549	0.000151691	0.32841	0.01272	-0.07279	0.000197366	0.3343	0.01281	-0.07645	-9.38858e-05
0.8137	0.01064	0.8137	0.00965	0.8137	0.01207	0.7437	0.01116		0.3322	0.01353	-0.09001	-0.000150863	0.32807	0.01241	-0.07539	0.00015169	0.32911	0.01271	-0.07268	0.000197366	0.33501	0.0128	-0.07634	-9.38784e-05
0.8157	0.01086	0.8157	0.01046	0.8157	0.01156	0.7457	0.01169		0.33289	0.01353	-0.08989	-0.000151018	0.32877	0.0124	-0.07528	0.000151689	0.32981	0.01271	-0.07258	0.000197366	0.33571	0.0128	-0.07624	-9.38708e-05
0.8177	0.01152	0.8177	0.01031	0.8177	0.0112	0.7477	0.01127		0.33359	0.01353	-0.08977	-0.000151174	0.32948	0.0124	-0.07518	0.000151688	0.33052	0.01271	-0.07247	0.000197366	0.33641	0.0128	-0.07614	-9.38631e-05
0.8197	0.01135	0.8197	0.01048	0.8197	0.01075	0.7497	0.01202		0.33429	0.01352	-0.08964	-0.000151332	0.33019	0.0124	-0.07507	0.000151687	0.33122	0.0127	-0.07237	0.000197366	0.33712	0.01279	-0.07604	-9.38552e-05
0.8218	0.0113	0.8218	0.01036	0.8218	0.00876	0.7518	0.01217		0.33499	0.01352	-0.08952	-0.000151492	0.33089	0.01239	-0.07497	0.000151686	0.33193	0.0127	-0.07227	0.000197366	0.33782	0.01279	-0.07594	-9.38472e-05
0.8238	0.01143	0.8238	0.01075	0.8238	0.00897	0.7538	0.01074		0.33568	0.01352	-0.0894	-0.000151653	0.3316	0.01239	-0.07487	0.000151685	0.33263	0.0127	-0.07216	0.000197366	0.33853	0.01279	-0.07583	-9.38391e-05
0.8258	0.01117	0.8258	0.01077	0.8258	0.00968	0.7558	0.01106		0.33638	0.01351	-0.08928	-0.000151816	0.3323	0.01239	-0.07476	0.000151684	0.33333	0.01269	-0.0721	0.000197366	0.33923	0.01278	-0.07573	-9.38308e-05
0.8278	0.00981	0.8278	0.01015	0.8278	0.01063	0.7578	0.01143		0.33708	0.01351	-0.08916	-0.000151981	0.33301	0.01239	-0.07466	0.000151683	0.33404	0.01269	-0.07206	0.000197366	0.33994	0.01278	-0.07563	-9.38223e-05
0.8298	0.00968	0.8298	0.01033	0.8298	0.01053	0.7598	0.01057		0.33778	0.01351	-0.08904	-0.000152147	0.33372	0.01238	-0.07455	0.000151682	0.33474	0.01269	-0.07195	0.000197366	0.34064	0.01278	-0.07553	-9.38138e-05
0.8318	0.0103	0.8318	0.01027	0.8318	0.01125	0.7618	0.01162		0.33848	0.0135	-0.08892	-0.000152316	0.33442	0.01238	-0.07445	0.000151681	0.33545	0.01268	-0.07185	0.000197366	0.34134	0.01277	-0.07543	-9.3805e-05
0.8338	0.01016	0.8338	0.01017	0.8338	0.01021	0.7638	0.01142		0.33917	0.0135	-0.0888	-0.000152486	0.33513	0.01238	-0.07435	0.00015168	0.33615	0.01268	-0.07175	0.000197366	0.34205	0.01277	-0.07532	-9.37961e-05
0.8358	0.01003	0.8358	0.0099	0.8358	0.00915	0.7658	0.01024		0.33987	0.0135	-0.08867	-0.000152658	0.33583	0.01238	-0.07424	0.000151679	0.33686	0.01268	-0.07164	0.000197366	0.34275	0.01277	-0.07522	-9.3787e-05
0.8378	0.01063	0.8378	0.00949	0.8378	0.01212	0.7678	0.01054		0.34057	0.01349	-0.08855	-0.000152831	0.33654	0.01237	-0.07414	0.000151678	0.33756	0.01267	-0.07154	0.000197366	0.34346	0.01277	-0.07512	-9.37778e-05
0.8398	0.01058	0.8398	0.00926	0.8398	0.01206	0.7698	0.01097		0.34127	0.01349	-0.08843	-0.000153007	0.33725	0.01237	-0.07403	0.000151677	0.33826	0.01267	-0.07143	0.000197366	0.34416	0.01276	-0.07502	-9.37684e-05
0.8418	0.01101	0.8418	0.00999	0.8418	0.01186	0.7718	0.01194		0.34197	0.01349	-0.08831	-0.000153185	0.33795	0.01237	-0.07393	0.000151676	0.33897	0.01267	-0.07133	0.000197366	0.34487	0.01276	-0.07492	-9.37589e-05
0.8438	0.01092	0.8438	0.0104	0.8438	0.01221	0.7738	0.01146		0.34266	0.01348	-0.08819	-0.000153364	0.33866	0.01236	-0.07383	0.000151675	0.33967	0.01266	-0.07123	0.000197366	0.34557	0.01276	-0.07481	-9.37491e-05
0.8458	0.01101	0.8458	0.01114	0.8458	0.01103	0.7758	0.01118		0.34336	0.01348	-0.08807	-0.000153545	0.33937	0.01236	-0.07372	0.000151673	0.34038	0.01266	-0.07112	0.000197366	0.34628	0.01275	-0.07471	-9.37392e-05
0.8478	0.0106	0.8478	0.01108	0.8478	0.00998	0.7778	0.0113		0.34406	0.01348	-0.08795	-0.000153728	0.34007	0.01236	-0.07362	0.000151672	0.34108	0.01266	-0.07102	0.000197366	0.34698	0.01275	-0.07461	-9.37291e-05
0.8498	0.01108	0.8498	0.01101	0.8498	0.01125	0.7798	0.01114		0.34476	0.01347	-0.08782	-0.000153913	0.34078	0.01236	-0.07351	0.000151671	0.34179	0.01265	-0.07091	0.000197366	0.34768	0.01275	-0.07451	-9.37189e-05
0.8518	0.01084	0.8518	0.0111	0.8518	0.01075	0.7818	0.0103		0.34546	0.01347	-0.0877	-0.000154101	0.34148	0.01235	-0.07341	0.000151669	0.34249	0.01265	-0.07081	0.000197366	0.34839	0.01274	-0.07441	-9.37084e-05
0.8538	0.01066	0.8538	0.01022	0.8538	0.01012	0.7838	0.01004		0.34615	0.01347	-0.08758	-0.00015429	0.34219	0.01235	-0.07331	0.000151668	0.34319	0.01265	-0.07071	0.000197366	0.34909	0.01274	-0.0743	-9.36978e-05
0.8558	0.01083	0.8558	0.00966	0.8558	0.00914	0.7858	0.01123		0.34685	0.01346	-0.08746	-0.000154481	0.3429	0.01235	-0.0732	0.000151667	0.3439	0.01264	-0.0706	0.000197366	0.3498	0.01274	-0.0742	-9.3687e-05
0.8578	0.0112	0.8578	0.00946	0.8578	0.01036	0.7878	0.01104		0.34755	0.01346	-0.08734	-0.000154674	0.3436	0.01235	-0.0731	0.000151665	0.3446	0.01264	-0.0705	0.000197366	0.3505	0.01273	-0.0741	-9.3676e-05
0.8599	0.01107	0.8599	0.00889	0.8599	0.01007	0.7899	0.0113		0.34825	0.01346	-0.08722	-0.000154869	0.34431	0.01234	-0.07299	0.000151664	0.34531	0.01264	-0.07039	0.000197366	0.35121	0.01273	-0.074	-9.36647e-05
0.8619	0.01052	0.8619	0.00984	0.8619	0.01124	0.7919	0.01081		0.34894	0.01346	-0.0871	-0.000155066	0.34502	0.01234	-0.07289	0.000151662	0.34601	0.01263	-0.07029	0.000197366	0.35191	0.01273	-0.07389	-9.36533e-05
0.8639	0.01071	0.8639	0.00987	0.8639	0.0097	0.7939	0.01153		0.34964	0.01345	-0.08698	-0.000155266	0.34572	0.01234	-0.07279	0.000151661	0.34671	0.01263	-0.0702	0.000197366	0.35262	0.01272	-0.07379	-9.36417e-05
0.8659	0.01053	0.8659	0.00982	0.8659	0.01003	0.7959	0.01186		0.35034	0.01345	-0.08685	-0.000155467	0.34643	0.01233	-0.07268	0.000151659	0.34742	0.01263	-0.07019	0.000197366	0.35332	0.01272	-0.07369	-9.36299e-05
0.8679	0.01154	0.8679	0.00932	0.8679	0.00962	0.7979	0.01194		0.35104	0.01345	-0.08673	-0.000155671	0.34713	0.01233	-0.07258	0.000151658	0.34812	0.01262	-0.07008	0.000197366	0.35402	0.01272	-0.07359	-9.36179e-05
0.8699	0.01172	0.8699	0.00983	0.8699	0.01097	0.7999	0.01167		0.35174	0.01344	-0.08661	-0.000155877	0.34784	0.01233	-0.07247	0.000151656	0.34883	0.01262	-0.06998	0.000197366	0.35473	0.01271	-0.07349	-9.36056e-05
0.8719	0.01095	0.8719	0.01107	0.8719	0.01243	0.8019	0.01224		0.35243	0.01344	-0.08649	-0.000156085	0.34855	0.01233	-0.07237	0.000151654	0.34953	0.01262	-0.06987	0.000197365	0.35543	0.01271	-0.07338	-9.35932e-05
									0.35313	0.01344	-0.08637	-0.000156295	0.34925	0.01232	-0.07227	0.000151653	0.35024	0.01261	-0.06977	0.000197365	0.35614	0.01271	-0.07328	-9.35805e-05
									0.35383	0.01343	-0.08625	-0.000156507	0.34996	0.01232	-0.07216	0.000151651	0.35094	0.01261	-0.06967	0.000197365	0.35684	0.01271	-0.07318	-9.35676e-05
									0.35453	0.01343	-0.08613	-0.000156722	0.35067	0.01232	-0.07206	0.000151649	0.35164	0.01261	-0.06956	0.000197365	0.35755	0.0127	-0.07308	-9.35544e-05
									0.35523	0.01343	-0.086	-0.000156939	0.35137	0.01232	-0.07195	0.000151647	0.35235	0.0126	-0.06946	0.000197365	0.35825	0.0127	-0.07298	-9.35411e-05
									0.35592	0.01342	-0.08588	-0.000157158	0.35208	0.01231	-0.07185	0.000151646	0.35305	0.0126	-0.06935	0.000197365	0.35896	0.0127	-0.07287	-9.35275e-05
									0.35662	0.01342	-0.08576	-0.00015738	0.35278	0.01231	-0.07175	0.000151644	0.35376	0.01259	-0.06925	0.000197365	0.35966	0.01269	-0.07277	-9.35136e-05
									0.35732	0.01342	-0.08564	-0.000157604	0.35349	0.01231	-0.07164	0.000151642	0.35446	0.01259	-0.06915	0.000197365	0.36036	0.01269	-0.07267	-9.34995e-05
									0.35802	0.01341	-0.08552	-0.00015783	0.3542	0.0123	-0.07154	0.00015164	0.35517	0.01259	-0.06904	0.000197365	0.36107	0.01269	-0.07257	-9.34852e-05
									0.35872	0.01341	-0.0854	-0.000158059	0.3549	0.0123	-0.07143	0.000151638	0.35587	0.01258	-0.06894	0.000197365	0.36177	0.01268	-0.07247	-9.34706e-05
									0.35941	0.01341	-0.08528	-0.00015829	0.35561	0.0123	-0.07133	0.000151635	0.35657	0.01258	-0.06883	0.000197365	0.36248	0.01268	-0.07236	-9.34558e-05
									0.36011	0.0134	-0.08516	-0.000158524	0.35631	0.0123	-0.07123	0.000151633	0.35728	0.01258	-0.06873	0.000197365	0.36318	0.01268	-0.07226	-9.34407e-05
									0.36081	0.0134	-0.08503	-0.00015876	0.35702	0.01229	-0.07112	0.000151631	0.35798	0.01257	-0.06863	0.000197365	0.36389	0.01267	-0.07216	-9.34253e-05
									0.36151	0.0134	-0.08491	-0.000158999	0.35773	0.01229	-0.07102	0.000151629	0.35869	0.01257	-0.06852	0.000197365	0.36459	0.01267	-0.07206	-9.34097e-05
									0.3622	0.01339	-0.08479	-0.00015924	0.35843	0.01229	-0.07091	0.000151626	0.35939	0.01257	-0.06842	0.000197364	0.36529	0.01267	-0.07196	-9.33938e-05
									0.3629	0.01339	-0.08467	-0.000159484	0.35914	0.01229	-0.07081	0.000151624	0.36009	0.01256	-0.06831	0.000197364	0.366	0.01266	-0.07185	-9.33776e-05
									0.3636	0.01339	-0.08455	-0.00015973	0.35985	0.01228	-0.07071	0.000151622	0.3608	0.01256	-0.06821	0.000197364	0.3667	0.01266	-0.07175	-9.33611e-05
									0.3643	0.01339	-0.08443	-0.000159979	0.36055	0.01228	-0.0706	0.000151619	0.3615	0.01256	-0.0682	0.000197364	0.36741	0.01266	-0.07165	-9.33443e-05
									0.365	0.01338	-0.08431	-0.000160231	0.36126	0.01228	-0.0705	0.000151616	0.36221	0.01255	-0.06811	0.000197364	0.36811	0.01265	-0.07155	-9.33273e-05
									0.36569	0.01338	-0.08418	-0.000160485	0.36196	0.01227	-0.07039	0.000151614	0.36291	0.01255	-0.068	0.000197364	0.36882	0.01265	-0.07145	-9.33099e-05
									0.36639	0.01338	-0.08406	-0.000160742	0.36267	0.01227	-0.07029	0.000151611	0.36362	0.01255	-0.0679	0.000197364	0.36952	0.01265	-0.07134	-9.32923e-05
									0.36709	0.01337	-0.08394	-0.000161002	0.36338	0.01227	-0.07019	0.000151608	0.36432	0.01254	-0.06779	0.000197364	0.37023	0.01265	-0.07124	-9.32743e-05
									0.36779	0.01337	-0.08382	-0.000161264	0.36408	0.01227	-0.07008	0.000151606	0.36502	0.01254	-0.06769	0.000197364	0.37093	0.01264	-0.07114	-9.32561e-05
									0.36849	0.01337	-0.0837	-0.00016153	0.36479	0.01226	-0.06998	0.000151603	0.36573	0.01254	-0.06759	0.000197364	0.37163	0.01264	-0.07104	-9.32375e-05
									0.36918	0.01336	-0.08358	-0.000161798	0.3655	0.01226	-0.06987	0.0001516	0.36643	0.01253	-0.06748	0.000197363	0.37234	0.01264	-0.07094	-9.32186e-05
									0.36988	0.01336	-0.08346	-0.000162069	0.3662	0.01226	-0.06977	0.000151597	0.36714	0.01253	-0.06738	0.000197363	0.37304	0.01263	-0.07083	-9.31993e-05
									0.37058	0.01336	-0.08334	-0.000162343	0.36691	0.01226	-0.06967	0.000151594	0.36784	0.01253	-0.06727	0.000197363	0.37375	0.01263	-0.07073	-9.31798e-05
									0.37128	0.01335	-0.08321	-0.000162619	0.36761	0.01225	-0.06956	0.00015159	0.36855	0.01252	-0.06717	0.000197363	0.37445	0.01263	-0.07063	-9.31599e-05
									0.37198	0.01335	-0.08309	-0.000162899	0.36832	0.01225	-0.06946	0.000151587	0.36925	0.01252	-0.06707	0.000197363	0.37516	0.01262	-0.07053	-9.31396e-05
									0.37267	0.01335	-0.08297	-0.000163182	0.36903	0.01225	-0.06935	0.000151584	0.36995	0.01252	-0.06696	0.000197363	0.37586	0.01262	-0.07043	-9.3119e-05
									0.37337	0.01334	-0.08285	-0.000163467	0.36973	0.01224	-0.06925	0.00015158	0.37066	0.01251	-0.06686	0.000197363	0.37657	0.01262	-0.07032	-9.30981e-05
									0.37407	0.01334	-0.08273	-0.000163756	0.37044	0.01224	-0.06915	0.000151577	0.37136	0.01251	-0.06675	0.000197363	0.37727	0.01261	-0.07022	-9.30768e-05
									0.37477	0.01334	-0.08261	-0.000164048	0.37115	0.01224	-0.06904	0.000151573	0.37207	0.01251	-0.06665	0.000197362	0.37797	0.01261	-0.07012	-9.30551e-05
									0.37546	0.01333	-0.08249	-0.000164343	0.37185	0.01224	-0.06894	0.00015157	0.37277	0.0125	-0.06655	0.000197362	0.37868	0.01261	-0.07002	-9.3033e-05
									0.37616	0.01333	-0.08237	-0.000164641	0.37256	0.01223	-0.06883	0.000151566	0.37347	0.0125	-0.06644	0.000197362	0.37938	0.0126	-0.06992	-9.30106e-05
									0.37686	0.01333	-0.08224	-0.000164942	0.37326	0.01223	-0.06873	0.000151562	0.37418	0.0125	-0.06634	0.000197362	0.38009	0.0126	-0.06981	-9.29878e-05
									0.37756	0.01333	-0.08212	-0.000165247	0.37397	0.01223	-0.06863	0.000151558	0.37488	0.01249	-0.06623	0.000197362	0.38079	0.0126	-0.06971	-9.29646e-05
									0.37826	0.01332	-0.082	-0.000165554	0.37468	0.01223	-0.06852	0.000151554	0.37559	0.01249	-0.0662	0.000197362	0.3815	0.01259	-0.06961	-9.2941e-05
									0.37895	0.01332	-0.08188	-0.000165865	0.37538	0.01222	-0.06842	0.00015155	0.37629	0.01249	-0.06613	0.000197361	0.3822	0.01259	-0.06951	-9.2917e-05
									0.37965	0.01332	-0.08176	-0.00016618	0.37609	0.01222	-0.06831	0.000151546	0.377	0.01248	-0.06603	0.000197361	0.3829	0.01259	-0.06941	-9.28926e-05
									0.38035	0.01331	-0.08164	-0.000166497	0.37679	0.01222	-0.06821	0.000151541	0.3777	0.01248	-0.06592	0.000197361	0.38361	0.01258	-0.0693	-9.28678e-05
									0.38105	0.01331	-0.08152	-0.000166818	0.3775	0.01221	-0.06811	0.000151537	0.3784	0.01248	-0.06582	0.000197361	0.38431	0.01258	-0.0692	-9.28425e-05
									0.38175	0.01331	-0.08139	-0.000167143	0.37821	0.01221	-0.068	0.000151532	0.37911	0.01247	-0.06571	0.000197361	0.38502	0.01258	-0.0691	-9.28169e-05
									0.38244	0.0133	-0.08127	-0.000167471	0.37891	0.01221	-0.0679	0.000151528	0.37981	0.01247	-0.06561	0.00019736	0.38572	0.01258	-0.069	-9.27907e-05
									0.38314	0.0133	-0.08115	-0.000167802	0.37962	0.01221	-0.06779	0.000151523	0.38052	0.01247	-0.06551	0.00019736	0.38643	0.01257	-0.0689	-9.27642e-05
									0.38384	0.0133	-0.08103	-0.000168137	0.38033	0.0122	-0.06769	0.000151518	0.38122	0.01246	-0.0654	0.00019736	0.38713	0.01257	-0.06879	-9.27372e-05
									0.38454	0.01329	-0.08091	-0.000168475	0.38103	0.0122	-0.06759	0.000151513	0.38192	0.01246	-0.0653	0.00019736	0.38784	0.01257	-0.06869	-9.27097e-05
									0.38524	0.01329	-0.08079	-0.000168817	0.38174	0.0122	-0.06748	0.000151508	0.38263	0.01246	-0.06519	0.000197359	0.38854	0.01256	-0.06859	-9.26818e-05
									0.38593	0.01329	-0.08067	-0.000169163	0.38244	0.0122	-0.06738	0.000151502	0.38333	0.01245	-0.06509	0.000197359	0.38924	0.01256	-0.06849	-9.26534e-05
									0.38663	0.01328	-0.08055	-0.000169512	0.38315	0.01219	-0.06727	0.000151497	0.38404	0.01245	-0.06499	0.000197359	0.38995	0.01256	-0.06839	-9.26246e-05
									0.38733	0.01328	-0.08042	-0.000169865	0.38386	0.01219	-0.06717	0.000151492	0.38474	0.01245	-0.06488	0.000197359	0.39065	0.01255	-0.06828	-9.25952e-05
									0.38803	0.01328	-0.0803	-0.000170222	0.38456	0.01219	-0.06707	0.000151486	0.38545	0.01244	-0.06478	0.000197358	0.39136	0.01255	-0.06818	-9.25654e-05
									0.38872	0.01328	-0.08018	-0.000170583	0.38527	0.01219	-0.06696	0.00015148	0.38615	0.01244	-0.06467	0.000197358	0.39206	0.01255	-0.06808	-9.2535e-05
									0.38942	0.01327	-0.08006	-0.000170947	0.38598	0.01218	-0.06686	0.000151474	0.38685	0.01244	-0.06457	0.000197358	0.39277	0.01254	-0.06798	-9.25042e-05
									0.39012	0.01327	-0.07994	-0.000171316	0.38668	0.01218	-0.06675	0.000151468	0.38756	0.01243	-0.06447	0.000197357	0.39347	0.01254	-0.06788	-9.24728e-05
									0.39082	0.01327	-0.07982	-0.000171688	0.38739	0.01218	-0.06665	0.000151462	0.38826	0.01243	-0.06436	0.000197357	0.39418	0.01254	-0.06777	-9.2441e-05
									0.39152	0.01326	-0.0797	-0.000172064	0.38809	0.01217	-0.06655	0.000151455	0.38897	0.01243	-0.0643	0.000197357	0.39488	0.01253	-0.06767	-9.24085e-05
									0.39221	0.01326	-0.07957	-0.000172444	0.3888	0.01217	-0.06644	0.000151449	0.38967	0.01242	-0.06426	0.000197357	0.39558	0.01253	-0.06757	-9.23756e-05
									0.39291	0.01326	-0.07945	-0.000172828	0.38951	0.01217	-0.06634	0.000151442	0.39038	0.01242	-0.06415	0.000197356	0.39629	0.01253	-0.06747	-9.23421e-05
									0.39361	0.01325	-0.07933	-0.000173217	0.39021	0.01217	-0.06623	0.000151435	0.39108	0.01242	-0.06405	0.000197356	0.39699	0.01252	-0.06737	-9.2308e-05
									0.39431	0.01325	-0.07921	-0.000173609	0.39092	0.01216	-0.06613	0.000151428	0.39178	0.01241	-0.06395	0.000197356	0.3977	0.01252	-0.06726	-9.22734e-05
									0.39501	0.01325	-0.07909	-0.000174006	0.39163	0.01216	-0.06603	0.000151421	0.39249	0.01241	-0.06384	0.000197355	0.3984	0.01252	-0.06716	-9.22382e-05
									0.3957	0.01324	-0.07897	-0.000174407	0.39233	0.01216	-0.06592	0.000151414	0.39319	0.0124	-0.06374	0.000197355	0.39911	0.01252	-0.06706	-9.22024e-05
									0.3964	0.01324	-0.07885	-0.000174812	0.39304	0.01216	-0.06582	0.000151406	0.3939	0.0124	-0.06363	0.000197354	0.39981	0.01251	-0.06696	-9.21661e-05
									0.3971	0.01324	-0.07873	-0.000175221	0.39374	0.01215	-0.06571	0.000151398	0.3946	0.0124	-0.06353	0.000197354	0.40051	0.01251	-0.06686	-9.21291e-05
									0.3978	0.01323	-0.0786	-0.000175635	0.39445	0.01215	-0.06561	0.000151391	0.3953	0.01239	-0.06343	0.000197354	0.40122	0.01251	-0.06675	-9.20916e-05
									0.3985	0.01323	-0.07848	-0.000176054	0.39516	0.01215	-0.06551	0.000151382	0.39601	0.01239	-0.06332	0.000197353	0.40192	0.0125	-0.06665	-9.20534e-05
									0.39919	0.01323	-0.07836	-0.000176476	0.39586	0.01215	-0.0654	0.000151374	0.39671	0.01239	-0.06322	0.000197353	0.40263	0.0125	-0.06655	-9.20146e-05
									0.39989	0.01323	-0.07824	-0.000176903	0.39657	0.01214	-0.0653	0.000151366	0.39742	0.01238	-0.06311	0.000197352	0.40333	0.0125	-0.06645	-9.19751e-05
									0.40059	0.01322	-0.07812	-0.000177335	0.39727	0.01214	-0.06519	0.000151357	0.39812	0.01238	-0.06301	0.000197352	0.40404	0.01249	-0.06635	-9.1935e-05
									0.40129	0.01322	-0.078	-0.000177771	0.39798	0.01214	-0.06509	0.000151348	0.39883	0.01238	-0.06291	0.000197351	0.40474	0.01249	-0.06624	-9.18943e-05
									0.40198	0.01322	-0.07788	-0.000178212	0.39869	0.01213	-0.06499	0.000151339	0.39953	0.01237	-0.0628	0.000197351	0.40545	0.01249	-0.06614	-9.18529e-05
									0.40268	0.01321	-0.07775	-0.000178658	0.39939	0.01213	-0.06488	0.00015133	0.40023	0.01237	-0.0627	0.00019735	0.40615	0.01248	-0.06604	-9.18108e-05
									0.40338	0.01321	-0.07763	-0.000179108	0.4001	0.01213	-0.06478	0.00015132	0.40094	0.01237	-0.06259	0.000197349	0.40685	0.01248	-0.06594	-9.17681e-05
									0.40408	0.01321	-0.07751	-0.000179563	0.40081	0.01213	-0.06467	0.00015131	0.40164	0.01236	-0.06249	0.000197349	0.40756	0.01248	-0.06584	-9.17247e-05
									0.40478	0.0132	-0.07739	-0.000180023	0.40151	0.01212	-0.06457	0.0001513	0.40235	0.01236	-0.06239	0.000197348	0.40826	0.01247	-0.06573	-9.16805e-05
									0.40547	0.0132	-0.07727	-0.000180488	0.40222	0.01212	-0.06447	0.00015129	0.40305	0.01236	-0.0623	0.000197348	0.40897	0.01247	-0.06563	-9.16357e-05
									0.40617	0.0132	-0.07715	-0.000180958	0.40292	0.01212	-0.06436	0.000151279	0.40376	0.01235	-0.06228	0.000197348	0.40967	0.01247	-0.06553	-9.15901e-05
									0.40687	0.01319	-0.07703	-0.000181433	0.40363	0.01212	-0.06426	0.000151268	0.40446	0.01235	-0.06218	0.000197347	0.41038	0.01246	-0.06543	-9.15438e-05
									0.40757	0.01319	-0.07691	-0.000181913	0.40434	0.01211	-0.06415	0.000151257	0.40516	0.01235	-0.06207	0.000197346	0.41108	0.01246	-0.06533	-9.14967e-05
									0.40827	0.01319	-0.07678	-0.000182398	0.40504	0.01211	-0.06405	0.000151246	0.40587	0.01234	-0.06197	0.000197345	0.41179	0.01246	-0.06522	-9.1449e-05
									0.40896	0.01318	-0.07666	-0.000182888	0.40575	0.01211	-0.06395	0.000151234	0.40657	0.01234	-0.06187	0.000197345	0.41249	0.01246	-0.06512	-9.14004e-05
									0.40966	0.01318	-0.07654	-0.000183384	0.40646	0.01211	-0.06384	0.000151222	0.40728	0.01234	-0.06176	0.000197344	0.41319	0.01245	-0.06502	-9.13511e-05
									0.41036	0.01318	-0.07642	-0.000183884	0.40716	0.0121	-0.06374	0.00015121	0.40798	0.01233	-0.06166	0.000197343	0.4139	0.01245	-0.06492	-9.13009e-05
									0.41106	0.01318	-0.0763	-0.00018439	0.40787	0.0121	-0.06363	0.000151198	0.40868	0.01233	-0.06155	0.000197342	0.4146	0.01245	-0.06482	-9.125e-05
									0.41176	0.01317	-0.07618	-0.000184902	0.40857	0.0121	-0.06353	0.000151185	0.40939	0.01233	-0.06145	0.000197341	0.41531	0.01244	-0.06471	-9.11983e-05
									0.41245	0.01317	-0.07606	-0.000185418	0.40928	0.0121	-0.06343	0.000151172	0.41009	0.01232	-0.06135	0.000197341	0.41601	0.01244	-0.06461	-9.11458e-05
									0.41315	0.01317	-0.07594	-0.000185941	0.40999	0.01209	-0.06332	0.000151159	0.4108	0.01232	-0.06124	0.00019734	0.41672	0.01244	-0.06451	-9.10924e-05
									0.41385	0.01316	-0.07581	-0.000186469	0.41069	0.01209	-0.06322	0.000151145	0.4115	0.01232	-0.06114	0.000197339	0.41742	0.01243	-0.06441	-9.10382e-05
									0.41455	0.01316	-0.07569	-0.000187002	0.4114	0.01209	-0.06311	0.000151131	0.41221	0.01231	-0.06103	0.000197338	0.41813	0.01243	-0.06431	-9.09832e-05
									0.41525	0.01316	-0.07557	-0.000187541	0.41211	0.01208	-0.06301	0.000151116	0.41291	0.01231	-0.06093	0.000197337	0.41883	0.01243	-0.0642	-9.09273e-05
									0.41594	0.01315	-0.07545	-0.000188086	0.41281	0.01208	-0.06291	0.000151102	0.41361	0.01231	-0.06083	0.000197336	0.41953	0.01242	-0.0641	-9.08705e-05
									0.41664	0.01315	-0.07533	-0.000188637	0.41352	0.01208	-0.0628	0.000151086	0.41432	0.0123	-0.06072	0.000197335	0.42024	0.01242	-0.064	-9.08129e-05
									0.41734	0.01315	-0.07521	-0.000189193	0.41422	0.01208	-0.0627	0.000151071	0.41502	0.0123	-0.06062	0.000197334	0.42094	0.01242	-0.0639	-9.07543e-05
									0.41804	0.01314	-0.07509	-0.000189756	0.41493	0.01207	-0.06259	0.000151055	0.41573	0.0123	-0.06051	0.000197332	0.42165	0.01241	-0.0638	-9.06948e-05
									0.41873	0.01314	-0.07496	-0.000190324	0.41564	0.01207	-0.06249	0.000151039	0.41643	0.01229	-0.06041	0.000197331	0.42235	0.01241	-0.06369	-9.06344e-05
									0.41943	0.01314	-0.07484	-0.000190899	0.41634	0.01207	-0.06239	0.000151022	0.41714	0.01229	-0.0604	0.000197331	0.42306	0.01241	-0.06359	-9.05731e-05
									0.42013	0.01314	-0.07472	-0.000191479	0.41705	0.01207	-0.06228	0.000151005	0.41784	0.01229	-0.06031	0.00019733	0.42376	0.0124	-0.06349	-9.05109e-05
									0.42083	0.01313	-0.0746	-0.000192066	0.41775	0.01206	-0.06218	0.000150988	0.41854	0.01228	-0.0602	0.000197329	0.42446	0.0124	-0.06339	-9.04477e-05
									0.42153	0.01313	-0.07448	-0.000192659	0.41846	0.01206	-0.06207	0.00015097	0.41925	0.01228	-0.0601	0.000197327	0.42517	0.0124	-0.06329	-9.03835e-05
									0.42222	0.01313	-0.07436	-0.000193259	0.41917	0.01206	-0.06197	0.000150952	0.41995	0.01228	-0.05999	0.000197326	0.42587	0.0124	-0.06318	-9.03183e-05
									0.42292	0.01312	-0.07424	-0.000193864	0.41987	0.01206	-0.06187	0.000150933	0.42066	0.01227	-0.05989	0.000197325	0.42658	0.01239	-0.06308	-9.02522e-05
									0.42362	0.01312	-0.07412	-0.000194476	0.42058	0.01205	-0.06176	0.000150914	0.42136	0.01227	-0.05979	0.000197323	0.42728	0.01239	-0.06298	-9.0185e-05
									0.42432	0.01312	-0.07399	-0.000195095	0.42129	0.01205	-0.06166	0.000150894	0.42206	0.01227	-0.05968	0.000197322	0.42799	0.01239	-0.06288	-9.01168e-05
									0.42502	0.01311	-0.07387	-0.00019572	0.42199	0.01205	-0.06155	0.000150874	0.42277	0.01226	-0.05958	0.00019732	0.42869	0.01238	-0.06278	-9.00476e-05
									0.42571	0.01311	-0.07375	-0.000196352	0.4227	0.01205	-0.06145	0.000150853	0.42347	0.01226	-0.05947	0.000197318	0.4294	0.01238	-0.06267	-8.99774e-05
									0.42641	0.01311	-0.07363	-0.000196991	0.4234	0.01204	-0.06135	0.000150832	0.42418	0.01226	-0.05937	0.000197317	0.4301	0.01238	-0.06257	-8.99061e-05
									0.42711	0.0131	-0.07351	-0.000197636	0.42411	0.01204	-0.06124	0.00015081	0.42488	0.01225	-0.05927	0.000197315	0.4308	0.01237	-0.06247	-8.98337e-05
									0.42781	0.0131	-0.07339	-0.000198289	0.42482	0.01204	-0.06114	0.000150788	0.42559	0.01225	-0.05916	0.000197313	0.43151	0.01237	-0.06237	-8.97603e-05
									0.42851	0.0131	-0.07327	-0.000198948	0.42552	0.01203	-0.06103	0.000150765	0.42629	0.01225	-0.05906	0.000197311	0.43221	0.01237	-0.06227	-8.96857e-05
									0.4292	0.0131	-0.07314	-0.000199614	0.42623	0.01203	-0.06093	0.000150742	0.42699	0.01224	-0.05895	0.000197309	0.43292	0.01236	-0.06216	-8.96101e-05
									0.4299	0.01309	-0.07302	-0.000200288	0.42694	0.01203	-0.06083	0.000150718	0.4277	0.01224	-0.05885	0.000197308	0.43362	0.01236	-0.06206	-8.95333e-05
									0.4306	0.01309	-0.0729	-0.000200968	0.42764	0.01203	-0.06072	0.000150694	0.4284	0.01224	-0.05875	0.000197305	0.43433	0.01236	-0.06196	-8.94554e-05
									0.4313	0.01309	-0.07278	-0.000201656	0.42835	0.01202	-0.06062	0.000150669	0.42911	0.01223	-0.05864	0.000197303	0.43503	0.01235	-0.06186	-8.93764e-05
									0.43199	0.01308	-0.07266	-0.000202351	0.42905	0.01202	-0.06051	0.000150643	0.42981	0.01223	-0.05854	0.000197301	0.43574	0.01235	-0.06176	-8.92961e-05
									0.43269	0.01308	-0.07254	-0.000203053	0.42976	0.01202	-0.06041	0.000150617	0.43052	0.01223	-0.05843	0.000197299	0.43644	0.01235	-0.06165	-8.92148e-05
									0.43339	0.01308	-0.07242	-0.000203763	0.43047	0.01202	-0.06031	0.00015059	0.43122	0.01222	-0.0584	0.000197298	0.43714	0.01234	-0.06155	-8.91322e-05
									0.43409	0.01307	-0.0723	-0.000204481	0.43117	0.01201	-0.0602	0.000150563	0.43192	0.01222	-0.05833	0.000197297	0.43785	0.01234	-0.06145	-8.90485e-05
									0.43479	0.01307	-0.07217	-0.000205206	0.43188	0.01201	-0.0601	0.000150534	0.43263	0.01221	-0.05823	0.000197294	0.43855	0.01234	-0.06135	-8.89635e-05
									0.43548	0.01307	-0.07205	-0.000205939	0.43259	0.01201	-0.05999	0.000150506	0.43333	0.01221	-0.05812	0.000197292	0.43926	0.01234	-0.06125	-8.88773e-05
									0.43618	0.01306	-0.07193	-0.000206679	0.43329	0.01201	-0.05989	0.000150476	0.43404	0.01221	-0.05802	0.000197289	0.43996	0.01233	-0.06114	-8.87899e-05
									0.43688	0.01306	-0.07181	-0.000207428	0.434	0.012	-0.05979	0.000150446	0.43474	0.0122	-0.05791	0.000197286	0.44067	0.01233	-0.06104	-8.87012e-05
									0.43758	0.01306	-0.07169	-0.000208184	0.4347	0.012	-0.05968	0.000150415	0.43544	0.0122	-0.05781	0.000197284	0.44137	0.01233	-0.06094	-8.86112e-05
									0.43828	0.01306	-0.07157	-0.000208949	0.43541	0.012	-0.05958	0.000150383	0.43615	0.0122	-0.05771	0.000197281	0.44207	0.01232	-0.06084	-8.852e-05
									0.43897	0.01305	-0.07145	-0.000209722	0.43612	0.012	-0.05947	0.00015035	0.43685	0.01219	-0.0576	0.000197278	0.44278	0.01232	-0.06074	-8.84275e-05
									0.43967	0.01305	-0.07132	-0.000210502	0.43682	0.01199	-0.05937	0.000150317	0.43756	0.01219	-0.0575	0.000197275	0.44348	0.01232	-0.06063	-8.83337e-05
									0.44037	0.01305	-0.0712	-0.000211292	0.43753	0.01199	-0.05927	0.000150283	0.43826	0.01219	-0.05739	0.000197272	0.44419	0.01231	-0.06053	-8.82386e-05
									0.44107	0.01304	-0.07108	-0.000212089	0.43823	0.01199	-0.05916	0.000150248	0.43897	0.01218	-0.05729	0.000197268	0.44489	0.01231	-0.06043	-8.81421e-05
									0.44177	0.01304	-0.07096	-0.000212895	0.43894	0.01199	-0.05906	0.000150212	0.43967	0.01218	-0.05719	0.000197265	0.4456	0.01231	-0.06033	-8.80443e-05
									0.44246	0.01304	-0.07084	-0.00021371	0.43965	0.01198	-0.05895	0.000150175	0.44037	0.01218	-0.05708	0.000197261	0.4463	0.0123	-0.06023	-8.79452e-05
									0.44316	0.01303	-0.07072	-0.000214533	0.44035	0.01198	-0.05885	0.000150138	0.44108	0.01217	-0.05698	0.000197258	0.44701	0.0123	-0.06012	-8.78447e-05
									0.44386	0.01303	-0.0706	-0.000215365	0.44106	0.01198	-0.05875	0.000150099	0.44178	0.01217	-0.05687	0.000197254	0.44771	0.0123	-0.06002	-8.77428e-05
									0.44456	0.01303	-0.07048	-0.000216206	0.44177	0.01198	-0.05864	0.00015006	0.44249	0.01217	-0.05677	0.00019725	0.44841	0.01229	-0.05992	-8.76395e-05
									0.44525	0.01303	-0.07035	-0.000217056	0.44247	0.01197	-0.05854	0.000150019	0.44319	0.01216	-0.05667	0.000197246	0.44912	0.01229	-0.05982	-8.75348e-05
									0.44595	0.01302	-0.07023	-0.000217915	0.44318	0.01197	-0.05843	0.000149978	0.44389	0.01216	-0.05656	0.000197242	0.44982	0.01229	-0.05972	-8.74287e-05
									0.44665	0.01302	-0.07011	-0.000218783	0.44388	0.01197	-0.05833	0.000149936	0.4446	0.01216	-0.05646	0.000197238	0.45053	0.01228	-0.05961	-8.73211e-05
									0.44735	0.01302	-0.06999	-0.00021966	0.44459	0.01196	-0.05823	0.000149892	0.4453	0.01215	-0.0564	0.000197235	0.45123	0.01228	-0.05951	-8.72122e-05
									0.44805	0.01301	-0.06987	-0.000220547	0.4453	0.01196	-0.05812	0.000149848	0.44601	0.01215	-0.05635	0.000197233	0.45194	0.01228	-0.05941	-8.71017e-05
									0.44874	0.01301	-0.06975	-0.000221443	0.446	0.01196	-0.05802	0.000149802	0.44671	0.01215	-0.05625	0.000197229	0.45264	0.01227	-0.05931	-8.69898e-05
									0.44944	0.01301	-0.06963	-0.000222349	0.44671	0.01196	-0.05791	0.000149756	0.44742	0.01214	-0.05615	0.000197224	0.45335	0.01227	-0.05921	-8.68764e-05
									0.45014	0.013	-0.06951	-0.000223264	0.44742	0.01195	-0.05781	0.000149708	0.44812	0.01214	-0.05604	0.000197219	0.45405	0.01227	-0.0591	-8.67616e-05
									0.45084	0.013	-0.06938	-0.000224189	0.44812	0.01195	-0.05771	0.000149659	0.44882	0.01214	-0.05594	0.000197214	0.45475	0.01227	-0.059	-8.66452e-05
									0.45154	0.013	-0.06926	-0.000225124	0.44883	0.01195	-0.0576	0.000149609	0.44953	0.01213	-0.05583	0.000197209	0.45546	0.01226	-0.0589	-8.65273e-05
									0.45223	0.01299	-0.06914	-0.000226069	0.44953	0.01195	-0.0575	0.000149558	0.45023	0.01213	-0.05573	0.000197203	0.45616	0.01226	-0.0588	-8.64079e-05
									0.45293	0.01299	-0.06902	-0.000227023	0.45024	0.01194	-0.05739	0.000149505	0.45094	0.01213	-0.05563	0.000197198	0.45687	0.01226	-0.0587	-8.6287e-05
									0.45363	0.01299	-0.0689	-0.000227988	0.45095	0.01194	-0.05729	0.000149451	0.45164	0.01212	-0.05552	0.000197192	0.45757	0.01225	-0.05859	-8.61645e-05
									0.45433	0.01299	-0.06878	-0.000228964	0.45165	0.01194	-0.05719	0.000149396	0.45235	0.01212	-0.05542	0.000197186	0.45828	0.01225	-0.05849	-8.60405e-05
									0.45503	0.01298	-0.06866	-0.000229949	0.45236	0.01194	-0.05708	0.00014934	0.45305	0.01212	-0.05531	0.00019718	0.45898	0.01225	-0.05839	-8.59149e-05
									0.45572	0.01298	-0.06853	-0.000230945	0.45307	0.01193	-0.05698	0.000149282	0.45375	0.01211	-0.05521	0.000197173	0.45968	0.01224	-0.05829	-8.57877e-05
									0.45642	0.01298	-0.06841	-0.000231952	0.45377	0.01193	-0.05687	0.000149223	0.45446	0.01211	-0.05511	0.000197167	0.46039	0.01224	-0.05819	-8.5659e-05
									0.45712	0.01297	-0.06829	-0.000232969	0.45448	0.01193	-0.05677	0.000149162	0.45516	0.01211	-0.055	0.00019716	0.46109	0.01224	-0.05808	-8.55286e-05
									0.45782	0.01297	-0.06817	-0.000233998	0.45518	0.01193	-0.05667	0.0001491	0.45587	0.0121	-0.0549	0.000197153	0.4618	0.01223	-0.05798	-8.53967e-05
									0.45851	0.01297	-0.06805	-0.000235037	0.45589	0.01192	-0.05656	0.000149036	0.45657	0.0121	-0.05479	0.000197145	0.4625	0.01223	-0.05788	-8.52632e-05
									0.45921	0.01296	-0.06793	-0.000236087	0.4566	0.01192	-0.05646	0.000148971	0.45727	0.0121	-0.05469	0.000197138	0.46321	0.01223	-0.05778	-8.5128e-05
									0.45991	0.01296	-0.06781	-0.000237148	0.4573	0.01192	-0.05635	0.000148904	0.45798	0.01209	-0.05459	0.00019713	0.46391	0.01222	-0.05768	-8.49912e-05
									0.46061	0.01296	-0.06769	-0.000238221	0.45801	0.01192	-0.05625	0.000148836	0.45868	0.01209	-0.0545	0.000197123	0.46462	0.01222	-0.05757	-8.48528e-05
									0.46131	0.01296	-0.06756	-0.000239305	0.45871	0.01191	-0.05615	0.000148765	0.45939	0.01209	-0.05448	0.000197122	0.46532	0.01222	-0.05747	-8.47128e-05
									0.462	0.01295	-0.06744	-0.000240401	0.45942	0.01191	-0.05604	0.000148694	0.46009	0.01208	-0.05438	0.000197113	0.46602	0.01221	-0.05737	-8.45711e-05
									0.4627	0.01295	-0.06732	-0.000241508	0.46013	0.01191	-0.05594	0.00014862	0.4608	0.01208	-0.05427	0.000197105	0.46673	0.01221	-0.05727	-8.44277e-05
									0.4634	0.01295	-0.0672	-0.000242627	0.46083	0.01191	-0.05583	0.000148545	0.4615	0.01208	-0.05417	0.000197096	0.46743	0.01221	-0.05717	-8.42828e-05
									0.4641	0.01294	-0.06708	-0.000243758	0.46154	0.0119	-0.05573	0.000148468	0.4622	0.01207	-0.05407	0.000197086	0.46814	0.01221	-0.05706	-8.41361e-05
									0.4648	0.01294	-0.06696	-0.000244901	0.46225	0.0119	-0.05563	0.000148389	0.46291	0.01207	-0.05396	0.000197077	0.46884	0.0122	-0.05696	-8.39878e-05
									0.46549	0.01294	-0.06684	-0.000246057	0.46295	0.0119	-0.05552	0.000148308	0.46361	0.01207	-0.05386	0.000197067	0.46955	0.0122	-0.05686	-8.38379e-05
									0.46619	0.01293	-0.06671	-0.000247224	0.46366	0.0119	-0.05542	0.000148225	0.46432	0.01206	-0.05375	0.000197056	0.47025	0.0122	-0.05676	-8.36862e-05
									0.46689	0.01293	-0.06659	-0.000248404	0.46436	0.01189	-0.05531	0.00014814	0.46502	0.01206	-0.05365	0.000197046	0.47096	0.01219	-0.05666	-8.35329e-05
									0.46759	0.01293	-0.06647	-0.000249596	0.46507	0.01189	-0.05521	0.000148053	0.46573	0.01206	-0.05355	0.000197035	0.47166	0.01219	-0.05655	-8.3378e-05
									0.46829	0.01293	-0.06635	-0.000250802	0.46578	0.01189	-0.05511	0.000147964	0.46643	0.01205	-0.05344	0.000197023	0.47236	0.01219	-0.05645	-8.32213e-05
									0.46898	0.01292	-0.06623	-0.000252019	0.46648	0.01189	-0.055	0.000147873	0.46713	0.01205	-0.05334	0.000197012	0.47307	0.01218	-0.05635	-8.30631e-05
									0.46968	0.01292	-0.06611	-0.00025325	0.46719	0.01188	-0.0549	0.000147779	0.46784	0.01205	-0.05323	0.000196999	0.47377	0.01218	-0.05625	-8.29031e-05
									0.47038	0.01292	-0.06599	-0.000254494	0.4679	0.01188	-0.05479	0.000147684	0.46854	0.01204	-0.05313	0.000196987	0.47448	0.01218	-0.05615	-8.27415e-05
									0.47108	0.01291	-0.06587	-0.000255752	0.4686	0.01188	-0.05469	0.000147586	0.46925	0.01204	-0.05303	0.000196974	0.47518	0.01217	-0.05604	-8.25782e-05
									0.47177	0.01291	-0.06574	-0.000257022	0.46931	0.01187	-0.05459	0.000147485	0.46995	0.01203	-0.05292	0.00019696	0.47589	0.01217	-0.05594	-8.24132e-05
									0.47247	0.01291	-0.06562	-0.000258306	0.47001	0.01187	-0.05448	0.000147383	0.47065	0.01203	-0.05282	0.000196946	0.47659	0.01217	-0.05584	-8.22466e-05
									0.47317	0.0129	-0.0655	-0.000259604	0.47072	0.01187	-0.05438	0.000147277	0.47136	0.01203	-0.05271	0.000196932	0.47729	0.01216	-0.05574	-8.20784e-05
									0.47387	0.0129	-0.06538	-0.000260916	0.47143	0.01187	-0.05427	0.000147169	0.47206	0.01202	-0.05261	0.000196917	0.478	0.01216	-0.05564	-8.19085e-05
									0.47457	0.0129	-0.06526	-0.000262242	0.47213	0.01186	-0.05417	0.000147059	0.47277	0.01202	-0.05251	0.000196902	0.4787	0.01216	-0.05553	-8.1737e-05
									0.47526	0.0129	-0.06514	-0.000263581	0.47284	0.01186	-0.05407	0.000146946	0.47347	0.01202	-0.0525	0.000196901	0.47941	0.01215	-0.05543	-8.15638e-05
									0.47596	0.01289	-0.06502	-0.000264935	0.47355	0.01186	-0.05396	0.00014683	0.47418	0.01201	-0.0524	0.000196886	0.48011	0.01215	-0.05533	-8.13891e-05
									0.47666	0.01289	-0.06489	-0.000266303	0.47425	0.01186	-0.05386	0.000146711	0.47488	0.01201	-0.0523	0.000196869	0.48082	0.01215	-0.05523	-8.12127e-05
									0.47736	0.01289	-0.06477	-0.000267686	0.47496	0.01185	-0.05375	0.000146589	0.47558	0.01201	-0.05219	0.000196852	0.48152	0.01215	-0.05513	-8.10348e-05
									0.47806	0.01288	-0.06465	-0.000269084	0.47566	0.01185	-0.05365	0.000146465	0.47629	0.012	-0.05209	0.000196834	0.48223	0.01214	-0.05502	-8.08552e-05
									0.47875	0.01288	-0.06453	-0.000270497	0.47637	0.01185	-0.05355	0.000146337	0.47699	0.012	-0.05199	0.000196816	0.48293	0.01214	-0.05492	-8.06742e-05
									0.47945	0.01288	-0.06441	-0.000271924	0.47708	0.01185	-0.05344	0.000146207	0.4777	0.012	-0.05188	0.000196797	0.48363	0.01214	-0.05482	-8.04915e-05
									0.48015	0.01287	-0.06429	-0.000273367	0.47778	0.01184	-0.05334	0.000146073	0.4784	0.01199	-0.05178	0.000196778	0.48434	0.01213	-0.05472	-8.03074e-05
									0.48085	0.01287	-0.06417	-0.000274825	0.47849	0.01184	-0.05323	0.000145936	0.47911	0.01199	-0.05167	0.000196758	0.48504	0.01213	-0.05462	-8.01217e-05
									0.48155	0.01287	-0.06405	-0.000276298	0.47919	0.01184	-0.05313	0.000145795	0.47981	0.01199	-0.05157	0.000196737	0.48575	0.01213	-0.05451	-7.99346e-05
									0.48224	0.01287	-0.06392	-0.000277788	0.4799	0.01184	-0.05303	0.000145652	0.48051	0.01198	-0.05147	0.000196715	0.48645	0.01212	-0.05441	-7.9746e-05
									0.48294	0.01286	-0.0638	-0.000279293	0.48061	0.01183	-0.05292	0.000145504	0.48122	0.01198	-0.05136	0.000196693	0.48716	0.01212	-0.05431	-7.95559e-05
									0.48364	0.01286	-0.06368	-0.000280814	0.48131	0.01183	-0.05282	0.000145353	0.48192	0.01198	-0.05126	0.00019667	0.48786	0.01212	-0.05421	-7.93645e-05
									0.48434	0.01286	-0.06356	-0.000282351	0.48202	0.01183	-0.05271	0.000145199	0.48263	0.01197	-0.05115	0.000196646	0.48857	0.01211	-0.05411	-7.91717e-05
									0.48503	0.01285	-0.06344	-0.000283905	0.48273	0.01183	-0.05261	0.000145041	0.48333	0.01197	-0.05105	0.000196621	0.48927	0.01211	-0.054	-7.89775e-05
									0.48573	0.01285	-0.06332	-0.000285475	0.48343	0.01182	-0.05251	0.000144878	0.48403	0.01197	-0.05095	0.000196595	0.48997	0.01211	-0.0539	-7.8782e-05
									0.48643	0.01285	-0.0632	-0.000287062	0.48414	0.01182	-0.0524	0.000144712	0.48474	0.01196	-0.05084	0.000196569	0.49068	0.0121	-0.0538	-7.85852e-05
									0.48713	0.01284	-0.06308	-0.000288666	0.48484	0.01182	-0.0523	0.000144542	0.48544	0.01196	-0.05074	0.000196542	0.49138	0.0121	-0.0537	-7.83871e-05
									0.48783	0.01284	-0.06295	-0.000290286	0.48555	0.01182	-0.05219	0.000144368	0.48615	0.01196	-0.05063	0.000196513	0.49209	0.0121	-0.0536	-7.81879e-05
									0.48852	0.01284	-0.06283	-0.000291925	0.48626	0.01181	-0.05209	0.00014419	0.48685	0.01195	-0.0506	0.000196504	0.49279	0.01209	-0.05349	-7.79875e-05
									0.48922	0.01284	-0.06271	-0.00029358	0.48696	0.01181	-0.05199	0.000144007	0.48756	0.01195	-0.05053	0.000196484	0.4935	0.01209	-0.05339	-7.77859e-05
									0.48992	0.01283	-0.06259	-0.000295253	0.48767	0.01181	-0.05188	0.00014382	0.48826	0.01195	-0.05043	0.000196454	0.4942	0.01209	-0.05329	-7.75833e-05
									0.49062	0.01283	-0.06247	-0.000296944	0.48838	0.01181	-0.05178	0.000143628	0.48896	0.01194	-0.05032	0.000196423	0.49491	0.01209	-0.05319	-7.73796e-05
									0.49132	0.01283	-0.06235	-0.000298653	0.48908	0.0118	-0.05167	0.000143432	0.48967	0.01194	-0.05022	0.00019639	0.49561	0.01208	-0.05309	-7.71749e-05
									0.49201	0.01282	-0.06223	-0.00030038	0.48979	0.0118	-0.05157	0.000143231	0.49037	0.01194	-0.05011	0.000196357	0.49631	0.01208	-0.05298	-7.69693e-05
									0.49271	0.01282	-0.0621	-0.000302126	0.49049	0.0118	-0.05147	0.000143024	0.49108	0.01193	-0.05001	0.000196322	0.49702	0.01208	-0.05288	-7.67629e-05
									0.49341	0.01282	-0.06198	-0.00030389	0.4912	0.0118	-0.05136	0.000142813	0.49178	0.01193	-0.04991	0.000196286	0.49772	0.01207	-0.05278	-7.65556e-05
									0.49411	0.01282	-0.06186	-0.000305672	0.49191	0.01179	-0.05126	0.000142597	0.49248	0.01193	-0.0498	0.000196249	0.49843	0.01207	-0.05268	-7.63475e-05
									0.49481	0.01281	-0.06174	-0.000307474	0.49261	0.01179	-0.05115	0.000142376	0.49319	0.01192	-0.0497	0.000196211	0.49913	0.01207	-0.05258	-7.61388e-05
									0.4955	0.01281	-0.06162	-0.000309295	0.49332	0.01179	-0.05105	0.000142149	0.49389	0.01192	-0.04959	0.000196171	0.49984	0.01206	-0.05247	-7.59294e-05
									0.4962	0.01281	-0.0615	-0.000311136	0.49403	0.01179	-0.05095	0.000141917	0.4946	0.01192	-0.04949	0.00019613	0.50054	0.01206	-0.05237	-7.57195e-05
									0.4969	0.0128	-0.06138	-0.000312995	0.49473	0.01178	-0.05084	0.000141679	0.4953	0.01191	-0.04939	0.000196088	0.50124	0.01206	-0.05227	-7.55091e-05
									0.4976	0.0128	-0.06126	-0.000314875	0.49544	0.01178	-0.05074	0.000141435	0.49601	0.01191	-0.04928	0.000196044	0.50195	0.01205	-0.05217	-7.52982e-05
									0.49829	0.0128	-0.06113	-0.000316775	0.49614	0.01178	-0.05063	0.000141186	0.49671	0.01191	-0.04918	0.000195999	0.50265	0.01205	-0.05207	-7.50871e-05
									0.49899	0.01279	-0.06101	-0.000318695	0.49685	0.01178	-0.05053	0.00014093	0.49741	0.0119	-0.04907	0.000195952	0.50336	0.01205	-0.05196	-7.48757e-05
									0.49969	0.01279	-0.06089	-0.000320635	0.49756	0.01177	-0.05043	0.000140669	0.49812	0.0119	-0.04897	0.000195903	0.50406	0.01204	-0.05186	-7.46642e-05
									0.50039	0.01279	-0.06077	-0.000322596	0.49826	0.01177	-0.05032	0.0001404	0.49882	0.0119	-0.04887	0.000195853	0.50477	0.01204	-0.05176	-7.44526e-05
									0.50109	0.01279	-0.06065	-0.000324578	0.49897	0.01177	-0.05022	0.000140126	0.49953	0.01189	-0.04876	0.000195801	0.50547	0.01204	-0.05166	-7.42411e-05
									0.50178	0.01278	-0.06053	-0.000326581	0.49967	0.01177	-0.05011	0.000139844	0.50023	0.01189	-0.04866	0.000195748	0.50618	0.01203	-0.05156	-7.40297e-05
									0.50248	0.01278	-0.06041	-0.000328605	0.50038	0.01176	-0.05001	0.000139556	0.50094	0.01189	-0.0486	0.000195717	0.50688	0.01203	-0.05145	-7.38186e-05
									0.50318	0.01278	-0.06028	-0.000330651	0.50109	0.01176	-0.04991	0.000139261	0.50164	0.01188	-0.04855	0.000195692	0.50758	0.01203	-0.05135	-7.36078e-05
									0.50388	0.01277	-0.06016	-0.000332719	0.50179	0.01176	-0.0498	0.000138959	0.50234	0.01188	-0.04845	0.000195635	0.50829	0.01203	-0.05125	-7.33975e-05
									0.50458	0.01277	-0.06004	-0.000334808	0.5025	0.01176	-0.0497	0.000138649	0.50305	0.01188	-0.04835	0.000195575	0.50899	0.01202	-0.05115	-7.31878e-05
									0.50527	0.01277	-0.05992	-0.00033692	0.50321	0.01175	-0.04959	0.000138332	0.50375	0.01187	-0.04824	0.000195514	0.5097	0.01202	-0.05105	-7.29788e-05
									0.50597	0.01276	-0.0598	-0.000339054	0.50391	0.01175	-0.04949	0.000138007	0.50446	0.01187	-0.04814	0.000195451	0.5104	0.01202	-0.05094	-7.27706e-05
									0.50667	0.01276	-0.05968	-0.000341211	0.50462	0.01175	-0.04939	0.000137675	0.50516	0.01187	-0.04803	0.000195385	0.51111	0.01201	-0.05084	-7.25634e-05
									0.50737	0.01276	-0.05956	-0.000343391	0.50532	0.01175	-0.04928	0.000137334	0.50586	0.01186	-0.04793	0.000195317	0.51181	0.01201	-0.05074	-7.23574e-05
									0.50807	0.01276	-0.05944	-0.000345594	0.50603	0.01174	-0.04918	0.000136985	0.50657	0.01186	-0.04783	0.000195247	0.51252	0.01201	-0.05064	-7.21526e-05
									0.50876	0.01275	-0.05931	-0.000347821	0.50674	0.01174	-0.04907	0.000136627	0.50727	0.01186	-0.04772	0.000195174	0.51322	0.012	-0.05054	-7.19492e-05
									0.50946	0.01275	-0.05919	-0.000350071	0.50744	0.01174	-0.04897	0.000136261	0.50798	0.01185	-0.04762	0.000195099	0.51392	0.012	-0.05043	-7.17474e-05
									0.51016	0.01275	-0.05907	-0.000352345	0.50815	0.01174	-0.04887	0.000135886	0.50868	0.01185	-0.04751	0.000195021	0.51463	0.012	-0.05033	-7.15474e-05
									0.51086	0.01274	-0.05895	-0.000354644	0.50886	0.01173	-0.04876	0.000135502	0.50939	0.01184	-0.04741	0.000194941	0.51533	0.01199	-0.05023	-7.13493e-05
									0.51155	0.01274	-0.05883	-0.000356967	0.50956	0.01173	-0.04866	0.000135108	0.51009	0.01184	-0.04731	0.000194858	0.51604	0.01199	-0.05013	-7.11532e-05
									0.51225	0.01274	-0.05871	-0.000359314	0.51027	0.01173	-0.04855	0.000134705	0.51079	0.01184	-0.0472	0.000194772	0.51674	0.01199	-0.05003	-7.09594e-05
									0.51295	0.01274	-0.05859	-0.000361687	0.51097	0.01173	-0.04845	0.000134293	0.5115	0.01183	-0.0471	0.000194683	0.51745	0.01198	-0.04992	-7.07681e-05
									0.51365	0.01273	-0.05846	-0.000364084	0.51168	0.01172	-0.04835	0.00013387	0.5122	0.01183	-0.04699	0.000194591	0.51815	0.01198	-0.04982	-7.05794e-05
									0.51435	0.01273	-0.05834	-0.000366508	0.51239	0.01172	-0.04824	0.000133437	0.51291	0.01183	-0.04689	0.000194495	0.51885	0.01198	-0.04972	-7.03936e-05
									0.51504	0.01273	-0.05822	-0.000368957	0.51309	0.01172	-0.04814	0.000132993	0.51361	0.01182	-0.04678	0.000194397	0.51956	0.01197	-0.04962	-7.02109e-05
									0.51574	0.01272	-0.0581	-0.000371432	0.5138	0.01172	-0.04803	0.000132539	0.51432	0.01182	-0.0467	0.000194314	0.52026	0.01197	-0.04952	-7.00315e-05
									0.51644	0.01272	-0.05798	-0.000373934	0.51451	0.01171	-0.04793	0.000132074	0.51502	0.01182	-0.04668	0.000194295	0.52097	0.01197	-0.04941	-6.98556e-05
									0.51714	0.01272	-0.05786	-0.000376462	0.51521	0.01171	-0.04783	0.000131597	0.51572	0.01181	-0.04658	0.00019419	0.52167	0.01197	-0.04931	-6.96835e-05
									0.51784	0.01272	-0.05774	-0.000379017	0.51592	0.01171	-0.04772	0.000131109	0.51643	0.01181	-0.04647	0.000194081	0.52238	0.01196	-0.04921	-6.95153e-05
									0.51853	0.01271	-0.05762	-0.000381599	0.51662	0.01171	-0.04762	0.000130609	0.51713	0.01181	-0.04637	0.000193969	0.52308	0.01196	-0.04911	-6.93515e-05
									0.51923	0.01271	-0.05749	-0.000384209	0.51733	0.0117	-0.04751	0.000130097	0.51784	0.0118	-0.04626	0.000193852	0.52379	0.01196	-0.04901	-6.91921e-05
									0.51993	0.01271	-0.05737	-0.000386846	0.51804	0.0117	-0.04741	0.000129572	0.51854	0.0118	-0.04616	0.000193732	0.52449	0.01195	-0.0489	-6.90376e-05
									0.52063	0.0127	-0.05725	-0.000389512	0.51874	0.0117	-0.04731	0.000129035	0.51924	0.0118	-0.04606	0.000193607	0.52519	0.01195	-0.0488	-6.88881e-05
									0.52133	0.0127	-0.05713	-0.000392206	0.51945	0.0117	-0.0472	0.000128484	0.51995	0.01179	-0.04595	0.000193478	0.5259	0.01195	-0.0487	-6.87441e-05
									0.52202	0.0127	-0.05701	-0.000394928	0.52015	0.01169	-0.0471	0.000127921	0.52065	0.01179	-0.04585	0.000193345	0.5266	0.01194	-0.0486	-6.86056e-05
									0.52272	0.01269	-0.05689	-0.00039768	0.52086	0.01169	-0.04699	0.000127343	0.52136	0.01179	-0.04574	0.000193207	0.52731	0.01194	-0.0485	-6.84732e-05
									0.52342	0.01269	-0.05677	-0.00040046	0.52157	0.01169	-0.04689	0.000126752	0.52206	0.01178	-0.04564	0.000193065	0.52801	0.01194	-0.04839	-6.83471e-05
									0.52412	0.01269	-0.05665	-0.000403271	0.52227	0.01169	-0.04678	0.000126146	0.52277	0.01178	-0.04554	0.000192917	0.52872	0.01193	-0.04829	-6.82277e-05
									0.52482	0.01269	-0.05652	-0.000406111	0.52298	0.01168	-0.04668	0.000125526	0.52347	0.01178	-0.04543	0.000192765	0.52942	0.01193	-0.04819	-6.81153e-05
									0.52551	0.01268	-0.0564	-0.000408982	0.52369	0.01168	-0.04658	0.000124891	0.52417	0.01177	-0.04533	0.000192607	0.53013	0.01193	-0.04809	-6.80102e-05
									0.52621	0.01268	-0.05628	-0.000411883	0.52439	0.01168	-0.04647	0.00012424	0.52488	0.01177	-0.04522	0.000192444	0.53083	0.01192	-0.04799	-6.79128e-05
									0.52691	0.01268	-0.05616	-0.000414815	0.5251	0.01168	-0.04637	0.000123573	0.52558	0.01177	-0.04512	0.000192275	0.53153	0.01192	-0.04788	-6.78236e-05
									0.52761	0.01267	-0.05604	-0.000417778	0.5258	0.01167	-0.04626	0.00012289	0.52629	0.01176	-0.04502	0.000192101	0.53224	0.01192	-0.04778	-6.77429e-05
									0.5283	0.01267	-0.05592	-0.000420773	0.52651	0.01167	-0.04616	0.000122191	0.52699	0.01176	-0.04491	0.00019192	0.53294	0.01191	-0.04768	-6.76711e-05
									0.529	0.01267	-0.0558	-0.000423799	0.52722	0.01167	-0.04606	0.000121475	0.5277	0.01176	-0.04481	0.000191733	0.53365	0.01191	-0.04758	-6.76086e-05
									0.5297	0.01267	-0.05567	-0.000426858	0.52792	0.01167	-0.04595	0.000120741	0.5284	0.01175	-0.0447	0.00019154	0.53435	0.01191	-0.04748	-6.7556e-05
									0.5304	0.01266	-0.05555	-0.00042995	0.52863	0.01166	-0.04585	0.00011999	0.5291	0.01175	-0.0447	0.000191531	0.53506	0.0119	-0.04737	-6.75136e-05
									0.5311	0.01266	-0.05543	-0.000433074	0.52934	0.01166	-0.04574	0.00011922	0.52981	0.01175	-0.0446	0.000191341	0.53576	0.0119	-0.04727	-6.74819e-05
									0.53179	0.01266	-0.05531	-0.000436231	0.53004	0.01166	-0.04564	0.000118432	0.53051	0.01174	-0.0445	0.000191134	0.53646	0.0119	-0.04717	-6.74614e-05
									0.53249	0.01265	-0.05519	-0.000439423	0.53075	0.01166	-0.04554	0.000117624	0.53122	0.01174	-0.04439	0.000190921	0.53717	0.0119	-0.04707	-6.74525e-05
									0.53319	0.01265	-0.05507	-0.000442648	0.53145	0.01165	-0.04543	0.000116797	0.53192	0.01174	-0.04429	0.0001907	0.53787	0.01189	-0.04697	-6.74559e-05
									0.53389	0.01265	-0.05495	-0.000445907	0.53216	0.01165	-0.04533	0.00011595	0.53262	0.01173	-0.04418	0.000190471	0.53858	0.01189	-0.04686	-6.74721e-05
									0.53459	0.01265	-0.05483	-0.000449201	0.53287	0.01165	-0.04522	0.000115082	0.53333	0.01173	-0.04408	0.000190235	0.53928	0.01189	-0.04676	-6.75015e-05
									0.53528	0.01264	-0.0547	-0.000452531	0.53357	0.01165	-0.04512	0.000114193	0.53403	0.01173	-0.04398	0.00018999	0.53999	0.01188	-0.04666	-6.75448e-05
									0.53598	0.01264	-0.05458	-0.000455895	0.53428	0.01164	-0.04502	0.000113283	0.53474	0.01172	-0.04387	0.000189738	0.54069	0.01188	-0.04656	-6.76026e-05
									0.53668	0.01264	-0.05446	-0.000459296	0.53498	0.01164	-0.04491	0.000112351	0.53544	0.01172	-0.04377	0.000189476	0.5414	0.01188	-0.04646	-6.76754e-05
									0.53738	0.01263	-0.05434	-0.000462732	0.53569	0.01164	-0.04481	0.000111396	0.53615	0.01172	-0.04366	0.000189206	0.5421	0.01187	-0.04635	-6.77639e-05
									0.53808	0.01263	-0.05422	-0.000466206	0.5364	0.01164	-0.0447	0.000110418	0.53685	0.01171	-0.04356	0.000188926	0.5428	0.01187	-0.04625	-6.78687e-05
									0.53877	0.01263	-0.0541	-0.000469716	0.5371	0.01164	-0.0446	0.000109416	0.53755	0.01171	-0.04346	0.000188637	0.54351	0.01187	-0.04615	-6.79905e-05
									0.53947	0.01262	-0.05398	-0.000473264	0.53781	0.01163	-0.0445	0.00010839	0.53826	0.01171	-0.04335	0.000188338	0.54421	0.01186	-0.04605	-6.813e-05
									0.54017	0.01262	-0.05385	-0.000476849	0.53852	0.01163	-0.04439	0.000107339	0.53896	0.0117	-0.04325	0.000188028	0.54492	0.01186	-0.04595	-6.82879e-05
									0.54087	0.01262	-0.05373	-0.000480473	0.53922	0.01163	-0.04429	0.000106262	0.53967	0.0117	-0.04314	0.000187708	0.54562	0.01186	-0.04584	-6.84649e-05
									0.54156	0.01262	-0.05361	-0.000484135	0.53993	0.01163	-0.04418	0.00010516	0.54037	0.0117	-0.04304	0.000187377	0.54633	0.01185	-0.04574	-6.86617e-05
									0.54226	0.01261	-0.05349	-0.000487836	0.54063	0.01162	-0.04408	0.00010403	0.54108	0.01169	-0.04294	0.000187035	0.54703	0.01185	-0.04564	-6.88793e-05
									0.54296	0.01261	-0.05337	-0.000491576	0.54134	0.01162	-0.04398	0.000102873	0.54178	0.01169	-0.04283	0.000186681	0.54774	0.01185	-0.04554	-6.91183e-05
									0.54366	0.01261	-0.05325	-0.000495357	0.54205	0.01162	-0.04387	0.000101689	0.54248	0.01169	-0.04273	0.000186315	0.54844	0.01184	-0.04544	-6.93795e-05
									0.54436	0.0126	-0.05313	-0.000499178	0.54275	0.01162	-0.04377	0.000100475	0.54319	0.01168	-0.0427	0.000186211	0.54914	0.01184	-0.04533	-6.9664e-05
									0.54505	0.0126	-0.05301	-0.000503039	0.54346	0.01161	-0.04366	9.92321e-05	0.54389	0.01168	-0.04262	0.000185936	0.54985	0.01184	-0.04523	-6.99724e-05
									0.54575	0.0126	-0.05288	-0.000506942	0.54417	0.01161	-0.04356	9.79589e-05	0.5446	0.01168	-0.04252	0.000185544	0.55055	0.01184	-0.04513	-7.03058e-05
									0.54645	0.0126	-0.05276	-0.000510886	0.54487	0.01161	-0.04346	9.66549e-05	0.5453	0.01167	-0.04242	0.000185139	0.55126	0.01183	-0.04503	-7.0665e-05
									0.54715	0.01259	-0.05264	-0.000514872	0.54558	0.01161	-0.04335	9.53192e-05	0.546	0.01167	-0.04231	0.00018472	0.55196	0.01183	-0.04493	-7.1051e-05
									0.54785	0.01259	-0.05252	-0.0005189	0.54628	0.0116	-0.04325	9.39512e-05	0.54671	0.01167	-0.04221	0.000184287	0.55267	0.01183	-0.04482	-7.14649e-05
									0.54854	0.01259	-0.0524	-0.000522972	0.54699	0.0116	-0.04314	9.255e-05	0.54741	0.01166	-0.0421	0.000183838	0.55337	0.01182	-0.04472	-7.19076e-05
									0.54924	0.01258	-0.05228	-0.000527087	0.5477	0.0116	-0.04304	9.11148e-05	0.54812	0.01166	-0.042	0.000183375	0.55408	0.01182	-0.04462	-7.23803e-05
									0.54994	0.01258	-0.05216	-0.000531246	0.5484	0.0116	-0.04294	8.96447e-05	0.54882	0.01165	-0.0419	0.000182895	0.55478	0.01182	-0.04452	-7.28839e-05
									0.55064	0.01258	-0.05203	-0.000535449	0.54911	0.01159	-0.04283	8.81391e-05	0.54953	0.01165	-0.04179	0.000182399	0.55548	0.01181	-0.04442	-7.34196e-05
									0.55134	0.01258	-0.05191	-0.000539697	0.54982	0.01159	-0.04273	8.65969e-05	0.55023	0.01165	-0.04169	0.000181886	0.55619	0.01181	-0.04431	-7.39886e-05
									0.55203	0.01257	-0.05179	-0.00054399	0.55052	0.01159	-0.04262	8.50173e-05	0.55093	0.01164	-0.04158	0.000181356	0.55689	0.01181	-0.04421	-7.4592e-05
									0.55273	0.01257	-0.05167	-0.000548329	0.55123	0.01159	-0.04252	8.33994e-05	0.55164	0.01164	-0.04148	0.000180807	0.5576	0.0118	-0.04411	-7.52311e-05
									0.55343	0.01257	-0.05155	-0.000552714	0.55193	0.01158	-0.04242	8.17422e-05	0.55234	0.01164	-0.04138	0.00018024	0.5583	0.0118	-0.04401	-7.59072e-05
									0.55413	0.01256	-0.05143	-0.000557146	0.55264	0.01158	-0.04231	8.00449e-05	0.55305	0.01163	-0.04127	0.000179653	0.55901	0.0118	-0.04391	-7.66215e-05
									0.55482	0.01256	-0.05131	-0.000561625	0.55335	0.01158	-0.04221	7.83064e-05	0.55375	0.01163	-0.04117	0.000179046	0.55971	0.01179	-0.0438	-7.73755e-05
									0.55552	0.01256	-0.05119	-0.000566152	0.55405	0.01158	-0.0421	7.65257e-05	0.55445	0.01163	-0.04106	0.000178418	0.56041	0.01179	-0.0437	-7.81703e-05
									0.55622	0.01256	-0.05106	-0.000570727	0.55476	0.01157	-0.042	7.47019e-05	0.55516	0.01162	-0.04096	0.000177769	0.56112	0.01179	-0.0436	-7.90076e-05
									0.55692	0.01255	-0.05094	-0.000575351	0.55546	0.01157	-0.0419	7.28338e-05	0.55586	0.01162	-0.04086	0.000177097	0.56182	0.01178	-0.0435	-7.98887e-05
									0.55762	0.01255	-0.05082	-0.000580025	0.55617	0.01157	-0.04179	7.09204e-05	0.55657	0.01162	-0.0408	0.000176721	0.56253	0.01178	-0.0434	-8.08152e-05
									0.55831	0.01255	-0.0507	-0.000584748	0.55688	0.01157	-0.04169	6.89606e-05	0.55727	0.01161	-0.04075	0.000176402	0.56323	0.01178	-0.04329	-8.17886e-05
									0.55901	0.01254	-0.05058	-0.000589522	0.55758	0.01156	-0.04158	6.69532e-05	0.55798	0.01161	-0.04065	0.000175684	0.56394	0.01178	-0.04319	-8.28105e-05
									0.55971	0.01254	-0.05046	-0.000594347	0.55829	0.01156	-0.04148	6.48972e-05	0.55868	0.01161	-0.04054	0.000174941	0.56464	0.01177	-0.04309	-8.38826e-05
									0.56041	0.01254	-0.05034	-0.000599223	0.559	0.01156	-0.04138	6.27913e-05	0.55938	0.0116	-0.04044	0.000174172	0.56535	0.01177	-0.04299	-8.50065e-05
									0.56111	0.01254	-0.05022	-0.000604151	0.5597	0.01156	-0.04127	6.06343e-05	0.56009	0.0116	-0.04034	0.000173377	0.56605	0.01177	-0.04289	-8.6184e-05
									0.5618	0.01253	-0.05009	-0.000609132	0.56041	0.01155	-0.04117	5.8425e-05	0.56079	0.0116	-0.04023	0.000172555	0.56675	0.01176	-0.04278	-8.74169e-05
									0.5625	0.01253	-0.04997	-0.000614166	0.56111	0.01155	-0.04106	5.61622e-05	0.5615	0.01159	-0.04013	0.000171705	0.56746	0.01176	-0.04268	-8.87071e-05
									0.5632	0.01253	-0.04985	-0.000619254	0.56182	0.01155	-0.04096	5.38444e-05	0.5622	0.01159	-0.04002	0.000170826	0.56816	0.01176	-0.04258	-9.00564e-05
									0.5639	0.01252	-0.04973	-0.000624396	0.56253	0.01155	-0.04086	5.14704e-05	0.56291	0.01159	-0.03992	0.000169916	0.56887	0.01175	-0.04248	-9.14668e-05
									0.5646	0.01252	-0.04961	-0.000629594	0.56323	0.01155	-0.04075	4.90389e-05	0.56361	0.01158	-0.03982	0.000168975	0.56957	0.01175	-0.04238	-9.29403e-05
									0.56529	0.01252	-0.04949	-0.000634847	0.56394	0.01154	-0.04065	4.65484e-05	0.56431	0.01158	-0.03971	0.000168003	0.57028	0.01175	-0.04227	-9.4479e-05
									0.56599	0.01252	-0.04937	-0.000640156	0.56465	0.01154	-0.04054	4.39974e-05	0.56502	0.01158	-0.03961	0.000166996	0.57098	0.01174	-0.04217	-9.6085e-05
									0.56669	0.01251	-0.04924	-0.000645521	0.56535	0.01154	-0.04044	4.13846e-05	0.56572	0.01157	-0.0395	0.000165956	0.57169	0.01174	-0.04207	-9.77605e-05
									0.56739	0.01251	-0.04912	-0.000650945	0.56606	0.01154	-0.04034	3.87085e-05	0.56643	0.01157	-0.0394	0.000164879	0.57239	0.01174	-0.04197	-9.95078e-05
									0.56808	0.01251	-0.049	-0.000656426	0.56676	0.01153	-0.04023	3.59674e-05	0.56713	0.01157	-0.0393	0.000163766	0.57309	0.01173	-0.04187	-0.000101329
									0.56878	0.0125	-0.04888	-0.000661966	0.56747	0.01153	-0.04013	3.31599e-05	0.56783	0.01156	-0.03919	0.000162614	0.5738	0.01173	-0.04176	-0.000103227
									0.56948	0.0125	-0.04876	-0.000667566	0.56818	0.01153	-0.04002	3.02842e-05	0.56854	0.01156	-0.03909	0.000161423	0.5745	0.01173	-0.04166	-0.000105204
									0.57018	0.0125	-0.04864	-0.000673225	0.56888	0.01153	-0.03992	2.73388e-05	0.56924	0.01156	-0.03898	0.000160192	0.57521	0.01172	-0.04156	-0.000107262
									0.57088	0.0125	-0.04852	-0.000678945	0.56959	0.01152	-0.03982	2.4322e-05	0.56995	0.01155	-0.03888	0.000158918	0.57591	0.01172	-0.04146	-0.000109405
									0.57157	0.01249	-0.0484	-0.000684726	0.5703	0.01152	-0.03971	2.1232e-05	0.57065	0.01155	-0.0388	0.000157899	0.57662	0.01172	-0.04136	-0.000111634
									0.57227	0.01249	-0.04827	-0.00069057	0.571	0.01152	-0.03961	1.8067e-05	0.57136	0.01155	-0.03878	0.0001576	0.57732	0.01172	-0.04125	-0.000113953
									0.57297	0.01249	-0.04815	-0.000696476	0.57171	0.01152	-0.0395	1.48253e-05	0.57206	0.01154	-0.03867	0.000156237	0.57802	0.01171	-0.04115	-0.000116364
									0.57367	0.01248	-0.04803	-0.000702446	0.57241	0.01151	-0.0394	1.1505e-05	0.57276	0.01154	-0.03857	0.000154828	0.57873	0.01171	-0.04105	-0.00011887
									0.57437	0.01248	-0.04791	-0.000708479	0.57312	0.01151	-0.0393	8.10413e-06	0.57347	0.01154	-0.03846	0.00015337	0.57943	0.01171	-0.04095	-0.000121475
									0.57506	0.01248	-0.04779	-0.000714578	0.57383	0.01151	-0.03919	4.62078e-06	0.57417	0.01153	-0.03836	0.000151863	0.58014	0.0117	-0.04085	-0.00012418
									0.57576	0.01248	-0.04767	-0.000720742	0.57453	0.01151	-0.03909	1.05295e-06	0.57488	0.01153	-0.03826	0.000150303	0.58084	0.0117	-0.04074	-0.000126991
									0.57646	0.01247	-0.04755	-0.000726973	0.57524	0.0115	-0.03898	-2.60142e-06	0.57558	0.01153	-0.03815	0.00014869	0.58155	0.0117	-0.04064	-0.000129909
									0.57716	0.01247	-0.04742	-0.00073327	0.57594	0.0115	-0.03888	-6.34441e-06	0.57629	0.01152	-0.03805	0.000147022	0.58225	0.01169	-0.04054	-0.000132938
									0.57786	0.01247	-0.0473	-0.000739636	0.57665	0.0115	-0.03878	-1.01782e-05	0.57699	0.01152	-0.03794	0.000145297	0.58296	0.01169	-0.04044	-0.000136082
									0.57855	0.01246	-0.04718	-0.00074607	0.57736	0.0115	-0.03867	-1.4105e-05	0.57769	0.01152	-0.03784	0.000143513	0.58366	0.01169	-0.04034	-0.000139344
									0.57925	0.01246	-0.04706	-0.000752573	0.57806	0.01149	-0.03857	-1.8127e-05	0.5784	0.01151	-0.03774	0.000141667	0.58436	0.01168	-0.04023	-0.000142728
									0.57995	0.01246	-0.04694	-0.000759147	0.57877	0.01149	-0.03846	-2.22465e-05	0.5791	0.01151	-0.03763	0.000139758	0.58507	0.01168	-0.04013	-0.000146238
									0.58065	0.01246	-0.04682	-0.000765792	0.57948	0.01149	-0.03836	-2.6466e-05	0.57981	0.01151	-0.03753	0.000137784	0.58577	0.01168	-0.04003	-0.000149876
									0.58134	0.01245	-0.0467	-0.000772508	0.58018	0.01149	-0.03826	-3.07878e-05	0.58051	0.0115	-0.03742	0.000135742	0.58648	0.01167	-0.03993	-0.000153648
									0.58204	0.01245	-0.04658	-0.000779298	0.58089	0.01149	-0.03815	-3.52144e-05	0.58121	0.0115	-0.03732	0.000133631	0.58718	0.01167	-0.03983	-0.000157558
									0.58274	0.01245	-0.04645	-0.000786161	0.58159	0.01148	-0.03805	-3.97484e-05	0.58192	0.0115	-0.03722	0.000131447	0.58789	0.01167	-0.03972	-0.000161608
									0.58344	0.01244	-0.04633	-0.000793098	0.5823	0.01148	-0.03794	-4.43924e-05	0.58262	0.01149	-0.03711	0.000129188	0.58859	0.01166	-0.03962	-0.000165805
									0.58414	0.01244	-0.04621	-0.00080011	0.58301	0.01148	-0.03784	-4.9149e-05	0.58333	0.01149	-0.03701	0.000126851	0.5893	0.01166	-0.03952	-0.000170152
									0.58483	0.01244	-0.04609	-0.000807199	0.58371	0.01148	-0.03774	-5.40209e-05	0.58403	0.01149	-0.0369	0.000124435	0.59	0.01166	-0.03942	-0.000174654
									0.58553	0.01244	-0.04597	-0.000814365	0.58442	0.01147	-0.03763	-5.90111e-05	0.58474	0.01148	-0.0369	0.000124326	0.5907	0.01166	-0.03932	-0.000179316
									0.58623	0.01243	-0.04585	-0.000821609	0.58513	0.01147	-0.03753	-6.41222e-05	0.58544	0.01148	-0.0368	0.000121935	0.59141	0.01165	-0.03921	-0.000184141
									0.58693	0.01243	-0.04573	-0.000828932	0.58583	0.01147	-0.03742	-6.93573e-05	0.58614	0.01147	-0.0367	0.000119351	0.59211	0.01165	-0.03911	-0.000189136
									0.58763	0.01243	-0.0456	-0.000836335	0.58654	0.01147	-0.03732	-7.47194e-05	0.58685	0.01147	-0.03659	0.000116677	0.59282	0.01165	-0.03901	-0.000194306
									0.58832	0.01242	-0.04548	-0.000843818	0.58724	0.01146	-0.03722	-8.02116e-05	0.58755	0.01147	-0.03649	0.000113912	0.59352	0.01164	-0.03891	-0.000199654
									0.58902	0.01242	-0.04536	-0.000851384	0.58795	0.01146	-0.03711	-8.58369e-05	0.58826	0.01146	-0.03638	0.000111052	0.59423	0.01164	-0.03881	-0.000205188
									0.58972	0.01242	-0.04524	-0.000859033	0.58866	0.01146	-0.03701	-9.15987e-05	0.58896	0.01146	-0.03628	0.000108094	0.59493	0.01164	-0.0387	-0.000210912
									0.59042	0.01242	-0.04512	-0.000866765	0.58936	0.01146	-0.0369	-9.75002e-05	0.58967	0.01146	-0.03618	0.000105035	0.59563	0.01163	-0.0386	-0.000216832
									0.59112	0.01241	-0.045	-0.000874583	0.59007	0.01145	-0.0368	-0.000103545	0.59037	0.01145	-0.03607	0.000101871	0.59634	0.01163	-0.0385	-0.000222954
									0.59181	0.01241	-0.04488	-0.000882486	0.59078	0.01145	-0.0367	-0.000109736	0.59107	0.01145	-0.03597	9.85984e-05	0.59704	0.01163	-0.0384	-0.000229284
									0.59251	0.01241	-0.04476	-0.000890477	0.59148	0.01145	-0.03659	-0.000116078	0.59178	0.01145	-0.03586	9.52138e-05	0.59775	0.01162	-0.0383	-0.000235827
									0.59321	0.0124	-0.04463	-0.000898556	0.59219	0.01145	-0.03649	-0.000122573	0.59248	0.01144	-0.03576	9.17132e-05	0.59845	0.01162	-0.03819	-0.000242591
									0.59391	0.0124	-0.04451	-0.000906725	0.59289	0.01144	-0.03638	-0.000129226	0.59319	0.01144	-0.03566	8.80926e-05	0.59916	0.01162	-0.03809	-0.000249582
									0.5946	0.0124	-0.04439	-0.000914985	0.5936	0.01144	-0.03628	-0.00013604	0.59389	0.01144	-0.03555	8.43479e-05	0.59986	0.01161	-0.03799	-0.000256806
									0.5953	0.0124	-0.04427	-0.000923336	0.59431	0.01144	-0.03618	-0.000143019	0.59459	0.01143	-0.03545	8.0475e-05	0.60057	0.01161	-0.03789	-0.00026427
									0.596	0.01239	-0.04415	-0.00093178	0.59501	0.01144	-0.03607	-0.000150168	0.5953	0.01143	-0.03534	7.64693e-05	0.60127	0.01161	-0.03779	-0.000271981
									0.5967	0.01239	-0.04403	-0.000940319	0.59572	0.01144	-0.03597	-0.00015749	0.596	0.01143	-0.03524	7.23263e-05	0.60197	0.0116	-0.03768	-0.000279947
									0.5974	0.01239	-0.04391	-0.000948953	0.59642	0.01143	-0.03586	-0.00016499	0.59671	0.01142	-0.03514	6.80414e-05	0.60268	0.0116	-0.03758	-0.000288174
									0.59809	0.01239	-0.04378	-0.000957685	0.59713	0.01143	-0.03576	-0.000172671	0.59741	0.01142	-0.03503	6.36096e-05	0.60338	0.0116	-0.03748	-0.000296671
									0.59879	0.01238	-0.04366	-0.000966515	0.59784	0.01143	-0.03566	-0.000180539	0.59812	0.01142	-0.03493	5.9026e-05	0.60409	0.0116	-0.03738	-0.000305446
									0.59949	0.01238	-0.04354	-0.000975444	0.59854	0.01143	-0.03555	-0.000188598	0.59882	0.01141	-0.0349	5.77414e-05	0.60479	0.01159	-0.03728	-0.000314505
									0.60019	0.01238	-0.04342	-0.000984475	0.59925	0.01142	-0.03545	-0.000196852	0.59952	0.01141	-0.03482	5.42852e-05	0.6055	0.01159	-0.03717	-0.000323858
									0.60089	0.01237	-0.0433	-0.000993608	0.59996	0.01142	-0.03534	-0.000205306	0.60023	0.01141	-0.03472	4.93821e-05	0.6062	0.01159	-0.03707	-0.000333513
									0.60158	0.01237	-0.04318	-0.001	0.60066	0.01142	-0.03524	-0.000213966	0.60093	0.0114	-0.03462	4.43109e-05	0.60691	0.01158	-0.03697	-0.000343479
									0.60228	0.01237	-0.04306	-0.00101	0.60137	0.01142	-0.03514	-0.000222835	0.60164	0.0114	-0.03451	3.90659e-05	0.60761	0.01158	-0.03687	-0.000353765
									0.60298	0.01237	-0.04294	-0.00102	0.60207	0.01141	-0.03503	-0.00023192	0.60234	0.0114	-0.03441	3.36412e-05	0.60831	0.01158	-0.03677	-0.000364379
									0.60368	0.01236	-0.04281	-0.00103	0.60278	0.01141	-0.03493	-0.000241224	0.60305	0.01139	-0.0343	2.80306e-05	0.60902	0.01157	-0.03666	-0.000375331
									0.60438	0.01236	-0.04269	-0.00104	0.60349	0.01141	-0.03482	-0.000250755	0.60375	0.01139	-0.0342	2.22277e-05	0.60972	0.01157	-0.03656	-0.000386631
									0.60507	0.01236	-0.04257	-0.00105	0.60419	0.01141	-0.03472	-0.000260517	0.60445	0.01139	-0.0341	1.6226e-05	0.61043	0.01157	-0.03646	-0.00039829
									0.60577	0.01235	-0.04245	-0.00106	0.6049	0.0114	-0.03462	-0.000270515	0.60516	0.01138	-0.03399	1.00186e-05	0.61113	0.01156	-0.03636	-0.000410316
									0.60647	0.01235	-0.04233	-0.00107	0.60561	0.0114	-0.03451	-0.000280756	0.60586	0.01138	-0.03389	3.59846e-06	0.61184	0.01156	-0.03626	-0.00042272
									0.60717	0.01235	-0.04221	-0.00108	0.60631	0.0114	-0.03441	-0.000291245	0.60657	0.01138	-0.03378	-3.04166e-06	0.61254	0.01156	-0.03615	-0.000435514
									0.60786	0.01235	-0.04209	-0.00109	0.60702	0.0114	-0.0343	-0.000301989	0.60727	0.01137	-0.03368	-9.90933e-06	0.61325	0.01155	-0.03605	-0.000448709
									0.60856	0.01234	-0.04197	-0.0011	0.60772	0.0114	-0.0342	-0.000312994	0.60797	0.01137	-0.03358	-1.70123e-05	0.61395	0.01155	-0.03595	-0.000462315
									0.60926	0.01234	-0.04184	-0.00111	0.60843	0.01139	-0.0341	-0.000324265	0.60868	0.01137	-0.03347	-2.43588e-05	0.61465	0.01155	-0.03585	-0.000476344
									0.60996	0.01234	-0.04172	-0.00112	0.60914	0.01139	-0.03399	-0.000335809	0.60938	0.01136	-0.03337	-3.19569e-05	0.61536	0.01154	-0.03575	-0.000490808
									0.61066	0.01233	-0.0416	-0.00113	0.60984	0.01139	-0.03389	-0.000347634	0.61009	0.01136	-0.03326	-3.98155e-05	0.61606	0.01154	-0.03564	-0.00050572
									0.61135	0.01233	-0.04148	-0.00114	0.61055	0.01139	-0.03378	-0.000359745	0.61079	0.01136	-0.03316	-4.79433e-05	0.61677	0.01154	-0.03554	-0.000521093
									0.61205	0.01233	-0.04136	-0.00116	0.61126	0.01138	-0.03368	-0.000372151	0.6115	0.01135	-0.03306	-5.63497e-05	0.61747	0.01153	-0.03544	-0.000536938
									0.61275	0.01233	-0.04124	-0.00117	0.61196	0.01138	-0.03358	-0.000384857	0.6122	0.01135	-0.033	-6.10329e-05	0.61818	0.01153	-0.03534	-0.00055327
									0.61345	0.01232	-0.04112	-0.00118	0.61267	0.01138	-0.03347	-0.000397871	0.6129	0.01135	-0.03295	-6.50441e-05	0.61888	0.01153	-0.03524	-0.000570102
									0.61415	0.01232	-0.04099	-0.00119	0.61337	0.01138	-0.03337	-0.000411201	0.61361	0.01134	-0.03285	-7.40365e-05	0.61958	0.01153	-0.03513	-0.000587448
									0.61484	0.01232	-0.04087	-0.0012	0.61408	0.01137	-0.03326	-0.000424854	0.61431	0.01134	-0.03274	-8.33371e-05	0.62029	0.01152	-0.03503	-0.000605322
									0.61554	0.01232	-0.04075	-0.00121	0.61479	0.01137	-0.03316	-0.000438838	0.61502	0.01134	-0.03264	-9.29563e-05	0.62099	0.01152	-0.03493	-0.000623739
									0.61624	0.01231	-0.04063	-0.00122	0.61549	0.01137	-0.03306	-0.000453162	0.61572	0.01133	-0.03254	-0.000102905	0.6217	0.01152	-0.03483	-0.000642715
									0.61694	0.01231	-0.04051	-0.00124	0.6162	0.01137	-0.03295	-0.000467833	0.61642	0.01133	-0.03243	-0.000113195	0.6224	0.01151	-0.03473	-0.000662265
									0.61764	0.01231	-0.04039	-0.00125	0.6169	0.01136	-0.03285	-0.000482859	0.61713	0.01133	-0.03233	-0.000123837	0.62311	0.01151	-0.03462	-0.000682404
									0.61833	0.0123	-0.04027	-0.00126	0.61761	0.01136	-0.03274	-0.000498251	0.61783	0.01132	-0.03222	-0.000134845	0.62381	0.01151	-0.03452	-0.00070315
									0.61903	0.0123	-0.04015	-0.00127	0.61832	0.01136	-0.03264	-0.000514015	0.61854	0.01132	-0.03212	-0.000146229	0.62452	0.0115	-0.03442	-0.000724519
									0.61973	0.0123	-0.04002	-0.00129	0.61902	0.01136	-0.03254	-0.000530162	0.61924	0.01132	-0.03202	-0.000158003	0.62522	0.0115	-0.03432	-0.000746528
									0.62043	0.0123	-0.0399	-0.0013	0.61973	0.01136	-0.03243	-0.0005467	0.61995	0.01131	-0.03191	-0.000170181	0.62592	0.0115	-0.03422	-0.000769195
									0.62112	0.01229	-0.03978	-0.00131	0.62044	0.01135	-0.03233	-0.00056364	0.62065	0.01131	-0.03181	-0.000182777	0.62663	0.01149	-0.03411	-0.000792539
									0.62182	0.01229	-0.03966	-0.00132	0.62114	0.01135	-0.03222	-0.00058099	0.62135	0.01131	-0.0317	-0.000195803	0.62733	0.01149	-0.03401	-0.000816577
									0.62252	0.01229	-0.03954	-0.00134	0.62185	0.01135	-0.03212	-0.000598762	0.62206	0.0113	-0.0316	-0.000209277	0.62804	0.01149	-0.03391	-0.000841329
									0.62322	0.01228	-0.03942	-0.00135	0.62255	0.01135	-0.03202	-0.000616964	0.62276	0.0113	-0.0315	-0.000223212	0.62874	0.01148	-0.03381	-0.000866815
									0.62392	0.01228	-0.0393	-0.00137	0.62326	0.01134	-0.03191	-0.000635608	0.62347	0.0113	-0.03139	-0.000237624	0.62945	0.01148	-0.03371	-0.000893055
									0.62461	0.01228	-0.03917	-0.00138	0.62397	0.01134	-0.03181	-0.000654704	0.62417	0.01129	-0.03129	-0.000252531	0.63015	0.01148	-0.0336	-0.00092007
									0.62531	0.01228	-0.03905	-0.00139	0.62467	0.01134	-0.0317	-0.000674263	0.62488	0.01129	-0.03118	-0.000267948	0.63086	0.01147	-0.0335	-0.00094788
									0.62601	0.01227	-0.03893	-0.00141	0.62538	0.01134	-0.0316	-0.000694296	0.62558	0.01128	-0.03108	-0.000283893	0.63156	0.01147	-0.0334	-0.000976508
									0.62671	0.01227	-0.03881	-0.00142	0.62609	0.01133	-0.0315	-0.000714816	0.62628	0.01128	-0.031	-0.000296591	0.63226	0.01147	-0.0333	-0.00101
									0.62741	0.01227	-0.03869	-0.00144	0.62679	0.01133	-0.03139	-0.000735833	0.62699	0.01128	-0.03098	-0.000300385	0.63297	0.01147	-0.0332	-0.00104
									0.6281	0.01227	-0.03857	-0.00145	0.6275	0.01133	-0.03129	-0.000757359	0.62769	0.01127	-0.03087	-0.000317443	0.63367	0.01146	-0.03309	-0.00107
									0.6288	0.01226	-0.03845	-0.00147	0.6282	0.01133	-0.03118	-0.000779408	0.6284	0.01127	-0.03077	-0.000335084	0.63438	0.01146	-0.03299	-0.0011
									0.6295	0.01226	-0.03833	-0.00148	0.62891	0.01132	-0.03108	-0.000801992	0.6291	0.01127	-0.03066	-0.00035333	0.63508	0.01146	-0.03289	-0.00113
									0.6302	0.01226	-0.0382	-0.0015	0.62962	0.01132	-0.03098	-0.000825123	0.6298	0.01126	-0.03056	-0.000372202	0.63579	0.01145	-0.03279	-0.00117
									0.6309	0.01225	-0.03808	-0.00152	0.63032	0.01132	-0.03087	-0.000848816	0.63051	0.01126	-0.03046	-0.00039172	0.63649	0.01145	-0.03269	-0.0012
									0.63159	0.01225	-0.03796	-0.00153	0.63103	0.01132	-0.03077	-0.000873083	0.63121	0.01126	-0.03035	-0.000411907	0.63719	0.01145	-0.03258	-0.00124
									0.63229	0.01225	-0.03784	-0.00155	0.63174	0.01132	-0.03066	-0.000897939	0.63192	0.01125	-0.03025	-0.000432786	0.6379	0.01144	-0.03248	-0.00127
									0.63299	0.01225	-0.03772	-0.00157	0.63244	0.01131	-0.03056	-0.000923397	0.63262	0.01125	-0.03014	-0.00045438	0.6386	0.01144	-0.03238	-0.00131
									0.63369	0.01224	-0.0376	-0.00158	0.63315	0.01131	-0.03046	-0.000949473	0.63333	0.01125	-0.03004	-0.000476714	0.63931	0.01144	-0.03228	-0.00135
									0.63438	0.01224	-0.03748	-0.0016	0.63385	0.01131	-0.03035	-0.000976182	0.63403	0.01124	-0.02994	-0.000499814	0.64001	0.01143	-0.03218	-0.00139
									0.63508	0.01224	-0.03735	-0.00162	0.63456	0.01131	-0.03025	-0.001	0.63473	0.01124	-0.02983	-0.000523705	0.64072	0.01143	-0.03207	-0.00143
									0.63578	0.01223	-0.03723	-0.00164	0.63527	0.0113	-0.03014	-0.00103	0.63544	0.01124	-0.02973	-0.000548415	0.64142	0.01143	-0.03197	-0.00148
									0.63648	0.01223	-0.03711	-0.00165	0.63597	0.0113	-0.03004	-0.00106	0.63614	0.01123	-0.02962	-0.000573972	0.64213	0.01142	-0.03187	-0.00152
									0.63718	0.01223	-0.03699	-0.00167	0.63668	0.0113	-0.02994	-0.00109	0.63685	0.01123	-0.02952	-0.000600404	0.64283	0.01142	-0.03177	-0.00157
									0.63787	0.01223	-0.03687	-0.00169	0.63738	0.0113	-0.02983	-0.00112	0.63755	0.01123	-0.02942	-0.000627743	0.64353	0.01142	-0.03167	-0.00161
									0.63857	0.01222	-0.03675	-0.00171	0.63809	0.01129	-0.02973	-0.00115	0.63826	0.01122	-0.02931	-0.000656018	0.64424	0.01141	-0.03156	-0.00166
									0.63927	0.01222	-0.03663	-0.00173	0.6388	0.01129	-0.02962	-0.00118	0.63896	0.01122	-0.02921	-0.000685262	0.64494	0.01141	-0.03146	-0.00171
									0.63997	0.01222	-0.03651	-0.00175	0.6395	0.01129	-0.02952	-0.00121	0.63966	0.01122	-0.0291	-0.000715508	0.64565	0.01141	-0.03136	-0.00176
									0.64067	0.01222	-0.03638	-0.00177	0.64021	0.01129	-0.02942	-0.00125	0.64037	0.01121	-0.029	-0.000746791	0.64635	0.01141	-0.03126	-0.00181
									0.64136	0.01221	-0.03626	-0.0018	0.64092	0.01129	-0.02931	-0.00128	0.64107	0.01121	-0.029	-0.000746882	0.64706	0.0114	-0.03116	-0.00187
									0.64206	0.01221	-0.03614	-0.00182	0.64162	0.01128	-0.02921	-0.00132	0.64178	0.01121	-0.0289	-0.000779145	0.64776	0.0114	-0.03105	-0.00192
									0.64276	0.01221	-0.03602	-0.00184	0.64233	0.01128	-0.0291	-0.00135	0.64248	0.0112	-0.02879	-0.000812609	0.64847	0.0114	-0.03095	-0.00198
									0.64346	0.0122	-0.0359	-0.00186	0.64303	0.01128	-0.029	-0.00139	0.64318	0.0112	-0.02869	-0.000847219	0.64917	0.01139	-0.03085	-0.00204
									0.64416	0.0122	-0.03578	-0.00189	0.64374	0.01128	-0.0289	-0.00143	0.64389	0.0112	-0.02858	-0.000883015	0.64987	0.01139	-0.03075	-0.00209
									0.64485	0.0122	-0.03566	-0.00191	0.64445	0.01127	-0.02879	-0.00146	0.64459	0.01119	-0.02848	-0.000920038	0.65058	0.01139	-0.03065	-0.00216
									0.64555	0.0122	-0.03554	-0.00193	0.64515	0.01127	-0.02869	-0.0015	0.6453	0.01119	-0.02838	-0.000958329	0.65128	0.01138	-0.03054	-0.00222
									0.64625	0.01219	-0.03541	-0.00196	0.64586	0.01127	-0.02858	-0.00154	0.646	0.01119	-0.02827	-0.000997933	0.65199	0.01138	-0.03044	-0.00228
									0.64695	0.01219	-0.03529	-0.00199	0.64657	0.01127	-0.02848	-0.00158	0.64671	0.01118	-0.02817	-0.00104	0.65269	0.01138	-0.03034	-0.00235
									0.64765	0.01219	-0.03517	-0.00201	0.64727	0.01126	-0.02838	-0.00163	0.64741	0.01118	-0.02806	-0.00108	0.6534	0.01137	-0.03024	-0.00242
									0.64834	0.01219	-0.03505	-0.00204	0.64798	0.01126	-0.02827	-0.00167	0.64811	0.01118	-0.02796	-0.00113	0.6541	0.01137	-0.03014	-0.00249
									0.64904	0.01218	-0.03493	-0.00207	0.64868	0.01126	-0.02817	-0.00171	0.64882	0.01117	-0.02786	-0.00117	0.6548	0.01137	-0.03003	-0.00256
									0.64974	0.01218	-0.03481	-0.0021	0.64939	0.01126	-0.02806	-0.00176	0.64952	0.01117	-0.02775	-0.00122	0.65551	0.01136	-0.02993	-0.00264
									0.65044	0.01218	-0.03469	-0.00213	0.6501	0.01126	-0.02796	-0.00181	0.65023	0.01117	-0.02765	-0.00127	0.65621	0.01136	-0.02983	-0.00271
									0.65113	0.01217	-0.03456	-0.00216	0.6508	0.01125	-0.02786	-0.00185	0.65093	0.01116	-0.02754	-0.00132	0.65692	0.01136	-0.02973	-0.00279
									0.65183	0.01217	-0.03444	-0.00219	0.65151	0.01125	-0.02775	-0.0019	0.65164	0.01116	-0.02744	-0.00137	0.65762	0.01135	-0.02963	-0.00287
									0.65253	0.01217	-0.03432	-0.00222	0.65222	0.01125	-0.02765	-0.00195	0.65234	0.01116	-0.02734	-0.00142	0.65833	0.01135	-0.02952	-0.00296
									0.65323	0.01217	-0.0342	-0.00225	0.65292	0.01125	-0.02754	-0.002	0.65304	0.01115	-0.02723	-0.00148	0.65903	0.01135	-0.02942	-0.00304
									0.65393	0.01216	-0.03408	-0.00229	0.65363	0.01124	-0.02744	-0.00205	0.65375	0.01115	-0.02713	-0.00153	0.65974	0.01135	-0.02932	-0.00313
									0.65462	0.01216	-0.03396	-0.00232	0.65433	0.01124	-0.02734	-0.00211	0.65445	0.01115	-0.0271	-0.00155	0.66044	0.01134	-0.02922	-0.00322
									0.65532	0.01216	-0.03384	-0.00236	0.65504	0.01124	-0.02723	-0.00216	0.65516	0.01114	-0.02702	-0.00159	0.66114	0.01134	-0.02912	-0.00331
									0.65602	0.01216	-0.03372	-0.0024	0.65575	0.01124	-0.02713	-0.00222	0.65586	0.01114	-0.02692	-0.00165	0.66185	0.01134	-0.02901	-0.00341
									0.65672	0.01215	-0.03359	-0.00244	0.65645	0.01123	-0.02702	-0.00228	0.65656	0.01114	-0.02682	-0.00172	0.66255	0.01133	-0.02891	-0.00351
									0.65742	0.01215	-0.03347	-0.00248	0.65716	0.01123	-0.02692	-0.00234	0.65727	0.01113	-0.02671	-0.00178	0.66326	0.01133	-0.02881	-0.00361
									0.65811	0.01215	-0.03335	-0.00252	0.65786	0.01123	-0.02682	-0.0024	0.65797	0.01113	-0.02661	-0.00185	0.66396	0.01133	-0.02871	-0.00371
									0.65881	0.01214	-0.03323	-0.00257	0.65857	0.01123	-0.02671	-0.00246	0.65868	0.01113	-0.0265	-0.00192	0.66467	0.01132	-0.02861	-0.00382
									0.65951	0.01214	-0.03311	-0.00261	0.65928	0.01123	-0.02661	-0.00252	0.65938	0.01112	-0.0264	-0.00199	0.66537	0.01132	-0.0285	-0.00392
									0.66021	0.01214	-0.03299	-0.00266	0.65998	0.01122	-0.0265	-0.00259	0.66009	0.01112	-0.0263	-0.00207	0.66608	0.01132	-0.0284	-0.00404
									0.66091	0.01214	-0.03287	-0.00271	0.66069	0.01122	-0.0264	-0.00265	0.66079	0.01112	-0.02619	-0.00215	0.66678	0.01131	-0.0283	-0.00415
									0.6616	0.01213	-0.03274	-0.00276	0.6614	0.01122	-0.0263	-0.00272	0.66149	0.01111	-0.02609	-0.00223	0.66748	0.01131	-0.0282	-0.00427
									0.6623	0.01213	-0.03262	-0.00281	0.6621	0.01122	-0.02619	-0.00279	0.6622	0.01111	-0.02598	-0.00231	0.66819	0.01131	-0.0281	-0.00439
									0.663	0.01213	-0.0325	-0.00287	0.66281	0.01121	-0.02609	-0.00286	0.6629	0.0111	-0.02588	-0.0024	0.66889	0.0113	-0.02799	-0.00452
									0.6637	0.01213	-0.03238	-0.00293	0.66351	0.01121	-0.02598	-0.00293	0.66361	0.0111	-0.02578	-0.00249	0.6696	0.0113	-0.02789	-0.00464
									0.66439	0.01212	-0.03226	-0.00299	0.66422	0.01121	-0.02588	-0.00301	0.66431	0.0111	-0.02567	-0.00258	0.6703	0.0113	-0.02779	-0.00478
									0.66509	0.01212	-0.03214	-0.00305	0.66493	0.01121	-0.02578	-0.00309	0.66502	0.01109	-0.02557	-0.00267	0.67101	0.01129	-0.02769	-0.00491
									0.66579	0.01212	-0.03202	-0.00312	0.66563	0.01121	-0.02567	-0.00316	0.66572	0.01109	-0.02546	-0.00277	0.67171	0.01129	-0.02759	-0.00505
									0.66649	0.01211	-0.0319	-0.00319	0.66634	0.0112	-0.02557	-0.00324	0.66642	0.01109	-0.02536	-0.00287	0.67242	0.01129	-0.02748	-0.00519
									0.66719	0.01211	-0.03177	-0.00326	0.66705	0.0112	-0.02546	-0.00333	0.66713	0.01108	-0.02526	-0.00298	0.67312	0.01129	-0.02738	-0.00534
									0.66788	0.01211	-0.03165	-0.00333	0.66775	0.0112	-0.02536	-0.00341	0.66783	0.01108	-0.02515	-0.00309	0.67382	0.01128	-0.02728	-0.00549
									0.66858	0.01211	-0.03153	-0.00341	0.66846	0.0112	-0.02526	-0.0035	0.66854	0.01108	-0.0251	-0.00314	0.67453	0.01128	-0.02718	-0.00564
									0.66928	0.0121	-0.03141	-0.00349	0.66916	0.01119	-0.02515	-0.00359	0.66924	0.01107	-0.02505	-0.0032	0.67523	0.01128	-0.02708	-0.0058
									0.66998	0.0121	-0.03129	-0.00358	0.66987	0.01119	-0.02505	-0.00368	0.66994	0.01107	-0.02494	-0.00332	0.67594	0.01127	-0.02697	-0.00596
									0.67068	0.0121	-0.03117	-0.00367	0.67058	0.01119	-0.02494	-0.00377	0.67065	0.01107	-0.02484	-0.00344	0.67664	0.01127	-0.02687	-0.00613
									0.67137	0.0121	-0.03105	-0.00376	0.67128	0.01119	-0.02484	-0.00387	0.67135	0.01106	-0.02474	-0.00356	0.67735	0.01127	-0.02677	-0.0063
									0.67207	0.01209	-0.03092	-0.00386	0.67199	0.01118	-0.02474	-0.00396	0.67206	0.01106	-0.02463	-0.00369	0.67805	0.01126	-0.02667	-0.00648
									0.67277	0.01209	-0.0308	-0.00397	0.6727	0.01118	-0.02463	-0.00406	0.67276	0.01106	-0.02453	-0.00382	0.67875	0.01126	-0.02657	-0.00666
									0.67347	0.01209	-0.03068	-0.00407	0.6734	0.01118	-0.02453	-0.00416	0.67347	0.01105	-0.02442	-0.00396	0.67946	0.01126	-0.02646	-0.00685
									0.67417	0.01208	-0.03056	-0.00419	0.67411	0.01118	-0.02442	-0.00427	0.67417	0.01105	-0.02432	-0.0041	0.68016	0.01125	-0.02636	-0.00704
									0.67486	0.01208	-0.03044	-0.00431	0.67481	0.01118	-0.02432	-0.00438	0.67487	0.01105	-0.02422	-0.00425	0.68087	0.01125	-0.02626	-0.00723
									0.67556	0.01208	-0.03032	-0.00444	0.67552	0.01117	-0.02422	-0.00449	0.67558	0.01104	-0.02411	-0.0044	0.68157	0.01125	-0.02616	-0.00743
									0.67626	0.01208	-0.0302	-0.00457	0.67623	0.01117	-0.02411	-0.0046	0.67628	0.01104	-0.02401	-0.00456	0.68228	0.01124	-0.02606	-0.00764
									0.67696	0.01207	-0.03008	-0.00471	0.67693	0.01117	-0.02401	-0.00471	0.67699	0.01104	-0.0239	-0.00472	0.68298	0.01124	-0.02595	-0.00785
									0.67765	0.01207	-0.02995	-0.00486	0.67764	0.01117	-0.0239	-0.00483	0.67769	0.01103	-0.0238	-0.00489	0.68369	0.01124	-0.02585	-0.00807
									0.67835	0.01207	-0.02983	-0.00501	0.67834	0.01116	-0.0238	-0.00495	0.67839	0.01103	-0.0237	-0.00507	0.68439	0.01123	-0.02575	-0.00829
									0.67905	0.01207	-0.02971	-0.00518	0.67905	0.01116	-0.0237	-0.00508	0.6791	0.01103	-0.02359	-0.00525	0.68509	0.01123	-0.02565	-0.00852
									0.67975	0.01206	-0.02959	-0.00535	0.67976	0.01116	-0.02359	-0.0052	0.6798	0.01102	-0.02349	-0.00543	0.6858	0.01123	-0.02555	-0.00876
									0.68045	0.01206	-0.02947	-0.00554	0.68046	0.01116	-0.02349	-0.00533	0.68051	0.01102	-0.02338	-0.00563	0.6865	0.01122	-0.02544	-0.009
									0.68114	0.01206	-0.02935	-0.00573	0.68117	0.01116	-0.02338	-0.00547	0.68121	0.01102	-0.02328	-0.00583	0.68721	0.01122	-0.02534	-0.00925
									0.68184	0.01206	-0.02923	-0.00593	0.68188	0.01115	-0.02328	-0.0056	0.68192	0.01101	-0.0232	-0.00598	0.68791	0.01122	-0.02524	-0.0095
									0.68254	0.01205	-0.02911	-0.00615	0.68258	0.01115	-0.02318	-0.00574	0.68262	0.01101	-0.02318	-0.00603	0.68862	0.01122	-0.02514	-0.00977
									0.68324	0.01205	-0.02898	-0.00637	0.68329	0.01115	-0.02307	-0.00589	0.68332	0.01101	-0.02307	-0.00625	0.68932	0.01121	-0.02504	-0.01003
									0.68394	0.01205	-0.02886	-0.00661	0.68399	0.01115	-0.02297	-0.00603	0.68403	0.011	-0.02297	-0.00647	0.69003	0.01121	-0.02493	-0.01031
									0.68463	0.01204	-0.02874	-0.00687	0.6847	0.01114	-0.02286	-0.00618	0.68473	0.011	-0.02286	-0.0067	0.69073	0.01121	-0.02483	-0.01059
									0.68533	0.01204	-0.02862	-0.00713	0.68541	0.01114	-0.02276	-0.00634	0.68544	0.011	-0.02276	-0.00693	0.69143	0.0112	-0.02473	-0.01088
									0.68603	0.01204	-0.0285	-0.00742	0.68611	0.01114	-0.02266	-0.00649	0.68614	0.01099	-0.02266	-0.00718	0.69214	0.0112	-0.02463	-0.01118
									0.68673	0.01204	-0.02838	-0.00772	0.68682	0.01114	-0.02255	-0.00665	0.68685	0.01099	-0.02255	-0.00743	0.69284	0.0112	-0.02453	-0.01149
									0.68743	0.01203	-0.02826	-0.00803	0.68753	0.01114	-0.02245	-0.00682	0.68755	0.01099	-0.02245	-0.00769	0.69355	0.01119	-0.02442	-0.0118
									0.68812	0.01203	-0.02813	-0.00837	0.68823	0.01113	-0.02234	-0.00699	0.68825	0.01098	-0.02234	-0.00796	0.69425	0.01119	-0.02432	-0.01212
									0.68882	0.01203	-0.02801	-0.00872	0.68894	0.01113	-0.02224	-0.00716	0.68896	0.01098	-0.02224	-0.00824	0.69496	0.01119	-0.02422	-0.01245
									0.68952	0.01203	-0.02789	-0.0091	0.68964	0.01113	-0.02214	-0.00734	0.68966	0.01098	-0.02214	-0.00853	0.69566	0.01118	-0.02412	-0.01279
									0.69022	0.01202	-0.02777	-0.0095	0.69035	0.01113	-0.02203	-0.00752	0.69037	0.01097	-0.02203	-0.00883	0.69636	0.01118	-0.02402	-0.01314
									0.69091	0.01202	-0.02765	-0.00992	0.69106	0.01112	-0.02193	-0.00771	0.69107	0.01097	-0.02193	-0.00914	0.69707	0.01118	-0.02391	-0.0135
									0.69161	0.01202	-0.02753	-0.01037	0.69176	0.01112	-0.02182	-0.0079	0.69177	0.01097	-0.02182	-0.00946	0.69777	0.01117	-0.02381	-0.01386
									0.69231	0.01201	-0.02741	-0.01084	0.69247	0.01112	-0.02172	-0.00809	0.69248	0.01096	-0.02172	-0.00979	0.69848	0.01117	-0.02371	-0.01424
									0.69301	0.01201	-0.02729	-0.01134	0.69318	0.01112	-0.02162	-0.00829	0.69318	0.01096	-0.02162	-0.01013	0.69918	0.01117	-0.02361	-0.01463
									0.69371	0.01201	-0.02716	-0.01187	0.69388	0.01111	-0.02151	-0.0085	0.69389	0.01096	-0.02151	-0.01048	0.69989	0.01116	-0.02351	-0.01502
									0.6944	0.01201	-0.02704	-0.01244	0.69459	0.01111	-0.02141	-0.00871	0.69459	0.01095	-0.02141	-0.01085	0.70059	0.01116	-0.0234	-0.01543
									0.6951	0.012	-0.02692	-0.01303	0.69529	0.01111	-0.0213	-0.00892	0.6953	0.01095	-0.0213	-0.01123	0.7013	0.01116	-0.0233	-0.01585
									0.6958	0.012	-0.0268	-0.01367	0.696	0.01111	-0.0212	-0.00914	0.696	0.01095	-0.0212	-0.01162	0.702	0.01116	-0.0232	-0.01627
