# Supplementary material for: Direct time-resolved observation of surface-bound carbon dioxide radical anions on metallic nanocatalysts
Source: Nat Commun. 2023 Nov 6;14:7116. doi: 10.1038/s41467-023-42936-6 (PMC10628153; doi:10.1038/s41467-023-42936-6)
Supplement: Supplementary file 4 — Source Data [file 41467_2023_42936_MOESM4_ESM.zip › Source Data/Figure 1/Figure 1j.xlsx]

## Sheet: Sheet1
Figure 1j
300.205	0.02701	300.205	0.02334	300.205	0.02088	300.205	0.01762	300.205	0.01067	300.205	0.01048	300.205	0.00912
300.425	0.02699	300.425	0.02331	300.425	0.02084	300.425	0.01754	300.425	0.01068	300.425	0.01049	300.425	0.00906
300.645	0.02697	300.645	0.02328	300.645	0.0208	300.645	0.01745	300.645	0.01068	300.645	0.0105	300.645	0.00899
300.761	0.02696	300.761	0.02327	300.761	0.02078	300.761	0.01741	300.761	0.01068	300.761	0.01051	300.761	0.00896
300.865	0.02696	300.865	0.02325	300.865	0.02076	300.865	0.01737	300.865	0.01068	300.865	0.01052	300.865	0.00893
301.085	0.02694	301.085	0.02323	301.085	0.02073	301.085	0.01728	301.085	0.01068	301.085	0.01053	301.085	0.00887
301.305	0.02691	301.305	0.0232	301.305	0.02069	301.305	0.0172	301.305	0.01068	301.305	0.01054	301.305	0.0088
301.318	0.02691	301.318	0.02319	301.318	0.02069	301.318	0.01719	301.318	0.01068	301.318	0.01054	301.318	0.0088
301.525	0.02689	301.525	0.02317	301.525	0.02065	301.525	0.01712	301.525	0.01068	301.525	0.01055	301.525	0.00874
301.745	0.02687	301.745	0.02314	301.745	0.02061	301.745	0.01703	301.745	0.01068	301.745	0.01055	301.745	0.00868
301.874	0.02685	301.874	0.02312	301.874	0.02059	301.874	0.01699	301.874	0.01068	301.874	0.01056	301.874	0.00864
301.965	0.02684	301.965	0.0231	301.965	0.02057	301.965	0.01695	301.965	0.01068	301.965	0.01056	301.965	0.00862
302.185	0.02682	302.185	0.02307	302.185	0.02053	302.185	0.01687	302.185	0.01068	302.185	0.01057	302.185	0.00856
302.405	0.02679	302.405	0.02304	302.405	0.02049	302.405	0.01679	302.405	0.01068	302.405	0.01057	302.405	0.0085
302.431	0.02679	302.431	0.02303	302.431	0.02049	302.431	0.01678	302.431	0.01068	302.431	0.01057	302.431	0.00849
302.625	0.02676	302.625	0.023	302.625	0.02045	302.625	0.01671	302.625	0.01068	302.625	0.01057	302.625	0.00844
302.845	0.02673	302.845	0.02297	302.845	0.02041	302.845	0.01663	302.845	0.01068	302.845	0.01057	302.845	0.00838
302.987	0.02671	302.987	0.02295	302.987	0.02039	302.987	0.01658	302.987	0.01068	302.987	0.01057	302.987	0.00834
303.065	0.0267	303.065	0.02293	303.065	0.02037	303.065	0.01655	303.065	0.01068	303.065	0.01057	303.065	0.00832
303.285	0.02667	303.285	0.0229	303.285	0.02033	303.285	0.01647	303.285	0.01067	303.285	0.01057	303.285	0.00826
303.505	0.02663	303.505	0.02286	303.505	0.02029	303.505	0.01639	303.505	0.01067	303.505	0.01057	303.505	0.00821
303.544	0.02663	303.544	0.02285	303.544	0.02029	303.544	0.01638	303.544	0.01067	303.544	0.01057	303.544	0.0082
303.725	0.0266	303.725	0.02282	303.725	0.02025	303.725	0.01631	303.725	0.01067	303.725	0.01057	303.725	0.00815
303.945	0.02656	303.945	0.02278	303.945	0.02021	303.945	0.01623	303.945	0.01067	303.945	0.01057	303.945	0.00809
304.1	0.02653	304.1	0.02276	304.1	0.02019	304.1	0.01618	304.1	0.01066	304.1	0.01056	304.1	0.00806
304.165	0.02652	304.165	0.02274	304.165	0.02017	304.165	0.01616	304.165	0.01066	304.165	0.01056	304.165	0.00804
304.385	0.02648	304.385	0.0227	304.385	0.02013	304.385	0.01608	304.385	0.01066	304.385	0.01055	304.385	0.00798
304.606	0.02644	304.606	0.02266	304.606	0.02009	304.606	0.016	304.606	0.01066	304.606	0.01055	304.606	0.00793
304.657	0.02643	304.657	0.02265	304.657	0.02008	304.657	0.01598	304.657	0.01065	304.657	0.01054	304.657	0.00792
304.826	0.0264	304.826	0.02262	304.826	0.02005	304.826	0.01593	304.826	0.01065	304.826	0.01054	304.826	0.00787
305.046	0.02636	305.046	0.02258	305.046	0.02001	305.046	0.01585	305.046	0.01065	305.046	0.01053	305.046	0.00782
305.213	0.02632	305.213	0.02255	305.213	0.01998	305.213	0.01579	305.213	0.01064	305.213	0.01052	305.213	0.00778
305.266	0.02631	305.266	0.02254	305.266	0.01997	305.266	0.01578	305.266	0.01064	305.266	0.01052	305.266	0.00777
305.486	0.02627	305.486	0.0225	305.486	0.01993	305.486	0.0157	305.486	0.01064	305.486	0.0105	305.486	0.00772
305.706	0.02622	305.706	0.02245	305.706	0.01989	305.706	0.01563	305.706	0.01063	305.706	0.01049	305.706	0.00766
305.77	0.02621	305.77	0.02244	305.77	0.01987	305.77	0.01561	305.77	0.01063	305.77	0.01049	305.77	0.00765
305.926	0.02617	305.926	0.02241	305.926	0.01984	305.926	0.01555	305.926	0.01063	305.926	0.01048	305.926	0.00761
306.146	0.02613	306.146	0.02236	306.146	0.0198	306.146	0.01548	306.146	0.01062	306.146	0.01046	306.146	0.00756
306.326	0.02609	306.326	0.02233	306.326	0.01977	306.326	0.01542	306.326	0.01061	306.326	0.01045	306.326	0.00752
306.366	0.02608	306.366	0.02232	306.366	0.01976	306.366	0.01541	306.366	0.01061	306.366	0.01045	306.366	0.00751
306.586	0.02603	306.586	0.02227	306.586	0.01972	306.586	0.01534	306.586	0.01061	306.586	0.01043	306.586	0.00746
306.806	0.02597	306.806	0.02223	306.806	0.01967	306.806	0.01526	306.806	0.0106	306.806	0.01041	306.806	0.00741
306.883	0.02595	306.883	0.02221	306.883	0.01966	306.883	0.01524	306.883	0.0106	306.883	0.0104	306.883	0.00739
307.026	0.02592	307.026	0.02218	307.026	0.01963	307.026	0.01519	307.026	0.01059	307.026	0.01039	307.026	0.00736
307.246	0.02587	307.246	0.02213	307.246	0.01959	307.246	0.01512	307.246	0.01059	307.246	0.01037	307.246	0.00731
307.439	0.02582	307.439	0.02209	307.439	0.01955	307.439	0.01506	307.439	0.01058	307.439	0.01035	307.439	0.00727
307.466	0.02581	307.466	0.02208	307.466	0.01955	307.466	0.01505	307.466	0.01058	307.466	0.01035	307.466	0.00727
307.686	0.02575	307.686	0.02204	307.686	0.0195	307.686	0.01498	307.686	0.01057	307.686	0.01033	307.686	0.00722
307.906	0.0257	307.906	0.02199	307.906	0.01946	307.906	0.01491	307.906	0.01056	307.906	0.0103	307.906	0.00717
307.996	0.02567	307.996	0.02197	307.996	0.01944	307.996	0.01489	307.996	0.01056	307.996	0.01029	307.996	0.00715
308.126	0.02564	308.126	0.02194	308.126	0.01942	308.126	0.01484	308.126	0.01055	308.126	0.01028	308.126	0.00712
308.346	0.02558	308.346	0.02189	308.346	0.01937	308.346	0.01478	308.346	0.01054	308.346	0.01025	308.346	0.00708
308.552	0.02552	308.552	0.02184	308.552	0.01933	308.552	0.01471	308.552	0.01053	308.552	0.01023	308.552	0.00704
308.566	0.02552	308.566	0.02184	308.566	0.01933	308.566	0.01471	308.566	0.01053	308.566	0.01023	308.566	0.00703
308.786	0.02546	308.786	0.02179	308.786	0.01929	308.786	0.01464	308.786	0.01052	308.786	0.0102	308.786	0.00699
309.006	0.0254	309.006	0.02174	309.006	0.01924	309.006	0.01458	309.006	0.01051	309.006	0.01017	309.006	0.00694
309.109	0.02537	309.109	0.02171	309.109	0.01922	309.109	0.01455	309.109	0.01051	309.109	0.01016	309.109	0.00692
309.226	0.02533	309.226	0.02169	309.226	0.0192	309.226	0.01451	309.226	0.0105	309.226	0.01014	309.226	0.0069
309.447	0.02527	309.447	0.02163	309.447	0.01916	309.447	0.01444	309.447	0.01049	309.447	0.01012	309.447	0.00686
309.666	0.0252	309.666	0.02158	309.666	0.01911	309.666	0.01438	309.666	0.01048	309.666	0.01008	309.666	0.00681
309.667	0.0252	309.667	0.02158	309.667	0.01911	309.667	0.01438	309.667	0.01048	309.667	0.01008	309.667	0.00681
309.887	0.02514	309.887	0.02153	309.887	0.01907	309.887	0.01432	309.887	0.01047	309.887	0.01005	309.887	0.00677
310.107	0.02507	310.107	0.02148	310.107	0.01902	310.107	0.01425	310.107	0.01046	310.107	0.01002	310.107	0.00673
310.222	0.02504	310.222	0.02145	310.222	0.019	310.222	0.01422	310.222	0.01046	310.222	0.01	310.222	0.00671
310.327	0.02501	310.327	0.02142	310.327	0.01898	310.327	0.01419	310.327	0.01045	310.327	0.00999	310.327	0.00669
310.547	0.02494	310.547	0.02137	310.547	0.01894	310.547	0.01413	310.547	0.01044	310.547	0.00995	310.547	0.00665
310.767	0.02487	310.767	0.02132	310.767	0.01889	310.767	0.01406	310.767	0.01043	310.767	0.00992	310.767	0.00661
310.779	0.02486	310.779	0.02131	310.779	0.01889	310.779	0.01406	310.779	0.01043	310.779	0.00992	310.779	0.0066
310.987	0.0248	310.987	0.02126	310.987	0.01885	310.987	0.014	310.987	0.01041	310.987	0.00989	310.987	0.00657
311.207	0.02473	311.207	0.02121	311.207	0.0188	311.207	0.01394	311.207	0.0104	311.207	0.00985	311.207	0.00653
311.335	0.02469	311.335	0.02118	311.335	0.01878	311.335	0.01391	311.335	0.01039	311.335	0.00983	311.335	0.0065
311.427	0.02466	311.427	0.02115	311.427	0.01876	311.427	0.01388	311.427	0.01039	311.427	0.00981	311.427	0.00649
311.647	0.02458	311.647	0.0211	311.647	0.01871	311.647	0.01382	311.647	0.01038	311.647	0.00978	311.647	0.00645
311.867	0.02451	311.867	0.02104	311.867	0.01867	311.867	0.01376	311.867	0.01036	311.867	0.00974	311.867	0.00641
311.892	0.0245	311.892	0.02104	311.892	0.01866	311.892	0.01375	311.892	0.01036	311.892	0.00973	311.892	0.00641
312.087	0.02444	312.087	0.02099	312.087	0.01862	312.087	0.0137	312.087	0.01035	312.087	0.0097	312.087	0.00637
312.307	0.02436	312.307	0.02093	312.307	0.01858	312.307	0.01364	312.307	0.01034	312.307	0.00966	312.307	0.00634
312.448	0.02432	312.448	0.0209	312.448	0.01855	312.448	0.01361	312.448	0.01033	312.448	0.00964	312.448	0.00631
312.527	0.02429	312.527	0.02088	312.527	0.01853	312.527	0.01359	312.527	0.01032	312.527	0.00962	312.527	0.0063
312.747	0.02422	312.747	0.02082	312.747	0.01849	312.747	0.01353	312.747	0.01031	312.747	0.00958	312.747	0.00626
312.967	0.02414	312.967	0.02076	312.967	0.01844	312.967	0.01347	312.967	0.01029	312.967	0.00954	312.967	0.00623
313.005	0.02413	313.005	0.02076	313.005	0.01843	313.005	0.01346	313.005	0.01029	313.005	0.00953	313.005	0.00622
313.187	0.02406	313.187	0.02071	313.187	0.0184	313.187	0.01341	313.187	0.01028	313.187	0.0095	313.187	0.00619
313.407	0.02399	313.407	0.02065	313.407	0.01835	313.407	0.01336	313.407	0.01026	313.407	0.00946	313.407	0.00616
313.561	0.02393	313.561	0.02061	313.561	0.01832	313.561	0.01332	313.561	0.01025	313.561	0.00943	313.561	0.00614
313.627	0.02391	313.627	0.02059	313.627	0.01831	313.627	0.0133	313.627	0.01025	313.627	0.00941	313.627	0.00613
313.847	0.02383	313.847	0.02054	313.847	0.01826	313.847	0.01325	313.847	0.01023	313.847	0.00937	313.847	0.00609
314.067	0.02375	314.067	0.02048	314.118	0.01821	314.067	0.0132	314.067	0.01022	314.067	0.00933	314.067	0.00606
314.118	0.02373	314.118	0.02047	314.674	0.01809	314.118	0.01318	314.118	0.01021	314.118	0.00932	314.118	0.00605
314.288	0.02367	314.288	0.02042	315.231	0.01797	314.288	0.01314	314.288	0.0102	314.288	0.00928	314.288	0.00603
314.508	0.02359	314.508	0.02037	315.787	0.01786	314.508	0.01309	314.508	0.01018	314.508	0.00924	314.508	0.00599
314.674	0.02353	314.674	0.02032	316.344	0.01774	314.674	0.01305	314.674	0.01017	314.674	0.00921	314.674	0.00597
314.728	0.02351	314.728	0.02031	316.9	0.01763	314.728	0.01304	314.728	0.01017	314.728	0.0092	314.728	0.00596
314.948	0.02343	314.948	0.02025	317.457	0.01751	314.948	0.01298	314.948	0.01015	314.948	0.00915	314.948	0.00593
315.168	0.02335	315.231	0.02018	318.013	0.0174	315.168	0.01293	315.168	0.01014	315.168	0.0091	315.168	0.0059
315.231	0.02333	315.787	0.02003	318.57	0.01728	315.231	0.01292	315.231	0.01013	315.231	0.00909	315.231	0.00589
315.388	0.02327	316.344	0.01989	319.126	0.01717	315.388	0.01288	315.388	0.01012	315.388	0.00906	315.388	0.00587
315.608	0.02319	316.9	0.01974	319.129	0.01717	315.608	0.01283	315.608	0.0101	315.608	0.00901	315.608	0.00584
315.787	0.02312	317.457	0.01959	319.349	0.01712	315.787	0.01279	315.787	0.01009	315.787	0.00898	315.787	0.00582
315.828	0.02311	317.808	0.0195	319.569	0.01708	315.828	0.01278	315.828	0.01008	315.828	0.00897	315.828	0.00581
316.048	0.02302	318.013	0.01945	319.683	0.01705	316.048	0.01273	316.048	0.01007	316.048	0.00892	316.048	0.00578
316.268	0.02294	318.028	0.01945	319.789	0.01703	316.268	0.01269	316.268	0.01005	316.268	0.00887	316.268	0.00575
316.344	0.02291	318.248	0.01939	320.009	0.01699	316.344	0.01267	316.344	0.01004	316.344	0.00886	316.344	0.00574
316.488	0.02286	318.468	0.01933	320.229	0.01694	316.488	0.01264	316.488	0.01003	316.488	0.00883	316.488	0.00573
316.708	0.02278	318.57	0.0193	320.239	0.01694	316.708	0.01259	316.708	0.01001	316.708	0.00878	316.708	0.0057
316.9	0.0227	318.688	0.01927	320.449	0.01689	316.9	0.01255	316.9	0.01	316.9	0.00874	316.9	0.00567
316.928	0.02269	318.909	0.01922	320.669	0.01685	316.928	0.01254	316.928	0.00999	316.928	0.00873	316.928	0.00567
317.148	0.02261	319.126	0.01916	320.796	0.01682	317.148	0.0125	317.148	0.00998	317.148	0.00868	317.148	0.00564
317.368	0.02253	319.129	0.01916	320.889	0.0168	317.368	0.01245	317.368	0.00996	317.368	0.00864	317.368	0.00562
317.457	0.02249	319.349	0.0191	321.109	0.01676	317.457	0.01243	317.457	0.00995	317.457	0.00862	317.457	0.00561
317.588	0.02244	319.569	0.01905	321.329	0.01671	317.588	0.01241	317.588	0.00994	317.588	0.00859	317.588	0.00559
317.808	0.02236	319.683	0.01902	321.352	0.01671	317.808	0.01236	317.808	0.00992	317.808	0.00854	317.808	0.00557
318.013	0.02228	319.789	0.01899	321.549	0.01667	318.013	0.01232	318.013	0.0099	318.013	0.0085	318.013	0.00554
318.028	0.02227	320.009	0.01893	321.769	0.01663	318.028	0.01232	318.028	0.0099	318.028	0.00849	318.028	0.00554
318.248	0.02219	320.229	0.01888	321.909	0.0166	318.248	0.01227	318.248	0.00988	318.248	0.00845	318.248	0.00552
318.468	0.0221	320.239	0.01887	321.989	0.01658	318.468	0.01223	318.468	0.00986	318.57	0.00838	318.468	0.00549
318.57	0.02206	320.449	0.01882	322.209	0.01654	318.57	0.01221	318.57	0.00985	319.126	0.00825	318.57	0.00548
318.688	0.02202	320.669	0.01877	322.429	0.01649	318.688	0.01219	318.688	0.00984	319.129	0.00825	318.688	0.00547
319.126	0.02185	320.796	0.01873	322.466	0.01648	318.909	0.01215	318.909	0.00982	319.349	0.0082	318.909	0.00545
319.683	0.02164	320.889	0.01871	322.649	0.01645	319.126	0.0121	319.126	0.0098	319.569	0.00816	319.126	0.00543
320.239	0.02142	321.109	0.01865	322.869	0.0164	319.129	0.0121	319.129	0.0098	319.683	0.00813	319.129	0.00543
320.449	0.02134	321.329	0.0186	323.022	0.01637	319.349	0.01206	319.349	0.00978	319.789	0.00811	319.349	0.0054
320.669	0.02126	321.352	0.01859	323.089	0.01636	319.569	0.01202	319.569	0.00976	320.009	0.00806	319.569	0.00538
320.796	0.02121	321.549	0.01854	323.309	0.01632	319.683	0.012	319.683	0.00975	320.229	0.00801	319.683	0.00537
320.889	0.02117	321.769	0.01849	323.529	0.01627	319.789	0.01198	319.789	0.00974	320.239	0.00801	319.789	0.00536
321.109	0.02109	321.909	0.01845	323.579	0.01626	320.009	0.01194	320.009	0.00972	320.449	0.00797	320.009	0.00534
321.329	0.021	321.989	0.01843	323.75	0.01623	320.229	0.0119	320.229	0.0097	320.669	0.00792	320.229	0.00532
321.352	0.02099	322.209	0.01838	323.97	0.01618	320.239	0.0119	320.239	0.0097	320.796	0.00789	320.239	0.00532
321.549	0.02092	322.429	0.01833	324.135	0.01615	320.449	0.01187	320.449	0.00968	320.889	0.00787	320.449	0.0053
321.769	0.02083	322.466	0.01832	324.19	0.01614	320.669	0.01183	320.669	0.00966	321.109	0.00782	320.669	0.00528
321.909	0.02078	322.649	0.01827	324.41	0.0161	320.796	0.01181	320.796	0.00965	321.329	0.00778	320.796	0.00527
321.989	0.02075	322.869	0.01822	324.63	0.01605	320.889	0.01179	320.889	0.00964	321.352	0.00777	320.889	0.00526
322.209	0.02067	323.022	0.01818	324.692	0.01604	321.109	0.01175	321.109	0.00962	321.549	0.00773	321.109	0.00524
322.429	0.02058	323.089	0.01817	324.85	0.01601	321.329	0.01172	321.329	0.0096	321.769	0.00768	321.329	0.00522
322.466	0.02057	323.309	0.01811	325.07	0.01597	321.352	0.01171	321.352	0.00959	321.909	0.00766	321.352	0.00522
322.649	0.0205	323.529	0.01806	325.248	0.01593	321.549	0.01168	321.549	0.00958	321.989	0.00764	321.549	0.00521
322.869	0.02042	323.579	0.01805	325.29	0.01593	321.769	0.01165	321.769	0.00955	322.209	0.00759	321.769	0.00519
323.022	0.02036	323.75	0.01801	325.51	0.01588	321.909	0.01162	321.909	0.00954	322.429	0.00755	321.909	0.00518
323.089	0.02033	323.97	0.01795	325.73	0.01584	321.989	0.01161	321.989	0.00953	322.466	0.00754	321.989	0.00517
323.309	0.02025	324.135	0.01792	325.805	0.01583	322.209	0.01158	322.209	0.00951	322.649	0.0075	322.209	0.00516
323.529	0.02017	324.19	0.0179	325.95	0.0158	322.429	0.01154	322.429	0.00949	322.869	0.00746	322.429	0.00514
323.579	0.02015	324.41	0.01785	326.17	0.01576	322.466	0.01154	322.466	0.00949	323.022	0.00743	322.466	0.00514
323.75	0.02009	324.63	0.0178	326.361	0.01572	322.649	0.01151	322.649	0.00947	323.089	0.00741	322.649	0.00512
323.97	0.02001	324.692	0.01779	326.39	0.01571	322.869	0.01148	322.869	0.00945	323.309	0.00737	322.869	0.00511
324.135	0.01995	324.85	0.01775	326.61	0.01567	323.022	0.01146	323.022	0.00943	323.529	0.00732	323.022	0.0051
324.19	0.01993	325.07	0.0177	326.83	0.01563	323.089	0.01145	323.089	0.00942	323.579	0.00731	323.089	0.00509
324.41	0.01984	325.248	0.01766	326.918	0.01562	323.309	0.01141	323.309	0.0094	323.75	0.00728	323.309	0.00508
324.63	0.01976	325.29	0.01765	327.05	0.01559	323.529	0.01138	323.529	0.00938	323.97	0.00724	323.529	0.00507
324.692	0.01974	325.51	0.0176	327.27	0.01555	323.579	0.01138	323.579	0.00938	324.135	0.0072	323.579	0.00506
324.85	0.01968	325.73	0.01755	327.474	0.01551	323.75	0.01135	323.75	0.00936	324.19	0.00719	323.75	0.00505
325.07	0.0196	325.805	0.01753	327.49	0.01551	323.97	0.01132	323.97	0.00934	324.41	0.00715	323.97	0.00504
325.248	0.01954	325.95	0.0175	327.71	0.01547	324.135	0.0113	324.135	0.00932	324.63	0.00711	324.135	0.00503
325.29	0.01952	326.17	0.01745	327.93	0.01543	324.19	0.01129	324.19	0.00931	324.692	0.0071	324.19	0.00502
325.51	0.01945	326.361	0.01741	328.031	0.01541	324.41	0.01126	324.41	0.00929	324.85	0.00707	324.41	0.00501
325.73	0.01937	326.39	0.0174	328.15	0.01539	324.63	0.01123	324.63	0.00927	325.07	0.00703	324.63	0.005
325.805	0.01934	326.61	0.01735	328.37	0.01535	324.692	0.01122	324.692	0.00926	325.248	0.00699	324.692	0.005
325.95	0.01929	326.83	0.0173	328.587	0.01531	324.85	0.0112	324.85	0.00925	325.29	0.00699	324.85	0.00499
326.17	0.01921	326.918	0.01729	328.591	0.01531	325.07	0.01118	325.07	0.00923	325.51	0.00695	325.07	0.00498
326.361	0.01915	327.05	0.01726	328.811	0.01527	325.248	0.01115	325.248	0.00921	325.73	0.00691	325.248	0.00497
326.39	0.01914	327.27	0.01721	329.031	0.01523	325.29	0.01115	325.29	0.0092	325.805	0.00689	325.29	0.00497
326.61	0.01906	327.474	0.01717	329.144	0.01521	325.51	0.01112	325.51	0.00918	325.95	0.00687	325.51	0.00495
326.83	0.01898	327.49	0.01716	329.251	0.01519	325.73	0.0111	325.805	0.00915	326.17	0.00683	325.73	0.00494
326.918	0.01895	327.71	0.01712	329.471	0.01515	325.805	0.01109	326.361	0.00909	326.361	0.0068	325.805	0.00494
327.05	0.01891	327.93	0.01707	329.691	0.01511	325.95	0.01107	326.918	0.00904	326.39	0.00679	325.95	0.00493
327.27	0.01883	328.031	0.01705	329.7	0.01511	326.17	0.01104	327.474	0.00898	326.61	0.00675	326.17	0.00492
327.474	0.01876	328.15	0.01702	329.911	0.01507	326.361	0.01102	328.031	0.00892	326.83	0.00672	326.361	0.00492
327.49	0.01876	328.37	0.01698	330.131	0.01503	326.39	0.01102	328.587	0.00887	326.918	0.0067	326.39	0.00492
327.71	0.01869	328.587	0.01693	330.257	0.01501	326.61	0.01099	328.811	0.00884	327.05	0.00668	326.61	0.00491
327.93	0.01861	328.591	0.01693	330.351	0.015	326.83	0.01097	329.031	0.00882	327.27	0.00665	326.83	0.0049
328.031	0.01858	328.811	0.01689	330.571	0.01496	326.918	0.01096	329.144	0.00881	327.474	0.00661	326.918	0.00489
328.15	0.01854	329.031	0.01685	330.791	0.01492	327.05	0.01094	329.251	0.0088	327.49	0.00661	327.05	0.00489
328.37	0.01847	329.144	0.01682	330.813	0.01492	327.27	0.01092	329.471	0.00878	327.71	0.00658	327.27	0.00488
328.587	0.0184	329.251	0.0168	331.011	0.01488	327.474	0.0109	329.691	0.00875	327.93	0.00654	327.474	0.00487
328.591	0.0184	329.471	0.01676	331.231	0.01485	327.49	0.0109	329.7	0.00875	328.031	0.00653	327.49	0.00487
328.811	0.01833	329.691	0.01672	331.37	0.01482	327.71	0.01087	329.911	0.00873	328.15	0.00651	327.71	0.00487
329.031	0.01826	329.7	0.01671	331.451	0.01481	327.93	0.01085	330.131	0.00871	328.37	0.00647	327.93	0.00486
329.144	0.01822	329.911	0.01667	331.671	0.01477	328.031	0.01084	330.257	0.0087	328.587	0.00644	328.031	0.00486
329.251	0.01819	330.131	0.01663	331.891	0.01474	328.15	0.01083	330.351	0.00869	328.591	0.00644	328.15	0.00485
329.471	0.01812	330.257	0.01661	331.926	0.01473	328.37	0.01081	330.571	0.00867	328.811	0.00641	328.37	0.00485
329.691	0.01805	330.351	0.01659	332.111	0.0147	328.587	0.01079	330.791	0.00864	329.031	0.00638	328.587	0.00484
329.7	0.01805	330.571	0.01655	332.331	0.01466	328.591	0.01079	330.813	0.00864	329.144	0.00636	328.591	0.00484
329.911	0.01798	330.791	0.01651	332.483	0.01464	328.811	0.01077	331.011	0.00862	329.251	0.00635	328.811	0.00483
330.131	0.01791	330.813	0.0165	332.551	0.01463	329.031	0.01075	331.231	0.0086	329.471	0.00632	329.031	0.00483
330.257	0.01788	331.011	0.01647	332.771	0.01459	329.144	0.01074	331.37	0.00859	329.691	0.00629	329.144	0.00483
330.351	0.01785	331.231	0.01642	332.991	0.01456	329.251	0.01073	331.451	0.00858	329.7	0.00629	329.251	0.00482
330.571	0.01778	331.37	0.0164	333.039	0.01455	329.471	0.01071	331.671	0.00856	329.911	0.00626	329.471	0.00482
330.791	0.01772	331.451	0.01639	333.211	0.01452	329.691	0.01069	331.891	0.00853	330.131	0.00623	329.691	0.00481
330.813	0.01771	331.671	0.01635	333.432	0.01449	329.7	0.01069	331.926	0.00853	330.257	0.00622	329.7	0.00481
331.011	0.01765	331.891	0.01631	333.596	0.01446	329.911	0.01067	332.111	0.00851	330.351	0.00621	329.911	0.00481
331.231	0.01759	331.926	0.0163	333.652	0.01446	330.131	0.01065	332.331	0.00849	330.571	0.00618	330.131	0.00481
331.37	0.01755	332.111	0.01627	333.872	0.01442	330.257	0.01064	332.483	0.00848	330.791	0.00615	330.257	0.0048
331.451	0.01753	332.331	0.01623	334.092	0.01439	330.351	0.01063	332.551	0.00847	330.813	0.00615	330.351	0.0048
331.671	0.01747	332.483	0.0162	334.152	0.01438	330.571	0.01061	332.771	0.00845	331.011	0.00613	330.571	0.0048
331.891	0.0174	332.551	0.01619	334.312	0.01435	330.791	0.0106	332.991	0.00843	331.231	0.0061	330.791	0.0048
331.926	0.0174	332.771	0.01615	334.532	0.01432	330.813	0.01059	333.039	0.00842	331.37	0.00609	330.813	0.00479
332.111	0.01734	332.991	0.01612	334.709	0.0143	331.011	0.01058	333.211	0.00841	331.451	0.00608	331.011	0.00479
332.331	0.01728	333.039	0.01611	334.752	0.01429	331.231	0.01056	333.432	0.00838	331.671	0.00605	331.231	0.00479
332.483	0.01724	333.211	0.01608	334.972	0.01426	331.37	0.01055	333.596	0.00837	331.891	0.00603	331.37	0.00479
332.551	0.01723	333.432	0.01604	335.192	0.01422	331.451	0.01055	333.652	0.00836	331.926	0.00603	331.451	0.00479
332.771	0.01717	333.596	0.01602	335.265	0.01421	331.671	0.01053	333.872	0.00834	332.111	0.00601	331.671	0.00479
332.991	0.01711	333.652	0.01601	335.412	0.01419	331.891	0.01051	334.092	0.00832	332.331	0.00599	331.891	0.00478
333.039	0.0171	333.872	0.01597	335.632	0.01416	331.926	0.01051	334.152	0.00832	332.483	0.00597	331.926	0.00478
333.211	0.01705	334.092	0.01594	335.822	0.01413	332.111	0.0105	334.312	0.0083	332.551	0.00597	332.111	0.00478
333.432	0.017	334.152	0.01593	335.852	0.01413	332.331	0.01048	334.532	0.00828	332.771	0.00595	332.331	0.00478
333.596	0.01696	334.312	0.0159	336.072	0.0141	332.483	0.01047	334.709	0.00826	332.991	0.00593	332.483	0.00478
333.652	0.01694	334.532	0.01587	336.292	0.01407	332.551	0.01047	334.752	0.00826	333.039	0.00592	332.551	0.00478
333.872	0.01689	334.709	0.01584	336.378	0.01406	332.771	0.01045	334.972	0.00824	333.211	0.00591	332.771	0.00478
334.092	0.01683	334.752	0.01583	336.512	0.01404	332.991	0.01044	335.192	0.00822	333.432	0.00589	332.991	0.00478
334.152	0.01682	334.972	0.0158	336.732	0.01401	333.039	0.01044	335.265	0.00821	333.596	0.00588	333.039	0.00478
334.312	0.01678	335.192	0.01577	336.935	0.01398	333.211	0.01042	335.412	0.0082	333.652	0.00587	333.211	0.00478
334.532	0.01673	335.265	0.01576	336.952	0.01398	333.432	0.01041	335.632	0.00818	333.872	0.00585	333.432	0.00478
334.709	0.01669	335.412	0.01573	337.172	0.01395	333.596	0.0104	335.822	0.00816	334.092	0.00584	333.596	0.00478
334.752	0.01668	335.632	0.0157	337.392	0.01392	333.652	0.0104	335.852	0.00816	334.152	0.00583	333.652	0.00478
334.972	0.01663	335.822	0.01567	337.491	0.01391	333.872	0.01038	336.072	0.00814	334.312	0.00582	333.872	0.00478
335.192	0.01658	335.852	0.01567	337.612	0.01389	334.092	0.01037	336.292	0.00812	334.532	0.00581	334.092	0.00478
335.265	0.01656	336.072	0.01564	337.832	0.01386	334.152	0.01037	336.378	0.00811	334.709	0.00579	334.152	0.00478
335.412	0.01653	336.292	0.01561	338.048	0.01383	334.312	0.01036	336.512	0.0081	334.752	0.00579	334.312	0.00478
335.632	0.01648	336.378	0.01559	338.053	0.01383	334.532	0.01034	336.732	0.00808	334.972	0.00578	334.532	0.00478
335.822	0.01644	336.512	0.01557	338.273	0.0138	334.709	0.01033	336.935	0.00806	335.192	0.00576	334.709	0.00478
335.852	0.01643	336.732	0.01554	338.493	0.01378	334.752	0.01033	336.952	0.00806	335.265	0.00576	334.752	0.00478
336.072	0.01638	336.935	0.01552	338.605	0.01376	334.972	0.01032	337.172	0.00804	335.412	0.00575	334.972	0.00478
336.292	0.01634	336.952	0.01551	338.713	0.01375	335.192	0.01031	337.392	0.00802	335.632	0.00574	335.192	0.00478
336.378	0.01632	337.172	0.01548	338.933	0.01372	335.265	0.0103	337.491	0.00801	335.822	0.00573	335.265	0.00478
336.512	0.01629	337.392	0.01545	339.153	0.01369	335.412	0.0103	337.612	0.008	335.852	0.00573	335.412	0.00478
336.732	0.01625	337.491	0.01544	339.161	0.01369	335.632	0.01029	337.832	0.00799	336.072	0.00572	335.632	0.00478
336.935	0.01621	337.612	0.01542	339.373	0.01367	335.822	0.01028	338.048	0.00797	336.292	0.00571	335.822	0.00479
336.952	0.0162	337.832	0.0154	339.593	0.01364	335.852	0.01027	338.053	0.00797	336.378	0.0057	335.852	0.00479
337.172	0.01616	338.048	0.01537	339.718	0.01363	336.072	0.01026	338.273	0.00795	336.512	0.0057	336.072	0.00479
337.392	0.01612	338.053	0.01537	339.813	0.01362	336.292	0.01025	338.493	0.00793	336.732	0.00569	336.292	0.00479
337.491	0.0161	338.273	0.01534	340.033	0.01359	336.378	0.01025	338.605	0.00792	336.935	0.00568	336.378	0.00479
337.612	0.01608	338.493	0.01531	340.253	0.01356	336.512	0.01024	338.713	0.00791	336.952	0.00568	336.512	0.00479
337.832	0.01604	338.605	0.0153	340.274	0.01356	336.732	0.01023	338.933	0.00789	337.172	0.00567	336.732	0.00479
338.048	0.016	338.713	0.01528	340.473	0.01354	336.935	0.01022	339.153	0.00788	337.392	0.00566	336.935	0.0048
338.053	0.016	338.933	0.01525	340.693	0.01351	336.952	0.01022	339.161	0.00788	337.491	0.00566	336.952	0.0048
338.273	0.01596	339.153	0.01523	340.831	0.0135	337.172	0.01021	339.373	0.00786	337.612	0.00565	337.172	0.0048
338.493	0.01592	339.161	0.01523	340.913	0.01349	337.392	0.0102	339.593	0.00784	337.832	0.00565	337.392	0.0048
338.605	0.0159	339.373	0.0152	341.133	0.01346	337.491	0.0102	339.718	0.00783	338.048	0.00564	337.491	0.0048
338.713	0.01588	339.593	0.01517	341.353	0.01344	337.612	0.01019	339.813	0.00782	338.053	0.00564	337.612	0.0048
338.933	0.01584	339.718	0.01516	341.387	0.01344	337.832	0.01018	340.033	0.00781	338.273	0.00564	337.832	0.00481
339.153	0.01581	339.813	0.01515	341.573	0.01342	338.048	0.01017	340.253	0.00779	338.493	0.00563	338.048	0.00481
339.161	0.01581	340.033	0.01512	341.793	0.01339	338.053	0.01017	340.274	0.00779	338.605	0.00563	338.053	0.00481
339.373	0.01577	340.253	0.0151	341.944	0.01338	338.273	0.01016	340.473	0.00777	338.713	0.00563	338.273	0.00481
339.593	0.01574	340.274	0.01509	342.013	0.01337	338.493	0.01015	340.693	0.00776	338.933	0.00562	338.493	0.00482
339.718	0.01572	340.473	0.01507	342.233	0.01334	338.605	0.01015	340.831	0.00774	339.153	0.00562	338.605	0.00482
339.813	0.0157	340.693	0.01504	342.453	0.01332	338.713	0.01014	340.913	0.00774	339.161	0.00562	338.713	0.00482
340.033	0.01567	340.831	0.01503	342.5	0.01332	338.933	0.01013	341.133	0.00772	339.373	0.00562	338.933	0.00482
340.253	0.01564	340.913	0.01502	342.673	0.0133	339.153	0.01013	341.353	0.00771	339.593	0.00561	339.153	0.00483
340.274	0.01563	341.133	0.01499	342.894	0.01328	339.161	0.01013	341.387	0.0077	339.718	0.00561	339.161	0.00483
340.473	0.0156	341.353	0.01497	343.057	0.01326	339.373	0.01012	341.573	0.00769	339.813	0.00561	339.373	0.00483
340.693	0.01557	341.387	0.01497	343.114	0.01325	339.593	0.01011	341.793	0.00767	340.033	0.00561	339.593	0.00483
340.831	0.01555	341.573	0.01495	343.334	0.01323	339.718	0.0101	341.944	0.00766	340.253	0.00561	339.718	0.00484
340.913	0.01554	341.793	0.01492	343.554	0.01321	339.813	0.0101	342.013	0.00766	340.274	0.00561	339.813	0.00484
341.133	0.01551	341.944	0.01491	343.613	0.0132	340.033	0.01009	342.233	0.00764	340.473	0.00561	340.033	0.00484
341.353	0.01548	342.013	0.0149	343.774	0.01319	340.253	0.01008	342.453	0.00763	340.693	0.00561	340.253	0.00484
341.387	0.01548	342.233	0.01487	343.994	0.01317	340.274	0.01008	342.5	0.00762	340.831	0.00561	340.274	0.00484
341.573	0.01545	342.453	0.01485	344.17	0.01315	340.473	0.01007	342.673	0.00761	340.913	0.00561	340.473	0.00485
341.793	0.01543	342.5	0.01485	344.214	0.01315	340.693	0.01007	342.894	0.00759	341.133	0.00561	340.693	0.00485
341.944	0.01541	342.673	0.01483	344.434	0.01312	340.831	0.01006	343.057	0.00758	341.353	0.00561	340.831	0.00485
342.013	0.0154	342.894	0.0148	344.654	0.0131	340.913	0.01006	343.114	0.00758	341.387	0.00561	340.913	0.00486
342.233	0.01537	343.057	0.01479	344.726	0.0131	341.133	0.01005	343.334	0.00756	341.573	0.00561	341.133	0.00486
342.453	0.01535	343.114	0.01478	344.874	0.01308	341.387	0.01004	343.554	0.00755	341.793	0.00561	341.353	0.00486
342.5	0.01534	343.334	0.01476	345.094	0.01306	341.944	0.01002	343.613	0.00755	341.944	0.00561	341.387	0.00486
342.673	0.01532	343.554	0.01474	345.283	0.01304	342.5	0.01	343.774	0.00753	342.013	0.00561	341.944	0.00487
342.894	0.0153	343.613	0.01473	345.314	0.01304	343.057	0.00998	343.994	0.00752	342.233	0.00561	342.5	0.00488
343.057	0.01528	343.774	0.01471	345.534	0.01302	343.613	0.00996	344.17	0.00751	342.453	0.00562	343.057	0.00489
343.114	0.01527	343.994	0.01469	345.754	0.013	344.17	0.00994	344.214	0.00751	342.5	0.00562	343.114	0.0049
343.334	0.01525	344.17	0.01467	345.839	0.01299	344.434	0.00993	344.434	0.00749	342.673	0.00562	343.334	0.0049
343.554	0.01522	344.214	0.01467	345.974	0.01298	344.654	0.00992	344.654	0.00748	342.894	0.00562	343.554	0.0049
343.613	0.01522	344.434	0.01465	346.194	0.01296	344.726	0.00992	344.726	0.00747	343.057	0.00562	343.613	0.0049
343.774	0.0152	344.654	0.01463	346.396	0.01294	344.874	0.00991	344.874	0.00746	343.114	0.00562	343.774	0.00491
343.994	0.01518	344.726	0.01462	346.414	0.01294	345.094	0.0099	345.094	0.00745	343.334	0.00563	343.994	0.00491
344.17	0.01516	344.874	0.01461	346.634	0.01292	345.283	0.0099	345.283	0.00744	343.554	0.00563	344.17	0.00491
344.214	0.01516	345.094	0.01458	346.854	0.0129	345.314	0.0099	345.314	0.00744	343.613	0.00563	344.214	0.00492
344.434	0.01514	345.283	0.01457	346.952	0.01289	345.534	0.00989	345.534	0.00742	343.774	0.00564	344.434	0.00492
344.654	0.01512	345.314	0.01456	347.074	0.01288	345.754	0.00988	345.754	0.00741	343.994	0.00564	344.654	0.00492
344.726	0.01511	345.534	0.01454	347.294	0.01286	345.839	0.00988	345.839	0.0074	344.17	0.00564	344.726	0.00492
344.874	0.0151	345.754	0.01452	347.509	0.01284	345.974	0.00987	345.974	0.0074	344.214	0.00565	344.874	0.00493
345.094	0.01508	345.839	0.01451	347.514	0.01284	346.194	0.00986	346.194	0.00738	344.434	0.00565	345.094	0.00493
345.283	0.01506	345.974	0.0145	347.735	0.01282	346.396	0.00985	346.396	0.00737	344.654	0.00566	345.283	0.00493
345.314	0.01506	346.194	0.01448	347.955	0.01281	346.414	0.00985	346.414	0.00737	344.726	0.00566	345.314	0.00493
345.534	0.01504	346.396	0.01446	348.065	0.0128	346.634	0.00984	346.634	0.00736	344.874	0.00566	345.534	0.00494
345.754	0.01502	346.414	0.01446	348.175	0.01279	346.854	0.00983	346.854	0.00734	345.094	0.00567	345.754	0.00494
345.839	0.01501	346.634	0.01444	348.395	0.01277	346.952	0.00983	346.952	0.00734	345.283	0.00567	345.839	0.00494
345.974	0.015	346.854	0.01442	348.615	0.01275	347.074	0.00983	347.074	0.00733	345.314	0.00567	345.974	0.00494
346.194	0.01499	346.952	0.01441	348.622	0.01275	347.294	0.00982	347.294	0.00732	345.534	0.00568	346.194	0.00495
346.396	0.01497	347.509	0.01436	348.835	0.01273	347.509	0.00981	347.509	0.00731	345.754	0.00568	346.396	0.00495
346.414	0.01497	348.065	0.0143	349.178	0.0127	347.514	0.00981	347.514	0.00731	345.839	0.00569	346.414	0.00495
346.634	0.01495	348.622	0.01425	349.735	0.01265	347.735	0.0098	347.735	0.00729	345.974	0.00569	346.634	0.00495
346.854	0.01494	349.178	0.0142	350.291	0.01261	347.955	0.00979	347.955	0.00728	346.194	0.0057	346.854	0.00496
346.952	0.01493	349.735	0.01415	350.848	0.01256	348.065	0.00978	348.065	0.00727	346.396	0.0057	346.952	0.00496
347.074	0.01492	350.291	0.0141	351.035	0.01254	348.175	0.00978	348.175	0.00727	346.414	0.0057	347.074	0.00496
347.294	0.01491	350.815	0.01405	351.255	0.01253	348.395	0.00977	348.395	0.00726	346.634	0.00571	347.294	0.00496
347.509	0.01489	350.848	0.01404	351.404	0.01251	348.615	0.00976	348.615	0.00724	346.854	0.00572	347.509	0.00496
347.514	0.01489	351.035	0.01403	351.475	0.01251	348.622	0.00976	348.622	0.00724	346.952	0.00572	347.514	0.00496
347.735	0.01488	351.255	0.01401	351.695	0.01249	348.835	0.00975	348.835	0.00723	347.074	0.00572	347.735	0.00497
347.955	0.01486	351.404	0.01399	351.915	0.01247	349.055	0.00974	349.055	0.00722	347.294	0.00573	347.955	0.00497
348.065	0.01485	351.475	0.01399	351.961	0.01247	349.178	0.00973	349.178	0.00721	347.509	0.00574	348.065	0.00497
348.175	0.01485	351.695	0.01396	352.135	0.01245	349.275	0.00973	349.275	0.00721	347.514	0.00574	348.175	0.00497
348.395	0.01483	351.915	0.01394	352.355	0.01243	349.495	0.00972	349.495	0.0072	347.735	0.00574	348.395	0.00497
348.615	0.01482	351.961	0.01394	352.518	0.01242	349.715	0.00971	349.715	0.00719	347.955	0.00575	348.615	0.00498
348.622	0.01482	352.135	0.01392	352.576	0.01241	349.735	0.00971	349.735	0.00719	348.065	0.00575	348.622	0.00498
348.835	0.01481	352.355	0.0139	352.796	0.01239	349.935	0.0097	349.935	0.00718	348.622	0.00577	348.835	0.00498
349.055	0.01479	352.518	0.01389	353.016	0.01237	350.155	0.00968	350.155	0.00716	349.178	0.00579	349.055	0.00498
349.178	0.01479	352.576	0.01388	353.074	0.01237	350.291	0.00968	350.291	0.00716	349.275	0.00579	349.178	0.00498
349.275	0.01478	352.796	0.01386	353.236	0.01235	350.375	0.00967	350.375	0.00715	349.495	0.0058	349.275	0.00498
349.495	0.01477	353.016	0.01384	353.456	0.01233	350.595	0.00966	350.595	0.00714	349.715	0.0058	349.495	0.00498
349.715	0.01476	353.074	0.01383	353.631	0.01232	350.815	0.00965	350.815	0.00713	349.735	0.00581	349.715	0.00498
349.735	0.01476	353.236	0.01381	353.676	0.01231	350.848	0.00965	350.848	0.00713	349.935	0.00581	349.735	0.00498
349.935	0.01475	353.456	0.01379	353.896	0.01229	351.035	0.00964	351.035	0.00712	350.155	0.00582	349.935	0.00498
350.155	0.01473	353.631	0.01378	354.116	0.01227	351.255	0.00963	351.255	0.00711	350.291	0.00582	350.155	0.00498
350.291	0.01473	353.676	0.01377	354.187	0.01227	351.404	0.00962	351.404	0.0071	350.375	0.00582	350.291	0.00499
350.375	0.01472	353.896	0.01375	354.336	0.01225	351.475	0.00961	351.475	0.0071	350.595	0.00583	350.375	0.00499
350.595	0.01471	354.116	0.01373	354.556	0.01223	351.695	0.0096	351.695	0.00709	350.815	0.00584	350.595	0.00499
350.815	0.0147	354.187	0.01372	354.744	0.01222	351.915	0.00959	351.915	0.00708	350.848	0.00584	350.815	0.00499
350.848	0.0147	354.336	0.0137	354.776	0.01221	351.961	0.00959	351.961	0.00707	351.035	0.00584	350.848	0.00499
351.035	0.01469	354.556	0.01368	354.996	0.01219	352.135	0.00958	352.135	0.00707	351.255	0.00585	351.035	0.00499
351.255	0.01468	354.744	0.01366	355.216	0.01217	352.355	0.00956	352.355	0.00706	351.404	0.00585	351.255	0.00499
351.404	0.01467	354.776	0.01366	355.3	0.01216	352.518	0.00955	352.518	0.00705	351.475	0.00586	351.404	0.00499
351.475	0.01467	354.996	0.01363	355.436	0.01215	352.576	0.00955	352.576	0.00704	351.695	0.00586	351.475	0.00499
351.695	0.01466	355.216	0.01361	355.656	0.01213	352.796	0.00954	352.796	0.00703	351.915	0.00587	351.695	0.00499
351.961	0.01464	355.3	0.0136	355.857	0.01211	353.016	0.00952	353.016	0.00702	351.961	0.00587	351.915	0.00499
352.518	0.01462	355.436	0.01359	355.876	0.01211	353.074	0.00952	353.074	0.00702	352.135	0.00587	351.961	0.00499
353.074	0.01459	355.656	0.01356	356.096	0.01209	353.236	0.00951	353.236	0.00701	352.355	0.00588	352.135	0.00498
353.631	0.01456	355.857	0.01354	356.316	0.01206	353.456	0.00949	353.456	0.007	352.518	0.00588	352.355	0.00498
354.116	0.01454	355.876	0.01354	356.413	0.01205	353.631	0.00948	353.631	0.00699	352.576	0.00588	352.518	0.00498
354.187	0.01454	356.096	0.01352	356.536	0.01204	353.676	0.00948	354.187	0.00697	352.796	0.00589	352.576	0.00498
354.336	0.01453	356.316	0.01349	356.756	0.01202	353.896	0.00946	354.744	0.00694	353.016	0.00589	352.796	0.00498
354.556	0.01452	356.413	0.01348	356.97	0.012	354.116	0.00945	355.3	0.00692	353.074	0.0059	353.016	0.00498
354.744	0.01451	356.536	0.01347	356.976	0.01199	354.187	0.00944	355.857	0.00689	353.236	0.0059	353.074	0.00498
354.776	0.01451	356.756	0.01344	357.197	0.01197	354.336	0.00943	356.096	0.00688	353.456	0.0059	353.236	0.00498
354.996	0.0145	356.97	0.01342	357.417	0.01195	354.556	0.00942	356.316	0.00687	353.631	0.00591	353.456	0.00498
355.216	0.01448	356.976	0.01342	357.526	0.01194	354.744	0.0094	356.413	0.00686	353.676	0.00591	353.631	0.00497
355.3	0.01448	357.197	0.01339	357.637	0.01192	354.776	0.0094	356.536	0.00686	353.896	0.00591	353.676	0.00497
355.436	0.01447	357.417	0.01337	357.857	0.0119	354.996	0.00939	356.756	0.00685	354.116	0.00592	353.896	0.00497
355.656	0.01446	357.526	0.01335	358.077	0.01188	355.216	0.00937	356.97	0.00684	354.187	0.00592	354.116	0.00497
355.857	0.01445	357.637	0.01334	358.083	0.01188	355.3	0.00936	356.976	0.00684	354.336	0.00592	354.187	0.00497
355.876	0.01445	357.857	0.01332	358.297	0.01185	355.436	0.00935	357.197	0.00683	354.556	0.00592	354.336	0.00497
356.096	0.01444	358.077	0.01329	358.517	0.01183	355.656	0.00934	357.417	0.00682	354.744	0.00593	354.556	0.00496
356.316	0.01442	358.083	0.01329	358.639	0.01181	355.857	0.00932	357.526	0.00681	354.776	0.00593	354.744	0.00496
356.413	0.01442	358.297	0.01326	358.737	0.0118	355.876	0.00932	357.637	0.0068	354.996	0.00593	354.776	0.00496
356.536	0.01441	358.517	0.01324	358.957	0.01178	356.096	0.0093	357.857	0.00679	355.216	0.00593	354.996	0.00496
356.756	0.0144	358.639	0.01322	359.177	0.01175	356.316	0.00928	358.077	0.00678	355.3	0.00593	355.216	0.00495
356.97	0.01439	358.737	0.01321	359.196	0.01175	356.413	0.00928	358.083	0.00678	355.436	0.00593	355.3	0.00495
356.976	0.01439	358.957	0.01318	359.397	0.01172	356.536	0.00927	358.297	0.00677	355.656	0.00593	355.436	0.00495
357.197	0.01437	359.177	0.01315	359.617	0.0117	356.756	0.00925	358.517	0.00676	355.857	0.00594	355.656	0.00494
357.417	0.01436	359.196	0.01315	359.752	0.01168	356.97	0.00923	358.639	0.00676	355.876	0.00594	355.857	0.00494
357.526	0.01435	359.397	0.01313	359.837	0.01167	356.976	0.00923	358.737	0.00675	356.096	0.00594	355.876	0.00494
357.637	0.01435	359.617	0.0131	360.057	0.01164	357.197	0.00921	358.957	0.00674	356.316	0.00594	356.096	0.00494
357.857	0.01433	359.752	0.01308	360.277	0.01161	357.417	0.00919	359.177	0.00673	356.413	0.00594	356.316	0.00493
358.077	0.01432	359.837	0.01307	360.309	0.01161	357.526	0.00918	359.196	0.00673	356.536	0.00594	356.413	0.00493
358.083	0.01432	360.057	0.01304	360.497	0.01159	357.637	0.00917	359.397	0.00672	356.756	0.00594	356.536	0.00493
358.297	0.0143	360.277	0.01301	360.717	0.01156	357.857	0.00915	359.617	0.00671	356.97	0.00594	356.756	0.00492
358.517	0.01429	360.309	0.01301	360.865	0.01154	358.077	0.00913	359.752	0.0067	356.976	0.00594	356.97	0.00491
358.639	0.01428	360.497	0.01298	360.937	0.01153	358.083	0.00913	359.837	0.00669	357.197	0.00594	356.976	0.00491
358.737	0.01427	360.717	0.01295	361.157	0.0115	358.297	0.00911	360.057	0.00668	357.417	0.00594	357.197	0.00491
358.957	0.01426	360.865	0.01293	361.377	0.01147	358.517	0.00909	360.277	0.00667	357.526	0.00594	357.417	0.0049
359.177	0.01424	360.937	0.01292	361.422	0.01146	358.639	0.00908	360.309	0.00667	357.637	0.00594	357.526	0.0049
359.196	0.01424	361.157	0.01289	361.597	0.01144	358.737	0.00907	360.497	0.00666	357.857	0.00594	357.637	0.0049
359.397	0.01423	361.377	0.01286	361.817	0.01141	358.957	0.00905	360.717	0.00665	358.077	0.00594	357.857	0.00489
359.617	0.01421	361.422	0.01286	361.978	0.01138	359.177	0.00903	360.865	0.00664	358.083	0.00594	358.077	0.00488
359.752	0.0142	361.597	0.01283	362.038	0.01138	359.196	0.00903	360.937	0.00664	358.297	0.00593	358.083	0.00488
359.837	0.01419	361.817	0.0128	362.258	0.01134	359.397	0.00901	361.157	0.00662	358.517	0.00593	358.297	0.00487
360.057	0.01418	361.978	0.01278	362.478	0.01131	359.617	0.00899	361.377	0.00661	358.639	0.00593	358.517	0.00487
360.277	0.01416	362.038	0.01277	362.535	0.0113	359.752	0.00897	361.422	0.00661	358.737	0.00593	358.639	0.00486
360.309	0.01416	362.258	0.01274	362.698	0.01128	359.837	0.00896	361.597	0.0066	358.957	0.00593	358.737	0.00486
360.497	0.01414	362.478	0.0127	362.918	0.01125	360.057	0.00894	361.817	0.00659	359.177	0.00592	358.957	0.00485
360.717	0.01412	362.535	0.0127	363.091	0.01122	360.277	0.00892	361.978	0.00658	359.196	0.00592	359.177	0.00484
360.865	0.01411	362.698	0.01267	363.138	0.01121	360.309	0.00892	362.038	0.00657	359.397	0.00592	359.196	0.00484
360.937	0.0141	362.918	0.01264	363.358	0.01118	360.497	0.0089	362.258	0.00656	359.617	0.00591	359.397	0.00483
361.157	0.01408	363.091	0.01261	363.578	0.01115	360.717	0.00887	362.478	0.00655	359.752	0.00591	359.617	0.00483
361.377	0.01406	363.138	0.01261	363.648	0.01114	360.865	0.00886	362.535	0.00654	359.837	0.00591	359.752	0.00482
361.422	0.01406	363.358	0.01257	363.798	0.01111	360.937	0.00885	362.698	0.00653	360.057	0.00591	359.837	0.00482
361.597	0.01404	363.578	0.01254	364.018	0.01108	361.157	0.00883	362.918	0.00652	360.277	0.0059	360.057	0.00481
361.817	0.01402	363.648	0.01253	364.204	0.01105	361.377	0.0088	363.091	0.00651	360.309	0.0059	360.277	0.0048
361.978	0.01401	363.798	0.0125	364.238	0.01104	361.422	0.0088	363.138	0.00651	360.497	0.00589	360.309	0.0048
362.038	0.014	364.018	0.01247	364.458	0.01101	361.597	0.00878	363.358	0.00649	360.717	0.00589	360.497	0.00479
362.258	0.01398	364.204	0.01244	364.678	0.01097	361.817	0.00875	363.578	0.00648	360.865	0.00588	360.717	0.00478
362.478	0.01396	364.238	0.01244	364.761	0.01096	361.978	0.00873	363.648	0.00648	360.937	0.00588	360.865	0.00477
362.535	0.01395	364.458	0.0124	364.898	0.01093	362.038	0.00873	363.798	0.00647	361.157	0.00587	360.937	0.00477
362.698	0.01393	364.678	0.01236	365.118	0.0109	362.258	0.0087	364.018	0.00645	361.377	0.00587	361.157	0.00476
362.918	0.01391	364.761	0.01235	365.318	0.01086	362.478	0.00868	364.204	0.00644	361.422	0.00587	361.377	0.00475
363.091	0.01389	364.898	0.01233	365.338	0.01086	362.535	0.00867	364.238	0.00644	361.597	0.00586	361.422	0.00474
363.138	0.01389	365.118	0.01229	365.558	0.01082	362.698	0.00865	364.458	0.00642	361.817	0.00585	361.597	0.00474
363.358	0.01386	365.318	0.01226	365.778	0.01078	362.918	0.00862	364.678	0.00641	361.978	0.00585	361.817	0.00472
363.578	0.01384	365.338	0.01226	365.874	0.01076	363.091	0.0086	364.761	0.0064	362.038	0.00584	361.978	0.00472
363.648	0.01383	365.558	0.01222	365.998	0.01074	363.138	0.0086	364.898	0.0064	362.258	0.00583	362.038	0.00471
363.798	0.01381	365.778	0.01218	366.218	0.0107	363.358	0.00857	365.118	0.00638	362.478	0.00582	362.258	0.0047
364.018	0.01379	365.874	0.01217	366.431	0.01066	363.578	0.00854	365.318	0.00637	362.535	0.00582	362.478	0.00469
364.204	0.01376	365.998	0.01215	366.438	0.01066	363.648	0.00853	365.338	0.00637	362.698	0.00582	362.535	0.00469
364.238	0.01376	366.218	0.01211	366.658	0.01062	363.798	0.00851	365.558	0.00635	362.918	0.0058	362.698	0.00468
364.458	0.01373	366.431	0.01207	366.879	0.01058	364.018	0.00849	365.778	0.00633	363.091	0.0058	362.918	0.00466
364.678	0.01371	366.438	0.01207	366.987	0.01056	364.204	0.00846	365.874	0.00633	363.138	0.00579	363.091	0.00465
364.761	0.01369	366.658	0.01203	367.099	0.01054	364.238	0.00846	365.998	0.00632	363.358	0.00578	363.138	0.00465
364.898	0.01368	366.879	0.01199	367.319	0.0105	364.458	0.00843	366.218	0.0063	363.578	0.00577	363.358	0.00464
365.118	0.01365	366.987	0.01197	367.539	0.01046	364.678	0.0084	366.431	0.00629	363.648	0.00577	363.578	0.00462
365.318	0.01362	367.099	0.01195	367.544	0.01046	364.761	0.00839	366.438	0.00629	363.798	0.00576	363.648	0.00462
365.338	0.01362	367.319	0.01191	367.759	0.01041	364.898	0.00837	366.658	0.00627	364.018	0.00575	363.798	0.00461
365.558	0.01359	367.539	0.01187	367.979	0.01037	365.118	0.00834	366.879	0.00625	364.204	0.00574	364.018	0.0046
365.778	0.01356	367.544	0.01187	368.1	0.01035	365.318	0.00832	366.987	0.00625	364.238	0.00574	364.204	0.00458
365.874	0.01355	367.759	0.01183	368.199	0.01033	365.338	0.00831	367.099	0.00624	364.458	0.00572	364.238	0.00458
365.998	0.01353	367.979	0.01179	368.419	0.01028	365.558	0.00828	367.319	0.00622	364.678	0.00571	364.458	0.00457
366.218	0.0135	368.1	0.01177	368.639	0.01024	365.778	0.00825	367.539	0.0062	364.761	0.0057	364.678	0.00455
366.431	0.01347	368.199	0.01175	368.657	0.01024	365.874	0.00824	367.544	0.0062	364.898	0.0057	364.761	0.00455
366.438	0.01346	368.419	0.01171	368.859	0.01019	365.998	0.00822	367.759	0.00619	365.118	0.00568	364.898	0.00454
366.658	0.01343	368.639	0.01167	369.079	0.01015	366.218	0.00819	367.979	0.00617	365.318	0.00567	365.118	0.00452
366.879	0.0134	368.657	0.01167	369.213	0.01012	366.431	0.00816	368.1	0.00616	365.338	0.00567	365.318	0.00451
366.987	0.01338	368.859	0.01163	369.299	0.0101	366.438	0.00816	368.199	0.00615	365.558	0.00565	365.338	0.00451
367.099	0.01336	369.079	0.01158	369.519	0.01006	366.658	0.00813	368.419	0.00613	365.778	0.00564	365.558	0.00449
367.319	0.01333	369.213	0.01156	369.739	0.01001	366.879	0.0081	368.639	0.00611	365.874	0.00563	365.778	0.00448
367.539	0.01329	369.299	0.01154	369.77	0.01001	366.987	0.00808	368.657	0.00611	365.998	0.00562	365.874	0.00447
367.544	0.01329	369.519	0.0115	369.959	0.00996	367.099	0.00807	368.859	0.0061	366.218	0.0056	365.998	0.00446
367.759	0.01326	369.739	0.01146	370.179	0.00992	367.319	0.00804	369.079	0.00608	366.431	0.00559	366.218	0.00444
367.979	0.01322	369.77	0.01145	370.326	0.00989	367.539	0.008	369.213	0.00606	366.438	0.00559	366.431	0.00443
368.1	0.0132	369.959	0.01141	370.399	0.00987	367.544	0.008	369.299	0.00606	366.658	0.00557	366.438	0.00443
368.199	0.01318	370.179	0.01137	370.619	0.00982	367.759	0.00797	369.519	0.00604	366.879	0.00555	366.658	0.00441
368.419	0.01315	370.326	0.01134	370.839	0.00977	367.979	0.00794	369.739	0.00602	366.987	0.00554	366.879	0.00439
368.639	0.01311	370.399	0.01132	370.883	0.00976	368.1	0.00792	369.77	0.00602	367.099	0.00553	366.987	0.00439
368.657	0.01311	370.619	0.01128	371.059	0.00972	368.199	0.00791	369.959	0.006	367.319	0.00552	367.099	0.00438
368.859	0.01307	370.839	0.01123	371.279	0.00968	368.419	0.00787	370.179	0.00598	367.539	0.0055	367.319	0.00436
369.079	0.01303	370.883	0.01123	371.439	0.00964	368.639	0.00784	370.326	0.00597	367.544	0.0055	367.539	0.00434
369.213	0.01301	371.059	0.01119	371.499	0.00963	368.657	0.00784	370.399	0.00596	367.759	0.00548	367.544	0.00434
369.299	0.01299	371.279	0.01114	371.72	0.00958	368.859	0.00781	370.619	0.00594	367.979	0.00546	367.759	0.00432
369.519	0.01295	371.439	0.01111	371.94	0.00953	369.079	0.00777	370.839	0.00592	368.1	0.00545	367.979	0.00431
369.739	0.01291	371.499	0.0111	371.996	0.00951	369.213	0.00775	370.883	0.00591	368.199	0.00544	368.1	0.0043
369.77	0.0129	371.72	0.01105	372.16	0.00947	369.299	0.00774	371.059	0.0059	368.419	0.00542	368.199	0.00429
369.959	0.01287	371.94	0.01101	372.38	0.00942	369.519	0.0077	371.279	0.00588	368.639	0.0054	368.419	0.00427
370.179	0.01283	371.996	0.01099	372.552	0.00938	369.739	0.00767	371.439	0.00586	368.657	0.0054	368.639	0.00425
370.326	0.0128	372.16	0.01096	372.6	0.00937	369.77	0.00766	371.499	0.00586	368.859	0.00538	368.657	0.00425
370.399	0.01278	372.38	0.01091	372.82	0.00932	369.959	0.00763	371.72	0.00583	369.079	0.00536	368.859	0.00423
370.619	0.01274	372.552	0.01088	373.04	0.00927	370.179	0.0076	371.94	0.00581	369.213	0.00534	369.079	0.00421
370.839	0.01269	372.6	0.01087	373.109	0.00925	370.326	0.00757	371.996	0.00581	369.299	0.00534	369.213	0.0042
370.883	0.01269	372.82	0.01082	373.26	0.00922	370.399	0.00756	372.16	0.00579	369.519	0.00531	369.299	0.00419
371.059	0.01265	373.04	0.01077	373.48	0.00916	370.619	0.00753	372.38	0.00577	369.739	0.00529	369.519	0.00417
371.279	0.0126	373.109	0.01076	373.665	0.00912	370.839	0.00749	372.552	0.00575	369.77	0.00529	369.739	0.00415
371.439	0.01257	373.26	0.01072	373.7	0.00911	370.883	0.00748	372.6	0.00575	369.959	0.00527	369.77	0.00415
371.499	0.01256	373.48	0.01067	373.92	0.00906	371.059	0.00746	372.82	0.00572	370.179	0.00525	369.959	0.00413
371.72	0.01251	373.665	0.01063	374.14	0.009	371.279	0.00742	373.04	0.0057	370.326	0.00523	370.179	0.00411
371.94	0.01246	373.7	0.01063	374.222	0.00898	371.439	0.00739	373.109	0.00569	370.399	0.00522	370.326	0.0041
371.996	0.01245	373.92	0.01058	374.36	0.00895	371.499	0.00738	373.26	0.00568	370.619	0.0052	370.399	0.00409
372.16	0.01242	374.14	0.01053	374.58	0.0089	371.72	0.00735	373.48	0.00565	370.839	0.00517	370.619	0.00407
372.38	0.01237	374.222	0.01051	374.778	0.00885	371.94	0.00731	373.665	0.00563	370.883	0.00517	370.839	0.00405
372.552	0.01233	374.36	0.01048	374.8	0.00884	371.996	0.0073	373.7	0.00563	371.059	0.00515	370.883	0.00405
372.6	0.01232	374.58	0.01043	375.02	0.00879	372.16	0.00727	373.92	0.00561	371.279	0.00513	371.059	0.00403
372.82	0.01227	374.778	0.01038	375.24	0.00873	372.38	0.00724	374.14	0.00558	371.439	0.00511	371.279	0.00401
373.04	0.01222	374.8	0.01038	375.335	0.00871	372.552	0.00721	374.222	0.00557	371.499	0.0051	371.439	0.00399
373.109	0.0122	375.02	0.01033	375.46	0.00868	372.6	0.0072	374.36	0.00556	371.72	0.00507	371.499	0.00399
373.26	0.01217	375.24	0.01028	375.68	0.00862	372.82	0.00716	374.58	0.00553	371.94	0.00505	371.72	0.00397
373.48	0.01212	375.335	0.01026	375.892	0.00857	373.04	0.00712	374.778	0.00551	371.996	0.00504	371.94	0.00395
373.665	0.01208	375.46	0.01023	375.9	0.00857	373.109	0.00711	374.8	0.00551	372.16	0.00502	371.996	0.00394
373.7	0.01207	375.68	0.01018	376.12	0.00851	373.26	0.00708	375.02	0.00548	372.38	0.005	372.16	0.00392
373.92	0.01201	375.892	0.01013	376.341	0.00845	373.48	0.00705	375.24	0.00546	372.552	0.00498	372.38	0.0039
374.14	0.01196	375.9	0.01012	376.448	0.00843	373.665	0.00701	375.335	0.00545	372.6	0.00497	372.552	0.00388
374.222	0.01194	376.12	0.01007	376.561	0.0084	373.7	0.00701	375.46	0.00543	372.82	0.00494	372.6	0.00388
374.36	0.01191	376.341	0.01002	376.781	0.00834	373.92	0.00697	375.68	0.00541	373.04	0.00492	372.82	0.00386
374.58	0.01186	376.448	0.01	377.001	0.00829	374.14	0.00693	375.892	0.00538	373.109	0.00491	373.04	0.00384
374.778	0.01181	376.561	0.00997	377.005	0.00828	374.222	0.00692	375.9	0.00538	373.26	0.00489	373.109	0.00383
374.8	0.0118	376.781	0.00992	377.221	0.00823	374.36	0.00689	376.12	0.00535	373.48	0.00486	373.26	0.00381
375.02	0.01175	377.001	0.00986	377.441	0.00817	374.58	0.00685	376.341	0.00533	373.665	0.00484	373.48	0.00379
375.24	0.01169	377.005	0.00986	377.561	0.00814	374.778	0.00682	376.448	0.00532	373.7	0.00483	373.665	0.00377
375.335	0.01167	377.221	0.00981	377.661	0.00812	374.8	0.00681	376.561	0.0053	373.92	0.00481	373.7	0.00377
375.46	0.01163	377.441	0.00976	377.881	0.00806	375.02	0.00678	376.781	0.00527	374.14	0.00478	373.92	0.00374
375.68	0.01158	377.561	0.00973	378.101	0.008	375.24	0.00674	377.001	0.00525	374.222	0.00477	374.14	0.00372
375.892	0.01152	377.661	0.00971	378.118	0.008	375.335	0.00672	377.005	0.00525	374.36	0.00475	374.222	0.00371
375.9	0.01152	377.881	0.00965	378.321	0.00794	375.46	0.0067	377.221	0.00522	374.58	0.00472	374.36	0.0037
376.12	0.01146	378.101	0.0096	378.541	0.00789	375.68	0.00666	377.441	0.00519	374.778	0.00469	374.58	0.00367
376.341	0.01141	378.118	0.0096	378.674	0.00785	375.892	0.00662	377.561	0.00518	374.8	0.00469	374.778	0.00365
376.448	0.01138	378.321	0.00955	378.761	0.00783	375.9	0.00662	377.661	0.00517	375.02	0.00466	374.8	0.00365
376.561	0.01135	378.541	0.00949	378.981	0.00777	376.12	0.00658	377.881	0.00514	375.24	0.00463	375.02	0.00363
376.781	0.01129	378.674	0.00946	379.201	0.00771	376.341	0.00654	378.101	0.00511	375.335	0.00462	375.24	0.0036
377.001	0.01123	378.761	0.00944	379.231	0.00771	376.448	0.00652	378.118	0.00511	375.46	0.0046	375.335	0.00359
377.005	0.01123	378.981	0.00939	379.421	0.00766	376.561	0.0065	378.321	0.00508	375.68	0.00457	375.46	0.00358
377.221	0.01117	379.201	0.00933	379.641	0.0076	376.781	0.00646	378.541	0.00505	375.892	0.00454	375.68	0.00356
377.441	0.01111	379.231	0.00932	379.787	0.00756	377.001	0.00642	378.674	0.00504	375.9	0.00454	375.892	0.00353
377.561	0.01108	379.421	0.00928	379.861	0.00754	377.005	0.00642	378.761	0.00503	376.12	0.00451	375.9	0.00353
377.661	0.01105	379.641	0.00922	380.344	0.00741	377.221	0.00638	378.981	0.005	376.341	0.00448	376.12	0.00351
377.881	0.01099	379.787	0.00919	380.9	0.00727	377.441	0.00634	379.201	0.00497	376.448	0.00446	376.341	0.00348
378.101	0.01093	379.861	0.00917	381.457	0.00712	377.561	0.00631	379.231	0.00496	376.561	0.00445	376.448	0.00347
378.118	0.01092	380.081	0.00911	381.842	0.00702	377.661	0.0063	379.421	0.00494	376.781	0.00442	376.561	0.00346
378.321	0.01087	380.301	0.00906	382.013	0.00697	377.881	0.00625	379.641	0.00491	377.001	0.00439	376.781	0.00344
378.541	0.0108	380.344	0.00905	382.062	0.00696	378.101	0.00621	379.787	0.00489	377.005	0.00439	377.001	0.00341
378.674	0.01077	380.521	0.009	382.282	0.0069	378.118	0.00621	379.861	0.00488	377.221	0.00435	377.005	0.00341
378.761	0.01074	380.741	0.00895	382.502	0.00684	378.321	0.00617	380.081	0.00485	377.441	0.00432	377.221	0.00339
378.981	0.01068	380.9	0.00891	382.57	0.00683	378.541	0.00613	380.301	0.00482	377.561	0.00431	377.441	0.00336
379.201	0.01062	380.961	0.00889	382.722	0.00679	378.674	0.00611	380.344	0.00481	377.661	0.00429	377.561	0.00335
379.231	0.01061	381.182	0.00884	382.942	0.00673	378.761	0.00609	380.521	0.00479	377.881	0.00426	377.661	0.00334
379.421	0.01055	381.402	0.00878	383.126	0.00668	378.981	0.00605	380.741	0.00476	378.101	0.00423	377.881	0.00331
379.641	0.01049	381.457	0.00877	383.162	0.00667	379.201	0.00601	380.9	0.00474	378.118	0.00422	378.101	0.00329
379.787	0.01045	381.622	0.00873	383.382	0.00661	379.231	0.006	380.961	0.00473	378.321	0.00419	378.118	0.00329
379.861	0.01042	381.842	0.00867	383.602	0.00656	379.421	0.00597	381.182	0.0047	378.541	0.00416	378.321	0.00326
380.081	0.01036	382.013	0.00863	383.683	0.00653	379.641	0.00593	381.402	0.00467	378.674	0.00414	378.541	0.00324
380.301	0.0103	382.062	0.00861	383.822	0.0065	379.787	0.0059	381.457	0.00466	378.761	0.00413	378.674	0.00322
380.344	0.01028	382.282	0.00856	384.042	0.00644	379.861	0.00588	381.622	0.00464	378.981	0.0041	378.761	0.00321
380.521	0.01023	382.502	0.0085	384.239	0.00639	380.344	0.00579	381.842	0.00461	379.201	0.00406	378.981	0.00319
380.741	0.01016	382.57	0.00849	384.262	0.00638	380.9	0.00569	382.013	0.00458	379.231	0.00406	379.201	0.00316
380.9	0.01012	382.722	0.00845	384.482	0.00633	381.457	0.00558	382.062	0.00458	379.421	0.00403	379.231	0.00316
380.961	0.0101	382.942	0.00839	384.702	0.00627	382.013	0.00548	382.282	0.00455	379.641	0.004	379.421	0.00314
381.182	0.01003	383.126	0.00834	384.796	0.00625	382.57	0.00537	382.502	0.00452	379.787	0.00398	379.641	0.00311
381.402	0.00997	383.683	0.0082	384.922	0.00621	383.126	0.00527	382.57	0.00451	379.861	0.00396	379.787	0.0031
381.457	0.00995	384.239	0.00806	385.142	0.00616	383.683	0.00516	382.722	0.00448	380.081	0.00393	379.861	0.00309
381.622	0.0099	384.796	0.00792	385.352	0.0061	384.239	0.00506	382.942	0.00445	380.301	0.0039	380.081	0.00306
381.842	0.00983	385.352	0.00777	385.362	0.0061	384.262	0.00506	383.126	0.00443	380.344	0.00389	380.301	0.00304
382.013	0.00978	385.909	0.00763	385.582	0.00605	384.482	0.00501	383.162	0.00442	380.521	0.00386	380.344	0.00303
382.062	0.00977	386.465	0.00749	385.802	0.00599	384.702	0.00497	383.382	0.00439	380.741	0.00383	380.9	0.00297
382.282	0.0097	387.022	0.00734	385.909	0.00596	384.796	0.00496	383.602	0.00436	380.9	0.00381	381.457	0.00291
382.502	0.00963	387.578	0.0072	386.023	0.00593	384.922	0.00493	383.683	0.00435	380.961	0.0038	382.013	0.00284
382.57	0.00961	388.135	0.00706	386.243	0.00588	385.142	0.00489	383.822	0.00433	381.182	0.00376	382.57	0.00278
382.722	0.00956	388.223	0.00704	386.463	0.00582	385.352	0.00485	384.042	0.00429	381.402	0.00373	382.942	0.00274
382.942	0.00949	388.443	0.00698	386.465	0.00582	385.362	0.00485	384.239	0.00427	381.457	0.00372	383.126	0.00272
383.126	0.00944	388.663	0.00692	386.683	0.00577	385.582	0.00481	384.262	0.00426	381.622	0.0037	383.162	0.00271
383.162	0.00943	388.692	0.00692	386.903	0.00571	385.802	0.00477	384.482	0.00423	381.842	0.00366	383.382	0.00269
383.382	0.00936	388.883	0.00687	387.022	0.00568	385.909	0.00475	384.702	0.0042	382.013	0.00364	383.602	0.00266
383.602	0.00929	389.103	0.00681	387.123	0.00566	386.023	0.00473	384.796	0.00418	382.062	0.00363	383.683	0.00265
383.683	0.00926	389.248	0.00678	387.343	0.0056	386.243	0.00469	384.922	0.00417	382.282	0.0036	383.822	0.00264
383.822	0.00922	389.323	0.00676	387.563	0.00555	386.463	0.00465	385.142	0.00413	382.57	0.00355	384.042	0.00261
384.042	0.00915	389.543	0.0067	387.578	0.00555	386.465	0.00464	385.352	0.0041	383.126	0.00347	384.239	0.00259
384.239	0.00909	389.763	0.00665	387.783	0.0055	386.683	0.0046	385.362	0.0041	383.683	0.00338	384.262	0.00259
384.262	0.00908	389.805	0.00663	388.003	0.00544	386.903	0.00456	385.582	0.00407	384.239	0.00329	384.482	0.00256
384.482	0.00901	389.983	0.00659	388.135	0.00541	387.022	0.00454	385.802	0.00404	384.702	0.00322	384.702	0.00254
384.702	0.00894	390.203	0.00653	388.223	0.00539	387.123	0.00452	385.909	0.00402	384.796	0.00321	384.796	0.00253
384.796	0.00892	390.361	0.00649	388.443	0.00534	387.343	0.00448	386.023	0.004	384.922	0.00319	384.922	0.00251
384.922	0.00888	390.423	0.00648	388.663	0.00528	387.563	0.00444	386.243	0.00397	385.142	0.00315	385.142	0.00249
385.142	0.00881	390.643	0.00642	388.692	0.00528	387.578	0.00444	386.463	0.00394	385.352	0.00312	385.352	0.00246
385.352	0.00874	390.864	0.00637	388.883	0.00523	387.783	0.0044	386.465	0.00394	385.362	0.00312	385.362	0.00246
385.362	0.00874	390.918	0.00636	389.103	0.00518	388.003	0.00436	386.683	0.00391	385.582	0.00309	385.582	0.00244
385.582	0.00867	391.084	0.00631	389.248	0.00514	388.135	0.00434	386.903	0.00387	385.802	0.00305	385.802	0.00241
385.909	0.00856	391.304	0.00626	389.323	0.00513	388.223	0.00432	387.022	0.00386	385.909	0.00304	385.909	0.0024
386.465	0.00839	391.474	0.00622	389.543	0.00508	388.443	0.00428	387.578	0.00377	386.023	0.00302	386.023	0.00239
387.022	0.00821	391.524	0.0062	389.763	0.00502	388.663	0.00424	388.135	0.00369	386.243	0.00299	386.243	0.00236
387.578	0.00803	391.744	0.00615	389.805	0.00501	388.692	0.00424	388.692	0.00361	386.463	0.00295	386.463	0.00234
388.135	0.00786	391.964	0.0061	389.983	0.00497	388.883	0.0042	389.248	0.00352	386.465	0.00295	386.465	0.00234
388.663	0.00769	392.031	0.00608	390.203	0.00492	389.103	0.00416	389.543	0.00348	386.683	0.00292	386.683	0.00231
388.692	0.00768	392.184	0.00604	390.361	0.00489	389.248	0.00414	389.763	0.00345	386.903	0.00289	386.903	0.00229
388.883	0.00762	392.404	0.00599	390.423	0.00487	389.323	0.00412	389.805	0.00344	387.022	0.00287	387.022	0.00228
389.103	0.00755	392.587	0.00594	390.643	0.00482	389.543	0.00409	389.983	0.00342	387.123	0.00285	387.123	0.00227
389.248	0.0075	392.624	0.00593	390.864	0.00477	389.763	0.00405	390.203	0.00338	387.343	0.00282	387.343	0.00224
389.323	0.00748	392.844	0.00588	390.918	0.00476	389.805	0.00404	390.361	0.00336	387.563	0.00279	387.563	0.00222
389.543	0.00741	393.064	0.00583	391.084	0.00472	389.983	0.00401	390.423	0.00335	387.578	0.00278	387.578	0.00222
389.763	0.00734	393.144	0.00581	391.304	0.00467	390.203	0.00397	390.643	0.00332	387.783	0.00275	387.783	0.00219
389.805	0.00733	393.284	0.00577	391.474	0.00464	390.361	0.00394	390.864	0.00329	388.003	0.00272	388.003	0.00217
389.983	0.00727	393.504	0.00572	391.524	0.00463	390.423	0.00393	390.918	0.00328	388.135	0.0027	388.135	0.00216
390.203	0.0072	393.7	0.00567	391.744	0.00458	390.643	0.00389	391.084	0.00325	388.223	0.00269	388.223	0.00215
390.361	0.00715	393.724	0.00567	391.964	0.00453	390.864	0.00385	391.304	0.00322	388.443	0.00265	388.443	0.00212
390.423	0.00714	393.944	0.00561	392.031	0.00451	390.918	0.00384	391.474	0.0032	388.663	0.00262	388.663	0.0021
390.643	0.00707	394.164	0.00556	392.184	0.00448	391.084	0.00381	391.524	0.00319	388.692	0.00262	388.692	0.0021
390.864	0.007	394.257	0.00554	392.404	0.00443	391.304	0.00378	391.744	0.00316	388.883	0.00259	388.883	0.00208
390.918	0.00698	394.384	0.00551	392.587	0.00439	391.474	0.00375	391.964	0.00312	389.103	0.00256	389.103	0.00205
391.084	0.00693	394.604	0.00546	392.624	0.00439	391.524	0.00374	392.031	0.00311	389.248	0.00254	389.248	0.00204
391.304	0.00686	394.813	0.00541	392.844	0.00434	391.744	0.0037	392.184	0.00309	389.323	0.00253	389.323	0.00203
391.474	0.00681	394.824	0.0054	393.064	0.00429	391.964	0.00366	392.404	0.00306	389.543	0.00249	389.543	0.00201
391.524	0.00679	395.044	0.00535	393.144	0.00428	392.031	0.00365	392.587	0.00303	389.763	0.00246	389.763	0.00198
391.744	0.00673	395.264	0.0053	393.284	0.00425	392.184	0.00363	392.624	0.00303	389.805	0.00246	389.805	0.00198
391.964	0.00666	395.37	0.00527	393.504	0.0042	392.404	0.00359	392.844	0.003	389.983	0.00243	389.983	0.00196
392.031	0.00664	395.484	0.00525	393.7	0.00416	392.587	0.00356	393.064	0.00296	390.203	0.0024	390.203	0.00194
392.184	0.00659	395.705	0.0052	393.724	0.00416	392.624	0.00355	393.144	0.00295	390.361	0.00237	390.361	0.00192
392.404	0.00652	395.925	0.00515	393.944	0.00411	392.844	0.00351	393.284	0.00293	390.423	0.00237	390.423	0.00191
392.587	0.00647	395.926	0.00515	394.164	0.00407	393.064	0.00348	393.504	0.0029	390.643	0.00233	390.643	0.00189
392.624	0.00646	396.145	0.00509	394.257	0.00405	393.144	0.00346	393.7	0.00287	390.864	0.0023	390.864	0.00187
392.844	0.00639	396.365	0.00504	394.384	0.00402	393.284	0.00344	393.724	0.00287	390.918	0.0023	390.918	0.00186
393.064	0.00632	396.483	0.00502	394.604	0.00398	393.504	0.00341	393.944	0.00284	391.084	0.00227	391.084	0.00185
393.144	0.0063	396.585	0.00499	394.813	0.00394	393.7	0.00337	394.164	0.00281	391.304	0.00224	391.304	0.00182
393.284	0.00626	396.805	0.00494	394.824	0.00394	393.724	0.00337	394.257	0.00279	391.474	0.00222	391.474	0.00181
393.504	0.00619	397.025	0.00489	395.044	0.00389	393.944	0.00333	394.384	0.00278	391.524	0.00221	391.524	0.0018
393.7	0.00613	397.039	0.00489	395.264	0.00385	394.164	0.0033	394.604	0.00275	391.744	0.00218	391.744	0.00178
393.724	0.00612	397.245	0.00484	395.37	0.00383	394.257	0.00328	394.813	0.00272	391.964	0.00215	391.964	0.00176
393.944	0.00606	397.465	0.00479	395.484	0.00381	394.384	0.00326	394.824	0.00272	392.031	0.00214	392.031	0.00175
394.164	0.00599	397.596	0.00477	395.705	0.00377	394.604	0.00323	395.044	0.00268	392.184	0.00212	392.184	0.00174
394.257	0.00597	397.685	0.00475	395.925	0.00373	394.813	0.00319	395.264	0.00265	392.404	0.00209	392.404	0.00171
394.384	0.00593	397.905	0.0047	395.926	0.00372	394.824	0.00319	395.37	0.00264	392.587	0.00206	392.587	0.0017
394.604	0.00586	398.125	0.00465	396.145	0.00368	395.044	0.00316	395.484	0.00262	392.624	0.00206	392.624	0.00169
394.813	0.0058	398.152	0.00464	396.365	0.00364	395.264	0.00312	395.705	0.00259	392.844	0.00203	392.844	0.00167
394.824	0.0058	398.345	0.0046	396.483	0.00362	395.37	0.0031	395.925	0.00256	393.064	0.002	393.064	0.00165
395.044	0.00573	398.565	0.00455	396.585	0.0036	395.484	0.00309	395.926	0.00256	393.144	0.00199	393.144	0.00164
395.264	0.00567	398.709	0.00452	396.805	0.00356	395.705	0.00305	396.145	0.00253	393.284	0.00197	393.284	0.00163
395.37	0.00564	398.785	0.0045	397.025	0.00352	395.925	0.00302	396.365	0.0025	393.504	0.00194	393.504	0.00161
395.484	0.00561	399.005	0.00446	397.039	0.00352	395.926	0.00302	396.483	0.00249	393.7	0.00192	393.7	0.00159
395.705	0.00554	399.225	0.00441	397.245	0.00348	396.145	0.00298	396.585	0.00247	393.724	0.00191	393.724	0.00159
395.925	0.00548	399.265	0.0044	397.465	0.00345	396.365	0.00295	396.805	0.00244	393.944	0.00188	393.944	0.00157
395.926	0.00548	399.445	0.00436	397.596	0.00342	396.483	0.00293	397.025	0.00241	394.164	0.00186	394.164	0.00155
396.145	0.00542	399.665	0.00431	397.685	0.00341	396.585	0.00292	397.039	0.00241	394.257	0.00184	394.257	0.00154
396.365	0.00536	399.822	0.00428	397.905	0.00337	396.805	0.00288	397.245	0.00239	394.384	0.00183	394.384	0.00153
396.483	0.00532	399.885	0.00427	398.125	0.00333	397.025	0.00285	397.465	0.00236	394.604	0.0018	394.604	0.00151
396.585	0.00529	400.105	0.00422	398.152	0.00333	397.039	0.00285	397.596	0.00234	394.813	0.00177	394.813	0.00149
396.805	0.00523	400.326	0.00417	398.345	0.00329	397.245	0.00282	397.685	0.00233	394.824	0.00177	394.824	0.00149
397.025	0.00517	400.378	0.00416	398.565	0.00326	397.465	0.00278	397.905	0.0023	395.044	0.00174	395.044	0.00147
397.039	0.00517	400.546	0.00413	398.709	0.00323	397.596	0.00276	398.125	0.00227	395.264	0.00172	395.264	0.00145
397.245	0.00511	400.766	0.00408	398.785	0.00322	397.685	0.00275	398.152	0.00227	395.37	0.0017	395.37	0.00144
397.465	0.00505	400.935	0.00405	399.005	0.00318	397.905	0.00272	398.345	0.00224	395.484	0.00169	395.484	0.00143
397.596	0.00501	400.986	0.00404	399.225	0.00315	398.125	0.00269	398.565	0.00221	395.705	0.00166	395.705	0.00141
397.685	0.00499	401.206	0.00399	399.265	0.00314	398.152	0.00268	398.709	0.0022	395.925	0.00163	395.925	0.00139
397.905	0.00493	401.426	0.00395	399.445	0.00311	398.345	0.00265	398.785	0.00219	395.926	0.00163	395.926	0.00139
398.125	0.00487	401.491	0.00393	399.665	0.00308	398.565	0.00262	399.005	0.00216	396.145	0.00161	396.145	0.00137
398.152	0.00486	401.646	0.0039	399.822	0.00305	398.709	0.0026	399.225	0.00213	396.365	0.00158	396.365	0.00135
398.345	0.00481	401.866	0.00386	399.885	0.00304	398.785	0.00259	399.265	0.00213	396.483	0.00157	396.483	0.00134
398.565	0.00475	402.048	0.00382	400.105	0.00301	399.005	0.00256	399.445	0.0021	396.585	0.00155	396.585	0.00133
398.709	0.00472	402.086	0.00382	400.326	0.00297	399.225	0.00253	399.665	0.00208	396.805	0.00153	396.805	0.00131
398.785	0.0047	402.306	0.00377	400.378	0.00297	399.265	0.00252	399.822	0.00206	397.025	0.0015	397.025	0.00129
399.005	0.00464	402.526	0.00373	400.546	0.00294	399.445	0.0025	399.885	0.00205	397.039	0.0015	397.039	0.00129
399.225	0.00458	402.604	0.00371	400.766	0.00291	399.665	0.00247	400.105	0.00202	397.245	0.00148	397.245	0.00128
399.265	0.00457	402.746	0.00369	400.935	0.00288	399.822	0.00245	400.326	0.002	397.465	0.00145	397.465	0.00126
399.445	0.00452	402.966	0.00364	400.986	0.00287	399.885	0.00244	400.378	0.00199	397.596	0.00144	397.596	0.00125
399.665	0.00447	403.161	0.00361	401.206	0.00284	400.105	0.00241	400.546	0.00197	397.685	0.00143	397.685	0.00124
399.822	0.00443	403.186	0.0036	401.426	0.00281	400.326	0.00238	400.766	0.00194	397.905	0.0014	397.905	0.00122
399.885	0.00441	403.406	0.00356	401.491	0.0028	400.378	0.00237	400.935	0.00192	398.125	0.00138	398.125	0.0012
400.105	0.00435	403.626	0.00352	401.646	0.00278	400.546	0.00235	400.986	0.00192	398.152	0.00137	398.152	0.0012
400.326	0.0043	403.717	0.0035	401.866	0.00275	400.766	0.00232	401.206	0.00189	398.345	0.00135	398.345	0.00119
400.378	0.00429	403.846	0.00348	402.048	0.00272	400.935	0.0023	401.426	0.00187	398.565	0.00133	398.565	0.00117
400.546	0.00424	404.066	0.00343	402.086	0.00272	400.986	0.00229	401.491	0.00186	398.709	0.00131	398.709	0.00116
400.766	0.00419	404.274	0.0034	402.306	0.00269	401.206	0.00226	401.646	0.00184	398.785	0.0013	398.785	0.00115
400.935	0.00415	404.286	0.00339	402.526	0.00265	401.426	0.00223	401.866	0.00181	399.005	0.00128	399.005	0.00113
400.986	0.00414	404.506	0.00335	402.604	0.00264	401.491	0.00222	402.048	0.00179	399.225	0.00125	399.225	0.00112
401.206	0.00408	404.726	0.00331	402.746	0.00262	401.646	0.0022	402.086	0.00179	399.265	0.00125	399.265	0.00111
401.426	0.00403	404.831	0.00329	402.966	0.00259	401.866	0.00217	402.306	0.00176	399.445	0.00123	399.445	0.0011
401.491	0.00401	404.946	0.00327	403.161	0.00257	402.048	0.00215	402.526	0.00174	399.665	0.00121	399.665	0.00108
401.646	0.00398	405.167	0.00323	403.186	0.00257	402.086	0.00215	402.604	0.00173	399.822	0.00119	399.822	0.00107
401.866	0.00392	405.387	0.00319	403.406	0.00254	402.306	0.00212	402.746	0.00172	399.885	0.00119	399.885	0.00107
402.048	0.00388	405.387	0.00319	403.626	0.00251	402.526	0.00209	402.966	0.00169	400.105	0.00116	400.105	0.00105
402.086	0.00387	405.607	0.00315	403.717	0.0025	402.604	0.00208	403.161	0.00167	400.326	0.00114	400.326	0.00103
402.306	0.00382	405.827	0.00312	403.846	0.00248	402.746	0.00206	403.186	0.00167	400.378	0.00113	400.378	0.00103
402.526	0.00377	405.944	0.0031	404.066	0.00245	402.966	0.00204	403.406	0.00164	400.546	0.00112	400.546	0.00102
402.604	0.00375	406.047	0.00308	404.274	0.00243	403.161	0.00201	403.626	0.00162	400.766	0.0011	400.766	0.001
402.746	0.00372	406.267	0.00304	404.286	0.00242	403.186	0.00201	403.717	0.00161	400.935	0.00108	400.935	0.000990275
402.966	0.00367	406.487	0.003	404.506	0.0024	403.406	0.00198	403.846	0.0016	400.986	0.00107	400.986	0.000986675
403.161	0.00362	406.5	0.003	404.726	0.00237	403.626	0.00196	404.066	0.00157	401.206	0.00105	401.206	0.000971162
403.186	0.00362	406.707	0.00296	404.831	0.00236	403.717	0.00195	404.274	0.00155	401.426	0.00103	401.426	0.00095581
403.406	0.00357	406.927	0.00293	404.946	0.00234	403.846	0.00193	404.286	0.00155	401.491	0.00102	401.491	0.000951253
403.626	0.00352	407.057	0.00291	405.167	0.00232	404.066	0.0019	404.506	0.00153	401.646	0.00101	401.646	0.000940619
403.717	0.0035	407.147	0.00289	405.387	0.00229	404.274	0.00188	404.726	0.00151	401.866	0.000988448	401.866	0.00092559
403.846	0.00347	407.367	0.00285	405.387	0.00229	404.286	0.00188	404.831	0.0015	402.048	0.000971286	402.048	0.000913269
404.066	0.00342	407.587	0.00282	405.607	0.00226	404.506	0.00185	404.946	0.00148	402.086	0.000967738	402.086	0.000910721
404.274	0.00338	407.613	0.00281	405.827	0.00224	404.726	0.00183	405.167	0.00146	402.306	0.000947256	402.306	0.000896013
404.286	0.00338	407.807	0.00278	405.944	0.00223	404.831	0.00182	405.387	0.00144	402.526	0.000927003	402.526	0.000881465
404.506	0.00333	408.027	0.00275	406.047	0.00221	404.946	0.0018	405.387	0.00144	402.604	0.00091983	402.604	0.000876311
404.726	0.00328	408.17	0.00272	406.267	0.00219	405.167	0.00178	405.607	0.00142	402.746	0.000906978	402.746	0.000867077
404.831	0.00326	408.247	0.00271	406.487	0.00216	405.387	0.00175	405.827	0.0014	402.966	0.000887181	402.966	0.000852849
404.946	0.00324	408.467	0.00268	406.5	0.00216	405.387	0.00175	405.944	0.00139	403.161	0.000869832	403.161	0.000840377
405.167	0.00319	408.687	0.00264	406.707	0.00214	405.607	0.00173	406.047	0.00138	403.186	0.000867611	403.186	0.00083878
405.387	0.00315	408.726	0.00264	406.927	0.00212	405.827	0.00171	406.267	0.00136	403.406	0.000848268	403.406	0.00082487
405.387	0.00315	408.907	0.00261	407.057	0.0021	405.944	0.00169	406.487	0.00133	403.626	0.000829152	403.626	0.000811118
405.607	0.0031	409.127	0.00257	407.147	0.00209	406.047	0.00168	406.5	0.00133	403.717	0.000821286	403.717	0.000805459
405.827	0.00306	409.283	0.00255	407.367	0.00207	406.267	0.00166	406.707	0.00131	403.846	0.000810261	403.846	0.000797525
405.944	0.00303	409.347	0.00254	407.587	0.00205	406.487	0.00163	406.927	0.00129	404.066	0.000791595	404.066	0.000784089
406.047	0.00301	409.567	0.00251	407.613	0.00204	406.5	0.00163	407.057	0.00128	404.274	0.000774181	404.274	0.00077155
406.267	0.00297	409.787	0.00247	407.807	0.00202	406.707	0.00161	407.147	0.00127	404.286	0.000773153	404.286	0.00077081
406.487	0.00293	409.839	0.00247	408.027	0.002	406.927	0.00159	407.367	0.00125	404.506	0.000754936	404.506	0.000757688
406.5	0.00292	410.008	0.00244	408.17	0.00199	407.057	0.00158	407.587	0.00123	404.726	0.000736941	404.726	0.000744721
406.707	0.00288	410.228	0.00241	408.247	0.00198	407.147	0.00157	407.613	0.00123	404.831	0.0007285	404.831	0.000738637
406.927	0.00284	410.396	0.00238	408.467	0.00196	407.367	0.00154	407.807	0.00122	404.946	0.000719169	404.946	0.00073191
407.057	0.00282	410.448	0.00238	408.687	0.00193	407.587	0.00152	408.027	0.0012	405.167	0.000701618	405.167	0.000719254
407.147	0.0028	410.668	0.00234	408.726	0.00193	407.613	0.00152	408.17	0.00118	405.387	0.000684287	405.387	0.000706752
407.367	0.00276	410.888	0.00231	408.907	0.00191	407.807	0.0015	408.247	0.00118	405.387	0.000684245	405.387	0.000706721
407.587	0.00272	410.952	0.0023	409.127	0.00189	408.027	0.00148	408.467	0.00116	405.607	0.000667176	405.607	0.000694403
407.613	0.00271	411.108	0.00228	409.283	0.00188	408.17	0.00146	408.687	0.00114	405.827	0.000650283	405.827	0.000682207
407.807	0.00268	411.328	0.00225	409.347	0.00187	408.247	0.00146	408.726	0.00114	405.944	0.000641394	405.944	0.000675787
408.027	0.00264	411.509	0.00222	409.567	0.00185	408.467	0.00143	408.907	0.00112	406.047	0.000633608	406.047	0.000670163
408.17	0.00261	411.548	0.00222	409.787	0.00183	408.687	0.00141	409.127	0.0011	406.267	0.00061715	406.267	0.00065827
408.247	0.0026	411.768	0.00219	409.839	0.00182	408.726	0.00141	409.283	0.00109	406.487	0.000600907	406.487	0.000646528
408.467	0.00256	411.988	0.00216	410.008	0.00181	408.907	0.00139	409.347	0.00109	406.5	0.000599924	406.5	0.000645817
408.687	0.00252	412.065	0.00215	410.228	0.00179	409.127	0.00137	409.567	0.00107	406.707	0.000584878	406.707	0.000634935
408.726	0.00252	412.208	0.00213	410.396	0.00177	409.283	0.00136	409.787	0.00105	406.927	0.000569063	406.927	0.000623492
408.907	0.00249	412.428	0.0021	410.448	0.00177	409.347	0.00135	409.839	0.00105	407.057	0.000559832	407.057	0.00061681
409.127	0.00245	412.622	0.00207	410.668	0.00175	409.567	0.00133	410.008	0.00104	407.147	0.000553459	407.147	0.000612197
409.283	0.00242	412.648	0.00207	410.888	0.00173	409.787	0.00131	410.228	0.00102	407.367	0.000538066	407.367	0.000601048
409.347	0.00241	412.868	0.00204	410.952	0.00172	409.839	0.00131	410.396	0.00101	407.587	0.000522883	407.587	0.000590047
409.567	0.00237	413.088	0.00201	411.108	0.00171	410.008	0.00129	410.448	0.001	407.613	0.000521091	407.613	0.000588748
409.787	0.00234	413.178	0.002	411.328	0.00169	410.228	0.00127	410.668	0.000985085	407.807	0.000507908	407.807	0.000579191
409.839	0.00233	413.308	0.00199	411.509	0.00168	410.396	0.00126	410.888	0.000968872	408.027	0.000493141	408.027	0.000568479
410.008	0.0023	413.528	0.00196	411.548	0.00167	410.448	0.00125	410.952	0.000964153	408.17	0.000483681	408.17	0.000561615
410.228	0.00227	413.735	0.00193	411.768	0.00166	410.668	0.00123	411.108	0.000952872	408.247	0.000478578	408.247	0.000557911
410.396	0.00224	413.748	0.00193	411.988	0.00164	410.888	0.00122	411.328	0.000937085	408.467	0.000464221	408.467	0.000547486
410.448	0.00223	413.968	0.0019	412.065	0.00163	410.952	0.00121	411.509	0.000924259	408.687	0.000450066	408.687	0.000537203
410.668	0.0022	414.188	0.00188	412.208	0.00162	411.108	0.0012	411.548	0.00092151	408.726	0.000447581	408.726	0.000535398
410.888	0.00216	414.291	0.00186	412.428	0.0016	411.328	0.00118	411.768	0.000906146	408.907	0.000436112	408.907	0.000527061
410.952	0.00215	414.408	0.00185	412.622	0.00159	411.509	0.00116	411.988	0.000890992	409.127	0.000422359	409.127	0.000517059
411.108	0.00213	414.628	0.00182	412.648	0.00158	411.548	0.00116	412.065	0.000885714	409.283	0.000412769	409.283	0.00051008
411.328	0.0021	414.848	0.0018	412.868	0.00157	411.768	0.00114	412.208	0.000876046	409.347	0.000408804	409.347	0.000507195
411.509	0.00207	414.849	0.0018	413.088	0.00155	411.988	0.00112	412.428	0.000861308	409.567	0.000395447	409.567	0.00049747
411.548	0.00206	415.069	0.00177	413.178	0.00154	412.065	0.00112	412.622	0.000848494	409.787	0.000382285	409.787	0.000487881
411.768	0.00203	415.289	0.00175	413.308	0.00153	412.208	0.00111	412.648	0.000846776	409.839	0.000379214	409.839	0.000485643
411.988	0.002	415.404	0.00173	413.528	0.00152	412.428	0.00109	412.868	0.000832448	410.008	0.000369318	410.008	0.000478428
412.065	0.00199	415.509	0.00172	413.735	0.0015	412.622	0.00107	413.088	0.000818325	410.228	0.000356543	410.228	0.00046911
412.208	0.00197	415.729	0.00169	413.748	0.0015	412.648	0.00107	413.178	0.000812592	410.396	0.000346905	410.396	0.000462077
412.428	0.00194	415.949	0.00167	413.968	0.00148	412.868	0.00106	413.308	0.000804403	410.448	0.000343959	410.448	0.000459926
412.622	0.00191	415.961	0.00167	414.188	0.00147	413.088	0.00104	413.528	0.000790683	410.668	0.000331564	410.668	0.000450874
412.648	0.00191	416.169	0.00165	414.291	0.00146	413.178	0.00103	413.735	0.00077798	410.888	0.000319358	410.888	0.000441954
412.868	0.00188	416.389	0.00162	414.408	0.00145	413.308	0.00102	413.748	0.000777162	410.952	0.00031581	410.952	0.000439361
413.088	0.00185	416.517	0.00161	414.628	0.00144	413.528	0.00101	413.968	0.000763839	411.108	0.000307337	411.108	0.000433165
413.178	0.00184	416.609	0.0016	414.848	0.00142	413.735	0.000991249	414.188	0.000750714	411.328	0.000295501	411.328	0.000424505
413.308	0.00182	416.829	0.00157	414.849	0.00142	413.748	0.000990274	414.291	0.000744637	411.509	0.000285903	411.509	0.000417478
413.528	0.00179	417.049	0.00155	415.069	0.00141	413.968	0.000974389	414.408	0.000737783	411.548	0.000283849	411.548	0.000415973
413.735	0.00176	417.074	0.00155	415.289	0.00139	414.188	0.000958705	414.628	0.000725046	411.768	0.000272378	411.768	0.000407569
413.748	0.00176	417.269	0.00153	415.404	0.00138	414.291	0.000951431	414.848	0.000712532	411.988	0.000261086	411.988	0.00039929
413.968	0.00173	417.489	0.00151	415.509	0.00138	414.408	0.000943219	414.849	0.000712502	412.065	0.000257159	412.065	0.00039641
414.188	0.00171	417.631	0.00149	415.729	0.00136	414.628	0.000927931	415.069	0.000700148	412.208	0.000249972	412.208	0.000391137
414.291	0.00169	417.709	0.00148	415.949	0.00135	414.848	0.000912876	415.289	0.000687984	412.428	0.000239035	412.428	0.000383107
414.408	0.00168	417.929	0.00146	415.961	0.00135	414.849	0.000912839	415.404	0.000681654	412.622	0.000229544	412.622	0.000376134
414.628	0.00165	418.149	0.00144	416.169	0.00133	415.069	0.000897942	415.509	0.000676007	412.648	0.000228272	412.648	0.0003752
414.848	0.00162	418.187	0.00144	416.389	0.00132	415.289	0.000883238	415.729	0.000664217	412.868	0.000217683	412.868	0.000367414
414.849	0.00162	418.369	0.00142	416.517	0.00131	415.404	0.000875573	415.949	0.00065261	413.088	0.000207264	413.088	0.000359749
415.069	0.0016	418.589	0.0014	416.609	0.0013	415.509	0.000868727	415.961	0.000651971	413.178	0.000203041	413.178	0.00035664
415.289	0.00157	418.744	0.00138	416.829	0.00129	415.729	0.000854406	416.169	0.000641187	413.308	0.000197015	413.308	0.000352203
415.404	0.00156	418.809	0.00137	417.049	0.00128	415.949	0.000840274	416.389	0.000629945	413.528	0.000186934	413.528	0.000344774
415.509	0.00155	419.029	0.00135	417.074	0.00127	415.961	0.000839494	416.517	0.000623456	413.735	0.000177618	413.735	0.000337905
415.729	0.00152	419.249	0.00133	417.269	0.00126	416.169	0.00082633	416.609	0.000618883	413.748	0.000177019	413.748	0.000337463
415.949	0.0015	419.3	0.00133	417.489	0.00125	416.389	0.000812572	416.829	0.000607998	413.968	0.000167267	413.968	0.000330267
415.961	0.0015	419.469	0.00131	417.631	0.00124	416.517	0.000804615	417.049	0.000597289	414.188	0.000157679	414.188	0.000323186
416.169	0.00147	419.69	0.00129	417.709	0.00124	416.609	0.000798999	417.074	0.000596084	414.291	0.000153246	414.291	0.00031991
416.389	0.00145	419.857	0.00128	417.929	0.00122	416.829	0.000785609	417.269	0.000586755	414.408	0.000148251	414.408	0.000316218
416.517	0.00144	419.91	0.00127	418.149	0.00121	417.049	0.000772402	417.489	0.000576394	414.628	0.000138982	414.628	0.000309362
416.609	0.00143	420.13	0.00125	418.187	0.00121	417.074	0.000770913	417.631	0.000569821	414.848	0.000129893	414.848	0.000302634
416.829	0.0014	420.35	0.00123	418.369	0.0012	417.269	0.000759374	417.709	0.000566204	414.849	0.000129871	414.849	0.000302617
417.049	0.00138	420.413	0.00123	418.589	0.00118	417.489	0.000746526	417.929	0.000556183	415.069	0.000120915	415.069	0.000295982
417.074	0.00138	420.57	0.00122	418.744	0.00117	417.631	0.000738357	418.149	0.00054633	415.289	0.000112112	415.289	0.000289455
417.269	0.00136	420.79	0.0012	418.809	0.00117	417.709	0.000733855	418.187	0.00054465	415.404	0.000107538	415.404	0.000286062
417.489	0.00134	420.97	0.00118	419.029	0.00116	417.929	0.00072136	418.369	0.000536642	415.509	0.000103462	415.509	0.000283036
417.631	0.00132	421.01	0.00118	419.249	0.00115	418.149	0.000709039	418.589	0.000527118	415.729	9.49611e-05	415.729	0.000276722
417.709	0.00131	421.23	0.00116	419.3	0.00114	418.187	0.000706936	418.744	0.000520538	415.949	8.66091e-05	415.949	0.000270514
417.929	0.00129	421.45	0.00114	419.469	0.00113	418.369	0.000696892	418.809	0.000517757	415.961	8.61491e-05	415.961	0.000270172
418.149	0.00127	421.526	0.00114	419.69	0.00112	418.589	0.000684915	419.029	0.000508556	416.169	7.84037e-05	416.169	0.000264409
418.187	0.00127	421.67	0.00112	419.857	0.00111	418.744	0.000676619	419.249	0.000499514	416.389	7.03431e-05	416.389	0.000258407
418.369	0.00125	421.89	0.00111	419.91	0.00111	418.809	0.000673108	419.3	0.000497455	416.517	6.56971e-05	416.517	0.000254945
418.589	0.00123	422.083	0.00109	420.13	0.0011	419.029	0.00066147	419.469	0.000490629	416.609	6.24255e-05	416.609	0.000252507
418.744	0.00122	422.11	0.00109	420.35	0.00109	419.249	0.000649998	419.69	0.000481899	416.829	5.46493e-05	416.829	0.000246706
418.809	0.00121	422.33	0.00107	420.413	0.00108	419.3	0.000647382	419.857	0.00047537	417.049	4.70126e-05	417.049	0.000241004
419.029	0.00119	422.55	0.00105	420.57	0.00108	419.469	0.000638692	419.91	0.000473322	417.074	4.61536e-05	417.074	0.000240363
419.249	0.00117	422.639	0.00105	420.79	0.00106	419.69	0.000627549	420.13	0.000464896	417.269	3.95137e-05	417.269	0.000235401
419.3	0.00117	422.77	0.00104	420.97	0.00106	419.857	0.000619193	420.35	0.000456621	417.489	3.21508e-05	417.489	0.000229893
419.469	0.00115	422.99	0.00102	421.01	0.00105	419.91	0.000616568	420.413	0.00045426	417.631	2.74868e-05	417.631	0.000226402
419.69	0.00113	423.196	0.00101	421.23	0.00104	420.13	0.000605748	420.57	0.000448493	417.709	2.49222e-05	417.709	0.000224482
419.857	0.00112	423.21	0.00101	421.45	0.00103	420.35	0.000595087	420.79	0.000440511	417.929	1.78261e-05	417.929	0.000219164
419.91	0.00112	423.43	0.000989738	421.526	0.00103	420.413	0.000592039	420.97	0.000434092	418.149	1.08608e-05	418.149	0.00021394
420.13	0.0011	423.65	0.000973991	421.67	0.00102	420.57	0.000584583	421.01	0.000432674	418.187	9.67508e-06	418.187	0.00021305
420.35	0.00108	423.752	0.000966772	421.89	0.00101	420.79	0.000574235	421.23	0.000424979	418.369	4.0246e-06	418.369	0.000208807
420.413	0.00107	423.87	0.000958465	422.083	0.001	420.97	0.000565889	421.45	0.000417425	418.589	-2.68432e-06	418.589	0.000203765
420.57	0.00106	424.09	0.000943157	422.11	0.000998913	421.01	0.000564042	421.526	0.000414838	418.744	-7.31315e-06	418.744	0.000200284
420.79	0.00104	424.309	0.000928184	422.33	0.000988413	421.23	0.000554001	421.67	0.000410009	418.809	-9.26764e-06	418.809	0.000198813
420.97	0.00103	424.311	0.000928067	422.55	0.000978026	421.45	0.000544111	421.89	0.000402731	419.029	-1.57271e-05	419.029	0.000193949
421.01	0.00103	424.531	0.000913191	422.639	0.000973849	421.526	0.000540718	422.083	0.000396468	419.249	-2.20643e-05	419.249	0.000189172
421.23	0.00101	424.751	0.000898529	422.77	0.00096775	421.67	0.000534371	422.11	0.000395588	419.3	-2.35057e-05	419.3	0.000188085
421.45	0.000994477	424.865	0.00089097	422.99	0.000957583	421.89	0.00052478	422.33	0.000388578	419.469	-2.82811e-05	419.469	0.000184482
421.526	0.000988875	424.971	0.000884077	423.196	0.000948183	422.083	0.000516501	422.55	0.0003817	419.69	-3.43791e-05	419.69	0.000179876
421.67	0.000978411	425.191	0.000869834	423.21	0.000947524	422.11	0.000515334	422.639	0.00037895	419.857	-3.89329e-05	419.857	0.000176434
421.89	0.000962627	425.411	0.000855798	423.43	0.000937572	422.33	0.000506034	422.77	0.000374952	419.91	-4.036e-05	419.91	0.000175354
422.083	0.000949035	425.422	0.000855098	423.65	0.000927724	422.55	0.000496877	422.99	0.000368332	420.13	-4.62255e-05	420.13	0.000170915
422.11	0.000947123	425.631	0.000841967	423.752	0.000923198	422.639	0.000493208	423.196	0.000362262	420.35	-5.19772e-05	420.35	0.000166558
422.33	0.000931894	425.851	0.000828338	423.87	0.00091798	422.77	0.000487862	423.21	0.000361838	420.413	-5.36164e-05	420.413	0.000165315
422.55	0.000916937	425.978	0.000820529	424.09	0.000908338	422.99	0.000478988	423.43	0.000355469	420.57	-5.76168e-05	420.57	0.00016228
422.639	0.000910954	426.071	0.00081491	424.309	0.000898871	423.196	0.000470823	423.65	0.000349223	420.79	-6.31459e-05	420.79	0.000158082
422.77	0.000902249	426.291	0.000801681	424.311	0.000898797	423.21	0.000470252	423.752	0.000346371	420.97	-6.75859e-05	420.97	0.000154708
422.99	0.000887826	426.511	0.000788649	424.531	0.000889355	423.43	0.000461653	423.87	0.000343098	421.01	-6.85662e-05	421.01	0.000153963
423.196	0.000874589	426.535	0.000787243	424.751	0.000880011	423.65	0.000453191	424.09	0.000337092	421.23	-7.38794e-05	421.23	0.00014992
423.21	0.000873665	426.731	0.000775811	424.865	0.000875179	423.752	0.000449316	424.309	0.00033125	421.45	-7.90869e-05	421.45	0.000145953
423.43	0.000859763	426.951	0.000763166	424.971	0.000870763	423.87	0.000444862	424.311	0.000331204	421.526	-8.08678e-05	421.526	0.000144595
423.65	0.000846116	427.091	0.000755201	425.191	0.000861611	424.09	0.000436666	424.531	0.000325432	421.67	-8.41904e-05	421.67	0.000142061
423.752	0.00083988	427.171	0.000750712	425.411	0.000852552	424.309	0.000428663	424.751	0.000319774	421.89	-8.91915e-05	421.89	0.000138243
423.87	0.00083272	427.391	0.000738446	425.422	0.0008521	424.311	0.000428601	424.865	0.000316869	422.083	-9.34881e-05	422.083	0.00013496
424.09	0.000819573	427.611	0.000726367	425.631	0.000843587	424.531	0.000420666	424.971	0.000314228	422.11	-9.40919e-05	422.11	0.000134498
424.309	0.00080677	427.648	0.000724371	425.851	0.000834712	424.751	0.000412859	425.191	0.000308793	422.33	-9.88929e-05	422.33	0.000130824
424.311	0.00080667	427.831	0.000714473	425.978	0.000829609	424.865	0.00040884	425.411	0.000303467	422.55	-0.000103596	422.55	0.000127221
424.531	0.000794009	428.051	0.000702761	426.071	0.000825928	424.971	0.000405179	425.422	0.000303203	422.639	-0.000105474	422.639	0.000125781
424.751	0.000781587	428.204	0.000694714	426.291	0.000817234	425.191	0.000397623	425.631	0.000298249	422.77	-0.000108203	422.77	0.000123688
424.865	0.000775205	428.271	0.00069123	426.511	0.000808626	425.411	0.000390191	425.851	0.000293136	422.99	-0.000112716	422.99	0.000120222
424.971	0.000769399	428.491	0.000679878	426.535	0.000807696	425.422	0.000389821	425.978	0.00029022	423.196	-0.000116847	423.196	0.000117046
425.191	0.000757443	428.711	0.000668703	426.731	0.000800106	425.631	0.000382882	426.071	0.000288127	423.21	-0.000117136	423.21	0.000116825
425.411	0.000745716	428.761	0.000666209	426.951	0.000791672	425.851	0.000375693	426.291	0.000283221	423.43	-0.000121463	423.43	0.000113494
425.422	0.000745133	428.931	0.000657702	427.091	0.000786337	425.978	0.00037158	426.511	0.000278415	423.65	-0.000125701	423.65	0.000110228
425.631	0.000734213	429.152	0.000646874	427.171	0.000783321	426.071	0.000368623	426.535	0.000277899	423.752	-0.000127634	423.752	0.000108737
425.851	0.000722933	429.317	0.000638819	427.391	0.000775055	426.291	0.000361671	426.731	0.000273709	423.87	-0.00012985	423.87	0.000107026
425.978	0.000716494	429.372	0.000636216	427.611	0.00076687	426.511	0.000354835	426.951	0.0002691	424.09	-0.000133912	424.09	0.000103888
426.071	0.000711871	429.592	0.000625728	427.648	0.000765513	426.535	0.000354098	427.091	0.000266211	424.309	-0.000137858	424.309	0.000100837
426.291	0.000701025	429.812	0.000615406	427.831	0.000758767	426.731	0.000348114	427.171	0.000264588	424.311	-0.000137888	424.311	0.000100813
426.511	0.000690391	429.874	0.000612512	428.051	0.000750744	426.951	0.000341506	427.391	0.000260169	424.531	-0.00014178	424.531	9.77986e-05
426.535	0.000689247	430.032	0.00060525	428.204	0.000745205	427.091	0.00033735	427.611	0.000255844	424.751	-0.000145589	424.751	9.48448e-05
426.731	0.000679966	430.252	0.000595256	428.271	0.000742801	427.171	0.00033501	427.648	0.000255131	424.865	-0.000147542	424.865	9.33288e-05
426.951	0.000669747	430.43	0.000587257	428.491	0.000734936	427.391	0.000328624	427.831	0.00025161	424.971	-0.000149317	424.971	9.19505e-05
427.091	0.000663336	430.472	0.000585423	428.711	0.000727148	427.611	0.000322348	428.051	0.000247465	425.191	-0.000152964	425.191	8.91146e-05
427.171	0.000659731	430.692	0.00057575	428.761	0.000725404	427.648	0.000321311	428.204	0.000244632	425.411	-0.000156533	425.411	8.63364e-05
427.391	0.000649915	430.912	0.000566234	428.931	0.000719436	427.831	0.000316179	428.271	0.000243409	425.422	-0.00015671	425.422	8.61983e-05
427.611	0.000640295	430.987	0.000563017	429.152	0.0007118	428.051	0.000310116	428.491	0.000239439	425.631	-0.000160025	425.631	8.36147e-05
427.648	0.00063871	431.132	0.000556873	429.317	0.000706089	428.204	0.000305957	428.711	0.000235555	425.851	-0.00016344	425.851	8.09487e-05
427.831	0.00063087	431.352	0.000547665	429.372	0.000704238	428.271	0.000304158	428.761	0.000234692	425.978	-0.000165386	425.978	7.94283e-05
428.051	0.000621635	431.544	0.000539771	429.592	0.00069675	428.491	0.000298303	428.931	0.000231755	426.071	-0.000166781	426.071	7.83375e-05
428.204	0.000615316	431.572	0.000538609	429.812	0.000689334	428.711	0.000292551	429.152	0.000228037	426.291	-0.000170048	426.291	7.57801e-05
428.271	0.000612587	431.792	0.000529703	429.874	0.000687247	428.761	0.000291269	429.317	0.000225286	426.511	-0.000173244	426.511	7.32756e-05
428.491	0.000603724	432.012	0.000520945	430.032	0.000681991	428.931	0.000286899	429.372	0.000224399	426.535	-0.000173587	426.535	7.30064e-05
428.711	0.000595043	432.1	0.000517484	430.252	0.000674718	429.152	0.000281346	429.592	0.000220841	426.731	-0.000176369	426.731	7.08232e-05
428.761	0.000593112	432.232	0.000512332	430.43	0.000668862	429.317	0.000277223	429.812	0.000217361	426.951	-0.000179424	426.951	6.8422e-05
428.931	0.000586541	432.452	0.000503864	430.472	0.000667515	429.372	0.000275892	429.874	0.00021639	427.091	-0.000181337	427.091	6.69169e-05
429.152	0.000578215	432.657	0.000496126	430.692	0.000660382	429.592	0.000270534	430.032	0.000213958	427.171	-0.000182411	427.171	6.6071e-05
429.317	0.000572049	432.672	0.000495538	430.912	0.000653317	429.812	0.000265271	430.252	0.00021063	427.391	-0.000185331	427.391	6.37695e-05
429.372	0.000570061	432.892	0.000487352	430.987	0.000650918	429.874	0.000263797	430.43	0.000207981	427.611	-0.000188185	427.611	6.15165e-05
429.592	0.000562078	433.112	0.000479305	431.132	0.00064632	430.032	0.000260102	430.472	0.000207376	427.648	-0.000188655	427.648	6.11455e-05
429.812	0.000554263	433.213	0.000475663	431.352	0.00063939	430.252	0.000255026	430.692	0.000204194	427.831	-0.000190975	427.831	5.93113e-05
429.874	0.000552079	433.332	0.000471395	431.544	0.000633409	430.43	0.000250969	430.912	0.000201084	428.051	-0.000193702	428.051	5.71529e-05
430.032	0.000546612	433.552	0.00046362	431.572	0.000632526	430.472	0.000250041	430.987	0.000200037	428.204	-0.000195563	428.204	5.56775e-05
430.252	0.000539122	433.77	0.000456074	431.792	0.000625728	430.692	0.000245146	431.132	0.000198043	428.271	-0.000196366	428.271	5.50407e-05
430.43	0.000533156	433.772	0.000455978	432.012	0.000618994	430.912	0.000240339	431.352	0.000195071	428.491	-0.00019897	428.491	5.29736e-05
430.472	0.000531792	433.993	0.000448468	432.1	0.000616319	430.987	0.000238717	431.544	0.000192537	428.711	-0.000201513	428.711	5.09511e-05
430.692	0.000524619	434.213	0.000441087	432.232	0.000612324	431.132	0.00023562	431.572	0.000192166	428.761	-0.000202078	428.761	5.05015e-05
430.912	0.000517599	434.326	0.000437327	432.452	0.000605717	431.352	0.000230988	431.792	0.000189327	428.931	-0.000203998	428.931	4.89721e-05
430.987	0.000515234	434.433	0.000433835	432.657	0.000599636	431.544	0.000227023	432.012	0.000186552	429.152	-0.000206426	429.152	4.70361e-05
431.132	0.00051073	434.653	0.000426708	432.672	0.000599173	431.572	0.00022644	432.1	0.000185461	429.317	-0.000208219	429.317	4.56036e-05
431.352	0.00050401	434.873	0.000419707	432.892	0.00059269	431.792	0.000221976	432.232	0.000183842	429.372	-0.000208797	429.372	4.51421e-05
431.544	0.000498276	434.883	0.000419392	433.112	0.000586269	432.012	0.000217595	432.452	0.000181193	429.592	-0.000211112	429.592	4.32894e-05
431.572	0.000497435	435.093	0.000412828	433.213	0.000583347	432.1	0.000215866	432.657	0.000178788	429.812	-0.000213374	429.812	4.14773e-05
431.792	0.000491004	435.313	0.00040607	433.332	0.000579909	432.232	0.000213294	432.672	0.000178606	429.874	-0.000214005	429.874	4.09712e-05
432.012	0.000484714	435.439	0.000402243	433.552	0.000573608	432.452	0.000209074	432.892	0.000176078	430.032	-0.000215582	430.032	3.9705e-05
432.1	0.000482237	435.533	0.000399432	433.77	0.000567445	432.657	0.000205225	433.112	0.000173609	430.252	-0.000217738	430.252	3.79718e-05
432.232	0.000478561	435.753	0.000392912	433.772	0.000567366	432.672	0.000204933	433.213	0.000172497	430.43	-0.000219451	430.43	3.65922e-05
432.452	0.000472545	435.973	0.000386508	433.993	0.000561183	432.892	0.000200869	433.332	0.000171197	430.472	-0.000219843	430.472	3.6277e-05
432.657	0.000467076	435.996	0.000385849	434.213	0.000555058	433.112	0.000196882	433.552	0.000168842	430.692	-0.000221897	430.692	3.46197e-05
432.672	0.000466662	436.193	0.000380218	434.326	0.000551918	433.213	0.00019508	433.77	0.000166571	430.912	-0.000223903	430.912	3.29994e-05
432.892	0.00046091	436.413	0.000374042	434.433	0.00054899	433.332	0.00019297	433.772	0.000166543	430.987	-0.000224578	430.987	3.2454e-05
433.112	0.000455287	436.552	0.00037019	434.653	0.00054298	433.552	0.000189132	433.993	0.000164297	431.132	-0.000225861	431.132	3.14154e-05
433.213	0.000452752	436.633	0.000367976	434.873	0.000537025	433.77	0.000185415	434.213	0.000162104	431.352	-0.000227771	431.352	2.98668e-05
433.332	0.000449789	436.853	0.000362021	434.883	0.000536756	433.772	0.000185368	434.326	0.000160992	431.544	-0.000229397	431.544	2.85468e-05
433.552	0.000444416	437.073	0.000356173	435.093	0.000531126	433.993	0.000181675	434.433	0.000159964	431.572	-0.000229635	431.572	2.83532e-05
433.77	0.00043923	437.109	0.000355236	435.313	0.000525282	434.213	0.000178053	434.653	0.000157874	431.792	-0.000231454	431.792	2.68737e-05
433.772	0.000439164	437.293	0.000350432	435.439	0.000521949	434.326	0.00017621	434.873	0.000155834	432.012	-0.000233229	432.012	2.54277e-05
433.993	0.000434032	437.513	0.000344796	435.533	0.000519492	434.433	0.0001745	434.883	0.000155743	432.1	-0.000233926	432.1	2.48588e-05
434.213	0.000429016	437.665	0.000340963	435.753	0.000513756	434.653	0.000171017	435.093	0.000153843	432.232	-0.00023496	432.232	2.40146e-05
434.326	0.000426471	437.733	0.000339263	435.973	0.000508074	434.873	0.0001676	435.313	0.0001519	432.452	-0.000236649	432.452	2.26338e-05
434.433	0.000424115	437.953	0.000333833	435.996	0.000507487	434.883	0.000167447	435.439	0.000150805	432.657	-0.000238181	432.657	2.13796e-05
434.653	0.000419327	438.173	0.000328503	436.193	0.000502444	435.093	0.00016425	435.533	0.000150003	432.672	-0.000238297	432.672	2.12846e-05
434.873	0.00041465	438.222	0.000327344	436.413	0.000496867	435.313	0.000160966	435.753	0.000148152	432.892	-0.000239903	432.892	1.99663e-05
434.883	0.00041444	438.393	0.000323271	436.552	0.000493364	435.439	0.000159108	435.973	0.000146347	433.112	-0.00024147	433.112	1.86785e-05
435.093	0.000410081	438.613	0.000318138	436.633	0.000491342	435.533	0.000157745	435.996	0.000146162	433.213	-0.000242175	433.213	1.80982e-05
435.313	0.000405618	438.778	0.000314353	436.853	0.000485867	435.753	0.000154588	436.193	0.000144585	433.332	-0.000242997	433.332	1.74203e-05
435.439	0.000403102	438.834	0.0003131	437.073	0.000480444	435.973	0.000151494	436.413	0.000142866	433.552	-0.000244487	433.552	1.61914e-05
435.533	0.000401259	439.054	0.000308156	437.109	0.000479571	435.996	0.000151176	436.552	0.0001418	433.77	-0.000245921	433.77	1.50061e-05
435.753	0.000397002	439.274	0.000303306	437.293	0.000475071	436.193	0.00014846	436.633	0.000141189	433.772	-0.000245939	433.772	1.49911e-05
435.973	0.000392846	439.335	0.000301972	437.513	0.000469748	436.413	0.000145487	436.853	0.000139554	433.993	-0.000247355	433.993	1.38187e-05
435.996	0.00039242	439.494	0.000298547	437.665	0.000466099	436.552	0.000143636	437.073	0.000137958	434.213	-0.000248734	434.213	1.26738e-05
436.193	0.000388788	439.714	0.000293879	437.733	0.000464474	436.633	0.000142573	437.109	0.000137704	434.326	-0.000249433	434.326	1.20932e-05
436.413	0.000384826	439.891	0.000290174	437.953	0.000459249	436.853	0.000139717	437.293	0.000136402	434.433	-0.000250079	434.433	1.15558e-05
436.552	0.000382367	439.934	0.000289299	438.173	0.000454072	437.073	0.000136918	437.513	0.000134885	434.653	-0.00025139	434.653	1.04642e-05
436.633	0.000380958	440.154	0.000284807	438.222	0.00045294	437.109	0.00013647	437.665	0.000133859	434.873	-0.000252667	434.873	9.39827e-06
436.853	0.000377183	440.374	0.0002804	438.393	0.000448944	437.293	0.000134176	437.733	0.000133405	434.883	-0.000252724	434.883	9.35053e-06
437.073	0.000373498	440.448	0.000278937	438.613	0.000443862	437.513	0.000131489	437.953	0.000131963	435.093	-0.000253911	435.093	8.35765e-06
437.109	0.00037291	440.594	0.000276079	438.778	0.000440085	437.665	0.000129664	438.173	0.000130556	435.313	-0.000255124	435.313	7.34176e-06
437.293	0.000369902	440.814	0.000271841	438.834	0.000438828	437.733	0.000128856	438.222	0.000130251	435.439	-0.000255806	435.439	6.76925e-06
437.513	0.000366393	441.005	0.000268237	439.054	0.000433841	437.953	0.000126277	438.393	0.000129184	435.533	-0.000256305	435.533	6.3501e-06
437.665	0.000364019	441.034	0.000267685	439.274	0.000428899	438.173	0.000123751	438.613	0.000127847	435.753	-0.000257455	435.753	5.38215e-06
437.733	0.000362969	441.254	0.000263609	439.335	0.000427532	438.222	0.000123202	438.778	0.000126867	435.973	-0.000258576	435.973	4.43742e-06
437.953	0.000359629	441.474	0.000259613	439.494	0.000424004	438.393	0.000121276	438.834	0.000126544	435.996	-0.00025869	435.996	4.34062e-06
438.173	0.000356369	441.561	0.000258057	439.714	0.000419153	438.613	0.000118852	439.054	0.000125273	436.193	-0.000259667	436.193	3.51541e-06
438.222	0.000355664	441.694	0.000255696	439.891	0.00041527	438.778	0.000117069	439.274	0.000124035	436.413	-0.00026073	436.413	2.61565e-06
438.393	0.00035319	441.914	0.000251855	439.934	0.000414348	438.834	0.000116478	439.335	0.000123696	436.552	-0.000261388	436.552	2.0575e-06
438.613	0.000350089	442.118	0.000248373	440.154	0.000409587	439.054	0.000114153	439.494	0.000122828	436.633	-0.000261765	436.633	1.73766e-06
438.778	0.000347816	442.134	0.000248089	440.374	0.00040487	439.274	0.000111876	439.714	0.000121652	436.853	-0.000262772	436.853	8.80977e-07
438.834	0.000347065	442.354	0.000244398	440.448	0.000403293	439.335	0.000111251	439.891	0.000120724	437.073	-0.000263753	437.073	4.51408e-08
439.054	0.000344116	442.574	0.000240781	440.594	0.000400197	439.494	0.000109647	439.934	0.000120506	437.109	-0.00026391	437.109	-8.82365e-08
439.274	0.00034124	442.674	0.000239166	440.814	0.000395567	439.714	0.000107464	440.154	0.000119389	437.665	-0.000266265	437.665	-2.10394e-06
439.335	0.000340452	442.794	0.000237235	441.005	0.000391593	439.891	0.000105735	440.374	0.000118301	438.222	-0.000268465	438.222	-3.99665e-06
439.494	0.000338436	443.014	0.00023376	441.034	0.00039098	439.934	0.000105327	440.448	0.000117941	438.778	-0.000270518	438.778	-5.77338e-06
439.714	0.000335702	443.231	0.000230415	441.254	0.000386436	440.154	0.000103234	440.594	0.00011724	439.335	-0.000272432	439.335	-7.43991e-06
439.891	0.000333545	443.234	0.000230354	441.474	0.000381934	440.374	0.000101186	440.814	0.000116208	439.891	-0.000274215	439.891	-9.0027e-06
440.448	0.00032707	443.455	0.000227017	441.561	0.000380167	440.448	0.000100507	441.005	0.000115335	440.448	-0.000275877	440.448	-1.04676e-05
441.005	0.000321003	443.675	0.000223747	441.694	0.000377473	441.005	9.55527e-05	441.034	0.000115201	441.005	-0.000277424	441.005	-1.18403e-05
441.561	0.000315322	443.787	0.000222102	441.914	0.000373054	441.561	9.08625e-05	441.561	0.000112897	441.561	-0.000278863	441.561	-1.31258e-05
442.118	0.000310007	443.895	0.000220544	442.118	0.000369008	442.118	8.64228e-05	442.118	0.000110616	442.118	-0.000280201	442.118	-1.43292e-05
442.674	0.000305036	444.115	0.000217405	442.674	0.000358109	442.674	8.22223e-05	442.674	0.000108483	442.674	-0.000281444	442.674	-1.54554e-05
443.231	0.000300389	444.335	0.00021433	443.231	0.000347465	443.231	7.82498e-05	443.231	0.00010649	443.231	-0.000282599	443.231	-1.65088e-05
443.787	0.000296049	444.344	0.000214207	443.787	0.00033707	443.787	7.44944e-05	443.787	0.000104627	443.787	-0.000283671	443.787	-1.74939e-05
444.344	0.000291996	444.555	0.000211318	444.344	0.000326917	444.344	7.09452e-05	444.344	0.000102887	444.344	-0.000284665	444.344	-1.84149e-05
444.9	0.000288214	444.9	0.000206714	444.9	0.000317004	444.9	6.75935e-05	444.9	0.000101263	444.9	-0.000285587	444.9	-1.92753e-05
445.457	0.000284688	445.457	0.000199606	445.457	0.000307324	445.457	6.44291e-05	445.457	9.97465e-05	445.457	-0.000286441	445.457	-2.0079e-05
446.013	0.000281402	446.013	0.000192863	446.013	0.000297871	446.013	6.14423e-05	446.013	9.83314e-05	446.013	-0.000287232	446.013	-2.08296e-05
446.57	0.000278341	446.57	0.000186473	446.57	0.000288644	446.57	5.86252e-05	446.57	9.70116e-05	446.57	-0.000287964	446.57	-2.15301e-05
447.126	0.000275491	447.126	0.000180417	447.126	0.000279635	447.126	5.5969e-05	447.126	9.57807e-05	447.126	-0.000288641	447.126	-2.21837e-05
447.683	0.000272841	447.683	0.000174682	447.683	0.00027084	447.683	5.34654e-05	447.683	9.46332e-05	447.683	-0.000289267	447.683	-2.27935e-05
448.239	0.000270376	448.239	0.000169252	448.239	0.000262255	448.239	5.11067e-05	448.239	9.35636e-05	448.239	-0.000289845	448.239	-2.33621e-05
448.796	0.000268085	448.796	0.000164114	448.796	0.000253875	448.796	4.88854e-05	448.796	9.25669e-05	448.796	-0.000290379	448.796	-2.38922e-05
449.352	0.000265957	449.352	0.000159253	449.352	0.000245694	449.352	4.6794e-05	449.352	9.16382e-05	449.352	-0.000290872	449.352	-2.43863e-05
449.909	0.000263982	449.909	0.000154657	449.909	0.000237712	449.909	4.48265e-05	449.909	9.07733e-05	449.909	-0.000291326	449.909	-2.48467e-05
450.465	0.000262151	450.465	0.000150314	450.465	0.000229921	450.465	4.29758e-05	450.465	8.99678e-05	450.465	-0.000291745	450.465	-2.52755e-05
451.022	0.000260452	451.022	0.00014621	451.022	0.000222319	451.022	4.12359e-05	451.022	8.92179e-05	451.022	-0.000292131	451.022	-2.56749e-05
451.578	0.000258878	451.578	0.000142335	451.578	0.000214901	451.578	3.96004e-05	451.578	8.85197e-05	451.578	-0.000292486	451.578	-2.60468e-05
452.135	0.000257421	452.135	0.000138677	452.135	0.000207663	452.135	3.80643e-05	452.135	8.787e-05	452.135	-0.000292813	452.135	-2.63929e-05
452.691	0.000256072	452.691	0.000135226	452.691	0.000200603	452.691	3.66218e-05	452.691	8.72653e-05	452.691	-0.000293113	452.691	-2.67151e-05
453.248	0.000254824	453.248	0.000131972	453.248	0.000193716	453.248	3.52678e-05	453.248	8.67026e-05	453.248	-0.000293389	453.248	-2.70149e-05
453.804	0.00025367	453.804	0.000128903	453.804	0.000186997	453.804	3.39973e-05	453.804	8.61791e-05	453.804	-0.000293643	453.804	-2.72938e-05
454.361	0.000252604	454.361	0.000126011	454.361	0.000180443	454.361	3.28056e-05	454.361	8.56921e-05	454.361	-0.000293876	454.361	-2.75532e-05
454.918	0.00025162	454.918	0.000123288	454.918	0.000174053	454.918	3.16884e-05	454.918	8.5239e-05	454.918	-0.00029409	454.918	-2.77945e-05
455.474	0.000250711	455.474	0.000120724	455.474	0.00016782	455.474	3.06415e-05	455.474	8.48177e-05	455.474	-0.000294286	455.474	-2.80189e-05
456.031	0.000249873	456.031	0.000118311	456.031	0.000161743	456.031	2.96607e-05	456.031	8.44257e-05	456.031	-0.000294465	456.031	-2.82276e-05
456.587	0.000249101	456.587	0.00011604	456.587	0.000155818	456.587	2.87423e-05	456.587	8.40612e-05	456.587	-0.00029463	456.587	-2.84216e-05
457.144	0.000248389	457.144	0.000113905	457.144	0.000150041	457.144	2.78825e-05	457.144	8.37221e-05	457.144	-0.00029478	457.144	-2.86021e-05
457.7	0.000247734	457.7	0.000111899	457.7	0.000144409	457.7	2.7078e-05	457.7	8.34068e-05	457.7	-0.000294918	457.7	-2.87698e-05
458.257	0.000247131	458.257	0.000110013	458.257	0.00013892	458.257	2.63256e-05	458.257	8.31136e-05	458.257	-0.000295044	458.257	-2.89257e-05
458.813	0.000246576	458.813	0.000108243	458.813	0.00013357	458.813	2.56221e-05	458.813	8.28409e-05	458.813	-0.000295159	458.813	-2.90707e-05
459.37	0.000246066	459.37	0.00010658	459.37	0.000128354	459.37	2.49645e-05	459.37	8.25873e-05	459.37	-0.000295264	459.37	-2.92055e-05
459.926	0.000245598	459.926	0.000105021	459.926	0.000123273	459.926	2.43502e-05	459.926	8.23514e-05	459.926	-0.00029536	459.926	-2.93308e-05
460.483	0.000245168	460.483	0.000103557	460.483	0.000118322	460.483	2.37764e-05	460.483	8.2132e-05	460.483	-0.000295447	460.483	-2.94473e-05
461.039	0.000244773	461.039	0.000102186	461.039	0.000113498	461.039	2.32408e-05	461.039	8.19279e-05	461.039	-0.000295527	461.039	-2.95556e-05
461.596	0.000244411	461.596	0.0001009	461.596	0.000108798	461.596	2.2741e-05	461.596	8.17381e-05	461.596	-0.0002956	461.596	-2.96563e-05
462.152	0.000244079	462.152	9.96956e-05	462.152	0.000104218	462.152	2.22746e-05	462.152	8.15614e-05	462.152	-0.000295666	462.152	-2.975e-05
462.709	0.000243775	462.709	9.85679e-05	462.709	9.97585e-05	462.709	2.18397e-05	462.709	8.13971e-05	462.709	-0.000295726	462.709	-2.98372e-05
463.265	0.000243497	463.265	9.75122e-05	463.265	9.54149e-05	463.265	2.14343e-05	463.265	8.12442e-05	463.265	-0.000295781	463.265	-2.99182e-05
463.822	0.000243242	463.822	9.65245e-05	463.822	9.11847e-05	463.822	2.10565e-05	463.822	8.1102e-05	463.822	-0.000295831	463.822	-2.99937e-05
464.378	0.000243009	464.378	9.56006e-05	464.378	8.70646e-05	464.378	2.07045e-05	464.378	8.09696e-05	464.378	-0.000295876	464.378	-3.00639e-05
464.935	0.000242796	464.935	9.47371e-05	464.935	8.30535e-05	464.935	2.03768e-05	464.935	8.08463e-05	464.935	-0.000295917	464.935	-3.01292e-05
465.491	0.000242602	465.491	9.39301e-05	465.491	7.91483e-05	465.491	2.00717e-05	465.491	8.07316e-05	465.491	-0.000295955	465.491	-3.01901e-05
466.048	0.000242424	466.048	9.31763e-05	466.048	7.53464e-05	466.048	1.97877e-05	466.048	8.06248e-05	466.048	-0.000295989	466.048	-3.02468e-05
466.604	0.000242262	466.604	9.24725e-05	466.604	7.16455e-05	466.604	1.95236e-05	466.604	8.05254e-05	466.604	-0.000296019	466.604	-3.02996e-05
467.161	0.000242114	467.161	9.18156e-05	467.161	6.80432e-05	467.161	1.9278e-05	467.161	8.04328e-05	467.161	-0.000296047	467.161	-3.03488e-05
467.717	0.000241979	467.717	9.12027e-05	467.717	6.45367e-05	467.717	1.90495e-05	467.717	8.03466e-05	467.717	-0.000296072	467.717	-3.03947e-05
468.274	0.000241857	468.274	9.06312e-05	468.274	6.11248e-05	468.274	1.88373e-05	468.274	8.02662e-05	468.274	-0.000296095	468.274	-3.04374e-05
468.83	0.000241745	468.83	9.00985e-05	468.83	5.78048e-05	468.83	1.86401e-05	468.83	8.01914e-05	468.83	-0.000296116	468.83	-3.04774e-05
469.387	0.000241643	469.387	8.96021e-05	469.387	5.45744e-05	469.387	1.8457e-05	469.387	8.01217e-05	469.387	-0.000296134	469.387	-3.05146e-05
469.943	0.000241551	469.943	8.91398e-05	469.943	5.14315e-05	469.943	1.82869e-05	469.943	8.00567e-05	469.943	-0.000296151	469.943	-3.05494e-05
470.5	0.000241467	470.5	8.87094e-05	470.5	4.83736e-05	470.5	1.81291e-05	470.5	7.99961e-05	470.5	-0.000296166	470.5	-3.05819e-05
471.057	0.00024139	471.057	8.83088e-05	471.057	4.53996e-05	471.057	1.79826e-05	471.057	7.99397e-05	471.057	-0.00029618	471.057	-3.06122e-05
471.613	0.000241321	471.613	8.79362e-05	471.613	4.2507e-05	471.613	1.78468e-05	471.613	7.98871e-05	471.613	-0.000296192	471.613	-3.06406e-05
472.17	0.000241258	472.17	8.75898e-05	472.17	3.96938e-05	472.17	1.77208e-05	472.17	7.9838e-05	472.17	-0.000296203	472.17	-3.06671e-05
472.726	0.000241201	472.726	8.72677e-05	472.726	3.69576e-05	472.726	1.76039e-05	472.726	7.97923e-05	472.726	-0.000296213	472.726	-3.06919e-05
473.283	0.00024115	473.283	8.69685e-05	473.283	3.42975e-05	473.283	1.74957e-05	473.283	7.97496e-05	473.283	-0.000296223	473.283	-3.07152e-05
473.839	0.000241103	473.839	8.66906e-05	473.839	3.17111e-05	473.839	1.73954e-05	473.839	7.97098e-05	473.839	-0.000296231	473.839	-3.0737e-05
474.396	0.00024106	474.396	8.64327e-05	474.396	2.91967e-05	474.396	1.73024e-05	474.396	7.96727e-05	474.396	-0.000296238	474.396	-3.07574e-05
474.952	0.000241022	474.952	8.61934e-05	474.952	2.67524e-05	474.952	1.72164e-05	474.952	7.9638e-05	474.952	-0.000296245	474.952	-3.07765e-05
475.509	0.000240987	475.509	8.59713e-05	475.509	2.43761e-05	475.509	1.71367e-05	475.509	7.96057e-05	475.509	-0.00029625	475.509	-3.07944e-05
476.065	0.000240956	476.065	8.57655e-05	476.065	2.20669e-05	476.065	1.70629e-05	476.065	7.95756e-05	476.065	-0.000296256	476.065	-3.08112e-05
476.622	0.000240928	476.622	8.55747e-05	476.622	1.98228e-05	476.622	1.69947e-05	476.622	7.95474e-05	476.622	-0.000296261	476.622	-3.08271e-05
477.178	0.000240902	477.178	8.53979e-05	477.178	1.76422e-05	477.178	1.69315e-05	477.178	7.95212e-05	477.178	-0.000296265	477.178	-3.08419e-05
477.735	0.000240879	477.735	8.52343e-05	477.735	1.55229e-05	477.735	1.68731e-05	477.735	7.94967e-05	477.735	-0.000296269	477.735	-3.08559e-05
478.291	0.000240858	478.291	8.50828e-05	478.291	1.34643e-05	478.291	1.68191e-05	478.291	7.94738e-05	478.291	-0.000296272	478.291	-3.0869e-05
478.848	0.000240839	478.848	8.49426e-05	478.848	1.14644e-05	478.848	1.67691e-05	478.848	7.94524e-05	478.848	-0.000296275	478.848	-3.08813e-05
479.404	0.000240822	479.404	8.48129e-05	479.404	9.52176e-06	479.404	1.6723e-05	479.404	7.94325e-05	479.404	-0.000296278	479.404	-3.0893e-05
479.961	0.000240807	479.961	8.46931e-05	479.961	7.63486e-06	479.961	1.66803e-05	479.961	7.94139e-05	479.961	-0.00029628	479.961	-3.09039e-05
480.517	0.000240794	480.517	8.45823e-05	480.517	5.80196e-06	480.517	1.66408e-05	480.517	7.93965e-05	480.517	-0.000296283	480.517	-3.09142e-05
481.074	0.000240781	481.074	8.44799e-05	481.074	4.02233e-06	481.074	1.66044e-05	481.074	7.93802e-05	481.074	-0.000296284	481.074	-3.09239e-05
481.63	0.00024077	481.63	8.43854e-05	481.63	2.29424e-06	481.63	1.65708e-05	481.63	7.93651e-05	481.63	-0.000296286	481.63	-3.09331e-05
482.187	0.00024076	482.187	8.42982e-05	482.187	6.16379e-07	482.187	1.65397e-05	482.187	7.93509e-05	482.187	-0.000296288	482.187	-3.09418e-05
482.743	0.000240751	482.743	8.42178e-05	482.743	-1.01258e-06	482.743	1.6511e-05	482.743	7.93377e-05	482.743	-0.000296289	482.743	-3.09499e-05
483.3	0.000240743	483.3	8.41435e-05	483.3	-2.59392e-06	483.3	1.64845e-05	483.3	7.93254e-05	483.3	-0.00029629	483.3	-3.09576e-05
483.857	0.000240736	483.857	8.40751e-05	483.857	-4.12915e-06	483.857	1.64601e-05	483.857	7.93139e-05	483.857	-0.000296292	483.857	-3.09649e-05
484.413	0.00024073	484.413	8.40121e-05	484.413	-5.61896e-06	484.413	1.64375e-05	484.413	7.93031e-05	484.413	-0.000296293	484.413	-3.09718e-05
484.97	0.000240724	484.97	8.3954e-05	484.97	-7.06481e-06	484.97	1.64166e-05	484.97	7.92931e-05	484.97	-0.000296293	484.97	-3.09783e-05
485.526	0.000240719	485.526	8.39005e-05	485.526	-8.46813e-06	485.526	1.63974e-05	485.526	7.92837e-05	485.526	-0.000296294	485.526	-3.09845e-05
486.083	0.000240714	486.083	8.38513e-05	486.083	-9.82955e-06	486.083	1.63797e-05	486.083	7.9275e-05	486.083	-0.000296295	486.083	-3.09903e-05
486.639	0.00024071	486.639	8.3806e-05	486.639	-1.11504e-05	486.639	1.63633e-05	486.639	7.92668e-05	486.639	-0.000296295	486.639	-3.09958e-05
487.196	0.000240706	487.196	8.37644e-05	487.196	-1.24319e-05	487.196	1.63482e-05	487.196	7.92592e-05	487.196	-0.000296296	487.196	-3.1001e-05
487.752	0.000240703	487.752	8.37261e-05	487.752	-1.3675e-05	487.752	1.63343e-05	487.752	7.92521e-05	487.752	-0.000296297	487.752	-3.1006e-05
488.309	0.0002407	488.309	8.36909e-05	488.309	-1.48807e-05	488.309	1.63214e-05	488.309	7.92454e-05	488.309	-0.000296297	488.309	-3.10107e-05
488.865	0.000240697	488.865	8.36586e-05	488.865	-1.60504e-05	488.865	1.63096e-05	488.865	7.92392e-05	488.865	-0.000296297	488.865	-3.10151e-05
489.422	0.000240695	489.422	8.3629e-05	489.422	-1.71845e-05	489.422	1.62986e-05	489.422	7.92334e-05	489.422	-0.000296298	489.422	-3.10193e-05
489.978	0.000240693	489.978	8.36017e-05	489.978	-1.82842e-05	489.978	1.62885e-05	489.978	7.9228e-05	489.978	-0.000296298	489.978	-3.10233e-05
490.535	0.000240691	490.535	8.35768e-05	490.535	-1.93507e-05	490.535	1.62792e-05	490.535	7.9223e-05	490.535	-0.000296298	490.535	-3.10271e-05
491.091	0.00024069	491.091	8.35538e-05	491.091	-2.03845e-05	491.091	1.62706e-05	491.091	7.92183e-05	491.091	-0.000296298	491.091	-3.10307e-05
491.648	0.000240688	491.648	8.35329e-05	491.648	-2.13867e-05	491.648	1.62627e-05	491.648	7.92139e-05	491.648	-0.000296299	491.648	-3.10341e-05
492.204	0.000240687	492.204	8.35136e-05	492.204	-2.23582e-05	492.204	1.62554e-05	492.204	7.92098e-05	492.204	-0.000296299	492.204	-3.10374e-05
492.761	0.000240686	492.761	8.3496e-05	492.761	-2.32999e-05	492.761	1.62487e-05	492.761	7.9206e-05	492.761	-0.000296299	492.761	-3.10404e-05
493.317	0.000240685	493.317	8.34799e-05	493.317	-2.42125e-05	493.317	1.62425e-05	493.317	7.92024e-05	493.317	-0.000296299	493.317	-3.10434e-05
493.874	0.000240684	493.874	8.34651e-05	493.874	-2.5097e-05	493.874	1.62367e-05	493.874	7.91991e-05	493.874	-0.000296299	493.874	-3.10461e-05
494.43	0.000240683	494.43	8.34516e-05	494.43	-2.5954e-05	494.43	1.62315e-05	494.43	7.9196e-05	494.43	-0.000296299	494.43	-3.10488e-05
494.987	0.000240682	494.987	8.34392e-05	494.987	-2.67843e-05	494.987	1.62266e-05	494.987	7.91931e-05	494.987	-0.000296299	494.987	-3.10513e-05
495.543	0.000240681	495.543	8.3428e-05	495.543	-2.75888e-05	495.543	1.62221e-05	495.543	7.91904e-05	495.543	-0.0002963	495.543	-3.10537e-05
496.1	0.000240681	496.1	8.34176e-05	496.1	-2.83681e-05	496.1	1.62179e-05	496.1	7.91879e-05	496.1	-0.0002963	496.1	-3.10559e-05
496.657	0.00024068	496.657	8.34082e-05	496.657	-2.91231e-05	496.657	1.62141e-05	496.657	7.91856e-05	496.657	-0.0002963	496.657	-3.10581e-05
497.213	0.00024068	497.213	8.33996e-05	497.213	-2.98542e-05	497.213	1.62105e-05	497.213	7.91834e-05	497.213	-0.0002963	497.213	-3.10601e-05
497.77	0.000240679	497.77	8.33918e-05	497.77	-3.05622e-05	497.77	1.62073e-05	497.77	7.91814e-05	497.77	-0.0002963	497.77	-3.1062e-05
498.326	0.000240679	498.326	8.33846e-05	498.326	-3.12479e-05	498.326	1.62043e-05	498.326	7.91795e-05	498.326	-0.0002963	498.326	-3.10639e-05
498.883	0.000240679	498.883	8.33781e-05	498.883	-3.1912e-05	498.883	1.62015e-05	498.883	7.91777e-05	498.883	-0.0002963	498.883	-3.10656e-05
499.439	0.000240679	499.439	8.33721e-05	499.439	-3.25548e-05	499.439	1.61989e-05	499.439	7.91761e-05	499.439	-0.0002963	499.439	-3.10673e-05
499.996	0.000240678	499.996	8.33667e-05	499.996	-3.31771e-05	499.996	1.61965e-05	499.996	7.91746e-05	499.996	-0.0002963	499.996	-3.10689e-05
500.552	0.000240678	500.552	8.33618e-05	500.552	-3.37795e-05	500.552	1.61943e-05	500.552	7.91731e-05	500.552	-0.0002963	500.552	-3.10704e-05
501.109	0.000240678	501.109	8.33573e-05	501.109	-3.43627e-05	501.109	1.61923e-05	501.109	7.91718e-05	501.109	-0.0002963	501.109	-3.10718e-05
501.665	0.000240678	501.665	8.33532e-05	501.665	-3.49271e-05	501.665	1.61904e-05	501.665	7.91706e-05	501.665	-0.0002963	501.665	-3.10732e-05
502.222	0.000240678	502.222	8.33495e-05	502.222	-3.54733e-05	502.222	1.61887e-05	502.222	7.91694e-05	502.222	-0.0002963	502.222	-3.10745e-05
502.778	0.000240677	502.778	8.33461e-05	502.778	-3.60019e-05	502.778	1.61871e-05	502.778	7.91684e-05	502.778	-0.0002963	502.778	-3.10757e-05
503.335	0.000240677	503.335	8.3343e-05	503.335	-3.65133e-05	503.335	1.61856e-05	503.335	7.91674e-05	503.335	-0.0002963	503.335	-3.10769e-05
503.891	0.000240677	503.891	8.33402e-05	503.891	-3.70082e-05	503.891	1.61842e-05	503.891	7.91665e-05	503.891	-0.0002963	503.891	-3.1078e-05
504.448	0.000240677	504.448	8.33377e-05	504.448	-3.74868e-05	504.448	1.61829e-05	504.448	7.91656e-05	504.448	-0.0002963	504.448	-3.10791e-05
505.004	0.000240677	505.004	8.33354e-05	505.004	-3.79499e-05	505.004	1.61818e-05	505.004	7.91648e-05	505.004	-0.0002963	505.004	-3.10801e-05
505.561	0.000240677	505.561	8.33333e-05	505.561	-3.83977e-05	505.561	1.61807e-05	505.561	7.91641e-05	505.561	-0.0002963	505.561	-3.1081e-05
506.117	0.000240677	506.117	8.33314e-05	506.117	-3.88309e-05	506.117	1.61797e-05	506.117	7.91634e-05	506.117	-0.0002963	506.117	-3.10819e-05
506.674	0.000240677	506.674	8.33297e-05	506.674	-3.92498e-05	506.674	1.61787e-05	506.674	7.91628e-05	506.674	-0.0002963	506.674	-3.10828e-05
507.231	0.000240677	507.231	8.33281e-05	507.231	-3.96549e-05	507.231	1.61779e-05	507.231	7.91622e-05	507.231	-0.0002963	507.231	-3.10836e-05
507.787	0.000240677	507.787	8.33267e-05	507.787	-4.00465e-05	507.787	1.61771e-05	507.787	7.91616e-05	507.787	-0.0002963	507.787	-3.10844e-05
508.344	0.000240677	508.344	8.33254e-05	508.344	-4.04252e-05	508.344	1.61763e-05	508.344	7.91611e-05	508.344	-0.0002963	508.344	-3.10851e-05
508.9	0.000240677	508.9	8.33243e-05	508.9	-4.07912e-05	508.9	1.61756e-05	508.9	7.91606e-05	508.9	-0.0002963	508.9	-3.10859e-05
509.457	0.000240677	509.457	8.33232e-05	509.457	-4.11451e-05	509.457	1.6175e-05	509.457	7.91602e-05	509.457	-0.0002963	509.457	-3.10865e-05
510.013	0.000240677	510.013	8.33223e-05	510.013	-4.14871e-05	510.013	1.61744e-05	510.013	7.91598e-05	510.013	-0.0002963	510.013	-3.10872e-05
510.57	0.000240677	510.57	8.33214e-05	510.57	-4.18177e-05	510.57	1.61739e-05	510.57	7.91594e-05	510.57	-0.0002963	510.57	-3.10878e-05
511.126	0.000240677	511.126	8.33206e-05	511.126	-4.21371e-05	511.126	1.61733e-05	511.126	7.91591e-05	511.126	-0.0002963	511.126	-3.10884e-05
511.683	0.000240677	511.683	8.33199e-05	511.683	-4.24457e-05	511.683	1.61729e-05	511.683	7.91587e-05	511.683	-0.0002963	511.683	-3.10889e-05
512.239	0.000240677	512.239	8.33193e-05	512.239	-4.27439e-05	512.239	1.61724e-05	512.239	7.91584e-05	512.239	-0.0002963	512.239	-3.10894e-05
512.796	0.000240677	512.796	8.33187e-05	512.796	-4.30321e-05	512.796	1.6172e-05	512.796	7.91582e-05	512.796	-0.0002963	512.796	-3.10899e-05
513.352	0.000240677	513.352	8.33182e-05	513.352	-4.33104e-05	513.352	1.61716e-05	513.352	7.91579e-05	513.352	-0.0002963	513.352	-3.10904e-05
513.909	0.000240677	513.909	8.33178e-05	513.909	-4.35793e-05	513.909	1.61713e-05	513.909	7.91577e-05	513.909	-0.0002963	513.909	-3.10908e-05
514.465	0.000240677	514.465	8.33173e-05	514.465	-4.38389e-05	514.465	1.6171e-05	514.465	7.91574e-05	514.465	-0.0002963	514.465	-3.10913e-05
515.022	0.000240677	515.022	8.3317e-05	515.022	-4.40897e-05	515.022	1.61707e-05	515.022	7.91572e-05	515.022	-0.0002963	515.022	-3.10917e-05
515.578	0.000240677	515.578	8.33166e-05	515.578	-4.43319e-05	515.578	1.61704e-05	515.578	7.9157e-05	515.578	-0.0002963	515.578	-3.10921e-05
516.135	0.000240677	516.135	8.33163e-05	516.135	-4.45657e-05	516.135	1.61701e-05	516.135	7.91569e-05	516.135	-0.0002963	516.135	-3.10924e-05
516.691	0.000240677	516.691	8.3316e-05	516.691	-4.47915e-05	516.691	1.61699e-05	516.691	7.91567e-05	516.691	-0.0002963	516.691	-3.10928e-05
517.248	0.000240677	517.248	8.33158e-05	517.248	-4.50095e-05	517.248	1.61696e-05	517.248	7.91566e-05	517.248	-0.0002963	517.248	-3.10931e-05
517.804	0.000240677	517.804	8.33156e-05	517.804	-4.52199e-05	517.804	1.61694e-05	517.804	7.91564e-05	517.804	-0.0002963	517.804	-3.10934e-05
518.361	0.000240677	518.361	8.33154e-05	518.361	-4.5423e-05	518.361	1.61692e-05	518.361	7.91563e-05	518.361	-0.0002963	518.361	-3.10937e-05
518.917	0.000240677	518.917	8.33152e-05	518.917	-4.5619e-05	518.917	1.6169e-05	518.917	7.91562e-05	518.917	-0.0002963	518.917	-3.1094e-05
519.474	0.000240677	519.474	8.3315e-05	519.474	-4.58082e-05	519.474	1.61689e-05	519.474	7.91561e-05	519.474	-0.0002963	519.474	-3.10943e-05
520.03	0.000240677	520.03	8.33149e-05	520.03	-4.59908e-05	520.03	1.61687e-05	520.03	7.9156e-05	520.03	-0.0002963	520.03	-3.10945e-05
