# Supplementary material for: Direct time-resolved observation of surface-bound carbon dioxide radical anions on metallic nanocatalysts
Source: Nat Commun. 2023 Nov 6;14:7116. doi: 10.1038/s41467-023-42936-6 (PMC10628153; doi:10.1038/s41467-023-42936-6)
Supplement: Supplementary file 4 — Source Data [file 41467_2023_42936_MOESM4_ESM.zip › Source Data/Figure 1/Figure 1k.xlsx]

## Sheet: Sheet1
Figure 1k
raw data									fitting data
-15.3353	-2.6e-05	-16.7953	-3.7e-05	-17.0153	0.000221	-17.1053	-0.00152		1.0234	0.01036	1.4575	0.00773	1.3225	0.01076	0.8226	0.0103	-15.3353	-8.07147e-06	-16.1452	-0.000313691	-17.0153	0.000343087	-17.1053	-0.000395277
-15.1185	-0.00195	-16.5785	0.000642	-16.7985	0.000232	-16.8885	0.000442		1.043	0.01032	1.53768	0.00757	1.3987	0.01066	0.90291	0.0099	-15.1185	-8.07147e-06	-15.9287	-0.000313691	-16.9816	0.000343087	-16.8885	-0.000400595
-14.9018	-0.0012	-16.3618	0.000447	-16.5818	-0.0005	-16.6718	0.000784		1.0529	0.01029	1.61786	0.00741	1.4749	0.01056	0.98322	0.00953	-14.9018	-8.07147e-06	-15.7123	-0.000313691	-16.7985	0.000343087	-16.6718	-0.000406178
-14.6852	-0.000895	-16.1452	0.000111	-16.3652	-0.000547	-16.4552	0.000511		1.0627	0.01027	1.69803	0.00725	1.55109	0.01046	1.06352	0.00918	-14.6852	-8.07147e-06	-15.496	-0.000313691	-16.5818	0.000343087	-16.4552	-0.000412038
-14.4687	-0.00133	-15.9287	-0.000289	-16.1487	-0.000311	-16.2387	0.00202		1.0726	0.01025	1.77821	0.0071	1.62729	0.01037	1.14383	0.00884	-14.4687	-8.07147e-06	-15.2799	-0.000313691	-16.3652	0.000343087	-16.2387	-0.000418191
-14.2523	-0.00107	-15.7123	-0.000321	-15.9323	-0.000805	-16.0223	0.00132		1.0824	0.01023	1.85839	0.00696	1.70349	0.01027	1.22414	0.00852	-14.2523	-8.07147e-06	-15.0639	-0.000313691	-16.1487	0.000343087	-16.0223	-0.000424649
-14.036	-0.000368	-15.496	-0.000353	-15.716	-0.000121	-15.806	0.000879		1.0923	0.0102	1.93857	0.00682	1.77969	0.01018	1.30445	0.00822	-14.036	-8.07147e-06	-14.8479	-0.000313691	-15.9323	0.000343087	-15.806	-0.000431429
-13.8199	-0.000284	-15.2799	-0.00125	-15.4999	0.00123	-15.5899	-7.4e-05		1.1022	0.01018	2.01874	0.00668	1.85588	0.01009	1.38476	0.00794	-13.8199	-8.07147e-06	-14.6321	-0.000313691	-15.716	0.000343087	-15.5899	-0.000438542
-13.6039	-0.000205	-15.0639	-0.000458	-15.2839	0.000758	-15.3739	-0.00104		1.10919	0.01016	2.09892	0.00655	1.93208	0.01	1.46506	0.00767	-13.6039	-8.07147e-06	-14.4164	-0.000313691	-15.4999	0.000343087	-15.3739	-0.000446008
-13.3879	0.000242	-14.8479	0.000216	-15.0679	-0.000521	-15.1579	-0.00164		1.112	0.01016	2.1791	0.00642	2.00828	0.00991	1.54537	0.00742	-13.3879	-8.07147e-06	-14.2008	-0.000313691	-15.2839	0.000343087	-15.1579	-0.000453848
-13.1721	4.2e-05	-14.6321	0.0012	-14.8521	-0.000711	-14.9421	-0.00468		1.1219	0.01014	2.25928	0.0063	2.08448	0.00982	1.62568	0.00718	-13.1721	-8.07147e-06	-13.9853	-0.000313691	-15.0679	0.000343087	-14.9421	-0.000462074
-12.9564	0.000868	-14.4164	0.000332	-14.6364	-0.000279	-14.7264	-0.00512		1.1317	0.01011	2.33946	0.00618	2.16067	0.00974	1.70599	0.00695	-12.9564	-8.07147e-06	-13.7699	-0.000313691	-14.8742	0.000343087	-14.7573	-0.000469445
-12.7408	0.0009	-14.2008	0.000432	-14.4208	3.2e-05	-14.5108	-0.00294		1.1416	0.01009	2.41963	0.00607	2.23687	0.00965	1.7863	0.00673	-12.7408	-8.07147e-06	-13.5547	-0.000313691	-14.8573	0.000343087	-14.7404	-0.000470134
-12.5253	0.000584	-13.9853	0.000816	-14.2053	-0.000442	-14.2953	-0.0016		1.1515	0.01007	2.49981	0.00596	2.31307	0.00957	1.8666	0.00653	-12.5253	-8.07147e-06	-13.5391	-0.000313691	-14.8521	0.000343087	-14.7264	-0.000470707
-12.3099	0.000168	-13.7699	0.00123	-13.9899	-3.2e-05	-14.0799	-0.00361		1.1614	0.01005	2.57999	0.00586	2.38927	0.00949	1.94691	0.00633	-12.3099	-8.07147e-06	-13.5231	-0.000313691	-14.8404	0.000343087	-14.7235	-0.000470826
-12.0947	-0.000463	-13.5547	0.000626	-13.7747	0.000721	-13.8647	-0.00194		1.1712	0.01003	2.66017	0.00575	2.46546	0.0094	2.02722	0.00615	-12.0947	-8.07147e-06	-13.5071	-0.000313691	-14.8236	0.000343087	-14.7066	-0.000471521
-11.8795	-0.000137	-13.3395	0.000421	-13.5595	0.000442	-13.6495	0.00177		1.1811	0.01	2.74034	0.00565	2.54166	0.00932	2.10753	0.00597	-11.9959	-8.07147e-06	-13.4911	-0.000313691	-14.6364	0.000343087	-14.6897	-0.000472218
-11.6644	-6.3e-05	-13.1244	0.000447	-13.3444	0.00113	-13.4344	0.00187		1.191	0.00998	2.82052	0.00556	2.61786	0.00924	2.18784	0.00581	-11.9809	-8.07147e-06	-13.4751	-0.000313691	-14.4864	0.000343087	-14.6728	-0.000472918
-11.4495	-0.000258	-12.9095	0.000537	-13.1295	0.000211	-13.2195	0.000368		1.19499	0.00997	2.9007	0.00547	2.69406	0.00917	2.26814	0.00565	-11.891	-8.07147e-06	-13.4591	-0.000313691	-14.4695	0.000343087	-14.6559	-0.000473621
-11.2347	-0.000532	-12.6947	0.000289	-12.9147	-0.000642	-13.0047	-0.00138		1.2009	0.00996	2.98088	0.00538	2.77025	0.00909	2.34845	0.0055	-11.8795	-8.07147e-06	-13.4432	-0.000313691	-14.4527	0.000343087	-14.639	-0.000474326
-11.0199	0.000847	-12.4799	-0.000595	-12.6999	-0.000868	-12.7899	-0.00144		1.2108	0.00994	3.06106	0.00529	2.84645	0.00901	2.42876	0.00536	-11.8461	-8.07147e-06	-13.4272	-0.000313691	-14.4358	0.000343087	-14.6221	-0.000475034
-10.8053	0.000489	-12.2653	-0.000421	-12.4853	1.1e-05	-12.5753	-5.3e-05		1.2207	0.00992	3.14123	0.00521	2.92265	0.00894	2.50907	0.00523	-11.8311	-8.07147e-06	-13.4112	-0.000313691	-14.4208	0.000343087	-14.6053	-0.000475744
-10.5908	0.000453	-12.0508	0.000289	-12.2708	0.0007	-12.3608	0.000574		1.2305	0.00989	3.22141	0.00513	2.99885	0.00886	2.58938	0.00511	-11.8162	-8.07147e-06	-13.3952	-0.000313691	-14.3009	0.000343087	-14.5884	-0.000476458
-10.3764	-0.000584	-11.8364	0.000163	-12.0564	0.000858	-12.1464	-0.00139		1.2404	0.00987	3.30159	0.00505	3.07504	0.00879	2.66968	0.00499	-11.7862	-8.07147e-06	-13.3792	-0.000313691	-14.2841	0.000343087	-14.5715	-0.000477174
-10.1621	-0.000289	-11.6221	0.000189	-11.8421	0.00174	-11.9321	-0.00154		1.2503	0.00985	3.38177	0.00497	3.15124	0.00872	2.74999	0.00487	-11.7712	-8.07147e-06	-13.3632	-0.000313691	-14.2672	0.000343087	-14.5546	-0.000477893
-9.9479	1.6e-05	-11.4079	-0.000184	-11.6279	0.00209	-11.7179	-0.00166		1.2602	0.00983	3.46194	0.0049	3.22744	0.00864	2.8303	0.00476	-11.7563	-8.07147e-06	-13.3472	-0.000313691	-14.2504	0.000343087	-14.5377	-0.000478614
-9.7338	-3.7e-05	-11.1938	-0.000232	-11.4138	0.0014	-11.5038	-7.4e-05		1.2701	0.00981	3.54212	0.00483	3.30364	0.00857	2.91061	0.00466	-11.7263	-8.07147e-06	-13.3395	-0.000313691	-14.2053	0.000343087	-14.5208	-0.000479339
-9.5198	-0.00143	-10.9798	-0.000626	-11.1998	0.00114	-11.2898	0.00131		1.28	0.00979	3.6223	0.00476	3.37984	0.0085	2.99092	0.00456	-11.7113	-8.07147e-06	-13.3312	-0.000313691	-14.1829	0.000343087	-14.5108	-0.000479769
-9.3059	-0.000668	-10.7659	-0.000747	-10.9859	0.000563	-11.0759	0.000437		1.28078	0.00979	3.70248	0.0047	3.45603	0.00844	3.07122	0.00447	-11.6964	-8.07147e-06	-13.3153	-0.000313691	-14.1661	0.000343087	-14.5039	-0.000480066
-9.0922	-0.000316	-10.5522	-0.000216	-10.7722	0.000516	-10.8622	0.000726		1.2899	0.00977	3.78266	0.00463	3.53223	0.00837	3.15153	0.00439	-11.6814	-8.07147e-06	-13.2993	-0.000313691	-14.1492	0.000343087	-14.487	-0.000480796
-8.8785	-0.000511	-10.3385	-0.000289	-10.5585	0.000274	-10.6485	0.000211		1.2998	0.00974	3.86283	0.00457	3.60843	0.0083	3.23184	0.0043	-11.6664	-8.07147e-06	-13.2833	-0.000313691	-14.1324	0.000343087	-14.4701	-0.000481529
-8.665	0.000442	-10.125	-0.000268	-10.345	-0.000253	-10.435	-0.000784		1.3098	0.00972	3.94301	0.00451	3.68463	0.00824	3.31215	0.00422	-11.6644	-8.07147e-06	-13.2673	-0.000313691	-14.0986	0.000343087	-14.4532	-0.000482264
-8.4515	0.000258	-9.9115	-0.0005	-10.1315	2.6e-05	-10.2215	-0.000784		1.3197	0.0097	4.02319	0.00446	3.76082	0.00817	3.39246	0.00415	-11.6514	-8.07147e-06	-13.2513	-0.000313691	-14.0818	0.000343087	-14.4363	-0.000483003
-8.2382	-0.000384	-9.6982	0.000495	-9.9182	0.0012	-10.0082	-0.00171		1.3296	0.00968	4.10337	0.0044	3.83702	0.00811	3.47276	0.00408	-11.6365	-8.07147e-06	-13.2353	-0.000313691	-14.0649	0.000343087	-14.4194	-0.000483744
-8.0249	0.000326	-9.4849	0.000126	-9.7049	0.00185	-9.7949	-0.000426		1.3395	0.00966	4.18354	0.00435	3.91322	0.00804	3.55307	0.00401	-11.6215	-8.07147e-06	-13.2193	-0.000313691	-14.048	0.000343087	-14.4025	-0.000484488
-7.8118	0.000784	-9.2718	5.3e-05	-9.4918	0.00125	-9.5818	-0.000479		1.3494	0.00964	4.26372	0.0043	3.98942	0.00798	3.63338	0.00395	-11.6065	-8.07147e-06	-13.2033	-0.000313691	-14.0143	0.000343087	-14.3857	-0.000485235
-7.5987	0.000416	-9.0587	-0.00115	-9.2787	-5e-06	-9.3687	-0.000295		1.3593	0.00962	4.3439	0.00425	4.06561	0.00792	3.71369	0.00388	-11.5915	-8.07147e-06	-13.1874	-0.000313691	-13.9975	0.000343087	-14.3688	-0.000485984
-7.3858	-0.00127	-8.8458	-0.000868	-9.0658	0.000953	-9.1558	0.000579		1.36658	0.0096	4.42408	0.0042	4.14181	0.00786	3.794	0.00383	-11.5766	-8.07147e-06	-13.1714	-0.000313691	-13.9899	0.000343087	-14.3519	-0.000486737
-7.173	-0.00136	-8.633	0.000121	-8.853	0.00136	-8.943	-0.000668		1.3693	0.0096	4.50426	0.00415	4.21801	0.0078	3.8743	0.00377	-11.5616	-8.07147e-06	-13.1554	-0.000313691	-13.9806	0.000343087	-14.335	-0.000487493
-6.9603	-0.0014	-8.4203	-0.000347	-8.6403	0.000316	-8.7303	-0.000974		1.3792	0.00958	4.58443	0.0041	4.29421	0.00774	3.95461	0.00372	-11.5466	-8.07147e-06	-13.1394	-0.000313691	-13.9638	0.000343087	-14.3181	-0.000488251
-6.7476	-0.00108	-8.2076	-0.000489	-8.4276	0.000205	-8.5176	-0.000274		1.3891	0.00956	4.66461	0.00406	4.3704	0.00768	4.03492	0.00367	-11.5316	-8.07147e-06	-13.1244	-0.000313691	-13.9469	0.000343087	-14.3012	-0.000489012
-6.5351	-0.000632	-7.9951	-0.0005	-8.2151	0.00115	-8.3051	0.000616		1.3991	0.00954	4.74479	0.00402	4.4466	0.00762	4.11523	0.00362	-11.5167	-8.07147e-06	-13.1234	-0.000313691	-13.93	0.000343087	-14.2953	-0.000489279
-6.3227	-0.0011	-7.7827	0.000168	-8.0027	0.000374	-8.0927	-0.000211		1.409	0.00952	4.82497	0.00398	4.5228	0.00757	4.19554	0.00358	-11.5017	-8.07147e-06	-13.1074	-0.000313691	-13.9132	0.000343087	-14.2843	-0.000489776
-6.1104	-0.00153	-7.5704	-0.00103	-7.7904	-0.000147	-7.8804	-0.000458		1.4189	0.00949	4.90514	0.00394	4.599	0.00751	4.27584	0.00353	-11.4867	-8.07147e-06	-13.0914	-0.000313691	-13.8963	0.000343087	-14.2674	-0.000490544
-5.8982	-0.00186	-7.3582	-0.00222	-7.5782	0.0004	-7.6682	-0.0013		1.4289	0.00947	4.98532	0.0039	4.67519	0.00746	4.35615	0.00349	-11.4717	-8.07147e-06	-13.0754	-0.000313691	-13.8795	0.000343087	-14.2505	-0.000491314
-5.6861	-0.00244	-7.1461	-0.00236	-7.3661	0.000242	-7.4561	-0.00138		1.4388	0.00945	5.0655	0.00386	4.75139	0.0074	4.43646	0.00345	-11.4568	-8.07147e-06	-13.0594	-0.000313691	-13.8626	0.000343087	-14.2336	-0.000492087
-5.4741	-0.00293	-6.9341	-0.00154	-7.1541	0.000626	-7.2441	-0.00134		1.4488	0.00943	5.14568	0.00382	4.82759	0.00735	4.51677	0.00341	-11.4495	-8.07147e-06	-13.0434	-0.000313691	-13.8457	0.000343087	-14.2167	-0.000492863
-5.2622	-0.00267	-6.7222	-0.000463	-6.9422	0.000653	-7.0322	-0.00349		1.45237	0.00943	5.22586	0.00379	4.90379	0.00729	4.59708	0.00338	-11.4418	-8.07147e-06	-13.0275	-0.000313691	-13.7747	0.000343087	-14.1998	-0.000493642
-5.0504	-0.00205	-6.5104	0.0004	-6.7304	-0.000189	-6.8204	-0.00224		1.4587	0.00941	5.30603	0.00375	4.97998	0.00724	4.67738	0.00334	-11.4268	-8.07147e-06	-13.0115	-0.000313691	-13.7614	0.000343087	-14.1829	-0.000494424
-4.8387	-0.00123	-6.2987	-0.000311	-6.5187	0.000205	-6.6087	-0.000874		1.4687	0.00939	5.38621	0.00372	5.05618	0.00719	4.75769	0.00331	-11.4118	-8.07147e-06	-12.9955	-0.000313691	-13.7446	0.000343087	-14.1661	-0.000495209
-4.6271	-0.00178	-6.0871	-0.000542	-6.3071	0.0004	-6.3971	-0.000526		1.4786	0.00937	5.46639	0.00369	5.13238	0.00714	4.838	0.00328	-11.3969	-8.07147e-06	-12.9795	-0.000313691	-13.7277	0.000343087	-14.1492	-0.000495997
-4.4155	-0.00166	-5.8755	-0.000411	-6.0955	-0.00112	-6.1855	-0.00121		1.4886	0.00935	5.54657	0.00366	5.20858	0.00709	4.91831	0.00325	-11.3819	-8.07147e-06	-12.9635	-0.000313691	-13.7109	0.000343087	-14.1323	-0.000496788
-4.2041	-0.00151	-5.6641	-0.000189	-5.8841	-0.00126	-5.9741	-0.000984		1.4985	0.00933	5.62674	0.00363	5.28478	0.00704	4.99862	0.00322	-11.3669	-8.07147e-06	-12.9475	-0.000313691	-13.694	0.000343087	-14.1154	-0.000497582
-3.9928	-0.00178	-5.4528	-0.000995	-5.6728	-0.000763	-5.7628	0.000542		1.5085	0.00931	5.70692	0.0036	5.36097	0.00699	5.07892	0.0032	-11.3519	-8.07147e-06	-12.9315	-0.000313691	-13.6771	0.000343087	-14.0985	-0.000498379
-3.9618	-0.000358	-5.2416	-0.00107	-5.4616	-0.000826	-5.5516	0.00127		1.5185	0.00929	5.7871	0.00357	5.43717	0.00694	5.15923	0.00317	-11.3369	-8.07147e-06	-12.9155	-0.000313691	-13.6603	0.000343087	-14.0816	-0.000499179
-3.9223	0.000437	-5.0305	0.000284	-5.2505	0.000311	-5.3405	-0.00134		1.5284	0.00927	5.86728	0.00354	5.51337	0.00689	5.23954	0.00314	-11.322	-8.07147e-06	-12.9095	-0.000313691	-13.6434	0.000343087	-14.0799	-0.000499259
-3.8827	0.00152	-4.8195	0.000195	-5.0395	0.000526	-5.1295	-0.0022		1.53817	0.00925	5.94746	0.00352	5.58957	0.00685	5.31985	0.00312	-11.307	-8.07147e-06	-12.8996	-0.000313691	-13.6266	0.000343087	-14.0647	-0.000499982
-3.8432	0.00162	-4.6086	-0.0003	-4.8286	3.7e-05	-4.9186	-0.00428		1.5384	0.00925	6.02763	0.00349	5.66576	0.0068	5.40016	0.0031	-11.292	-8.07147e-06	-12.8836	-0.000313691	-13.6097	0.000343087	-14.0478	-0.000500788
-3.8037	0.000584	-4.3978	-2.6e-05	-4.6178	0.000621	-4.7078	-0.00568		1.5484	0.00923	6.10781	0.00347	5.74196	0.00675	5.48046	0.00308	-11.277	-8.07147e-06	-12.8676	-0.000313691	-13.5929	0.000343087	-14.0309	-0.000501598
-3.7643	-0.000116	-4.1871	-0.00104	-4.4071	0.00103	-4.4971	-0.00438		1.5583	0.00921	6.18799	0.00344	5.81816	0.00671	5.56077	0.00305	-11.2621	-8.07147e-06	-12.8516	-0.000313691	-13.5595	0.000343087	-14.014	-0.00050241
-3.7248	-0.000511	-3.9765	-0.00129	-4.1965	0.000921	-4.2865	-0.00381		1.5683	0.00919	6.26817	0.00342	5.89436	0.00666	5.64108	0.00303	-11.2471	-8.07147e-06	-12.8356	-0.000313691	-13.5591	0.000343087	-13.9971	-0.000503226
-3.6853	0.0001	-3.766	-0.00136	-3.986	0.000553	-4.076	-0.00316		1.5783	0.00917	6.34834	0.0034	5.97055	0.00662	5.72139	0.00301	-11.2347	-8.07147e-06	-12.8196	-0.000313691	-13.5254	0.000343087	-13.9802	-0.000504044
-3.6458	0.000421	-3.5556	-0.00103	-3.7756	-0.000926	-3.8656	-0.00133		1.5883	0.00915	6.42852	0.00338	6.04675	0.00658	5.8017	0.003	-11.2321	-8.07147e-06	-12.8036	-0.000313691	-13.4917	0.000343087	-13.9634	-0.000504866
-3.6063	0.000316	-3.3453	-0.000911	-3.5653	-0.0012	-3.6553	-0.00232		1.5983	0.00913	6.5087	0.00335	6.12295	0.00653	5.882	0.00298	-11.2172	-8.07147e-06	-12.7876	-0.000313691	-13.458	0.000343087	-13.9465	-0.000505691
-3.5669	0.000479	-3.135	-0.000721	-3.355	-0.0014	-3.445	-0.00264		1.6082	0.00911	6.58888	0.00333	6.19915	0.00649	5.96231	0.00296	-11.2022	-8.07147e-06	-12.7716	-0.000313691	-13.4411	0.000343087	-13.9296	-0.000506519
-3.5274	0.000911	-2.9249	-0.000642	-3.1449	-0.00197	-3.2349	-0.00211		1.6182	0.0091	6.66906	0.00331	6.27534	0.00645	6.04262	0.00294	-11.1872	-8.07147e-06	-12.7557	-0.000313691	-13.4243	0.000343087	-13.9127	-0.000507351
-3.4879	0.000721	-2.7149	-0.000679	-2.9349	-0.00161	-3.0249	-0.00196		1.62396	0.00908	6.74923	0.00329	6.35154	0.00641	6.12293	0.00293	-11.1722	-8.07147e-06	-12.7397	-0.000313691	-13.4074	0.000343087	-13.8958	-0.000508185
-3.4485	-0.000226	-2.505	-0.00117	-2.725	-0.000284	-2.815	-0.00451		1.6282	0.00908	6.82941	0.00327	6.42774	0.00637	6.20324	0.00291	-11.1572	-8.07147e-06	-12.7237	-0.000313691	-13.3905	0.000343087	-13.8789	-0.000509023
-3.409	-0.000521	-2.2951	-0.00144	-2.5151	-0.000542	-2.6051	-0.00506		1.6382	0.00906	6.90959	0.00326	6.50394	0.00633	6.28354	0.0029	-11.1423	-8.07147e-06	-12.7077	-0.000313691	-13.3737	0.000343087	-13.8647	-0.000509729
-3.3696	0.000663	-2.0854	-0.00179	-2.3054	-0.00152	-2.3954	-0.00563		1.6482	0.00904	6.98977	0.00324	6.58013	0.00629	6.36385	0.00288	-11.1273	-8.07147e-06	-12.6947	-0.000313691	-13.3568	0.000343087	-13.862	-0.000509864
-3.3301	0.00123	-1.8758	-0.0028	-2.0958	-0.00268	-2.1858	-0.00523		1.6582	0.00902	7.06994	0.00322	6.65633	0.00625	6.44416	0.00287	-11.1123	-8.07147e-06	-12.6917	-0.000313691	-13.3444	0.000343087	-13.8451	-0.000510708
-3.2907	0.00156	-1.9881	-0.00137	-1.9881	-0.00121	-1.5282	-0.00216		1.6682	0.009	7.15012	0.0032	6.73253	0.00621	6.52447	0.00285	-11.0974	-8.07147e-06	-12.6757	-0.000313691	-13.34	0.000343087	-13.8282	-0.000511555
-3.2513	0.000721	-1.9689	0.000647	-1.9689	0.00144	-1.509	-0.00349		1.6782	0.00898	7.2303	0.00319	6.80873	0.00617	6.60478	0.00284	-11.0824	-8.07147e-06	-12.6597	-0.000313691	-13.3231	0.000343087	-13.8113	-0.000512406
-3.2118	0.000353	-1.9497	-0.00262	-1.9497	0.00417	-1.4899	-0.00462		1.6882	0.00896	7.31048	0.00317	6.88492	0.00613	6.68508	0.00283	-11.0674	-8.07147e-06	-12.6437	-0.000313691	-13.3062	0.000343087	-13.7944	-0.00051326
-3.1724	0.000326	-1.9305	-0.00317	-1.9305	0.00247	-1.4708	-0.00527		1.6982	0.00894	7.39066	0.00315	6.96112	0.00609	6.76539	0.00282	-11.0524	-8.07147e-06	-12.6278	-0.000313691	-13.2725	0.000343087	-13.7775	-0.000514117
-3.133	4.7e-05	-1.9113	-0.000658	-1.9113	0.00117	-1.4517	-0.0004		1.7082	0.00892	7.47083	0.00314	7.03732	0.00606	6.8457	0.0028	-11.0374	-8.07147e-06	-12.6118	-0.000313691	-13.2557	0.000343087	-13.7607	-0.000514977
-3.0936	0.000716	-1.8921	0.000895	-1.8921	0.00252	-1.4326	-7.9e-05		1.70976	0.00892	7.55101	0.00312	7.11352	0.00602	6.92601	0.00279	-11.0225	-8.07147e-06	-12.5958	-0.000313691	-13.2388	0.000343087	-13.7438	-0.000515841
-3.0542	0.000974	-1.8729	-0.000811	-1.8729	0.000284	-1.4134	-0.00146		1.7182	0.0089	7.63119	0.00311	7.18972	0.00599	7.00632	0.00278	-11.0199	-8.07147e-06	-12.5798	-0.000313691	-13.2219	0.000343087	-13.7269	-0.000516708
-3.0147	9.5e-05	-1.8537	-0.00322	-1.8537	-0.00173	-1.3943	-0.000521		1.7283	0.00888	7.71137	0.0031	7.26591	0.00595	7.08662	0.00277	-11.0075	-8.07147e-06	-12.5638	-0.000313691	-13.2051	0.000343087	-13.71	-0.000517579
-2.9753	-0.000926	-1.8346	-0.00117	-1.8346	-0.000911	-1.3752	-0.00186		1.7383	0.00887	7.79154	0.00308	7.34211	0.00591	7.16693	0.00276	-10.9925	-8.07147e-06	-12.5478	-0.000313691	-13.1882	0.000343087	-13.6931	-0.000518452
-2.9359	-0.00235	-1.8154	0.00138	-1.8154	-0.000342	-1.3561	-0.00244		1.7483	0.00885	7.87172	0.00307	7.41831	0.00588	7.24724	0.00275	-10.9776	-8.07147e-06	-12.5318	-0.000313691	-13.1714	0.000343087	-13.6762	-0.000519329
-2.8965	-0.000984	-1.7962	0.00133	-1.7962	-0.00162	-1.337	-0.00885		1.7583	0.00883	7.9519	0.00306	7.49451	0.00585	7.32755	0.00274	-10.9626	-8.07147e-06	-12.5158	-0.000313691	-13.1545	0.000343087	-13.6593	-0.00052021
-2.8571	0.00116	-1.7771	-0.00113	-1.7771	-0.00112	-1.3179	-0.00685		1.7683	0.00881	8.03208	0.00304	7.5707	0.00581	7.40786	0.00273	-10.9476	-8.07147e-06	-12.4999	-0.000313691	-13.1377	0.000343087	-13.6495	-0.000520722
-2.8177	0.000874	-1.7579	-0.00234	-1.7579	-0.00141	-1.2988	-0.00618		1.7784	0.00879	8.11226	0.00303	7.6469	0.00578	7.48816	0.00272	-10.9326	-8.07147e-06	-12.4839	-0.000313691	-13.1295	0.000343087	-13.6424	-0.000521093
-2.7783	0.000705	-1.7387	-0.002	-1.7387	-0.00201	-1.2797	-0.00792		1.7884	0.00877	8.19243	0.00302	7.7231	0.00575	7.56847	0.00271	-10.9177	-8.07147e-06	-12.4799	-0.000313691	-13.1208	0.000343087	-13.6255	-0.000521981
-2.739	0.000268	-1.7196	0.000711	-1.7196	0.00252	-1.2606	-0.00664		1.79555	0.00876	8.27261	0.00301	7.7993	0.00571	7.64878	0.0027	-10.9027	-8.07147e-06	-12.4679	-0.000313691	-13.1039	0.000343087	-13.6086	-0.000522871
-2.6996	0.00222	-1.7004	0.00157	-1.7004	0.00176	-1.2415	-0.00918		1.7984	0.00875	8.35279	0.003	7.87549	0.00568	7.72909	0.00269	-10.8877	-8.07147e-06	-12.4519	-0.000313691	-13.0871	0.000343087	-13.5917	-0.000523765
-2.6602	0.00207	-1.6813	-0.000305	-1.6813	-0.00202	-1.2224	-0.01019		1.8085	0.00874	8.43297	0.00298	7.95169	0.00565	7.8094	0.00268	-10.8727	-8.07147e-06	-12.4359	-0.000313691	-13.0702	0.000343087	-13.5748	-0.000524663
-2.6208	0.000595	-1.6621	-0.00214	-1.6621	-0.000874	-1.2033	-0.00857		1.8185	0.00872	8.51314	0.00297	8.02789	0.00562	7.8897	0.00268	-10.8577	-8.07147e-06	-12.4199	-0.000313691	-13.0534	0.000343087	-13.5579	-0.000525563
-2.5814	0.000916	-1.643	-0.0005	-1.643	0.00123	-1.1842	-0.00643		1.8285	0.0087	8.59332	0.00296	8.10409	0.00559	7.97001	0.00267	-10.8428	-8.07147e-06	-12.4039	-0.000313691	-13.0365	0.000343087	-13.5411	-0.000526468
-2.5421	0.000984	-1.6238	-0.00132	-1.6238	0.0017	-1.1651	-0.00561		1.8386	0.00868	8.6735	0.00295	8.18028	0.00556	8.05032	0.00266	-10.8278	-8.07147e-06	-12.3879	-0.000313691	-13.0196	0.000343087	-13.5242	-0.000527375
-2.5027	-2.1e-05	-1.6047	-0.00118	-1.6047	0.00261	-1.146	-0.00481		1.8486	0.00866	8.75368	0.00294	8.25648	0.00553	8.13063	0.00265	-10.8128	-8.07147e-06	-12.3719	-0.000313691	-13.0028	0.000343087	-13.5073	-0.000528287
-2.4633	-0.00101	-1.5856	-0.000926	-1.5856	0.000711	-1.1269	-0.00637		1.8587	0.00864	8.83386	0.00293	8.33268	0.0055	8.21094	0.00264	-10.8053	-8.07147e-06	-12.3559	-0.000313691	-12.9859	0.000343087	-13.4904	-0.000529201
-2.424	-0.000326	-1.5664	-0.00308	-1.5664	-0.0019	-1.1078	-0.00683		1.8687	0.00863	8.91403	0.00292	8.40888	0.00547	8.29124	0.00264	-10.7979	-8.07147e-06	-12.34	-0.000313691	-12.969	0.000343087	-13.4735	-0.00053012
-2.3846	-0.000284	-1.5473	-0.0035	-1.5473	-0.002	-1.0887	-0.0022		1.8787	0.00861	8.99421	0.00291	8.48507	0.00544	8.37155	0.00263	-10.7829	-8.07147e-06	-12.324	-0.000313691	-12.9522	0.000343087	-13.4566	-0.000531041
-2.3453	-0.000432	-1.5282	-0.00236	-1.5282	-0.00188	-1.0696	-0.00198		1.88135	0.0086	9.07439	0.0029	8.56127	0.00541	8.45186	0.00262	-10.7679	-8.07147e-06	-12.308	-0.000313691	-12.9353	0.000343087	-13.4397	-0.000531967
-2.3059	-0.000611	-1.509	-0.0009	-1.509	-0.000758	-1.0505	-0.00194		1.8888	0.00859	9.15457	0.0029	8.63747	0.00538	8.53217	0.00261	-10.7529	-8.07147e-06	-12.292	-0.000313691	-12.9185	0.000343087	-13.4344	-0.000532257
-2.2666	0.000305	-1.4899	0.000411	-1.4899	0.00243	-1.0315	-0.00343		1.8989	0.00857	9.23474	0.00289	8.71367	0.00535	8.61248	0.00261	-10.7379	-8.07147e-06	-12.276	-0.000313691	-12.9147	0.000343087	-13.4228	-0.000532896
-2.2272	0.000384	-1.4708	0.0014	-1.4708	0.00291	-1.0124	-0.00402		1.9089	0.00855	9.31492	0.00288	8.78986	0.00533	8.69278	0.0026	-10.723	-8.07147e-06	-12.2653	-0.000313691	-12.9016	0.000343087	-13.4059	-0.000533828
-2.1879	0.000516	-1.4517	-0.000521	-1.4517	0.00278	-0.9933	-0.00338		1.919	0.00854	9.3951	0.00287	8.86606	0.0053	8.77309	0.00259	-10.708	-8.07147e-06	-12.26	-0.000313691	-12.8848	0.000343087	-13.389	-0.000534764
-2.1485	-0.000153	-1.4326	-0.00217	-1.4326	0.00214	-0.9742	-0.00612		1.929	0.00852	9.47528	0.00286	8.94226	0.00527	8.8534	0.00258	-10.693	-8.07147e-06	-12.244	-0.000313691	-12.8679	0.000343087	-13.3721	-0.000535703
-2.1092	0.000468	-1.4134	-0.00144	-1.4134	0.00304	-0.9551	-0.00701		1.9391	0.0085	9.55546	0.00285	9.01846	0.00525	8.93371	0.00258	-10.6781	-8.07147e-06	-12.228	-0.000313691	-12.851	0.000343087	-13.3552	-0.000536647
-2.0698	0.000816	-1.3943	-0.00211	-1.3943	0.00337	-0.936	-0.00726		1.9492	0.00848	9.63563	0.00284	9.09465	0.00522	9.01402	0.00257	-10.6631	-8.07147e-06	-12.2121	-0.000313691	-12.8342	0.000343087	-13.3383	-0.000537593
-2.0305	0.00111	-1.3752	-0.00388	-1.3752	0.00102	-0.9169	-0.01251		1.96714	0.00845	9.71581	0.00284	9.17085	0.00519	9.09432	0.00256	-10.6481	-8.07147e-06	-12.1961	-0.000313691	-12.8173	0.000343087	-13.3215	-0.000538544
-1.9912	0.000232	-1.3561	-0.00457	-1.3561	-0.00209	-0.8979	-0.00902		2.05294	0.0083	9.79599	0.00283	9.24705	0.00517	9.17463	0.00256	-10.6331	-8.07147e-06	-12.1801	-0.000313691	-12.8005	0.000343087	-13.3046	-0.000539498
		-1.337	-0.00442	-1.337	-0.00384	-0.8788	-0.00233		2.13873	0.00816	9.87617	0.00282	9.32325	0.00514	9.25494	0.00255	-10.6181	-8.07147e-06	-12.1641	-0.000313691	-12.7836	0.000343087	-13.2877	-0.000540456
		-1.3179	-0.00283	-1.3179	-0.00463	-0.8597	-0.00369	-1.7981	2.22453	0.00802	9.95634	0.00281	9.39945	0.00512	9.33525	0.00254	-10.6032	-8.07147e-06	-12.1481	-0.000313691	-12.7667	0.000343087	-13.2708	-0.000541417
		-1.2988	-0.00243	-1.2988	-0.00256	-0.8406	-0.00646	-1.7789	2.31032	0.00788	10.0365	0.00281	9.47564	0.00509	9.41556	0.00254	-10.5908	-8.07147e-06	-12.1321	-0.000313691	-12.7499	0.000343087	-13.2539	-0.000542382
		-1.2797	-0.00454	-1.2797	-0.000458	-0.8215	-0.0076	-1.7597	2.39611	0.00774	10.1167	0.0028	9.55184	0.00507	9.49586	0.00253	-10.5882	-8.07147e-06	-12.1161	-0.000313691	-12.733	0.000343087	-13.237	-0.000543351
		-1.2606	-0.00614	-1.2606	-0.000174	-0.8025	-0.00938	-1.7405	2.48191	0.00761	10.1969	0.00279	9.62804	0.00505	9.57617	0.00253	-10.5732	-8.07147e-06	-12.1001	-0.000313691	-12.7162	0.000343087	-13.2201	-0.000544323
		-1.2415	-0.00613	-1.2415	0.00176	-0.7834	-0.0159	-1.7213	2.5677	0.00749	10.2771	0.00279	9.70424	0.00502	9.65648	0.00252	-10.5582	-8.07147e-06	-12.0841	-0.000313691	-12.6999	0.000343087	-13.2195	-0.000544357
		-1.2224	-0.00277	-1.2224	0.00312	-0.7643	-0.02254	-1.7021	2.6535	0.00736	10.3572	0.00278	9.78043	0.005	9.73679	0.00251	-10.5433	-8.07147e-06	-12.0682	-0.000313691	-12.6993	0.000343087	-13.2032	-0.000545299
		-1.2033	-0.00386	-1.2033	0.000742	-0.7452	-0.02165	-1.6829	2.73929	0.00724	10.4374	0.00277	9.85663	0.00498	9.8171	0.00251	-10.5283	-8.07147e-06	-12.0522	-0.000313691	-12.6824	0.000343087	-13.1863	-0.000546279
		-1.1842	-0.00444	-1.1842	-0.00334	-0.7262	-0.01875	-1.6637	2.82509	0.00712	10.5176	0.00277	9.93283	0.00495	9.8974	0.0025	-10.5133	-8.07147e-06	-12.0508	-0.000313691	-12.6656	0.000343087	-13.1694	-0.000547263
		-1.1651	-0.00271	-1.1651	-0.00526	-0.7071	-0.01553	-1.6446	2.91088	0.00701	10.5978	0.00276	10.009	0.00493	9.97771	0.0025	-10.4984	-8.07147e-06	-12.0362	-0.000313691	-12.6487	0.000343087	-13.1525	-0.00054825
		-1.146	-0.0032	-1.146	0.000232	-0.688	-0.01535	-1.6254	2.99668	0.0069	10.6779	0.00275	10.0852	0.00491	10.058	0.00249	-10.4834	-8.07147e-06	-12.0202	-0.000313691	-12.6319	0.000343087	-13.1356	-0.000549242
		-1.1269	-0.00351	-1.1269	0.00166	-0.6689	-0.01737	-1.6062	3.08247	0.00679	10.7581	0.00275	10.1614	0.00489	10.1383	0.00248	-10.4684	-8.07147e-06	-12.0042	-0.000313691	-12.615	0.000343087	-13.1187	-0.000550237
		-1.1078	-0.00407	-1.1078	-0.00147	-0.6498	-0.01295	-1.5871	3.16827	0.00668	10.8383	0.00274	10.2376	0.00486	10.2186	0.00248	-10.4534	-8.07147e-06	-11.9882	-0.000313691	-12.5982	0.000343087	-13.1019	-0.000551235
		-1.0887	-0.00408	-1.0887	-0.0028	-0.6308	-0.0123	-1.5679	3.25406	0.00658	10.9185	0.00273	10.3138	0.00484	10.2989	0.00247	-10.4384	-8.07147e-06	-11.9722	-0.000313691	-12.5813	0.000343087	-13.085	-0.000552238
		-1.0696	-0.0036	-1.0696	-0.00184	-0.6117	-0.01321	-1.5487	3.33986	0.00648	10.9987	0.00273	10.39	0.00482	10.3793	0.00247	-10.4235	-8.07147e-06	-11.9562	-0.000313691	-12.5644	0.000343087	-13.0681	-0.000553245
		-1.0505	-0.00157	-1.0505	0.00201	-0.5926	-0.01349	-1.5296	3.42565	0.00638	11.0788	0.00272	10.4662	0.0048	10.4596	0.00246	-10.4085	-8.07147e-06	-11.9403	-0.000313691	-12.5476	0.000343087	-13.0512	-0.000554255
		-1.0315	-0.00146	-1.0315	0.0031	-0.5735	-0.01476	-1.5104	3.51145	0.00628	11.159	0.00272	10.5424	0.00478	10.5399	0.00246	-10.3935	-8.07147e-06	-11.9243	-0.000313691	-12.5307	0.000343087	-13.0343	-0.000555269
		-1.0124	-0.00181	-1.0124	0.00147	-0.5545	-0.01551	-1.4913	3.59724	0.00619	11.2392	0.00271	10.6186	0.00476	10.6202	0.00245	-10.3786	-8.07147e-06	-11.9083	-0.000313691	-12.5138	0.000343087	-13.0174	-0.000556287
		-0.9933	-0.00171	-0.9933	-0.000168	-0.5354	-0.01536	-1.4721	3.6155	0.00617	11.3194	0.00271	10.6948	0.00474	10.7005	0.00245	-10.3764	-8.07147e-06	-11.8923	-0.000313691	-12.497	0.000343087	-13.0047	-0.000557055
		-0.9742	-0.00218	-0.9742	-0.00298	-0.5163	-0.01825	-1.453	3.6257	0.00616	11.3995	0.0027	10.771	0.00472	10.7808	0.00244	-10.3636	-8.07147e-06	-11.8763	-0.000313691	-12.4853	0.000343087	-13.0005	-0.000557309
		-0.9551	-0.00325	-0.9551	-8.4e-05	-0.4972	-0.01877	-1.4338	3.68303	0.00609	11.4797	0.00269	10.8472	0.0047	10.8611	0.00243	-10.3486	-8.07147e-06	-11.8603	-0.000313691	-12.4801	0.000343087	-12.9836	-0.000558335
		-0.936	-0.00403	-0.936	0.0026	-0.4781	-0.01944	-1.4147	3.76883	0.00601	11.5599	0.00269	10.9234	0.00468	10.9414	0.00243	-10.3336	-8.07147e-06	-11.8443	-0.000313691	-12.4633	0.000343087	-12.9667	-0.000559365
		-0.9169	-0.00283	-0.9169	-0.00149	-0.4591	-0.02121	-1.3956	3.85462	0.00592	11.6401	0.00268	10.9996	0.00466	11.0217	0.00242	-10.3186	-8.07147e-06	-11.8364	-0.000313691	-12.4464	0.000343087	-12.9498	-0.000560399
		-0.8979	-0.00308	-0.8979	-0.00571	-0.44	-0.02428	-1.398	3.94042	0.00583	11.7203	0.00268	11.0758	0.00464	11.102	0.00242	-10.3037	-8.07147e-06	-11.8283	-0.000313691	-12.4296	0.000343087	-12.9329	-0.000561437
		-0.8788	-0.00514	-0.8788	-0.00427	-0.4209	-0.03008	-1.3881	4.02621	0.00575	11.8004	0.00267	11.152	0.00462	11.1823	0.00241	-10.2887	-8.07147e-06	-11.8124	-0.000313691	-12.4127	0.000343087	-12.916	-0.000562479
		-0.8597	-0.00581	-0.8597	-0.00458	-0.4018	-0.02783	-1.3782	4.11201	0.00567	11.8806	0.00267	11.2282	0.0046	11.2626	0.00241	-10.2737	-8.07147e-06	-11.7964	-0.000313691	-12.3958	0.000343087	-12.8991	-0.000563524
		-0.8406	-0.00902	-0.8406	-0.00507	-0.3827	-0.02909	-1.3683	4.1978	0.00559	11.9608	0.00266	11.3044	0.00458	11.343	0.0024	-10.2587	-8.07147e-06	-11.7804	-0.000313691	-12.379	0.000343087	-12.8823	-0.000564574
		-0.8215	-0.00976	-0.8215	-0.00588	-0.3636	-0.03522	-1.3584	4.2836	0.00551	12.041	0.00266	11.3806	0.00456	11.4233	0.0024	-10.2438	-8.07147e-06	-11.7644	-0.000313691	-12.3621	0.000343087	-12.8654	-0.000565628
		-0.8025	-0.00921	-0.8025	-0.00518	-0.3446	-0.03534	-1.3486	4.36939	0.00544	12.1211	0.00265	11.4568	0.00455	11.5036	0.00239	-10.2288	-8.07147e-06	-11.7484	-0.000313691	-12.3453	0.000343087	-12.8485	-0.000566686
		-0.7834	-0.00796	-0.7834	-0.00609	-0.3255	-0.03693	-1.3387	4.45519	0.00537	12.2013	0.00265	11.533	0.00453	11.5839	0.00239	-10.2138	-8.07147e-06	-11.7324	-0.000313691	-12.3284	0.000343087	-12.8316	-0.000567748
		-0.7643	-0.00719	-0.7643	-0.00468	-0.3064	-0.03655	-1.3288	4.54098	0.0053	12.2815	0.00264	11.6092	0.00451	11.6642	0.00238	-10.1989	-8.07147e-06	-11.7164	-0.000313691	-12.3115	0.000343087	-12.8147	-0.000568814
		-0.7452	-0.0101	-0.7452	-0.0053	-0.2873	-0.03877	-1.3189	4.62678	0.00523	12.3617	0.00264	11.6854	0.00449	11.7445	0.00238	-10.1839	-8.07147e-06	-11.7004	-0.000313691	-12.2947	0.000343087	-12.7978	-0.000569884
		-0.7262	-0.01032	-0.7262	-0.0048	-0.2682	-0.03943	-1.309	4.71257	0.00516	12.4419	0.00263	11.7616	0.00448	11.8248	0.00237	-10.1689	-8.07147e-06	-11.6844	-0.000313691	-12.2778	0.000343087	-12.7899	-0.000570385
		-0.7071	-0.00911	-0.7071	-0.00686	-0.2491	-0.04465	-1.2992	4.79837	0.00509	12.522	0.00263	11.8378	0.00446	11.9051	0.00237	-10.1621	-8.07147e-06	-11.6684	-0.000313691	-12.2708	0.000343087	-12.7809	-0.000570958
		-0.688	-0.00766	-0.688	-0.0065	-0.23	-0.0533	-1.2893	4.88416	0.00503	12.6022	0.00263	11.914	0.00444	11.9854	0.00236	-10.1539	-8.07147e-06	-11.6525	-0.000313691	-12.261	0.000343087	-12.764	-0.000572036
		-0.6689	-0.00563	-0.6689	-0.00787	-0.211	-0.0644	-1.2795	4.96995	0.00497	12.6824	0.00262	11.9902	0.00443	12.0657	0.00236	-10.1389	-8.07147e-06	-11.6365	-0.000313691	-12.2441	0.000343087	-12.7471	-0.000573118
		-0.6498	-0.00763	-0.6498	-0.00805	-0.1919	-0.07882	-1.2696	5.05575	0.00491	12.7626	0.00262	12.0664	0.00441	12.146	0.00235	-10.124	-8.07147e-06	-11.6221	-0.000313691	-12.2272	0.000343087	-12.7302	-0.000574205
		-0.6308	-0.00915	-0.6308	-0.00943	-0.1728	-0.11874	-1.2598	5.14154	0.00485	12.8427	0.00261	12.1426	0.00439	12.2263	0.00235	-10.109	-8.07147e-06	-11.6205	-0.000313691	-12.2104	0.000343087	-12.7133	-0.000575296
		-0.6117	-0.0084	-0.6117	-0.00773	-0.1537	-0.18062	-1.2499	5.22734	0.00479	12.9229	0.00261	12.2188	0.00438	12.3066	0.00234	-10.094	-8.07147e-06	-11.6045	-0.000313691	-12.1935	0.000343087	-12.6964	-0.00057639
		-0.5926	-0.00835	-0.5926	-0.00768	-0.1346	-0.24685	-1.2401	5.31313	0.00473	13.0031	0.0026	12.295	0.00436	12.387	0.00234	-10.0791	-8.07147e-06	-11.5885	-0.000313691	-12.1767	0.000343087	-12.6796	-0.00057749
		-0.5735	-0.00957	-0.5735	-0.00695	-0.1155	-0.30116	-1.2302	5.39893	0.00468	13.0833	0.0026	12.3712	0.00435	12.4673	0.00233	-10.0641	-8.07147e-06	-11.5725	-0.000313691	-12.1598	0.000343087	-12.6626	-0.000578593
		-0.5545	-0.00878	-0.5545	-0.00716	-0.0964	-0.33663	-1.2204	5.48472	0.00462	13.1635	0.00259	12.4474	0.00433	12.5476	0.00233	-10.0491	-8.07147e-06	-11.5565	-0.000313691	-12.143	0.000343087	-12.6458	-0.0005797
		-0.5354	-0.01119	-0.5354	-0.00734	-0.0773	-0.35577	-1.2106	5.57052	0.00457	13.2436	0.00259	12.5236	0.00431	12.6279	0.00232	-10.0341	-8.07147e-06	-11.5405	-0.000313691	-12.1261	0.000343087	-12.6289	-0.000580812
		-0.5163	-0.01287	-0.5163	-0.00717	-0.0582	-0.36863	-1.2008	5.65631	0.00452	13.3238	0.00259	12.5997	0.0043	12.7082	0.00232	-10.0191	-8.07147e-06	-11.5246	-0.000313691	-12.1092	0.000343087	-12.612	-0.000581928
		-0.4972	-0.01287	-0.4972	-0.00881	-0.0391	-0.37354	-1.1909	5.74211	0.00447	13.404	0.00258	12.6759	0.00428	12.7885	0.00231	-10.0042	-8.07147e-06	-11.5086	-0.000313691	-12.0924	0.000343087	-12.5951	-0.000583048
		-0.4781	-0.01275	-0.4781	-0.00957	-0.02	-0.37034	-1.1811	5.8279	0.00442	13.4842	0.00258	12.7521	0.00427	12.8688	0.00231	-9.9892	-8.07147e-06	-11.4926	-0.000313691	-12.0755	0.000343087	-12.5782	-0.000584173
		-0.4591	-0.01066	-0.4591	-0.01055	-0.0009	-0.36631	-1.1713	5.9137	0.00437	13.5643	0.00257	12.8283	0.00425	12.9491	0.0023	-9.97422	-8.07147e-06	-11.4766	-0.000313691	-12.0587	0.000343087	-12.5753	-0.000584366
		-0.44	-0.01163	-0.44	-0.01197	0.0182	-0.34987	-1.1615	5.99949	0.00433	13.6445	0.00257	12.9045	0.00424	13.0294	0.0023	-9.95925	-8.07147e-06	-11.4606	-0.000313691	-12.0564	0.000343087	-12.5613	-0.000585302
		-0.4209	-0.01401	-0.4209	-0.01129	0.0373	-0.32991	-1.1517	6.08528	0.00428	13.7247	0.00256	12.9807	0.00423	13.1097	0.00229	-9.9479	-8.07147e-06	-11.4446	-0.000313691	-12.0418	0.000343087	-12.5444	-0.000586435
		-0.4018	-0.01431	-0.4018	-0.01109	0.0564	-0.29801	-1.1419	6.17108	0.00424	13.8049	0.00256	13.0569	0.00421	13.19	0.00229	-9.94427	-8.07147e-06	-11.4286	-0.000313691	-12.0249	0.000343087	-12.5275	-0.000587573
		-0.3827	-0.01235	-0.3827	-0.01034	0.0755	-0.2451	-1.1321	6.25687	0.00419	13.8851	0.00256	13.1331	0.0042	13.2703	0.00228	-9.9293	-8.07147e-06	-11.4126	-0.000313691	-12.0081	0.000343087	-12.5106	-0.000588715
		-0.3636	-0.01339	-0.3636	-0.01177	0.0946	-0.17525	-1.1223	6.34267	0.00415	13.9652	0.00255	13.2093	0.00418	13.3506	0.00228	-9.91432	-8.07147e-06	-11.4079	-0.000313691	-11.9912	0.000343087	-12.4937	-0.000589861
		-0.3446	-0.01511	-0.3446	-0.01263	0.1137	-0.11076	-1.1125	6.42846	0.00411	14.0454	0.00255	13.2855	0.00417	13.431	0.00228	-9.89935	-8.07147e-06	-11.3966	-0.000313691	-11.9743	0.000343087	-12.4768	-0.000591012
		-0.3255	-0.0181	-0.3255	-0.01532	0.1329	-0.07247	-1.1027	6.51426	0.00407	14.1256	0.00255	13.3617	0.00416	13.5113	0.00227	-9.88437	-8.07147e-06	-11.3807	-0.000313691	-11.9575	0.000343087	-12.4599	-0.000592167
		-0.3064	-0.02134	-0.3064	-0.01813	0.152	-0.05128	-1.0929	6.60005	0.00403	14.2058	0.00254	13.4379	0.00414	13.5916	0.00227	-9.8694	-8.07147e-06	-11.3647	-0.000313691	-11.9406	0.000343087	-12.443	-0.000593326
		-0.2873	-0.02214	-0.2873	-0.02221	0.1711	-0.04114	-1.0831	6.68585	0.00399	14.2859	0.00254	13.5141	0.00413	13.6719	0.00226	-9.85442	-8.07147e-06	-11.3487	-0.000313691	-11.9238	0.000343087	-12.4262	-0.00059449
		-0.2682	-0.02111	-0.2682	-0.02213	0.1902	-0.0363	-1.0734	6.77164	0.00396	14.3661	0.00253	13.5903	0.00412	13.7522	0.00226	-9.83945	-8.07147e-06	-11.3327	-0.000313691	-11.9069	0.000343087	-12.4093	-0.000595659
		-0.2491	-0.02272	-0.2491	-0.02217	0.2093	-0.03158	-1.0636	6.85744	0.00392	14.4463	0.00253	13.6665	0.0041	13.8325	0.00225	-9.82447	-8.07147e-06	-11.3167	-0.000313691	-11.8901	0.000343087	-12.3924	-0.000596831
		-0.23	-0.02351	-0.23	-0.02626	0.2285	-0.02935	-1.0538	6.94323	0.00389	14.5265	0.00253	13.7427	0.00409	13.9128	0.00225	-9.8095	-8.07147e-06	-11.3007	-0.000313691	-11.8732	0.000343087	-12.3755	-0.000598009
		-0.211	-0.02772	-0.211	-0.02811	0.2476	-0.02703	-1.044	7.02903	0.00385	14.6067	0.00252	13.8189	0.00408	13.9931	0.00224	-9.79452	-8.07147e-06	-11.2847	-0.000313691	-11.8563	0.000343087	-12.3608	-0.000599036
		-0.1919	-0.0315	-0.1919	-0.03343	0.2667	-0.02183	-1.0343	7.11482	0.00382	14.6868	0.00252	13.8951	0.00406	14.0734	0.00224	-9.77955	-8.07147e-06	-11.2687	-0.000313691	-11.8421	0.000343087	-12.3586	-0.000599191
		-0.1728	-0.03882	-0.1728	-0.04148	0.2858	-0.01366	-1.0245	7.20062	0.00379	14.767	0.00251	13.9713	0.00405	14.1537	0.00223	-9.76457	-8.07147e-06	-11.2528	-0.000313691	-11.8395	0.000343087	-12.3417	-0.000600377
		-0.1537	-0.05496	-0.1537	-0.06172	0.305	-0.01141	-1.0148	7.28641	0.00375	14.8472	0.00251	14.0475	0.00404	14.234	0.00223	-9.7496	-8.07147e-06	-11.2368	-0.000313691	-11.8226	0.000343087	-12.3248	-0.000601568
		-0.1346	-0.08596	-0.1346	-0.10001	0.3241	-0.01333	-1.005	7.3722	0.00372	14.9274	0.00251	14.1237	0.00403	14.3143	0.00223	-9.73462	-8.07147e-06	-11.2208	-0.000313691	-11.8058	0.000343087	-12.3079	-0.000602764
		-0.1155	-0.1299	-0.1155	-0.14551	0.3432	-0.0104	-0.9953	7.458	0.00369	15.0075	0.0025	14.1999	0.00401	14.3947	0.00222	-9.7338	-8.07147e-06	-11.2048	-0.000313691	-11.7889	0.000343087	-12.291	-0.000603964
		-0.0964	-0.17328	-0.0964	-0.18661	0.3624	-0.00871	-0.9855	7.54379	0.00366	15.0877	0.0025	14.2761	0.004	14.475	0.00222	-9.71965	-8.07147e-06	-11.1938	-0.000313691	-11.772	0.000343087	-12.2741	-0.000605169
		-0.0773	-0.20637	-0.0773	-0.21646	0.3815	-0.00989	-0.9758	7.62959	0.00363	15.1679	0.0025	14.3523	0.00399	14.5553	0.00221	-9.70467	-8.07147e-06	-11.1888	-0.000313691	-11.7552	0.000343087	-12.2572	-0.000606378
		-0.0582	-0.22672	-0.0582	-0.23498	0.4006	-0.00766	-0.966	7.71538	0.00361	15.2481	0.00249	14.4285	0.00398	14.6356	0.00221	-9.6897	-8.07147e-06	-11.1728	-0.000313691	-11.7383	0.000343087	-12.2403	-0.000607592
		-0.0391	-0.24296	-0.0391	-0.24925	0.4198	-0.00662	-0.9563	7.80118	0.00358	15.3283	0.00249	14.5047	0.00397	14.7159	0.0022	-9.67472	-8.07147e-06	-11.1568	-0.000313691	-11.7215	0.000343087	-12.2235	-0.000608811
		-0.02	-0.25407	-0.02	-0.2575	0.4389	-0.00215	-0.9465	7.88697	0.00355	15.4084	0.00249	14.5809	0.00396	14.7962	0.0022	-9.65975	-8.07147e-06	-11.1408	-0.000313691	-11.7046	0.000343087	-12.2066	-0.000610034
		-0.0009	-0.26128	-0.0009	-0.26318	0.4581	-0.00553	-0.9368	7.9252	0.00354	15.4886	0.00248	14.6571	0.00394	14.8765	0.00219	-9.64477	-8.07147e-06	-11.1249	-0.000313691	-11.6877	0.000343087	-12.1897	-0.000611262
		0.0182	-0.26031	0.0182	-0.26182	0.4772	-0.00914	-0.9271	7.926	0.00354	15.5688	0.00248	14.7333	0.00393	14.9568	0.00219	-9.6298	-8.07147e-06	-11.1089	-0.000313691	-11.6709	0.000343087	-12.1728	-0.000612495
		0.0373	-0.25136	0.0373	-0.25341	0.4964	-0.00725	-0.9173	7.9655	0.00353	15.649	0.00247	14.8095	0.00392	15.0371	0.00219	-9.61482	-8.07147e-06	-11.0929	-0.000313691	-11.654	0.000343087	-12.1559	-0.000613732
		0.0564	-0.23763	0.0564	-0.23823	0.5155	-0.00714	-0.9076	7.9656	0.00353	15.7291	0.00247	14.8857	0.00391	15.1174	0.00218	-9.59985	-8.07147e-06	-11.0769	-0.000313691	-11.6372	0.000343087	-12.1464	-0.000614429
		0.0755	-0.21679	0.0755	-0.21478	0.5347	-0.00837	-0.8979	7.97277	0.00352	15.8093	0.00247	14.9619	0.0039	15.1977	0.00218	-9.58487	-8.07147e-06	-11.0609	-0.000313691	-11.6279	0.000343087	-12.139	-0.000614974
		0.0946	-0.18775	0.0946	-0.1799	0.5539	-0.00671	-0.8881	8.0052	0.00351	15.8895	0.00246	15.0381	0.00389	15.278	0.00217	-9.5699	-8.07147e-06	-11.0449	-0.000313691	-11.6203	0.000343087	-12.1221	-0.000616221
		0.1137	-0.14183	0.1137	-0.13317	0.573	-0.00626	-0.8784	8.0057	0.00351	15.9697	0.00246	15.1143	0.00388	15.3583	0.00217	-9.55492	-8.07147e-06	-11.0289	-0.000313691	-11.6035	0.000343087	-12.1052	-0.000617473
		0.1329	-0.08874	0.1329	-0.08399	0.5922	-0.0036	-0.8687	8.05856	0.0035	16.0499	0.00246	15.1905	0.00387	15.4387	0.00216	-9.53995	-8.07147e-06	-11.0129	-0.000313691	-11.5866	0.000343087	-12.0883	-0.000618729
		0.152	-0.05109	0.152	-0.05144	0.6113	-0.00341	-0.859	8.14436	0.00347	16.13	0.00245	15.2667	0.00386	15.519	0.00216	-9.52497	-8.07147e-06	-10.9969	-0.000313691	-11.5697	0.000343087	-12.0714	-0.000619991
		0.1711	-0.03384	0.1711	-0.0313	0.6305	-0.00345	-0.8493	8.23015	0.00345	16.2102	0.00245	15.3429	0.00385	15.5993	0.00216	-9.5198	-8.07147e-06	-10.9809	-0.000313691	-11.5529	0.000343087	-12.0545	-0.000621257
		0.1902	-0.025	0.1902	-0.0223	0.6497	-0.00537	-0.8396	8.31595	0.00343	16.2904	0.00245	15.4191	0.00384	15.6796	0.00215	-9.51	-8.07147e-06	-10.9798	-0.000313691	-11.536	0.000343087	-12.0376	-0.000622528
		0.2093	-0.01976	0.2093	-0.01966	0.6689	-0.00699	-0.8298	8.40174	0.0034	16.3706	0.00244	15.4953	0.00383	15.7599	0.00215	-9.49502	-8.07147e-06	-10.965	-0.000313691	-11.5191	0.000343087	-12.0207	-0.000623804
		0.2285	-0.01707	0.2285	-0.01382	0.688	-0.00577	-0.8201	8.48754	0.00338	16.4507	0.00244	15.5715	0.00382	15.8402	0.00214	-9.48005	-8.07147e-06	-10.949	-0.000313691	-11.5023	0.000343087	-12.0039	-0.000625084
		0.2476	-0.01371	0.2476	-0.01059	0.7072	-0.00216	-0.8104	8.57333	0.00336	16.5309	0.00244	15.6477	0.00381	15.9205	0.00214	-9.46507	-8.07147e-06	-10.933	-0.000313691	-11.4854	0.000343087	-11.987	-0.00062637
		0.2667	-0.01133	0.2667	-0.00734	0.7264	-0.00197	-0.8007	8.65912	0.00334	16.6111	0.00243	15.7239	0.0038	16.0008	0.00214	-9.4501	-8.07147e-06	-10.917	-0.000313691	-11.4686	0.000343087	-11.9701	-0.000627661
		0.2858	-0.00885	0.2858	-0.00545	0.7456	-0.00481	-0.791	8.74492	0.00332	16.6913	0.00243	15.8	0.00379	16.0811	0.00213	-9.43512	-8.07147e-06	-10.901	-0.000313691	-11.4517	0.000343087	-11.9532	-0.000628956
		0.305	-0.0067	0.305	-0.00598	0.7648	-0.00948	-0.7813	8.83071	0.00329	16.7715	0.00243	15.8762	0.00378	16.1614	0.00213	-9.42015	-8.07147e-06	-10.885	-0.000313691	-11.4349	0.000343087	-11.9363	-0.000630257
		0.3241	-0.00464	0.3241	-0.0052	0.7839	-0.01299	-0.7716	8.91651	0.00327	16.8516	0.00242	15.9524	0.00377	16.2417	0.00212	-9.40517	-8.07147e-06	-10.869	-0.000313691	-11.418	0.000343087	-11.9321	-0.00063058
		0.3432	-0.00459	0.3432	-0.00432	0.8031	-0.00523	-0.7619	9.0023	0.00325	16.9318	0.00242	16.0286	0.00376	16.3221	0.00212	-9.3902	-8.07147e-06	-10.853	-0.000313691	-11.4138	0.000343087	-11.9194	-0.000631562
		0.3624	-0.00391	0.3624	-0.00352	0.8223	-0.000779	-0.7522	9.0881	0.00324	17.012	0.00242	16.1048	0.00375	16.4023	0.00211	-9.37522	-8.07147e-06	-10.8371	-0.000313691	-11.4011	0.000343087	-11.9025	-0.000632873
		0.3815	-0.00668	0.3815	-0.00152	0.8415	-0.00134	-0.7425	9.17389	0.00322	17.0922	0.00241	16.181	0.00374	16.4827	0.00211	-9.36025	-8.07147e-06	-10.8211	-0.000313691	-11.3843	0.000343087	-11.8856	-0.000634188
		0.4006	-0.00556	0.4006	0.00144	0.8607	0.00181	-0.7329	9.25969	0.0032	17.1723	0.00241	16.2572	0.00373	16.563	0.00211	-9.34527	-8.07147e-06	-10.8051	-0.000313691	-11.3674	0.000343087	-11.8687	-0.000635509
		0.4198	-0.00208	0.4198	0.00297	0.8799	0.00364	-0.7232	9.34548	0.00318	17.2525	0.00241	16.3334	0.00372	16.6433	0.0021	-9.33029	-8.07147e-06	-10.7891	-0.000313691	-11.3506	0.000343087	-11.8518	-0.000636834
		0.4389	-0.00113	0.4389	0.00443	0.8991	0.00802	-0.7135	9.43128	0.00316	17.3327	0.0024	16.4096	0.00371	16.7236	0.0021	-9.31532	-8.07147e-06	-10.7731	-0.000313691	-11.3337	0.000343087	-11.8349	-0.000638165
		0.4581	-0.000421	0.4581	0.00285	0.9184	0.0082	-0.7038	9.51707	0.00315	17.4129	0.0024	16.4858	0.0037	16.8039	0.00209	-9.3059	-8.07147e-06	-10.7659	-0.000313691	-11.3168	0.000343087	-11.818	-0.000639501
		0.4772	8.9e-05	0.4772	0.0057	0.9376	0.00503	-0.6941	9.60287	0.00313	17.4931	0.0024	16.562	0.00369	16.8842	0.00209	-9.30034	-8.07147e-06	-10.7571	-0.000313691	-11.3	0.000343087	-11.8011	-0.000640842
		0.4964	-0.00173	0.4964	0.0063	0.9568	0.0034	-0.6844	9.68866	0.00311	17.5732	0.00239	16.6382	0.00368	16.9645	0.00209	-9.28537	-8.07147e-06	-10.7411	-0.000313691	-11.2831	0.000343087	-11.7843	-0.000642188
		0.5155	-0.000516	0.5155	0.00458	0.976	-0.000263	-0.6747	9.77446	0.0031	17.6534	0.00239	16.7144	0.00368	17.0448	0.00208	-9.27039	-8.07147e-06	-10.7251	-0.000313691	-11.2663	0.000343087	-11.7674	-0.000643539
		0.5347	0.000268	0.5347	0.00206	0.9952	-0.0015	-0.6651	9.86025	0.00308	17.7336	0.00239	16.7906	0.00367	17.1251	0.00208	-9.25542	-8.07147e-06	-10.7091	-0.000313691	-11.2494	0.000343087	-11.7505	-0.000644895
		0.5539	0.00172	0.5539	0.0014	1.0144	0.00253	-0.6554	9.94604	0.00307	17.8138	0.00238	16.8668	0.00366	17.2054	0.00207	-9.24044	-8.07147e-06	-10.6932	-0.000313691	-11.2325	0.000343087	-11.7336	-0.000646257
		0.573	0.00368	0.573	0.0034	1.0337	0.00543	-0.6457	10.0318	0.00305	17.8939	0.00238	16.943	0.00365	17.2857	0.00207	-9.22547	-8.07147e-06	-10.6772	-0.000313691	-11.2157	0.000343087	-11.7179	-0.000647526
		0.5922	0.00291	0.5922	0.00477	1.0529	0.00655	-0.636	10.1176	0.00304	17.9741	0.00238	17.0192	0.00364	17.3661	0.00207	-9.21049	-8.07147e-06	-10.6612	-0.000313691	-11.1998	0.000343087	-11.7167	-0.000647624
		0.6113	0.00192	0.6113	0.00527	1.0721	0.00285	-0.6264	10.2034	0.00302	18.0543	0.00237	17.0954	0.00363	17.4464	0.00206	-9.19552	-8.07147e-06	-10.6452	-0.000313691	-11.1988	0.000343087	-11.6998	-0.000648996
		0.6305	0.00146	0.6305	0.00506	1.0914	0.00172	-0.6167	10.2892	0.00301	18.1345	0.00237	17.1716	0.00363	17.5267	0.00206	-9.18054	-8.07147e-06	-10.6292	-0.000313691	-11.182	0.000343087	-11.6829	-0.000650373
		0.6497	0.000558	0.6497	0.00553	1.1106	0.00404	-0.607	10.375	0.003	18.2147	0.00237	17.2478	0.00362	17.607	0.00205	-9.16557	-8.07147e-06	-10.6132	-0.000313691	-11.1651	0.000343087	-11.666	-0.000651756
		0.6689	0.00173	0.6689	0.00429	1.1299	0.0033	-0.5973	10.4608	0.00298	18.2948	0.00237	17.324	0.00361	17.6873	0.00205	-9.15059	-8.07147e-06	-10.5972	-0.000313691	-11.1482	0.000343087	-11.6491	-0.000653143
		0.688	0.00299	0.688	0.00534	1.1491	0.00198	-0.5877	10.5466	0.00297	18.375	0.00236	17.4002	0.0036	17.7676	0.00205	-9.13562	-8.07147e-06	-10.5812	-0.000313691	-11.1314	0.000343087	-11.6322	-0.000654537
		0.7072	0.00219	0.7072	0.00465	1.1684	0.00573	-0.578	10.6324	0.00296	18.4552	0.00236	17.4764	0.00359	17.8479	0.00204	-9.12064	-8.07147e-06	-10.5653	-0.000313691	-11.1145	0.000343087	-11.6153	-0.000655935
		0.7264	0.000553	0.7264	0.0052	1.1876	0.00462	-0.5683	10.7182	0.00295	18.5354	0.00236	17.5526	0.00359	17.9282	0.00204	-9.10567	-8.07147e-06	-10.5522	-0.000313691	-11.0977	0.000343087	-11.5984	-0.000657339
		0.7456	-0.000353	0.7456	0.00502	1.2069	0.00617	-0.5587	10.804	0.00293	18.6155	0.00235	17.6288	0.00358	18.0085	0.00204	-9.0922	-8.07147e-06	-10.5493	-0.000313691	-11.0808	0.000343087	-11.5816	-0.000658748
		0.7648	0.0001	0.7648	0.00485	1.2261	0.00525	-0.549	10.8898	0.00292	18.6957	0.00235	17.705	0.00357	18.0888	0.00203	-9.09069	-8.07147e-06	-10.5333	-0.000313691	-11.064	0.000343087	-11.5647	-0.000660163
		0.7839	0.00413	0.7839	0.0043	1.2454	0.00617	-0.5393	10.9756	0.00291	18.7759	0.00235	17.7812	0.00356	18.1691	0.00203	-9.07572	-8.07147e-06	-10.5173	-0.000313691	-11.0471	0.000343087	-11.5478	-0.000661583
		0.8031	0.00625	0.8031	0.00323	1.2647	0.0069	-0.5297	11.0614	0.0029	18.8561	0.00234	17.8574	0.00355	18.2494	0.00202	-9.06074	-8.07147e-06	-10.5013	-0.000313691	-11.0302	0.000343087	-11.5309	-0.000663009
		0.8223	0.00615	0.8223	0.00363	1.2839	0.00651	-0.52	11.1472	0.00289	18.9363	0.00234	17.9336	0.00355	18.3298	0.00202	-9.04577	-8.07147e-06	-10.4853	-0.000313691	-11.0134	0.000343087	-11.514	-0.00066444
		0.8415	0.00276	0.8415	0.00585	1.3032	0.0059	-0.5104	11.233	0.00288	19.0164	0.00234	18.0098	0.00354	18.41	0.00202	-9.03079	-8.07147e-06	-10.4693	-0.000313691	-10.9965	0.000343087	-11.5038	-0.000665305
		0.8607	0.00284	0.8607	0.00642	1.3225	0.00308	-0.5007	11.3188	0.00287	19.0966	0.00233	18.086	0.00353	18.4904	0.00201	-9.01582	-8.07147e-06	-10.4533	-0.000313691	-10.9859	0.000343087	-11.4971	-0.000665876
		0.8799	0.00501	0.8799	0.00574	1.3418	-0.000563	-0.491	11.4046	0.00286	19.1768	0.00233	18.1622	0.00352	18.5707	0.00201	-9.00084	-8.07147e-06	-10.4374	-0.000313691	-10.9796	0.000343087	-11.4802	-0.000667318
		0.8991	0.00449	0.8991	0.00683	1.361	-0.00117	-0.4814	11.4903	0.00285	19.257	0.00233	18.2384	0.00352	18.651	0.002	-8.98587	-8.07147e-06	-10.4214	-0.000313691	-10.9628	0.000343087	-11.4633	-0.000668766
		0.9184	0.00414	0.9184	0.00594	1.3803	0.00137	-0.4717	11.5761	0.00284	19.3371	0.00233	18.3146	0.00351	18.7313	0.002	-8.97089	-8.07147e-06	-10.4054	-0.000313691	-10.9459	0.000343087	-11.4464	-0.000670219
		0.9376	0.00528	0.9376	0.00531	1.3996	0.0008	-0.4621	11.6619	0.00283	19.4173	0.00232	18.3908	0.0035	18.8116	0.002	-8.95592	-8.07147e-06	-10.3894	-0.000313691	-10.9291	0.000343087	-11.4295	-0.000671677
		0.9568	0.00535	0.9568	0.00599	1.4189	0.00161	-0.4524	11.7477	0.00282	19.4975	0.00232	18.467	0.0035	18.8919	0.00199	-8.94094	-8.07147e-06	-10.3734	-0.000313691	-10.9122	0.000343087	-11.4126	-0.000673141
		0.976	0.00594	0.976	0.00859	1.4382	0.00711	-0.4428	11.8335	0.00281	19.5777	0.00232	18.5432	0.00349	18.9722	0.00199	-8.92597	-8.07147e-06	-10.3574	-0.000313691	-10.8954	0.000343087	-11.3957	-0.000674611
		0.9952	0.00625	0.9952	0.00851	1.4575	0.01042	-0.4331	11.9193	0.0028	19.6579	0.00231	18.6194	0.00348	19.0525	0.00199	-8.91099	-8.07147e-06	-10.3414	-0.000313691	-10.8785	0.000343087	-11.3788	-0.000676087
		1.0144	0.00632	1.0144	0.0079	1.4768	0.01048	-0.4235	12.0051	0.00279	19.738	0.00231	18.6956	0.00347	19.1328	0.00198	-8.89602	-8.07147e-06	-10.3385	-0.000313691	-10.8616	0.000343087	-11.362	-0.000677568
		1.0337	0.0049	1.0337	0.00817	1.4961	0.00407	-0.4138	12.0909	0.00278	19.8182	0.00231	18.7718	0.00347	19.2131	0.00198	-8.88104	-8.07147e-06	-10.3254	-0.000313691	-10.8448	0.000343087	-11.3451	-0.000679055
		1.0529	0.00401	1.0529	0.00698	1.5154	-0.000563	-0.4041	12.1767	0.00277	19.8984	0.0023	18.848	0.00346	19.2934	0.00197	-8.8785	-8.07147e-06	-10.3094	-0.000313691	-10.8279	0.000343087	-11.3282	-0.000680547
		1.0721	0.00489	1.0721	0.00961	1.5347	0.00367	-0.3945	12.2625	0.00277	19.9786	0.0023	18.9242	0.00345	19.3738	0.00197	-8.86607	-8.07147e-06	-10.2934	-0.000313691	-10.8111	0.000343087	-11.3113	-0.000682045
		1.0914	0.00492	1.0914	0.01206	1.5541	0.00638	-0.3848	12.3483	0.00276	20.0587	0.0023	19.0003	0.00345	19.4541	0.00197	-8.85109	-8.07147e-06	-10.2775	-0.000313691	-10.7942	0.000343087	-11.2944	-0.000683549
		1.1106	0.00369	1.1106	0.01022	1.5734	0.00364	-0.3752	12.4341	0.00275	20.1389	0.0023	19.0765	0.00344	19.5344	0.00196	-8.83612	-8.07147e-06	-10.2615	-0.000313691	-10.7773	0.000343087	-11.2898	-0.000683959
		1.1299	0.00236	1.1299	0.01027	1.5927	0.00317	-0.3655	12.5199	0.00274	20.2191	0.00229	19.1527	0.00343	19.6147	0.00196	-8.82114	-8.07147e-06	-10.2455	-0.000313691	-10.7722	0.000343087	-11.2775	-0.000685059
		1.1491	0.00202	1.1491	0.01025	1.612	0.00279	-0.3559	12.6057	0.00273	20.2993	0.00229	19.2289	0.00343	19.695	0.00196	-8.80617	-8.07147e-06	-10.2295	-0.000313691	-10.7605	0.000343087	-11.2606	-0.000686574
		1.1684	0.00323	1.1684	0.01034	1.6314	0.000326	-0.3462	12.6915	0.00273	20.3795	0.00229	19.3051	0.00342	19.7753	0.00195	-8.79119	-8.07147e-06	-10.2135	-0.000313691	-10.7436	0.000343087	-11.2437	-0.000688096
		1.1876	0.0047	1.1876	0.00852	1.6507	0.00295	-0.3366	12.7773	0.00272	20.4596	0.00228	19.3813	0.00342	19.8556	0.00195	-8.77622	-8.07147e-06	-10.1975	-0.000313691	-10.7268	0.000343087	-11.2268	-0.000689623
		1.2069	0.00356	1.2069	0.00587	1.6701	0.00428	-0.3269	12.8631	0.00271	20.5398	0.00228	19.4575	0.00341	19.9359	0.00195	-8.76124	-8.07147e-06	-10.1815	-0.000313691	-10.7099	0.000343087	-11.2099	-0.000691156
		1.2261	0.00258	1.2261	0.0067	1.6894	0.00333	-0.3173	12.9489	0.00271	20.62	0.00228	19.5337	0.0034	20.0162	0.00194	-8.74627	-8.07147e-06	-10.1655	-0.000313691	-10.693	0.000343087	-11.193	-0.000692695
		1.2454	0.00305	1.2454	0.00711	1.7087	-7.4e-05	-0.3076	13.0346	0.0027	20.7002	0.00228	19.6099	0.0034	20.0965	0.00194	-8.73129	-8.07147e-06	-10.1495	-0.000313691	-10.6762	0.000343087	-11.1761	-0.00069424
		1.2647	0.00531	1.2647	0.00929	1.7281	0.000632	-0.298	13.1204	0.00269	20.7803	0.00227	19.6861	0.00339	20.1768	0.00194	-8.71632	-8.07147e-06	-10.1336	-0.000313691	-10.6593	0.000343087	-11.1593	-0.00069579
		1.2839	0.00542	1.2839	0.01124	1.7475	0.00202	-0.2883	13.2062	0.00269	20.8605	0.00227	19.7623	0.00338	20.2571	0.00193	-8.70134	-8.07147e-06	-10.125	-0.000313691	-10.6425	0.000343087	-11.1424	-0.000697347
		1.3032	0.0026	1.3032	0.01134	1.7668	0.00131	-0.2787	13.292	0.00268	20.9407	0.00227	19.8385	0.00338	20.3375	0.00193	-8.68637	-8.07147e-06	-10.1176	-0.000313691	-10.6256	0.000343087	-11.1255	-0.000698909
		1.3225	0.000974	1.3225	0.01247	1.7862	0.00358	-0.269	13.3778	0.00267	21.0209	0.00226	19.9147	0.00337	20.4178	0.00192	-8.67139	-8.07147e-06	-10.1016	-0.000313691	-10.6087	0.000343087	-11.1086	-0.000700478
		1.3418	0.0019	1.3418	0.01223	1.8055	0.00794	-0.2594	13.4636	0.00267	21.1011	0.00226	19.9909	0.00337	20.4981	0.00192	-8.665	-8.07147e-06	-10.0856	-0.000313691	-10.5919	0.000343087	-11.0917	-0.000702053
		1.361	0.00163	1.361	0.01201	1.8249	0.00744	-0.2498	13.5494	0.00266	21.1812	0.00226	20.0671	0.00336	20.5784	0.00192	-8.65642	-8.07147e-06	-10.0696	-0.000313691	-10.575	0.000343087	-11.0759	-0.000703529
		1.3803	0.00171	1.3803	0.01147	1.8443	0.00348	-0.2401	13.6352	0.00266	21.2614	0.00225	20.1433	0.00335	20.6587	0.00191	-8.64144	-8.07147e-06	-10.0536	-0.000313691	-10.5585	0.000343087	-11.0748	-0.000703633
		1.3996	0.00252	1.3996	0.00968	1.8637	0.000721	-0.2305	13.721	0.00265	21.3416	0.00225	20.2195	0.00335	20.739	0.00191	-8.62647	-8.07147e-06	-10.0376	-0.000313691	-10.5582	0.000343087	-11.0579	-0.00070522
		1.4189	0.00518	1.4189	0.00892	1.8831	0.000574	-0.2208	13.8068	0.00264	21.4218	0.00225	20.2957	0.00334	20.8193	0.00191	-8.61149	-8.07147e-06	-10.0216	-0.000313691	-10.5413	0.000343087	-11.041	-0.000706813
		1.4382	0.005	1.4382	0.00877	1.9024	-0.00201	-0.2112	13.8926	0.00264	21.5019	0.00225	20.3719	0.00334	20.8996	0.0019	-8.59652	-8.07147e-06	-10.0057	-0.000313691	-10.5244	0.000343087	-11.0241	-0.000708411
		1.4575	0.00531	1.4575	0.00794	1.9218	0.000458	-0.2015	13.9784	0.00263	21.5821	0.00224	20.4481	0.00333	20.9799	0.0019	-8.58154	-8.07147e-06	-9.98967	-0.000313691	-10.5076	0.000343087	-11.0072	-0.000710016
		1.4768	0.00692	1.4768	0.01037	1.9412	0.00354	-0.1919	14.0642	0.00263	21.6623	0.00224	20.5243	0.00332	21.0602	0.0019	-8.56657	-8.07147e-06	-9.97368	-0.000313691	-10.4907	0.000343087	-10.9903	-0.000711628
		1.4961	0.00596	1.4961	0.01112	1.9606	0.00112	-0.1822	14.15	0.00262	21.7425	0.00224	20.6005	0.00332	21.1405	0.00189	-8.55159	-8.07147e-06	-9.95769	-0.000313691	-10.4739	0.000343087	-10.9734	-0.000713245
		1.5154	0.00777	1.5154	0.01233	1.98	0.00207	-0.1726	14.2358	0.00262	21.8227	0.00224	20.6767	0.00331	21.2208	0.00189	-8.53662	-8.07147e-06	-9.94171	-0.000313691	-10.457	0.000343087	-10.9565	-0.000714868
		1.5347	0.00832	1.5347	0.01554	1.9994	0.00407	-0.1629	14.3216	0.00261	21.9028	0.00223	20.7529	0.00331	21.3011	0.00189	-8.52164	-8.07147e-06	-9.92572	-0.000313691	-10.4401	0.000343087	-10.9397	-0.000716498
		1.5541	0.00637	1.5541	0.01465	2.0189	0.00735	-0.1533	14.4074	0.00261	21.983	0.00223	20.8291	0.0033	21.3815	0.00188	-8.50667	-8.07147e-06	-9.9115	-0.000313691	-10.4233	0.000343087	-10.9228	-0.000718134
		1.5734	0.00617	1.5734	0.01069	2.0383	0.00847	-0.1436	14.4932	0.0026	22.0632	0.00223	20.9053	0.0033	21.4618	0.00188	-8.49169	-8.07147e-06	-9.90973	-0.000313691	-10.4064	0.000343087	-10.9059	-0.000719776
		1.5927	0.00828	1.5927	0.00864	2.0577	0.00601	-0.134	14.579	0.0026	22.1434	0.00222	20.9815	0.00329	21.5421	0.00188	-8.47672	-8.07147e-06	-9.89374	-0.000313691	-10.3896	0.000343087	-10.889	-0.000721425
		1.612	0.0095	1.612	0.00858	2.0771	0.00262	-0.1243	14.6647	0.00259	22.2235	0.00222	21.0577	0.00329	21.6224	0.00187	-8.46174	-8.07147e-06	-9.87775	-0.000313691	-10.3727	0.000343087	-10.8721	-0.00072308
		1.6314	0.00988	1.6314	0.00944	2.0965	0.00202	-0.1147	14.7506	0.00259	22.3037	0.00222	21.1339	0.00328	21.7027	0.00187	-8.4515	-8.07147e-06	-9.86176	-0.000313691	-10.3559	0.000343087	-10.8622	-0.000724051
		1.6507	0.00737	1.6507	0.00897	2.116	0.000321	-0.105	14.8363	0.00258	22.3839	0.00222	21.2101	0.00327	21.783	0.00187	-8.44677	-8.07147e-06	-9.84577	-0.000313691	-10.345	0.000343087	-10.8552	-0.000724741
		1.6701	0.008	1.6701	0.0098	2.1354	-0.000942	-0.0954	14.9221	0.00258	22.4641	0.00221	21.2863	0.00327	21.8633	0.00186	-8.43179	-8.07147e-06	-9.82979	-0.000313691	-10.339	0.000343087	-10.8383	-0.000726408
		1.6894	0.00805	1.6894	0.01298	2.1548	-0.000711	-0.0857	15.0079	0.00257	22.5443	0.00221	21.3625	0.00326	21.9436	0.00186	-8.41682	-8.07147e-06	-9.8138	-0.000313691	-10.3221	0.000343087	-10.8214	-0.000728082
		1.7087	0.00813	1.7087	0.01392	2.1743	0.00206	-0.0761	15.0937	0.00257	22.6244	0.00221	21.4387	0.00326	22.0239	0.00186	-8.40184	-8.07147e-06	-9.79781	-0.000313691	-10.3053	0.000343087	-10.8045	-0.000729763
		1.7281	0.0085	1.7281	0.01097	2.1937	0.00437	-0.0664	15.1795	0.00257	22.7046	0.0022	21.5149	0.00325	22.1042	0.00185	-8.38687	-8.07147e-06	-9.78182	-0.000313691	-10.2884	0.000343087	-10.7876	-0.000731449
		1.7475	0.0087	1.7475	0.01087	2.2132	0.00349	-0.0567	15.2653	0.00256	22.7848	0.0022	21.5911	0.00325	22.1845	0.00185	-8.37189	-8.07147e-06	-9.76583	-0.000313691	-10.2716	0.000343087	-10.7707	-0.000733143
		1.7668	0.00824	1.7668	0.01059	2.2326	0.00271	-0.0471	15.3511	0.00256	22.865	0.0022	21.6673	0.00324	22.2648	0.00185	-8.35692	-8.07147e-06	-9.74984	-0.000313691	-10.2547	0.000343087	-10.7538	-0.000734842
		1.7862	0.00567	1.7862	0.0105	2.2521	0.00301	-0.0374	15.4369	0.00255	22.9451	0.0022	21.7435	0.00324	22.3452	0.00184	-8.34194	-8.07147e-06	-9.73386	-0.000313691	-10.2378	0.000343087	-10.7369	-0.000736549
		1.8055	0.00594	1.8055	0.00874	2.2716	0.00227	-0.0278	15.5227	0.00255	23.0253	0.00219	21.8196	0.00323	22.4255	0.00184	-8.32696	-8.07147e-06	-9.71787	-0.000313691	-10.221	0.000343087	-10.7201	-0.000738262
		1.8249	0.00896	1.8249	0.0116	2.291	0.00178	-0.0181	15.6085	0.00255	23.1055	0.00219	21.8958	0.00323	22.5058	0.00184	-8.31199	-8.07147e-06	-9.70188	-0.000313691	-10.2041	0.000343087	-10.7032	-0.000739981
		1.8443	0.00812	1.8443	0.01371	2.3105	0.00367	-0.0085	15.6943	0.00254	23.1857	0.00219	21.972	0.00322	22.5861	0.00183	-8.29701	-8.07147e-06	-9.6982	-0.000313691	-10.1873	0.000343087	-10.6863	-0.000741707
		1.8637	0.00779	1.8637	0.01402	2.33	0.00407	0.0012	15.7801	0.00254	23.2659	0.00219	22.0482	0.00322	22.6664	0.00183	-8.28204	-8.07147e-06	-9.68589	-0.000313691	-10.1704	0.000343087	-10.6694	-0.000743439
		1.8831	0.00541	1.8831	0.01121	2.3495	0.00569	0.0109	15.8659	0.00253	23.346	0.00218	22.1244	0.00321	22.7467	0.00183	-8.26706	-8.07147e-06	-9.6699	-0.000313691	-10.1535	0.000343087	-10.6525	-0.000745179
		1.9024	0.00528	1.9024	0.0104	2.369	0.00719	0.0205	15.9517	0.00253	23.4262	0.00218	22.2006	0.00321	22.827	0.00182	-8.25209	-8.07147e-06	-9.65391	-0.000313691	-10.1367	0.000343087	-10.6485	-0.00074559
		1.9218	0.00516	1.9218	0.01108	2.3884	0.00181	0.0302	16.0375	0.00253	23.5064	0.00218	22.2768	0.0032	22.9073	0.00182	-8.2382	-8.07147e-06	-9.63793	-0.000313691	-10.1315	0.000343087	-10.6356	-0.000746925
		1.9412	0.00552	1.9412	0.00944	2.4079	0.00153	0.0398	16.1233	0.00252	23.5866	0.00217	22.353	0.0032	22.9876	0.00182	-8.23711	-8.07147e-06	-9.62194	-0.000313691	-10.1198	0.000343087	-10.6187	-0.000748677
		1.9606	0.00564	1.9606	0.01246	2.4274	0.000747	0.0495	16.2091	0.00252	23.6667	0.00217	22.4292	0.00319	23.0679	0.00181	-8.22214	-8.07147e-06	-9.60595	-0.000313691	-10.103	0.000343087	-10.6018	-0.000750436
		1.98	0.00769	1.98	0.01166	2.4469	0.00266	0.0592	16.2949	0.00252	23.7469	0.00217	22.5054	0.00319	23.1482	0.00181	-8.20716	-8.07147e-06	-9.58996	-0.000313691	-10.0861	0.000343087	-10.5849	-0.000752202
		1.9994	0.00751	1.9994	0.01022	2.4664	0.00284	0.0688	16.3806	0.00251	23.8271	0.00217	22.5816	0.00318	23.2285	0.00181	-8.19219	-8.07147e-06	-9.57397	-0.000313691	-10.0692	0.000343087	-10.568	-0.000753975
		2.0189	0.00711	2.0189	0.00887	2.486	0.00265	0.0785	16.4664	0.00251	23.9073	0.00216	22.6578	0.00318	23.3088	0.0018	-8.17721	-8.07147e-06	-9.55798	-0.000313691	-10.0524	0.000343087	-10.5511	-0.000755755
		2.0383	0.00472	2.0383	0.00872	2.5055	0.000342	0.0882	16.5522	0.00251	23.9875	0.00216	22.734	0.00318	23.3892	0.0018	-8.16224	-8.07147e-06	-9.542	-0.000313691	-10.0355	0.000343087	-10.5342	-0.000757541
		2.0577	0.0057	2.0577	0.00878	2.525	0.00435	0.0978	16.638	0.0025	24.0676	0.00216	22.8102	0.00317	23.4695	0.0018	-8.14726	-8.07147e-06	-9.52601	-0.000313691	-10.0187	0.000343087	-10.5174	-0.000759334
		2.0771	0.00731	2.0771	0.00741	2.5445	0.00588	0.1075	16.7238	0.0025	24.1478	0.00216	22.8864	0.00317	23.5498	0.00179	-8.13229	-8.07147e-06	-9.51002	-0.000313691	-10.0018	0.000343087	-10.5005	-0.000761135
		2.0965	0.00526	2.0965	0.00967	2.564	0.0064	0.1172	16.8096	0.0025	24.228	0.00215	22.9626	0.00316	23.6301	0.00179	-8.11731	-8.07147e-06	-9.49403	-0.000313691	-9.98495	0.000343087	-10.4836	-0.000762942
		2.116	0.00759	2.116	0.01247	2.5836	0.00521	0.1268	16.8954	0.00249	24.3082	0.00215	23.0388	0.00316	23.7104	0.00179	-8.10234	-8.07147e-06	-9.4849	-0.000313691	-9.96809	0.000343087	-10.4667	-0.000764756
		2.1354	0.00949	2.1354	0.01284	2.6031	0.00628	0.1365	16.9812	0.00249	24.3883	0.00215	23.115	0.00315	23.7907	0.00178	-8.08736	-8.07147e-06	-9.47804	-0.000313691	-9.95123	0.000343087	-10.4498	-0.000766576
		2.1548	0.00714	2.1548	0.01101	2.6226	0.011	0.1462	17.067	0.00249	24.4685	0.00215	23.1912	0.00315	23.871	0.00178	-8.07239	-8.07147e-06	-9.46205	-0.000313691	-9.93437	0.000343087	-10.435	-0.000768175
		2.1743	0.00694	2.1743	0.00927	2.6422	0.01118	0.1558	17.1528	0.00249	24.5487	0.00214	23.2674	0.00314	23.9513	0.00178	-8.05741	-8.07147e-06	-9.44607	-0.000313691	-9.9182	0.000343087	-10.4329	-0.000768404
		2.1937	0.00846	2.1937	0.00953	2.6617	0.00691	0.1655	17.2386	0.00248	24.6289	0.00214	23.3436	0.00314	24.0316	0.00178	-8.04244	-8.07147e-06	-9.43008	-0.000313691	-9.91751	0.000343087	-10.416	-0.000770239
		2.2132	0.00678	2.2132	0.01072	2.6813	0.00326	0.1752	17.3244	0.00248	24.7091	0.00214	23.4198	0.00313	24.1119	0.00177	-8.02746	-8.07147e-06	-9.41409	-0.000313691	-9.90065	0.000343087	-10.3991	-0.000772081
		2.2326	0.00332	2.2326	0.00963	2.7009	0.000568	0.1849	17.4102	0.00248	24.7892	0.00213	23.496	0.00313	24.1922	0.00177	-8.0249	-8.07147e-06	-9.3981	-0.000313691	-9.88379	0.000343087	-10.3822	-0.00077393
		2.2521	0.0037	2.2521	0.0084	2.7204	-0.00205	0.1945	17.496	0.00247	24.8694	0.00213	23.5722	0.00313	24.2725	0.00177	-8.01249	-8.07147e-06	-9.38211	-0.000313691	-9.86693	0.000343087	-10.3653	-0.000775786
		2.2716	0.0061	2.2716	0.00791	2.74	0.003	0.2042	17.5818	0.00247	24.9496	0.00213	23.6484	0.00312	24.3529	0.00176	-7.99751	-8.07147e-06	-9.36612	-0.000313691	-9.85007	0.000343087	-10.3484	-0.000777649
		2.291	0.00607	2.291	0.00844	2.7596	0.00733	0.2139	17.6676	0.00247	25.0298	0.00213	23.7246	0.00312	24.4332	0.00176	-7.98254	-8.07147e-06	-9.35013	-0.000313691	-9.83321	0.000343087	-10.3315	-0.00077952
		2.3105	0.00567	2.3105	0.00727	2.7791	0.00231	0.2236	17.7534	0.00247	25.1099	0.00212	23.8008	0.00311	24.5135	0.00176	-7.96756	-8.07147e-06	-9.33415	-0.000313691	-9.81635	0.000343087	-10.3146	-0.000781397
		2.33	0.00515	2.33	0.00878	2.7987	0.00228	0.2333	17.8392	0.00246	25.1901	0.00212	23.877	0.00311	24.5938	0.00175	-7.95259	-8.07147e-06	-9.31816	-0.000313691	-9.79949	0.000343087	-10.2978	-0.000783282
		2.3495	0.00392	2.3495	0.00923	2.8183	-0.000226	0.2429	17.9249	0.00246	25.2703	0.00212	23.9532	0.0031	24.6741	0.00175	-7.93761	-8.07147e-06	-9.30217	-0.000313691	-9.78263	0.000343087	-10.2808	-0.000785174
		2.369	0.00505	2.369	0.00838	2.8379	0.000437	0.2526	18.0107	0.00246	25.3505	0.00212	24.0294	0.0031	24.7544	0.00175	-7.92264	-8.07147e-06	-9.28618	-0.000313691	-9.76578	0.000343087	-10.264	-0.000787073
		2.3884	0.00398	2.3884	0.00698	2.8575	0.00306	0.2623	18.0965	0.00245	25.4307	0.00211	24.1056	0.0031	24.8347	0.00175	-7.90766	-8.07147e-06	-9.2718	-0.000313691	-9.74892	0.000343087	-10.2471	-0.000788979
		2.4079	0.00256	2.4079	0.00838	2.8771	0.0054	0.272	18.1823	0.00245	25.5108	0.00211	24.1818	0.00309	24.915	0.00174	-7.89269	-8.07147e-06	-9.27019	-0.000313691	-9.73206	0.000343087	-10.2302	-0.000790893
		2.4274	0.00466	2.4274	0.01032	2.8967	0.00506	0.2817	18.2681	0.00245	25.591	0.00211	24.258	0.00309	24.9953	0.00174	-7.87771	-8.07147e-06	-9.2542	-0.000313691	-9.7152	0.000343087	-10.2215	-0.000791879
		2.4469	0.00475	2.4469	0.00842	2.9163	0.00396	0.2914	18.3539	0.00245	25.6712	0.00211	24.3342	0.00308	25.0756	0.00174	-7.86274	-8.07147e-06	-9.23822	-0.000313691	-9.7049	0.000343087	-10.2133	-0.000792814
		2.4664	0.00443	2.4664	0.00689	2.9359	0.00525	0.3011	18.4397	0.00244	25.7514	0.0021	24.4104	0.00308	25.1559	0.00173	-7.84776	-8.07147e-06	-9.22223	-0.000313691	-9.69834	0.000343087	-10.1964	-0.000794742
		2.486	0.00316	2.486	0.00809	2.9555	0.00645	0.3108	18.5255	0.00244	25.8315	0.0021	24.4866	0.00308	25.2362	0.00173	-7.83279	-8.07147e-06	-9.20624	-0.000313691	-9.68148	0.000343087	-10.1795	-0.000796678
		2.5055	0.00237	2.5055	0.00733	2.9751	0.00251	0.3205	18.6113	0.00244	25.9117	0.0021	24.5628	0.00307	25.3165	0.00173	-7.81781	-8.07147e-06	-9.19025	-0.000313691	-9.66462	0.000343087	-10.1626	-0.000798621
		2.525	0.00298	2.525	0.00895	2.9947	0.000326	0.3302	18.6971	0.00244	25.9919	0.0021	24.639	0.00307	25.3969	0.00172	-7.8118	-8.07147e-06	-9.17426	-0.000313691	-9.64776	0.000343087	-10.1457	-0.000800572
		2.5445	0.00652	2.5445	0.00899	3.0144	0.00166	0.3399	18.7829	0.00244	26.0721	0.00209	24.7152	0.00306	25.4772	0.00172	-7.80284	-8.07147e-06	-9.15827	-0.000313691	-9.6309	0.000343087	-10.1288	-0.00080253
		2.564	0.0081	2.564	0.01038	3.034	-4.7e-05	0.3496	18.8687	0.00243	26.1523	0.00209	24.7914	0.00306	25.5575	0.00172	-7.78786	-8.07147e-06	-9.14229	-0.000313691	-9.61404	0.000343087	-10.1119	-0.000804496
		2.5836	0.0075	2.5836	0.01096	3.0536	0.00308	0.3593	18.9545	0.00243	26.2324	0.00209	24.8676	0.00306	25.6378	0.00172	-7.77289	-8.07147e-06	-9.1263	-0.000313691	-9.59718	0.000343087	-10.095	-0.000806469
		2.6031	0.00791	2.6031	0.01077	3.0733	0.0047	0.369	19.0403	0.00243	26.3126	0.00209	24.9438	0.00305	25.7181	0.00171	-7.75791	-8.07147e-06	-9.11031	-0.000313691	-9.58032	0.000343087	-10.0782	-0.00080845
		2.6226	0.00621	2.6226	0.0094	3.0929	0.00566	0.3787	19.1261	0.00243	26.3928	0.00208	25.02	0.00305	25.7984	0.00171	-7.74294	-8.07147e-06	-9.09432	-0.000313691	-9.56346	0.000343087	-10.0613	-0.000810438
		2.6422	0.00397	2.6422	0.00988	3.1126	0.00742	0.3884	19.2119	0.00242	26.473	0.00208	25.0962	0.00304	25.8787	0.00171	-7.72796	-8.07147e-06	-9.07833	-0.000313691	-9.5466	0.000343087	-10.0444	-0.000812434
		2.6617	0.00467	2.6617	0.008	3.1322	0.00811	0.3981	19.2977	0.00242	26.5531	0.00208	25.1724	0.00304	25.959	0.0017	-7.71299	-8.07147e-06	-9.06234	-0.000313691	-9.52974	0.000343087	-10.0275	-0.000814438
		2.6813	0.00603	2.6813	0.00743	3.1519	0.007	0.4078	19.3835	0.00242	26.6333	0.00208	25.2486	0.00304	26.0393	0.0017	-7.69801	-8.07147e-06	-9.0587	-0.000313691	-9.51289	0.000343087	-10.0106	-0.000816449
		2.7009	0.00561	2.7009	0.00884	3.1715	0.01018	0.4175	19.4692	0.00242	26.7135	0.00207	25.3247	0.00303	26.1196	0.0017	-7.68304	-8.07147e-06	-9.04636	-0.000313691	-9.49603	0.000343087	-10.0082	-0.000816733
		2.7204	0.00649	2.7204	0.0084	3.1912	0.0082	0.4272	19.5551	0.00242	26.7937	0.00207	25.4009	0.00303	26.1999	0.0017	-7.66806	-8.07147e-06	-9.03037	-0.000313691	-9.4918	0.000343087	-9.99369	-0.000818468
		2.74	0.00548	2.74	0.00777	3.2109	0.00405	0.4369	19.6408	0.00241	26.8739	0.00207	25.4771	0.00302	26.2802	0.00169	-7.65309	-8.07147e-06	-9.01438	-0.000313691	-9.47917	0.000343087	-9.97679	-0.000820495
		2.7596	0.00312	2.7596	0.00938	3.2305	0.0049	0.4466	19.7266	0.00241	26.954	0.00207	25.5533	0.00302	26.3605	0.00169	-7.63811	-8.07147e-06	-8.99839	-0.000313691	-9.46231	0.000343087	-9.9599	-0.000822529
		2.7791	0.00289	2.7791	0.00944	3.2502	0.01219	0.4564	19.8124	0.00241	27.0342	0.00206	25.6295	0.00302	26.4409	0.00169	-7.62314	-8.07147e-06	-8.9824	-0.000313691	-9.44545	0.000343087	-9.94301	-0.000824571
		2.7987	0.00312	2.7987	0.00772	3.2699	0.01082	0.4661	19.8982	0.00241	27.1144	0.00206	25.7057	0.00301	26.5212	0.00168	-7.60816	-8.07147e-06	-8.96641	-0.000313691	-9.42859	0.000343087	-9.92612	-0.000826621
		2.8183	0.00513	2.8183	0.00613	3.2896	0.00605	0.4758	19.984	0.0024	27.1946	0.00206	25.7819	0.00301	26.6015	0.00168	-7.5987	-8.07147e-06	-8.95043	-0.000313691	-9.41173	0.000343087	-9.90923	-0.000828679
		2.8379	0.00739	2.8379	0.00642	3.3093	0.00248	0.4855	20.0698	0.0024	27.2747	0.00206	25.8581	0.00301	26.6818	0.00168	-7.59319	-8.07147e-06	-8.93444	-0.000313691	-9.39487	0.000343087	-9.89233	-0.000830745
		2.8575	0.00794	2.8575	0.00701	3.329	0.00281	0.4952	20.1556	0.0024	27.3549	0.00205	25.9343	0.003	26.7621	0.00168	-7.57821	-8.07147e-06	-8.91845	-0.000313691	-9.37801	0.000343087	-9.87544	-0.000832819
		2.8771	0.0058	2.8771	0.00355	3.3487	0.00412	0.505	20.2414	0.0024	27.4351	0.00205	26.0105	0.003	26.8424	0.00167	-7.56324	-8.07147e-06	-8.90246	-0.000313691	-9.36115	0.000343087	-9.85855	-0.000834901
		2.8967	0.00657	2.8967	0.00209	3.3684	0.00525	0.5147	20.3272	0.0024	27.5153	0.00205	26.0867	0.003	26.9227	0.00167	-7.54826	-8.07147e-06	-8.88647	-0.000313691	-9.34429	0.000343087	-9.84166	-0.00083699
		2.9163	0.00664	2.9163	0.0032	3.3881	0.00714	0.5244	20.413	0.00239	27.5955	0.00205	26.1629	0.00299	27.003	0.00167	-7.53329	-8.07147e-06	-8.87048	-0.000313691	-9.32743	0.000343087	-9.82477	-0.000839088
		2.9359	0.00759	2.9359	0.00566	3.4078	0.0065	0.5342	20.4988	0.00239	27.6756	0.00204	26.2391	0.00299	27.0833	0.00166	-7.51831	-8.07147e-06	-8.85449	-0.000313691	-9.31057	0.000343087	-9.80787	-0.000841194
		2.9555	0.00854	2.9555	0.00835	3.4275	0.0092	0.5439	20.5846	0.00239	27.7558	0.00204	26.3153	0.00298	27.1636	0.00166	-7.50334	-8.07147e-06	-8.8458	-0.000313691	-9.29371	0.000343087	-9.7949	-0.000842817
		2.9751	0.00712	2.9751	0.00703	3.4472	0.00683	0.5536	20.6704	0.00239	27.836	0.00204	26.3915	0.00298	27.2439	0.00166	-7.48836	-8.07147e-06	-8.83851	-0.000313691	-9.2787	0.000343087	-9.79098	-0.000843308
		2.9947	0.00452	2.9947	0.00681	3.467	0.00573	0.5634	20.7562	0.00239	27.9162	0.00204	26.4677	0.00298	27.3242	0.00166	-7.47339	-8.07147e-06	-8.82252	-0.000313691	-9.27685	0.000343087	-9.77409	-0.00084543
		3.0144	0.00552	3.0144	0.00801	3.4867	0.00142	0.5731	20.842	0.00239	27.9963	0.00203	26.5439	0.00297	27.4046	0.00165	-7.45841	-8.07147e-06	-8.80653	-0.000313691	-9.25999	0.000343087	-9.7572	-0.00084756
		3.034	0.00718	3.034	0.0076	3.5064	-0.0001	0.5828	20.9278	0.00238	28.0765	0.00203	26.6201	0.00297	27.4849	0.00165	-7.44344	-8.07147e-06	-8.79054	-0.000313691	-9.24314	0.000343087	-9.7403	-0.000849698
		3.0536	0.00934	3.0536	0.00737	3.5262	-0.0003	0.5926	21.0136	0.00238	28.1567	0.00203	26.6963	0.00297	27.5652	0.00165	-7.42846	-8.07147e-06	-8.77455	-0.000313691	-9.22628	0.000343087	-9.72341	-0.000851844
		3.0733	0.01151	3.0733	0.00935	3.5459	0.00255	0.6023	21.0994	0.00238	28.2369	0.00203	26.7725	0.00296	27.6455	0.00165	-7.41349	-8.07147e-06	-8.75856	-0.000313691	-9.20942	0.000343087	-9.70652	-0.000853999
		3.0929	0.01098	3.0929	0.0094	3.5656	0.00331	0.6121	21.1852	0.00238	28.3171	0.00202	26.8487	0.00296	27.7258	0.00164	-7.39851	-8.07147e-06	-8.74258	-0.000313691	-9.19256	0.000343087	-9.68963	-0.000856162
		3.1126	0.0084	3.1126	0.00958	3.5854	0.000242	0.6218	21.2709	0.00238	28.3972	0.00202	26.9249	0.00296	27.8061	0.00164	-7.3858	-8.07147e-06	-8.72659	-0.000313691	-9.1757	0.000343087	-9.67274	-0.000858333
		3.1322	0.00714	3.1322	0.01095	3.6052	-0.00179	0.6316	21.3567	0.00237	28.4774	0.00202	27.0011	0.00295	27.8864	0.00164	-7.38354	-8.07147e-06	-8.7106	-0.000313691	-9.15884	0.000343087	-9.65584	-0.000860512
		3.1519	0.00838	3.1519	0.01153	3.6249	-0.00106	0.6413	21.4425	0.00237	28.5576	0.00202	27.0773	0.00295	27.9667	0.00163	-7.36856	-8.07147e-06	-8.69461	-0.000313691	-9.14198	0.000343087	-9.63895	-0.0008627
		3.1715	0.00651	3.1715	0.0133	3.6447	8.9e-05	0.6511	21.5283	0.00237	28.6378	0.00201	27.1535	0.00295	28.047	0.00163	-7.35358	-8.07147e-06	-8.67862	-0.000313691	-9.12512	0.000343087	-9.62206	-0.000864896
		3.1912	0.00526	3.1912	0.01263	3.6644	-0.000626	0.6608	21.6141	0.00237	28.7179	0.00201	27.2297	0.00294	28.1273	0.00163	-7.33861	-8.07147e-06	-8.66263	-0.000313691	-9.10826	0.000343087	-9.60517	-0.000867101
		3.2109	0.00447	3.2109	0.01288	3.6842	0.000326	0.6706	21.6999	0.00237	28.7981	0.00201	27.3059	0.00294	28.2076	0.00163	-7.32363	-8.07147e-06	-8.64665	-0.000313691	-9.0914	0.000343087	-9.58827	-0.000869314
		3.2305	0.00445	3.2305	0.01068	3.704	0.00282	0.6804	21.7857	0.00236	28.8783	0.00201	27.3821	0.00294	28.2879	0.00162	-7.30866	-8.07147e-06	-8.633	-0.000313691	-9.07454	0.000343087	-9.5818	-0.000870165
		3.2502	0.00439	3.2502	0.01055	3.7238	0.00199	0.6901	21.8715	0.00236	28.9585	0.002	27.4583	0.00293	28.3682	0.00162	-7.29368	-8.07147e-06	-8.63066	-0.000313691	-9.0658	0.000343087	-9.57138	-0.000871536
		3.2699	0.00543	3.2699	0.01179	3.7436	-0.0006	0.6999	21.9573	0.00236	29.0387	0.002	27.5345	0.00293	28.4486	0.00162	-7.27871	-8.07147e-06	-8.61467	-0.000313691	-9.05768	0.000343087	-9.55449	-0.000873766
		3.2896	0.00547	3.2896	0.01231	3.7633	0.00383	0.7096	22.0431	0.00236	29.1188	0.002	27.6107	0.00293	28.5289	0.00162	-7.26373	-8.07147e-06	-8.59868	-0.000313691	-9.04082	0.000343087	-9.5376	-0.000876005
		3.3093	0.00474	3.3093	0.01086	3.7831	0.00703	0.7194	22.1289	0.00236	29.199	0.002	27.6869	0.00292	28.6092	0.00161	-7.24876	-8.07147e-06	-8.58269	-0.000313692	-9.02396	0.000343087	-9.52071	-0.000878252
		3.329	0.004	3.329	0.00794	3.8029	0.00901	0.7292	22.2147	0.00236	29.2792	0.002	27.7631	0.00292	28.6895	0.00161	-7.23378	-8.07147e-06	-8.5667	-0.000313692	-9.0071	0.000343087	-9.50381	-0.000880508
		3.3487	0.0061	3.3487	0.00725	3.8227	0.01047	0.739	22.3005	0.00235	29.3594	0.00199	27.8393	0.00292	28.7698	0.00161	-7.21881	-8.07147e-06	-8.55072	-0.000313692	-8.99024	0.000343087	-9.48692	-0.000882772
		3.3684	0.00721	3.3684	0.00795	3.8425	0.00928	0.7487	22.3863	0.00235	29.4395	0.00199	27.9155	0.00291	28.8501	0.00161	-7.20383	-8.07147e-06	-8.53473	-0.000313692	-8.97339	0.000343087	-9.47003	-0.000885045
		3.3881	0.00608	3.3881	0.00909	3.8624	0.00653	0.7585	22.4721	0.00235	29.5197	0.00199	27.9917	0.00291	28.9304	0.0016	-7.18886	-8.07147e-06	-8.51874	-0.000313692	-8.95653	0.000343087	-9.45314	-0.000887327
		3.4078	0.00811	3.4078	0.00893	3.8822	0.00576	0.7683	22.5579	0.00235	29.5999	0.00199	28.0679	0.00291	29.0107	0.0016	-7.17388	-8.07147e-06	-8.50275	-0.000313692	-8.93967	0.000343087	-9.43624	-0.000889618
		3.4275	0.00775	3.4275	0.00781	3.902	0.00435	0.7781	22.6437	0.00235	29.6801	0.00198	28.1441	0.0029	29.091	0.0016	-7.173	-8.07147e-06	-8.48676	-0.000313692	-8.92281	0.000343087	-9.41935	-0.000891917
		3.4472	0.00674	3.4472	0.00596	3.9218	0.00662	0.7879	22.7294	0.00235	29.7603	0.00198	28.2203	0.0029	29.1713	0.0016	-7.15891	-8.07147e-06	-8.47077	-0.000313692	-8.90595	0.000343087	-9.40246	-0.000894225
		3.467	0.00664	3.467	0.0047	3.9416	0.00659	0.7976	22.8152	0.00234	29.8404	0.00198	28.2965	0.0029	29.2516	0.00159	-7.14393	-8.07147e-06	-8.45479	-0.000313692	-8.88909	0.000343087	-9.38557	-0.000896542
		3.4867	0.00551	3.4867	0.00738	3.9615	0.00605	0.8074	22.901	0.00234	29.9206	0.00198	28.3727	0.00289	29.3319	0.00159	-7.12896	-8.07147e-06	-8.4388	-0.000313692	-8.87223	0.000343087	-9.3687	-0.000898865
		3.5064	0.00523	3.5064	0.00716	3.9813	0.00546	0.8172	22.9868	0.00234	30.0008	0.00197	28.4488	0.00289	29.4123	0.00159	-7.11398	-8.07147e-06	-8.42281	-0.000313692	-8.85537	0.000343087	-9.36868	-0.000898868
		3.5262	0.00531	3.5262	0.007	4.0011	0.000463	0.827	23.0726	0.00234	30.081	0.00197	28.525	0.00289	29.4926	0.00159	-7.09901	-8.07147e-06	-8.4203	-0.000313692	-8.853	0.000343087	-9.35178	-0.000901203
		3.5459	0.00438	3.5459	0.00876	4.021	0.0032	0.8368	23.1584	0.00234	30.1611	0.00197	28.6012	0.00289	29.5729	0.00158	-7.08403	-8.07147e-06	-8.40682	-0.000313692	-8.83851	0.000343087	-9.33489	-0.000903547
		3.5656	0.00469	3.5656	0.00754	4.0408	0.005	0.8466	23.2442	0.00234	30.2413	0.00197	28.6774	0.00288	29.6532	0.00158	-7.06906	-8.07147e-06	-8.39083	-0.000313692	-8.82165	0.000343087	-9.318	-0.000905899
		3.5854	0.0051	3.5854	0.0055	4.0607	0.00407	0.8564	23.33	0.00233	30.3215	0.00197	28.7536	0.00288	29.7335	0.00158	-7.05408	-8.07147e-06	-8.37484	-0.000313692	-8.80479	0.000343087	-9.30111	-0.000908261
		3.6052	0.00533	3.6052	0.00712	4.0805	0.00287	0.8662	23.4158	0.00233	30.4017	0.00196	28.8298	0.00288	29.8138	0.00158	-7.03911	-8.07147e-06	-8.35885	-0.000313692	-8.78793	0.000343087	-9.28422	-0.000910632
		3.6249	0.00454	3.6249	0.00964	4.1004	0.00492	0.876	23.5016	0.00233	30.4819	0.00196	28.906	0.00287	29.8941	0.00157	-7.02413	-8.07147e-06	-8.34287	-0.000313692	-8.77107	0.000343087	-9.26732	-0.000913012
		3.6447	0.00277	3.6447	0.00873	4.1202	0.00768	0.8858	23.5874	0.00233	30.562	0.00196	28.9822	0.00287	29.9744	0.00157	-7.00916	-8.07147e-06	-8.32688	-0.000313692	-8.75421	0.000343087	-9.25043	-0.000915401
		3.6644	0.00328	3.6644	0.00888	4.1401	0.00364	0.8956	23.6732	0.00233	30.6422	0.00196	29.0584	0.00287	30.0547	0.00157	-6.99418	-8.07147e-06	-8.31089	-0.000313692	-8.73735	0.000343087	-9.23354	-0.000917799
		3.6842	0.00593	3.6842	0.00962	4.16	0.00595	0.9054	23.759	0.00233	30.7224	0.00195	29.1346	0.00286	30.135	0.00157	-6.97921	-8.07147e-06	-8.2949	-0.000313692	-8.7205	0.000343087	-9.21665	-0.000920206
		3.704	0.00573	3.704	0.00918	4.1798	0.00502	0.9153	23.8448	0.00232	30.8026	0.00195	29.2108	0.00286	30.2153	0.00156	-6.96423	-8.07147e-06	-8.27891	-0.000313692	-8.70364	0.000343087	-9.19975	-0.000922623
		3.7238	0.00561	3.7238	0.00911	4.1997	0.00207	0.9251	23.9306	0.00232	30.8827	0.00195	29.287	0.00286	30.2956	0.00156	-6.9603	-8.07147e-06	-8.26292	-0.000313692	-8.68678	0.000343087	-9.18286	-0.000925049
		3.7436	0.00504	3.7436	0.0066	4.2196	0.00513	0.9349	24.0164	0.00232	30.9629	0.00195	29.3632	0.00286	30.3759	0.00156	-6.94926	-8.07147e-06	-8.24694	-0.000313692	-8.66992	0.000343087	-9.16597	-0.000927484
		3.7633	0.00412	3.7633	0.00586	4.2395	0.00491	0.9447	24.1022	0.00232	31.0431	0.00194	29.4394	0.00285	30.4563	0.00156	-6.93428	-8.07147e-06	-8.23095	-0.000313693	-8.65306	0.000343087	-9.1558	-0.000928955
		3.7831	0.00223	3.7831	0.00661	4.2594	0.00433	0.9545	24.188	0.00232	31.1233	0.00194	29.5156	0.00285	30.5366	0.00155	-6.91931	-8.07147e-06	-8.21496	-0.000313693	-8.6403	0.000343087	-9.14908	-0.000929929
		3.8029	0.0024	3.8029	0.00707	4.2793	0.00408	0.9644	24.2737	0.00232	31.2035	0.00194	29.5918	0.00285	30.6169	0.00155	-6.90433	-8.07147e-06	-8.2076	-0.000313693	-8.6362	0.000343087	-9.13219	-0.000932382
		3.8227	0.00281	3.8227	0.00589	4.2992	0.00287	0.9742	24.3595	0.00232	31.2836	0.00194	29.668	0.00284	30.6972	0.00155	-6.88936	-8.07147e-06	-8.19897	-0.000313693	-8.61934	0.000343087	-9.11529	-0.000934846
		3.8425	0.00321	3.8425	0.0049	4.3191	0.00252	0.984	24.4453	0.00231	31.3638	0.00194	29.7442	0.00284	30.7775	0.00155	-6.87438	-8.07147e-06	-8.18298	-0.000313693	-8.60248	0.000343087	-9.0984	-0.000937318
		3.8624	0.00266	3.8624	0.00675	4.339	0.00321	0.9938	24.5311	0.00231	31.444	0.00193	29.8204	0.00284	30.8578	0.00154	-6.85941	-8.07147e-06	-8.16699	-0.000313693	-8.58562	0.000343087	-9.08151	-0.0009398
		3.8822	0.00372	3.8822	0.00991	4.3589	0.00155	1.0037	24.6169	0.00231	31.5242	0.00193	29.8966	0.00283	30.9381	0.00154	-6.84443	-8.07147e-06	-8.15101	-0.000313693	-8.56876	0.000343087	-9.06462	-0.000942292
		3.902	0.00563	3.902	0.00962	4.3788	0.00284	1.0135	24.7027	0.00231	31.6043	0.00193	29.9728	0.00283	31.0184	0.00154	-6.82946	-8.07147e-06	-8.13502	-0.000313693	-8.5519	0.000343087	-9.04772	-0.000944793
		3.9218	0.00539	3.9218	0.00829	4.3987	0.00525	1.0234	24.7885	0.00231	31.6845	0.00193	30.049	0.00283	31.0987	0.00154	-6.81448	-8.07147e-06	-8.11903	-0.000313693	-8.53504	0.000343087	-9.03083	-0.000947304
		3.9416	0.00478	3.9416	0.00854	4.4186	0.000489	1.0332	24.8743	0.00231	31.7647	0.00192	30.1252	0.00283	31.179	0.00153	-6.79951	-8.07147e-06	-8.10304	-0.000313693	-8.51818	0.000343087	-9.01394	-0.000949825
		3.9615	0.00452	3.9615	0.00766	4.4385	0.00158	1.043	24.9601	0.0023	31.8449	0.00192	30.2014	0.00282	31.2593	0.00153	-6.78453	-8.07147e-06	-8.08705	-0.000313693	-8.50132	0.000343087	-8.99705	-0.000952355
		3.9813	0.00532	3.9813	0.00599	4.4585	0.00539	1.0529	25.0459	0.0023	31.9251	0.00192	30.2776	0.00282	31.3396	0.00153	-6.76956	-8.07147e-06	-8.07106	-0.000313693	-8.48446	0.000343087	-8.98016	-0.000954894
		4.0011	0.00422	4.0011	0.00735	4.4784	0.008	1.0627	25.1317	0.0023	32.0052	0.00192	30.3538	0.00282	31.42	0.00153	-6.75458	-8.07147e-06	-8.05508	-0.000313693	-8.4676	0.000343087	-8.96326	-0.000957444
		4.021	0.00128	4.021	0.00892	4.4983	0.00513	1.0726	25.2175	0.0023	32.0854	0.00192	30.43	0.00281	31.5003	0.00152	-6.7476	-8.07147e-06	-8.03909	-0.000313693	-8.45075	0.000343087	-8.94637	-0.000960003
		4.0408	0.00112	4.0408	0.00847	4.5183	0.00157	1.0824	25.3033	0.0023	32.1656	0.00191	30.5062	0.00281	31.5806	0.00152	-6.73961	-8.07147e-06	-8.0231	-0.000313694	-8.43389	0.000343087	-8.943	-0.000960515
		4.0607	0.00271	4.0607	0.00797	4.5382	-0.00252	1.0923	25.3891	0.0023	32.2458	0.00191	30.5824	0.00281	31.6609	0.00152	-6.72463	-8.07147e-06	-8.00711	-0.000313694	-8.4276	0.000343087	-8.92948	-0.000962572
		4.0805	0.0016	4.0805	0.00803	4.5582	-0.00271	1.1022	25.4749	0.0023	32.3259	0.00191	30.6586	0.00281	31.7412	0.00152	-6.70966	-8.07147e-06	-7.9951	-0.000313694	-8.41703	0.000343087	-8.91259	-0.000965151
		4.1004	0.00156	4.1004	0.00715	4.5781	0.00338	1.112	25.5607	0.00229	32.4061	0.00191	30.7348	0.0028	31.8215	0.00151	-6.69468	-8.07147e-06	-7.99112	-0.000313694	-8.40017	0.000343087	-8.89569	-0.00096774
		4.1202	0.00214	4.1202	0.00775	4.5981	0.00414	1.1219	25.6465	0.00229	32.4863	0.0019	30.811	0.0028	31.9018	0.00151	-6.67971	-8.07147e-06	-7.97513	-0.000313694	-8.38331	0.000343087	-8.8788	-0.000970339
		4.1401	0.0018	4.1401	0.00762	4.618	0.000932	1.1317	25.7323	0.00229	32.5665	0.0019	30.8872	0.0028	31.9821	0.00151	-6.66473	-8.07147e-06	-7.95915	-0.000313694	-8.36645	0.000343087	-8.86191	-0.000972948
		4.16	0.00292	4.16	0.00731	4.638	0.00328	1.1416	25.8181	0.00229	32.6467	0.0019	30.9634	0.0028	32.0624	0.00151	-6.64976	-8.07147e-06	-7.94316	-0.000313694	-8.34959	0.000343087	-8.84502	-0.000975566
		4.1798	0.00469	4.1798	0.00762	4.6579	0.0067	1.1515	25.9038	0.00229	32.7268	0.0019	31.0396	0.00279	32.1427	0.00151	-6.63478	-8.07147e-06	-7.92717	-0.000313694	-8.33273	0.000343087	-8.82813	-0.000978195
		4.1997	0.0048	4.1997	0.00767	4.6779	0.00677	1.1614	25.9897	0.00229	32.807	0.0019	31.1158	0.00279	32.223	0.0015	-6.61981	-8.07147e-06	-7.91118	-0.000313694	-8.31587	0.000343087	-8.81123	-0.000980834
		4.2196	0.00473	4.2196	0.00706	4.6979	0.00393	1.1712	26.0754	0.00228	32.8872	0.00189	31.192	0.00279	32.3033	0.0015	-6.60483	-8.07148e-06	-7.89519	-0.000313694	-8.29901	0.000343087	-8.79434	-0.000983483
		4.2395	0.00606	4.2395	0.00702	4.7178	0.00368	1.1811	26.1612	0.00228	32.9674	0.00189	31.2682	0.00278	32.3837	0.0015	-6.58986	-8.07148e-06	-7.8792	-0.000313695	-8.28215	0.000343087	-8.77745	-0.000986142
		4.2594	0.00366	4.2594	0.006	4.7378	0.00167	1.191	26.247	0.00228	33.0475	0.00189	31.3443	0.00278	32.464	0.0015	-6.57488	-8.07148e-06	-7.86321	-0.000313695	-8.26529	0.000343087	-8.76056	-0.000988811
		4.2793	0.00251	4.2793	0.00543	4.7578	8.9e-05	1.2009	26.3328	0.00228	33.1277	0.00189	31.4205	0.00278	32.5443	0.00149	-6.55991	-8.07148e-06	-7.84723	-0.000313695	-8.24843	0.000343087	-8.74366	-0.000991491
		4.2992	0.00378	4.2992	0.00677	4.7778	0.00512	1.2108	26.4186	0.00228	33.2079	0.00189	31.4967	0.00278	32.6246	0.00149	-6.54493	-8.07148e-06	-7.83124	-0.000313695	-8.23157	0.000343087	-8.7303	-0.000993618
		4.3191	0.00364	4.3191	0.00959	4.7978	0.00652	1.2207	26.5044	0.00228	33.2881	0.00188	31.5729	0.00277	32.7049	0.00149	-6.5351	-8.07148e-06	-7.81525	-0.000313695	-8.2151	0.000343087	-8.72677	-0.00099418
		4.339	0.00467	4.339	0.0109	4.8177	0.00815	1.2305	26.5902	0.00228	33.3683	0.00188	31.6491	0.00277	32.7852	0.00149	-6.52996	-8.07148e-06	-7.79926	-0.000313695	-8.21471	0.000343087	-8.70988	-0.00099688
		4.3589	0.00504	4.3589	0.00861	4.8377	0.00554	1.2404	26.676	0.00227	33.4484	0.00188	31.7253	0.00277	32.8655	0.00149	-6.51498	-8.07148e-06	-7.78327	-0.000313695	-8.19786	0.000343087	-8.69299	-0.000999591
		4.3788	0.0051	4.3788	0.00617	4.8577	0.000811	1.2503	26.7618	0.00227	33.5286	0.00188	31.8015	0.00277	32.9458	0.00148	-6.50001	-8.07148e-06	-7.7827	-0.000313695	-8.181	0.000343087	-8.6761	-0.001
		4.3987	0.00488	4.3987	0.0089	4.8777	0.00238	1.2602	26.8476	0.00227	33.6088	0.00187	31.8777	0.00276	33.0261	0.00148	-6.48503	-8.07148e-06	-7.76728	-0.000313696	-8.16414	0.000343087	-8.6592	-0.00101
		4.4186	0.00567	4.4186	0.01058	4.8977	0.00275	1.2701	26.9334	0.00227	33.689	0.00187	31.9539	0.00276	33.1064	0.00148	-6.47006	-8.07148e-06	-7.7513	-0.000313696	-8.14728	0.000343087	-8.64231	-0.00101
		4.4385	0.0054	4.4385	0.00994	4.9177	0.00465	1.28	27.0192	0.00227	33.7691	0.00187	32.0301	0.00276	33.1867	0.00148	-6.45508	-8.07148e-06	-7.73531	-0.000313696	-8.13042	0.000343087	-8.62542	-0.00101
		4.4585	0.0044	4.4585	0.01013	4.9377	0.00328	1.2899	27.105	0.00227	33.8493	0.00187	32.1063	0.00276	33.267	0.00147	-6.44011	-8.07148e-06	-7.71932	-0.000313696	-8.11356	0.000343087	-8.60853	-0.00101
		4.4784	0.00335	4.4784	0.00956	4.9578	-6.8e-05	1.2998	27.1908	0.00227	33.9295	0.00187	32.1825	0.00275	33.3473	0.00147	-6.42513	-8.07148e-06	-7.70333	-0.000313696	-8.0967	0.000343087	-8.59164	-0.00102
		4.4983	0.00521	4.4983	0.00904	4.9778	0.00117	1.3098	27.2766	0.00226	34.0097	0.00186	32.2587	0.00275	33.4276	0.00147	-6.41016	-8.07148e-06	-7.68734	-0.000313697	-8.07984	0.000343087	-8.57474	-0.00102
		4.5183	0.00727	4.5183	0.00786	4.9978	0.00172	1.3197	27.3624	0.00226	34.0899	0.00186	32.3349	0.00275	33.508	0.00147	-6.39518	-8.07148e-06	-7.67135	-0.000313697	-8.06298	0.000343087	-8.55785	-0.00102
		4.5382	0.00542	4.5382	0.00585	5.0178	-0.00241	1.3296	27.4482	0.00226	34.17	0.00186	32.4111	0.00275	33.5883	0.00147	-6.38021	-8.07148e-06	-7.65537	-0.000313697	-8.04612	0.000343087	-8.54096	-0.00102
		4.5582	0.00411	4.5582	0.0075	5.0378	-0.00305	1.3395	27.534	0.00226	34.2502	0.00186	32.4873	0.00274	33.6686	0.00146	-6.36523	-8.07148e-06	-7.63938	-0.000313697	-8.02926	0.000343087	-8.52407	-0.00103
		4.5781	0.00461	4.5781	0.00778	5.0579	0.00315	1.3494	27.6197	0.00226	34.3304	0.00186	32.5635	0.00274	33.7489	0.00146	-6.35025	-8.07149e-06	-7.62339	-0.000313697	-8.0124	0.000343087	-8.5176	-0.00103
		4.5981	0.00308	4.5981	0.00821	5.0779	0.00467	1.3593	27.7055	0.00226	34.4106	0.00185	32.6397	0.00274	33.8292	0.00146	-6.33528	-8.07149e-06	-7.6074	-0.000313698	-8.0027	0.000343087	-8.50717	-0.00103
		4.618	0.00294	4.618	0.00722	5.0979	0.00283	1.3693	27.7913	0.00226	34.4907	0.00185	32.7159	0.00274	33.9095	0.00146	-6.3227	-8.07149e-06	-7.59141	-0.000313698	-7.99554	0.000343087	-8.49028	-0.00103
		4.638	0.00519	4.638	0.00745	5.118	0.0022	1.3792	27.8771	0.00225	34.5709	0.00185	32.7921	0.00273	33.9898	0.00145	-6.3203	-8.07149e-06	-7.57542	-0.000313698	-7.97868	0.000343087	-8.47339	-0.00104
		4.6579	0.00814	4.6579	0.00684	5.138	0.00568	1.3891	27.9629	0.00225	34.6511	0.00185	32.8683	0.00273	34.0701	0.00145	-6.30533	-8.07149e-06	-7.5704	-0.000313698	-7.96182	0.000343087	-8.4565	-0.00104
		4.6779	0.00627	4.6779	0.00654	5.158	0.0053	1.3991	28.0487	0.00225	34.7313	0.00185	32.9445	0.00273	34.1504	0.00145	-6.29035	-8.07149e-06	-7.55944	-0.000313698	-7.94496	0.000343087	-8.43961	-0.00104
		4.6979	0.00497	4.6979	0.00661	5.1781	0.00314	1.409	28.1345	0.00225	34.8115	0.00184	33.0207	0.00273	34.2307	0.00145	-6.27538	-8.07149e-06	-7.54345	-0.000313699	-7.92811	0.000343087	-8.42271	-0.00104
		4.7178	0.00273	4.7178	0.00692	5.1981	0.0054	1.4189	28.2203	0.00225	34.8916	0.00184	33.0969	0.00272	34.311	0.00145	-6.2604	-8.07149e-06	-7.52746	-0.000313699	-7.91125	0.000343087	-8.40582	-0.00105
		4.7378	0.00367	4.7378	0.00799	5.2182	0.00546	1.4289	28.3061	0.00225	34.9718	0.00184	33.1731	0.00272	34.3914	0.00144	-6.24543	-8.07149e-06	-7.51147	-0.000313699	-7.89439	0.000343087	-8.38893	-0.00105
		4.7578	0.00557	4.7578	0.00767	5.2382	0.00225	1.4388	28.3919	0.00225	35.052	0.00184	33.2493	0.00272	34.4717	0.00144	-6.23045	-8.07149e-06	-7.49548	-0.000313699	-7.87753	0.000343087	-8.37204	-0.00105
		4.7778	0.00393	4.7778	0.0072	5.2583	0.000147	1.4488	28.4777	0.00224	35.1322	0.00184	33.3255	0.00272	34.552	0.00144	-6.21548	-8.0715e-06	-7.47949	-0.0003137	-7.86067	0.000343087	-8.35514	-0.00106
		4.7978	0.00271	4.7978	0.00737	5.2783	0.00235	1.4587	28.5635	0.00224	35.2123	0.00183	33.4017	0.00271	34.6323	0.00144	-6.2005	-8.0715e-06	-7.46351	-0.0003137	-7.84381	0.000343087	-8.33825	-0.00106
		4.8177	0.00441	4.8177	0.00789	5.2984	0.0059	1.4687	28.6493	0.00224	35.2925	0.00183	33.4779	0.00271	34.7126	0.00144	-6.18553	-8.0715e-06	-7.44752	-0.0003137	-7.82695	0.000343087	-8.32136	-0.00106
		4.8377	0.00446	4.8377	0.00754	5.3185	0.00602	1.4786	28.7351	0.00224	35.3727	0.00183	33.5541	0.00271	34.7929	0.00143	-6.17055	-8.0715e-06	-7.43153	-0.000313701	-7.81009	0.000343087	-8.3051	-0.00106
		4.8577	0.00289	4.8577	0.00602	5.3385	0.00677	1.4886	28.8209	0.00224	35.4529	0.00183	33.6303	0.00271	34.8732	0.00143	-6.15558	-8.0715e-06	-7.41554	-0.000313701	-7.79323	0.000343087	-8.30447	-0.00106
		4.8777	0.00202	4.8777	0.00548	5.3586	0.00592	1.4985	28.9067	0.00224	35.5331	0.00182	33.7065	0.0027	34.9535	0.00143	-6.1406	-8.0715e-06	-7.39955	-0.000313701	-7.7904	0.000343087	-8.28758	-0.00107
		4.8977	0.00318	4.8977	0.00771	5.3787	0.0025	1.5085	28.9925	0.00224	35.6132	0.00182	33.7827	0.0027	35.0338	0.00143	-6.12563	-8.07151e-06	-7.38356	-0.000313702	-7.77637	0.000343087	-8.27068	-0.00107
		4.9177	0.0047	4.9177	0.0094	5.3988	0.000379	1.5185	29.0783	0.00223	35.6934	0.00182	33.8589	0.0027	35.1141	0.00143	-6.11065	-8.07151e-06	-7.36757	-0.000313702	-7.75951	0.000343087	-8.25379	-0.00107
		4.9377	0.00578	4.9377	0.00739	5.4188	0.000974	1.5284	29.164	0.00223	35.7736	0.00182	33.9351	0.0027	35.1944	0.00142	-6.1104	-8.07151e-06	-7.3582	-0.000313702	-7.74265	0.000343087	-8.2369	-0.00108
		4.9578	0.00623	4.9578	0.007	5.4389	0.00381	1.5384	29.2498	0.00223	35.8538	0.00182	34.0113	0.00269	35.2747	0.00142	-6.09568	-8.07151e-06	-7.35159	-0.000313702	-7.72579	0.000343087	-8.22001	-0.00108
		4.9778	0.00463	4.9778	0.00742	5.459	0.00429	1.5484	29.3356	0.00223	35.9339	0.00181	34.0875	0.00269	35.355	0.00142	-6.0807	-8.07151e-06	-7.3356	-0.000313703	-7.70893	0.000343087	-8.20311	-0.00108
		4.9978	0.00427	4.9978	0.00711	5.4791	0.00875	1.5583	29.4214	0.00223	36.0141	0.00181	34.1637	0.00269	35.4353	0.00142	-6.06573	-8.07151e-06	-7.31961	-0.000313703	-7.69207	0.000343087	-8.18622	-0.00109
		5.0178	0.0025	5.0178	0.00652	5.4992	0.00596	1.5683	29.5072	0.00223	36.0943	0.00181	34.2399	0.00269	35.5157	0.00142	-6.05075	-8.07152e-06	-7.30362	-0.000313704	-7.67521	0.000343087	-8.16933	-0.00109
		5.0378	0.00245	5.0378	0.00702	5.5193	0.00325	1.5783	29.593	0.00223	36.1745	0.00181	34.3161	0.00268	35.596	0.00141	-6.03578	-8.07152e-06	-7.28763	-0.000313704	-7.65836	0.000343087	-8.15244	-0.00109
		5.0579	0.00301	5.0579	0.00755	5.5393	0.0024	1.5883	29.6788	0.00222	36.2547	0.00181	34.3923	0.00268	35.6763	0.00141	-6.0208	-8.07152e-06	-7.27164	-0.000313704	-7.6415	0.000343087	-8.13555	-0.0011
		5.0779	0.00465	5.0779	0.00711	5.5594	-0.000858	1.5983	29.7646	0.00222	36.3348	0.0018	34.4684	0.00268	35.7566	0.00141	-6.00583	-8.07152e-06	-7.25566	-0.000313705	-7.62464	0.000343087	-8.11865	-0.0011
		5.0979	0.006	5.0979	0.00583	5.5795	0.000889	1.6082	29.8504	0.00222	36.415	0.0018	34.5446	0.00268	35.8369	0.00141	-5.99085	-8.07153e-06	-7.23967	-0.000313705	-7.60778	0.000343087	-8.10176	-0.0011
		5.118	0.00454	5.118	0.00473	5.5996	0.00344	1.6182	29.9362	0.00222	36.4952	0.0018	34.6208	0.00268	35.9172	0.00141	-5.97588	-8.07153e-06	-7.22368	-0.000313706	-7.59092	0.000343087	-8.0927	-0.0011
		5.138	0.00307	5.138	0.0067	5.6197	0.00287	1.6282	30.022	0.00222	36.5754	0.0018	34.697	0.00267	35.9975	0.0014	-5.9609	-8.07153e-06	-7.20769	-0.000313706	-7.5782	0.000343087	-8.08487	-0.0011
		5.158	0.00382	5.158	0.0071	5.6398	0.00101	1.6382	30.1078	0.00222	36.6555	0.0018	34.7732	0.00267	36.0778	0.0014	-5.94593	-8.07154e-06	-7.1917	-0.000313707	-7.57406	0.000343087	-8.06798	-0.00111
		5.1781	0.00342	5.1781	0.00683	5.6599	0.00377	1.6482	30.1936	0.00222	36.7357	0.00179	34.8494	0.00267	36.1581	0.0014	-5.93095	-8.07154e-06	-7.17571	-0.000313707	-7.5572	0.000343087	-8.05108	-0.00111
		5.1981	0.00227	5.1981	0.00594	5.68	0.00147	1.6582	30.2794	0.00221	36.8159	0.00179	34.9256	0.00267	36.2384	0.0014	-5.91598	-8.07154e-06	-7.15973	-0.000313708	-7.54034	0.000343087	-8.03419	-0.00111
		5.2182	0.00337	5.2182	0.00427	5.7002	0.000663	1.6682	30.3652	0.00221	36.8961	0.00179	35.0018	0.00266	36.3187	0.0014	-5.901	-8.07155e-06	-7.1461	-0.000313708	-7.52348	0.000343087	-8.0173	-0.00112
		5.2382	0.00523	5.2382	0.00485	5.7203	0.00347	1.6782	30.451	0.00221	36.9763	0.00179	35.078	0.00266	36.3991	0.00139	-5.8982	-8.07155e-06	-7.14374	-0.000313708	-7.50662	0.000343087	-8.00041	-0.00112
		5.2583	0.00475	5.2583	0.0052	5.7404	0.00574	1.6882	30.5368	0.00221	37.0564	0.00179	35.1542	0.00266	36.4794	0.00139	-5.88603	-8.07155e-06	-7.12775	-0.000313709	-7.48976	0.000343087	-7.98352	-0.00112
		5.2783	0.00253	5.2783	0.00679	5.7605	0.00362	1.6982	30.6226	0.00221	37.1366	0.00179	35.2304	0.00266	36.5597	0.00139	-5.87105	-8.07156e-06	-7.11176	-0.00031371	-7.4729	0.000343087	-7.96662	-0.00113
		5.2984	0.000984	5.2984	0.00632	5.7806	0.00395	1.7082	30.7083	0.00221	37.2168	0.00178	35.3066	0.00265	36.64	0.00139	-5.85608	-8.07156e-06	-7.09577	-0.00031371	-7.45604	0.000343087	-7.94973	-0.00113
		5.3185	0.00155	5.3185	0.00552	5.8007	0.00432	1.7182	30.7941	0.00221	37.297	0.00178	35.3828	0.00265	36.7203	0.00139	-5.8411	-8.07156e-06	-7.07978	-0.000313711	-7.43918	0.000343087	-7.93284	-0.00113
		5.3385	0.00239	5.3385	0.00427	5.8209	0.00163	1.7283	30.8799	0.0022	37.3771	0.00178	35.459	0.00265	36.8006	0.00138	-5.82613	-8.07157e-06	-7.0638	-0.000313712	-7.42232	0.000343087	-7.91595	-0.00114
		5.3586	0.00327	5.3586	0.00359	5.841	-0.000711	1.7383	30.9657	0.0022	37.4573	0.00178	35.5352	0.00265	36.8809	0.00138	-5.81115	-8.07157e-06	-7.04781	-0.000313712	-7.40547	0.000343087	-7.89906	-0.00114
		5.3787	0.00369	5.3787	0.0046	5.8611	-0.000963	1.7483	31.0515	0.0022	37.5375	0.00178	35.6114	0.00265	36.9612	0.00138	-5.79618	-8.07158e-06	-7.03182	-0.000313713	-7.38861	0.000343087	-7.88216	-0.00114
		5.3988	0.00401	5.3988	0.0049	5.8812	-0.000532	1.7583	31.1373	0.0022	37.6177	0.00177	35.6876	0.00264	37.0415	0.00138	-5.7812	-8.07159e-06	-7.01583	-0.000313714	-7.37175	0.000343087	-7.8804	-0.00114
		5.4188	0.00263	5.4188	0.00563	5.9014	-0.000253	1.7683	31.2231	0.0022	37.6979	0.00177	35.7638	0.00264	37.1218	0.00138	-5.76623	-8.07159e-06	-6.99984	-0.000313715	-7.3661	0.000343087	-7.86527	-0.00115
		5.4389	0.00153	5.4389	0.00336	5.9215	0.00422	1.7784	31.3089	0.0022	37.778	0.00177	35.84	0.00264	37.2021	0.00137	-5.75125	-8.0716e-06	-6.98385	-0.000313715	-7.35489	0.000343087	-7.84838	-0.00115
		5.459	0.00227	5.459	0.00252	5.9416	0.00536	1.7884	31.3947	0.0022	37.8582	0.00177	35.9162	0.00264	37.2824	0.00137	-5.73628	-8.0716e-06	-6.96787	-0.000313716	-7.33803	0.000343087	-7.83149	-0.00115
		5.4791	0.00417	5.4791	0.00777	5.9618	0.00531	1.7984	31.4805	0.00219	37.9384	0.00177	35.9924	0.00263	37.3627	0.00137	-5.7213	-8.07161e-06	-6.95188	-0.000313717	-7.32117	0.000343087	-7.81459	-0.00116
		5.4992	0.00443	5.4992	0.00862	5.9819	0.00424	1.8085	31.5663	0.00219	38.0186	0.00176	36.0686	0.00263	37.443	0.00137	-5.70633	-8.07162e-06	-6.93589	-0.000313718	-7.30431	0.000343087	-7.7977	-0.00116
		5.5193	0.00332	5.5193	0.00567	6.002	0.00311	1.8185	31.6521	0.00219	38.0987	0.00176	36.1448	0.00263	37.5234	0.00137	-5.69135	-8.07163e-06	-6.9341	-0.000313718	-7.28745	0.000343087	-7.78081	-0.00116
		5.5393	0.00176	5.5393	0.00661	6.0222	0.0051	1.8285	31.7379	0.00219	38.1789	0.00176	36.221	0.00263	37.6037	0.00136	-5.6861	-8.07163e-06	-6.9199	-0.000313719	-7.27059	0.000343087	-7.76392	-0.00117
		5.5594	0.000489	5.5594	0.00908	6.0423	0.00377	1.8386	31.8237	0.00219	38.2591	0.00176	36.2972	0.00263	37.684	0.00136	-5.67638	-8.07163e-06	-6.90391	-0.00031372	-7.25373	0.000343087	-7.74703	-0.00117
		5.5795	0.00106	5.5795	0.00884	6.0624	0.00106	1.8486	31.9095	0.00219	38.3393	0.00176	36.3734	0.00262	37.7643	0.00136	-5.6614	-8.07164e-06	-6.88792	-0.000313721	-7.23687	0.000343087	-7.73013	-0.00117
		5.5996	0.00123	5.5996	0.00867	6.0826	-0.00206	1.8587	31.9953	0.00219	38.4195	0.00175	36.4496	0.00262	37.8446	0.00136	-5.64643	-8.07165e-06	-6.87193	-0.000313722	-7.22001	0.000343087	-7.71324	-0.00118
		5.6197	0.00365	5.6197	0.00825	6.1027	-0.00435	1.8687	32.0811	0.00218	38.4996	0.00175	36.5258	0.00262	37.9249	0.00136	-5.63145	-8.07166e-06	-6.85595	-0.000313723	-7.20315	0.000343087	-7.69635	-0.00118
		5.6398	0.00597	5.6398	0.00826	6.1229	-0.00155	1.8787	32.1669	0.00218	38.5798	0.00175	36.602	0.00262	38.0052	0.00136	-5.61648	-8.07167e-06	-6.83996	-0.000313724	-7.18629	0.000343087	-7.67946	-0.00118
		5.6599	0.00442	5.6599	0.00728	6.143	-5.8e-05	1.8888	32.2527	0.00218	38.66	0.00175	36.6782	0.00262	38.0855	0.00135	-5.6015	-8.07168e-06	-6.82397	-0.000313725	-7.16943	0.000343087	-7.6682	-0.00119
		5.68	0.00446	5.68	0.00874	6.1632	-0.000474	1.8989	32.3385	0.00218	38.7402	0.00175	36.7544	0.00261	38.1658	0.00135	-5.58653	-8.07169e-06	-6.80798	-0.000313726	-7.1541	0.000343087	-7.66256	-0.00119
		5.7002	0.00708	5.7002	0.00984	6.1833	-0.00144	1.9089	32.4243	0.00218	38.8203	0.00174	36.8306	0.00261	38.2461	0.00135	-5.57155	-8.0717e-06	-6.79199	-0.000313727	-7.15257	0.000343087	-7.64567	-0.00119
		5.7203	0.00885	5.7203	0.0107	6.2035	0.0014	1.919	32.51	0.00218	38.9005	0.00174	36.9068	0.00261	38.3264	0.00135	-5.55658	-8.07172e-06	-6.776	-0.000313728	-7.13572	0.000343087	-7.62878	-0.00119
		5.7404	0.00602	5.7404	0.00765	6.2236	0.00389	1.929	32.5958	0.00218	38.9807	0.00174	36.983	0.00261	38.4068	0.00135	-5.5416	-8.07173e-06	-6.76002	-0.000313729	-7.11886	0.000343087	-7.61189	-0.0012
		5.7605	0.0049	5.7605	0.00727	6.2438	0.000195	1.9391	32.6816	0.00217	39.0609	0.00174	37.0592	0.0026	38.4871	0.00134	-5.52663	-8.07174e-06	-6.74403	-0.000313731	-7.102	0.000343087	-7.595	-0.0012
		5.7806	0.00435	5.7806	0.00835	6.2639	-0.00144	1.9492	32.7674	0.00217	39.1411	0.00174	37.1354	0.0026	38.5674	0.00134	-5.51165	-8.07176e-06	-6.72804	-0.000313732	-7.08514	0.000343087	-7.5781	-0.0012
		5.8007	0.00369	5.8007	0.00886	6.2841	0.00175	1.9592	32.8532	0.00217	39.2212	0.00174	37.2116	0.0026	38.6477	0.00134	-5.49668	-8.07177e-06	-6.7222	-0.000313732	-7.06828	0.000343087	-7.56121	-0.00121
		5.8209	0.0052	5.8209	0.00868	6.3043	0.00499	1.9693	32.939	0.00217	39.3014	0.00173	37.2878	0.0026	38.728	0.00134	-5.4817	-8.07179e-06	-6.71205	-0.000313733	-7.05142	0.000343087	-7.54432	-0.00121
		5.841	0.00454	5.841	0.00786	6.3244	0.00177	1.9794	33.0248	0.00217	39.3816	0.00173	37.364	0.0026	38.8083	0.00134	-5.4741	-8.07179e-06	-6.69606	-0.000313735	-7.03456	0.000343087	-7.52743	-0.00121
		5.8611	0.00161	5.8611	0.00844	6.3446	0.00212	1.9894	33.1106	0.00217	39.4618	0.00173	37.4402	0.00259	38.8886	0.00134	-5.46673	-8.0718e-06	-6.68007	-0.000313736	-7.0177	0.000343087	-7.51053	-0.00122
		5.8812	0.000468	5.8812	0.00958	6.3647	0.0081	1.9995	33.1964	0.00217	39.5419	0.00173	37.5164	0.00259	38.9689	0.00133	-5.45175	-8.07182e-06	-6.66409	-0.000313738	-7.00084	0.000343087	-7.49364	-0.00122
		5.9014	-0.000147	5.9014	0.00909	6.3849	0.0065	2.0096	33.2822	0.00216	39.6221	0.00173	37.5926	0.00259	39.0492	0.00133	-5.43678	-8.07184e-06	-6.6481	-0.000313739	-6.98398	0.000343087	-7.47675	-0.00122
		5.9215	-0.00146	5.9215	0.00922	6.405	0.00258	2.0197	33.368	0.00216	39.7023	0.00172	37.6688	0.00259	39.1295	0.00133	-5.4218	-8.07186e-06	-6.63211	-0.000313741	-6.96712	0.000343087	-7.45986	-0.00123
		5.9416	0.000937	5.9416	0.00979	6.4252	-0.00118	2.0297	33.4538	0.00216	39.7825	0.00172	37.745	0.00259	39.2098	0.00133	-5.40683	-8.07188e-06	-6.61612	-0.000313742	-6.95026	0.000343087	-7.4561	-0.00123
		5.9618	0.0034	5.9618	0.00717	6.4454	0.00169	2.0398	33.5396	0.00216	39.8627	0.00172	37.8212	0.00258	39.2901	0.00133	-5.39185	-8.0719e-06	-6.60013	-0.000313744	-6.9422	0.000343087	-7.44297	-0.00123
		5.9819	0.00395	5.9819	0.00923	6.4655	0.000905	2.0499	33.6254	0.00216	39.9428	0.00172	37.8974	0.00258	39.3704	0.00132	-5.37688	-8.07192e-06	-6.58414	-0.000313746	-6.9334	0.000343087	-7.42607	-0.00124
		6.002	0.00468	6.002	0.00979	6.4857	0.00238	2.06	33.7112	0.00216	40.023	0.00172	37.9735	0.00258	39.4507	0.00132	-5.3619	-8.07194e-06	-6.56816	-0.000313748	-6.91654	0.000343087	-7.40918	-0.00124
		6.0222	0.00355	6.0222	0.00792	6.5059	0.00385	2.0701	33.797	0.00216	40.1032	0.00172	38.0497	0.00258	39.5311	0.00132	-5.34692	-8.07197e-06	-6.55217	-0.000313749	-6.89968	0.000343087	-7.39229	-0.00124
		6.0423	0.00251	6.0423	0.00548	6.526	0.00302	2.0802	33.8828	0.00216	40.1834	0.00171	38.1259	0.00258	39.6114	0.00132	-5.33195	-8.07199e-06	-6.53618	-0.000313751	-6.88283	0.000343087	-7.3754	-0.00125
		6.0624	0.00232	6.0624	0.00552	6.5462	0.00461	2.0903	33.9686	0.00215	40.2635	0.00171	38.2021	0.00257	39.6917	0.00132	-5.31697	-8.07202e-06	-6.52019	-0.000313753	-6.86597	0.000343087	-7.35851	-0.00125
		6.0826	0.00116	6.0826	0.0072	6.5664	0.00617	2.1004	34.0543	0.00215	40.3437	0.00171	38.2783	0.00257	39.772	0.00132	-5.302	-8.07205e-06	-6.5104	-0.000313755	-6.84911	0.000343087	-7.34161	-0.00125
		6.1027	0.00251	6.1027	0.00849	6.5865	0.00582	2.1105	34.1401	0.00215	40.4239	0.00171	38.3545	0.00257	39.8523	0.00131	-5.28702	-8.07208e-06	-6.5042	-0.000313755	-6.83225	0.000343087	-7.32472	-0.00126
		6.1229	0.00436	6.1229	0.00833	6.6067	0.00319	2.1206	34.2259	0.00215	40.5041	0.00171	38.4307	0.00257	39.9326	0.00131	-5.27205	-8.07211e-06	-6.48821	-0.000313758	-6.81539	0.000343087	-7.30783	-0.00126
		6.143	0.00466	6.143	0.00536	6.7418	0.0029	2.1307	34.3117	0.00215	40.5843	0.0017	38.5069	0.00257	40.0129	0.00131	-5.2622	-8.07213e-06	-6.47223	-0.00031376	-6.79853	0.000343087	-7.29094	-0.00126
		6.1632	0.0031	6.1632	0.00373	6.9475	0.00405	2.1408	34.3975	0.00215	40.6644	0.0017	38.5831	0.00256	40.0932	0.00131	-5.25707	-8.07214e-06	-6.45624	-0.000313762	-6.78167	0.000343087	-7.27404	-0.00127
		6.1833	0.00207	6.1833	0.00423	7.1531	0.00446	2.1509	34.4833	0.00215	40.7446	0.0017	38.6593	0.00256	40.1735	0.00131	-5.2421	-8.07217e-06	-6.44025	-0.000313764	-6.76481	0.000343087	-7.25715	-0.00127
		6.2035	0.00412	6.2035	0.00674	7.3586	0.00388	2.161	34.5691	0.00214	40.8248	0.0017	38.7355	0.00256	40.2538	0.00131	-5.22712	-8.07221e-06	-6.42426	-0.000313767	-6.74795	0.000343087	-7.2441	-0.00128
		6.2236	0.00621	6.2236	0.00698	7.5641	0.00436	2.1711	34.6549	0.00214	40.905	0.0017	38.8117	0.00256	40.3341	0.0013	-5.21215	-8.07225e-06	-6.40827	-0.000313769	-6.73109	0.000343087	-7.24026	-0.00128
		6.2438	0.0057	6.2438	0.00557	7.7694	0.00153	2.1812	34.7407	0.00214	40.9851	0.0017	38.8879	0.00256	40.4145	0.0013	-5.19717	-8.07229e-06	-6.39228	-0.000313772	-6.7304	0.000343087	-7.22337	-0.00128
		6.2639	0.00424	6.2639	0.00637	7.9747	0.000332	2.1913	34.8265	0.00214	41.0653	0.00169	38.9641	0.00255	40.4948	0.0013	-5.1822	-8.07233e-06	-6.37629	-0.000313774	-6.71423	0.000343087	-7.20648	-0.00128
		6.2841	0.00197	6.2841	0.00671	8.1799	0.00188	2.2014	34.9123	0.00214	41.1455	0.00169	39.0403	0.00255	40.5751	0.0013	-5.16722	-8.07237e-06	-6.36031	-0.000313777	-6.69737	0.000343087	-7.18958	-0.00129
		6.3043	-0.00197	6.3043	0.00516	8.385	0.00113	2.2116	34.9981	0.00214	41.2257	0.00169	39.1165	0.00255	40.6554	0.0013	-5.15225	-8.07242e-06	-6.34432	-0.00031378	-6.68051	0.000343087	-7.17269	-0.00129
		6.3244	-0.000458	6.3244	0.00561	8.59	0.00223	2.2217	35.0839	0.00214	41.3059	0.00169	39.1927	0.00255	40.7357	0.0013	-5.13727	-8.07247e-06	-6.32833	-0.000313783	-6.66365	0.000343087	-7.1558	-0.0013
		6.3446	0.000974	6.3446	0.00607	8.7949	0.0036	2.2318	35.1697	0.00213	41.386	0.00169	39.2689	0.00255	40.816	0.00129	-5.1223	-8.07252e-06	-6.31234	-0.000313786	-6.64679	0.000343087	-7.13891	-0.0013
		6.3647	0.00107	6.3647	0.00658	8.9998	0.00382	2.2419	35.2555	0.00213	41.4662	0.00168	39.3451	0.00254	40.8963	0.00129	-5.10732	-8.07257e-06	-6.2987	-0.000313789	-6.62993	0.000343087	-7.12201	-0.0013
		6.3849	0.00388	6.3849	0.00756	9.2045	0.00321	2.252	35.3413	0.00213	41.5464	0.00168	39.4213	0.00254	40.9766	0.00129	-5.09235	-8.07263e-06	-6.29635	-0.000313789	-6.61308	0.000343087	-7.10512	-0.00131
		6.405	0.00431	6.405	0.00666	9.4092	0.00304	2.2622	35.4271	0.00213	41.6266	0.00168	39.4975	0.00254	41.0569	0.00129	-5.07737	-8.07269e-06	-6.28036	-0.000313792	-6.59622	0.000343087	-7.08823	-0.00131
		6.4252	0.00485	6.4252	0.00671	9.6138	0.0016	2.2723	35.5129	0.00213	41.7067	0.00168	39.5737	0.00254	41.1372	0.00129	-5.0624	-8.07275e-06	-6.26438	-0.000313796	-6.57936	0.000343087	-7.07134	-0.00131
		6.4454	0.00392	6.4454	0.00745	9.8183	0.00372	2.2824	35.5986	0.00213	41.7869	0.00168	39.6499	0.00254	41.2175	0.00129	-5.0504	-8.0728e-06	-6.24839	-0.000313799	-6.5625	0.000343087	-7.05445	-0.00132
		6.4655	0.00324	6.4655	0.00803	10.0228	0.00455	2.2926	35.6844	0.00213	41.8671	0.00168	39.7261	0.00253	41.2978	0.00128	-5.04742	-8.07282e-06	-6.2324	-0.000313803	-6.54564	0.000343087	-7.03755	-0.00132
		6.4857	0.00322	6.4857	0.00751	10.2272	0.00314	2.3027	35.7702	0.00212	41.9473	0.00167	39.8023	0.00253	41.3781	0.00128	-5.03245	-8.07288e-06	-6.21641	-0.000313806	-6.52878	0.000343087	-7.0322	-0.00132
		6.5059	0.00343	6.5059	0.00577	10.4314	0.0037	2.3128	35.856	0.00212	42.0275	0.00167	39.8785	0.00253	41.4584	0.00128	-5.01747	-8.07296e-06	-6.20042	-0.00031381	-6.5187	0.000343087	-7.02066	-0.00133
		6.526	0.00268	6.526	0.00468	10.6357	0.00585	2.323	35.9418	0.00212	42.1076	0.00167	39.9547	0.00253	41.5388	0.00128	-5.0025	-8.07303e-06	-6.18443	-0.000313814	-6.51192	0.000343087	-7.00377	-0.00133
		6.5462	0.00322	6.5462	0.00446	10.8398	0.005	2.3331	36.0276	0.00212	42.1878	0.00167	40.0309	0.00253	41.6191	0.00128	-4.98752	-8.07311e-06	-6.16845	-0.000313818	-6.49506	0.000343087	-6.98688	-0.00133
		6.5664	0.00447	6.5664	0.00364	11.0438	0.00168	2.3432	36.1134	0.00212	42.268	0.00167	40.1071	0.00253	41.6994	0.00128	-4.97255	-8.07319e-06	-6.15246	-0.000313822	-6.4782	0.000343087	-6.96998	-0.00134
		6.5865	0.0034	6.5865	0.00591	11.2478	0.00142	2.3534	36.1992	0.00212	42.3482	0.00167	40.1833	0.00252	41.7797	0.00127	-4.95757	-8.07328e-06	-6.13647	-0.000313826	-6.46134	0.000343087	-6.95309	-0.00134
		6.6067	0.00205	6.6067	0.00716	11.4517	0.00221	2.3635	36.285	0.00212	42.4283	0.00166	40.2595	0.00252	41.86	0.00127	-4.9426	-8.07338e-06	-6.12048	-0.000313831	-6.44448	0.000343087	-6.9362	-0.00135
		6.6269	0.00204	6.6269	0.00683	11.6555	0.00233	2.3737	36.3708	0.00211	42.5085	0.00166	40.3357	0.00252	41.9403	0.00127	-4.92762	-8.07347e-06	-6.10449	-0.000313835	-6.42762	0.000343087	-6.91931	-0.00135
		6.647	0.00544	6.647	0.00816	11.8592	0.00439	2.3838	36.4566	0.00211	42.5887	0.00166	40.4119	0.00252	42.0206	0.00127	-4.91265	-8.07357e-06	-6.0885	-0.00031384	-6.41076	0.000343087	-6.90242	-0.00135
		6.6672	0.00726	6.6672	0.00935	12.0629	0.00451	2.394	36.5424	0.00211	42.6689	0.00166	40.4881	0.00252	42.1009	0.00127	-4.89767	-8.07368e-06	-6.0871	-0.000313841	-6.3939	0.000343087	-6.88552	-0.00136
		6.6874	0.00608	6.6874	0.00862	12.2665	0.00429	2.4041	36.6282	0.00211	42.7491	0.00166	40.5643	0.00251	42.1812	0.00127	-4.8827	-8.07379e-06	-6.07252	-0.000313845	-6.37704	0.000343087	-6.86863	-0.00136
		6.7075	0.00525	6.7075	0.00785	12.47	0.0033	2.4143	36.714	0.00211	42.8292	0.00166	40.6405	0.00251	42.2615	0.00126	-4.86772	-8.07391e-06	-6.05653	-0.00031385	-6.36018	0.000343087	-6.85174	-0.00137
		6.7277	0.00435	6.7277	0.00882	12.6734	0.00307	2.4244	36.7998	0.00211	42.9094	0.00165	40.7167	0.00251	42.3418	0.00126	-4.85275	-8.07404e-06	-6.04054	-0.000313855	-6.34333	0.000343086	-6.83485	-0.00137
		6.7479	0.00448	6.7479	0.00834	12.8767	0.000447	2.4346	36.8856	0.00211	42.9896	0.00165	40.7929	0.00251	42.4222	0.00126	-4.8387	-8.07416e-06	-6.02455	-0.000313861	-6.32647	0.000343086	-6.8204	-0.00137
		6.768	0.00403	6.768	0.00928	13.08	0.00162	2.4447	36.9714	0.0021	43.0698	0.00165	40.8691	0.00251	42.5025	0.00126	-4.83777	-8.07417e-06	-6.00856	-0.000313866	-6.30961	0.000343086	-6.81795	-0.00138
		6.7882	0.00283	6.7882	0.00812	13.2832	0.00383	2.4549	37.0572	0.0021	43.1499	0.00165	40.9453	0.0025	42.5828	0.00126	-4.8228	-8.07431e-06	-5.99257	-0.000313872	-6.3071	0.000343086	-6.80106	-0.00138
		6.8084	0.00362	6.8084	0.00768	13.4863	0.00252	2.465	37.1429	0.0021	43.2301	0.00165	41.0215	0.0025	42.6631	0.00126	-4.80782	-8.07445e-06	-5.97658	-0.000313878	-6.29275	0.000343086	-6.78417	-0.00138
		6.8285	0.00252	6.8285	0.00637	13.6894	0.000379	2.4752	37.2287	0.0021	43.3103	0.00164	41.0977	0.0025	42.7434	0.00125	-4.79285	-8.0746e-06	-5.9606	-0.000313884	-6.27589	0.000343086	-6.76728	-0.00139
		6.8487	0.0029	6.8487	0.00629	13.8923	0.00221	2.4854	37.3145	0.0021	43.3905	0.00164	41.1738	0.0025	42.8237	0.00125	-4.77787	-8.07476e-06	-5.94461	-0.00031389	-6.25903	0.000343086	-6.75039	-0.00139
		6.8689	0.00253	6.8689	0.00752	14.0952	0.00284	2.4955	37.4003	0.0021	43.4707	0.00164	41.25	0.0025	42.904	0.00125	-4.7629	-8.07493e-06	-5.92862	-0.000313897	-6.24217	0.000343086	-6.73349	-0.0014
		6.889	0.00167	6.889	0.00873	14.298	0.00165	2.5057	37.4861	0.0021	43.5508	0.00164	41.3262	0.0025	42.9843	0.00125	-4.74792	-8.07511e-06	-5.91263	-0.000313903	-6.22531	0.000343086	-6.7166	-0.0014
		6.9092	0.0026	6.9092	0.00855	14.5008	0.00236	2.5158	37.5719	0.0021	43.631	0.00164	41.4024	0.00249	43.0646	0.00125	-4.73295	-8.07529e-06	-5.89664	-0.00031391	-6.20845	0.000343086	-6.69971	-0.0014
		6.9294	0.00227	6.9294	0.00791	14.7035	0.000926	2.526	37.6577	0.00209	43.7112	0.00164	41.4786	0.00249	43.1449	0.00125	-4.71797	-8.07549e-06	-5.88065	-0.000313918	-6.19159	0.000343086	-6.68282	-0.00141
		6.9495	0.00133	6.9495	0.00752	14.9061	0.00138	2.5362	37.7435	0.00209	43.7914	0.00163	41.5548	0.00249	43.2252	0.00125	-4.703	-8.07569e-06	-5.8755	-0.00031392	-6.17473	0.000343086	-6.66593	-0.00141
		6.9697	0.00289	6.9697	0.00901	15.1086	0.00384	2.5463	37.8293	0.00209	43.8715	0.00163	41.631	0.00249	43.3055	0.00124	-4.68802	-8.0759e-06	-5.86467	-0.000313925	-6.15787	0.000343086	-6.64903	-0.00142
		6.9899	0.00319	6.9899	0.00736	15.311	0.0037	2.5565	37.9151	0.00209	43.9517	0.00163	41.7072	0.00249	43.3858	0.00124	-4.67305	-8.07613e-06	-5.84868	-0.000313933	-6.14101	0.000343086	-6.63214	-0.00142
		7.01	0.00193	7.01	0.00672	15.5134	0.00251	2.5667	38.0009	0.00209	44.0319	0.00163	41.7834	0.00248	43.4661	0.00124	-4.65807	-8.07637e-06	-5.83269	-0.000313941	-6.12415	0.000343086	-6.61525	-0.00143
		7.0302	0.00211	7.0302	0.00594	15.7157	0.0023	2.5769	38.0867	0.00209	44.1121	0.00163	41.8596	0.00248	43.5465	0.00124	-4.6431	-8.07662e-06	-5.8167	-0.000313949	-6.10729	0.000343086	-6.6087	-0.00143
		7.0504	0.00252	7.0504	0.00591	15.9179	0.00235	2.587	38.1725	0.00209	44.1923	0.00163	41.9358	0.00248	43.6268	0.00124	-4.62812	-8.07688e-06	-5.80071	-0.000313957	-6.0955	0.000343086	-6.59836	-0.00143
		7.0705	0.00239	7.0705	0.0043	16.1201	0.00294	2.5972	38.2583	0.00208	44.2724	0.00162	42.012	0.00248	43.7071	0.00124	-4.6271	-8.0769e-06	-5.78472	-0.000313966	-6.09044	0.000343086	-6.58146	-0.00143
		7.0907	0.00304	7.0907	0.00192	16.3222	0.00225	2.6074	38.3441	0.00208	44.3526	0.00162	42.0882	0.00248	43.7874	0.00124	-4.61315	-8.07716e-06	-5.76874	-0.000313975	-6.07358	0.000343086	-6.56457	-0.00144
		7.1109	0.00469	7.1109	0.00258	16.5242	0.00236	2.6176	38.4299	0.00208	44.4328	0.00162	42.1644	0.00248	43.8677	0.00123	-4.59817	-8.07744e-06	-5.75275	-0.000313984	-6.05672	0.000343086	-6.54768	-0.00144
		7.131	0.00462	7.131	0.00658	16.7261	0.00282	2.6277	38.5157	0.00208	44.513	0.00162	42.2406	0.00247	43.948	0.00123	-4.5832	-8.07775e-06	-5.73676	-0.000313994	-6.03986	0.000343086	-6.53079	-0.00145
		7.1512	0.00335	7.1512	0.00542	16.928	0.00234	2.6379	38.6015	0.00208	44.5931	0.00162	42.3168	0.00247	44.0283	0.00123	-4.56822	-8.07807e-06	-5.72077	-0.000314004	-6.023	0.000343085	-6.5139	-0.00145
		7.1713	0.00134	7.1713	0.00458	17.1298	0.00136	2.6481	38.6873	0.00208	44.6733	0.00162	42.393	0.00247	44.1086	0.00123	-4.55325	-8.0784e-06	-5.70478	-0.000314014	-6.00614	0.000343085	-6.497	-0.00146
		7.1915	0.00198	7.1915	0.00427	17.3315	0.00181	2.6583	38.773	0.00208	44.7535	0.00162	42.4692	0.00247	44.1889	0.00123	-4.53827	-8.07876e-06	-5.68879	-0.000314024	-5.98928	0.000343085	-6.48011	-0.00146
		7.2117	0.00332	7.2117	0.00632	17.5332	0.00194	2.6684	38.8588	0.00207	44.8337	0.00161	42.5454	0.00247	44.2692	0.00123	-4.5233	-8.07913e-06	-5.67281	-0.000314035	-5.97242	0.000343085	-6.46322	-0.00147
		7.2318	0.00364	7.2318	0.00631	17.7348	0.00176	2.6786	38.9446	0.00207	44.9139	0.00161	42.6216	0.00247	44.3495	0.00122	-4.50832	-8.07952e-06	-5.6641	-0.000314041	-5.95556	0.000343085	-6.44633	-0.00147
		7.252	0.00488	7.252	0.00692	17.9363	0.0024	2.6888	39.0304	0.00207	44.994	0.00161	42.6978	0.00246	44.4299	0.00122	-4.49335	-8.07993e-06	-5.65682	-0.000314046	-5.9387	0.000343085	-6.42943	-0.00147
		7.2721	0.00472	7.2721	0.00788	18.1377	0.00126	2.699	39.1162	0.00207	45.0742	0.00161	42.774	0.00246	44.5102	0.00122	-4.47837	-8.08036e-06	-5.64083	-0.000314058	-5.92184	0.000343085	-6.41254	-0.00148
		7.2923	0.00233	7.2923	0.00974	18.3391	-0.000121	2.7092	39.202	0.00207	45.1544	0.00161	42.8502	0.00246	44.5905	0.00122	-4.4634	-8.08081e-06	-5.62484	-0.00031407	-5.90498	0.000343085	-6.3971	-0.00148
		7.3124	0.00133	7.3124	0.00931	18.5404	0.00105	2.7194	39.2878	0.00207	45.2346	0.00161	42.9264	0.00246	44.6708	0.00122	-4.44842	-8.08129e-06	-5.60885	-0.000314082	-5.88812	0.000343085	-6.39565	-0.00148
		7.3326	0.0028	7.3326	0.00735	18.7417	0.00137	2.7296	39.3736	0.00207	45.3147	0.0016	43.0026	0.00246	44.7511	0.00122	-4.43345	-8.08179e-06	-5.59286	-0.000314095	-5.8841	0.000343085	-6.37876	-0.00149
		7.3527	0.00411	7.3527	0.00643	18.9428	0.00275	2.7397	39.4594	0.00206	45.3949	0.0016	43.0788	0.00246	44.8314	0.00122	-4.41847	-8.08231e-06	-5.57688	-0.000314108	-5.87126	0.000343085	-6.36187	-0.00149
		7.3729	0.00122	7.3729	0.00547	19.1439	0.00379	2.7499	39.5452	0.00206	45.4751	0.0016	43.155	0.00245	44.9117	0.00121	-4.4155	-8.08242e-06	-5.56089	-0.000314122	-5.8544	0.000343084	-6.34497	-0.0015
		7.393	0.00165	7.393	0.00651	19.345	0.00363	2.7601	39.631	0.00206	45.5553	0.0016	43.2312	0.00245	44.992	0.00121	-4.4035	-8.08287e-06	-5.5449	-0.000314136	-5.83754	0.000343084	-6.32808	-0.0015
		7.4132	0.00232	7.4132	0.0083	19.546	0.00306	2.7703	39.7168	0.00206	45.6355	0.0016	43.3074	0.00245	45.0723	0.00121	-4.38852	-8.08345e-06	-5.52891	-0.000314151	-5.82069	0.000343084	-6.31119	-0.00151
		7.4333	0.00392	7.4333	0.00764	19.7469	0.00282	2.7805	39.8026	0.00206	45.7156	0.0016	43.3836	0.00245	45.1526	0.00121	-4.37355	-8.08406e-06	-5.51292	-0.000314166	-5.80383	0.000343084	-6.2943	-0.00151
		7.4535	0.00362	7.4535	0.00695	19.9477	0.00177	2.7907	39.8884	0.00206	45.7958	0.00159	43.4598	0.00245	45.2329	0.00121	-4.35857	-8.0847e-06	-5.49693	-0.000314181	-5.78697	0.000343084	-6.2774	-0.00152
		7.4736	0.00226	7.4736	0.00417	20.1485	0.000805	2.8009	39.9742	0.00206	45.876	0.00159	43.536	0.00244	45.3132	0.00121	-4.34359	-8.08537e-06	-5.48094	-0.000314197	-5.77011	0.000343084	-6.26051	-0.00152
		7.4937	0.00226	7.4937	0.00415	20.3492	0.000958	2.8111	40.06	0.00205	45.9562	0.00159	43.6122	0.00244	45.3935	0.00121	-4.32862	-8.08608e-06	-5.46496	-0.000314214	-5.75325	0.000343084	-6.24362	-0.00153
		7.5139	0.00533	7.5139	0.00384	20.5498	0.00207	2.8213	40.1458	0.00205	46.0363	0.00159	43.6884	0.00244	45.4738	0.0012	-4.31364	-8.08682e-06	-5.4528	-0.000314227	-5.73639	0.000343083	-6.22673	-0.00153
		7.534	0.00642	7.534	0.00296	20.7504	0.00101	2.8315	40.2316	0.00205	46.1165	0.00159	43.7646	0.00244	45.5542	0.0012	-4.29867	-8.0876e-06	-5.44897	-0.000314231	-5.71953	0.000343083	-6.20984	-0.00154
		7.5541	0.00407	7.5541	0.00472	20.9509	0.000521	2.8416	40.3173	0.00205	46.1967	0.00159	43.8408	0.00244	45.6345	0.0012	-4.28369	-8.08842e-06	-5.43298	-0.000314248	-5.70267	0.000343083	-6.19294	-0.00154
		7.5743	0.00468	7.5743	0.00516	21.1513	-0.000595	2.8518	40.4031	0.00205	46.2769	0.00158	43.917	0.00244	45.7148	0.0012	-4.26872	-8.08929e-06	-5.41699	-0.000314267	-5.68581	0.000343083	-6.1855	-0.00154
		7.5944	0.00485	7.5944	0.0054	21.3517	-0.000353	2.862	40.4889	0.00205	46.3571	0.00158	43.9931	0.00243	45.7951	0.0012	-4.25374	-8.09019e-06	-5.401	-0.000314285	-5.6728	0.000343083	-6.17605	-0.00154
		7.6145	0.00348	7.6145	0.00534	21.552	-0.000258	2.8722	40.5747	0.00205	46.4372	0.00158	44.0694	0.00243	45.8754	0.0012	-4.23877	-8.09115e-06	-5.38501	-0.000314305	-5.66895	0.000343083	-6.15916	-0.00155
		7.6346	0.00342	7.6346	0.00495	21.7522	0.00128	2.8824	40.6605	0.00205	46.5174	0.00158	44.1456	0.00243	45.9557	0.0012	-4.22379	-8.09215e-06	-5.36903	-0.000314325	-5.65209	0.000343082	-6.14227	-0.00155
		7.6548	0.00374	7.6548	0.00368	21.9524	0.0044	2.8926	40.7463	0.00204	46.5976	0.00158	44.2218	0.00243	46.036	0.00119	-4.20882	-8.0932e-06	-5.35304	-0.000314345	-5.63523	0.000343082	-6.12538	-0.00156
		7.6749	0.00472	7.6749	0.00405	22.1525	0.00448	2.9028	40.8321	0.00204	46.6778	0.00158	44.298	0.00243	46.1163	0.00119	-4.2041	-8.09355e-06	-5.33705	-0.000314367	-5.61837	0.000343082	-6.10848	-0.00156
		7.695	0.00276	7.695	0.00488	22.3526	0.00444	2.913	40.9179	0.00204	46.7579	0.00158	44.3741	0.00243	46.1966	0.00119	-4.19384	-8.09431e-06	-5.32106	-0.000314389	-5.60151	0.000343082	-6.09159	-0.00157
		7.7151	0.002	7.7151	0.00633	22.5526	0.00349	2.9232	41.0037	0.00204	46.8381	0.00157	44.4503	0.00243	46.2769	0.00119	-4.17887	-8.09547e-06	-5.30507	-0.000314412	-5.58465	0.000343081	-6.0747	-0.00157
		7.7352	0.00273	7.7352	0.00451	22.7525	0.00353	2.9334	41.0895	0.00204	46.9183	0.00157	44.5265	0.00242	46.3572	0.00119	-4.16389	-8.09669e-06	-5.28908	-0.000314435	-5.56779	0.000343081	-6.05781	-0.00158
		7.7553	0.00338	7.7553	0.00506	22.9523	0.00389	2.9436	41.1753	0.00204	46.9985	0.00157	44.6027	0.00242	46.4376	0.00119	-4.14892	-8.09798e-06	-5.2731	-0.000314459	-5.55094	0.000343081	-6.04091	-0.00158
		7.7755	0.00412	7.7755	0.00554	23.1521	0.0036	2.9538	41.2611	0.00204	47.0787	0.00157	44.6789	0.00242	46.5179	0.00119	-4.13394	-8.09933e-06	-5.25711	-0.000314485	-5.53408	0.000343081	-6.02402	-0.00159
		7.7956	0.00332	7.7956	0.00605	23.3519	0.00432	2.964	41.3469	0.00203	47.1588	0.00157	44.7551	0.00242	46.5982	0.00119	-4.11897	-8.10075e-06	-5.2416	-0.00031451	-5.51722	0.00034308	-6.00713	-0.00159
		7.8157	0.00332	7.8157	0.00611	23.5515	0.00451	2.9742	41.4327	0.00203	47.239	0.00157	44.8313	0.00242	46.6785	0.00118	-4.10399	-8.10224e-06	-5.24112	-0.00031451	-5.50036	0.00034308	-5.99024	-0.0016
		7.8358	0.00341	7.8358	0.00362	23.7512	0.0031	2.9844	41.5185	0.00203	47.3192	0.00156	44.9075	0.00242	46.7588	0.00118	-4.08902	-8.1038e-06	-5.22513	-0.000314537	-5.4835	0.00034308	-5.9741	-0.0016
		7.8559	0.00244	7.8559	0.00334	23.9507	0.00275	2.9946	41.6043	0.00203	47.3994	0.00156	44.9837	0.00241	46.8391	0.00118	-4.07404	-8.10545e-06	-5.20914	-0.000314565	-5.46664	0.000343079	-5.97335	-0.0016
		7.8759	0.00317	7.8759	0.00386	24.1502	0.00202	3.0048	41.6901	0.00203	47.4795	0.00156	45.0599	0.00241	46.9194	0.00118	-4.05907	-8.10718e-06	-5.19315	-0.000314593	-5.4616	0.000343079	-5.95645	-0.00161
		7.896	0.00125	7.896	0.00448	24.3496	0.00319	3.015	41.7759	0.00203	47.5597	0.00156	45.1361	0.00241	46.9997	0.00118	-4.04409	-8.109e-06	-5.17717	-0.000314623	-5.44978	0.000343079	-5.93956	-0.00161
		7.9161	-0.000242	7.9161	0.00267	24.549	0.00341	3.0252	41.8617	0.00203	47.6399	0.00156	45.2123	0.00241	47.08	0.00118	-4.02912	-8.11091e-06	-5.16118	-0.000314653	-5.43292	0.000343078	-5.92267	-0.00162
		7.9362	-5e-06	7.9362	0.00417	24.7483	0.00258	3.0354	41.9475	0.00202	47.7201	0.00156	45.2885	0.00241	47.1603	0.00118	-4.01414	-8.11292e-06	-5.14519	-0.000314685	-5.41606	0.000343078	-5.90578	-0.00162
		7.9563	-0.000589	7.9563	0.00482	24.9476	0.00131	3.0456	42.0333	0.00202	47.8003	0.00156	45.3647	0.00241	47.2406	0.00117	-3.99917	-8.11503e-06	-5.1292	-0.000314717	-5.3992	0.000343077	-5.88888	-0.00163
		8.0794	0.0037	8.0647	0.00614	25.1468	0.00177	3.0558	42.119	0.00202	47.8804	0.00155	45.4409	0.0024	47.3209	0.00117	-3.9928	-8.11596e-06	-5.11321	-0.00031475	-5.38234	0.000343077	-5.87199	-0.00163
		8.2847	0.00313	8.2699	0.00523	25.3459	0.00179	3.066	42.2048	0.00202	47.9606	0.00155	45.5171	0.0024	47.4012	0.00117	-3.98419	-8.11724e-06	-5.09722	-0.000314785	-5.36548	0.000343077	-5.8551	-0.00164
		8.4899	0.00433	8.475	0.00375	25.545	0.00147	3.0762	42.2906	0.00202	48.0408	0.00155	45.5933	0.0024	47.4815	0.00117	-3.96922	-8.11957e-06	-5.08124	-0.000314821	-5.34862	0.000343076	-5.83821	-0.00164
		8.695	0.00427	8.68	0.0043	25.744	0.00163	3.0864	42.3764	0.00202	48.121	0.00155	45.6695	0.0024	47.5619	0.00117	-3.9618	-8.12077e-06	-5.06525	-0.000314858	-5.33176	0.000343075	-5.82132	-0.00165
		8.9	0.00381	8.8849	0.00526	25.9429	0.000626	3.0966	42.4622	0.00202	48.2011	0.00155	45.7457	0.0024	47.6422	0.00117	-3.95424	-8.12202e-06	-5.04926	-0.000314896	-5.3149	0.000343075	-5.80442	-0.00166
		9.1049	0.00307	9.0898	0.00586	26.1418	0.0006	3.1068	42.548	0.00201	48.2813	0.00155	45.8219	0.0024	47.7225	0.00117	-3.93927	-8.1246e-06	-5.03327	-0.000314935	-5.29805	0.000343074	-5.78753	-0.00166
		9.3098	0.00388	9.2945	0.00537	26.3406	0.00165	3.117	42.6338	0.00201	48.3615	0.00154	45.8981	0.00239	47.8028	0.00117	-3.92429	-8.1273e-06	-5.0305	-0.000314942	-5.28119	0.000343074	-5.77064	-0.00167
		9.5145	0.00295	9.4992	0.00387	26.5394	0.00314	3.1272	42.7196	0.00201	48.4417	0.00154	45.9743	0.00239	47.8831	0.00116	-3.9223	-8.12767e-06	-5.01728	-0.000314976	-5.26433	0.000343073	-5.7628	-0.00167
		9.7192	0.00238	9.7038	0.00427	26.7381	0.00238	3.1373	42.8054	0.00201	48.5219	0.00154	46.0505	0.00239	47.9634	0.00116	-3.90932	-8.13014e-06	-5.00129	-0.000315017	-5.2505	0.000343072	-5.75375	-0.00167
		9.9238	0.00251	9.9083	0.00586	26.9368	0.00149	3.1475	42.8912	0.00201	48.602	0.00154	46.1267	0.00239	48.0437	0.00116	-3.89434	-8.13313e-06	-4.9853	-0.000315061	-5.24747	0.000343072	-5.73685	-0.00168
		10.1283	0.00273	10.1128	0.00516	27.1354	0.00122	3.1577	42.977	0.00201	48.6822	0.00154	46.2029	0.00239	48.124	0.00116	-3.8827	-8.13556e-06	-4.96932	-0.000315105	-5.23061	0.000343072	-5.71996	-0.00168
		10.3328	0.00295	10.3172	0.00471	27.334	0.00365	3.1679	43.0628	0.00201	48.7624	0.00154	46.2791	0.00239	48.2043	0.00116	-3.87937	-8.13627e-06	-4.95333	-0.000315152	-5.21375	0.000343071	-5.70307	-0.00169
		10.5372	0.00317	10.5214	0.0047	27.5324	0.000547	3.1781	43.1486	0.00201	48.8426	0.00154	46.3553	0.00239	48.2846	0.00116	-3.86439	-8.13957e-06	-4.93734	-0.000315199	-5.19689	0.00034307	-5.68618	-0.00169
		10.7414	0.00253	10.7257	0.00492	27.7309	0.000405	3.1883	43.2344	0.002	48.9227	0.00153	46.4315	0.00238	48.3649	0.00116	-3.84942	-8.14304e-06	-4.92135	-0.000315248	-5.18003	0.000343069	-5.66929	-0.0017
		10.9457	0.00325	10.9298	0.00522	27.9293	0.0025	3.1985	43.3202	0.002	49.0029	0.00153	46.5077	0.00238	48.4453	0.00116	-3.8432	-8.14453e-06	-4.90536	-0.000315299	-5.16317	0.000343068	-5.65239	-0.0017
		11.1498	0.00361	11.1338	0.00383	28.1276	0.00157	3.2087	43.406	0.002	49.0831	0.00153	46.5839	0.00238	48.5256	0.00115	-3.83444	-8.14668e-06	-4.88937	-0.000315352	-5.14631	0.000343067	-5.6355	-0.00171
		11.3538	0.00353	11.3378	0.00353	28.3258	0.0009	3.2189	43.4918	0.002	49.1633	0.00153	46.6601	0.00238	48.6059	0.00115	-3.81947	-8.15051e-06	-4.87339	-0.000315406	-5.12945	0.000343067	-5.61861	-0.00171
		11.5578	0.00315	11.5417	0.0039	28.5241	0.00114	3.2291	43.5776	0.002	49.2435	0.00153	46.7363	0.00238	48.6862	0.00115	-3.80449	-8.15453e-06	-4.8574	-0.000315462	-5.11259	0.000343066	-5.60172	-0.00172
		11.7617	0.00401	11.7455	0.00457	28.7222	0.00224	3.2393	43.6634	0.002	49.3236	0.00153	46.8125	0.00238	48.7665	0.00115	-3.8037	-8.15475e-06	-4.84141	-0.00031552	-5.09573	0.000343064	-5.58482	-0.00172
		11.9655	0.00353	11.9492	0.0056	28.9203	0.00253	3.2495	43.7491	0.002	49.4038	0.00153	46.8887	0.00237	48.8468	0.00115	-3.78952	-8.15876e-06	-4.82542	-0.000315579	-5.07887	0.000343063	-5.56793	-0.00173
		12.1692	0.00395	12.1529	0.00553	29.1184	0.000963	3.2597	43.8349	0.00199	49.484	0.00152	46.9649	0.00237	48.9271	0.00115	-3.77454	-8.1632e-06	-4.8195	-0.000315602	-5.06201	0.000343062	-5.5516	-0.00174
		12.3729	0.00266	12.3565	0.0045	29.3164	0.000795	3.2699	43.9207	0.00199	49.5642	0.00152	47.0411	0.00237	49.0074	0.00115	-3.7643	-8.16637e-06	-4.80943	-0.000315641	-5.04515	0.000343061	-5.55104	-0.00174
		12.5765	0.00265	12.56	0.00352	29.5143	0.00156	3.28	44.0065	0.00199	49.6443	0.00152	47.1173	0.00237	49.0877	0.00115	-3.75957	-8.16787e-06	-4.79344	-0.000315704	-5.0395	0.000343061	-5.53415	-0.00174
		12.78	0.00232	12.7634	0.00452	29.7122	0.00169	3.2902	44.0923	0.00199	49.7245	0.00152	47.1934	0.00237	49.168	0.00114	-3.74459	-8.17278e-06	-4.77746	-0.00031577	-5.0283	0.00034306	-5.51726	-0.00175
		12.9834	0.00249	12.9667	0.00436	29.91	0.00291	3.3004	44.1781	0.00199	49.8047	0.00152	47.2696	0.00237	49.2483	0.00114	-3.72962	-8.17794e-06	-4.76147	-0.000315838	-5.01144	0.000343058	-5.50036	-0.00175
		13.1867	0.00299	13.17	0.0045	30.1078	0.00117	3.3106	44.2639	0.00199	49.8849	0.00152	47.3458	0.00237	49.3286	0.00114	-3.7248	-8.17965e-06	-4.74548	-0.000315908	-4.99458	0.000343057	-5.48347	-0.00176
		13.39	0.00311	13.3732	0.00417	30.3056	0.000389	3.3208	44.3497	0.00199	49.9651	0.00152	47.422	0.00236	49.4089	0.00114	-3.71464	-8.18336e-06	-4.72949	-0.00031598	-4.97772	0.000343056	-5.46658	-0.00176
		13.5932	0.00315	13.5763	0.00343	30.5032	0.00101	3.331	44.4355	0.00198	50.0452	0.00151	47.4982	0.00236	49.4892	0.00114	-3.69967	-8.18906e-06	-4.7135	-0.000316055	-4.96086	0.000343054	-5.44969	-0.00177
		13.7963	0.00403	13.7794	0.00308	30.7009	0.000774	3.3411	44.5213	0.00198	50.1254	0.00151	47.5744	0.00236	49.5696	0.00114	-3.6853	-8.19479e-06	-4.69751	-0.000316132	-4.944	0.000343052	-5.4328	-0.00178
		13.9994	0.00362	13.9823	0.00355	30.8985	0.000116	3.3513	44.6071	0.00198	50.2056	0.00151	47.6506	0.00236	49.6499	0.00114	-3.68469	-8.19504e-06	-4.68153	-0.000316212	-4.92714	0.000343051	-5.4159	-0.00178
		14.2023	0.00291	14.1852	0.0034	31.096	-5.3e-05	3.3615	44.6929	0.00198	50.2858	0.00151	47.7268	0.00236	49.7302	0.00114	-3.66972	-8.20133e-06	-4.66554	-0.000316294	-4.91028	0.000343049	-5.39901	-0.00179
		14.4052	0.00323	14.388	0.00291	31.2935	0.00102	3.3717	44.7787	0.00198	50.3659	0.00151	47.803	0.00236	49.8105	0.00113	-3.65474	-8.20794e-06	-4.64955	-0.000316379	-4.89342	0.000343047	-5.38212	-0.00179
		14.608	0.00272	14.5908	0.00407	31.4909	0.00243	3.3819	44.8645	0.00198	50.4461	0.00151	47.8792	0.00236	49.8908	0.00113	-3.6458	-8.21205e-06	-4.63356	-0.000316467	-4.87656	0.000343045	-5.36523	-0.0018
		14.8108	0.00228	14.7935	0.00473	31.6883	0.0033	3.392	44.9503	0.00198	50.5263	0.00151	47.9554	0.00235	49.9711	0.00113	-3.63977	-8.21489e-06	-4.61757	-0.000316557	-4.8597	0.000343043	-5.34833	-0.0018
		15.0135	0.00247	14.9961	0.00394	31.8856	0.00345	3.4022	45.0361	0.00197	50.6065	0.0015	48.0316	0.00235	50.0514	0.00113	-3.62479	-8.22219e-06	-4.6086	-0.000316609	-4.84284	0.000343041	-5.3405	-0.00181
		15.2161	0.00198	15.1986	0.00422	32.0829	0.00345	3.4124	45.1219	0.00197	50.6867	0.0015	48.1078	0.00235	50.1317	0.00113	-3.60982	-8.22987e-06	-4.60158	-0.000316651	-4.8286	0.000343039	-5.33144	-0.00181
		15.4186	0.00199	15.401	0.00403	32.2801	0.00327	3.4226	45.2077	0.00197	50.7668	0.0015	48.184	0.00235	50.212	0.00113	-3.6063	-8.23172e-06	-4.5856	-0.000316747	-4.82598	0.000343039	-5.31455	-0.00182
		15.621	0.0033	15.6034	0.00356	32.4773	0.00262	3.4327	45.2934	0.00197	50.847	0.0015	48.2602	0.00235	50.2923	0.00113	-3.59484	-8.23793e-06	-4.56961	-0.000316847	-4.80912	0.000343036	-5.29766	-0.00182
		15.8234	0.00307	15.8057	0.00345	32.6744	0.00196	3.4429	45.3792	0.00197	50.9272	0.0015	48.3364	0.00235	50.3726	0.00113	-3.57987	-8.2464e-06	-4.55362	-0.00031695	-4.79226	0.000343034	-5.28077	-0.00183
		16.0257	0.00235	16.0079	0.00465	32.8715	0.00277	3.4531	45.465	0.00197	51.0074	0.0015	48.4126	0.00235	50.453	0.00113	-3.5669	-8.25409e-06	-4.53763	-0.000317056	-4.77541	0.000343031	-5.26387	-0.00183
		16.2279	0.00179	16.2101	0.00468	33.0685	0.00281	3.4632	45.5508	0.00197	51.0875	0.0015	48.4888	0.00234	50.5333	0.00112	-3.56489	-8.25531e-06	-4.52164	-0.000317166	-4.75855	0.000343029	-5.24698	-0.00184
		16.4301	0.00278	16.4122	0.00445	33.2655	0.000842	3.4734	45.6366	0.00196	51.1677	0.00149	48.565	0.00234	50.6136	0.00112	-3.54992	-8.26467e-06	-4.50565	-0.000317279	-4.74169	0.000343026	-5.23009	-0.00184
		16.6322	0.00318	16.6142	0.00306	33.4624	-0.000211	3.4836	45.7224	0.00196	51.2479	0.00149	48.6412	0.00234	50.6939	0.00112	-3.53494	-8.2745e-06	-4.48966	-0.000317396	-4.72483	0.000343023	-5.2132	-0.00185
		16.8342	0.00355	16.8161	0.00313	33.6593	-0.000774	3.4937	45.8082	0.00196	51.3281	0.00149	48.7174	0.00234	50.7742	0.00112	-3.5274	-8.27964e-06	-4.47368	-0.000317517	-4.70797	0.00034302	-5.1963	-0.00186
		17.0361	0.00255	17.018	0.00352	33.8561	0.000595	3.5039	45.894	0.00196	51.4083	0.00149	48.7936	0.00234	50.8545	0.00112	-3.51997	-8.28484e-06	-4.45769	-0.000317642	-4.69111	0.000343016	-5.17941	-0.00186
		17.238	0.00213	17.2198	0.00403	34.0529	0.00209	3.514	45.9798	0.00196	51.4884	0.00149	48.8698	0.00234	50.9348	0.00112	-3.50499	-8.2957e-06	-4.4417	-0.000317771	-4.67425	0.000343013	-5.16252	-0.00187
		17.4398	0.00147	17.4215	0.00381	34.2497	0.00224	3.5242	46.0656	0.00196	51.5686	0.00149	48.946	0.00234	51.0151	0.00112	-3.49002	-8.30712e-06	-4.42571	-0.000317904	-4.65739	0.000343009	-5.14563	-0.00187
		17.6415	0.00102	17.6232	0.00355	34.4464	0.0026	3.5344	46.1514	0.00196	51.6488	0.00149	49.0222	0.00233	51.0954	0.00112	-3.4879	-8.30877e-06	-4.40972	-0.000318042	-4.64053	0.000343005	-5.1295	-0.00188
		17.8432	0.00144	17.8248	0.00273	34.643	0.00104	3.5445	46.2372	0.00196	51.729	0.00148	49.0984	0.00233	51.1757	0.00111	-3.47504	-8.31911e-06	-4.3978	-0.000318147	-4.62367	0.000343001	-5.12874	-0.00188
		18.0448	0.00122	18.0263	0.00318	34.8396	0.00164	3.5547	46.323	0.00195	51.8091	0.00148	49.1746	0.00233	51.256	0.00111	-3.46007	-8.33172e-06	-4.39373	-0.000318184	-4.6178	0.000343	-5.11184	-0.00189
		18.2463	0.00182	18.2277	0.00344	35.0362	0.00192	3.5648	46.4088	0.00195	51.8893	0.00148	49.2508	0.00233	51.3363	0.00111	-3.4485	-8.34189e-06	-4.37775	-0.00031833	-4.60681	0.000342997	-5.09495	-0.00189
		18.4477	0.00205	18.4291	0.00414	35.2327	0.00168	3.575	46.4946	0.00195	51.9695	0.00148	49.327	0.00233	51.4166	0.00111	-3.44509	-8.34497e-06	-4.36176	-0.000318481	-4.58995	0.000342993	-5.07806	-0.0019
		18.6491	0.00222	18.6304	0.00329	35.4292	-0.000426	3.5851	46.5804	0.00195	52.0497	0.00148	49.4032	0.00233	51.4969	0.00111	-3.43012	-8.35889e-06	-4.34577	-0.000318638	-4.57309	0.000342988	-5.06117	-0.00191
		18.8504	0.00326	18.8317	0.00264	35.6256	-0.00175	3.5953	46.6662	0.00195	52.1299	0.00148	49.4794	0.00233	51.5773	0.00111	-3.41514	-8.37352e-06	-4.32978	-0.000318799	-4.55623	0.000342984	-5.04427	-0.00191
		19.0517	0.0033	19.0328	0.00187	35.822	-0.00195	3.6054	46.752	0.00195	52.21	0.00148	49.5556	0.00232	51.6576	0.00111	-3.409	-8.37974e-06	-4.31379	-0.000318966	-4.53937	0.000342979	-5.02738	-0.00192
		19.2528	0.00304	19.2339	0.00231	36.0184	-4.2e-05	3.6155	46.8377	0.00195	52.2902	0.00147	49.6318	0.00232	51.7379	0.00111	-3.40017	-8.3889e-06	-4.2978	-0.000319138	-4.52251	0.000342973	-5.01049	-0.00192
		19.4539	0.00331	19.435	0.00237	36.2147	0.00202	3.6257	46.9235	0.00194	52.3704	0.00147	49.708	0.00232	51.8182	0.00111	-3.38519	-8.40506e-06	-4.28182	-0.000319315	-4.50566	0.000342968	-4.9936	-0.00193
		19.655	0.00275	19.636	0.00237	36.4109	0.00311	3.7359	47.0093	0.00194	52.4506	0.00147	49.7842	0.00232	51.8985	0.0011	-3.37022	-8.42204e-06	-4.26583	-0.000319499	-4.4888	0.000342962	-4.97671	-0.00194
		19.856	0.00165	19.8369	0.00331	36.6071	0.00157	3.7556	47.0951	0.00194	52.5307	0.00147	49.8604	0.00232	51.9788	0.0011	-3.3696	-8.42276e-06	-4.24984	-0.000319688	-4.47194	0.000342956	-4.95981	-0.00194
		20.0569	0.00175	20.0377	0.00374	36.8033	-0.000205	3.7754	47.1809	0.00194	52.6109	0.00147	49.9366	0.00232	52.0591	0.0011	-3.35524	-8.43989e-06	-4.23385	-0.000319884	-4.45508	0.000342949	-4.94292	-0.00195
		20.2577	0.00227	20.2385	0.00351	36.9994	-0.0001	3.7952	47.2667	0.00194	52.6911	0.00147	50.0128	0.00232	52.1394	0.0011	-3.34026	-8.45864e-06	-4.21786	-0.000320086	-4.43822	0.000342943	-4.92603	-0.00196
		20.4585	0.00293	20.4392	0.004	37.1955	-0.000826	3.8149	47.3525	0.00194	52.7713	0.00147	50.089	0.00231	52.2197	0.0011	-3.3301	-8.47192e-06	-4.20187	-0.000320295	-4.42136	0.000342936	-4.9186	-0.00196
		20.6592	0.00235	20.6398	0.00307	37.3916	0.000253	3.8347	47.4383	0.00194	52.8515	0.00146	50.1652	0.00231	52.3	0.0011	-3.32529	-8.47835e-06	-4.1871	-0.000320493	-4.4071	0.00034293	-4.90914	-0.00196
		20.8598	0.00168	20.8404	0.00436	37.5876	-5.3e-05	3.8544	47.5241	0.00193	52.9316	0.00146	50.2414	0.00231	52.3803	0.0011	-3.31031	-8.49907e-06	-4.18589	-0.00032051	-4.4045	0.000342928	-4.89225	-0.00197
		21.0604	0.00218	21.0409	0.00493	37.7835	-0.00103	3.8742	47.6099	0.00193	53.0118	0.00146	50.3176	0.00231	52.4607	0.0011	-3.29534	-8.52084e-06	-4.1699	-0.000320732	-4.38764	0.000342921	-4.87535	-0.00197
		21.2609	0.00237	21.2413	0.00464	37.9795	-0.00159	3.894	47.6957	0.00193	53.092	0.00146	50.3937	0.00231	52.541	0.0011	-3.2907	-8.5278e-06	-4.15391	-0.000320962	-4.37078	0.000342913	-4.85846	-0.00198
		21.4613	0.00234	21.4417	0.00376	38.1753	-0.00135	3.9138	47.7815	0.00193	53.1722	0.00146	50.4699	0.00231	52.6213	0.00109	-3.28036	-8.54371e-06	-4.13792	-0.000321199	-4.35392	0.000342904	-4.84157	-0.00199
		21.6617	0.00309	21.642	0.00482	38.3712	-0.00151	3.9336	47.8673	0.00193	53.2523	0.00146	50.5461	0.00231	52.7016	0.00109	-3.26539	-8.56775e-06	-4.12193	-0.000321444	-4.33706	0.000342895	-4.82468	-0.00199
		21.862	0.00256	21.8422	0.0053	38.567	0.00157	3.9533	47.9531	0.00193	53.3325	0.00146	50.6223	0.0023	52.7819	0.00109	-3.2513	-8.59149e-06	-4.10594	-0.000321697	-4.3202	0.000342886	-4.80778	-0.002
		22.0622	0.00186	22.0424	0.00404	38.7627	0.00351	3.9731	48.0389	0.00193	53.4127	0.00146	50.6985	0.0023	52.8622	0.00109	-3.25041	-8.59302e-06	-4.08996	-0.000321958	-4.30334	0.000342876	-4.79089	-0.00201
		22.2624	0.0029	22.2425	0.00357	38.9585	0.00319	3.9929	48.1247	0.00192	53.4929	0.00145	50.7747	0.0023	52.9425	0.00109	-3.23544	-8.61957e-06	-4.07397	-0.000322228	-4.28648	0.000342866	-4.774	-0.00201
		22.4625	0.00191	22.4426	0.00339	39.1542	0.000526	4.0127	48.2105	0.00192	53.5731	0.00145	50.8509	0.0023	53.0228	0.00109	-3.22046	-8.64747e-06	-4.05798	-0.000322506	-4.26962	0.000342855	-4.75711	-0.00202
		22.6626	0.00178	22.6426	0.00213	39.3498	0.000568	4.0325	48.2963	0.00192	53.6532	0.00145	50.9271	0.0023	53.1031	0.00109	-3.2118	-8.66426e-06	-4.04199	-0.000322794	-4.25276	0.000342844	-4.74022	-0.00203
		22.8626	0.00194	22.8425	0.00154	39.5454	0.00113	4.0524	48.382	0.00192	53.7334	0.00145	51.0033	0.0023	53.1834	0.00109	-3.20549	-8.67679e-06	-4.026	-0.000323091	-4.23591	0.000342832	-4.72332	-0.00203
		23.0625	0.0017	23.0423	0.00191	39.741	0.000932	4.0722	48.4678	0.00192	53.8136	0.00145	51.0795	0.0023	53.2637	0.00109	-3.19051	-8.70761e-06	-4.01001	-0.000323397	-4.21905	0.000342819	-4.7078	-0.00204
		23.2623	0.00173	23.2421	0.00314	39.9365	0.000621	4.092	48.5536	0.00192	53.8938	0.00145	51.1557	0.0023	53.344	0.00109	-3.17554	-8.73999e-06	-3.99402	-0.000323714	-4.20219	0.000342806	-4.70643	-0.00204
		23.4621	0.00195	23.4419	0.00314	40.132	-0.000221	4.1118	48.6394	0.00192	53.9739	0.00145	51.2319	0.00229	53.4243	0.00108	-3.1724	-8.74699e-06	-3.97804	-0.000324041	-4.1965	0.000342802	-4.68954	-0.00205
		23.6619	0.00223	23.6415	0.00239	40.3275	0.000368	4.1316	48.7252	0.00192	54.0541	0.00144	51.3081	0.00229	53.5046	0.00108	-3.16056	-8.77403e-06	-3.9765	-0.000324073	-4.18533	0.000342793	-4.67265	-0.00205
		23.8615	0.00224	23.8412	0.000916	40.5229	-0.000658	4.1515	48.811	0.00191	54.1343	0.00144	51.3843	0.00229	53.585	0.00108	-3.14559	-8.80979e-06	-3.96205	-0.000324379	-4.16847	0.000342779	-4.65575	-0.00206
		24.0612	0.00254	24.0407	0.000984	40.7183	0.000158	4.1713	48.8968	0.00191	54.2145	0.00144	51.4605	0.00229	53.6653	0.00108	-3.133	-8.84126e-06	-3.94606	-0.000324727	-4.15161	0.000342764	-4.63886	-0.00207
		24.2607	0.00202	24.2402	0.000342	40.9136	-0.000474	4.1911	48.9826	0.00191	54.2947	0.00144	51.5367	0.00229	53.7456	0.00108	-3.13061	-8.84738e-06	-3.93007	-0.000325087	-4.13475	0.000342748	-4.62197	-0.00207
		24.4602	0.002	24.4396	0.00156	41.1089	-0.000516	4.211	49.0684	0.00191	54.3748	0.00144	51.6129	0.00229	53.8259	0.00108	-3.11564	-8.88688e-06	-3.91408	-0.000325459	-4.11789	0.000342731	-4.60508	-0.00208
		24.6596	0.00304	24.639	0.00233	41.3042	-0.00104	4.2308	49.1542	0.00191	54.455	0.00144	51.6891	0.00229	53.9062	0.00108	-3.10066	-8.92839e-06	-3.89809	-0.000325843	-4.10103	0.000342714	-4.58819	-0.00209
		24.859	0.00276	24.8383	0.00381	41.4994	0.0003	4.2507	49.24	0.00191	54.5352	0.00144	51.7653	0.00228	53.9865	0.00108	-3.0936	-8.9487e-06	-3.88211	-0.000326239	-4.08417	0.000342696	-4.57129	-0.00209
		25.0583	0.00237	25.0376	0.00364	41.6946	0.000768	4.2705	49.3258	0.00191	54.6154	0.00144	51.8415	0.00228	54.0668	0.00108	-3.08569	-8.97201e-06	-3.86612	-0.000326648	-4.06731	0.000342677	-4.5544	-0.0021
		25.2576	0.0019	25.2368	0.00426	41.8898	0.00172	4.2904	49.4116	0.0019	54.6955	0.00143	51.9177	0.00228	54.1471	0.00107	-3.07071	-9.01786e-06	-3.85013	-0.000327071	-4.05045	0.000342657	-4.53751	-0.00211
		25.4568	0.00211	25.4359	0.00382	42.085	0.000805	4.3102	49.4974	0.0019	54.7757	0.00143	51.9939	0.00228	54.2274	0.00107	-3.05574	-9.06604e-06	-3.83414	-0.000327507	-4.03359	0.000342636	-4.52062	-0.00212
		25.6559	0.00352	25.635	0.00361	42.2801	0.000421	4.3301	49.5832	0.0019	54.8559	0.00143	52.0701	0.00228	54.3077	0.00107	-3.0542	-9.07112e-06	-3.81815	-0.000327958	-4.01673	0.000342614	-4.50372	-0.00212
		25.855	0.00368	25.834	0.00303	42.4751	0.000595	4.35	49.669	0.0019	54.9361	0.00143	52.1463	0.00228	54.388	0.00107	-3.04076	-9.11667e-06	-3.80216	-0.000328423	-3.99987	0.000342591	-4.4971	-0.00213
		26.054	0.00298	26.0329	0.0031	42.6702	0.00238	4.3698	49.7548	0.0019	55.0163	0.00143	52.2225	0.00228	54.4684	0.00107	-3.02579	-9.16987e-06	-3.78618	-0.000328904	-3.986	0.000342571	-4.48683	-0.00213
		26.2529	0.00273	26.2318	0.00312	42.8652	0.00274	4.3897	49.8406	0.0019	55.0964	0.00143	52.2987	0.00228	54.5487	0.00107	-3.0147	-9.21101e-06	-3.77019	-0.0003294	-3.98302	0.000342567	-4.46994	-0.00214
		26.4518	0.0035	26.4306	0.00307	43.0601	0.00127	4.4096	49.9264	0.0019	55.1766	0.00143	52.3749	0.00227	54.629	0.00107	-3.01081	-9.22579e-06	-3.766	-0.000329533	-3.96616	0.000342542	-4.45305	-0.00214
		26.6506	0.00213	26.6294	0.00247	43.2551	-0.000121	4.4295	50.0121	0.00189	55.2568	0.00143	52.4511	0.00227	54.7093	0.00107	-2.99584	-9.28456e-06	-3.7542	-0.000329913	-3.9493	0.000342515	-4.43616	-0.00215
		26.8494	0.00211	26.8281	0.00221	43.45	-0.0017	4.4494	50.0979	0.00189	55.337	0.00142	52.5273	0.00227	54.7896	0.00107	-2.98086	-9.34631e-06	-3.73821	-0.000330442	-3.93244	0.000342487	-4.41926	-0.00216
		27.0481	0.00231	27.0268	0.00195	43.6449	-0.00151	4.4693	50.1837	0.00189	55.4171	0.00142	52.6035	0.00227	54.8699	0.00107	-2.9753	-9.37004e-06	-3.72222	-0.000330988	-3.91558	0.000342458	-4.40237	-0.00217
		27.2468	0.00298	27.2254	0.00147	43.8397	-0.00171	4.4892	50.2695	0.00189	55.4973	0.00142	52.6797	0.00227	54.9502	0.00106	-2.96589	-9.41121e-06	-3.70623	-0.000331552	-3.89872	0.000342428	-4.38548	-0.00217
		27.4454	0.00191	27.424	0.0024	44.0345	-0.00173	4.5091	50.3553	0.00189	55.5775	0.00142	52.7559	0.00227	55.0305	0.00106	-2.95091	-9.47941e-06	-3.69025	-0.000332135	-3.88186	0.000342395	-4.36859	-0.00218
		27.644	0.00191	27.6224	0.00173	44.2293	0.000726	4.529	50.4411	0.00189	55.6577	0.00142	52.8321	0.00227	55.1108	0.00106	-2.93594	-9.55109e-06	-3.67426	-0.000332736	-3.865	0.000342362	-4.35169	-0.00219
		27.8424	0.00263	27.8209	0.00327	44.4241	0.00194	4.5489	50.5269	0.00189	55.7379	0.00142	52.9083	0.00227	55.1911	0.00106	-2.9359	-9.55127e-06	-3.65827	-0.000333358	-3.84814	0.000342327	-4.3348	-0.00219
		28.0409	0.00253	28.0193	0.00325	44.6188	0.00115	4.5688	50.6127	0.00188	55.818	0.00142	52.9845	0.00226	55.2714	0.00106	-2.92096	-9.62641e-06	-3.64228	-0.000333999	-3.83128	0.00034229	-4.31791	-0.0022
		28.2393	0.00185	28.2176	0.0022	44.8135	0.00145	4.5887	50.6985	0.00188	55.8982	0.00142	53.0607	0.00226	55.3517	0.00106	-2.90599	-9.70557e-06	-3.62629	-0.000334662	-3.81442	0.000342251	-4.30102	-0.00221
		28.4376	0.0018	28.4158	0.00244	45.0081	0.00206	4.6086	50.7843	0.00188	55.9784	0.00141	53.1369	0.00226	55.432	0.00106	-2.8965	-9.75779e-06	-3.6103	-0.000335346	-3.79756	0.00034221	-4.2865	-0.00222
		28.6358	0.00248	28.6141	0.00356	45.2028	0.00248	4.6285	50.8701	0.00188	56.0586	0.00141	53.2131	0.00226	55.5123	0.00106	-2.89101	-9.78876e-06	-3.59432	-0.000336052	-3.7807	0.000342168	-4.28413	-0.00222
		28.8341	0.00185	28.8122	0.004	45.3974	0.0013	4.6485	50.9559	0.00188	56.1387	0.00141	53.2893	0.00226	55.5927	0.00106	-2.87604	-9.87618e-06	-3.57833	-0.000336781	-3.7756	0.000342154	-4.26723	-0.00222
		29.0322	0.000447	29.0103	0.00466	45.592	0.000326	4.6684	51.0417	0.00188	56.2189	0.00141	53.3655	0.00226	55.673	0.00106	-2.86106	-9.96805e-06	-3.56234	-0.000337534	-3.76384	0.000342123	-4.25034	-0.00223
		29.2303	0.000258	29.2084	0.00407	45.7865	0.00148	4.6883	51.1275	0.00188	56.2991	0.00141	53.4417	0.00226	55.7533	0.00106	-2.8571	-9.99314e-06	-3.5556	-0.000337859	-3.74698	0.000342076	-4.23345	-0.00224
		29.4284	0.00149	29.4064	0.00189	45.981	0.00143	4.7083	51.2133	0.00187	56.3793	0.00141	53.5179	0.00226	55.8336	0.00105	-2.84609	-1.00646e-05	-3.54635	-0.000338312	-3.73012	0.000342027	-4.21656	-0.00225
		29.6264	0.00193	29.6043	0.00251	46.1755	0.000963	4.7282	51.2991	0.00187	56.4595	0.00141	53.5941	0.00225	55.9139	0.00105	-2.83111	-1.01661e-05	-3.53036	-0.000339115	-3.71327	0.000341975	-4.19967	-0.00225
		29.8243	0.00183	29.8022	0.00237	46.37	0.00215	4.7482	51.3849	0.00187	56.5396	0.00141	53.6703	0.00225	55.9942	0.00105	-2.8177	-1.02613e-05	-3.51437	-0.000339945	-3.69641	0.000341921	-4.18277	-0.00226
		30.0222	0.0019	30	0.00301	46.5644	0.00364	4.7681	51.4707	0.00187	56.6198	0.0014	53.7465	0.00225	56.0745	0.00105	-2.81614	-1.02727e-05	-3.49838	-0.000340801	-3.67955	0.000341865	-4.16588	-0.00227
		30.22	0.00215	30.1978	0.00413	46.7588	0.00261	4.7881	51.5565	0.00187	56.7	0.0014	53.8226	0.00225	56.1548	0.00105	-2.80116	-1.03848e-05	-3.4824	-0.000341685	-3.66269	0.000341805	-4.14899	-0.00228
		30.4178	0.0011	30.3956	0.00424	46.9532	0.00169	4.808	51.6422	0.00187	56.7802	0.0014	53.8988	0.00225	56.2351	0.00105	-2.78619	-1.05025e-05	-3.46641	-0.000342598	-3.64583	0.000341743	-4.1321	-0.00228
		30.6156	0.00117	30.5932	0.00382	47.1475	0.000768	4.828	51.728	0.00187	56.8603	0.0014	53.975	0.00225	56.3154	0.00105	-2.7783	-1.05669e-05	-3.45042	-0.000343541	-3.62897	0.000341677	-4.1152	-0.00229
		30.8132	0.00396	30.7909	0.00338	47.3419	0.00294	4.8479	51.8138	0.00187	56.9405	0.0014	54.0512	0.00225	56.3957	0.00105	-2.77121	-1.06263e-05	-3.43443	-0.000344515	-3.61211	0.000341609	-4.09831	-0.0023
		31.0109	0.00327	30.9885	0.00206	47.5362	0.00274	4.8679	51.8996	0.00186	57.0207	0.0014	54.1274	0.00225	56.4761	0.00105	-2.75624	-1.07563e-05	-3.41844	-0.00034552	-3.59525	0.000341537	-4.08142	-0.00231
		31.2085	0.00303	31.186	0.00174	47.7304	0.00146	4.8879	51.9854	0.00186	57.1009	0.0014	54.2036	0.00224	56.5564	0.00105	-2.74126	-1.0893e-05	-3.40245	-0.000346558	-3.57839	0.000341462	-4.076	-0.00231
		31.406	0.00229	31.3835	0.00162	47.9247	0.00174	4.9078	52.0712	0.00186	57.1811	0.0014	54.2798	0.00224	56.6367	0.00104	-2.739	-1.09143e-05	-3.38647	-0.00034763	-3.5653	0.000341401	-4.06453	-0.00231
		31.6035	0.00166	31.5809	0.00161	48.1189	0.0033	4.9278	52.157	0.00186	57.2612	0.00139	54.356	0.00224	56.717	0.00104	-2.72629	-1.10367e-05	-3.37048	-0.000348737	-3.56153	0.000341383	-4.04764	-0.00232
		31.8009	0.00118	31.7783	0.00268	48.3131	0.00337	4.9478	52.2428	0.00186	57.3414	0.00139	54.4322	0.00224	56.7973	0.00104	-2.71131	-1.11876e-05	-3.35449	-0.00034988	-3.54467	0.0003413	-4.03074	-0.00233
		31.9983	0.000479	31.9756	0.00262	48.5073	0.00106	4.9678	52.3286	0.00186	57.4216	0.00139	54.5084	0.00224	56.8776	0.00104	-2.6996	-1.1311e-05	-3.3453	-0.000350554	-3.52781	0.000341213	-4.01385	-0.00234
		32.1956	0.00126	32.1729	0.00236	48.7014	0.000347	4.9878	52.4144	0.00186	57.5018	0.00139	54.5846	0.00224	56.9579	0.00104	-2.69634	-1.13462e-05	-3.3385	-0.000351061	-3.51095	0.000341122	-3.99696	-0.00235
		32.3929	0.00237	32.3701	0.0033	48.8956	-0.000258	5.0077	52.5002	0.00185	57.5819	0.00139	54.6608	0.00224	57.0382	0.00104	-2.68136	-1.1513e-05	-3.32251	-0.00035228	-3.49409	0.000341026	-3.98007	-0.00235
		32.5901	0.00221	32.5673	0.00312	49.0897	-0.000116	5.0277	52.586	0.00185	57.6621	0.00139	54.737	0.00224	57.1185	0.00104	-2.66639	-1.16882e-05	-3.30652	-0.000353538	-3.47723	0.000340926	-3.96317	-0.00236
		32.7873	0.00184	32.7644	0.00276	49.2838	0.00148	5.0477	52.6718	0.00185	57.7423	0.00139	54.8132	0.00223	57.1988	0.00104	-2.6602	-1.17631e-05	-3.29054	-0.000354838	-3.46038	0.000340821	-3.94628	-0.00237
		32.9844	0.0017	32.9615	0.00254	49.4778	0.00149	5.0677	52.7576	0.00185	57.8225	0.00139	54.8894	0.00223	57.2791	0.00104	-2.65141	-1.18723e-05	-3.27455	-0.00035618	-3.44352	0.000340711	-3.92939	-0.00238
		33.1815	0.00134	33.1585	0.00324	49.6719	7.9e-05	5.0877	52.8434	0.00185	57.9027	0.00138	54.9656	0.00223	57.3594	0.00104	-2.63644	-1.20658e-05	-3.25856	-0.000357566	-3.42666	0.000340595	-3.9125	-0.00239
		33.3785	0.00105	33.3555	0.00338	49.8659	0.000874	5.1077	52.9292	0.00185	57.9828	0.00138	55.0418	0.00223	57.4397	0.00104	-2.62146	-1.22691e-05	-3.24257	-0.000358997	-3.4098	0.000340474	-3.89561	-0.00239
		33.5755	0.00211	33.5524	0.00377	50.0599	0.00133	5.1277	53.015	0.00185	58.063	0.00138	55.118	0.00223	57.52	0.00103	-2.6208	-1.22783e-05	-3.22658	-0.000360475	-3.39294	0.000340347	-3.87871	-0.0024
		33.7724	0.00223	33.7493	0.0039	50.2539	0.00143	5.1478	53.1008	0.00184	58.1432	0.00138	55.1942	0.00223	57.6004	0.00103	-2.60649	-1.24828e-05	-3.21059	-0.000362001	-3.37608	0.000340214	-3.8656	-0.00241
		33.9693	0.00203	33.9461	0.00267	50.4478	0.00211	5.1678	53.1865	0.00184	58.2234	0.00138	55.2704	0.00223	57.6807	0.00103	-2.59151	-1.27074e-05	-3.19461	-0.000363577	-3.35922	0.000340074	-3.86182	-0.00241
		34.1661	0.00173	34.1429	0.00215	50.6417	0.00177	5.1878	53.2724	0.00184	58.3035	0.00138	55.3466	0.00223	57.761	0.00103	-2.5814	-1.28654e-05	-3.17862	-0.000365204	-3.355	0.000340038	-3.84493	-0.00242
		34.3629	0.00241	34.3397	0.00289	50.8356	0.00123	5.2078	53.3581	0.00184	58.3837	0.00138	55.4228	0.00223	57.8413	0.00103	-2.57654	-1.29434e-05	-3.16263	-0.000366884	-3.34236	0.000339928	-3.82804	-0.00243
		34.5597	0.0018	34.5364	0.00332	51.0295	0.0016	5.2278	53.4439	0.00184	58.4639	0.00138	55.499	0.00222	57.9216	0.00103	-2.56156	-1.31914e-05	-3.14664	-0.000368619	-3.3255	0.000339774	-3.81114	-0.00243
		34.7564	0.00115	34.733	0.0035	51.2234	0.0019	5.2479	53.5297	0.00184	58.5441	0.00138	55.5752	0.00222	58.0019	0.00103	-2.54659	-1.3452e-05	-3.135	-0.000369918	-3.30864	0.000339613	-3.79425	-0.00244
		34.953	0.00113	34.9296	0.0028	51.4173	0.00217	5.2679	53.6155	0.00184	58.6243	0.00137	55.6514	0.00222	58.0822	0.00103	-2.5421	-1.35326e-05	-3.13065	-0.000370411	-3.29178	0.000339444	-3.77736	-0.00245
		35.1496	0.000584	35.1262	0.00291	51.6111	0.00195	5.2879	53.7013	0.00183	58.7044	0.00137	55.7276	0.00222	58.1625	0.00103	-2.53161	-1.37259e-05	-3.11466	-0.000372261	-3.27492	0.000339267	-3.76047	-0.00246
		35.3462	0.00142	35.3227	0.00323	51.8049	0.00176	5.308	53.7871	0.00183	58.7846	0.00137	55.8038	0.00222	58.2428	0.00103	-2.51664	-1.40138e-05	-3.09868	-0.000374171	-3.25806	0.000339082	-3.74358	-0.00247
		35.5427	0.00185	35.5192	0.00306	51.9987	0.00203	5.328	53.8729	0.00183	58.8648	0.00137	55.88	0.00222	58.3231	0.00103	-2.5027	-1.42948e-05	-3.08269	-0.000376144	-3.2412	0.000338887	-3.72668	-0.00248
		35.7392	0.00265	35.7156	0.00235	52.1925	0.00175	5.348	53.9587	0.00183	58.945	0.00137	55.9562	0.00222	58.4034	0.00102	-2.50166	-1.43163e-05	-3.0667	-0.000378181	-3.22434	0.000338683	-3.70979	-0.00248
		35.9356	0.00201	35.912	0.00289	52.3863	-0.000179	5.3681	54.0445	0.00183	59.0251	0.00137	56.0324	0.00222	58.4838	0.00102	-2.48669	-1.46342e-05	-3.05071	-0.000380284	-3.20748	0.000338469	-3.6929	-0.00249
		36.132	0.000726	36.1084	0.00272	52.58	0.000737	5.3881	54.1303	0.00183	59.1053	0.00137	56.1086	0.00221	58.5641	0.00102	-2.47171	-1.49683e-05	-3.03472	-0.000382456	-3.19063	0.000338244	-3.67601	-0.0025
		36.3284	0	36.3047	0.00313	52.7737	0.00172	5.4082	54.2161	0.00183	59.1855	0.00137	56.1848	0.00221	58.6444	0.00102	-2.4633	-1.51633e-05	-3.01873	-0.000384699	-3.17377	0.000338009	-3.65912	-0.00251
		36.5247	0.00134	36.5009	0.00362	52.9675	0.00173	5.4282	54.3019	0.00183	59.2657	0.00136	56.261	0.00221	58.7247	0.00102	-2.45674	-1.53194e-05	-3.00274	-0.000387015	-3.15691	0.000337762	-3.6553	-0.00251
		36.7209	0.00167	36.6971	0.00297	53.1611	0.00146	5.4483	54.3877	0.00182	59.3459	0.00136	56.3372	0.00221	58.805	0.00102	-2.44176	-1.56884e-05	-2.98676	-0.000389407	-3.1449	0.000337579	-3.64222	-0.00252
		36.9171	0.00193	36.8933	0.00278	53.3548	0.0013	5.4683	54.4735	0.00182	59.426	0.00136	56.4134	0.00221	58.8853	0.00102	-2.42679	-1.60761e-05	-2.97077	-0.000391877	-3.14005	0.000337503	-3.62533	-0.00253
		37.1133	0.000895	37.0894	0.00272	53.5485	-4.7e-05	5.4884	54.5593	0.00182	59.5062	0.00136	56.4896	0.00221	58.9656	0.00102	-2.424	-1.61504e-05	-2.95478	-0.000394427	-3.12319	0.000337231	-3.60844	-0.00253
		37.3094	0.0012	37.2855	0.00194	53.7421	0.000126	5.5085	54.6451	0.00182	59.5864	0.00136	56.5658	0.00221	59.0459	0.00102	-2.41181	-1.64836e-05	-2.93879	-0.00039706	-3.10633	0.000336947	-3.59155	-0.00254
		37.5055	0.00174	37.4816	0.00165	53.9358	0.000532	5.5285	54.7309	0.00182	59.6666	0.00136	56.642	0.00221	59.1262	0.00102	-2.39684	-1.69119e-05	-2.9249	-0.000399418	-3.08947	0.000336648	-3.57465	-0.00255
		37.7016	0.00303	37.6776	0.00163	54.1294	0.000226	5.5486	54.8167	0.00182	59.7467	0.00136	56.7182	0.00221	59.2065	0.00102	-2.3846	-1.72779e-05	-2.9228	-0.000399779	-3.07261	0.000336335	-3.55776	-0.00256
		37.8976	0.00214	37.8735	0.00146	54.323	0.000995	5.5687	54.9025	0.00182	59.8269	0.00136	56.7944	0.0022	59.2868	0.00102	-2.38186	-1.73619e-05	-2.90681	-0.000402587	-3.05575	0.000336007	-3.54087	-0.00257
		38.0935	0.00146	38.0695	0.00217	54.5166	0.000858	5.5888	54.9882	0.00181	59.9071	0.00136	56.8706	0.0022	59.3671	0.00101	-2.36688	-1.78348e-05	-2.89083	-0.000405487	-3.03889	0.000335663	-3.52398	-0.00258
		38.2895	0.000695	38.2653	0.000821	54.7102	-0.000642	5.6088	55.074	0.00181	59.9873	0.00135	56.9468	0.0022	59.4475	0.00101	-2.35191	-1.83319e-05	-2.87484	-0.000408481	-3.02203	0.000335302	-3.50709	-0.00259
		38.4853	0.000747	38.4612	0.00137	54.9037	-7.4e-05	5.6289	55.1598	0.00181	60.0675	0.00135	57.0229	0.0022	59.5277	0.00101	-2.3453	-1.85592e-05	-2.85885	-0.000411573	-3.00517	0.000334923	-3.49019	-0.0026
		38.6812	0.00141	38.657	0.00255	55.0973	0.00137	5.649	55.2456	0.00181	60.1476	0.00135	57.0991	0.0022	59.6081	0.00101	-2.33693	-1.88542e-05	-2.84286	-0.000414766	-2.98831	0.000334527	-3.4733	-0.0026
		38.877	0.00236	38.8527	0.00315	55.2908	0.000563	5.6691	55.3314	0.00181	60.2278	0.00135	57.1753	0.0022	59.6884	0.00101	-2.32196	-1.94031e-05	-2.82687	-0.000418062	-2.97145	0.00033411	-3.45641	-0.00261
		39.0727	0.00235	39.0485	0.0038	55.4843	0.000763	5.6892	55.4172	0.00181	60.308	0.00135	57.2515	0.0022	59.7687	0.00101	-2.30698	-1.998e-05	-2.81088	-0.000421467	-2.95459	0.000333674	-3.445	-0.00262
		39.2685	0.00192	39.2442	0.00348	55.6778	-0.000137	5.7093	55.503	0.00181	60.3882	0.00135	57.3277	0.0022	59.849	0.00101	-2.3059	-2.00229e-05	-2.7949	-0.000424982	-2.93773	0.000333216	-3.43952	-0.00262
		39.4642	0.00172	39.4398	0.00255	55.8714	-0.000411	5.7293	55.5888	0.0018	60.4683	0.00135	57.4039	0.0022	59.9293	0.00101	-2.29201	-2.05862e-05	-2.77891	-0.000428612	-2.9349	0.000333137	-3.42262	-0.00263
		39.6598	0.00111	39.6354	0.00301	56.0648	0.000216	5.7494	55.6746	0.0018	60.5485	0.00135	57.4801	0.00219	60.0096	0.00101	-2.27703	-2.12233e-05	-2.76292	-0.00043236	-2.92088	0.000332737	-3.40573	-0.00264
		39.8554	0.000958	39.831	0.00289	56.2583	0.00154	5.7695	55.7604	0.0018	60.6287	0.00135	57.5563	0.00219	60.0899	0.00101	-2.2666	-2.16863e-05	-2.74693	-0.000436231	-2.90402	0.000332233	-3.38884	-0.00265
		40.051	0.000674	40.0265	0.00312	56.4518	0.00148	5.7896	55.8462	0.0018	60.7089	0.00134	57.6325	0.00219	60.1702	0.00101	-2.26206	-2.18928e-05	-2.73094	-0.000440228	-2.88716	0.000331706	-3.37195	-0.00266
		40.2465	0.00175	40.222	0.0033	56.6452	0.00195	5.8097	55.932	0.0018	60.7891	0.00134	57.7087	0.00219	60.2505	0.00101	-2.24708	-2.25965e-05	-2.71495	-0.000444355	-2.8703	0.000331152	-3.35506	-0.00267
		40.442	0.00227	40.4175	0.00262	56.8387	0.00133	5.8298	56.0178	0.0018	60.8692	0.00134	57.7849	0.00219	60.3308	0.001	-2.23211	-2.33359e-05	-2.7149	-0.000444369	-2.85344	0.000330572	-3.33816	-0.00268
		40.6375	0.0017	40.6129	0.00286	57.0321	0.00172	5.8499	56.1036	0.0018	60.9494	0.00134	57.8611	0.00219	60.4111	0.001	-2.2272	-2.35864e-05	-2.69897	-0.000448617	-2.83658	0.000329964	-3.32127	-0.00269
		40.8329	0.00168	40.8083	0.00225	57.2255	0.00234	5.87	56.1894	0.00179	61.0296	0.00134	57.9373	0.00219	60.4915	0.001	-2.21713	-2.4113e-05	-2.68298	-0.000453018	-2.81972	0.000329326	-3.30438	-0.0027
		41.0283	0.00126	41.0036	0.00391	57.419	0.00165	5.8902	56.2752	0.00179	61.1098	0.00134	58.0135	0.00219	60.5718	0.001	-2.20216	-2.49296e-05	-2.66699	-0.000457562	-2.80286	0.000328657	-3.28749	-0.0027
		41.2236	0.00138	41.1989	0.00391	57.6124	0.0015	5.9103	56.361	0.00179	61.1899	0.00134	58.0897	0.00219	60.6521	0.001	-2.1879	-2.57458e-05	-2.651	-0.000462255	-2.786	0.000327956	-3.27059	-0.00271
		41.4189	0.0014	41.3942	0.00254	57.8058	0.000858	5.9304	56.4468	0.00179	61.2701	0.00134	58.1659	0.00218	60.7324	0.001	-2.18718	-2.57878e-05	-2.63501	-0.000467101	-2.76914	0.00032722	-3.2537	-0.00272
		41.6142	0.000832	41.5894	0.0023	57.9992	0.000463	5.9505	56.5326	0.00179	61.3503	0.00134	58.2421	0.00218	60.8127	0.00099971	-2.17221	-2.66897e-05	-2.61902	-0.000472104	-2.75228	0.000326449	-3.23681	-0.00273
		41.8094	0.000963	41.7846	0.000932	58.1925	0.000195	5.9706	56.6183	0.00179	61.4305	0.00133	58.3183	0.00218	60.893	0.000998912	-2.15723	-2.76375e-05	-2.60304	-0.000477271	-2.73542	0.00032564	-3.2349	-0.00273
		42.0046	0.00184	41.9798	0.000732	58.3859	-0.000121	5.9907	56.7041	0.00179	61.5107	0.00133	58.3945	0.00218	60.9733	0.000998117	-2.1485	-2.82124e-05	-2.58705	-0.000482607	-2.725	0.00032512	-3.21992	-0.00274
		42.1998	0.0021	42.175	0.00247	58.5793	-2.1e-05	6.0109	56.7899	0.00178	61.5908	0.00133	58.4707	0.00218	61.0536	0.000997324	-2.14226	-2.86336e-05	-2.57106	-0.000488116	-2.71856	0.000324792	-3.20303	-0.00275
		42.395	0.00262	42.3701	0.003	58.7726	0.00145	6.031	56.8757	0.00178	61.671	0.00133	58.5469	0.00218	61.1339	0.000996533	-2.12728	-2.96803e-05	-2.55507	-0.000493806	-2.7017	0.000323902	-3.18613	-0.00276
		42.5901	0.00238	42.5651	0.00273	58.966	0.00229	6.0511	56.9615	0.00178	61.7512	0.00133	58.6231	0.00218	61.2142	0.000995745	-2.11231	-3.07804e-05	-2.53908	-0.00049968	-2.68484	0.00032297	-3.16924	-0.00277
		42.7851	0.00178	42.7602	0.00285	59.1594	0.00175	6.0712	57.0473	0.00178	61.8314	0.00133	58.6993	0.00218	61.2945	0.000994959	-2.1092	-3.10157e-05	-2.52309	-0.000505747	-2.66799	0.000321992	-3.15235	-0.00278
		42.9802	0.00148	42.9552	0.00399	59.3527	0.000811	6.0914	57.1331	0.00178	61.9115	0.00133	58.7755	0.00218	61.3748	0.000994176	-2.09733	-3.19364e-05	-2.5071	-0.000512011	-2.65113	0.000320966	-3.13546	-0.00279
		43.1752	0.000847	43.1501	0.0034	59.546	0.000716	6.1115	57.2189	0.00178	61.9917	0.00133	58.8517	0.00218	61.4552	0.000993394	-2.08236	-3.31513e-05	-2.505	-0.000512851	-2.63427	0.000319891	-3.11856	-0.0028
		43.3701	0.00188	43.3451	0.00241	59.7393	0.00287	6.1316	57.3047	0.00178	62.0719	0.00133	58.9279	0.00217	61.5354	0.000992615	-2.0698	-3.42177e-05	-2.49112	-0.00051848	-2.61741	0.000318763	-3.10167	-0.00281
		43.5651	0.00112	43.54	0.00242	59.9327	0.00194	6.1518	57.3905	0.00178	62.1521	0.00132	59.0041	0.00217	61.6158	0.000991838	-2.06738	-3.44281e-05	-2.47513	-0.000525159	-2.60055	0.000317581	-3.08478	-0.00282
		43.76	0.000747	43.7349	0.00228	60.126	0.000968	6.1719	57.4763	0.00177	62.2323	0.00132	59.0803	0.00217	61.6961	0.000991064	-2.05241	-3.57698e-05	-2.45914	-0.000532057	-2.58369	0.000316341	-3.06789	-0.00283
		43.9549	0.00118	43.9297	0.00217	60.3193	0.00269	6.192	57.5621	0.00177	62.3124	0.00132	59.1565	0.00217	61.7764	0.000990292	-2.03743	-3.71799e-05	-2.44315	-0.000539179	-2.56683	0.000315041	-3.051	-0.00284
		44.1497	0.00146	44.1245	0.00229	60.5126	0.00235	6.2122	57.6479	0.00177	62.3926	0.00132	59.2327	0.00217	61.8567	0.000989522	-2.0305	-3.78568e-05	-2.42716	-0.000546534	-2.54997	0.000313677	-3.0341	-0.00285
		44.3445	0.00185	44.3193	0.00217	60.7059	0.00156	6.2323	57.7337	0.00177	62.4728	0.00132	59.3089	0.00217	61.937	0.000988754	-2.02246	-3.86617e-05	-2.41117	-0.000554129	-2.53311	0.000312247	-3.0249	-0.00285
		44.5393	0.00251	44.5141	0.00251	60.8992	0.00246	6.2524	57.8195	0.00177	62.553	0.00132	59.3851	0.00217	62.0173	0.000987989	-2.00748	-4.0219e-05	-2.39519	-0.000561971	-2.51625	0.000310748	-3.01721	-0.00286
		44.7341	0.000795	44.7088	0.00293	61.0925	0.00105	6.2726	57.9053	0.00177	62.6331	0.00132	59.4613	0.00217	62.0976	0.000987226	-1.99251	-4.18555e-05	-2.3792	-0.000570069	-2.5151	0.000310643	-3.00032	-0.00287
		44.9288	0.00113	44.9035	0.00336	61.2858	0.000611	6.2927	57.9911	0.00177	62.7133	0.00132	59.5375	0.00217	62.1779	0.000986465	-1.9912	-4.20024e-05	-2.36321	-0.000578431	-2.49939	0.000309176	-2.98343	-0.00288
		45.1235	0.00188	45.0981	0.00301	61.4791	0.0007	6.3129	58.0769	0.00176	62.7935	0.00132	59.6137	0.00216	62.2582	0.000985706	-1.97753	-4.35754e-05	-2.34722	-0.000587067	-2.48253	0.000307528	-2.96654	-0.00289
		45.3181	0.000989	45.2928	0.00297	61.6724	0.00144	6.333	58.1626	0.00176	62.8737	0.00131	59.6899	0.00216	62.3385	0.00098495	-1.96256	-4.53828e-05	-2.33123	-0.000595983	-2.46567	0.000305799	-2.94964	-0.0029
		45.5128	0.001	45.4874	0.00266	61.8657	0.00162	6.3532	58.2484	0.00176	62.9539	0.00131	59.7661	0.00216	62.4188	0.000984196	-1.94758	-4.72822e-05	-2.31524	-0.000605191	-2.44881	0.000303986	-2.93275	-0.00291
		45.7074	0.00187	45.682	0.00162	62.059	0.00215	6.3733	58.3342	0.00176	63.034	0.00131	59.8422	0.00216	62.4992	0.000983444	-1.93261	-4.92784e-05	-2.29926	-0.000614699	-2.43195	0.000302086	-2.91586	-0.00292
		45.902	0.00142	45.8765	0.00257	62.2523	0.00247	6.3935	58.42	0.00176	63.1142	0.00131	59.9184	0.00216	62.5795	0.000982694	-1.91763	-5.13761e-05	-2.2951	-0.00061722	-2.41509	0.000300092	-2.89897	-0.00293
		46.0965	0.000789	46.071	0.00251	62.4456	0.00166	6.4136	58.5058	0.00176	63.1944	0.00131	59.9947	0.00216	62.6598	0.000981947	-1.90266	-5.35806e-05	-2.28327	-0.000624517	-2.39824	0.000298002	-2.88207	-0.00294
		46.291	0.00131	46.2655	0.0027	62.6389	0.000263	6.4338	58.5916	0.00176	63.2746	0.00131	60.0709	0.00216	62.7401	0.000981201	-1.88768	-5.58974e-05	-2.26728	-0.000634655	-2.38138	0.000295811	-2.86518	-0.00295
		46.4855	0.00271	46.46	0.00232	62.8322	0.000268	6.4539	58.6774	0.00175	63.3547	0.00131	60.1471	0.00216	62.8204	0.000980458	-1.87271	-5.83321e-05	-2.25129	-0.000645124	-2.36452	0.000293512	-2.84829	-0.00296
		46.68	0.00411	46.6544	0.00233	63.0255	0.000205	6.4741	58.7632	0.00175	63.4349	0.00131	60.2232	0.00216	62.9007	0.000979717	-1.85773	-6.08907e-05	-2.2353	-0.000655934	-2.34766	0.000291102	-2.8314	-0.00297
		46.8744	0.00348	46.8488	0.00228	63.2188	0.00286	6.4943	58.849	0.00175	63.5151	0.00131	60.2994	0.00216	62.981	0.000978979	-1.84276	-6.35796e-05	-2.21931	-0.000667097	-2.3308	0.000288575	-2.815	-0.00298
		47.0688	0.00218	47.0432	0.00254	63.4121	0.00341	6.5144	58.9348	0.00175	63.5953	0.0013	60.3756	0.00215	63.0613	0.000978242	-1.82778	-6.64054e-05	-2.20333	-0.000678624	-2.31394	0.000285925	-2.81451	-0.00298
		47.2632	0.00228	47.2375	0.00273	63.6054	0.00274	6.5346	59.0206	0.00175	63.6755	0.0013	60.4518	0.00215	63.1416	0.000977508	-1.81281	-6.9375e-05	-2.18734	-0.000690527	-2.3054	0.000284535	-2.79761	-0.00299
		47.4575	0.00162	47.4319	0.00256	63.7987	0.000932	6.5547	59.1064	0.00175	63.7556	0.0013	60.528	0.00215	63.2219	0.000976776	-1.7981	-7.24386e-05	-2.17135	-0.000702818	-2.29708	0.000283147	-2.78072	-0.003
		47.6519	0.00123	47.6262	0.0024	63.992	0.000253	6.5749	59.1922	0.00175	63.8358	0.0013	60.6042	0.00215	63.3022	0.000976046	-1.79783	-7.24958e-05	-2.15536	-0.00071551	-2.28022	0.000280233	-2.76383	-0.00301
		47.8462	0.00112	47.8204	0.00215	64.1853	-0.000816	6.595	59.278	0.00174	63.916	0.0013	60.6804	0.00215	63.3825	0.000975318	-1.78286	-7.57755e-05	-2.13937	-0.000728616	-2.26336	0.000277177	-2.74694	-0.00302
		48.0404	0.000432	48.0147	0.00237	64.3786	-0.000284	6.6152	59.3638	0.00174	63.9962	0.0013	60.7566	0.00215	63.4629	0.000974592	-1.7789	-7.66697e-05	-2.12338	-0.00074215	-2.2465	0.000273973	-2.73004	-0.00303
		48.2347	0.000347	48.2089	0.00231	64.5719	0.00212	6.6354	59.4496	0.00174	64.0763	0.0013	60.8328	0.00215	63.5431	0.000973869	-1.76788	-7.92221e-05	-2.10739	-0.000756125	-2.22964	0.000270613	-2.71315	-0.00304
		48.4289	0.0007	48.4031	0.0017	64.7652	0.00283	6.6555	59.5354	0.00174	64.1565	0.0013	60.909	0.00215	63.6235	0.000973147	-1.7597	-8.11789e-05	-2.09141	-0.000770556	-2.21278	0.00026709	-2.69626	-0.00305
		48.6231	0.000974	48.5973	0.00116	64.9585	0.000547	6.6757	59.6212	0.00174	64.2367	0.0013	60.9852	0.00215	63.7038	0.000972428	-1.75291	-8.28442e-05	-2.0854	-0.000776098	-2.19592	0.000263396	-2.67937	-0.00307
		48.8173	0.000842	48.7914	0.0018	65.1519	0.00137	6.6959	59.7069	0.00174	64.3169	0.0013	61.0614	0.00215	63.7841	0.000971711	-1.7405	-8.59844e-05	-2.07542	-0.000785458	-2.17906	0.000259522	-2.66248	-0.00308
		49.0114	0.00164	48.9856	0.0025	65.3452	0.002	6.716	59.7927	0.00174	64.3971	0.00129	61.1376	0.00214	63.8644	0.000970995	-1.73793	-8.66507e-05	-2.05943	-0.000800845	-2.1622	0.00025546	-2.64558	-0.00309
		49.2056	0.00188	49.1797	0.003	65.5385	0.00266	6.7362	59.8785	0.00173	64.4772	0.00129	61.2138	0.00214	63.9447	0.000970282	-1.72296	-9.0651e-05	-2.04344	-0.000816735	-2.14535	0.0002512	-2.62869	-0.0031
		49.3997	0.0027	49.3738	0.00255	65.7318	0.00256	6.7564	59.9643	0.00173	64.5574	0.00129	61.29	0.00214	64.025	0.000969572	-1.7213	-9.11059e-05	-2.02745	-0.000833142	-2.12849	0.000246733	-2.6118	-0.00311
		49.5938	0.00335	49.5678	0.00217	65.9252	0.00172	6.7765	60.0501	0.00173	64.6376	0.00129	61.3662	0.00214	64.1053	0.000968863	-1.70798	-9.48549e-05	-2.01146	-0.000850085	-2.11163	0.000242049	-2.6051	-0.00311
		49.7878	0.0013	49.7619	0.00238	66.1185	0.00263	6.7967	60.1359	0.00173	64.7178	0.00129	61.4424	0.00214	64.1856	0.000968156	-1.7021	-9.6564e-05	-1.99548	-0.000867581	-2.0958	0.000237445	-2.59491	-0.00312
		49.9819	0.00127	49.9559	0.00287	66.3119	0.00228	6.8169	60.2217	0.00173	64.7979	0.00129	61.5186	0.00214	64.2659	0.000967452	-1.69301	-9.92728e-05	-1.9881	-0.000875844	-2.09477	0.000237137	-2.57801	-0.00313
		50.1759	0.00141	50.1499	0.00282	66.5052	0.00218	6.837	60.3075	0.00173	64.8781	0.00129	61.5948	0.00214	64.3462	0.000966749	-1.6829	-0.000102381	-1.97949	-0.000885647	-2.07791	0.000231987	-2.56112	-0.00314
		50.3699	0.00196	50.3439	0.00175	66.6986	0.00134	6.8572	60.3933	0.00173	64.9583	0.00129	61.671	0.00214	64.4265	0.000966049	-1.67803	-0.000103916	-1.9689	-0.000897934	-2.06105	0.000226586	-2.54423	-0.00316
		50.5639	0.00216	50.5378	0.002	66.8919	0.00322	6.8774	60.4791	0.00173	65.0385	0.00129	61.7472	0.00214	64.5069	0.00096535	-1.6637	-0.00010858	-1.9635	-0.000904303	-2.04419	0.000220923	-2.52734	-0.00317
		50.7578	0.00216	50.7317	0.00176	67.0853	0.00192	6.8975	60.5649	0.00172	65.1187	0.00129	61.8234	0.00214	64.5872	0.000964654	-1.66306	-0.000108795	-1.9497	-0.000920892	-2.02733	0.000214984	-2.51045	-0.00318
		50.9517	0.002	50.9256	0.00166	67.2787	0.000511	6.9177	60.6507	0.00172	65.1988	0.00128	61.8996	0.00213	64.6675	0.00096396	-1.64808	-0.000113922	-1.94751	-0.000923566	-2.01047	0.000208756	-2.49355	-0.00319
		51.1456	0.00297	51.1195	0.00179	67.4721	0.000253	6.9379	60.7365	0.00172	65.279	0.00128	61.9758	0.00213	64.7478	0.000963267	-1.6446	-0.000115151	-1.93152	-0.000943459	-1.99361	0.000202226	-2.47666	-0.0032
		51.3395	0.00308	51.3134	0.00111	67.6655	0.000553	6.958	60.8223	0.00172	65.3592	0.00128	62.052	0.00213	64.8281	0.000962577	-1.63311	-0.000119311	-1.9305	-0.000944753	-1.9881	0.000200024	-2.45977	-0.00321
		51.5334	0.00154	51.5073	0.00143	67.8589	0.00308	6.9782	60.9081	0.00172	65.4394	0.00128	62.1282	0.00213	64.9084	0.000961889	-1.6254	-0.00012219	-1.91553	-0.000964	-1.97675	0.000195379	-2.44288	-0.00323
		51.7273	0.0003	51.7011	0.00211	68.0523	0.00259	6.9984	60.9939	0.00172	65.5195	0.00128	62.2044	0.00213	64.9887	0.000961203	-1.61813	-0.000124974	-1.9113	-0.000969551	-1.9689	0.000192077	-2.42598	-0.00324
		51.9211	0.000695	51.8949	0.00263	68.2457	0.00196	7.0185	61.0797	0.00172	65.5997	0.00128	62.2806	0.00213	65.069	0.000960519	-1.6062	-0.000129691	-1.89955	-0.000985211	-1.95989	0.000188198	-2.40909	-0.00325
		52.1149	0.00139	52.0887	0.00241	68.4392	0.000779	7.0387	61.1655	0.00171	65.6799	0.00128	62.3568	0.00213	65.1493	0.000959837	-1.60316	-0.000130925	-1.8921	-0.000995324	-1.9497	0.000183689	-2.3954	-0.00326
		52.3087	0.0014	52.2825	0.00101	68.6326	-0.000237	7.0589	61.2512	0.00171	65.7601	0.00128	62.433	0.00213	65.2296	0.000959157	-1.58818	-0.000137179	-1.88356	-0.00101	-1.94303	0.000180669	-2.3922	-0.00326
		52.5025	0.000632	52.4763	0.000432	68.8261	-0.0005	7.079	61.337	0.00171	65.8403	0.00128	62.5092	0.00213	65.3099	0.000958479	-1.5871	-0.000137643	-1.8758	-0.00102	-1.9305	0.000174835	-2.37531	-0.00327
		52.6963	0.000921	52.67	0.00101	69.0196	0.000658	7.0992	61.4228	0.00171	65.9204	0.00128	62.5854	0.00213	65.3902	0.000957803	-1.57321	-0.000143752	-1.8729	-0.00102	-1.92617	0.000172773	-2.35842	-0.00329
		52.89	0.000779	52.8637	0.00115	69.213	0.000858	7.1194	61.5086	0.00171	66.0006	0.00127	62.6616	0.00213	65.4706	0.000957129	-1.5679	-0.00014616	-1.86757	-0.00103	-1.9113	0.00016549	-2.34152	-0.0033
		53.0837	0.00133	53.0575	0.0033	69.4065	0.00136	7.1395	61.5944	0.00171	66.0808	0.00127	62.7378	0.00212	65.5508	0.000956457	-1.55823	-0.000150659	-1.8537	-0.00105	-1.90931	0.000164494	-2.32463	-0.00331
		53.2775	0.002	53.2511	0.0038	69.6	0.00178	7.1597	61.6802	0.00171	66.161	0.00127	62.814	0.00212	65.6312	0.000955787	-1.5487	-0.000155237	-1.85158	-0.00105	-1.89245	0.000155812	-2.30774	-0.00332
		53.4711	0.00188	53.4448	0.00247	69.7935	0.000268	7.1799	61.766	0.0017	66.2411	0.00127	62.8902	0.00212	65.7115	0.000955118	-1.54326	-0.000157918	-1.83559	-0.00108	-1.8921	0.000155625	-2.29085	-0.00334
		53.6648	0.00183	53.6385	0.00173	69.9871	0.000505	7.2	61.8518	0.0017	66.3213	0.00127	62.9664	0.00212	65.7918	0.000954452	-1.5296	-0.000164859	-1.8346	-0.00108	-1.8756	0.000146708	-2.27396	-0.00335
		53.8585	0.00181	53.8321	0.00174	70.1806	-0.000316	7.2202	61.9376	0.0017	66.4015	0.00127	63.0425	0.00212	65.8721	0.000953788	-1.52828	-0.000165546	-1.8196	-0.0011	-1.8729	0.000145212	-2.25706	-0.00336
		54.0521	0.00155	54.0258	0.00206	70.3742	-0.000653	7.2404	62.0234	0.0017	66.4817	0.00127	63.1187	0.00212	65.9524	0.000953126	-1.51331	-0.000173563	-1.8154	-0.00111	-1.85874	0.000137162	-2.24017	-0.00338
		54.2458	0.00137	54.2194	0.00237	70.5677	0.000711	7.2605	62.1092	0.0017	66.5619	0.00127	63.1949	0.00212	66.0327	0.000952466	-1.5104	-0.000175165	-1.80362	-0.00113	-1.8537	0.000134221	-2.22328	-0.00339
		54.4394	0.00154	54.413	0.00195	70.7613	-0.00178	7.2807	62.195	0.0017	66.642	0.00127	63.2711	0.00212	66.113	0.000951807	-1.49833	-0.000181987	-1.7962	-0.00114	-1.84188	0.000127151	-2.20639	-0.0034
		54.633	0.00137	54.6066	0.00202	70.9549	0.000174	7.3009	62.2808	0.0017	66.7222	0.00127	63.3473	0.00212	66.1933	0.000951151	-1.4913	-0.000186089	-1.78763	-0.00115	-1.8346	0.000122682	-2.18949	-0.00342
		54.8266	0.00155	54.8002	0.00133	71.1485	0.00143	7.321	62.3666	0.00169	66.8024	0.00126	63.4235	0.00212	66.2736	0.000950497	-1.48336	-0.000190841	-1.7771	-0.00117	-1.82502	0.000116654	-2.1858	-0.00342
		55.0202	0.00184	54.9937	0.00145	71.3422	0.00119	7.3412	62.4524	0.00169	66.8826	0.00126	63.4997	0.00211	66.3539	0.000949844	-1.4721	-0.000197791	-1.77164	-0.00118	-1.8154	0.000110439	-2.1726	-0.00343
		55.2137	0.00195	55.1873	0.00235	71.5358	0.000679	7.3613	62.5382	0.00169	66.9627	0.00126	63.5759	0.00211	66.4342	0.000949194	-1.46838	-0.000200145	-1.7579	-0.00121	-1.80816	0.000105647	-2.15571	-0.00345
		55.4073	0.00137	55.3808	0.00248	71.7295	-0.000447	7.3815	62.624	0.00169	67.0429	0.00126	63.6521	0.00211	66.5145	0.000948545	-1.45341	-0.000209923	-1.75565	-0.00121	-1.7962	9.75164e-05	-2.13882	-0.00346
		55.6008	0.00143	55.5743	0.00183	71.9231	-0.00214	7.4017	62.7098	0.00169	67.1231	0.00126	63.7283	0.00211	66.5949	0.000947898	-1.453	-0.000210195	-1.73966	-0.00124	-1.7913	9.4104e-05	-2.12193	-0.00347
		55.7943	0.00217	55.7678	0.00273	72.1168	-0.00253	7.4218	62.7956	0.00169	67.2033	0.00126	63.8045	0.00211	66.6752	0.000947253	-1.43843	-0.000220199	-1.7387	-0.00124	-1.7771	8.3949e-05	-2.10503	-0.00349
		55.9878	0.00101	55.9614	0.00265	72.3105	-0.00158	7.442	62.8813	0.00169	67.2835	0.00126	63.8807	0.00211	66.7555	0.00094661	-1.4338	-0.000223481	-1.72367	-0.00127	-1.77444	8.20003e-05	-2.08814	-0.0035
		56.1814	0.000774	56.1548	0.00226	72.5043	-0.000237	7.4621	62.9671	0.00169	67.3636	0.00126	63.9569	0.00211	66.8358	0.000945969	-1.42346	-0.000230998	-1.7196	-0.00128	-1.7579	6.9555e-05	-2.07125	-0.00352
		56.3748	0.000984	56.3483	0.00338	72.698	0.00153	7.4823	63.0529	0.00168	67.4438	0.00126	64.0331	0.00211	66.9161	0.00094533	-1.4147	-0.000237565	-1.70769	-0.0013	-1.75758	6.93082e-05	-2.05436	-0.00353
		56.5683	0.000984	56.5418	0.0027	72.8918	0.00206	7.5024	63.1387	0.00168	67.524	0.00126	64.1093	0.00211	66.9964	0.000944693	-1.40848	-0.000242347	-1.7004	-0.00132	-1.74072	5.59992e-05	-2.03746	-0.00355
		56.7618	0.00172	56.7352	0.00246	73.0855	0.00181	7.5226	63.2245	0.00168	67.6042	0.00125	64.1855	0.00211	67.0767	0.000944058	-1.398	-0.000250631	-1.6917	-0.00133	-1.7387	5.43614e-05	-2.02057	-0.00357
		56.9552	0.00176	56.9287	0.00167	73.2793	0.00103	7.5427	63.3103	0.00168	67.6843	0.00125	64.2617	0.00211	67.157	0.000943424	-1.3956	-0.000252569	-1.6813	-0.00135	-1.72386	4.20432e-05	-2.00368	-0.00358
		57.1487	0.00201	57.1221	0.00184	73.4731	0.00107	7.5629	63.3961	0.00168	67.7645	0.00125	64.3379	0.0021	67.2373	0.000942792	-1.39351	-0.000254273	-1.67571	-0.00137	-1.7196	3.84098e-05	-1.98679	-0.0036
		57.3421	0.00157	57.3155	0.00183	73.667	0.00209	7.583	63.4819	0.00168	67.8447	0.00125	64.4141	0.0021	67.3176	0.000942163	-1.3881	-0.000258725	-1.6621	-0.0014	-1.707	2.74087e-05	-1.9699	-0.00361
		57.5355	0.000405	57.509	0.00184	73.8608	0.00152	7.6032	63.5677	0.00168	67.9249	0.00125	64.4903	0.0021	67.3979	0.000941535	-1.37853	-0.000266807	-1.65972	-0.0014	-1.7004	2.14862e-05	-1.953	-0.00363
		57.729	0.000626	57.7024	0.0019	74.0547	0.00161	7.6233	63.6535	0.00167	68.0051	0.00125	64.5665	0.0021	67.4783	0.000940909	-1.3782	-0.00026709	-1.64373	-0.00144	-1.69014	1.20628e-05	-1.93611	-0.00365
		57.9224	0.0008	57.8958	0.00154	74.2486	0.00114	7.6435	63.7393	0.00167	68.0852	0.00125	64.6427	0.0021	67.5585	0.000940284	-1.3683	-0.000275734	-1.643	-0.00144	-1.6813	3.71826e-06	-1.91922	-0.00367
		58.1158	0.00107	58.0892	0.00161	74.4425	-0.000353	7.6636	63.8251	0.00167	68.1654	0.00125	64.7189	0.0021	67.6389	0.000939662	-1.36355	-0.000279978	-1.62774	-0.00147	-1.67328	-4.02909e-06	-1.90233	-0.00369
		58.3092	0.000195	58.2825	0.00223	74.6364	0.000132	7.6837	63.9109	0.00167	68.2456	0.00125	64.7951	0.0021	67.7192	0.000939042	-1.3584	-0.000284666	-1.6238	-0.00148	-1.6621	-1.51322e-05	-1.88543	-0.0037
		58.5025	0.000716	58.4759	0.00265	74.8304	0.000568	7.7039	63.9967	0.00167	68.3258	0.00125	64.8713	0.0021	67.7995	0.000938423	-1.3486	-0.000293801	-1.61175	-0.00151	-1.65642	-2.09032e-05	-1.86854	-0.00372
		58.6959	0.00158	58.6693	0.0032	75.0244	0.000195	7.724	64.0825	0.00167	68.4059	0.00125	64.9475	0.0021	67.8798	0.000937806	-1.34858	-0.00029382	-1.6047	-0.00153	-1.643	-3.49233e-05	-1.85165	-0.00374
		58.8893	0.000821	58.8626	0.00301	75.2184	0.00116	7.7441	64.1683	0.00167	68.4861	0.00124	65.0237	0.0021	67.9601	0.000937191	-1.3387	-0.000303336	-1.59577	-0.00155	-1.63956	-3.85977e-05	-1.83476	-0.00376
		59.0826	0.00105	59.056	0.00233	75.4124	0.00257	7.7643	64.2541	0.00166	68.5663	0.00124	65.0999	0.0021	68.0404	0.000936578	-1.3336	-0.000308367	-1.5856	-0.00157	-1.6238	-5.59202e-05	-1.81787	-0.00378
		59.276	0.0015	59.2494	0.00267	75.6064	0.00184	7.7844	64.3399	0.00166	68.6465	0.00124	65.1761	0.0021	68.1207	0.000935966	-1.3288	-0.000313189	-1.57978	-0.00159	-1.6227	-5.71523e-05	-1.80097	-0.0038
		59.4694	0.000974	59.4427	0.00374	75.8005	0.00183	7.8045	64.4257	0.00166	68.7267	0.00124	65.2523	0.00209	68.201	0.000935357	-1.3189	-0.000323371	-1.5664	-0.00162	-1.60585	-7.66089e-05	-1.78408	-0.00383
		59.6627	0.00146	59.636	0.00344	75.9946	0.00125	7.8246	64.5114	0.00166	68.8068	0.00124	65.3285	0.00209	68.2813	0.000934749	-1.31863	-0.000323654	-1.56379	-0.00163	-1.6047	-7.79647e-05	-1.76719	-0.00385
		59.856	0.00172	59.8293	0.00386	76.1887	0.00116	7.8448	64.5972	0.00166	68.887	0.00124	65.4047	0.00209	68.3616	0.000934143	-1.309	-0.000333893	-1.5478	-0.00167	-1.58899	-9.70113e-05	-1.7503	-0.00387
		60.0493	0.000989	60.0227	0.0029	76.3828	0.00216	7.8649	64.683	0.00166	68.9672	0.00124	65.4809	0.00209	68.4419	0.000933538	-1.30365	-0.00033972	-1.5473	-0.00168	-1.5856	-0.000101227	-1.73341	-0.00389
		60.2427	0.00143	60.216	0.00163	76.577	0.00252	7.885	64.7688	0.00166	69.0474	0.00124	65.5571	0.00209	68.5222	0.000932936	-1.2992	-0.000344655	-1.53181	-0.00172	-1.57213	-0.000118406	-1.71651	-0.00392
		60.436	0.00126	60.4093	0.00216	76.7712	0.0023	7.9051	64.8546	0.00165	69.1275	0.00124	65.6333	0.00209	68.6026	0.000932335	-1.2893	-0.000355887	-1.5282	-0.00173	-1.5664	-0.000125907	-1.69962	-0.00394
		60.6293	0.00181	60.6026	0.00216	76.9654	0.00365	7.9252	64.9404	0.00165	69.2077	0.00124	65.7095	0.00209	68.6829	0.000931736	-1.28868	-0.000356603	-1.51582	-0.00176	-1.55527	-0.00014084	-1.68273	-0.00397
		60.8226	0.00126	60.7959	0.00303	77.1597	0.00259	7.9453	65.0262	0.00165	69.2879	0.00124	65.7857	0.00209	68.7632	0.000931139	-1.2795	-0.000367375	-1.509	-0.00178	-1.5473	-0.000151818	-1.66584	-0.00399
		61.0159	0.00148	60.9892	0.00294	77.3539	0.00162	7.9655	65.112	0.00165	69.3681	0.00123	65.8619	0.00209	68.8435	0.000930544	-1.2737	-0.000374346	-1.49984	-0.00181	-1.53841	-0.000164365	-1.64894	-0.00402
		61.2092	0.00162	61.1825	0.00184	77.5482	-0.0011	7.9856	65.1978	0.00165	69.4483	0.00123	65.9381	0.00209	68.9238	0.00092995	-1.2696	-0.000379365	-1.4899	-0.00184	-1.5282	-0.000179161	-1.63205	-0.00405
		61.4025	0.00226	61.3758	0.00273	77.7425	-0.002	8.0057	65.2836	0.00165	69.5284	0.00123	66.0143	0.00209	69.0041	0.000929358	-1.2598	-0.000391628	-1.48385	-0.00186	-1.52155	-0.000189033	-1.61516	-0.00408
		61.5958	0.00184	61.5691	0.00261	77.9369	-0.000489	8.0258	65.3694	0.00165	69.6086	0.00123	66.0905	0.00208	69.0844	0.000928768	-1.25873	-0.000392992	-1.4708	-0.0019	-1.509	-0.00020817	-1.59827	-0.00411
		61.7891	0.00198	61.7624	0.00264	78.1312	0.0013	8.0459	65.4552	0.00164	69.6888	0.00123	66.1667	0.00208	69.1647	0.00092818	-1.2499	-0.000404428	-1.46786	-0.00191	-1.50469	-0.000214901	-1.58138	-0.00414
		61.9824	0.00155	61.9557	0.00221	78.3256	0.0016	8.0659	65.541	0.00164	69.769	0.00123	66.2429	0.00208	69.245	0.000927593	-1.24375	-0.000412587	-1.45187	-0.00196	-1.4899	-0.000238626	-1.56448	-0.00418
		62.1757	0.0018	62.149	0.00295	78.52	-0.000358	8.086	65.6268	0.00164	69.8491	0.00123	66.3191	0.00208	69.3253	0.000927008	-1.2401	-0.000417519	-1.4517	-0.00196	-1.48783	-0.000242026	-1.54759	-0.00421
		62.369	0.000532	62.3423	0.00197	78.7145	-0.000558	8.1061	65.7126	0.00164	69.9293	0.00123	66.3953	0.00208	69.4056	0.000926425	-1.2302	-0.000431182	-1.43588	-0.00202	-1.47097	-0.00027047	-1.5307	-0.00425
		62.5623	0.000989	62.5356	0.00183	78.909	0.00139	8.1262	65.7984	0.00164	70.0095	0.00123	66.4715	0.00208	69.486	0.000925843	-1.22878	-0.00043318	-1.4326	-0.00203	-1.4708	-0.000270765	-1.5282	-0.00425
		62.7556	0.00147	62.7289	0.00299	79.1035	0.000789	8.1463	65.8842	0.00164	70.0897	0.00123	66.5476	0.00208	69.5662	0.000925264	-1.2204	-0.000445157	-1.41989	-0.00207	-1.45411	-0.000300296	-1.51381	-0.00428
		62.9489	0.00173	62.9222	0.00188	79.298	-0.0003	7.926	65.97	0.00164	70.1699	0.00123	66.6238	0.00208	69.6466	0.000924686	-1.2138	-0.000454821	-1.4134	-0.0021	-1.4517	-0.000304679	-1.509	-0.00429
		63.1422	0.00238	63.1155	0.00142	79.4926	0.000905	7.9656	66.0558	0.00164	70.25	0.00122	66.7	0.00208	69.7269	0.000924109	-1.2106	-0.000459593	-1.40391	-0.00213	-1.43725	-0.000331573	-1.49691	-0.00432
		63.3355	0.00233	63.3088	0.000726	79.6872	0.00139	8.0052	66.1415	0.00163	70.3302	0.00122	66.7762	0.00208	69.8072	0.000923535	-1.2008	-0.000474506	-1.3943	-0.00217	-1.4326	-0.000340467	-1.4899	-0.00434
		63.5288	0.00184	63.5021	0.000579	79.8818	0.00285	8.0448	66.2273	0.00163	70.4104	0.00122	66.8524	0.00208	69.8875	0.000922962	-1.19883	-0.000477564	-1.38792	-0.00219	-1.42039	-0.000364369	-1.48002	-0.00436
		63.7221	0.00178	63.6954	0.001	80.0765	0.000947	8.0844	66.3131	0.00163	70.4906	0.00122	66.9286	0.00208	69.9678	0.00092239	-1.1909	-0.000490072	-1.3752	-0.00224	-1.4134	-0.000378436	-1.4708	-0.00438
		63.9154	0.000695	63.8887	0.00157	80.2712	-0.00173	8.1241	66.3989	0.00163	70.5707	0.00122	67.0048	0.00207	70.0481	0.000921821	-1.18385	-0.000501465	-1.37193	-0.00225	-1.40353	-0.000398761	-1.46313	-0.0044
		64.1087	0.000311	64.082	0.00215	80.4659	-0.00287	8.1637	66.4847	0.00163	70.6509	0.00122	67.081	0.00207	70.1284	0.000921253	-1.1811	-0.000505991	-1.3561	-0.00231	-1.3943	-0.000418299	-1.4517	-0.00443
		64.302	-0.000168	64.2753	0.00251	80.6607	0.000232	8.2033	66.5705	0.00163	70.7311	0.00122	67.1572	0.00207	70.2087	0.000920687	-1.1713	-0.000522437	-1.35594	-0.00231	-1.38667	-0.000434824	-1.44624	-0.00445
		64.4953	0.000489	64.4686	0.00184	80.8555	0.00149	8.2429	66.6563	0.00163	70.8113	0.00122	67.2334	0.00207	70.289	0.000920122	-1.16888	-0.000526583	-1.33995	-0.00238	-1.3752	-0.000460364	-1.4326	-0.00448
		64.6886	0.0006	64.6619	0.000884	81.0503	0.0005	8.2825	66.7421	0.00162	70.8915	0.00122	67.3096	0.00207	70.3693	0.000919559	-1.1615	-0.000539425	-1.337	-0.00239	-1.36981	-0.00047264	-1.42935	-0.00449
		64.8819	0.000274	64.8552	0.00134	81.2451	0.00115	8.3222	66.8279	0.00162	70.9716	0.00122	67.3858	0.00207	70.4496	0.000918998	-1.1539	-0.000552979	-1.32396	-0.00245	-1.3561	-0.000504754	-1.4134	-0.00454
		65.0752	-5.8e-05	65.0485	0.00222	81.44	-0.000711	8.3618	66.9137	0.00162	71.0518	0.00122	67.462	0.00207	70.5299	0.000918438	-1.1517	-0.000556975	-1.3179	-0.00247	-1.35296	-0.000512294	-1.41245	-0.00454
		65.2685	0.000711	65.2419	0.00178	81.6349	-0.00182	8.4014	66.9995	0.00162	71.132	0.00121	67.5382	0.00207	70.6103	0.00091788	-1.1419	-0.000575105	-1.30798	-0.00252	-1.337	-0.000551596	-1.39556	-0.00459
		65.4619	0.0001	65.4352	0.00201	81.8299	-0.000784	8.4411	67.0853	0.00162	71.2122	0.00121	67.6144	0.00207	70.6906	0.000917324	-1.13893	-0.000580719	-1.2988	-0.00256	-1.3361	-0.000553876	-1.3943	-0.00459
		65.6552	0.0003	65.6285	0.00164	82.0249	0.000168	8.4807	67.1711	0.00162	71.2923	0.00121	67.6906	0.00207	70.7709	0.00091677	-1.1321	-0.000593833	-1.29199	-0.00259	-1.31924	-0.00059748	-1.37867	-0.00464
		65.8485	0.000974	65.8218	0.00302	82.2199	-0.000663	8.5203	67.2569	0.00162	71.3725	0.00121	67.7668	0.00207	70.8512	0.000916217	-1.12395	-0.000609871	-1.2797	-0.00264	-1.3179	-0.000601026	-1.3752	-0.00465
		66.0418	-0.000179	66.0152	0.00178	82.415	-0.00164	8.56	67.3427	0.00161	71.4527	0.00121	67.843	0.00207	70.9315	0.000915665	-1.1223	-0.00061318	-1.276	-0.00266	-1.30238	-0.000643203	-1.36178	-0.0047
		66.2352	0.00137	66.2085	0.00166	82.6101	-0.0019	8.5996	67.4285	0.00161	71.5329	0.00121	67.9192	0.00206	71.0118	0.000915115	-1.1125	-0.000633166	-1.2606	-0.00274	-1.2988	-0.000653186	-1.3561	-0.00472
		66.4285	0.00244	66.4019	0.00233	82.8052	-0.000989	8.6393	67.5143	0.00161	71.6131	0.00121	67.9954	0.00206	71.0921	0.000914567	-1.10898	-0.000640507	-1.26001	-0.00274	-1.28552	-0.000691149	-1.34488	-0.00475
		66.6219	0.00213	66.5952	0.00266	83.0004	-0.000274	8.6789	67.6001	0.00161	71.6932	0.00121	68.0716	0.00206	71.1724	0.000914021	-1.1027	-0.000653811	-1.24402	-0.00282	-1.2797	-0.000708229	-1.337	-0.00478
		66.8152	0.00137	66.7886	0.00279	83.1956	0.000784	8.7186	67.6859	0.00161	71.7734	0.00121	68.1478	0.00206	71.2527	0.000913476	-1.094	-0.000672703	-1.2415	-0.00283	-1.26866	-0.000741426	-1.32799	-0.00482
		67.0086	0.0016	66.9819	0.0017	83.3908	0.00113	8.7582	67.7716	0.00161	71.8536	0.00121	68.224	0.00206	71.333	0.000912933	-1.0929	-0.000675139	-1.22803	-0.0029	-1.2606	-0.000766313	-1.3179	-0.00485
		67.2019	0.00226	67.1753	0.00108	83.5861	0.000968	8.7979	67.8574	0.00161	71.9338	0.00121	68.3002	0.00206	71.4133	0.000912391	-1.0831	-0.000697172	-1.2224	-0.00293	-1.2518	-0.000794146	-1.3111	-0.00488
		67.3953	0.00159	67.3687	0.000674	83.7814	0.002	8.8376	67.9432	0.0016	72.0139	0.0012	68.3764	0.00206	71.4937	0.000911851	-1.07903	-0.000706538	-1.21205	-0.00298	-1.2415	-0.000827605	-1.2988	-0.00493
		67.5887	0.00217	67.5621	0.0014	83.9768	0.000689	8.8772	68.029	0.0016	72.0941	0.0012	68.4526	0.00206	71.574	0.000911312	-1.0734	-0.000719696	-1.2033	-0.00303	-1.23494	-0.00084943	-1.29421	-0.00495
		67.7821	0.00265	67.7555	0.00121	84.1721	0.000363	8.9169	68.1148	0.0016	72.1743	0.0012	68.5288	0.00206	71.6543	0.000910775	-1.06405	-0.000742095	-1.19606	-0.00307	-1.2224	-0.000892285	-1.2797	-0.00501
		67.9755	0.00205	67.9489	0.00212			8.9566	68.2006	0.0016	72.2545	0.0012	68.605	0.00206	71.7346	0.00091024	-1.0636	-0.0007432	-1.1842	-0.00314	-1.21808	-0.000907401	-1.27732	-0.00502
		68.1689	0.00134	68.1423	0.00151			8.9963	68.2864	0.0016	72.3347	0.0012	68.6812	0.00206	71.8149	0.000909706	-1.0538	-0.00076748	-1.18007	-0.00316	-1.2033	-0.000960537	-1.2606	-0.00509
		68.3623	0.0007	68.3357	0.00258			9.0359	68.3722	0.0016	72.4148	0.0012	68.7574	0.00206	71.8952	0.000909174	-1.04908	-0.000779463	-1.1651	-0.00325	-1.20122	-0.00096819	-1.26042	-0.00509
		68.5557	0.0007	68.5292	0.00282			9.0756	68.458	0.0016	72.495	0.0012	68.8336	0.00206	71.9755	0.000908644	-1.044	-0.000792562	-1.16408	-0.00325	-1.18436	-0.00103	-1.24353	-0.00517
		68.7492	0.000721	68.7226	0.00232			9.1153	68.5438	0.0016	72.5752	0.0012	68.9098	0.00205	72.0558	0.000908115	-1.0343	-0.000818205	-1.14809	-0.00335	-1.1842	-0.00103	-1.2415	-0.00518
		68.9426	0.000916	68.9161	0.00123			9.155	68.6296	0.00159	72.6554	0.0012	68.986	0.00205	72.1361	0.000907587	-1.0341	-0.000818733	-1.146	-0.00336	-1.1675	-0.0011	-1.22664	-0.00525
		69.1361	0.00142	69.1096	0.00173			9.1947	68.7154	0.00159	72.7355	0.0012	69.0622	0.00205	72.2164	0.000907061	-1.0245	-0.000844963	-1.1321	-0.00345	-1.1651	-0.00111	-1.2224	-0.00527
		69.3296	0.00192	69.303	0.00258			9.2344	68.8012	0.00159	72.8157	0.0012	69.1384	0.00205	72.2967	0.000906537	-1.01913	-0.000860003	-1.1269	-0.00348	-1.15064	-0.00117	-1.20975	-0.00533
		69.523	0.000326	69.4965	0.00262			9.274	68.887	0.00159	72.8959	0.0012	69.2146	0.00205	72.377	0.000906014	-1.0148	-0.000872318	-1.11611	-0.00355	-1.146	-0.00119	-1.2033	-0.00537
		69.7165	0.00127	69.69	0.00141			9.3137	68.9728	0.00159	72.9761	0.00119	69.2908	0.00205	72.4573	0.000905493	-1.005	-0.000900863	-1.1078	-0.0036	-1.13378	-0.00124	-1.19285	-0.00542
		69.91	0.0006	69.8835	0.00129			9.3534	69.0586	0.00159	73.0563	0.00119	69.367	0.00205	72.5376	0.000904973	-1.00415	-0.000903374	-1.10013	-0.00366	-1.1269	-0.00127	-1.1842	-0.00547
		70.1035	0.00131	70.0771	0.000937			9.3931	69.1444	0.00159	73.1364	0.00119	69.4432	0.00205	72.618	0.000904455	-0.9953	-0.000930046	-1.0887	-0.00373	-1.11692	-0.00132	-1.17596	-0.00552
		70.2971	0.00117	70.2706	0.00165			9.4328	69.2302	0.00158	73.2166	0.00119	69.5194	0.00205	72.6983	0.000903938	-0.98918	-0.000948953	-1.08414	-0.00376	-1.1078	-0.00136	-1.1651	-0.00558
		70.4906	0.00155	70.4642	0.00159			9.4725	69.316	0.00158	73.2968	0.00119	69.5956	0.00205	72.7786	0.000903423	-0.9855	-0.000960499	-1.0696	-0.00387	-1.10006	-0.0014	-1.15907	-0.00562
		70.6842	0.00171	70.6577	0.00154			9.5123	69.4017	0.00158	73.377	0.00119	69.6718	0.00205	72.8589	0.000902909	-0.9758	-0.000991631	-1.06815	-0.00388	-1.0887	-0.00146	-1.146	-0.0057
		70.8777	0.00127	70.8513	0.00153			9.552	69.4875	0.00158	73.4571	0.00119	69.7479	0.00205	72.9392	0.000902397	-0.9742	-0.000996854	-1.05216	-0.00399	-1.08321	-0.00149	-1.14218	-0.00573
		71.0713	0.0011	71.0449	0.0023			9.5917	69.5733	0.00158	73.5373	0.00119	69.8241	0.00205	73.0195	0.000901887	-0.966	-0.00102	-1.0505	-0.00401	-1.0696	-0.00156	-1.1269	-0.00583
		71.2649	0.00195	71.2385	0.00262			9.6314	69.6591	0.00158	73.6175	0.00119	69.9003	0.00204	73.0998	0.000901378	-0.95923	-0.00105	-1.03617	-0.00411	-1.06635	-0.00157	-1.12529	-0.00584
		71.4585	0.00156	71.4322	0.00407			9.6711	69.7449	0.00158	73.6977	0.00119	69.9765	0.00204	73.1801	0.00090087	-0.9563	-0.00106	-1.0315	-0.00415	-1.0505	-0.00166	-1.10839	-0.00596
		71.6522	0.00154	71.6258	0.00354			9.7108	69.8307	0.00157	73.7779	0.00119	70.0527	0.00204	73.2604	0.000900364	-0.9465	-0.00109	-1.02018	-0.00424	-1.04949	-0.00167	-1.1078	-0.00596
		71.8458	0.000795	71.8195	0.0021			9.7506	69.9165	0.00157	73.858	0.00119	70.1289	0.00204	73.3407	0.000899859	-0.94425	-0.0011	-1.0124	-0.0043	-1.03263	-0.00176	-1.0915	-0.00608
		72.0395	0.0016	72.0131	0.0018			9.7903	70.0023	0.00157	73.9382	0.00118	70.2051	0.00204	73.421	0.000899356	-0.9368	-0.00113	-1.0042	-0.00437	-1.0315	-0.00177	-1.0887	-0.0061
		72.2331	0.000832	72.2068	0.00279			9.83	70.0881	0.00157	74.0184	0.00118	70.2813	0.00204	73.5014	0.000898855	-0.92928	-0.00116	-0.9933	-0.00446	-1.01577	-0.00187	-1.07461	-0.00622
		72.4268	0.000937	72.4005	0.00337			9.8698	70.1739	0.00157	74.0986	0.00118	70.3575	0.00204	73.5817	0.000898354	-0.9271	-0.00116	-0.98821	-0.0045	-1.0124	-0.00189	-1.0696	-0.00626
		72.6205	0.000458	72.5943	0.0038			9.9095	70.2597	0.00157	74.1787	0.00118	70.4337	0.00204	73.662	0.000897856	-0.9173	-0.0012	-0.9742	-0.00462	-0.99891	-0.00197	-1.05772	-0.00636
		72.8143	0.00226	72.788	0.00356			9.9492	70.3455	0.00157	74.2589	0.00118	70.5099	0.00204	73.7423	0.000897359	-0.9143	-0.00121	-0.97222	-0.00463	-0.9933	-0.00201	-1.0505	-0.00642
		73.008	0.00235	72.9818	0.0023			9.989	70.4313	0.00156	74.3391	0.00118	70.5861	0.00204	73.8226	0.000896863	-0.9076	-0.00124	-0.95623	-0.00478	-0.98205	-0.00209	-1.04083	-0.0065
		73.2018	0.00151	73.1755	0.00187			10.0287	70.5171	0.00156	74.4193	0.00118	70.6623	0.00204	73.9029	0.000896368	-0.89933	-0.00128	-0.9551	-0.00479	-0.9742	-0.00214	-1.0315	-0.00659
		73.3955	0.00154	73.3693	0.00232			10.0685	70.6029	0.00156	74.4995	0.00118	70.7385	0.00204	73.9832	0.000895876	-0.8979	-0.00128	-0.94024	-0.00492	-0.96519	-0.00221	-1.02393	-0.00666
		73.5893	0.00143	73.5631	0.00265			10.1082	70.6887	0.00156	74.5796	0.00118	70.8147	0.00204	74.0635	0.000895384	-0.8881	-0.00132	-0.936	-0.00496	-0.9551	-0.00228	-1.0124	-0.00677
		73.7831	0.00175	73.757	0.00187			10.1479	70.7745	0.00156	74.6598	0.00118	70.8909	0.00203	74.1438	0.000894894	-0.88435	-0.00134	-0.92425	-0.00507	-0.94833	-0.00233	-1.00704	-0.00683
		73.977	0.00215	73.9508	0.000911			10.1877	70.8602	0.00156	74.74	0.00118	70.9671	0.00203	74.2241	0.000894406	-0.8784	-0.00137	-0.9169	-0.00514	-0.936	-0.00242	-0.9933	-0.00697
		74.1708	0.00137	74.1447	0.00126			10.2275	70.946	0.00156	74.8202	0.00118	71.0433	0.00203	74.3044	0.000893919	-0.86938	-0.00141	-0.90827	-0.00523	-0.93147	-0.00246	-0.99015	-0.007
		74.3647	0.00167	74.3386	0.00146			10.2672	71.0318	0.00155	74.9003	0.00117	71.1195	0.00203	74.3847	0.000893433	-0.8687	-0.00141	-0.8979	-0.00533	-0.9169	-0.00258	-0.9742	-0.00718
		74.5586	0.00138	74.5325	0.00158			10.307	71.1176	0.00155	74.9805	0.00117	71.1957	0.00203	74.465	0.000892949	-0.859	-0.00146	-0.89228	-0.00539	-0.91461	-0.0026	-0.97326	-0.00719
		74.7525	0.00126	74.7264	0.00163			10.3467	71.2034	0.00155	75.0607	0.00117	71.2719	0.00203	74.5453	0.000892466	-0.8544	-0.00148	-0.8788	-0.00553	-0.8979	-0.00274	-0.95636	-0.00738
		74.9464	0.00131	74.9204	0.00266			10.3865	71.2892	0.00155	75.1409	0.00117	71.3481	0.00203	74.6257	0.000891985	-0.8493	-0.0015	-0.87629	-0.00555	-0.89775	-0.00274	-0.9551	-0.0074
		75.1404	1.6e-05	75.1144	0.00236			10.4263	71.375	0.00155	75.2211	0.00117	71.4243	0.00203	74.706	0.000891505	-0.8396	-0.00155	-0.8603	-0.00572	-0.88089	-0.00289	-0.93947	-0.00759
		75.3344	0.000221	75.3084	0.000789			10.466	71.4608	0.00155	75.3012	0.00117	71.5005	0.00203	74.7863	0.000891027	-0.83943	-0.00155	-0.8597	-0.00573	-0.8788	-0.00291	-0.936	-0.00764
		75.5284	0.000479	75.5024	0.00143			10.5058	71.5466	0.00155	75.3814	0.00117	71.5767	0.00203	74.8666	0.00089055	-0.8298	-0.0016	-0.84431	-0.0059	-0.86403	-0.00305	-0.92258	-0.00781
		75.7224	0.000837	75.6964	0.0014			10.5456	71.6324	0.00155	75.4616	0.00117	71.6529	0.00203	74.9469	0.000890074	-0.82445	-0.00163	-0.8406	-0.00594	-0.8597	-0.00309	-0.9169	-0.00789
		75.9164	0.000621	75.8905	0.00113			10.5853	71.7182	0.00154	75.5418	0.00117	71.7291	0.00203	75.0272	0.0008896	-0.8201	-0.00166	-0.82832	-0.00608	-0.84717	-0.00321	-0.90569	-0.00805
		76.1105	0.000895	76.0846	0.00164			10.6251	71.804	0.00154	75.6219	0.00117	71.8053	0.00203	75.1075	0.000889127	-0.8104	-0.00171	-0.8215	-0.00616	-0.8406	-0.00328	-0.8979	-0.00816
		76.3046	0.00104	76.2787	0.00141			10.6649	71.8898	0.00154	75.7021	0.00117	71.8815	0.00203	75.1878	0.000888655	-0.80948	-0.00172	-0.81234	-0.00627	-0.83032	-0.00338	-0.8888	-0.00829
		76.4987	0.00184	76.4728	0.0027			10.7047	71.9756	0.00154	75.7823	0.00117	71.9577	0.00202	75.2681	0.000888185	-0.8007	-0.00177	-0.8025	-0.00639	-0.8215	-0.00348	-0.8788	-0.00845
		76.6928	0.00181	76.667	0.00283			10.7445	72.0614	0.00154	75.8625	0.00117	72.0339	0.00202	75.3484	0.000887717	-0.7945	-0.0018	-0.79635	-0.00646	-0.81346	-0.00356	-0.8719	-0.00856
		76.887	0.00108	76.8612	0.0024			10.7843	72.1472	0.00154	75.9427	0.00116	72.1101	0.00202	75.4287	0.000887249	-0.791	-0.00182	-0.7834	-0.00663	-0.8025	-0.00369	-0.8597	-0.00876
		77.0812	0.00112	77.0554	0.00182			10.824	72.233	0.00154	76.0228	0.00116	72.1863	0.00202	75.5091	0.000886784	-0.7813	-0.00188	-0.78036	-0.00666	-0.7966	-0.00375	-0.85501	-0.00884
		77.2754	0.00158	77.2497	0.00238			10.8638	72.3188	0.00153	76.103	0.00116	72.2625	0.00202	75.5894	0.000886319	-0.77953	-0.00189	-0.76437	-0.00687	-0.7834	-0.00391	-0.8406	-0.00909
		77.4697	0.000595	77.4439	0.00212			10.9036	72.4046	0.00153	76.1832	0.00116	72.3387	0.00202	75.6697	0.000885856	-0.7716	-0.00194	-0.7643	-0.00687	-0.77974	-0.00395	-0.83812	-0.00913
		77.6639	0.000763	77.6382	0.00178			10.9434	72.4904	0.00153	76.2634	0.00116	72.4149	0.00202	75.75	0.000885394	-0.76455	-0.00199	-0.74838	-0.00709	-0.7643	-0.00414	-0.8215	-0.00944
		77.8582	0.000453	77.8325	0.00302			10.9832	72.5761	0.00153	76.3435	0.00116	72.4911	0.00202	75.8303	0.000884934	-0.7619	-0.00201	-0.7452	-0.00713	-0.76288	-0.00416	-0.82123	-0.00945
		78.0525	0.00146	78.0269	0.00278			11.023	72.6619	0.00153	76.4237	0.00116	72.5673	0.00202	75.9106	0.000884474	-0.7522	-0.00207	-0.73239	-0.00731	-0.74602	-0.00438	-0.80433	-0.00978
		78.2469	0.00101	78.2212	0.00296			11.0628	72.7477	0.00153	76.5039	0.00116	72.6435	0.00202	75.9909	0.000884017	-0.74958	-0.00209	-0.7262	-0.00739	-0.7452	-0.00439	-0.8025	-0.00982
		78.4412	0.000668	78.4156	0.00314			11.1026	72.8335	0.00153	76.5841	0.00116	72.7197	0.00202	76.0712	0.00088356	-0.7425	-0.00214	-0.71641	-0.00753	-0.72916	-0.00461	-0.78744	-0.01013
		78.6356	0.000911	78.61	0.00265			11.1424	72.9193	0.00152	76.6643	0.00116	72.7959	0.00202	76.1515	0.000883105	-0.7346	-0.0022	-0.7071	-0.00767	-0.7262	-0.00465	-0.7834	-0.01022
		78.83	0.001	78.8045	0.00278			11.1823	73.0051	0.00152	76.7444	0.00116	72.872	0.00202	76.2318	0.000882652	-0.7329	-0.00221	-0.70042	-0.00777	-0.7123	-0.00485	-0.77055	-0.01051
		79.0245	0.000747	78.999	0.00241			11.2221	73.0909	0.00152	76.8246	0.00116	72.9482	0.00202	76.3121	0.000882199	-0.7232	-0.00228	-0.688	-0.00796	-0.7071	-0.00493	-0.7643	-0.01065
		79.219	0.00169	79.1935	0.00202			11.2619	73.1767	0.00152	76.9048	0.00116	73.0244	0.00201	76.3924	0.000881748	-0.71963	-0.00231	-0.68443	-0.00801	-0.69544	-0.0051	-0.75366	-0.01091
		79.4135	0.00129	79.388	0.002			11.3017	73.2625	0.00152	76.985	0.00115	73.1006	0.00201	76.4727	0.000881299	-0.7135	-0.00236	-0.6689	-0.00826	-0.688	-0.00522	-0.7452	-0.01112
		79.608	0.00117	79.5826	0.00302			11.3415	73.3483	0.00152	77.0651	0.00115	73.1768	0.00201	76.553	0.00088085	-0.70465	-0.00243	-0.66844	-0.00827	-0.67858	-0.00537	-0.73677	-0.01133
		79.8026	0.000363	79.7772	0.00229			11.3813	73.4341	0.00152	77.1453	0.00115	73.253	0.00201	76.6334	0.000880403	-0.7038	-0.00244	-0.65245	-0.00853	-0.6689	-0.00553	-0.7262	-0.01161
		79.9972	0.000774	79.9718	0.00251			11.4211	73.5199	0.00151	77.2255	0.00115	73.3292	0.00201	76.7137	0.000879957	-0.6941	-0.00252	-0.6498	-0.00857	-0.66172	-0.00565	-0.71987	-0.01178
		80.1918	0.0022	80.1665	0.00222			11.461	73.6057	0.00151	77.3057	0.00115	73.4054	0.00201	76.794	0.000879513	-0.68968	-0.00255	-0.63646	-0.00879	-0.6498	-0.00585	-0.7071	-0.01214
		80.3865	0.00211	80.3612	0.00243			11.5008	73.6915	0.00151	77.3859	0.00115	73.4816	0.00201	76.8743	0.00087907	-0.6844	-0.0026	-0.6308	-0.00889	-0.64486	-0.00594	-0.70298	-0.01226
		80.5812	0.00204	80.5559	0.00157			11.5406	73.7773	0.00151	77.466	0.00115	73.5578	0.00201	76.9546	0.000878628	-0.6747	-0.00268	-0.62047	-0.00907	-0.6308	-0.00619	-0.688	-0.01271
		80.7759	0.00111	80.7507	0.00155			11.5805	73.8631	0.00151	77.5462	0.00115	73.634	0.00201	77.0349	0.000878188	-0.6747	-0.00268	-0.6117	-0.00923	-0.628	-0.00625	-0.68609	-0.01276
		80.9707	0.00198	80.9455	0.00268			11.6203	73.9489	0.00151	77.6264	0.00115	73.7102	0.00201	77.1152	0.000877749	-0.6651	-0.00277	-0.60449	-0.00936	-0.6117	-0.00656	-0.6692	-0.0133
		81.1655	0.000721	81.1403	0.00228			11.6601	74.0347	0.00151	77.7066	0.00115	73.7864	0.00201	77.1955	0.000877311	-0.65973	-0.00282	-0.5926	-0.00958	-0.61114	-0.00657	-0.6689	-0.01331
		81.3603	0.000542	81.3351	0.00345			11.7	74.1205	0.00151	77.7867	0.00115	73.8626	0.00201	77.2758	0.000876874	-0.6554	-0.00286	-0.5885	-0.00966	-0.59428	-0.0069	-0.6523	-0.01387
		81.5551	0.00112	81.53	0.00321			11.7398	74.2062	0.0015	77.8669	0.00115	73.9388	0.00201	77.3561	0.000876439	-0.6457	-0.00296	-0.5735	-0.00994	-0.5926	-0.00694	-0.6498	-0.01396
		81.75	0.0011	81.7249	0.00327			11.7796	74.292	0.0015	77.9471	0.00115	74.015	0.00201	77.4364	0.000876005	-0.64475	-0.00297	-0.57251	-0.00996	-0.57742	-0.00726	-0.63541	-0.01448
		81.9449	0.000579	81.9199	0.00288			11.8195	74.3778	0.0015	78.0273	0.00114	74.0912	0.002	77.5168	0.000875572	-0.636	-0.00306	-0.55652	-0.01028	-0.5735	-0.00734	-0.6308	-0.01465
		82.1399	0.0017	82.1149	0.0041			11.8593	74.4636	0.0015	78.1075	0.00114	74.1674	0.002	77.5971	0.00087514	-0.62978	-0.00312	-0.5545	-0.01032	-0.56057	-0.00763	-0.61852	-0.01513
		82.3349	0.00157	82.3099	0.00432			11.8992	74.5494	0.0015	78.1876	0.00114	74.2436	0.002	77.6774	0.00087471	-0.6264	-0.00316	-0.54053	-0.01061	-0.5545	-0.00777	-0.6117	-0.0154
		82.5299	0.000826	82.505	0.0034			11.939	74.6352	0.0015	78.2678	0.00114	74.3198	0.002	77.7577	0.000874281	-0.6167	-0.00326	-0.5354	-0.01072	-0.54371	-0.00802	-0.60163	-0.01581
		82.725	0.00135	82.7001	0.00176			11.9789	74.721	0.0015	78.348	0.00114	74.396	0.002	77.838	0.000873854	-0.6148	-0.00329	-0.52454	-0.01095	-0.5354	-0.00822	-0.5926	-0.0162
		82.9201	0.0021	82.8952	0.00292			12.0187	74.8068	0.00149	78.4282	0.00114	74.4722	0.002	77.9183	0.000873427	-0.607	-0.00337	-0.5163	-0.01113	-0.52685	-0.00843	-0.58474	-0.01654
		83.1152	0.00251	83.0904	0.00189			12.0586	74.8926	0.00149	78.5083	0.00114	74.5484	0.002	77.9986	0.000873002	-0.59983	-0.00346	-0.50856	-0.01131	-0.5163	-0.0087	-0.5735	-0.01705
		83.3104	0.00211	83.2856	0.00233			12.0984	74.9784	0.00149	78.5885	0.00114	74.6246	0.002	78.0789	0.000872578	-0.5973	-0.00349	-0.4972	-0.01157	-0.50999	-0.00886	-0.56784	-0.01732
		83.5056	0.00184	83.4808	0.00236			12.1383	75.0642	0.00149	78.6687	0.00114	74.7008	0.002	78.1592	0.000872156	-0.5877	-0.00361	-0.49257	-0.01168	-0.4972	-0.00921	-0.5545	-0.01796
		83.7008	0.00117	83.6761	0.00281			12.1781	75.15	0.00149	78.7489	0.00114	74.777	0.002	78.2395	0.000871734	-0.58485	-0.00364	-0.4781	-0.01202	-0.49313	-0.00932	-0.55095	-0.01814
		83.8961	0.000932	83.8714	0.00287			12.218	75.2358	0.00149	78.8291	0.00114	74.8532	0.002	78.3198	0.000871314	-0.578	-0.00373	-0.47658	-0.01206	-0.4781	-0.00975	-0.5354	-0.01894
		84.0914	0.000568	84.0668	0.00252			12.2578	75.3216	0.00149	78.9092	0.00114	74.9294	0.002	78.4001	0.000870895	-0.56988	-0.00384	-0.46059	-0.01246	-0.47627	-0.0098	-0.53406	-0.01902
		84.2868	0.000863	84.2621	0.00182			12.2977	75.4074	0.00148	78.9894	0.00114	75.0056	0.002	78.4804	0.000870478	-0.5683	-0.00386	-0.4591	-0.0125	-0.45941	-0.01031	-0.51717	-0.01995
		84.4821	0.000768					12.3376	75.4932	0.00148	79.0696	0.00114	75.0818	0.002	78.5607	0.000870061	-0.5587	-0.004	-0.4446	-0.01289	-0.4591	-0.01032	-0.5163	-0.02
								12.3774	75.579	0.00148	79.1498	0.00113	75.158	0.002	78.6411	0.000869646	-0.5549	-0.00406	-0.44	-0.01301	-0.44255	-0.01085	-0.50028	-0.02094
								12.4173	75.6647	0.00148	79.2299	0.00113	75.2342	0.00199	78.7214	0.000869232	-0.549	-0.00414	-0.42861	-0.01333	-0.44	-0.01094	-0.4972	-0.02112
								12.4572	75.7506	0.00148	79.3101	0.00113	75.3104	0.00199	78.8017	0.000868819	-0.53993	-0.00429	-0.4209	-0.01356	-0.42569	-0.01143	-0.48338	-0.02199
								12.497	75.8363	0.00148	79.3903	0.00113	75.3866	0.00199	78.882	0.000868408	-0.5393	-0.0043	-0.41263	-0.0138	-0.4209	-0.0116	-0.4781	-0.02233
								12.5369	75.9221	0.00148	79.4705	0.00113	75.4628	0.00199	78.9623	0.000867997	-0.5297	-0.00446	-0.4018	-0.01414	-0.40883	-0.01205	-0.46649	-0.02311
								12.5768	76.0079	0.00147	79.5507	0.00113	75.539	0.00199	79.0426	0.000867588	-0.52495	-0.00454	-0.39664	-0.0143	-0.4018	-0.01232	-0.4591	-0.02362
								12.6166	76.0937	0.00147	79.6308	0.00113	75.6152	0.00199	79.1229	0.00086718	-0.52	-0.00463	-0.3827	-0.01477	-0.39197	-0.01271	-0.4496	-0.02429
								12.6565	76.1795	0.00147	79.711	0.00113	75.6914	0.00199	79.2032	0.000866773	-0.5104	-0.00481	-0.38065	-0.01484	-0.3827	-0.0131	-0.44	-0.025
								12.6964	76.2653	0.00147	79.7912	0.00113	75.7675	0.00199	79.2835	0.000866368	-0.50998	-0.00482	-0.36466	-0.01543	-0.37511	-0.01343	-0.43271	-0.02556
								12.7363	76.3511	0.00147	79.8714	0.00113	75.8438	0.00199	79.3638	0.000865964	-0.5007	-0.005	-0.3636	-0.01547	-0.3636	-0.01396	-0.4209	-0.02649
								12.7762	76.4369	0.00147	79.9515	0.00113	75.92	0.00199	79.4441	0.000865561	-0.495	-0.00513	-0.34867	-0.01607	-0.35825	-0.01422	-0.41581	-0.0269
								12.816	76.5227	0.00147	80.0317	0.00113	75.9962	0.00199	79.5245	0.000865159	-0.491	-0.00522	-0.3446	-0.01624	-0.3446	-0.01492	-0.4018	-0.02808
								12.8559	76.6085	0.00146	80.1119	0.00113	76.0723	0.00199	79.6048	0.000864758	-0.4814	-0.00544	-0.33268	-0.01678	-0.34139	-0.01509	-0.39892	-0.02833
								12.8958	76.6943	0.00146	80.1921	0.00113	76.1485	0.00199	79.6851	0.000864358	-0.48003	-0.00548	-0.3255	-0.01713	-0.3255	-0.01601	-0.3827	-0.02979
								12.9357	76.7801	0.00146	80.2723	0.00112	76.2247	0.00199	79.7654	0.00086396	-0.4717	-0.00569	-0.3167	-0.01759	-0.32453	-0.01607	-0.38203	-0.02985
								12.9756	76.8659	0.00146	80.3524	0.00112	76.3009	0.00199	79.8457	0.000863563	-0.46505	-0.00588	-0.3064	-0.01816	-0.30767	-0.01718	-0.36514	-0.03147
								13.0155	76.9517	0.00146	80.4326	0.00112	76.3771	0.00199	79.926	0.000863167	-0.4621	-0.00596	-0.30071	-0.01851	-0.3064	-0.01727	-0.3636	-0.03162
								13.0553	77.0375	0.00146	80.5128	0.00112	76.4533	0.00198	80.0063	0.000862772	-0.4524	-0.00626	-0.2873	-0.01939	-0.29082	-0.01847	-0.34825	-0.03319
								13.0952	77.1233	0.00146	80.593	0.00112	76.5295	0.00198	80.0866	0.000862378	-0.45008	-0.00634	-0.28472	-0.01958	-0.2873	-0.01876	-0.3446	-0.03358
								13.1351	77.2091	0.00146	80.6731	0.00112	76.6057	0.00198	80.1669	0.000861986	-0.4428	-0.0066	-0.26873	-0.02084	-0.27396	-0.01998	-0.33135	-0.03502
								13.175	77.2948	0.00145	80.7533	0.00112	76.6819	0.00198	80.2472	0.000861594	-0.4351	-0.00689	-0.2682	-0.02089	-0.2682	-0.02056	-0.3255	-0.03568
								13.2149	77.3807	0.00145	80.8335	0.00112	76.7581	0.00198	80.3275	0.000861204	-0.4331	-0.00698	-0.25274	-0.02237	-0.2571	-0.0218	-0.31446	-0.03697
								13.2548	77.4664	0.00145	80.9137	0.00112	76.8343	0.00198	80.4078	0.000860815	-0.4235	-0.0074	-0.2491	-0.02276	-0.2491	-0.0228	-0.3064	-0.03794
								13.2947	77.5522	0.00145	80.9939	0.00112	76.9105	0.00198	80.4881	0.000860427	-0.42013	-0.00756	-0.23675	-0.02423	-0.24024	-0.02403	-0.29757	-0.03903
								13.3346	77.638	0.00145	81.074	0.00112	76.9867	0.00198	80.5684	0.00086004	-0.4138	-0.00789	-0.23	-0.02515	-0.23	-0.02565	-0.2873	-0.04036
								13.3745	77.7238	0.00145	81.1542	0.00112	77.0629	0.00198	80.6488	0.000859654	-0.40515	-0.00838	-0.22077	-0.02655	-0.22338	-0.02682	-0.28068	-0.04124
								13.4144	77.8096	0.00145	81.2344	0.00112	77.1391	0.00198	80.7291	0.00085927	-0.4041	-0.00845	-0.211	-0.02824	-0.211	-0.02932	-0.2682	-0.04295
								13.4543	77.8954	0.00144	81.3146	0.00112	77.2153	0.00198	80.8094	0.000858887	-0.3945	-0.00909	-0.20478	-0.02945	-0.20652	-0.03035	-0.26378	-0.04358
								13.4942	77.9812	0.00144	81.3947	0.00111	77.2915	0.00198	80.8897	0.000858504	-0.39018	-0.00941	-0.1919	-0.03236	-0.1919	-0.03423	-0.2491	-0.04573
								13.5341	78.067	0.00144	81.4749	0.00111	77.3677	0.00198	80.97	0.000858123	-0.3848	-0.00984	-0.18879	-0.03315	-0.18966	-0.03491	-0.24689	-0.04607
								13.574	78.1528	0.00144	81.5551	0.00111	77.4439	0.00198	81.0503	0.000857743	-0.3752	-0.01071	-0.1728	-0.0379	-0.1728	-0.04086	-0.23	-0.04872
								13.6139	0.00122
								13.6538	0.00155
								13.6937	0.00151
								13.7336	0.00148
								13.7735	0.00297
								13.8134	0.00349
								13.8533	0.00315
								13.8932	0.00101
								13.9332	0.00197
								13.9731	0.00292
								14.013	0.00309
								14.0529	0.00318
								14.0928	0.0022
								14.1327	0.00164
								14.1726	0.00247
								14.2125	0.00165
								14.2524	0.00148
								14.2924	0.00162
								14.3323	0.00217
								14.3722	0.00267
								14.4121	0.00258
								14.452	0.00245
								14.4919	0.00304
								14.5318	0.00364
								14.5718	0.00348
								14.6117	0.00225
								14.6516	0.00278
								14.6915	0.00176
								14.7314	0.00155
								14.7713	0.00153
								14.8113	0.00107
								14.8512	0.000474
								14.8911	0.00101
								14.931	0.00323
								14.9709	0.00275
								15.0108	0.00291
								15.0508	0.0027
								15.0907	0.00263
								15.1306	0.00258
								15.1705	0.00375
								15.2104	0.00325
								15.2503	0.00168
								15.2902	0.000579
								15.3301	9.5e-05
								15.3701	-0.000321
								15.41	7.4e-05
								15.4499	0.000805
								15.4898	0.0007
								15.5297	0.000842
								15.5696	0.00132
								15.6095	0.00285
								15.6494	0.00244
								15.6893	0.00184
								15.7292	0.00102
								15.7691	0.0006
								15.8091	0.00182
								15.849	0.00206
								15.8889	0.00291
								15.9288	0.00373
								15.9687	0.00307
								16.0086	0.00187
								16.0485	0.00264
								16.0884	0.00174
								16.2708	0.00319
								16.4735	0.00311
								16.6761	0.00277
								16.8786	0.00262
								17.081	0.00306
								17.2834	0.00344
								17.4857	0.00366
								17.6879	0.00375
								17.8901	0.00291
								18.0922	0.00287
								18.2942	0.00276
								18.4961	0.00352
								18.698	0.00333
								18.8998	0.00238
								19.1015	0.0022
								19.3032	0.00137
								19.5048	0.001
								19.7063	0.00226
								19.9077	0.00235
								20.1091	0.00325
								20.3104	0.00333
								20.5117	0.00294
								20.7128	0.00318
								20.9139	0.00278
								21.115	0.00308
								21.316	0.00308
								21.5169	0.00237
								21.7177	0.00228
								21.9185	0.00226
								22.1192	0.00274
								22.3198	0.00384
								22.5204	0.00325
								22.7209	0.00283
								22.9213	0.0028
								23.1217	0.00185
								23.322	0.00222
								23.5222	0.00241
								23.7224	0.00288
								23.9225	0.00185
								24.1226	0.00152
								24.3226	0.00147
								24.5225	0.00295
								24.7223	0.0025
								24.9221	0.00265
								25.1219	0.0028
								25.3215	0.00427
								25.5212	0.004
								25.7207	0.00416
								25.9202	0.00285
								26.1196	0.00278
								26.319	0.00317
								26.5183	0.0031
								26.7176	0.00305
								26.9168	0.00312
								27.1159	0.00266
								27.315	0.00192
								27.514	0.00181
								27.7129	0.00218
								27.9118	0.00243
								28.1106	0.00242
								28.3094	0.00252
								28.5081	0.00251
								28.7068	0.00179
								28.9054	0.00216
								29.104	0.00312
								29.3024	0.00223
								29.5009	0.00195
								29.6993	0.00156
								29.8976	0.0023
								30.0958	0.00374
								30.2941	0.00365
								30.4922	0.00255
								30.6903	0.00352
								30.8884	0.00301
								31.0864	0.00213
								31.2843	0.00232
								31.4822	0.00213
								31.68	0.0035
								31.8778	0.00273
								32.0756	0.00335
								32.2732	0.00308
								32.4709	0.0029
								32.6685	0.00267
								32.866	0.00151
								33.0635	0.00256
								33.2609	0.0023
								33.4583	0.00365
								33.6556	0.00365
								33.8529	0.00353
								34.0501	0.00371
								34.2473	0.0024
								34.4444	0.00118
								34.6415	0.00249
								34.8385	0.00358
								35.0355	0.00325
								35.2324	0.00322
								35.4293	0.00175
								35.6261	0.00202
								35.8229	0.00264
								36.0197	0.00188
								36.2164	0.0025
								36.413	0.00296
								36.6096	0.00438
								36.8062	0.00437
								37.0027	0.00429
								37.1992	0.00296
								37.3956	0.00294
								37.592	0.00328
								37.7884	0.00282
								37.9847	0.00198
								38.1809	0.00216
								38.3771	0.0016
								38.5733	0.00165
								38.7694	0.00192
								38.9655	0.00274
								39.1616	0.00198
								39.3576	0.00228
								39.5535	0.00203
								39.7495	0.00206
								39.9453	0.0017
								40.1412	0.00235
								40.337	0.00139
								40.5327	0.00263
								40.7285	0.00224
								40.9242	0.00276
								41.1198	0.00315
								41.3154	0.0028
								41.511	0.00292
								41.7065	0.00275
								41.902	0.00318
								42.0975	0.00215
								42.2929	0.00298
								42.4883	0.00231
								42.6836	0.00194
								42.8789	0.00226
								43.0742	0.00223
								43.2694	0.00321
								43.4646	0.00363
								43.6598	0.00377
								43.855	0.00248
								44.0501	0.00152
								44.2451	0.00178
								44.4402	0.00149
								44.6352	0.00182
								44.8301	0.00235
								45.0251	0.00236
								45.22	0.00292
								45.4149	0.00238
								45.6097	0.00112
								45.8045	-0.000195
								45.9993	-0.000347
								46.1941	0.000668
								46.3888	0.00211
								46.5835	0.00187
								46.7781	0.00175
								46.9728	0.00233
								47.1674	0.00293
								47.362	0.00245
								47.5565	0.00255
								47.751	0.00236
								47.9455	0.003
								48.14	0.00258
								48.3344	0.00193
								48.5288	0.00165
								48.7232	0.00145
								48.9175	0.00135
								49.1119	0.00142
								49.3062	0.00187
								49.5004	0.00254
								49.6947	0.00158
								49.8889	0.000963
								50.0831	0.00137
								50.2773	0.00187
								50.4714	0.000963
								50.6656	0.00105
								50.8597	0.0014
								51.0538	0.00117
								51.2478	0.000721
								51.4419	0.00134
								51.6359	0.00124
								51.8299	0.00141
								52.0239	0.0014
								52.2178	0.00212
								52.4117	0.00202
								52.6056	0.00155
								52.7995	0.00133
								52.9934	0.00132
								53.1873	0.00145
								53.3811	0.00232
								53.5749	0.00222
								53.7687	0.00213
								53.9625	0.00161
								54.1563	0.00173
								54.35	0.00264
								54.5437	0.00202
								54.7375	0.00102
								54.9311	0.00167
								55.1248	0.00108
								55.3185	0.000742
								55.5121	0.0004
								55.7058	0.00162
								55.8994	0.00186
								56.093	0.0022
								56.2866	0.00165
								56.4802	0.00126
								56.6737	0.000547
								56.8673	0.00115
								57.0608	0.00206
								57.2543	0.00231
								57.4478	0.00184
								57.6414	0.00205
								57.8348	0.00223
								58.0283	0.00191
								58.2218	0.00168
								58.4152	0.00121
								58.6087	0.00198
								58.8021	0.00215
								58.9955	0.00252
								59.189	0.00151
								59.3824	0.00172
								59.5758	0.000763
								59.7692	0.000595
								59.9625	0.00152
								60.1559	0.00107
								60.3493	0.0017
								60.5426	0.00221
								60.736	0.00238
								60.9294	0.00203
								61.1227	0.00142
								61.316	0.00161
								61.5093	0.0019
								61.7027	0.00249
								61.896	0.00165
								62.0893	0.00152
								62.2826	0.00179
								62.4759	0.000426
								62.6692	-0.000258
								62.8625	0.000147
								63.0558	0.000911
								63.2491	0.000389
								63.4424	0.00146
								63.6357	0.00133
								63.829	0.0013
								64.0223	0.00121
								64.2156	0.00147
								64.4089	0.00209
								64.6022	0.00177
								64.7955	0.00106
								64.9888	0.00249
								65.1821	0.000384
								65.3754	8.4e-05
								65.5687	0.0013
								65.762	0.000679
								65.9553	0.000411
								66.1486	0.00124
								66.3419	0.00176
								66.5352	0.00136
								66.7285	0.0019
								66.9219	0.00218
								67.1152	0.0022
								67.3085	0.0023
								67.5018	0.00181
								67.6952	0.00248
								67.8885	0.00251
								68.0819	0.00202
								68.2752	0.00252
								68.4686	0.00278
								68.6619	0.00241
								68.8553	0.00162
								69.0487	0.0024
								69.2421	0.00297
								69.4355	0.00256
								69.6289	0.00113
								69.8223	0.00167
								70.0157	0.00224
								70.2092	0.00293
								70.4026	0.00307
								70.5961	0.00162
								70.7896	0.00133
								70.983	0.000905
								71.1765	0.00134
								71.37	0.000716
								71.5635	0.00125
								71.7571	0.00246
								71.9506	0.00253
								72.1442	0.00152
								72.3377	0.000358
								72.5313	0.000226
								72.7249	0.000263
								72.9185	-7.9e-05
								73.1122	-0.000553
								73.3058	0.000758
								73.4995	0.00172
								73.6931	0.00112
								73.8868	0.00195
								74.0805	0.00191
								74.2743	0.00133
								74.468	0.00142
								74.6618	0.00151
								74.8555	0.00244
								75.0493	0.0019
								75.2431	0.00115
								75.437	0.000195
								75.6308	0.000311
								75.8247	0.00112
								76.0186	0.000474
								76.2125	0.00108
								76.4064	0.00164
								76.6004	0.00145
								76.7944	0.00124
								76.9884	0.00212
								77.1824	0.00151
								77.3764	0.00105
								77.5705	0.000863
								77.7646	0.00126
								77.9587	0.00197
								78.1528	0.00162
								78.347	0.000968
								78.5412	0.000442
								78.7354	0.00223
								78.9297	0.00284
								79.1239	0.00427
								79.3182	0.00247
								79.5125	0.00325
								79.7069	0.0027
								79.9012	0.00243
								80.0956	0.00113
								80.29	0.00125
								80.4845	0.00152
								80.679	0.0015
								80.8735	0.00142
								81.068	0.000747
								81.2626	0.00133
								81.4572	0.002
								81.6518	0.00176
								81.8465	0.00122
								82.0412	0.00202
								82.2359	0.00206
								82.4307	0.00192
								82.6255	0.00245
								82.8203	0.00148
								83.0151	0.00132
								83.21	0.00126
								83.4049	0.00155
								83.5999	0.00322
								83.7949	0.00238
								83.9899	0.00252
								84.185	0.00281
								84.3801	0.00277
								84.5752	0.00305
								84.7704	0.00185
								84.9656	0.00193
								85.1608	0.000958
								85.3561	0.00189
								85.5514	0.00282
								85.7468	0.0027
								85.9421	0.00247
