# Supplementary material for: Direct time-resolved observation of surface-bound carbon dioxide radical anions on metallic nanocatalysts
Source: Nat Commun. 2023 Nov 6;14:7116. doi: 10.1038/s41467-023-42936-6 (PMC10628153; doi:10.1038/s41467-023-42936-6)
Supplement: Supplementary file 4 — Source Data [file 41467_2023_42936_MOESM4_ESM.zip › Source Data/Figure 1/Figure 1l.xlsx]

## Sheet: Sheet1
Figure 1k
0.0043	0.0006	0.0111	-0.0041	0.0074	0	-0.0113	-0.0061	-0.0085	-0.007	0.0018	0.0019	-0.0068	-0.0067	-0.0116	-0.0015	0.001	0.0007	0.0018	0.0069	0.0053	0.0054	0.0062	-0.0056	-0.0074	-0.0077	-0.0065	-0.0008	-0.0007	0.004	0.007	-0.0064	0.0106	0.0094	0.0018	0.0043	0.0065	0.012	0.0067	-0.0016	-0.0066	-0.0103	-0.0004	-0.0021	0.0011	-0.0006	-0.0173	-0.0218	-0.0058	-0.0139
-0.0037	0.0028	0.0046	-0.0091	-0.0131	-0.0082	-0.0081	0.0003	0.0031	-0.0049	0.0118	0.0021	0.0038	0.0141	-0.003	0.007	0.0002	-0.0082	0.0076	-0.0001	0.0021	0	0.0007	0.0002	0.0027	-0.0083	-0.0139	-0.0012	0.0083	0.0099	0.004	0.0049	0.0129	0.0066	0.0008	0.0069	0.0082	0.0018	0.0221	0.0115	0.0017	-0.0072	0.0005	0.0034	-0.004	-0.0063	-0.0078	0.0032	0.0054	0.011
-0.0061	-0.0005	0.0016	-0.0081	-0.007	-0.0044	0.0015	0.0039	0.0053	-0.0015	0.0142	0.0107	0.0069	0.0027	-0.0036	0.0002	-0.0115	-0.0023	0.0005	0.0096	0.0062	0.0043	0.0031	0.012	0.0071	-0.0015	-0.001	-0.006	0.0068	0.0108	0.0095	0.0185	0.0017	0.0004	0.0057	0.0069	-0.0007	0.0039	0.002	0.0035	-0.0031	0.0066	0.0001	0.0049	0.0004	0.009	0.0011	0.0009	-0.0006	0.0178
-0.0112	-0.0128	0.0022	-0.004	-0.0046	-0.0045	-0.0051	-0.003	0.0017	0.0046	0.0118	0.0138	0.0169	0.0056	0.0085	-0.0018	-0.0037	-0.0021	0.0112	0.0105	0.016	0.0155	0.0002	0.0102	0.0082	-0.0004	0.0037	0.0067	0.0113	0.0188	0.0139	0.0189	0.0073	0.0038	0.0145	0.0038	-0.0039	-0.0041	-0.0109	-0.0082	-0.004	0.0021	0.0011	0.0081	-0.0017	-0.0016	-0.0029	0	0.0048	0.002
-0.0034	-0.0041	0.0022	-0.0024	-0.0065	-0.0032	0.0003	0.0001	0.0085	-0.0006	-0.0011	-0.0001	0.01	0.0018	0.0026	0.0028	0.0064	0.0083	0.0012	0.0027	0.0055	0.0051	-0.0127	-0.0041	-0.0024	-0.0008	0.0003	-0.0044	-0.0067	0.0051	0.0129	0.0077	0.0141	0.0063	0.0068	-0.0058	0.0057	0.0066	-0.0063	-0.0065	0.0004	-0.007	-0.0081	-0.003	-0.0126	-0.0172	-0.003	-0.0011	-0.001	0.0045
0.0041	0.0099	-0.0126	-0.0021	-0.0073	-0.0086	-0.004	-0.0057	0.0042	0.0056	-0.0056	0.0006	0.0062	0.01	0.0135	0.0093	0.009	0.0104	-0.0008	0.0092	0.0103	-0.0036	-0.0102	-0.0122	-0.0127	-0.0036	-0.0067	-0.0121	-0.0087	0.0044	0.0043	0.013	0.011	0.0145	-0.0036	0.0015	0.0106	0.0027	-0.0136	-0.0135	-0.0011	-0.0037	0.0005	-0.0012	-0.0098	-0.0114	-0.0025	0.0042	-0.0033	0.0061
0.0066	0.0051	-0.003	-0.0098	-0.0016	-0.0076	-0.0137	-0.0097	-0.0034	0.0058	0.0046	-0.0081	-0.01	0.0062	0.0016	0.0122	0.008	0.0109	0.0105	0.0022	-0.0009	0	0.008	-0.0038	-0.0103	-0.0119	-0.0103	-0.0119	-0.0011	-0.0078	0.0003	0.0055	0.0133	0.0017	0.004	0.0029	-0.0032	0.0023	-0.0078	-0.0034	-0.0002	-0.0006	0.0027	-0.0019	-0.0014	0.0025	0.0017	0.0097	0.0037	0.009
0.0018	0.0099	-0.0026	0.0022	0.001	-0.0025	-0.002	0.0025	0.0048	0.0041	0.0057	-0.0109	-0.0107	-0.0051	-0.0092	0.0034	0.0045	0.0126	0.0151	0.0065	0.0031	0.0052	0.008	-0.0004	0.0013	-0.002	-0.0105	-0.0003	-0.0057	-0.0065	-0.0002	0	0.0087	0.005	-0.0025	-0.0028	-0.0017	-0.008	-0.0077	-0.0019	-0.0006	0.0037	0.0047	0.0013	0.0028	-0.007	-0.0068	0.007	0.0098	0.0128
-0.0054	-0.0041	0.0012	0.0133	0.0046	-0.0081	-0.005	-0.0044	-0.003	0.011	0.013	0.0077	-0.0019	-0.001	0.0019	0.003	-0.008	-0.0024	0.0074	0.0023	0.0007	0.0117	0.0072	0.0042	-0.0075	-0.0003	-0.006	0.0047	-0.0106	-0.0078	-0.006	-0.0172	-0.0032	-0.0098	-0.0154	-0.0062	0.0006	-0.002	0.0018	0.003	-0.0013	0.0039	0.0004	0.0053	0.0047	-0.0115	-0.0222	-0.0041	0.0098	0.0008
-0.0055	-0.0055	0.0048	-0.0004	0.0001	-0.0045	-0.0107	-0.0097	-0.0045	0.0052	0.0161	0.0247	0.016	0.0118	0.0052	-0.0032	0.001	0.0019	-0.0028	-0.0016	0.0039	0.0069	-0.0029	0.0018	-0.0174	-0.0066	0.003	0.0081	-0.0001	-0.0059	-0.0092	-0.0183	-0.0105	-0.0207	-0.0113	-0.0089	-0.0123	0.0021	-0.0092	0.0003	0.0038	-0.001	-0.0029	-0.0089	-0.0076	-0.0071	-0.0186	-0.0135	-0.0048	-0.0068
-0.0007	0.0023	-0.0023	-0.005	-0.006	0.0024	-0.0134	-0.0075	-0.0024	-0.0027	0.0078	0.0173	0.0123	0.0077	0.0055	-0.0046	-0.003	0.0026	-0.0002	-0.0065	-0.0024	0.0014	-0.0123	-0.0066	-0.0114	-0.0125	0.0038	0.0017	-0.0015	-0.016	-0.0134	-0.0102	-0.012	-0.0174	-0.0241	-0.0038	-0.01	-0.0001	-0.0034	-0.0011	-0.0022	-0.0045	-0.0058	-0.0084	-0.0023	0.003	0.0014	-0.0076	-0.013	-0.0052
0.0069	0.0026	0.0061	-0.0038	-0.0042	-0.001	-0.0021	-0.0133	-0.0105	-0.0025	-0.0002	0.0049	0.0118	0.0036	0.0078	0.0016	0.0054	0.0091	0.0037	0.001	-0.0084	-0.0061	0.0035	0.0043	-0.0005	-0.007	-0.0052	-0.0014	-0.0034	-0.0088	-0.0108	-0.0112	-0.0085	-0.0057	-0.0038	0.0005	-0.0091	-0.0104	0.0023	-0.0013	0.0008	0.0039	0.0052	0.0031	0.01	0.0107	0.0028	-0.0091	0.0027	0.0045
0.0126	0.0062	0.0097	0.0019	0.0053	0.0047	-0.0019	-0.0058	-0.009	-0.0074	-0.0126	-0.0016	0.005	0.003	0.0067	0.0018	0.0029	0.0032	0.0097	-0.0104	-0.0053	-0.0044	0.0112	0.0111	0.0065	-0.0018	-0.0078	-0.0023	-0.003	0.0012	0.0091	0.0015	-0.0038	-0.0081	-0.0018	-0.0102	-0.0136	0.0013	0.0036	0.0057	-0.0016	0.0097	0.0095	0.0104	0.0097	0.0024	0.0036	-0.0094	0.0048	0.0052
0.0112	0.0147	0.0177	0.0064	0.0144	0.0077	-0.0017	0.0012	0.0045	0.0005	-0.0025	0.0025	0.0041	0.0162	0.0084	0.0027	-0.0012	-0.0029	0.0081	-0.0069	-0.0175	-0.0096	-0.0018	0.0044	0.0054	-0.0047	-0.0081	-0.0097	-0.0048	0.0043	0.0163	0.0078	-0.0066	-0.0081	0.0023	0.0018	-0.0034	0.0062	-0.0015	-0.0088	-0.001	0.0101	0.0035	-0.0006	0.0045	0.0026	0.0029	0.0046	0.0054	0.0099
0.016	0.0185	0.0238	0.0134	0.0043	-0.001	-0.0007	0.0083	0.0014	0.0012	0.0022	-0.002	0.0032	0.0041	0.0065	0.0077	-0.0045	0.0001	0.0095	0.0039	-0.0037	-0.0042	0.0031	-0.0036	0.0067	0.0007	0.0013	0.0008	-0.0042	-0.003	0.0023	0.0055	0.0045	-0.0019	0.0048	0.0055	0.003	-0.001	0	-0.0016	0.0036	0.0097	-0.0019	-0.0053	0.0008	-0.0001	0.0009	-0.0043	0.01	0.0135
0.0116	0.0107	0.0157	0.0029	-0.0024	-0.0073	-0.0001	0.0111	0.0094	0.0055	0.0139	0.0066	0.0027	-0.0018	0.0045	0.0136	0.0067	0.0057	0.0067	0.0034	-0.003	0.0098	0.0021	0.0041	0.0111	0.0133	0.0025	0.0056	0.0046	-0.0024	0.0012	-0.0034	-0.0023	-0.0013	0.0095	0.0084	0.0062	0.0052	0.0053	0.0037	0.0065	0.0059	-0.0035	-0.0092	-0.0056	0.0033	0.0106	0.0113	0.0093	0.0019
0.0131	0.0131	0.0116	0.0057	-0.0012	-0.0036	-0.0009	0.0057	-0.0002	0.0087	0.0106	0.0153	0.008	0.0024	0.0085	0.0099	0.007	-0.0034	0.008	0.0054	0.0087	0.0087	0.0046	0.0055	0.0129	0.0135	0.007	0.0075	0.0078	0.0073	0.005	0.0016	0.0005	0.0145	0.0136	0.0077	0.0067	0.0038	0.0041	0.0024	-0.0017	0.0034	0.0044	0.002	-0.0049	0	0.0142	0.0184	0.0121	0.0054
0.0107	0.0085	-0.002	0.0003	-0.0016	-0.0052	-0.0015	-0.0025	-0.0005	-0.0004	0.0082	0.0116	0.0062	0.0065	0.0063	0.0054	-0.0071	-0.0068	0	0.0042	0.002	0.0032	0.0021	-0.0007	0.0102	0.0011	0.0026	0.0007	0.0063	0.0044	0.0032	0.0117	0.0053	0.0072	0.0046	-0.0013	0.0053	-0.0018	-0.0099	-0.0037	-0.009	-0.0076	0.0049	0.0092	0.0026	0.0062	0.0166	0.0144	0.0108	-0.0017
0.0031	0.0066	0	-0.006	-0.0019	-0.0051	0.0049	0.0085	0.0103	0.0039	0.0033	0.0001	0.007	0.0182	0.0089	0.012	-0.0001	-0.0114	0.0047	0.0067	0.0063	0.0018	0.0067	0.0042	0.003	-0.0087	-0.0074	0.0135	0.0198	0.0091	0.001	0.0073	0.0004	-0.0009	-0.0025	0.0003	0.0019	-0.0057	-0.008	0.0038	0.006	0.0003	0.0117	0.0016	0	0.0028	0.0091	0.0013	0.0039	0.0035
0.0037	-0.0069	-0.0074	-0.0016	-0.0081	0.0087	0.0054	0.0067	-0.0002	-0.0013	0.0016	0.0027	0.0035	0.0069	0.0034	0.0031	-0.0028	-0.0047	-0.0021	0.0079	0.0109	0.0097	0.0066	0.0002	0	0.0015	0.0019	0.0165	0.0053	0.008	0.0016	0.0068	0.0076	-0.005	-0.005	-0.0079	0.0041	-0.0011	-0.0037	0.0117	0.0162	0.0014	0.0044	0.0018	0.0007	0.0009	-0.0094	-0.0052	0.0058	0.0071
-0.0002	-0.0078	-0.0043	-0.0025	0.005	0.0057	0.0045	-0.0031	-0.0034	-0.0006	-0.0002	-0.0004	-0.0019	0.005	0.0075	-0.0013	-0.0016	0.0048	0.0127	0.0084	-0.0034	0.0018	-0.0015	-0.0093	-0.003	-0.0029	0.0039	-0.0029	-0.0031	0.0097	-0.0008	-0.0026	0.0013	0.0027	-0.0018	0.0035	0.0012	0.0001	0.0033	0.0095	-0.0024	-0.0053	-0.0068	-0.0126	0.0021	-0.0021	0.0012	-0.0098	-0.0008	0.0139
0.0007	0.0041	-0.0051	0.0044	0.0078	0.0021	0.003	0.0033	-0.0019	0.0005	-0.0002	-0.0069	-0.0075	0.0046	0.0018	-0.0025	-0.0124	-0.0026	0.0076	0.0133	0.0007	-0.0066	-0.0042	-0.0069	-0.0021	0.001	0.0007	-0.0066	0.0045	0.0059	-0.0035	-0.0047	-0.0077	-0.0108	-0.0001	0.0006	-0.0015	0.0007	-0.004	-0.0053	-0.013	-0.0109	-0.0103	-0.0165	-0.0015	-0.0129	-0.0114	-0.0144	-0.0041	0.001
-0.0128	-0.0018	0.0025	0.0118	0.0111	-0.0005	0.0012	0.0045	-0.0057	-0.0032	0.0067	0.0011	-0.009	-0.0026	-0.0062	-0.0153	-0.0124	-0.0071	-0.0025	0.0031	-0.0007	0.0007	0.0015	-0.0069	-0.0135	-0.0005	-0.0061	-0.01	0.0038	0.0062	-0.0057	-0.0055	-0.0132	-0.0083	0.0002	0.0031	0.0039	-0.002	-0.0196	-0.0139	-0.0148	-0.0079	-0.0016	-0.0034	-0.0053	-0.0127	-0.0173	-0.0108	-0.0062	-0.0034
-0.0082	0.0013	0.0009	0.0087	0.0081	-0.0044	-0.0011	0.0002	0.0039	-0.0084	-0.0051	-0.0029	-0.0017	-0.0006	-0.0059	-0.0011	-0.0053	-0.0025	0.0005	0.0079	-0.0003	0.0033	0.0023	-0.0061	-0.0029	-0.0085	-0.0023	-0.009	-0.0061	-0.0072	0.0031	0.0023	0.001	-0.0021	0.0045	0.0061	-0.0062	-0.0094	-0.0115	-0.0152	-0.0037	0.0025	0.0004	-0.0053	-0.0076	-0.0119	-0.006	-0.0049	-0.0005	-0.0046
-0.0071	-0.0015	0.0013	-0.0025	0.0005	-0.0061	-0.0087	-0.0063	-0.0011	-0.0041	-0.0072	-0.0052	0.0002	0.002	0.0027	-0.0016	-0.0014	-0.0034	0.003	0.0033	0.0037	0.0079	0.0047	0.0027	-0.0056	-0.009	-0.0074	-0.0042	-0.0013	0.0026	0.0039	0.0113	0.0123	0.0027	0.008	0.0012	-0.0038	-0.0106	-0.0045	-0.0003	-0.0003	0.0006	-0.0067	-0.0109	-0.0123	-0.0081	-0.0061	-0.0075	0.0095	0.0069
-0.0034	0.002	0.0023	-0.0011	-0.0073	-0.0093	-0.0138	0.0016	0.0029	0.0005	-0.0041	0.0024	0.0046	-0.0003	-0.0046	-0.0076	-0.0068	-0.003	-0.0055	0.0017	-0.0004	0.0074	0.0086	0.0067	-0.0021	-0.0051	-0.0053	-0.0002	0.0113	0.0091	0.0062	0.0005	0.0128	0.0116	0.011	0.0085	-0.0014	-0.0157	-0.0049	0.0025	0.0005	0.0033	0.0031	-0.0058	0.001	-0.003	0.0007	0.0034	0.0046	0.0037
0.0005	-0.0015	-0.0027	-0.0022	-0.0055	-0.0137	-0.0017	0.0036	0.0036	0.0001	0.0032	0.0018	0.0051	-0.0013	-0.0086	-0.0036	0.0023	-0.0011	0.0006	0.0025	-0.0018	0.0023	-0.0002	-0.0046	0.0005	0.0066	0.0002	0.0115	0.0126	0.0074	-0.0013	0.0024	0.0031	0.0016	0.0133	0.0136	0.003	-0.0044	0.001	-0.0018	-0.0065	0.004	0.0068	0.0101	0.0052	0.0044	-0.0026	-0.0075	0.0012	-0.0025
-0.0005	0.0048	-0.0002	-0.0016	-0.0078	-0.0138	-0.0071	-0.0012	0.0031	0.002	0.0078	0.0032	-0.0006	0.0067	0.0019	-0.0011	0.0042	0.0039	0.0051	0.008	0.0013	0.0006	-0.0022	-0.0052	0.006	0.0072	0.0032	0.005	0.0057	-0.0031	-0.0059	0.0049	-0.0052	0.0037	0.0097	0.0119	-0.0077	-0.002	-0.0014	-0.0143	-0.0071	-0.0008	0.0023	0.0086	0.0025	0.018	0.0117	0.0004	0.0025	-0.0007
0.0032	-0.002	0.0012	-0.0061	-0.0001	0.002	-0.0032	0.0057	0.0057	0.0025	0.0111	0.0063	-0.001	-0.0004	0.0045	-0.0032	-0.001	-0.0015	0.0022	0.0098	0.0052	-0.0035	-0.0074	-0.0042	0.004	-0.0034	-0.0071	-0.0073	-0.0016	-0.0085	-0.0027	-0.0025	-0.0069	-0.0056	0.0026	-0.0071	-0.008	-0.0043	-0.0092	-0.0202	-0.0131	-0.0042	-0.002	0.0012	0.0077	0.0077	0.0095	0.0031	-0.0042	0.0004
0.0048	0.0004	-0.0011	0.0062	0.0061	0.0109	0.0008	0.0005	-0.0062	0.0001	0.0068	0.0014	-0.0026	0.0008	-0.0049	0.0026	0.0032	-0.0046	0.0028	0.0109	0.0037	0.0005	-0.0012	0.0042	0.0146	-0.0025	-0.0125	-0.01	-0.0003	-0.0029	0.0011	0.006	-0.0081	-0.0062	-0.0076	-0.0049	0.0012	-0.0066	-0.0072	-0.0174	-0.0096	-0.0055	-0.0052	0.0016	-0.0024	0.0017	0.0057	-0.007	-0.0055	-0.0013
0.0098	0.0056	0.0108	0.0024	0.0069	0.0072	0.0069	0.002	0.0046	0.0001	-0.0001	-0.0016	-0.0032	-0.001	0.0001	-0.0017	-0.0037	-0.0037	-0.0002	0.0037	-0.0025	-0.0006	0.0036	0.0038	0.0084	0.0055	-0.0033	-0.0038	0.0028	0.001	0.0054	0.0056	0.0069	0.0025	0.0003	-0.0014	0.0068	0.003	-0.0024	-0.0103	-0.0034	0.0034	0.0022	0.0017	-0.0036	-0.0087	-0.0043	-0.0028	-0.0112	-0.0069
0.0053	-0.003	0.001	-0.0007	0.0051	0.01	0.0046	0.0041	0.0047	0.0065	-0.0001	-0.0033	-0.0005	0	0.003	-0.003	-0.0079	-0.0014	0	-0.0021	-0.0026	0.0055	0.0089	0.0062	-0.0022	-0.0028	-0.0057	-0.006	0.0072	0.0034	-0.0027	0.0031	0.011	0.004	0.0034	0.0025	0.0033	0.0005	0.0016	-0.0021	-0.0027	-0.0053	-0.0036	-0.0034	0.0021	0.0046	0.0012	-0.0012	0.0025	-0.0064
-0.0008	-0.0022	0.0016	-0.0053	-0.0038	0.0047	0.0054	0.0035	0.0056	0.0098	0.0056	0.0051	-0.0044	-0.0044	-0.0043	-0.0055	-0.0008	0.0018	0.0057	0.0009	0.0051	-0.0004	0.0032	0.0051	0.0008	-0.0055	-0.0063	-0.0059	-0.0007	0.0066	0.0041	0.0024	-0.0009	-0.0062	-0.0017	-0.0052	-0.0034	-0.004	0.0015	-0.0057	-0.0014	-0.0068	-0.0035	-0.0026	-0.0005	0.0039	0.0052	-0.0002	-0.0047	-0.0134
0.0032	0.0042	-0.0025	-0.0022	-0.0055	0.0037	0.0103	-0.0025	0.0001	0.0036	0.0015	0.0066	-0.0077	-0.0102	-0.0037	-0.0054	-0.0017	0.0002	0.0045	0.0038	-0.002	-0.0031	0	-0.0012	-0.0075	-0.002	-0.0027	-0.0117	-0.0118	-0.0016	0.0077	0.0008	-0.0024	-0.0041	-0.0059	-0.0059	-0.0044	-0.0019	-0.0056	0.0024	-0.0042	0.0022	0.0006	0.0007	-0.0016	-0.0076	0.0043	0.0044	-0.0017	-0.0047
0.0082	-0.0005	0.0001	-0.0025	0.0041	0.008	0.0037	-0.0022	-0.0015	-0.0071	0.004	-0.0002	-0.004	-0.0005	-0.0033	-0.0067	-0.0001	-0.002	0.0044	0.0074	0.0063	0.0059	0.0031	-0.0002	-0.0073	-0.002	-0.0032	-0.005	-0.0087	-0.0013	0.0051	0.0007	-0.0039	-0.0077	-0.0089	-0.0056	-0.0006	-0.0042	-0.0063	0.0056	0.0004	0.0083	0.0025	-0.0044	-0.0101	-0.0049	-0.0019	0.0061	0.0065	0.0005
0.0099	0.0054	0.0003	0.0016	0.0029	0.0105	0.0058	0.001	-0.0034	-0.0032	-0.0058	-0.008	0.004	-0.0018	0.0044	-0.0059	-0.0023	-0.0049	-0.0084	0.0056	0.0039	0.0068	0.0096	0.0042	0.0024	-0.0013	-0.0099	-0.0118	-0.0103	-0.0066	-0.0057	-0.0079	0.0007	0.0012	0.0086	0.0034	0.0008	-0.0073	-0.0153	-0.0016	-0.0027	0.0051	-0.0001	-0.0044	-0.0029	-0.0025	-0.0013	0.0039	0.0011	0.0064
0.0061	0.0056	0.0075	0.0006	-0.0054	0	0.0056	0.0045	0.0093	0.0016	-0.0058	-0.0016	-0.002	0.0029	0.0072	0.0005	-0.0055	-0.0086	-0.0009	0.004	0.0029	0.0077	0.0048	0.0074	0.0023	-0.0014	-0.0073	-0.0045	-0.008	-0.0103	-0.008	-0.0007	-0.0007	0.0042	0.0034	0.0058	0.0078	-0.0069	-0.0059	0.0043	0.0027	0	0.004	-0.0013	-0.0095	-0.0082	0.0021	0.0088	0.0007	0.0015
0.0006	-0.0004	-0.0001	-0.0014	-0.0088	-0.0033	0.0023	0.0018	0.0078	0.0012	0.0003	0.0018	-0.0023	-0.0005	0.0029	0.0025	-0.0069	0.0002	0.0065	0.0048	0.0029	0.003	0.0009	-0.003	-0.0061	-0.0016	-0.0024	-0.0046	-0.0018	-0.0044	-0.0069	-0.0025	-0.0012	0.0002	0.0041	-0.0005	-0.0024	0.0019	0.0021	0.0044	0.0032	-0.0014	0.0019	0.0063	-0.0019	-0.0063	0.0007	0.0068	0.0033	0.0043
0.0065	-0.0018	-0.0058	-0.0004	0.0035	0.0078	0.0038	0.005	0.0043	-0.0055	-0.0097	-0.0028	-0.0006	-0.003	0.0022	0.0028	-0.0022	0.0032	0.008	0.0035	0.0025	0.0048	-0.0018	0.0013	0.0025	-0.0009	-0.0029	-0.0021	-0.0024	-0.0042	-0.0017	-0.0003	-0.0054	0	0.0023	0.0057	-0.0008	0.0011	-0.0023	-0.0021	-0.0006	0.0071	0.0091	0.0042	0.0033	-0.0035	-0.0032	0.0036	0.0031	0.0023
0.0099	0.0044	-0.0022	0.0037	0.0059	0.0068	0.0072	-0.0034	0.0068	0.0037	-0.0064	-0.0052	-0.0042	0.0012	0.0007	0.0008	-0.0048	0.003	-0.0043	-0.0056	0.001	0.001	0.004	0.0026	0.0103	0.0099	-0.0002	0.0002	0.0043	-0.0045	-0.0016	0.0027	0.0011	0.0011	0.012	0.007	0.0001	0.0006	0.0022	-0.0038	-0.0009	0.0013	0.0061	0.0069	0.0045	0.0039	-0.003	-0.0086	-0.0075	0.0023
-0.0021	0.0092	0.004	0.0062	0.001	-0.0028	-0.0036	-0.0039	0.0043	0.0052	-0.0051	-0.0053	-0.003	-0.0027	0.0022	-0.0006	-0.0035	0.0006	0.0034	-0.0135	-0.002	-0.0044	0.0051	0.0061	0.0103	0.0052	-0.0002	-0.0046	0.0005	0.0007	-0.0005	0.0047	-0.0023	0.0007	0.0012	0.0103	0.0037	-0.0002	-0.0035	-0.0056	0.0018	-0.0014	0.0002	0.009	-0.0024	0.0039	0.0006	-0.0047	-0.0004	0.0024
-0.0018	0.0037	0.0056	0.0065	-0.0039	-0.0045	0.0036	0.0025	0.006	0.0064	0.0076	0.0068	-0.0029	-0.0038	-0.0028	-0.0031	0.0019	0.0025	0.0031	-0.0017	-0.0021	-0.0031	0.0039	0.0046	-0.0012	-0.0128	-0.0063	-0.0034	-0.0012	0.0028	0.0041	-0.002	0.0012	-0.0001	0.0023	0.0075	0.0062	0.0009	-0.0038	0.0036	0.0054	0.0063	-0.0016	0.0027	0.0016	0.0033	-0.0016	0.0017	0.0036	-0.0061
0.0034	-0.001	0.0022	0.0063	0.0013	-0.0031	0.0061	0.0091	0.0095	0.009	0.0049	0.0101	-0.0012	-0.0078	-0.0016	-0.0023	-0.0047	-0.0031	0.005	-0.0019	-0.0087	-0.0011	0.0048	0.0071	-0.0049	-0.0136	-0.0065	-0.0036	-0.0083	0.0021	0.0083	0.0049	-0.0024	-0.0025	0.0043	0.0119	0.0066	0.0004	-0.0036	-0.0044	0.0017	0.0018	0.0017	0.0057	0.0003	0.0032	-0.002	0.0047	-0.0009	-0.0043
0.0045	0	0.004	-0.0049	-0.0048	-0.0054	-0.0021	0.0089	0.007	0.0123	0.009	0.0017	-0.0058	-0.01	-0.0026	-0.0018	0.0027	0.002	0.0039	-0.0011	-0.0088	-0.0043	-0.0031	-0.0008	0.0023	0.0012	-0.0035	0.0032	-0.0028	0.0028	0.0091	0.0056	0.0065	0.0029	-0.0015	-0.0003	0.0015	-0.0047	-0.003	-0.0009	-0.0032	0.001	0.0005	-0.0007	-0.0022	0.0025	0.0038	0.0037	-0.0073	-0.0073
0.0045	0.0053	0.003	-0.005	-0.0136	-0.0069	0.0026	0.0115	0.0066	0.004	-0.0017	-0.001	-0.0042	-0.0048	-0.0058	-0.006	-0.0025	0.0041	0.0033	-0.0048	-0.0032	0.0056	-0.0033	-0.0002	0.002	0.0018	0.0049	0.0089	0.0069	0.0066	0.0061	-0.0034	0.002	0.0032	-0.001	-0.003	-0.0038	-0.004	-0.0051	-0.0025	-0.0029	-0.0019	-0.0068	-0.011	-0.0093	-0.0073	0.0016	0.0028	-0.0113	-0.0055
0.002	0.0064	0.0039	-0.007	-0.0003	-0.0032	-0.0003	0.0108	0.0079	0.0035	-0.0052	0.0051	0.0028	-0.0012	0	-0.0029	-0.0031	0.0012	-0.0013	0.0013	0	-0.0033	-0.0081	-0.002	0.0031	-0.0046	0.0055	0.0089	0.0026	-0.0045	-0.0044	-0.0022	-0.0029	-0.0006	0.0069	0.002	-0.0023	-0.0011	-0.0004	-0.0032	-0.0052	-0.0003	-0.0092	-0.009	-0.0085	-0.011	0.0007	-0.005	-0.0077	-0.0063
0.0043	0.0045	0.0026	-0.0043	0.0005	0.005	-0.0007	0.0068	0.009	0.0007	0.0005	-0.0001	0.0023	0.0034	0.0104	0.0045	-0.0006	-0.0004	0.0009	0.0056	0.009	0.0069	0.0005	-0.0024	-0.0023	-0.0002	0.0017	0.0028	0.0004	0.0016	-0.0035	-0.001	-0.0055	-0.0048	0.008	0.0082	0.0083	0.0007	0.003	-0.0016	-0.0057	-0.0076	-0.0042	0.0015	0.0033	0.0004	0.0045	0.0016	-0.0022	-0.0027
-0.0046	0.0065	0.0002	-0.0036	0	0.0035	0.0028	0.006	0.0039	0.0016	-0.0037	-0.0043	-0.0043	0.0012	0.0036	-0.0032	-0.0039	-0.0018	0.0019	0.0056	0.004	0.0105	0.006	-0.0053	-0.0008	0.0005	0.0084	0.0057	0.0031	0.0048	0.0009	0.0024	-0.0063	0.0022	0.002	0	-0.0009	-0.0015	0.001	-0.0054	-0.0093	-0.0022	0.0032	0.0038	0.0011	0.0044	0.0055	-0.0016	0.0029	-0.006
0.0021	0.0035	-0.0047	-0.001	0.0049	-0.0006	-0.0039	-0.001	0.0068	0.001	-0.0036	-0.0036	-0.0089	0.0008	0.0056	0.0024	-0.0002	-0.0019	0.003	0.0077	0.0089	0.0082	-0.0025	-0.004	-0.0047	0.0046	0.0101	0.0071	0.0037	-0.0058	-0.0011	0.0028	0.0043	0.0023	0.0023	0.0006	-0.002	-0.0022	-0.0085	-0.0012	0.0084	0.0077	0.011	0.0039	0.0035	0.007	0.0064	-0.0003	-0.0037	-0.0054
0.0008	-0.0013	0.0001	-0.0011	0.0041	-0.0028	0.002	-0.0076	-0.0036	-0.009	-0.0156	-0.012	-0.0105	-0.003	-0.0009	-0.0019	0.0017	0.002	0.0028	0.007	0.0083	0.0028	-0.0023	-0.0036	-0.0092	-0.0058	-0.0007	-0.0034	-0.0023	-0.0086	-0.0097	0.0043	0.0042	0.0041	-0.0033	-0.0025	0.0008	-0.006	0.0004	0.0028	0.011	0.0127	0.0069	0.0041	0.0004	0.0061	0.0035	0.0039	-0.0052	-0.007
-0.0083	0.0013	0.0027	-0.0011	0.0079	0.004	-0.0047	-0.002	0.0014	-0.0004	-0.0026	-0.0074	0.0014	0.0046	0.001	0.0005	0.01	0.0054	0.0046	0.0032	-0.0003	-0.0037	-0.0045	0.0012	-0.0128	-0.0078	0.0023	0.0089	0.0031	-0.0105	-0.0119	0.001	-0.0005	0.0045	0.0028	0.0038	0.0034	0.0006	-0.0018	0.0065	0.0076	0.007	0.0026	0.0003	-0.0017	0.0024	0.0062	0.0051	0.0029	-0.0078
-0.0076	-0.0018	0.005	-0.005	0.0012	0.0015	-0.0008	0.004	0.0058	0.0029	0.0022	0.0024	0.0076	0.0053	-0.0007	0.0036	0.0076	-0.0045	-0.0012	-0.0058	-0.0113	-0.0094	-0.0011	-0.0047	-0.0019	0.0018	0.0024	0.0107	0.0064	-0.008	-0.0047	0.0003	-0.0017	0.007	0.014	0.011	0.0044	0	0.0006	0.0002	0.0076	0.0074	0.0043	0.0031	0.0017	0.0006	0.0015	0.0058	0.0018	0.0009
-0.0022	0.0019	0.001	-0.0031	-0.0011	-0.006	-0.0059	-0.0053	0.0005	0.0024	0.0024	0.0042	0.0044	-0.0009	-0.0045	0.0072	0.0059	0.0004	-0.0044	-0.0069	-0.0071	-0.0041	-0.0039	-0.0057	-0.0129	-0.0074	-0.0021	0.0021	-0.0053	-0.0044	-0.0002	0.004	0.0051	0.0069	0.0144	0.012	0.0033	0.0014	-0.0063	-0.0071	-0.0034	0.0024	0.0072	0.0031	0.0071	0.0003	-0.001	0.0001	-0.0022	-0.0004
0.0005	0.0007	0.0008	-0.003	-0.0054	-0.0001	0.0054	-0.0034	-0.004	0.0005	-0.0001	0.0016	0.0043	-0.0048	-0.0063	-0.0035	0.002	-0.0019	0.0022	0.0023	0.001	-0.0059	-0.0032	0.0002	-0.0084	-0.01	-0.0062	-0.0034	0.0003	0.0064	0.006	-0.0026	-0.0039	0.0069	0.0085	0.0031	-0.0001	-0.0047	-0.0034	-0.0058	-0.0067	-0.0032	0.0053	-0.0001	-0.0063	-0.0059	-0.0041	-0.0031	-0.0053	-0.0101
0.0014	-0.0002	-0.0001	-0.0019	-0.0031	0.0056	0.0061	-0.0004	-0.0027	-0.0093	-0.0048	0.0012	-0.0004	-0.0021	0.0032	0.0017	-0.0039	-0.0013	0.0031	0.0028	-0.0028	0.0003	0.0022	-0.0004	0.0005	-0.0104	-0.0099	-0.0067	0.0038	0.0121	0.0077	0.0004	-0.0045	0.0034	0.005	-0.0007	-0.0057	-0.0032	-0.0062	-0.0035	-0.0029	-0.0034	-0.0015	-0.0055	-0.0085	-0.0012	-0.0036	-0.0025	-0.0024	-0.0046
-0.0044	-0.0079	-0.0073	-0.008	-0.0105	0	-0.0002	-0.0015	-0.0079	-0.014	-0.0143	-0.007	-0.0042	-0.0008	-0.003	-0.0016	-0.0079	-0.0012	0.0046	-0.0008	0.0013	-0.0001	0.0024	-0.0041	0.0034	0.0009	0.0004	-0.0052	-0.0024	0.0044	-0.0004	-0.0077	-0.0066	-0.0046	-0.0017	-0.0095	-0.0088	-0.0047	-0.0051	0.0018	-0.0014	-0.0025	0.001	-0.0055	-0.005	-0.0101	-0.009	-0.0073	-0.0051	-0.0053
-0.0055	-0.0042	-0.0094	-0.0035	-0.0032	-0.0045	-0.0018	-0.0033	-0.0065	-0.012	-0.008	-0.004	-0.0022	-0.0016	0.0017	0.0005	0.0045	-0.0015	0.0036	0.0061	-0.0055	-0.0029	-0.0025	-0.0017	-0.0039	-0.0021	-0.0072	-0.0064	-0.0094	-0.0004	-0.0019	-0.0073	-0.0081	-0.0091	-0.0074	-0.0155	-0.0119	-0.0049	0.0017	0.0031	-0.0014	0.0001	-0.0047	-0.0126	-0.0131	-0.0111	-0.0068	-0.0106	-0.0057	-0.0037
-0.0059	-0.003	-0.0017	-0.0019	0.0017	0.0011	0.0005	-0.0054	-0.0052	-0.0024	-0.0003	-0.0052	-0.01	0.0005	-0.0012	0.0003	0.0006	-0.0056	-0.0056	-0.0064	-0.0062	-0.0049	0.0032	0.0005	-0.0091	-0.0076	-0.0082	-0.0041	-0.0057	-0.0034	-0.0008	-0.0071	-0.0017	-0.0127	-0.0131	-0.011	-0.0059	-0.0083	-0.0097	-0.0025	-0.0063	-0.004	-0.0085	-0.0046	-0.0048	-0.0086	-0.0055	-0.0044	-0.0045	-0.0037
-0.0093	-0.0079	0.002	0.0069	0.009	0.0081	0.0024	0.0002	-0.0038	0.002	-0.0036	-0.0061	-0.0112	-0.0032	0.0019	0.0025	-0.0029	-0.0078	-0.0141	-0.0045	-0.0017	-0.004	-0.0063	-0.0042	-0.0073	-0.0075	-0.0058	-0.0059	-0.0029	0.0022	-0.0052	-0.0031	0.0001	-0.0075	-0.0107	-0.0101	-0.006	-0.0072	-0.0077	-0.0037	-0.0075	-0.0031	0.0028	-0.0012	-0.0024	-0.0021	0.0015	-0.0015	-0.0047	-0.0005
-0.006	-0.0017	-0.0003	0.0041	0.0039	0.002	-0.0002	-0.0025	-0.0078	-0.0087	-0.0052	-0.0095	-0.0075	-0.0015	0.0019	0.0045	-0.0018	-0.0118	-0.0094	-0.0052	-0.0022	-0.0002	-0.0033	-0.0009	0.0008	-0.0005	0.0023	0.005	0.0068	0.0073	-0.0023	0.001	0.0009	0.0016	-0.0078	-0.0051	-0.0067	-0.0061	-0.0032	-0.0046	-0.0011	-0.0005	0.0044	0.0055	-0.0013	-0.0017	0.004	-0.0046	-0.0059	-0.0034
0.0003	0.0049	0.0039	0.0023	0.0075	-0.0029	-0.0036	-0.0074	-0.0103	-0.0089	-0.0056	-0.0065	-0.0076	-0.004	0.0016	0.0035	-0.0005	-0.0022	-0.0007	-0.005	-0.0046	-0.0008	-0.0028	-0.0009	0.0012	0.0029	0.002	0	0.0085	-0.0006	-0.004	-0.0022	0.0002	-0.0099	-0.0118	-0.0033	-0.0035	-0.0008	-0.0032	-0.0044	-0.0021	-0.0042	-0.0026	0.0009	-0.0006	0.0014	-0.0008	-0.0014	0.0014	-0.0026
0.0023	0.0086	0.0129	0.0085	0.0051	-0.0067	-0.0089	-0.0144	-0.0055	-0.0078	-0.0062	-0.0016	-0.0078	-0.003	0.0003	0.0044	0	0.004	0.002	0.0007	-0.0015	-0.0014	0.0036	0.0048	0.0006	0.0032	0.006	-0.0023	-0.0011	-0.0097	-0.0062	-0.0049	-0.0017	-0.0077	-0.0089	-0.0057	0.0005	-0.0078	-0.0084	-0.0087	-0.0012	0.0017	-0.0019	-0.0019	-0.0059	0.0005	0.0067	0.001	-0.0051	-0.0061
-0.0032	0.0021	0.0069	0.0089	0.0019	-0.0042	-0.0087	-0.0018	-0.0049	-0.0051	-0.0048	-0.0024	-0.0064	-0.0061	-0.0027	0.0005	-0.0005	-0.0017	-0.0036	-0.0018	0.002	0.0063	0.0061	0.0066	0.0036	0.0048	0.013	0.0077	0.002	-0.0088	-0.0078	-0.0062	-0.0061	-0.0037	-0.0066	-0.0078	-0.0052	-0.0138	-0.0107	-0.0106	-0.003	-0.0034	-0.0034	0	-0.002	0.0015	0.0016	-0.0018	-0.0094	-0.0053
-0.0048	-0.0014	0.0056	0.0011	0.0009	-0.0007	0.004	-0.0024	0.0018	-0.0045	0.0007	0.0012	-0.003	-0.0028	-0.0049	-0.0057	-0.0078	-0.0006	0.0017	-0.002	0.0001	0.0008	0.0087	0.0063	0.0042	0.0026	-0.0018	-0.0003	-0.0022	-0.0093	-0.0089	-0.0094	-0.0066	0.0003	-0.0094	-0.013	-0.0065	-0.0085	-0.0029	-0.0025	-0.0084	-0.0013	-0.0005	0.0011	0.0044	-0.0029	-0.0055	-0.0031	-0.0054	-0.0089
0.0023	-0.0031	-0.0021	-0.0019	-0.0034	0.0032	0.0018	-0.0004	-0.0027	0.0011	0.0026	0.0059	0.0026	0.0034	0.0028	0.0029	0.0011	0.0054	0.0029	-0.0082	-0.005	0.0029	0.0031	-0.0028	0.0032	-0.0014	-0.0074	-0.0046	-0.0016	-0.0055	-0.0083	-0.0044	-0.0035	-0.0069	-0.0062	-0.007	-0.006	-0.0047	-0.0045	0.0012	-0.0027	-0.0006	0.0029	0.0079	0.0033	0.0028	-0.0017	-0.0054	-0.0058	-0.0027
-0.0005	0.0011	0.0003	-0.0017	0.0019	0.0021	-0.0016	-0.0026	-0.0035	-0.0073	0.0002	0.0025	0.0019	0.0037	0.0012	-0.0019	0.002	0.0051	0.004	-0.0031	-0.0072	-0.004	0.0015	-0.0038	-0.0023	-0.0004	-0.0025	-0.0003	-0.0034	-0.0071	-0.0061	-0.0056	-0.0017	-0.0028	-0.002	-0.0053	-0.0029	-0.0033	-0.0042	-0.0053	-0.0038	0.0013	0.0025	-0.0003	0.0034	0.0056	0.0027	-0.0008	-0.0075	-0.0066
-0.0028	-0.0008	-0.0012	-0.0041	0.0026	0.0014	0.0055	0.0006	-0.0061	-0.0024	-0.0037	0.0029	0.0026	0.0028	0.001	-0.0049	-0.0011	0.0016	0.001	0.0013	-0.0036	0.0009	0.0035	0.0004	-0.0006	-0.0001	0.0068	0.0056	0.0059	0	-0.0045	-0.0018	0.0037	0.0057	0.0024	-0.002	-0.0032	-0.0067	-0.0014	0.0018	0.0059	0.003	0.0048	-0.0037	0.0051	0.0061	0.0007	-0.0002	-0.0023	-0.0047
0.0024	-0.0024	-0.0016	-0.0003	0.0016	0.0023	0.0031	0.0014	0.0014	0.0053	0.0042	0.0021	-0.0004	-0.0004	-0.0046	-0.0013	-0.0034	0.0031	0.0046	0.0063	0.0059	-0.0008	0.0026	-0.0007	0.0007	0.0088	0.0034	0.0104	0.0092	0.0042	0.0039	0.0032	0.0016	0.0051	-0.0039	-0.0028	-0.0022	-0.0028	-0.0006	0.0082	0.0022	-0.0032	0.0005	-0.001	0.0032	0.0023	0.0052	0.0032	0.0004	-0.0037
0.0035	-0.0024	0.0048	0.0027	0.0062	0.0002	-0.0036	-0.0012	0.0004	0.0025	0.0023	0.0015	-0.0013	-0.009	-0.0035	-0.0025	-0.0054	-0.0037	0.0014	0.005	0.0081	0.0016	-0.0036	-0.0008	0.0029	0.0126	0.004	0.002	0.0038	0.0007	-0.0047	0.001	0.0017	-0.0006	-0.007	-0.0054	0.002	0.0008	0.002	0.0034	0.0021	-0.0017	-0.004	-0.0049	-0.0023	-0.0061	-0.0044	0.0026	0.0009	0.0021
-0.0002	0.0051	0.0029	0.0007	-0.0011	0	-0.0037	0.0005	0.0035	-0.0004	0.0002	-0.0033	-0.0041	-0.0046	-0.0028	-0.0013	-0.0068	-0.0066	-0.0029	0.0036	0.0075	0.004	0.0007	-0.0051	-0.0018	0.0009	0.0003	-0.0038	-0.0029	-0.0055	-0.001	-0.0012	0.0011	-0.004	-0.0118	-0.0056	-0.0019	0.0029	0.0055	0.0037	-0.0076	-0.0001	-0.0006	-0.0066	-0.0064	-0.0089	-0.004	-0.004	-0.0033	-0.0045
-0.0013	0.002	0.0026	-0.0023	-0.0002	-0.0009	0.0012	0.0041	0.0042	0.0019	-0.0024	-0.0034	-0.001	-0.0032	-0.0016	-0.0026	-0.0005	-0.0007	-0.001	-0.0005	0.0045	0.0069	0.0016	-0.0053	-0.0067	-0.0112	-0.011	-0.0076	-0.0019	-0.0048	-0.0064	-0.0012	0.0015	-0.0006	0	-0.0022	-0.0047	0	0.0004	-0.001	0.0006	-0.0036	-0.0052	-0.0086	-0.006	-0.0051	-0.0034	-0.003	-0.0085	-0.0103
-0.0015	-0.0032	-0.0046	0.0006	0.0077	0.0051	0.0019	0.0009	0.0021	0.0043	0.0044	-0.0013	-0.002	0.0023	-0.0013	-0.0012	-0.0047	-0.0062	-0.0004	0.0023	-0.0045	0.0028	-0.002	-0.0042	-0.0041	-0.0089	-0.0056	-0.008	-0.0057	-0.0116	-0.0087	-0.0019	-0.0036	-0.0047	0.0003	-0.0029	-0.0033	-0.0071	-0.0021	0	0.0004	-0.0031	-0.0002	-0.0044	-0.0082	-0.0106	-0.0097	-0.0066	-0.016	-0.0096
0.0001	-0.0044	-0.0026	-0.0027	0.0067	0.0031	-0.0013	0.0039	0.0053	0	-0.0032	-0.0025	-0.0017	0.001	-0.0031	-0.0051	-0.0059	-0.0003	0.001	-0.0046	-0.0014	0.0019	-0.0028	-0.0036	-0.0021	-0.0021	-0.0023	-0.0022	-0.0037	-0.005	-0.0033	-0.003	-0.0026	-0.0081	-0.007	-0.0015	0.0002	-0.0035	-0.0048	-0.0042	-0.0045	-0.0065	-0.0095	-0.0058	-0.0104	-0.0183	-0.0073	-0.0079	-0.0099	-0.0091
-0.0104	-0.011	-0.0093	-0.0078	-0.0049	0.0017	0.0008	0.0052	-0.0026	-0.0006	-0.0044	-0.0006	0.0006	-0.002	-0.0054	-0.0045	-0.0004	-0.0039	-0.0015	-0.0036	-0.0053	-0.0011	0.0018	-0.0004	-0.0051	-0.0053	0.0016	-0.0044	-0.0027	0.005	0.0023	-0.0003	-0.0018	-0.0114	-0.0075	-0.0029	0.0012	0.0006	-0.0018	-0.0103	-0.0032	-0.0067	-0.01	-0.0067	-0.0075	-0.0074	-0.008	-0.0042	-0.0002	0.0018
-0.0128	-0.0098	-0.007	-0.001	0.0068	0.003	0.0018	-0.0043	-0.009	-0.0059	-0.002	0.0025	0.0023	-0.0039	-0.0069	0.0003	0.006	0.0002	0.0017	-0.0016	-0.001	0.0018	-0.0004	-0.004	-0.0077	0.0006	0.0022	-0.0102	-0.0119	-0.0005	0.0022	0.0022	-0.0029	-0.0055	-0.0056	-0.0017	-0.0016	-0.0018	-0.0023	-0.0051	-0.0061	-0.0068	-0.0097	-0.0046	-0.0023	-0.0029	-0.0016	-0.0025	0.0042	0.0046
-0.006	-0.0093	-0.0032	0.0029	0.0037	0.0019	-0.0013	-0.0024	-0.008	-0.0065	0.0027	0.0023	-0.0031	-0.0046	-0.0048	0.0007	0.0073	0.0045	0.0031	0.0007	-0.0028	0.0002	0.0009	0.0042	-0.0053	-0.0036	0.0001	-0.0075	-0.0149	-0.0105	-0.0083	-0.0009	0.0017	-0.0074	-0.0016	-0.0029	-0.0075	-0.0001	0.0035	0.001	-0.0047	-0.0057	-0.007	-0.0035	0	-0.0022	-0.0079	-0.0028	-0.0003	0.0031
-0.0043	-0.0037	-0.0067	-0.0038	0.003	0.0037	0.0033	-0.0012	-0.0029	0.0003	0.0094	0.0045	-0.0035	-0.0038	0.0024	0.0025	0.0022	0.0005	0.003	0.0027	0.0012	0.0012	0.005	0.0004	-0.0017	-0.0013	-0.0006	-0.0009	-0.0061	-0.007	-0.0123	-0.0007	0.0045	0.002	-0.0024	0.0006	-0.0036	-0.0057	-0.0021	-0.0005	0.0011	-0.0002	-0.002	0.0004	-0.0027	-0.0081	-0.0049	-0.005	-0.0045	-0.007
0.0025	0.0006	0	-0.0024	-0.0011	0.0036	0.0055	0.0058	-0.0018	-0.0007	-0.0016	-0.003	-0.0022	-0.0021	0.0047	0.0027	-0.0009	-0.0016	0.0007	0.0054	0.0009	0.0036	0.0083	0.0012	0.0001	0.0028	0.0014	-0.0009	0.0032	-0.003	-0.0077	-0.0015	0.0064	0.0046	0.0073	0.004	0.0017	0.0016	-0.0008	0.0015	0.0013	-0.0001	0.0031	0.002	0.0011	-0.0057	-0.0065	-0.0008	-0.0025	-0.0071
0.0015	0.0016	-0.0029	0.0001	0.0006	0.0008	0.0076	0.0016	-0.0025	-0.004	-0.0103	-0.0071	-0.0017	0.0021	0.0022	0.0068	-0.0002	0.0036	0.0037	0.0097	0.0077	0.0046	0.0095	0.0007	0.0021	0.0066	0.0032	0.004	0.0038	-0.0007	-0.0047	0.0002	0.0044	0.0065	0.0071	0.0069	0.001	0.0005	-0.004	-0.0033	-0.0013	0.001	0.003	0.0007	0.0019	-0.0001	-0.0018	0.0032	0.0017	-0.0053
-0.0005	0.0004	-0.0028	-0.0034	0.0006	0.0059	0.0051	0.0012	-0.0011	-0.0035	-0.006	-0.0005	0.0045	0.0081	0.0047	0.0011	-0.0025	0.0018	0.0075	0.0098	0.0072	-0.0003	-0.0012	0	0.0004	0.0002	0.0004	-0.0014	-0.0023	0.0013	-0.001	-0.0013	0.0001	0.004	0.0096	0.001	0.0006	0.0033	-0.0002	0.0009	0.0029	0.0047	0.0036	0.0017	-0.001	0.0018	0.0062	-0.0013	0.0019	0.0022
-0.0009	0.0007	-0.0003	-0.0018	-0.0031	0.0018	-0.0023	-0.0027	-0.0006	0.0011	0.0012	0.003	0.005	0.0071	0.0071	0.0036	0.0031	0.0051	0.0087	0.0044	0.0022	-0.0046	-0.0002	0.0032	-0.002	-0.0045	-0.0041	0.0001	0.0006	0.0007	0.0016	0.0011	0.0012	0.0057	0.0037	-0.0002	-0.0071	-0.0017	-0.0009	0.0047	0.0061	0.0024	0.0006	-0.0041	-0.0069	-0.003	0.0009	-0.0043	-0.0047	0.001
-0.0009	0.0043	0.0038	0.0033	-0.0007	-0.0002	-0.0019	-0.0041	-0.002	0.0058	0.0052	-0.0036	0.0048	0.0063	0.0011	0.0053	0.0062	0.0015	-0.0026	-0.0009	-0.0044	-0.0041	-0.004	0.0064	0	-0.0082	-0.0069	-0.005	-0.0013	0.0034	0.0036	0.0086	0.0034	0.0022	0.0035	0.0004	0.0017	-0.0017	-0.0019	0.0001	-0.0073	-0.0107	-0.0087	-0.011	-0.0085	-0.0084	-0.0064	-0.0102	-0.0064	-0.0038
0.0029	0.0017	0.0042	0.0027	0.0031	0.0078	-0.0001	0.0018	-0.0018	-0.0018	0.0031	0.0017	0.0037	0.0046	0.005	0.0007	-0.0031	-0.0018	-0.0062	-0.0065	-0.0089	-0.0034	0.0012	-0.0021	-0.0042	-0.0069	-0.0036	-0.0025	-0.0064	-0.0065	-0.0032	0.0015	0.0027	-0.0083	-0.0097	-0.0051	0.0064	0.0008	-0.0022	-0.0026	-0.011	-0.0074	-0.0098	-0.0103	-0.0111	-0.0082	-0.0034	-0.0077	-0.0095	-0.0086
-0.001	-0.0029	0.0012	0	0.0035	0.0022	-0.0015	-0.0012	-0.0001	0.0013	0.0016	-0.0058	-0.0011	0.0033	0.0031	0.0002	-0.0032	-0.004	-0.0061	-0.0062	-0.0101	-0.0067	-0.001	-0.0003	-0.0027	-0.0027	0.005	0.0025	-0.0053	-0.0034	-0.0043	-0.0024	-0.0016	-0.0043	-0.0092	-0.0018	-0.0026	-0.0053	-0.0083	-0.007	-0.009	-0.0043	-0.0032	-0.006	-0.0086	-0.0067	-0.0037	-0.0039	-0.0031	-0.0095
-0.0013	-0.0089	-0.0028	-0.0028	0.0018	-0.0015	-0.0051	-0.004	-0.0012	-0.0021	-0.0003	-0.0009	0.0002	0.0012	-0.0031	-0.0019	0.0021	-0.0007	-0.0043	-0.0017	-0.0092	-0.0061	-0.002	0.0005	-0.0009	-0.0003	0.0032	0.0033	-0.0048	-0.0011	-0.0043	-0.0039	-0.0029	-0.004	-0.0038	-0.0017	0.0006	-0.002	-0.0044	-0.0095	-0.0057	-0.0068	-0.0083	-0.0037	-0.0041	-0.002	-0.0048	-0.0017	-0.0042	-0.0021
-0.0021	-0.0025	-0.0016	-0.0025	0.0041	-0.0011	-0.0063	-0.0053	-0.0055	-0.0025	-0.0022	-0.0006	0.0018	0.0004	-0.001	0.0017	-0.0006	-0.0005	0.0013	-0.004	-0.0041	-0.0027	-0.003	0.0003	0.0015	-0.0067	-0.0058	-0.0012	-0.0019	0.0011	-0.0018	-0.0041	-0.0012	-0.0014	-0.0061	-0.0057	-0.0019	0.0017	-0.0009	-0.0007	0.0041	-0.0036	-0.0058	-0.003	-0.0016	-0.0028	-0.003	-0.0037	-0.0052	-0.0054
-0.0024	-0.002	-0.0065	-0.0047	-0.001	-0.0037	-0.003	-0.0025	0.0008	0	-0.0065	-0.0051	0.0009	-0.001	-0.0003	0.0015	-0.0009	-0.0003	0.0002	-0.0045	-0.0004	0.0008	-0.0048	-0.0007	-0.0032	-0.0042	-0.007	-0.0026	-0.002	-0.0016	-0.0041	-0.0028	-0.0047	-0.0024	-0.0091	-0.0103	-0.0115	-0.0084	-0.0055	0.0015	0.001	-0.0021	-0.0008	0.0011	-0.0006	-0.0078	-0.0043	-0.0012	0.0009	-0.0024
0.0014	-0.0014	-0.0028	-0.0002	0.0023	-0.0011	0.0022	0.0041	0.0037	-0.0007	-0.0062	-0.0045	-0.0001	-0.0016	-0.0053	-0.0006	0.0012	0.0011	-0.0009	-0.0025	0.0054	0.0051	0.0008	0.0009	-0.0035	-0.0041	-0.0059	-0.0049	-0.0054	0.0026	-0.0033	-0.0045	-0.004	-0.0056	-0.0087	-0.0099	-0.0116	-0.0037	-0.0034	0.0012	0.0029	0.0008	-0.0017	-0.0018	-0.0017	-0.0038	0.0032	0.0024	-0.0021	-0.0034
-0.0013	0.005	0.0025	-0.0011	0.0026	-0.0034	0.0012	0.0024	0.0034	-0.0005	-0.0037	-0.0025	-0.0005	0.0004	-0.0051	-0.0033	0.0051	0.007	0.0042	-0.003	0.009	0.002	0.0001	-0.0016	0.001	-0.0013	-0.0039	-0.0026	-0.0006	0.0016	0.0013	-0.0014	-0.0045	-0.0038	-0.0056	-0.0049	-0.004	-0.0014	-0.0036	0.0005	-0.0019	-0.0025	-0.0031	0.0002	-0.0011	0.001	-0.0002	-0.0006	-0.0031	-0.0022
0.0013	0.0054	0.0102	-0.0019	-0.0024	-0.0011	0.0026	0.0034	0.001	-0.0002	-0.0027	-0.0042	-0.0042	0.0012	-0.0011	-0.0031	0.0052	0.009	0.0038	0.0056	0.0061	0.0031	0.0017	0.0017	0	-0.0012	0.0002	-0.0007	-0.0037	0.0005	0.0061	-0.0019	-0.0043	0.001	0.0056	0.006	0.0029	-0.0022	-0.0034	-0.0034	0.0008	0.0042	0.0008	0.0003	0.0003	0.001	0.0015	-0.0034	-0.0025	-0.0056
0.0013	0.0081	0.0083	0.0031	0.0004	-0.0018	0.003	0.0057	0.0006	0.0019	-0.0042	-0.006	-0.0016	0.0029	0.0022	0.0018	0.0057	0.0128	0.0128	0.0056	0.0078	0.0048	0.009	0.0062	0.0058	0.004	0.0028	0.005	0.0012	0.0009	0.0037	-0.0006	-0.0001	0.0036	0.0151	0.0147	0.0111	0.0058	0.0005	-0.0026	0.0022	0.002	0.0026	0.0005	0.0035	-0.0014	0.0007	-0.0047	-0.0025	0.0034
0.0032	0.0081	0.0055	0.0074	0.0072	0.0019	0.0018	0.002	0.0046	0.0048	-0.0037	-0.0046	-0.0023	0.0049	0.003	0.0043	0.0089	0.0117	0.0125	0.0062	0	0.0059	0.0051	0.0048	0.0062	0.0091	0.0044	0.0066	0.0054	0.007	0.0072	0.0074	0.0073	0.0047	0.0075	0.0123	0.0127	0.0126	0.0085	0.0009	0.004	0.0007	0.0065	0.0038	0.0007	0	0.0002	-0.0014	0.0024	0.0081
0.0052	0.0045	0.0041	0.0054	0.0053	0.005	0.0032	-0.002	0.0023	-0.001	-0.0036	-0.0053	-0.0003	0.0018	-0.0005	-0.0012	0.0029	0.0106	0.0116	0.0053	0.0002	0.0065	0.0072	0.0036	0.0082	0.0069	0.0028	0.0069	0.0092	0.012	0.0099	0.013	0.0082	0.002	0.0041	0.0055	0.0095	0.0075	0.0081	0.005	0.0054	0.0037	0.0043	0.0039	0.0015	0.0024	0.0059	0.0028	0.0052	0.011
0.0009	0.0012	0.0057	0.0056	0.007	0.0032	0.0004	-0.0001	-0.0018	-0.0054	-0.0126	-0.0054	0.0007	0.0002	-0.0045	-0.0032	0.0018	0.0072	0.0083	0.0021	0.0014	0.0062	0.0128	0.002	0.0035	0.0009	0.0002	0.0022	0.0092	0.0111	0.0082	0.0099	0.006	-0.004	-0.0017	0.0029	0.0039	0.0023	0.0015	0.0064	0.0047	0.0071	0.0028	0.0029	0.0049	0.0001	0	-0.0021	0.0066	0.0052
-0.0042	-0.001	0.0076	0.0097	0.0095	0.0027	0.0006	0.001	-0.0023	-0.0071	-0.0102	-0.0071	0.0023	0.0019	-0.0049	-0.0003	0.007	0.0063	-0.0011	-0.006	-0.0046	0.0053	0.0134	0.0056	0.001	-0.0002	-0.0032	0.0059	0.0109	0.0078	-0.0009	0.0031	0.0065	-0.0005	0.0014	-0.0031	-0.0072	-0.0011	0.0026	0.0048	0.0086	0.0069	0	0.0052	0.0025	-0.0007	-0.0028	0.0011	0.0051	0.0081
-0.0036	-0.0012	0.0004	-0.0007	0.0012	0.0026	-0.0009	0.0014	-0.0001	-0.0086	-0.0041	-0.0041	0.0012	-0.0036	-0.0059	0.0006	0.0096	0.0037	0.0009	-0.0036	-0.0063	-0.0019	0.0051	0.0005	-0.002	-0.0026	0	0.0048	0.0075	0.0095	-0.0024	0.0011	0.0046	0.0019	-0.0022	-0.0083	-0.0052	-0.0005	0.0022	0.0043	0.0056	0.0033	0	0.0017	0.0066	0.0084	0.0021	-0.0006	-0.0016	0.003
0.0012	-0.0011	-0.0083	-0.0029	0.006	0.0016	0.0022	0.0043	-0.0006	-0.0027	-0.0006	-0.003	-0.0028	-0.004	-0.002	0.0028	0.0025	-0.0015	-0.0006	-0.0011	-0.0031	0.0021	-0.0023	-0.0009	0.0046	0.0026	0.0072	0.0045	0.0047	-0.003	-0.0017	-0.0009	0.0016	0.0017	0	-0.0021	-0.0043	-0.0009	0.0004	0.0032	0.0016	0.0017	0.0011	0.0059	0.0052	0.0068	-0.0016	-0.0038	-0.0039	-0.0015
0.0004	-0.0011	-0.0084	-0.0057	0.0011	-0.0001	-0.0002	0.0012	-0.0024	0.0015	0.0015	0.0006	-0.0013	-0.0025	-0.0045	0.0026	0.0006	-0.0025	-0.0044	-0.0039	-0.0025	-0.0028	-0.005	-0.0036	0.0017	0.0025	0.0033	0.0004	-0.0031	-0.0031	0.0006	0.0008	-0.0039	-0.0046	-0.0022	-0.004	-0.0083	-0.0001	0.0021	0.0002	-0.0001	-0.0001	0.0042	0.0074	0.0042	-0.0004	-0.0019	-0.0059	-0.0032	-0.0037
-0.0009	0.0024	-0.0022	0.0012	-0.0001	0.0054	0.0015	-0.003	-0.004	-0.0015	-0.0004	-0.0012	-0.0026	0.0005	-0.0012	-0.0038	0.001	0.0023	-0.0022	-0.0048	-0.0065	-0.0033	-0.0054	-0.0094	-0.0062	-0.0002	-0.0023	-0.0022	-0.0048	-0.0039	0.0005	-0.0012	-0.0025	-0.0075	-0.0039	0.0023	0.0005	-0.0003	0.0029	-0.0046	-0.0091	-0.0012	-0.0001	-0.0002	0.0007	-0.0027	-0.0068	-0.006	-0.0059	-0.0044
-0.0041	-0.0014	-0.0022	-0.0034	0	0.004	0.0071	0.0031	-0.004	-0.0026	-0.0064	-0.0063	-0.0013	-0.0051	-0.0062	-0.0068	0.0018	0.0053	-0.001	-0.0007	-0.0036	-0.0026	-0.0033	-0.0039	-0.0045	-0.0054	-0.0013	0.0013	-0.0021	-0.0001	-0.0017	-0.0048	-0.0055	-0.003	-0.0021	0.0035	0.0017	0.0006	-0.0032	-0.0093	-0.0121	-0.0006	0.0021	-0.0001	-0.0018	-0.0046	-0.0062	-0.0084	-0.0057	-0.0061
-0.0015	-0.0022	-0.0006	0.0028	0.0062	0.0046	0.0035	-0.0005	-0.0039	-0.0013	-0.0033	-0.0093	-0.0066	-0.0052	-0.0062	-0.0076	0.0009	0.0008	0.0002	0.0008	-0.001	-0.005	-0.0078	-0.0061	-0.0085	-0.0057	0.0003	-0.0017	-0.0012	-0.0002	-0.0063	-0.0099	-0.0066	-0.0008	-0.0028	-0.0016	0.0001	-0.0001	-0.0026	-0.0035	-0.0077	-0.0034	0.0023	-0.0026	-0.0032	-0.0035	-0.0081	-0.0084	-0.0067	-0.0022
0.0043	-0.0006	0.0029	0.0052	0.0037	0.0026	0.0018	0.0012	0.0003	-0.0025	-0.005	-0.0046	-0.0057	-0.0084	-0.0028	0.0005	-0.0007	-0.0008	-0.0017	-0.0045	-0.0032	-0.0055	-0.0031	-0.0049	-0.0075	-0.0051	0.0021	0.0004	-0.0073	-0.0057	-0.0022	-0.0059	-0.0003	0.0006	-0.0031	-0.0033	-0.0016	-0.0003	0.0009	0.0003	-0.0028	-0.0053	-0.0018	-0.0053	-0.0053	-0.0058	-0.0023	0.0001	-0.0002	0.0017
0.005	0.0023	0.0017	0.0025	0.0068	0.0048	0.0025	0.0029	0.0037	0.0027	-0.0006	-0.0028	-0.002	-0.0007	-0.0036	0.004	0.0036	0.0003	-0.0048	-0.0026	-0.0025	-0.0006	0.0006	0	-0.0026	-0.0001	0.0006	0.0007	-0.0023	-0.0028	-0.0004	0.0002	0.005	0.0047	-0.0007	-0.0059	-0.0015	0.0047	-0.0033	-0.0025	-0.0011	-0.0016	-0.0018	-0.0021	-0.0051	0.0008	-0.0001	-0.0026	0.0006	-0.0009
0.0017	0.0023	0.0023	0.0002	0.0043	-0.0008	0.0012	0.0003	0.004	0.0005	-0.0006	-0.0012	0.001	0.0044	0.0003	0.0013	-0.0012	-0.0005	-0.0012	-0.0034	-0.0024	-0.002	-0.002	-0.0016	-0.0015	-0.0051	-0.0029	-0.0016	-0.0047	-0.001	-0.0007	-0.001	0.0029	-0.0028	-0.0017	-0.0044	-0.0003	0.0012	0.0016	0.0038	0.0005	0.0021	-0.0005	-0.0016	-0.0043	0.0014	0.0038	-0.0017	-0.0009	-0.0038
-0.0015	0.0004	0.0003	-0.0021	0.0006	0.0009	-0.0011	0.0011	0.0039	0.0027	0.001	-0.0012	-0.0016	-0.0006	-0.0047	-0.0058	-0.0004	-0.0002	-0.0043	-0.0017	0	0.0003	0.0002	-0.0006	-0.0065	-0.0071	-0.0016	-0.0019	-0.0021	-0.0039	-0.0021	0.0004	-0.002	-0.0023	-0.0012	-0.0063	-0.0035	-0.0008	-0.0011	0.0059	0.0049	0.0036	0.0002	0	-0.003	-0.0025	-0.0001	-0.0041	-0.0039	0.0006
-0.0057	0.0003	0.0013	-0.0018	-0.0026	0.0025	0.0013	-0.0025	0.0006	0.0029	-0.0017	-0.002	-0.0008	0	-0.002	-0.0011	0.0056	-0.0041	-0.0023	-0.0015	0.0046	0.0027	0.003	-0.0006	-0.0014	-0.0049	0.001	0.0044	0.0013	-0.0001	0.0016	0.0025	-0.0018	-0.0022	-0.0046	-0.0047	-0.0013	0.0008	-0.0026	0.0015	0.0057	0.0011	-0.0058	-0.0025	-0.0063	-0.0033	0.0008	-0.0023	-0.0042	0
-0.008	0.002	0.0031	-0.0008	-0.0004	0.0031	0.0025	-0.0024	-0.0009	0.0021	-0.0069	-0.0074	-0.0032	0.0022	-0.0043	-0.0011	0.0005	-0.0012	-0.0013	-0.0004	0.0035	0.0022	0.0029	0.0032	0.0015	0.0014	0.0005	0.0051	0.0063	0.006	0.0046	-0.0013	-0.0034	-0.0039	0.0005	0.0026	-0.0002	0.0028	0.0011	-0.0018	0.004	0.0072	-0.0014	-0.0023	-0.002	-0.0024	0.0045	0.001	-0.0011	-0.0042
-0.0049	-0.001	0.0022	0.0049	0.0036	0.0029	0.0027	0.0005	-0.0018	0.0017	-0.0058	-0.0031	-0.0057	-0.0013	-0.0007	-0.0017	-0.0026	-0.0046	0.0008	0.0013	0.0037	0.0026	-0.0022	-0.0035	-0.002	-0.0023	0.0035	0.0038	0.0029	0.0018	-0.001	-0.0068	-0.0076	-0.002	0.0029	0.0038	0.0044	-0.002	-0.0099	-0.0081	-0.0013	-0.0007	-0.0005	-0.0046	-0.0049	-0.0008	0.0039	0.0031	-0.0011	-0.0063
-0.0025	-0.0017	0.0025	0.0036	0.002	0.0005	0	-0.0002	-0.0007	0.0013	-0.0044	0.0003	-0.0028	0.0012	0.002	-0.0019	-0.0047	-0.0026	-0.0028	0.001	0.0027	-0.002	-0.0029	-0.0038	-0.0025	-0.0041	0.0009	0.0054	-0.0032	-0.0052	-0.0056	-0.0069	-0.0027	-0.0008	0.0038	0.0046	-0.0017	-0.006	-0.0093	-0.0091	-0.0027	-0.0075	-0.0057	-0.007	-0.0036	-0.0035	-0.0009	-0.0004	-0.0004	-0.0051
-0.0034	-0.0024	0.0004	0.0013	-0.0002	-0.0024	-0.0039	-0.0022	-0.0005	0.0016	-0.0005	-0.0021	0.0016	-0.0008	-0.0016	-0.0023	-0.0064	-0.0073	-0.0037	-0.0033	0.0001	-0.0023	0.0001	-0.0024	-0.0043	-0.0043	0.0009	0.0032	-0.0044	-0.0054	-0.0017	-0.0037	0.001	0.0022	0.003	0.0012	-0.0017	-0.0058	-0.0015	-0.0039	-0.0031	-0.003	-0.0087	-0.0091	0.0008	-0.004	-0.0056	-0.006	0.0022	-0.0038
-0.0006	-0.0016	0.0013	0.0049	0.0066	-0.0043	-0.0066	-0.0046	-0.0027	0.002	-0.0002	-0.0012	-0.0031	-0.003	0.0016	0.0006	-0.0009	-0.0019	-0.0009	-0.0008	-0.0012	-0.0018	0.0009	0.0002	-0.0036	-0.004	-0.0014	-0.0009	-0.0034	-0.0092	-0.0009	0.004	0.0043	0.0062	0.0003	0.0027	0.0004	-0.0014	-0.0031	-0.0035	0.0031	-0.0016	-0.0043	-0.0075	-0.0039	-0.0104	-0.0103	-0.0079	-0.0035	-0.0073
0.0001	-0.0025	-0.0008	0.005	0.0053	-0.001	-0.0068	-0.0057	-0.0028	0.0002	0.0008	0.0007	-0.0011	0.003	0.0028	0.005	0.0018	-0.0001	-0.0039	0.0014	0.0025	-0.0002	-0.0004	-0.0032	-0.009	-0.0071	-0.0014	0.0017	0.0025	0.0005	0.0025	0.0015	0.0025	0	-0.0032	-0.0012	-0.0043	-0.0023	-0.0052	-0.0034	0.0003	-0.002	-0.0063	-0.002	-0.0015	-0.0079	-0.008	-0.0008	-0.0011	-0.0065
-0.0012	-0.0048	-0.0019	0.005	0.0027	-0.003	-0.0039	-0.0036	-0.0044	-0.0009	0.0004	-0.0004	0.0039	0.0087	0.007	0.0051	0.0041	0.0015	0.0004	0.0012	-0.0014	0.0013	0.0019	-0.0006	-0.0023	-0.0015	-0.0008	-0.0015	-0.0026	0.0011	0.003	0.003	0.0047	0.0004	-0.0032	-0.0049	-0.0009	-0.0049	-0.0057	-0.0054	-0.0034	-0.0044	-0.0068	-0.002	0.0005	-0.0034	-0.0053	-0.0067	-0.0049	-0.0054
-0.0035	-0.0043	-0.0033	0.0002	0.0033	0.002	0.0005	-0.0038	-0.0025	-0.0002	0.0021	0.0013	0.0013	0.0045	0.0047	-0.0025	-0.0002	0.0019	-0.0021	0.0001	-0.0025	-0.0008	0.0029	-0.0022	-0.0046	-0.0025	-0.0006	0.0008	-0.0024	-0.0034	0.0011	0.0035	-0.001	-0.0025	-0.005	-0.0028	0.0048	0.0013	-0.0031	-0.006	-0.0023	-0.0076	-0.0045	-0.0006	-0.0017	-0.0037	-0.0047	-0.0057	-0.0064	-0.0064
-0.0023	-0.0034	-0.0015	0.0023	0.0006	0.0021	0.0017	-0.0018	-0.0047	0.0004	0.0044	0.0035	0.0018	0.001	-0.0027	-0.0022	-0.0018	-0.0003	-0.0013	0.0007	-0.0026	-0.0029	-0.0036	-0.0006	-0.0022	-0.0009	0.0016	0.0012	-0.0041	-0.001	0.0003	0.0012	-0.0023	-0.0084	-0.0022	-0.0021	0	0.0011	-0.0026	-0.0009	-0.0017	-0.0051	-0.0035	-0.0012	-0.0021	-0.0065	-0.0017	-0.0012	0.0015	-0.0025
0.0023	0	0.0022	-0.0005	-0.0002	-0.0009	0.0012	-0.0024	-0.0016	-0.0007	0.0016	-0.0007	-0.0013	0.0013	-0.0027	0.0002	0.001	-0.0021	-0.0013	0.0008	0.0003	-0.0023	-0.0039	-0.0029	-0.0047	-0.0059	-0.0028	-0.0022	-0.002	-0.0019	-0.0048	-0.0007	-0.0061	-0.0058	-0.0019	-0.0008	-0.0005	-0.0006	0.0012	0.0038	0.0018	-0.0042	-0.0018	-0.0009	-0.0034	-0.0048	-0.0034	0.0014	0.0002	0.0003
0.0054	-0.0007	-0.0005	0.0026	0.0037	-0.0019	-0.0009	-0.0021	-0.0054	-0.005	-0.0066	-0.0055	-0.0038	-0.0014	-0.0041	-0.0005	0.002	-0.0008	-0.0016	-0.0019	0.0015	-0.0011	-0.0017	-0.0037	-0.0033	-0.0051	-0.0054	-0.0009	0.0006	-0.0045	-0.006	-0.0066	-0.0068	-0.0027	-0.0015	-0.0007	-0.0032	0.0007	0.0003	0.0006	0.001	-0.0019	-0.0005	-0.0032	-0.0031	-0.0011	0.0004	-0.0017	-0.0004	-0.0003
-0.0043	-0.0023	0.0012	0.0064	0.0053	0.0018	0.0015	-0.0018	-0.0009	-0.0053	-0.0051	-0.0089	-0.0079	-0.001	-0.0033	0.0005	-0.0003	-0.001	0.0007	-0.0014	-0.0033	0.0027	0.0007	-0.0024	-0.0011	0.0002	-0.0004	0	-0.0004	-0.006	-0.0049	-0.0063	-0.0044	0	0.0046	-0.0025	-0.0029	0.0006	-0.0028	-0.0004	0.0028	0.0022	0.0012	-0.0003	-0.0043	-0.0051	-0.0028	-0.0022	0.0002	0.0033
0.0004	-0.001	-0.0003	0.0002	0.0018	-0.0001	0.0015	0.0025	-0.002	-0.0014	-0.001	0.0009	-0.0046	-0.002	0.0005	0.0012	-0.0014	-0.0017	0.0016	-0.0003	0.0011	0.0021	-0.0025	-0.0015	0.0015	0.003	0.0005	0.0012	0.0002	-0.0029	-0.0029	-0.001	-0.0018	0.0005	0.0015	0.0014	-0.0001	-0.0016	-0.0004	-0.0015	0.0077	0.0084	0.0023	-0.0016	-0.0037	-0.0005	-0.0025	0.0001	0.0019	0.0022
-0.0002	-0.0013	-0.0008	-0.0038	-0.0036	-0.0026	-0.001	0.0004	0.0007	-0.0004	0.0018	-0.0011	-0.0039	-0.002	0.0014	-0.001	-0.0017	-0.0004	0.0016	0.0032	0.0032	0.0008	-0.0028	-0.0041	-0.0039	-0.0013	0.0008	-0.0019	-0.0024	-0.0034	-0.0036	-0.0021	-0.0004	0.0022	0.0036	0.0019	0.0006	0.0011	0.0006	0.0011	0.0017	0.0022	0.0002	0.0013	-0.0015	-0.0045	-0.006	-0.0038	-0.0046	-0.0019
0.0006	0.0005	0.0003	-0.0002	-0.0007	0.0002	-0.0008	-0.003	0.0003	-0.0041	-0.0033	-0.006	-0.0052	-0.0051	0.0014	0.0033	0.0032	0.0011	0.0008	0.0012	0.0009	0.0012	-0.0027	-0.004	-0.013	-0.0039	-0.0016	-0.0026	-0.0018	-0.0053	-0.0029	0.0012	0.0005	-0.0002	0.0002	-0.0002	-0.0019	0.0018	0.0008	-0.0014	0.0022	-0.0019	-0.0026	-0.0017	-0.0018	-0.0114	-0.0096	-0.0056	-0.0029	-0.0045
0.0011	-0.0022	-0.0015	0.0012	0.0016	0.0021	0.0001	-0.0014	-0.0028	-0.0016	0	-0.0009	-0.0062	-0.0038	-0.0004	0.0044	0.0005	-0.0037	-0.0013	-0.0012	-0.0009	-0.0028	-0.0051	-0.0071	-0.0044	-0.0021	-0.0009	-0.0021	-0.0033	-0.0046	-0.0029	-0.0004	0.0025	-0.0004	-0.0043	-0.0044	-0.0023	0.0022	-0.0001	0.0029	-0.0004	-0.0029	-0.0024	-0.0037	-0.0063	-0.009	-0.0066	-0.0078	-0.0011	0.0012
0.0002	-0.0008	-0.0023	0.0045	0.0044	-0.0017	-0.0038	-0.0027	0.0006	-0.0013	0.001	-0.002	-0.0043	-0.0034	-0.0008	0.0011	0.0037	0.0006	-0.0047	-0.0016	0.0014	-0.0048	-0.0018	-0.002	-0.0009	-0.0001	-0.001	-0.0038	-0.0041	-0.0062	-0.005	0.0005	0.0015	-0.004	-0.0033	-0.0045	-0.0006	0.0013	0.0043	0.0032	0.0021	0.0017	0.0022	-0.002	-0.0071	-0.0033	-0.0056	-0.0077	-0.0047	0.0002
0.0037	0.0031	0.0007	0.0035	0.0031	-0.0024	-0.0023	-0.0034	-0.0011	-0.0026	-0.0015	-0.0054	-0.0039	-0.0014	-0.0019	0.0003	0.0022	0.0013	-0.0008	-0.0013	-0.001	-0.0011	0.0049	-0.0023	-0.0001	-0.0007	-0.0053	-0.0052	-0.0035	-0.0046	-0.0035	-0.0007	-0.0011	-0.0033	-0.0058	-0.0014	-0.0006	-0.0012	0.0015	0.0036	0.0025	0.0034	0.0047	0.0034	-0.0017	-0.0053	-0.0063	-0.0069	-0.0029	-0.0027
0.005	0.0066	0.0042	0.0048	0.0033	0.0029	0.0023	-0.0005	-0.0019	-0.0033	-0.0024	-0.0049	-0.0034	-0.0024	-0.0008	-0.0011	0.0013	-0.0034	-0.0033	-0.0023	0.0005	-0.002	0.0011	-0.0001	0.0017	-0.0038	-0.0062	-0.0054	-0.0024	-0.0003	-0.0014	-0.0033	-0.0038	-0.0033	-0.0048	-0.0033	-0.0038	-0.0065	-0.0036	-0.001	0	-0.0025	0.001	0.0032	-0.0043	-0.0058	-0.0043	-0.0065	-0.0031	-0.0059
0.0041	0.0041	0.0023	0.0036	0.0056	0.0035	0.0008	-0.0008	-0.0006	-0.0001	0.0005	-0.0013	-0.0018	-0.0036	-0.0005	0.0007	-0.0052	-0.0053	-0.0046	-0.0062	-0.0052	-0.0006	0.0004	-0.0012	-0.0013	-0.0008	-0.008	-0.0059	-0.0018	0.0016	-0.0007	-0.0045	-0.0034	-0.0081	-0.007	-0.0079	-0.009	-0.0093	-0.0032	0.0001	-0.0027	-0.0058	-0.0044	-0.0035	-0.0027	-0.0047	-0.0073	-0.012	-0.0115	-0.0077
-0.0003	0.0001	-0.0007	0.0009	0.0021	0.0036	0.0025	0.0008	0.0003	0.0019	-0.0008	0.0017	0.0006	-0.0017	0.0004	0.0001	-0.0072	-0.0057	-0.0033	-0.0026	-0.0001	0.0025	0.004	0.001	0.0003	-0.0019	-0.0031	-0.0041	-0.0035	-0.0014	-0.0031	-0.0023	-0.0017	-0.0057	-0.0046	-0.0064	-0.0101	-0.0095	-0.0017	0.0013	-0.002	-0.0025	-0.007	-0.0056	-0.0013	-0.0039	-0.0059	-0.0079	-0.0123	-0.0085
-0.0004	-0.001	-0.0001	-0.0031	0.0006	0.0054	0.0052	0.0041	-0.0003	0.0002	-0.0032	-0.0008	-0.0029	-0.0065	-0.0045	-0.002	-0.0043	-0.0038	-0.0033	-0.0038	0.0005	0.0021	0.0032	0.0031	-0.0003	-0.0016	-0.0008	-0.0024	-0.003	-0.0032	-0.0004	0.003	0.001	-0.0063	-0.0055	-0.0038	-0.0042	-0.0071	-0.0076	-0.0048	-0.0025	-0.0046	-0.0074	-0.0053	-0.0038	-0.0089	-0.0049	-0.0049	-0.0071	-0.0015
0.0005	-0.0049	-0.0037	0.0012	0.0001	0.0006	0.0017	0.0049	0.002	-0.0029	-0.0036	-0.0051	-0.0044	-0.0053	-0.003	-0.0018	-0.0042	-0.0038	-0.0011	-0.0007	-0.0048	-0.0041	-0.0035	-0.001	0.0016	0.0013	-0.0029	-0.0019	-0.0032	-0.0025	0.0003	0.0043	-0.0021	-0.0082	-0.0036	-0.0024	-0.0028	-0.0072	-0.007	-0.0016	0.0021	-0.0057	-0.0083	-0.0069	-0.0049	-0.0057	-0.0026	-0.0067	-0.0079	-0.0015
-0.0028	-0.0022	-0.0025	-0.0004	0.001	-0.0028	-0.0009	0.0025	0.0009	0.0003	-0.0013	-0.0026	-0.0001	-0.0004	-0.0022	-0.0019	0.0004	-0.005	-0.0064	-0.0042	-0.0051	-0.0033	-0.0027	-0.0032	0	-0.0009	0.0023	0	-0.0028	0.0013	0.007	0.0027	0.0002	-0.0039	-0.0077	-0.002	-0.0029	-0.0042	-0.0057	0.0003	0.0012	-0.0031	-0.0042	-0.0018	-0.0041	-0.0008	0.0004	-0.0026	0.0001	-0.0008
-0.0005	-0.0012	-0.0007	0.0044	0.002	0.001	0.0006	0.0041	0.0038	0.0054	0.003	0.0011	0.0009	0.0013	-0.0015	-0.0007	0.0013	-0.0043	-0.0077	-0.0047	-0.0004	0.0014	0.0018	0	-0.0016	-0.0051	-0.0018	0.0032	0.0019	0.0024	0.009	0.0079	0.0044	-0.0009	0.0001	-0.0005	-0.001	0.0004	0.0001	0.0031	0.0009	-0.0009	0.0018	-0.0016	-0.0058	-0.0013	-0.002	-0.0018	0.0021	0.0021
0.0004	-0.002	0.0003	0.0025	0.0026	0.0021	0.0021	0.0024	0.0032	0.0036	0.0068	0.0051	-0.0014	-0.0003	0	-0.0013	-0.0019	-0.0031	-0.005	-0.0032	0.0018	0.0012	0.0021	-0.002	-0.0046	-0.0062	-0.0012	0.004	0.0023	0.0031	0.0054	0.0077	0.0069	0.0054	0.0034	0.002	-0.0014	0.0021	-0.0008	-0.0012	0.0004	-0.0029	0.0036	-0.0003	-0.0028	0.0001	0.0007	-0.0048	-0.0036	0.0001
0.0017	-0.0052	-0.0001	0.0005	-0.0018	-0.0004	-0.0038	-0.0038	0.0028	0.0042	0.0059	0.0032	-0.002	-0.0007	-0.003	-0.0017	-0.0001	0.0031	-0.0006	0.0004	-0.0013	-0.0009	0.0017	-0.0034	-0.0077	-0.0071	-0.0034	-0.0008	0.0004	-0.0016	-0.0001	0.0011	0.005	0.0014	0.0007	-0.0006	-0.0038	-0.0025	-0.0055	-0.0038	-0.0027	0.0042	0.0025	0.0026	0.001	-0.0006	0.0017	-0.0005	-0.0018	-0.0001
-0.0021	-0.0015	-0.0006	-0.0007	-0.0027	-0.0035	-0.0023	0.0025	0.0038	0.0041	0.0044	0.0042	0.0011	-0.0019	-0.0049	-0.0023	0.0014	0.0017	0.0048	0.0017	-0.001	0.0017	0	-0.0013	-0.0031	-0.0038	0.0004	0.0002	-0.0025	-0.0049	-0.0015	0.0007	0.0016	0.0018	-0.0014	-0.0028	-0.0011	-0.0035	-0.0057	-0.0056	-0.0024	0.003	0.0051	0.0007	0.0025	0.0024	0.001	0.0025	0.0031	0.0022
-0.0019	-0.0011	0.0046	0.0013	-0.0032	0.0017	0.0028	0.002	0.0027	0.002	-0.0043	-0.0008	-0.0001	-0.0004	0.0002	0.0014	0.0041	0.0041	0.0048	0.0034	-0.0034	-0.0048	-0.0007	0.0001	-0.0043	0	0.0013	0	-0.0017	-0.0008	0.0004	0.0029	-0.0003	-0.0007	-0.0048	-0.0069	-0.0069	-0.0046	-0.0029	-0.0044	-0.0027	0.0051	0.0032	0.0031	0.0038	0.0037	0.0042	0.0053	0.0051	0.003
0.0011	-0.0023	-0.0009	-0.0016	-0.0009	0.0025	0.003	0.0021	0.0019	0.002	-0.0018	-0.0024	-0.0052	0.0007	0.0005	-0.0013	-0.0026	0.0031	0.0074	0.0032	-0.0035	-0.0067	0	-0.0049	-0.0069	-0.0021	-0.0017	-0.0056	0.0001	0.0004	-0.0021	0.0026	-0.0008	-0.0033	-0.0052	-0.0113	-0.0086	-0.0027	-0.0038	-0.0045	-0.0063	-0.0004	0.0028	0.0038	0.002	-0.0003	0.0015	0.0026	0.003	-0.0039
-0.0011	-0.0014	-0.0047	0	0.0046	0.0042	0.0013	0.0028	0.0014	0.0003	-0.0017	-0.0025	-0.0065	-0.0045	-0.0025	-0.0021	-0.0032	-0.0024	0.0048	-0.0031	-0.006	-0.0053	-0.0042	-0.0062	-0.0047	-0.003	0	-0.0022	-0.0019	-0.0015	-0.0018	-0.0003	-0.0005	-0.0027	-0.0015	-0.0053	-0.0049	-0.001	-0.0005	0.001	-0.002	-0.0007	0.0012	0.0004	-0.0017	0.0001	0.0036	0.0013	0.0006	-0.0033
-0.0025	-0.0013	0.0011	0.0009	0.0011	0.0023	0.005	0.0018	0.0001	0.0013	-0.002	-0.0038	-0.0073	-0.0034	0.0011	0.0039	-0.0001	0.0002	-0.0028	-0.0042	-0.0088	-0.0056	-0.006	-0.0024	-0.0014	-0.0021	-0.0029	-0.0014	-0.0032	0	0.0022	0.0008	0.0016	-0.0012	-0.0004	-0.0001	-0.0034	-0.0004	0.0008	0.0012	-0.0017	-0.0023	0.0017	0.0042	-0.001	0.0015	0.003	-0.0018	-0.0051	-0.0058
0.0019	-0.0007	0.0039	0.0024	0.0019	0.0027	0.0062	0.0037	0.0046	0.0059	0.0048	0.0007	0.0005	0.0009	0.0023	0.0032	0.0035	-0.0026	-0.0052	-0.0052	-0.0063	-0.0046	-0.0044	-0.0013	0.0018	0.0013	-0.0027	0.0014	-0.0002	0.004	0.0026	-0.002	0	-0.0008	-0.0006	-0.0009	-0.0015	-0.0012	-0.002	-0.0036	0.0001	-0.0027	0.0031	0.0038	0.0001	0.0006	0.0002	-0.0002	-0.0047	-0.004
0.0031	0.0037	0.0029	0.0012	0.0025	-0.0006	0.0023	0.0022	0.0015	0.0023	0.0058	0.003	0.0023	0.0029	0.0044	0.0067	0.0067	0.0028	-0.0047	-0.0069	-0.0033	-0.0024	-0.0012	-0.0016	0.001	0.0046	-0.0038	-0.0023	-0.0006	0.0042	0.0039	0.0003	0.0014	0.0018	-0.003	-0.005	0.0013	-0.001	-0.0042	-0.0037	0.0004	-0.0022	0.0002	0.0011	-0.0004	0.0017	0	-0.0005	-0.0011	-0.0014
0.0006	-0.0016	0.003	0.0001	0.001	-0.0015	0.0012	0.0006	0.0017	0.002	0.0022	0.0033	0.0002	0.0011	0.0007	0.0007	0.0026	0.0002	-0.0066	-0.0053	-0.004	-0.0036	-0.0045	0.0005	0.0019	0.0011	-0.0021	-0.0015	-0.0013	0.0017	0.0017	0.0042	0.0048	0.0037	0	0.0006	-0.0023	-0.0027	-0.0082	-0.0083	-0.0012	-0.0035	-0.0049	-0.0001	-0.0012	0.0019	-0.0026	0.0005	0.0013	-0.0023
-0.0009	-0.0024	-0.0007	0.0019	0.0004	-0.0013	0.0005	0.0025	0.0009	0.0013	-0.0003	-0.0003	-0.0032	-0.0019	-0.0027	0.0007	-0.0032	-0.0062	-0.0073	-0.0042	0.0009	0.0018	0.0011	0	0.0035	0.0042	-0.003	-0.003	-0.0047	-0.0026	0.0001	0.0046	0.0048	0.0037	0.0023	-0.0013	-0.0069	-0.002	-0.0042	-0.0031	-0.0023	-0.0053	-0.0032	-0.0013	-0.0016	0.0027	-0.0023	0.0023	0.0026	-0.0031
0	0.0004	0.0007	-0.0002	-0.0018	-0.0006	-0.0022	0.001	0.0039	0.0046	0.0023	0.0022	-0.0007	-0.0017	0.0006	0.0009	-0.0023	-0.006	-0.0064	0.0006	0.0016	0.0046	0.003	0.003	0.003	0.0009	0.0014	0.0028	-0.0005	0.0024	0.0041	0.0059	0.003	0.0019	0.002	-0.0024	-0.0041	0.0001	-0.0009	-0.0041	-0.0035	-0.0001	-0.0019	-0.0017	0.0003	0.0008	0.0009	0.0013	-0.0007	-0.0027
0.0021	0.0003	0.002	0.0021	-0.0018	-0.0009	-0.0002	0.0019	0.0028	0.0019	0.0037	0.0023	0.003	0.0009	-0.0006	-0.002	-0.0031	-0.003	-0.0029	-0.0007	0.0032	0.0017	0.0001	-0.0002	0.0007	-0.0032	0.002	0.0014	0.0024	-0.0007	0.0055	0.0041	-0.0017	-0.0022	-0.0014	-0.0036	-0.0031	-0.0039	-0.0007	-0.0026	-0.0033	-0.0021	-0.003	-0.0029	-0.0009	0.0009	0.0017	-0.0002	0.0004	-0.0022
0.0007	-0.0023	0.0018	0.0036	-0.0001	-0.0026	-0.0037	-0.0006	0.0007	-0.0001	0.0003	0.0003	-0.0009	0.0018	-0.0026	-0.0035	-0.0029	0.0002	0.0013	-0.0012	0.0003	0.0026	-0.0024	-0.0007	-0.0039	-0.0054	-0.0035	-0.0039	0.0017	0.0006	0.0004	-0.0019	-0.0019	-0.0027	-0.0034	-0.0025	-0.0034	-0.002	-0.0042	-0.0048	-0.0041	-0.003	-0.0004	-0.0036	-0.0001	-0.0021	0.0015	0.0001	-0.0007	-0.0012
-0.0044	-0.0029	0.0003	0	-0.0003	-0.002	-0.0054	-0.0022	0.0002	0.0005	0.0001	-0.0012	-0.0002	0.0026	0.0012	0.0006	-0.0029	-0.0005	0.0008	0.0009	-0.0002	0	-0.0001	-0.0037	-0.0049	-0.0059	-0.004	-0.0046	-0.002	-0.0025	-0.0029	-0.0031	-0.0003	-0.001	-0.0038	-0.0076	-0.0015	-0.0014	-0.0015	0.0018	-0.0036	-0.0002	-0.0013	-0.0009	-0.0006	-0.0054	-0.0058	-0.0013	-0.002	-0.0017
-0.0037	-0.0029	-0.0014	0.0006	0.0024	-0.0033	-0.0021	-0.0013	0.0028	0.0038	0.0048	-0.0005	-0.0029	-0.0005	0	-0.0011	-0.0001	-0.0023	-0.0004	-0.0011	-0.0009	0.0002	-0.0022	-0.0032	-0.0021	-0.0007	-0.0036	-0.0068	-0.0038	-0.006	-0.0016	-0.0019	0.0014	0.003	0.0005	0.0033	0.002	-0.0014	-0.0008	-0.0012	-0.0006	0.0028	-0.0004	-0.0028	-0.0006	-0.0005	-0.004	-0.0008	-0.0015	-0.0001
-0.0018	-0.0028	-0.0006	0.0004	0.002	-0.0017	0.0037	0.004	0.0058	0.0045	0.0041	0.0031	0.002	0.0006	0.003	0.0022	-0.005	-0.004	0.0022	-0.0014	0.0004	0.0003	0.0013	-0.0005	-0.0008	-0.0027	-0.0029	-0.0021	-0.0021	-0.0036	-0.0036	-0.0003	0.0016	0.0004	0.0031	0.0012	0.0018	-0.0021	-0.0015	-0.0014	0.0031	0.0065	0.0018	0.0052	0.0034	-0.0028	0	0.0016	0.0001	-0.0011
-0.0004	-0.002	-0.0025	-0.0016	-0.0011	-0.0008	0.0036	0.0026	-0.0005	-0.002	-0.0004	0.0018	0.0002	-0.0026	0.0005	-0.0001	-0.0002	-0.0005	-0.0011	0.0009	0.0008	-0.0015	0.0009	0.0014	-0.0006	-0.0009	-0.0017	-0.0009	0.004	-0.0018	-0.0007	0.0007	-0.0011	-0.0004	-0.0003	0.0019	0.0011	0.001	-0.0009	-0.0008	0.0017	0.0043	0.0017	0.0011	-0.0021	-0.0021	-0.0011	0.0022	0.0033	0.0022
-0.0012	-0.0024	-0.0024	0.0002	-0.0009	0.0012	0.0032	-0.0008	-0.0005	-0.002	-0.0021	-0.0013	-0.0003	-0.0006	-0.0037	-0.0037	-0.0016	-0.0024	0.0011	0.0021	0.0052	0.0011	0.0031	-0.0006	-0.003	-0.0024	0.0003	0.0026	0.0016	-0.0017	-0.0053	0.0011	0.0002	-0.0018	-0.0019	0.0043	0.0038	0.0019	0.0003	0.0019	0.0037	0.0013	-0.0005	0.0008	-0.0009	-0.0003	-0.0001	0.0005	0.0028	0.0011
-0.0008	-0.0024	0.0018	0.0022	-0.0003	-0.0007	0.0037	0.0017	0	0.0003	-0.0023	-0.0052	-0.0023	-0.0046	-0.0021	-0.0007	-0.0022	-0.0014	-0.0017	-0.0026	0.0033	0.0047	0.0017	-0.0003	-0.0027	-0.0031	-0.0012	0.0018	0.0014	0.0009	-0.0024	-0.0019	0.0007	0.0002	-0.0013	0.0026	0.0017	0.0006	-0.0006	0.003	0.0048	0.0035	0.001	-0.0012	-0.0012	-0.0018	-0.002	-0.0018	-0.0006	-0.0041
-0.0036	0.0004	0.0026	0.0014	0.0014	0.0021	0.0028	0.0006	-0.0009	-0.0025	-0.0018	-0.0046	-0.0017	0	-0.0009	-0.0021	-0.0012	-0.0015	-0.0037	-0.0038	-0.0006	-0.0003	-0.0018	-0.0006	-0.0003	-0.0018	-0.0031	0.0003	0.002	0.0022	-0.0012	-0.0016	-0.0009	0.0008	-0.0002	0.0004	0.0022	0.0023	0.0031	0.0036	0.007	0.0013	-0.001	-0.0029	-0.0008	-0.0017	-0.0025	-0.0033	-0.0019	-0.0033
-0.0048	-0.0003	0.004	0.0001	-0.0029	0.0013	0.0014	-0.0023	-0.0015	0	-0.0024	-0.0007	0.001	0.001	-0.0023	-0.0021	-0.0032	0.0011	0.0003	-0.0006	-0.0001	0.0008	-0.0003	-0.001	0.0028	-0.0006	-0.0025	0.0001	0.0016	0.0035	0.0017	0.001	-0.0006	-0.0012	0.0003	-0.0001	0.0026	0.0038	0.004	0.0048	0.0067	0.0029	-0.0019	-0.001	0.0019	0.0035	0.0034	0.0025	-0.0047	-0.0042
-0.0012	0.0001	0.0067	0.0051	0.0014	0.0008	0	0.0005	-0.0011	0.0001	-0.0008	0.0003	-0.001	-0.0004	0.0006	-0.0018	-0.0006	-0.0001	0.0032	0.003	0.0017	0.0032	0.0017	0.0001	-0.0006	-0.0004	-0.0011	0.0032	0.004	0.0065	0.0037	0.0035	0.0021	-0.0013	0.0039	0.0022	0.0045	0.0041	0.0039	0.0036	0.0057	0.0017	-0.0005	-0.0006	-0.0006	0.0015	0.0011	0.0024	0.0004	0.0009
0.0034	0.0024	0.0034	0.0033	0.0006	0.0006	-0.002	0.0003	-0.0008	-0.0014	-0.0006	0.0023	0.0003	0.0002	0.001	-0.0006	0.0034	0.0045	0.0043	0.0023	0.0003	-0.0011	0.0006	0.0005	0.0033	0.0033	0.0014	0.0012	0.0037	0.0039	0.0051	0.0057	0.0022	-0.0004	-0.0015	0.0009	0.002	0.0011	-0.0004	0.002	0.0031	0.0015	-0.0012	0.0006	0.0005	-0.0004	-0.0023	-0.0011	0.0009	0.0034
0.0024	0.0007	0.0036	0.0035	0.002	0.0017	-0.0011	-0.0061	0.0006	0.0021	0.0039	0.0008	-0.0007	0.003	0.0001	0.0015	0.0036	0.0027	0.0019	0.002	-0.0004	0.0001	-0.0017	0.0039	0.0049	0.0055	0.0047	0.0018	0.0016	0.0044	0.0015	0.0027	0.0016	0.0018	-0.0016	-0.0006	0.0019	-0.001	-0.0016	-0.0033	0.003	0.0037	0.0004	0.0019	-0.0012	-0.0007	-0.0016	-0.0024	0.0053	0.0045
0.001	-0.0009	-0.0013	0.0033	0.0033	0.0001	-0.0031	-0.0036	-0.0008	-0.0011	0.0011	0.0011	0.0017	0.0002	-0.0014	-0.0005	0.0013	0.0062	0.0043	0.0029	0.0004	-0.0019	0.0007	0.0041	0.0046	0.0062	0.0023	0.0025	0.0014	0.0038	0.0025	-0.001	-0.0024	-0.0028	-0.0018	-0.0015	-0.0014	0.0033	0.0007	-0.0012	0.0006	0.0001	-0.0029	-0.0033	-0.0041	-0.0034	-0.004	0.0004	0.0026	0.0036
-0.0004	-0.0025	-0.0001	0.0013	0.0006	0.0012	-0.0001	-0.0033	-0.0028	0.0016	-0.0023	0	0.0003	0.0007	-0.0025	-0.0004	0.0005	0.0049	0.0051	0	-0.0022	-0.0008	0.0045	0.0018	0.0051	0.0033	0.0026	-0.001	0.0017	0.0041	0.0019	-0.0019	-0.0045	-0.0031	-0.0013	-0.0009	0.0026	0.0037	0.0036	0.0005	-0.0035	-0.0011	-0.005	-0.0044	-0.0035	-0.0027	-0.0007	-0.0018	-0.0027	-0.0013
-0.0006	-0.0028	-0.0064	-0.0023	0.0005	0.0023	0.002	-0.0017	0.0012	0.0019	-0.001	-0.0012	-0.0023	-0.0023	-0.0029	-0.0022	-0.0026	-0.0014	0.0003	-0.003	-0.0024	0.0011	0.0007	0.0016	0.0014	0.0035	0.0002	0.003	0.0007	0.0035	0.0029	-0.0016	-0.0032	-0.0034	0	0.0016	0.0006	0.0004	0.0011	-0.0019	-0.0033	-0.0013	-0.0015	-0.0025	-0.0038	-0.0022	-0.0019	-0.0011	-0.005	-0.0016
-0.0069	-0.0024	-0.0025	0.0011	0.003	0.0017	0.0003	-0.0014	0.0028	0.0044	0.0031	-0.0034	-0.0045	-0.0048	-0.0072	-0.0063	-0.0013	-0.0001	-0.0004	-0.0025	-0.0017	-0.0038	-0.0027	-0.0025	-0.0002	-0.0005	0.0001	0.0009	0.0012	-0.002	0.0002	-0.002	-0.0015	-0.001	-0.0011	-0.0017	-0.0035	-0.0022	-0.0003	0.001	0.0001	0.0004	-0.0005	-0.0016	-0.0021	-0.0027	0.0001	0.0008	-0.0025	-0.0047
-0.0058	-0.0029	-0.0034	0.0025	0.0052	0.0026	0.0008	0.0007	0.0007	0.0005	0.0015	-0.0042	-0.007	-0.0066	-0.0082	-0.0032	-0.0003	0.0005	-0.0049	-0.0044	-0.004	-0.0046	-0.0064	-0.0023	-0.0027	-0.0026	-0.0022	-0.0012	-0.0014	-0.0034	-0.0027	-0.0017	-0.0015	-0.0018	-0.0018	-0.0026	-0.0043	-0.0025	-0.0001	0.0024	0.0021	0.0015	0.0001	-0.0024	-0.0025	-0.0013	-0.0002	-0.0002	-0.0032	-0.0004
0.0004	-0.0025	-0.0032	0.0006	0.001	0.0017	0.0007	-0.0009	-0.0003	-0.0015	-0.0031	-0.0001	-0.0001	-0.0041	-0.0023	-0.0018	-0.0011	-0.0018	-0.004	-0.0035	-0.0038	-0.0028	-0.004	-0.0014	-0.0009	0.0013	0.0002	0.0005	-0.0002	-0.0029	-0.0024	-0.0001	0.0009	0.0011	0	-0.0002	-0.0006	-0.0025	-0.0024	0.0013	0.003	-0.0001	-0.0023	-0.0049	-0.0058	-0.0022	-0.0001	0.0021	0.0021	-0.0027
0.0003	-0.0004	-0.0012	-0.0043	-0.0024	-0.0012	0.0029	0.0014	-0.0058	-0.006	-0.0021	-0.0029	0.0007	0.0019	0.0024	-0.0012	-0.0025	-0.0006	-0.0003	-0.0015	-0.0018	0.0028	-0.0006	-0.0047	-0.0005	0.0012	-0.0013	-0.0033	-0.0005	-0.0014	-0.0026	-0.0015	0.002	0.0001	0	-0.0003	0.0035	0.0038	0	-0.0012	0.0001	0.0006	-0.0027	-0.003	-0.0055	-0.0021	-0.0016	0.0017	-0.0023	-0.0041
-0.002	0.0002	-0.0014	-0.0046	-0.0032	-0.0003	0.0037	0.0005	-0.004	-0.0028	-0.0035	-0.0007	0.0046	0.0046	0.0036	0.0018	0.0001	0.0015	0.0021	0.0016	0.0026	0.0023	-0.0003	-0.0023	0	0.0016	-0.0005	-0.0024	-0.0019	-0.0018	-0.0012	-0.002	-0.0008	0.0004	-0.004	-0.0042	0.0016	0.0003	0.0002	-0.0005	-0.0017	-0.0036	-0.004	-0.0068	-0.0048	-0.0039	-0.0024	-0.0005	-0.0013	-0.0051
-0.0038	-0.0012	-0.0036	-0.0033	0.0006	0.0008	0.0027	0.0016	0.0003	-0.0012	-0.0035	-0.0008	0.0019	0.0037	0.003	0.0006	0.0002	-0.0016	-0.0021	-0.004	-0.0028	0.0006	-0.0006	-0.0028	-0.0024	-0.004	-0.0002	-0.0032	-0.0036	-0.0046	-0.0008	-0.0031	-0.0005	-0.0022	-0.0029	-0.0041	-0.0036	-0.0026	0.0007	-0.0008	-0.0053	-0.0031	-0.002	-0.0038	-0.0033	-0.0044	-0.0056	-0.0022	-0.0039	-0.0033
-0.0044	-0.003	-0.0039	-0.0019	0.0002	0.0007	0.0027	0.001	0.0017	-0.0019	-0.0017	-0.0002	0.0017	-0.0004	0.0016	0.0006	-0.0018	-0.0026	-0.0034	-0.0037	-0.0033	-0.0002	0.0009	-0.003	-0.001	-0.0049	-0.0035	-0.0027	-0.0043	-0.0034	-0.0027	-0.0025	-0.0037	-0.0034	-0.0033	-0.0005	-0.0014	-0.0019	-0.0044	-0.0023	-0.0024	-0.004	0.0007	-0.0023	-0.0049	-0.0055	-0.0042	-0.0023	-0.0008	-0.0029
-0.003	-0.0025	-0.0012	-0.0004	-0.0001	0.0011	0.0027	0.0009	-0.0009	0.0008	0.0008	0	0.0028	-0.0009	0.0006	-0.003	-0.0035	-0.0055	-0.0018	0.0012	0	0.0006	0.0041	-0.0018	-0.002	-0.0028	-0.0035	-0.0021	-0.0035	-0.0035	-0.0034	-0.0034	-0.004	-0.0031	-0.0026	-0.0014	0.001	-0.0002	-0.004	-0.0039	-0.0033	-0.0033	0.0005	-0.001	-0.0023	-0.0028	-0.0035	-0.0026	-0.0032	0.0008
-0.0034	-0.0011	0.001	0.0008	-0.0001	0.0008	0.0007	-0.0029	-0.0028	0.002	0.0015	-0.0008	-0.0024	-0.0029	-0.0009	0.0011	-0.0038	-0.0033	-0.0016	0.0003	0.001	0.0012	0.0011	-0.0018	-0.0017	0.0016	0.0017	-0.0014	-0.0049	-0.0057	-0.0031	-0.0029	-0.0018	-0.0018	-0.0019	0.0007	-0.0007	-0.0024	-0.0038	-0.0014	-0.0024	-0.0001	-0.0005	-0.002	-0.0029	-0.004	0.001	-0.0005	-0.0007	-0.0024
-0.0042	-0.0029	-0.0007	0.0035	0.0014	0.0006	-0.0016	-0.0015	-0.0001	0.0006	-0.0023	-0.0014	-0.0027	-0.0036	0.0014	-0.0012	0.0003	-0.002	-0.0008	0.0009	0.0005	0.0021	0.0009	-0.0035	0.0004	0.0038	0	-0.0057	-0.0037	-0.0058	-0.0047	-0.0054	-0.001	0.001	-0.0016	-0.0016	-0.0026	-0.0046	-0.0035	-0.0029	-0.0034	-0.0006	-0.0021	-0.0025	-0.0035	-0.0025	-0.0006	-0.0014	-0.0004	-0.0004
-0.0034	-0.0019	-0.0016	0.0037	0.0034	0.0004	0.0002	0.0008	-0.0023	-0.0017	0.0011	0.0008	-0.0036	-0.0037	-0.0021	-0.004	-0.0046	-0.0025	-0.0005	0.0025	-0.0018	0.0027	0.0037	0.0018	0.0036	0.0028	0.0002	-0.0014	-0.0011	-0.0019	-0.0047	-0.0032	0.0002	0.0021	-0.0009	-0.0036	-0.0024	-0.0034	-0.005	-0.0045	-0.0024	-0.0037	-0.0014	-0.0045	-0.0041	-0.0014	0.0002	-0.0005	0.0003	-0.0015
0.0004	0.0018	0	0.0039	0.0022	0.0013	0.0042	0.0026	0.0011	0	0.0028	0.0021	-0.0019	-0.006	-0.0021	-0.0039	-0.0028	-0.0001	0.0028	0.004	0.0016	0.0013	0.0027	0.0013	0.0034	0.0017	0.0004	-0.0012	-0.0004	-0.0031	-0.0007	0.0003	-0.0007	0.0016	0.0019	0.0024	0.0027	-0.0003	-0.0048	-0.0048	-0.0023	-0.0006	-0.0009	-0.0008	-0.0018	-0.0022	-0.0002	-0.0022	0.0001	0.0017
0.001	-0.0007	-0.0009	0.0014	-0.0003	0.0015	0.0032	0.0007	-0.0018	-0.0004	0.0036	0.0035	-0.0022	-0.0016	-0.0013	-0.0021	-0.0035	-0.0006	0.001	0.0033	-0.0034	-0.0054	-0.0043	-0.0025	0.0024	0.0033	-0.0004	-0.003	0.0015	-0.0016	0.0001	0.0032	0.0009	0.0001	0.0009	-0.0005	0.0006	-0.0001	-0.0024	-0.0042	-0.0021	-0.0001	-0.0017	-0.0011	-0.0015	-0.0008	-0.0015	0.0011	0.0053	0.0057
0.0002	0.0025	-0.0006	0.0007	-0.0011	-0.0001	0.0025	-0.0022	-0.0046	0.0001	0.0037	0.0005	-0.0012	0.0003	0.0033	0.004	-0.0006	-0.0014	-0.0009	-0.0012	-0.0034	-0.0059	-0.004	-0.003	0.001	0.0031	-0.0018	-0.003	0.0006	-0.0008	-0.003	-0.0005	-0.0024	-0.0013	-0.0001	0.0006	-0.0012	-0.0032	0.0003	-0.0038	-0.0011	0.0022	-0.0025	0.0002	-0.0003	0.0015	-0.0005	0.0002	0.007	0.0063
-0.0022	0.0018	0.0054	0.0025	0.0013	0.0005	0.0033	0	-0.0029	0.0018	0.004	0.0016	0.001	-0.0022	-0.0031	-0.0001	0.0007	-0.0007	-0.0007	-0.002	-0.0035	-0.0022	0.0001	0.0015	-0.0011	0.0001	-0.0024	-0.0019	-0.0004	-0.0029	-0.0026	-0.003	-0.0034	-0.0036	0	0.0023	-0.0002	-0.0047	-0.0034	-0.0036	-0.0026	-0.0016	-0.0027	-0.0029	0.0011	0.0021	0.0021	0	0.0034	0.0048
0	-0.0004	0.0049	0.0054	0.0027	0.0018	0.0032	0.0023	0.0001	0.0006	0.0023	0.0041	0.0023	-0.0015	-0.0027	-0.0031	0.0025	0.0004	-0.0007	0.0027	-0.0018	-0.0038	0.0001	-0.0002	-0.0027	-0.002	-0.0006	-0.0008	-0.0004	-0.0046	-0.0027	-0.0027	-0.002	-0.0035	-0.0006	0.0021	-0.001	-0.003	-0.0049	-0.0052	-0.0026	-0.0018	0.0002	-0.0019	-0.0006	-0.0009	0.0001	0.0001	-0.001	0.0001
-0.0007	0	0.003	0.0047	-0.0002	-0.0022	-0.0016	0.0012	0.0014	0.0002	0.0005	0.0045	0.0021	-0.0037	-0.0001	0.0002	0.0023	-0.0003	0.0004	0.0001	-0.0042	-0.003	-0.0037	-0.0029	-0.0009	0.0004	0.0019	0.0004	0.0001	0.0021	0.0015	0.0013	0.0037	-0.0033	-0.0013	0.0003	0.0008	-0.0011	-0.0003	-0.0012	-0.0028	-0.0002	0	-0.0004	0.001	-0.0014	-0.0019	-0.0007	-0.0023	-0.002
-0.0001	0.0006	0.0024	0.0013	-0.0002	-0.0019	-0.0032	-0.001	-0.0033	-0.0027	-0.0018	0.0034	0.001	-0.0021	-0.0026	0.002	0.0021	0.0037	0.0015	-0.0013	-0.0028	-0.0015	0.0022	-0.0015	-0.0004	0.0011	0.0023	0.0019	0.0003	0.0007	0.0013	0.0012	0.0038	0.0015	0.0012	0.0025	0.0045	0.0012	0.0043	0.0032	-0.0002	0.0012	0.0016	-0.0035	-0.0013	0.001	0.0008	-0.0007	-0.0009	0.0027
0.0019	0.0013	0.0015	-0.0013	-0.0008	-0.0005	0.0001	-0.0008	-0.0013	-0.0022	0	0.0011	0.0001	-0.0017	0.0012	0.0009	0.0035	0.0009	0.0005	-0.001	-0.0009	-0.0026	0.0023	-0.0001	0.0012	0.0016	0.0038	0.0036	0.0042	0.0013	0.0029	0.0034	0	-0.0005	0.002	0.0037	0.0021	0	0.0038	0.0037	0.001	0.0011	0.0039	0.0034	0.0014	0.0035	0.0049	0	-0.002	0.0003
0.0011	0.0016	-0.0014	0.0003	0.0024	0.0048	0.0036	-0.0008	-0.0026	0.0008	0.0007	0.0005	0.0002	-0.0005	0.0033	0.0015	-0.0013	-0.0013	0.0004	-0.0001	0.0001	0.0028	0.0033	0.003	0.0014	-0.0004	0.0001	0.0051	0.003	0.0017	-0.0004	0	-0.0001	0.0006	0.0004	-0.0014	0.0009	-0.0021	0.0003	0.0039	0.0037	0.0019	0.0058	0.0033	0.0032	0.006	0.0045	0.0034	-0.0005	0.0016
0.001	0.0008	0.0022	0.0019	0.0056	0.0057	0.002	-0.0023	-0.0035	-0.0005	0.0012	0.0012	0.0002	-0.0009	-0.0002	0.0013	-0.002	-0.001	-0.004	-0.001	0.0017	0.0028	0.0054	0.0047	0.0031	0.0014	-0.0021	0.0017	0.003	0.0011	0.001	-0.0016	-0.0004	0.0021	-0.0002	-0.0013	0.0003	-0.0006	0.0014	0.0037	0.0041	0.0017	0.0015	-0.0015	-0.001	0.0039	0.0048	0.0039	0.0015	0.003
0.0015	0.0002	0.0024	0.0044	0.0031	0.0021	-0.0007	-0.0032	-0.0032	-0.0021	-0.0009	-0.0003	-0.001	-0.0028	-0.0026	0.0022	0.0017	0.0019	-0.0008	-0.0025	-0.0007	0.0008	0.0075	0.0037	0.0026	0.0021	0.0008	-0.0006	0.0034	-0.0025	-0.002	0.0001	0.0006	-0.0006	-0.0024	-0.0008	0.0009	0.0011	0.0019	0.0043	0.0015	0.001	0.0007	-0.0004	0.0008	0.0007	0.0036	0.0039	0.0022	0.0019
0.0027	0.0005	0.0013	0.0037	0	0.0019	-0.0021	0.0003	-0.0039	-0.0018	-0.0006	-0.0023	-0.0002	-0.0006	0.0007	0.0044	0.0022	0.0011	-0.0004	-0.0011	-0.0018	0.0001	0.0026	0.0005	0.0014	0.0051	0.0028	0.0028	0.0013	-0.0011	0.0026	0.0004	0.0005	-0.0004	-0.001	-0.0008	-0.0007	-0.0004	0.003	0.0041	-0.002	-0.0016	-0.0001	-0.0021	-0.002	0	-0.0005	0.0046	0.0025	0.0011
0.002	0.0023	0.0024	0.002	0.0011	-0.0014	-0.0017	0.0003	0.0003	0	-0.0028	0.0007	0.0011	0.0004	0.0028	0.002	0	-0.0006	-0.0023	-0.0008	0.001	-0.0009	0	0.0009	0.0026	0.0043	0.0054	0.0016	0.0006	0.0009	0.0006	-0.0024	0.0006	-0.0003	-0.0024	-0.0002	-0.0015	0.0005	-0.0012	0.0006	-0.0004	0.0003	-0.0001	-0.0031	-0.0005	0.002	0.0002	0.0041	-0.0006	-0.0015
0.001	0.0037	0.0047	0.0017	-0.0029	-0.0016	-0.0018	-0.0012	-0.0003	-0.001	-0.002	-0.0004	0	0.0006	-0.0004	-0.0001	0.0003	0.0005	-0.0012	0.0025	0.0005	0.0011	-0.0003	0.0016	0.004	0.0035	0.0041	0.0022	-0.0003	0.0001	-0.0014	-0.0027	-0.0017	0.0011	-0.0016	-0.0009	-0.0034	-0.0036	-0.0044	-0.0001	-0.0011	0.0004	0.0016	-0.0047	-0.0008	-0.0009	-0.0005	-0.0007	-0.0018	-0.0044
-0.0011	0.0008	0.0017	0.0016	-0.0012	-0.0017	0	-0.0007	-0.0001	-0.0024	-0.0007	-0.0019	-0.0014	-0.0027	-0.0003	-0.0032	-0.0004	-0.0018	-0.0004	0.0017	0.0023	0.003	-0.0009	0.0009	0.0001	0	0.0011	-0.0007	0.0005	-0.0007	-0.0005	-0.0015	-0.0034	-0.004	-0.0019	-0.0007	-0.0023	-0.0046	-0.0013	0	-0.0006	-0.0022	-0.0022	-0.0059	-0.0059	-0.0043	-0.0007	-0.0033	-0.0037	-0.0049
-0.0012	-0.0035	-0.0028	0.0005	0.0005	0.0001	-0.0005	-0.0009	-0.0032	-0.0027	-0.0006	-0.001	0.0001	-0.0021	-0.0011	0	-0.0001	0.0023	0.0015	-0.0011	0.0009	0.0004	-0.0038	-0.0043	-0.0018	-0.0002	-0.001	-0.0009	-0.0011	-0.0006	-0.0012	-0.0021	-0.0049	-0.0078	-0.0059	-0.0029	-0.0028	-0.0037	-0.0008	-0.0012	-0.0017	0.0001	-0.0003	-0.0031	-0.0055	-0.0029	0.0002	0.001	-0.0024	-0.0046
-0.0006	-0.0024	-0.0035	-0.0032	-0.0011	-0.0019	-0.0003	-0.0011	-0.002	-0.0023	-0.0043	0.0001	-0.0002	-0.0021	-0.0006	0.0015	0.0012	-0.0011	-0.0009	-0.0008	-0.0008	0.0006	0.0008	0.0001	-0.0023	-0.0025	-0.0025	-0.0012	-0.0021	-0.001	-0.0013	0.0008	-0.0022	-0.005	-0.0053	-0.0032	-0.0054	-0.0036	-0.0002	-0.0004	-0.0018	-0.0014	-0.0002	-0.0016	-0.0032	0.0033	0.0045	0.0027	-0.0022	-0.0034
0.0008	-0.0003	-0.0017	-0.0015	0.0015	-0.0011	-0.0013	0.0002	0.0031	0.0014	-0.0006	0.0015	-0.0001	-0.0011	-0.0009	0.0002	0.0005	-0.002	-0.0053	-0.0045	-0.0035	-0.0012	-0.0006	0.002	-0.0007	-0.0046	-0.0038	-0.0003	-0.0003	0.0003	0.0009	-0.0007	0.0006	-0.0031	-0.0032	-0.0033	-0.0011	-0.0015	-0.0015	-0.002	-0.003	-0.0005	-0.0014	-0.0028	-0.0038	0.0003	0.0025	0.001	-0.0032	-0.0056
-0.0036	0.0012	-0.0019	-0.0005	0.0027	0.0022	-0.0003	-0.0001	0.0017	0.0033	0.0004	0.0017	-0.0004	-0.0006	-0.0025	-0.0025	-0.0006	-0.0015	-0.0039	-0.0027	-0.0014	-0.0026	0.0002	0.0027	0.0015	-0.0016	-0.0005	0.0011	0	-0.0018	-0.0028	0.001	0.0002	-0.0011	-0.0006	0.0004	-0.002	0.0013	-0.0002	-0.0016	-0.0021	0.0008	0.0015	-0.0015	-0.0041	-0.0013	-0.0003	-0.002	-0.0031	-0.0009
-0.0024	0.003	0.005	0.0035	0.0035	0.0009	-0.003	-0.0027	-0.0005	-0.0013	0.0003	0.0013	-0.0009	-0.0022	-0.0026	-0.0026	-0.0026	-0.0002	-0.0023	-0.0007	-0.0004	-0.0032	0.0004	0.0026	-0.0001	-0.001	0.0013	0.0004	0.0007	-0.0031	-0.0048	-0.0041	-0.003	0.0016	0.0027	0.0017	0.0013	0.001	-0.0002	-0.002	-0.0045	-0.0006	0.0034	-0.0013	-0.0035	-0.0047	-0.0022	-0.0026	-0.0024	-0.0011
-0.0002	0.003	0.0029	0.0017	0.004	0.0025	-0.0019	-0.0037	-0.0022	-0.0007	0.0004	0.0003	0.0014	-0.0004	0.0008	-0.0029	-0.0048	-0.0031	-0.0011	0.0008	0.0008	0.0012	-0.0011	-0.0021	0.0016	0.0004	-0.0021	-0.001	-0.0022	-0.004	-0.0053	-0.0065	-0.0056	-0.0036	0.0025	-0.0006	0.0001	0.0023	0.0006	-0.0029	-0.006	-0.0004	0.0014	-0.0006	-0.0031	-0.0023	-0.0051	-0.0044	-0.0034	-0.0044
0.0018	-0.0001	-0.0005	0.0038	0.0031	0.002	0.0002	-0.0036	-0.0028	-0.0026	-0.0016	0.0021	0.0007	-0.0014	-0.0006	-0.0023	-0.005	-0.0021	-0.0005	0.0011	0.0037	0.0005	0.0015	-0.0001	0.0009	0.0005	-0.0019	-0.0021	-0.0038	-0.0037	-0.0037	-0.0064	-0.0055	-0.0029	-0.0035	-0.0042	-0.0003	0.001	0.0012	0	-0.0018	0.0003	0.0031	0.0002	0.0022	0.0008	-0.0026	-0.0029	-0.0006	-0.0009
0.0007	-0.0012	-0.0004	0.0004	-0.0019	-0.0007	-0.0036	-0.0023	-0.003	-0.0028	-0.0011	0	-0.0001	-0.0012	-0.0036	-0.0017	-0.0024	-0.0024	0.0009	0.0021	0.0038	0.0033	0.0035	0.0009	0.0007	0.0017	0.0005	-0.0021	-0.0003	-0.0042	-0.0045	-0.0041	-0.0046	-0.0034	-0.003	-0.0017	0.001	-0.0012	0.0001	0	0.0029	0.0037	0.0044	0.0031	0.0034	0.0014	0.0002	-0.002	-0.0002	-0.0003
0.0045	-0.0002	-0.0011	-0.0029	-0.003	-0.0002	-0.0009	-0.0023	0.0006	0.001	-0.0003	-0.0011	-0.0011	-0.0005	-0.0023	-0.0015	-0.0007	-0.0003	0.0007	0.0006	0.0033	0.0031	0.0032	0.001	-0.001	0.0007	0.0002	-0.0002	0	-0.0017	-0.0021	-0.005	-0.0033	-0.0022	-0.0012	-0.0007	-0.0023	-0.0036	-0.0029	-0.0015	0.0026	0.0047	0.0035	0.0023	0.002	0.0013	0.001	0.0009	0.0013	-0.0016
0.0025	0.0033	0.0002	0.0012	-0.0007	-0.0021	0.0011	0.0034	0.0006	0.0004	-0.0001	-0.0017	-0.003	-0.0012	-0.0019	0.0016	0.0017	0.0004	-0.0014	0.0002	0.0032	0.0025	-0.0009	0.0011	0.0025	0.0026	0.0043	0.0014	0.0012	-0.0017	-0.0025	-0.0021	0.0007	-0.0015	-0.0027	-0.0001	0.001	-0.0024	-0.0028	0	0.002	0.0021	0.0022	0.0008	0.0021	0.0008	0.0031	-0.0001	-0.002	-0.0017
0.0004	-0.0012	0.0034	0.003	-0.0014	-0.001	0.0013	0.003	0.002	0.0008	0.0012	-0.0006	-0.002	0.0008	0.0001	0.0006	0.0008	-0.0018	0.0019	0.0045	0.0027	0.0017	-0.0016	0.0014	-0.0007	0.0032	0.0027	-0.001	0.0001	0.0024	0	0.0004	0.0025	0.0024	0.0015	0.0008	0.0003	-0.0008	-0.001	0.0013	-0.0018	0.0006	0.0016	0.0045	0.002	0.0019	0.0052	0.0019	-0.0015	0.0013
0.0015	0.0002	0.0006	0.0012	0.002	-0.0023	-0.0013	0.0005	0.0019	-0.0005	-0.0007	0	0.0009	0	-0.0011	-0.0017	0.0005	-0.0001	0.0006	0.0016	0.0016	0.0008	0.0008	0.0016	-0.0006	-0.0012	0.0003	0.0005	0.0017	0.0058	0.0024	0.0001	0.0027	0.003	0.0009	0.0007	-0.0022	-0.005	-0.0034	-0.0008	-0.0027	-0.0024	-0.0032	-0.0001	0.0009	0.0021	0.004	0.0028	-0.0045	-0.0042
0.0002	-0.0002	-0.0012	0.0006	0.0029	-0.0017	0.0006	0.0022	0.0033	0	-0.0031	-0.0021	0.0019	0.0005	0.0002	-0.0004	-0.0008	-0.0002	-0.0003	0.0013	-0.0004	0.0004	-0.0025	-0.0014	-0.0008	-0.0042	-0.0023	0.0014	0.0019	0.0031	0.0028	0.0046	0.0008	-0.0009	0.0009	-0.0011	-0.0037	-0.0049	-0.003	-0.0025	-0.0018	-0.0027	-0.0017	-0.0013	-0.0023	-0.0012	0.0002	-0.002	-0.0047	-0.0033
-0.0007	-0.0026	-0.0022	-0.0021	0.0009	0.0012	-0.0004	0.0017	0.0007	0	-0.0008	0.0007	0.0014	0.0001	-0.0016	-0.0006	-0.0031	-0.0015	-0.0009	-0.0005	-0.0007	-0.0002	-0.0006	-0.0005	-0.0011	-0.0008	0.0015	-0.0014	0.0013	0	-0.0001	0.0033	0.0021	0.0006	-0.002	-0.0038	-0.0029	-0.0039	-0.0028	-0.0011	-0.0024	-0.0017	-0.0006	-0.0008	-0.0029	-0.004	-0.0035	-0.0033	-0.0045	-0.0038
-0.0029	-0.0007	-0.0012	-0.001	0.0006	0.0002	0.0025	0.0006	0	-0.0003	-0.0032	0	-0.0015	-0.0001	0.0008	0.0003	-0.0001	0.0006	0.0017	-0.0005	0.0003	-0.0016	0.0024	0.0021	-0.0012	-0.0009	0.0015	-0.0011	-0.0017	-0.0033	0.0009	0.0044	0.0026	-0.0001	-0.0024	-0.0017	-0.0014	-0.0029	-0.0022	-0.002	-0.0011	-0.0022	-0.0013	-0.0004	-0.0031	-0.0035	-0.0063	-0.0046	-0.0044	-0.0029
-0.0031	-0.0008	-0.0013	-0.0013	-0.0013	0.0014	0.0013	0.0036	0.0028	-0.0004	-0.0021	-0.001	0.0004	-0.0002	-0.0007	0.0004	0.0015	0.0004	0.0022	0.003	-0.0024	-0.0013	0.0014	0.0015	0.0008	0.002	-0.0007	-0.0005	-0.0057	-0.0054	0.001	0.0051	0.0049	0.0001	-0.0012	-0.0017	0.001	-0.0018	-0.0013	0.0012	0.0001	0.0001	-0.0012	-0.0001	-0.0025	-0.0034	-0.0019	-0.0036	-0.0021	-0.0032
0.0011	0.0008	-0.0019	-0.0026	-0.0031	-0.0042	0.0004	0.0011	0.0023	-0.0006	0.0032	0.0031	0.0013	-0.0007	-0.0035	-0.002	-0.0001	0.0025	0.002	0.0007	0.0002	0.001	-0.0002	-0.0026	0.0013	0.0024	0.0011	-0.0006	-0.0009	-0.0011	0.0011	-0.0004	0.0006	0.0027	0.0024	0.0002	0.0001	-0.0014	0.0012	0.0003	-0.0012	0.0026	0.0004	-0.0022	0.0013	0.0015	-0.0001	-0.0026	-0.0018	-0.001
0.0023	0.0024	-0.0017	-0.0018	-0.0043	-0.0022	-0.0016	0.0017	0.0021	0.0009	0.0045	0.0051	0.0011	0.0008	-0.001	-0.0003	-0.0006	-0.0005	0.0017	-0.0017	-0.0011	0.0007	0.0007	-0.0026	-0.0032	-0.0012	-0.0007	0.0008	-0.0014	-0.0011	0.002	-0.001	-0.001	-0.0004	-0.0001	0.0007	0.0007	0.0022	0.0043	0.0001	-0.0012	0.0013	0.0008	0.0009	0.0058	0.005	-0.0016	-0.0027	0.0008	-0.0018
-0.0023	-0.0024	-0.0021	0.0001	-0.0017	-0.003	-0.0011	0.0001	-0.0003	0.0001	0.0029	0.0015	0.0002	0.0031	0.0002	-0.0024	-0.0002	-0.0015	0	-0.0012	-0.0022	-0.0014	-0.0009	-0.0008	-0.0027	-0.0036	-0.0047	-0.0011	-0.0011	-0.0009	-0.0022	0.0002	-0.0011	-0.0014	-0.0029	-0.0038	-0.0024	-0.0009	-0.0017	-0.0015	-0.0019	-0.0011	-0.0009	0	0.005	0.0038	-0.0005	-0.0014	-0.002	-0.0045
-0.0052	-0.0039	-0.0022	0.0013	0.001	-0.0006	-0.0005	0.0011	-0.0009	-0.0021	-0.0003	-0.0014	0.0009	0.0018	-0.0014	-0.0032	-0.0038	-0.0024	-0.0034	-0.0012	-0.0048	-0.0037	-0.0024	-0.002	-0.0045	-0.0045	-0.0062	-0.0063	-0.0037	-0.0034	0.0008	0.0002	-0.0019	-0.0052	-0.0031	-0.0043	-0.0029	-0.0044	-0.0064	-0.0029	-0.0041	-0.0032	-0.0028	-0.0015	0	0.0024	-0.0005	-0.0005	-0.0042	-0.0059
-0.0048	-0.0062	-0.0028	0	0.0028	0.0009	0.0009	0.0017	-0.0003	-0.0033	-0.0035	-0.0027	-0.0014	-0.003	-0.0043	-0.0048	-0.0051	-0.0051	-0.0041	-0.0059	-0.0047	-0.0048	-0.0026	-0.0041	-0.0054	-0.0061	-0.0061	-0.0067	-0.0038	-0.0029	-0.0016	-0.001	-0.0029	-0.0031	-0.0025	-0.0051	-0.0043	-0.0047	-0.0047	-0.0028	-0.0052	-0.0064	-0.0041	-0.0034	-0.0025	0.0003	-0.0011	-0.0029	-0.0054	-0.0039
-0.0053	-0.0028	-0.0022	-0.0001	0.0019	0.0008	0.0009	-0.0023	-0.0002	-0.0031	-0.0035	-0.0035	-0.0011	-0.0019	-0.0025	-0.0034	-0.0043	-0.0038	-0.0036	-0.0041	-0.0024	0.0007	-0.0037	-0.0044	-0.0063	-0.0018	-0.0028	-0.0029	-0.0038	-0.0042	-0.0018	-0.0029	-0.0039	-0.0037	-0.0032	-0.0053	-0.0049	-0.0025	-0.0032	-0.0047	-0.004	-0.0039	-0.0041	-0.0023	-0.0004	-0.0012	0.0013	-0.0015	-0.0017	-0.001
-0.001	0.0012	-0.0013	-0.0021	-0.0023	-0.0023	-0.0016	-0.0005	-0.0001	-0.0016	0.0005	0.0007	0.0008	0.0014	0.0012	0.0001	-0.0016	-0.0021	-0.0022	-0.0022	-0.0008	-0.0015	0.0005	-0.0028	-0.0031	-0.0012	-0.0002	-0.0007	-0.0048	-0.004	-0.0047	-0.0034	-0.0063	-0.0054	-0.0028	-0.0046	-0.0042	-0.0042	-0.0018	-0.0033	-0.0053	-0.0044	-0.0012	-0.0036	0	0.0001	0.0002	0.0022	0.0015	0.0002
0	0.0022	0.0012	-0.0048	-0.0031	-0.0041	-0.0009	0.0017	0.0022	0.0023	0.001	0.0009	0.004	0.0038	0.0031	0.0004	0.0001	-0.0009	-0.0013	-0.0025	-0.0031	-0.0036	-0.0012	-0.0018	-0.0014	-0.0023	-0.0017	-0.0021	-0.0054	-0.0048	-0.0028	-0.0041	-0.0042	-0.0028	-0.0046	-0.0043	-0.0018	-0.0042	-0.0021	-0.0048	-0.0076	-0.0052	-0.0044	-0.0042	-0.0068	-0.0037	-0.0011	-0.0006	-0.0013	-0.0001
-0.0008	0.0002	-0.0026	-0.0018	-0.004	-0.0032	-0.0021	-0.0013	0.0013	0.0018	-0.0009	-0.0003	0.0039	0.0044	-0.0006	-0.0012	-0.0005	-0.0028	-0.0035	-0.0031	-0.0011	-0.0031	-0.0013	-0.0024	-0.0041	-0.0051	-0.0073	-0.0005	-0.0015	-0.0047	-0.0021	-0.0017	-0.0008	-0.003	-0.0053	-0.0049	-0.0026	-0.0018	-0.0027	-0.0065	-0.0081	-0.0056	-0.0051	-0.004	-0.0051	-0.003	-0.0005	-0.0018	-0.0021	-0.001
-0.0051	-0.0037	0.0001	-0.0009	0.0008	0.0001	0.0008	0.001	0.0021	0.0027	0.001	0.0021	0.0019	0.0035	0.001	-0.0006	-0.006	-0.004	-0.0044	-0.0014	-0.002	0	-0.0019	-0.0012	-0.0033	-0.0019	-0.0059	-0.0024	-0.0021	-0.0051	-0.0006	0.0027	-0.0015	-0.0015	-0.0045	-0.0043	-0.0034	-0.0024	0.0006	-0.003	-0.0026	-0.0032	-0.0027	-0.0029	-0.0014	-0.0014	-0.0006	0.0016	-0.0038	-0.0033
-0.0069	-0.0044	-0.0035	-0.0034	0.0002	-0.0004	0.0044	0	-0.001	0.0001	0.0021	0.0032	0.0018	0.0028	0.0011	-0.0015	-0.0047	-0.0031	-0.0022	-0.0012	-0.0012	-0.0016	-0.0004	0.0012	-0.0009	-0.0028	-0.003	-0.0034	-0.0031	-0.0074	-0.0022	0.0011	-0.0013	-0.0023	-0.0038	-0.003	-0.0028	-0.0016	-0.003	-0.0007	-0.0029	-0.0022	-0.0017	-0.0022	-0.0004	-0.0005	-0.0022	-0.0012	-0.0034	-0.0034
-0.0023	-0.0044	-0.0043	-0.004	-0.0032	0.0008	0.0022	-0.0008	-0.0018	-0.001	0.0023	0.0013	0.001	0.0006	-0.0015	-0.0048	-0.0025	-0.0004	-0.0009	-0.0005	-0.0002	0.0018	0.0025	0.0006	-0.0017	-0.0032	-0.0037	0.0007	-0.0007	-0.0042	0.0001	0.0032	0	0.0011	0.0003	0.0005	-0.0001	-0.0004	-0.0007	0.0023	0.0016	0.0032	-0.0007	0.0012	0.0033	0.0014	0.0012	0.0037	-0.0005	0.0024
-0.0009	-0.0045	-0.0032	-0.0004	0.0009	0.0012	-0.0018	-0.0012	0.0008	-0.0007	0.0003	0.0007	-0.0001	0.0002	-0.0022	-0.0044	-0.0036	-0.0016	-0.001	-0.0015	0.0001	0.0017	0.0015	-0.0008	-0.0014	-0.0026	-0.0017	-0.0006	0.0035	0.0014	0.0031	0.0042	0.0031	0.0043	0.0061	0.0066	0.0065	0.002	0.0002	0.0013	0.0011	0.0004	0.0012	-0.0006	0.0046	0.0066	0.003	0.0036	0.0008	0.002
0.0011	-0.001	-0.0019	0.0025	0.0027	0.0031	-0.0002	0.0004	0.0039	0.0038	0.002	-0.0001	0.001	0.0018	-0.0007	-0.0041	-0.0043	-0.0024	-0.0003	-0.0014	-0.0032	-0.0006	-0.0012	-0.0007	-0.0006	-0.0009	-0.0006	0.0015	0.0017	0.0036	0.0037	0.0077	0.0041	0.004	0.0048	0.0049	0.0062	0.0014	0.0005	-0.0017	0.0004	-0.0017	-0.0023	-0.0022	-0.0015	0.0027	0.001	0.0008	-0.0009	-0.0024
0.0014	-0.0008	0.0016	0.003	0.0006	0.0025	0.0032	0.0027	0.0043	0.005	0.0019	-0.0002	0.003	0.0025	-0.0002	-0.0025	-0.0025	0.0013	0.0018	-0.0005	-0.0045	-0.0049	-0.0018	-0.0025	-0.0036	-0.0007	0.0028	0.0038	0.0053	0.006	0.0056	0.0056	0.0033	0.0043	0.0052	0.0028	0.0021	0.0007	0.0021	-0.0005	-0.0017	-0.003	-0.006	-0.0042	-0.001	-0.0007	-0.0007	-0.0024	-0.0024	-0.003
-0.001	0.0005	0.0011	-0.0035	-0.002	0.0029	0.0033	-0.0004	0.002	0.0019	-0.001	-0.0026	-0.0013	0.0019	0.0025	-0.0035	-0.0018	0.001	-0.0031	-0.0053	-0.006	-0.0038	-0.0028	-0.0035	-0.001	-0.0013	-0.0009	0.0015	0.0031	0.0022	0.0036	0.0017	-0.0004	0.0008	0.0023	0.0011	-0.0015	-0.0025	0.0016	-0.0021	-0.0045	-0.0035	-0.0034	-0.0021	0.0008	-0.0014	-0.003	-0.0023	-0.0017	-0.0017
0.0011	0.0007	0.0025	-0.0005	0.0011	0.0004	-0.0004	-0.0019	-0.0022	-0.0019	-0.0031	-0.0032	-0.0023	-0.0019	-0.002	-0.0026	-0.0018	0.0001	-0.004	-0.0058	-0.0049	-0.0068	-0.0035	0.0001	0.0021	-0.0004	-0.0015	0.0009	-0.0002	-0.0014	0.0005	-0.0004	0.0007	-0.0003	0.0006	0.0003	-0.0005	-0.0015	-0.0001	-0.0019	-0.0006	-0.0039	-0.0015	0.0008	-0.0001	-0.0015	-0.0042	-0.0038	-0.0015	-0.0015
0.0012	0.0023	0.0026	0.0034	0.0043	0.0019	0	0.0011	-0.0004	-0.0034	-0.0019	-0.0011	-0.0006	-0.0013	-0.0033	-0.0009	0.0003	-0.0014	-0.0023	-0.0038	-0.0028	-0.0036	-0.0041	0.0031	0.0022	-0.0021	-0.002	-0.0006	-0.0016	-0.0008	0.0007	0.0016	0.0009	0.0015	0.0009	0.0006	0.0004	-0.001	-0.0005	0.0004	0	0.0038	0.0036	0.0025	-0.003	-0.0043	-0.0033	-0.0045	-0.0025	-0.0014
0.0028	0.0036	0.0032	0.0006	0.0005	0.0005	0.0026	0.0002	0.0005	-0.0022	-0.0018	-0.0018	-0.0014	-0.0006	-0.0013	-0.003	-0.0011	-0.0021	-0.0014	-0.001	-0.002	-0.0043	-0.0032	0.0019	-0.001	-0.0014	0.0008	-0.0008	-0.0024	-0.0033	-0.0026	-0.0001	-0.0009	0.0024	0.0021	0.0051	0.0001	-0.0007	0	-0.0015	-0.0008	0.004	0.0048	0.001	-0.0029	-0.0047	-0.0019	-0.0026	0.0002	0.0029
0.0024	0.0033	0.0018	-0.0004	-0.0016	0.0019	0.0028	-0.0005	-0.0003	-0.0011	-0.0019	-0.0014	0.001	-0.0001	-0.0039	-0.0023	-0.0039	-0.0012	-0.0004	0.0006	-0.0023	-0.0038	-0.0048	-0.0044	-0.0032	-0.0028	-0.0003	-0.0013	0.0006	-0.0032	-0.0022	-0.0032	-0.0012	0.0004	0.0001	0	-0.0032	-0.0036	0.0017	-0.0012	-0.0025	-0.0011	-0.0001	-0.0019	-0.0003	-0.0033	-0.0027	0.0023	0.0022	0.0042
0.0015	0.0009	0.001	-0.0001	0.0024	0.0023	0.0012	-0.0004	-0.0004	-0.0018	-0.0006	0.0012	0.0015	-0.0003	-0.0043	-0.0015	-0.0035	-0.0038	-0.0023	0.0001	-0.0011	-0.0047	-0.0055	-0.0068	-0.003	-0.0016	0.0001	-0.0013	-0.0021	-0.0036	-0.0014	-0.0041	-0.0037	-0.0007	-0.0019	-0.0038	-0.0058	-0.0042	-0.0032	-0.0006	-0.0029	-0.0027	-0.0015	-0.0017	0.0008	-0.001	-0.0032	-0.0017	-0.0008	0.0002
-0.0009	-0.0018	-0.0001	-0.0004	-0.0005	0.0008	0.0033	0.0018	0.0013	-0.0033	-0.0036	-0.0016	-0.0015	-0.0013	-0.0028	-0.0014	-0.0009	-0.0016	-0.0013	0.0017	0.0004	-0.0028	-0.004	-0.0032	-0.0013	-0.0027	-0.0019	-0.004	-0.003	-0.0024	-0.0018	-0.005	-0.0067	-0.0037	-0.0028	-0.0012	-0.0032	-0.0039	-0.0064	-0.0073	-0.0071	-0.0025	-0.0007	-0.0008	-0.0038	-0.003	-0.0032	-0.0009	-0.0002	0.0009
-0.0039	-0.0032	-0.0042	-0.0025	0.0003	0.0021	0.0026	0.0039	0.0017	-0.0009	-0.0025	-0.0025	-0.0007	-0.0001	0.0006	-0.0004	-0.0002	0.0002	-0.0002	-0.0012	0.0007	-0.0041	-0.0041	-0.0014	-0.002	-0.0033	-0.0031	-0.0038	-0.0015	-0.0021	-0.0009	-0.0011	-0.003	-0.0012	-0.0031	-0.0004	-0.0032	-0.006	-0.0052	-0.0078	-0.0036	-0.0012	-0.0032	-0.0027	-0.0034	-0.0011	-0.001	-0.0017	0.0005	0.0022
-0.003	-0.0039	-0.002	-0.0027	-0.003	0.0007	0.0002	-0.0011	0.0001	0.0015	-0.0021	-0.0016	0.0025	-0.0012	0.0033	-0.0001	-0.0014	-0.0008	-0.0004	-0.0045	-0.003	-0.0025	-0.0025	-0.003	-0.0031	-0.0022	-0.005	-0.0058	-0.0046	-0.003	-0.0031	-0.0002	-0.0012	-0.0017	0.0005	-0.0011	-0.0031	-0.0046	-0.0004	-0.0015	0	-0.001	-0.0024	0.0004	0.0013	-0.0006	-0.0025	-0.0012	0.0003	0.0006
-0.0014	-0.0003	0.0005	-0.0025	-0.0016	0.0005	-0.0041	-0.0042	0	0	0.0021	0.0019	0.0013	0.0005	0.0034	0.0018	-0.0002	0.0003	0.0001	0.0011	0.0004	0.0005	0.0005	-0.0025	-0.0029	-0.0025	-0.0025	-0.0032	-0.0026	-0.002	-0.0019	-0.0009	0.0012	-0.0007	0.0004	-0.0012	-0.002	-0.0009	0.0012	-0.001	-0.0024	-0.0043	-0.0042	0.0032	0.0005	-0.0019	-0.0014	-0.0014	-0.0016	-0.0028
-0.0025	-0.0022	-0.0003	0.0017	0.0037	0.0013	-0.0031	-0.005	-0.0026	0.0001	0.005	0.004	0.0005	-0.0009	0.0009	0.0033	0.0037	0.0013	0.0021	0.0038	0.0046	0.0012	0.0011	-0.001	-0.0008	-0.0023	-0.0041	-0.0014	-0.0024	-0.0018	-0.0009	-0.0018	-0.0005	-0.0016	-0.0002	0.0003	-0.0038	-0.0008	0.0018	0.001	-0.0033	-0.0028	-0.0028	-0.0011	-0.0034	-0.0014	-0.0004	0.0002	-0.0008	-0.0031
-0.0035	-0.002	0.0003	0.0002	0.0026	0.0005	-0.0004	-0.0038	-0.0019	0.0027	0.005	0.0025	-0.0011	-0.005	-0.0038	-0.0005	0.0023	0.0022	0.0012	0.0019	0.0015	-0.0009	-0.0016	-0.0028	-0.0014	-0.0038	-0.002	-0.002	0.0002	-0.0003	-0.0006	0.0003	0.001	-0.0014	0.0001	-0.0019	-0.0031	-0.0028	-0.0011	0.0004	-0.001	-0.0007	0.0013	-0.0008	-0.0027	0.0015	0.0007	-0.003	-0.0028	-0.0014
-0.0023	-0.0005	0.0003	0.0018	0.0028	0.0036	-0.002	-0.0011	-0.0025	0.0016	0.0007	0.0002	-0.0007	-0.0027	-0.0049	-0.003	-0.0018	-0.002	-0.0017	-0.0022	-0.0014	-0.0019	-0.0048	-0.0043	-0.003	-0.0021	-0.0003	-0.0005	0.0005	0.0028	0.0021	-0.0005	-0.0003	-0.0038	-0.0035	-0.001	-0.0019	-0.0019	-0.0011	0.0015	-0.0016	-0.0018	-0.001	-0.0024	-0.0025	-0.0019	0.0001	-0.0019	-0.0021	-0.0019
-0.0034	-0.0002	0.0015	0.0003	0.0025	0.0041	0.0019	-0.0007	-0.004	-0.001	-0.0024	-0.0004	-0.0018	-0.0013	-0.0018	-0.0009	-0.0014	-0.0028	-0.002	-0.0023	-0.0011	-0.0016	-0.0009	-0.0013	-0.0011	0.0012	-0.0002	0.0023	0.0035	0.0017	-0.0007	0.0001	-0.0021	-0.0037	-0.0011	0.0002	0.0003	0.0001	0.0005	-0.0015	-0.0023	-0.0001	-0.0001	-0.0017	-0.0035	-0.0055	-0.0012	-0.0021	-0.0025	-0.0007
-0.0002	0.0016	-0.0026	-0.0016	0	0.002	0.0008	-0.0013	-0.0051	-0.0025	0.001	0.0015	0.0002	0.0013	-0.002	-0.0015	0.0005	-0.0025	-0.002	-0.0036	-0.0021	-0.0001	0.0011	0.0013	0.0007	0.0023	0.0019	0.0021	-0.0008	0.0003	-0.0018	0.0016	-0.0012	-0.0039	-0.002	-0.0004	-0.001	-0.0015	-0.0024	-0.0011	0.0017	0.0035	0.0005	-0.002	-0.0044	-0.0045	-0.0014	-0.0019	-0.0015	-0.0022
-0.0011	0.0007	0	-0.0016	-0.0039	-0.001	0.0018	0.0023	-0.003	-0.0027	0.0014	0.0021	0.0003	-0.002	-0.0022	0.0001	0.0003	0.0011	-0.0006	-0.0018	-0.002	0.001	0.0017	0.0014	0.0008	0.0024	0.0029	-0.0004	-0.0007	-0.0038	-0.001	0.0009	-0.001	-0.0054	-0.0023	-0.0015	-0.0026	-0.0009	-0.0017	-0.0016	0.001	0.004	0.0006	-0.002	-0.0034	-0.0015	-0.0021	-0.0016	0.0007	-0.0019
-0.0005	0.0022	0.0008	-0.0014	-0.0036	-0.0005	0.0013	0.0034	-0.0022	-0.0002	-0.0004	0.0007	0.0007	-0.0012	-0.0004	0.0003	-0.0017	-0.0004	0.0003	0.0001	-0.0018	-0.0001	0.0007	-0.0009	-0.0034	-0.0023	-0.0008	0.0001	-0.0028	-0.0047	0.0002	0.0009	0.001	-0.0017	-0.0048	-0.0001	0.0002	0.0036	0.002	0.0005	-0.0024	-0.0017	-0.0032	-0.0029	-0.0001	0.0003	0.0009	-0.0004	0.0018	-0.0002
0.0014	0.0042	0.0022	-0.0007	-0.0007	0.002	0.001	0.0008	-0.0024	-0.002	-0.0023	0.0003	0.0014	-0.0002	-0.0003	-0.0018	-0.0035	-0.0019	-0.0009	-0.001	-0.0009	-0.0035	-0.0026	-0.0019	-0.0042	-0.0022	-0.001	-0.0017	-0.0025	-0.0026	-0.002	0.0004	0.0007	-0.002	-0.0041	-0.0038	-0.0006	-0.0015	0.0025	0.0009	-0.0004	-0.0005	-0.0026	-0.0015	0.0008	0.0021	0.0029	0.0005	-0.0002	0.0002
-0.0008	0.0033	0.0012	-0.0007	0.0009	0.0045	0.004	0.0008	-0.0022	-0.0011	-0.0025	0.0014	0.0015	-0.0005	-0.0015	-0.003	-0.005	-0.0028	-0.0015	-0.0048	-0.0026	-0.0023	-0.0041	-0.0013	-0.0023	-0.0002	0.0012	-0.0011	-0.0027	-0.0026	-0.0014	-0.0011	-0.0018	0.0002	-0.0033	-0.0046	-0.0042	-0.0002	0.0002	-0.0008	-0.0014	0.0002	-0.0019	-0.0027	-0.0018	-0.0001	-0.0009	0.0022	0.0023	-0.0008
-0.0043	-0.0013	0.0003	0.0017	0.0014	0.0023	0.003	0.0003	-0.0006	-0.0009	-0.0039	-0.0017	-0.0005	-0.0031	-0.0039	-0.005	-0.0032	-0.0025	-0.0025	-0.0039	-0.0053	-0.0028	-0.0025	-0.002	-0.0011	0.0022	0.001	-0.0015	-0.0029	-0.0034	-0.0014	0.0002	-0.0021	-0.0023	-0.0022	-0.0025	-0.0034	-0.0043	-0.0017	-0.004	-0.0025	-0.0016	-0.0022	-0.0033	-0.0019	-0.0011	0.0015	0.0019	0.0011	-0.0036
-0.0034	-0.0004	0.002	0.0026	0.0004	0.0006	0.0008	-0.001	-0.0015	-0.0029	-0.0026	-0.0051	-0.0053	-0.0052	-0.0045	0.0001	-0.0011	-0.001	-0.0026	-0.0016	-0.0032	-0.0012	0.0004	0.0005	0.0005	0.0021	0.001	0.0009	-0.002	-0.0031	-0.0023	-0.0035	-0.0049	-0.0031	-0.0048	-0.002	-0.0019	-0.0023	-0.0017	-0.0013	-0.003	-0.0038	0.0001	0.0021	-0.0006	0.0014	0.0036	0.0024	0.0001	-0.0043
-0.0004	0.003	0.0024	0.0025	-0.001	0.0016	0.0007	0.0002	-0.0028	-0.002	-0.0027	-0.0026	-0.0044	-0.0047	-0.0026	0.0018	0.0028	-0.0017	-0.0009	0.0003	-0.0027	-0.002	-0.0002	-0.0005	0.0005	0.0006	0.0015	0	-0.0023	-0.0018	0.0001	-0.0023	-0.0033	-0.0009	-0.0036	-0.0018	0.0027	0.0001	-0.0014	-0.0002	-0.0012	-0.0008	0.0004	0.0025	-0.0001	0	0.0022	0.0007	0.0004	-0.0012
-0.0019	0.0014	0.0033	0.0016	-0.0003	0.0008	0.0005	0.0014	0.0015	0.0013	-0.0006	0	-0.0002	-0.0008	-0.0005	0.0023	0.0015	-0.0003	-0.0018	-0.0006	-0.0038	-0.0038	-0.0007	0.0006	0.0014	0.0019	0.0002	-0.0009	-0.0002	-0.0006	0.0024	0.0004	-0.0004	0.0004	0.0018	0.0047	0.0012	0.0009	0.0003	0.0013	-0.0003	0.0005	-0.001	-0.0001	-0.0003	-0.0007	0.0007	-0.0025	0.0002	0.0018
-0.0009	-0.0008	0.0008	-0.0006	-0.001	-0.0007	0.0007	0.0022	0.0012	0.0016	0.0032	0.0019	-0.0015	-0.001	0.0014	0.0026	0.0012	-0.0019	-0.0012	0.0006	-0.0003	-0.0023	-0.0019	-0.001	-0.001	-0.0024	-0.0011	-0.0006	-0.0002	0.001	0.0024	0.0006	0.0008	0.0025	0.0039	0.0045	0.0052	0.0014	0.0018	0.0014	0.0026	0.005	0.0013	-0.0001	-0.0013	-0.0022	-0.0028	-0.0031	-0.0015	0.0026
0.0021	0.0018	0.0012	0.0007	-0.0017	0.0025	0.0008	-0.0026	-0.0009	-0.001	0.0021	0.0032	0.0001	0.0018	0.0018	0.0036	-0.0021	-0.0023	-0.001	-0.0008	0.0014	0.0001	-0.0012	-0.002	-0.0032	-0.0024	-0.0024	-0.004	-0.0009	0.0005	0.0025	0.0004	-0.0003	0.0003	0.001	0.002	0.0047	0.0032	0.001	-0.0002	0.0017	0.0038	0.0012	0.0008	-0.0004	-0.0022	-0.0023	-0.0036	-0.0036	0.0009
-0.0003	0.0024	0.0024	-0.0014	-0.0002	0.0016	0.001	-0.0026	-0.0023	0.001	0.003	0.0023	-0.0008	0.0026	0.0001	0.0008	-0.0033	-0.0013	-0.0032	-0.0011	-0.002	-0.0004	-0.0036	-0.0059	-0.0043	-0.002	-0.001	-0.0014	-0.0017	0.0029	0.0015	-0.0006	-0.0029	-0.0003	-0.0024	0.0015	0.002	-0.0006	-0.0012	-0.0015	0.0002	0.0006	0.0007	0.0007	-0.0007	-0.0047	-0.0038	-0.0047	-0.0041	-0.001
-0.0001	-0.0006	0.0006	0.0019	0.0048	0.0012	0.0013	-0.0012	-0.0009	0.0007	0.0015	0.0009	-0.0009	-0.0001	0.0016	0.001	-0.0035	-0.0031	-0.0006	-0.0021	-0.0008	-0.0001	-0.0025	-0.0031	-0.0049	-0.003	-0.0014	0.0001	0.0016	0.0039	0.0029	0.003	0.0009	-0.001	-0.0026	-0.0001	-0.0001	-0.0028	-0.0017	0.0004	-0.0041	-0.0025	0.0005	0.0009	-0.001	-0.0047	-0.0066	-0.0039	-0.0025	0.0001
-0.0002	0.0007	0.0013	0.0037	0.0038	0.0013	-0.0012	0.0008	-0.0015	-0.0022	-0.0029	0.0019	0.0009	0.0021	0.0004	-0.0004	-0.0026	-0.0024	-0.0024	-0.0028	0.0001	0.0018	-0.0009	0.0004	0.0007	0.0005	-0.0001	-0.0008	0.0011	0.0044	0.0041	0.0041	0.0012	0.0007	0	0.0015	0.0022	0.0026	0.0013	0.0013	-0.0035	-0.0029	-0.0016	-0.0002	0.0008	-0.0032	-0.0042	-0.002	-0.0009	-0.0013
0.0012	0.0041	0.0046	0.0045	0.0013	-0.0003	-0.0009	0.0001	-0.0015	0.0007	-0.0023	-0.0028	0	0.0005	0.0005	-0.0006	-0.001	-0.0006	0.0004	0.0003	-0.0013	0.003	0.0039	0.0033	0.0034	0.0023	-0.0004	0.0013	0.0041	0.0029	0.0052	0.0038	0.0037	0.0058	0.0042	0.0015	0.0038	0.0037	0.0049	0.0038	-0.0012	-0.003	-0.0016	0.0003	0.0036	-0.0015	-0.0012	0.0011	0.0015	0.0017
0.0047	0.0063	0.0054	0.0006	0.0002	0.0001	-0.0009	-0.0006	0	0.0008	-0.0003	-0.0001	0.0016	0.0029	0.0013	0.001	0.0008	-0.0021	0.0016	0.0021	0.0035	0.005	0.0056	0.005	0.0049	0.0027	0.0027	0.0056	0.0054	0.0038	0.0042	0.0042	0.0048	0.0034	0.0027	0.0017	0.003	0.0017	-0.0013	0.0002	-0.0019	-0.0003	0.0002	0.0021	0.0028	0.0003	-0.0004	0.0017	0.0008	0.0033
0.0025	0.0046	0.0045	-0.0008	-0.0001	0.004	0.0002	-0.002	0.0006	0.0014	0.0004	-0.0015	0.0029	0.0044	0.0007	0.0009	-0.0007	-0.0018	0.0005	0.0013	0.0016	0.0021	0.0031	0.0026	0.0032	0.0026	0.001	0.0004	0.0035	0.0041	0.0016	0.0012	0.0005	0.0003	0.0002	-0.0008	-0.001	0.0004	0.0004	-0.0024	-0.0025	-0.0012	0	0.0038	0.0018	0.0002	-0.0012	0.0004	0.0015	0.0015
0.003	0.0049	0.0046	-0.0017	-0.0016	0.0032	0.0008	-0.0041	-0.0036	-0.001	0.0011	0.0012	0.0022	0.0009	-0.0016	-0.0012	-0.0003	0.0001	-0.0007	0.0002	-0.0003	-0.0019	-0.0007	0.0005	0.0015	-0.0001	-0.0027	-0.0016	-0.001	-0.0022	-0.0011	-0.0021	-0.0031	-0.0009	-0.0025	-0.001	-0.0007	-0.0001	-0.0019	-0.002	-0.0026	-0.0037	-0.0007	0.0029	-0.0008	-0.0016	-0.0025	0.0003	-0.0004	0.0013
-0.0007	0.0017	0.0006	-0.0003	-0.0023	0.0017	0.0005	-0.0015	-0.0056	-0.0026	0.0014	0.0003	0.0031	-0.001	-0.0031	-0.0034	0.0001	0.0042	0.0029	0.0016	-0.0002	-0.0028	-0.0037	-0.0008	0.0017	0.0009	-0.0017	-0.001	-0.0013	-0.0019	-0.0016	-0.0008	-0.0017	-0.0018	-0.0008	-0.001	-0.0027	-0.0016	0.0001	-0.002	-0.0034	-0.0028	-0.0021	-0.0009	-0.0007	-0.0036	-0.0009	0.0019	0.0028	0.0031
0.0008	0.0004	-0.0018	-0.0023	-0.0019	-0.0012	0.0009	-0.0001	-0.0033	-0.0051	-0.0044	-0.0015	0.0013	-0.0029	-0.0054	-0.0028	0.0001	0.0049	0.0043	0.0027	-0.0004	-0.0025	-0.0028	-0.0017	-0.0015	-0.0006	0.0002	0.0014	-0.0008	-0.0012	-0.0022	-0.0016	-0.0024	0.0002	0.0004	0.0008	0.0002	-0.0023	-0.001	0.002	-0.0024	-0.0049	-0.0044	-0.0019	-0.0023	-0.005	-0.0023	0.0017	0.0023	0.0015
0.0022	0.0029	-0.0013	-0.0029	-0.0022	0.0006	-0.0009	0.0009	-0.0022	-0.0049	-0.0027	-0.0037	-0.0015	-0.0004	-0.0011	-0.004	-0.0009	0.0005	0.0034	0.0015	-0.0004	-0.003	-0.0019	-0.0008	-0.0014	0.0008	0.0016	0.0029	0.0002	0.002	-0.0012	-0.0034	-0.0025	0.0005	0.0013	0.0005	0.0005	0.0047	-0.0009	0.0005	0.0001	-0.001	-0.0023	-0.0033	-0.0027	-0.001	-0.0033	-0.0002	-0.0002	-0.002
0.0025	0.0032	0.0006	-0.0008	0	-0.0002	0.0033	0.0011	0.0008	-0.0017	-0.001	0.0011	0.0026	0.0026	0.0024	-0.001	-0.0007	-0.0021	-0.0014	-0.0016	-0.0002	-0.0011	0	0.0008	0.0005	0.0032	0.0024	0.0013	0.001	0.0027	0.0004	-0.0035	-0.0031	-0.0014	-0.0033	-0.002	0.0017	0.0033	-0.0009	-0.0006	-0.001	0.0009	0.0015	-0.0003	-0.0006	-0.0026	-0.0032	-0.0037	0	-0.001
0.0018	0.0026	0.0037	0.0009	0.0016	-0.0014	0.0008	-0.0005	-0.0027	-0.0002	0.0016	0.003	0.003	0.0041	0.0047	0.002	-0.0014	-0.0007	-0.0004	-0.0005	0.0016	0.0004	0.0001	-0.0008	-0.0009	0.0021	0.001	0.0003	0.0004	0.0012	0.0015	-0.0012	-0.0031	-0.0009	-0.002	-0.0017	0.0001	0.001	-0.0001	0.0025	0.0026	0.0009	0	-0.0008	0.0013	0.0009	-0.0011	-0.0008	0.0043	0.0045
0.0013	0.0028	0.0039	-0.0002	0.0001	-0.0011	-0.0006	-0.0009	-0.0016	-0.0004	0.0015	0.0035	0.0035	0.0031	0.0034	0.002	0.0007	-0.001	0.001	0.0039	0.0049	0.0023	-0.003	-0.0012	-0.0006	0.0038	0.0014	0.0006	0.0013	0.0028	0.0008	-0.0011	-0.0017	-0.0006	0.0008	0.0019	0.0042	0.0033	0.0006	0.0026	0.0041	0.0029	0.001	0.0017	-0.0003	-0.0001	-0.0021	0.0009	0.0038	0.0051
0.0049	0.0028	0.0019	-0.0008	-0.0007	-0.0012	-0.0008	-0.0002	-0.0004	-0.0013	-0.0014	-0.0001	0.0004	0.0007	0.0001	0.0005	0.0025	0.0027	0.0045	0.0024	0.0036	0.0024	0.0014	0.0015	0.0017	0.0035	0.0025	0.0017	0.0017	0.0012	-0.0006	-0.001	0.0004	0.0053	0.0026	0.0012	0.0043	0.0053	0.0039	0.0041	0.004	0.0032	0.0023	0.0029	0.0023	0.0012	0.002	0.0058	0.0062	0.0025
0.0033	0.0011	-0.0002	-0.0006	0.0026	0.0045	0.0016	0.0003	-0.0011	-0.0012	-0.0005	-0.0006	-0.001	0.0007	0.0002	0.0003	0.0018	0.0002	-0.0011	-0.0023	0.0021	0.0019	0.0026	0.0033	0.003	0.0028	0.0012	0.0042	0.0036	0.0006	0.0006	0.0011	0.0055	0.005	0.0014	-0.0011	0.0012	0.0033	0.0029	0.0043	0.0029	0.002	0.0033	0.0009	-0.0005	0.0043	0.0033	0.0062	0.0039	-0.0001
-0.0006	-0.0017	-0.0016	0.0011	0.0018	0.0019	-0.0001	-0.0008	0.0002	-0.0008	0.0022	0.002	0.0002	-0.0016	-0.0036	-0.0035	0.0006	0.0025	0.0005	0.0015	0.002	0.0026	0.0019	0.0017	0.0034	0.004	0.0041	0.0064	0.003	0.0036	0.0029	0.0016	0.0052	0.0028	-0.0006	-0.0016	-0.0007	0.0008	0.002	0.0024	-0.0008	0.0004	0.0027	0.0024	0.0028	0.0043	0.0051	0.0026	0.001	-0.0019
-0.0014	-0.0015	-0.0017	0.0009	0.001	0.0019	-0.0008	-0.0002	0.0021	0.0019	-0.0009	-0.0002	0.0004	0.0001	-0.0023	-0.0038	0.0006	0.0001	0.0006	0.0025	0.003	0.0006	0.0002	-0.0002	0.0006	0.003	0.0045	0.0028	0.0024	0.0021	0.0044	0.001	0.0012	0.0022	0.0013	0.0004	-0.0007	0.0006	0.0029	0.0026	-0.0002	-0.0007	0.0016	0.0013	0.0022	0.0026	0.0033	-0.0017	-0.0016	-0.0013
0.0006	0.0005	-0.0003	-0.0001	0.0015	0.0004	-0.0014	0.002	0.0027	0.0028	0.0007	-0.0027	-0.0003	-0.0016	-0.0011	-0.0015	0.001	0.0005	-0.0022	0.003	0.003	0.004	-0.0001	-0.002	-0.0031	-0.0007	0.0008	0	0.0004	0.0035	0.0035	0.0013	0.0036	0.0024	0.0027	0.0022	0.0002	0.0001	0.0027	0.004	-0.0003	-0.0001	0.0012	0.0026	0.0017	0.0025	-0.0001	-0.0003	-0.001	0.0024
0.0018	0.0005	0.0007	-0.0011	0	-0.0018	0.0003	0.0022	0.0045	0.003	0.0026	-0.0002	0.0002	0.0005	-0.0003	-0.0014	0.0001	0.001	0.0015	-0.0006	0.0021	0.0013	-0.002	-0.0043	-0.004	0.0006	-0.0003	-0.0009	-0.0021	0.0024	0.0015	-0.0008	0.0008	0.0002	0.0003	-0.0003	-0.0007	0.0014	0.002	0.0013	0.0021	0.0023	-0.0008	0.0013	0.0055	0.0041	0.0015	0.0018	-0.0005	0.0021
0.0009	-0.0001	-0.0002	-0.0031	0.0005	-0.0004	0.0024	0.0016	0.0033	-0.0005	-0.0017	-0.0017	-0.001	-0.0003	-0.0003	-0.0005	-0.0006	-0.0007	-0.0001	0.0006	-0.0003	-0.0008	-0.0027	-0.0018	0	-0.0006	0.0003	-0.0005	0.0009	0.0005	-0.0003	-0.0027	0.0011	-0.0017	-0.0028	-0.0002	-0.0005	0.0008	0.0005	-0.0018	0.0019	-0.0009	-0.0043	-0.0014	0.0017	0.0037	0.0041	0.0043	0.0023	0.0017
0.0008	0.0014	-0.0017	-0.0022	-0.0008	-0.0007	0.004	0.0022	0.0018	0	-0.0022	-0.0017	-0.0006	0.0018	0.0009	-0.0002	0.0013	0.0027	0	0.0003	-0.0009	-0.0017	-0.0012	-0.0003	-0.0021	-0.0028	-0.0013	0.0014	0.0016	0.0025	0.0005	-0.0014	0.0003	-0.0006	-0.0023	-0.0019	-0.0015	-0.0004	0.0008	0	0.0012	0.0014	-0.0001	0.0002	0.0013	-0.0003	0.0013	0.003	0.0004	0.0035
-0.0009	0.002	0.0011	-0.0023	0.0004	-0.0009	0.0022	0.0007	0.0009	-0.0006	-0.0028	-0.0026	-0.0008	0.0032	0.0006	0.0004	0.0001	0.0022	0.0002	0.0022	-0.0019	-0.0027	0.0002	0.0001	0.0001	0.0001	-0.0009	0.0009	0.0026	0.0018	0.0014	0.0004	-0.0017	0.0005	0.0006	-0.0011	-0.0006	0.0015	-0.0007	0.0006	0.0014	0.0029	0.001	0.0001	-0.0001	-0.0002	0.0007	0.0036	0.0016	0.0012
0.0011	0.0023	0.0012	0.0003	-0.001	-0.0018	-0.0017	-0.0013	-0.0001	0.0004	0.0002	-0.0016	0.0005	0.0004	0.0009	0.003	0.0025	0.005	0.0003	-0.0017	0.0004	0.0014	0.0017	0.0011	0.0015	0.0003	-0.001	0.0009	0.0012	-0.0005	0.0003	-0.0002	0.0012	0.0021	0.001	-0.0013	-0.0005	0.0024	0.0039	0.0032	0.0032	0.0013	-0.0008	0.0012	0.0017	0.0006	0.0018	0.0022	0.0028	0.0015
-0.0004	0.0018	0.0015	0.0002	-0.0013	-0.0039	-0.0034	-0.0011	0.0007	0.0018	0.0017	0.003	0.0022	0.0019	0.0034	0.0028	0.0012	0.0013	-0.001	-0.0024	0.0016	0.0015	0.0034	-0.0002	-0.0022	-0.0006	0.0015	0.0017	0	-0.001	-0.0016	-0.0021	-0.0021	0.0027	0.0019	-0.0022	-0.0008	0.0055	0.0054	0.0053	0.0019	0.0004	-0.0029	-0.0012	-0.0002	-0.0007	-0.0005	0.0008	0.002	0.0027
-0.0026	-0.0006	-0.0021	-0.0008	-0.0015	-0.0017	-0.0015	-0.0004	0.0012	0.0012	0.0017	0.0025	0.0029	0.0005	0.0025	0.0045	0.0016	-0.0017	-0.0016	-0.0007	-0.0004	0.0011	0.0038	0.0012	-0.0013	-0.0009	-0.0028	-0.0031	-0.0013	-0.0026	-0.0046	-0.0057	-0.0039	-0.0012	-0.0007	-0.0039	-0.0017	0.0035	0.0026	0.0045	0.0048	0.0009	-0.0045	-0.0063	-0.0045	-0.0025	-0.0016	-0.0013	-0.0003	0.002
-0.0038	-0.0057	-0.0036	-0.0032	-0.0008	-0.0006	-0.0018	0.0018	-0.0015	0.0003	0.0013	0.002	0.0002	-0.0014	-0.0015	0.0004	0.0002	-0.0008	0	0.0002	0.0002	-0.0003	0.0003	-0.0014	-0.0006	0.0004	-0.002	-0.0044	-0.0012	-0.003	-0.0025	-0.0051	-0.0045	-0.0035	-0.0053	-0.0046	-0.0036	-0.0008	-0.0001	0.0003	0.0023	-0.0026	-0.0045	-0.0049	-0.0035	-0.004	-0.0046	-0.0047	-0.0029	-0.0037
-0.0004	-0.0009	-0.0017	-0.0016	-0.0004	-0.001	-0.001	-0.0016	-0.0022	-0.0006	0.0005	-0.0022	-0.0028	-0.0027	-0.0054	-0.0022	-0.0007	0.001	-0.002	0.001	-0.0015	-0.001	0.0021	0.0004	0	0.0007	-0.0017	0.0001	0.001	-0.0021	-0.0005	-0.0018	-0.0016	-0.0043	-0.0041	-0.0041	-0.003	-0.0011	-0.0014	-0.0011	-0.0024	-0.0025	-0.0026	0.0006	-0.0033	-0.0049	-0.0053	-0.0037	-0.0024	-0.002
-0.0007	0.0006	0.002	0.0004	-0.0015	0.0011	0.0022	0.0004	-0.0004	-0.0031	-0.0023	-0.0011	-0.0015	-0.0044	-0.0053	-0.0028	-0.0018	-0.0009	-0.0023	-0.0011	-0.0008	0.0026	0.003	0.0031	0.0028	0.0031	0.0018	0.0016	0.002	-0.0015	-0.0027	-0.0003	-0.0007	-0.0009	-0.0007	-0.0018	-0.0009	0.0007	-0.0017	-0.0001	-0.0013	-0.0029	-0.0008	-0.0022	-0.002	-0.0053	-0.004	-0.0027	-0.0031	-0.0043
-0.0011	0.0004	-0.0012	0.0006	0.001	0.0013	0.0017	0.0028	-0.0025	-0.0027	-0.0032	-0.0027	-0.0032	-0.0049	-0.0044	-0.002	-0.0018	-0.0017	0.0007	-0.0002	0.0008	0.0013	0.001	0.0017	0.0004	0.0039	0.0019	0.0018	0.002	-0.0002	-0.0005	-0.0015	0.0004	0.002	0.0008	-0.0037	-0.0019	0.0008	-0.0012	-0.0004	0.0007	-0.0015	-0.0027	-0.0025	-0.0029	-0.0037	-0.0041	-0.0033	-0.0029	-0.0046
0.0014	0.0022	-0.0003	0.0016	0.0016	-0.0011	0.0002	0.0009	-0.001	-0.0014	-0.0036	-0.0044	-0.0042	-0.0045	-0.0009	0.0019	0.0018	0.0022	0.0052	0.0012	0.0003	0.0016	0.0001	0.0017	0	0.0011	0.001	0.0026	0.0015	0.0009	0.0007	-0.0011	0.0017	0.0034	0.0037	-0.0003	0.0002	0.0003	0	0.001	0.0029	-0.0001	0.0007	0.0018	-0.0003	-0.0008	-0.0008	-0.0015	-0.0018	-0.0015
0.0025	0.0024	0.0007	0.0018	0.0009	0.0008	-0.0017	-0.0006	0.0005	0.0002	-0.0026	-0.0053	-0.0026	-0.0015	0.002	0.0032	0.0036	0.0023	0.0026	0.0031	0.0014	0.0022	0.0039	0.0018	0.0018	-0.0006	0.0009	0.0013	0.0028	0.0014	0.0003	0.0014	0.0013	0.0018	0.0029	0.0033	0.0017	0	0.0008	0.0012	0.0058	0.0042	0.0022	0.0029	0.001	-0.0018	-0.0003	-0.0005	0	0.0021
-0.0006	0.0012	0.0001	-0.0021	0.0018	0.0004	-0.0002	-0.0004	0.0007	-0.0011	-0.0006	-0.0006	0.002	0.0032	0.0039	0.004	0.0028	0.0025	0.0029	0.0043	0.0024	0.0014	0.0032	0.0022	0.0019	0.0025	0.0029	0.0017	0.0028	0.0026	0.0018	0.0045	0.0039	0.0012	0.0029	0.0022	0.002	0.0019	0.0032	0.0024	0.0035	0.0055	0.0047	0.0032	0.0013	0.001	0.0002	-0.0011	-0.001	0.0016
-0.0016	-0.0002	0.0026	0.0015	0	-0.0004	-0.0015	-0.0007	-0.0019	-0.0006	-0.0004	0.002	0.0003	-0.0004	0.0019	0.0009	0.0024	0.001	0.0022	0.0024	0.0019	0.0031	0.0018	0.0008	-0.0002	0.0025	0.0009	0.0021	0.0035	0.0018	0.0022	0.0033	0.0042	0.0036	0.0024	0.0006	0.0018	0.0029	0.0035	-0.0014	0	0.0006	0.0024	0.0016	0	0.0002	-0.0015	-0.0015	-0.0014	0.0002
-0.0002	0.0022	0.0009	0.0019	0.0006	-0.0014	0.0008	-0.0002	-0.0017	-0.0013	0.0004	-0.0003	-0.002	-0.0005	0.001	0.0029	0	-0.0016	0.0001	0.0016	0.0027	0.0004	0.0017	-0.0018	-0.0032	-0.0032	-0.001	0.0027	0.0032	0.0048	0.0018	0.0031	-0.0004	0.0014	0.0029	0.0023	0.0003	0.0007	-0.0003	-0.0007	0.0007	-0.0007	-0.0002	-0.0011	0.0002	0.0004	-0.0042	-0.0032	-0.0036	-0.0029
0.0041	0.0013	0.0001	-0.0008	-0.0006	-0.0007	0.0014	0.0004	-0.0023	-0.0014	0.0001	0.002	0.0003	0	0	0.002	0.0008	-0.0018	0	0.0012	0.001	0.0015	0.0007	-0.0025	-0.0051	-0.0043	-0.0001	0.0013	0.0021	0.0021	-0.0001	-0.0017	-0.0026	0.0014	0.0018	0.005	0	-0.0004	-0.0013	0.0008	0.0012	-0.0013	0	-0.0007	-0.0007	-0.0012	-0.0006	-0.0032	-0.0024	-0.0028
0.0021	-0.0002	-0.0003	-0.0042	-0.0015	0.0016	0.0005	-0.0014	-0.0022	-0.0001	-0.0018	0.0003	0.0014	0.0012	0.0029	0.0027	0.0022	-0.0002	0.0006	0.0009	-0.0013	-0.0014	-0.0033	-0.0018	-0.0032	-0.0018	-0.0003	0.0012	-0.0019	-0.0018	-0.0024	-0.0029	-0.0025	-0.0001	0.0024	0.0032	0.0023	0.002	-0.0017	0.0035	0.0023	0.0002	0.0015	0.0015	0.0002	0.0026	0.0019	-0.0021	-0.0037	-0.002
0.0008	-0.0013	-0.0035	-0.003	-0.0008	0.0023	-0.0011	-0.0034	-0.0023	-0.0014	0.0001	0.0002	0.0016	-0.0006	0	0.0003	0.0015	0.0012	0.0052	0.0036	-0.0005	-0.0025	-0.0032	-0.0021	-0.0024	-0.0015	-0.0004	-0.0008	-0.0016	-0.0044	-0.0043	-0.0028	-0.0019	-0.0041	-0.0002	0.0003	0.0014	0.0034	0.0014	0.0018	0.003	0.0007	0.0022	0.0005	0.0015	-0.001	0.0009	-0.0022	-0.0018	-0.0005
-0.0013	-0.0008	-0.003	-0.0005	0.0008	0.0021	0.0013	-0.0011	-0.002	0.001	0.0014	0.0026	0.0043	0.0001	-0.0034	-0.001	-0.0014	0.0006	0.003	0.0014	-0.0012	-0.0016	-0.0008	0.0005	0.0022	0.0026	-0.0014	-0.0019	-0.0004	-0.0033	-0.0038	-0.0003	-0.0012	-0.0007	-0.0002	-0.0007	-0.0015	0.0039	0.0031	-0.0003	0.0017	-0.0009	-0.0012	-0.0007	-0.0009	-0.0007	0.0008	0.0009	-0.0004	-0.0001
-0.0011	-0.0008	-0.0012	-0.0001	0.0006	0.0021	0.0014	0.0008	-0.0007	-0.0003	0.0017	0.0044	0.0038	0.0012	-0.0015	-0.0014	-0.0002	0.0013	0.001	0	-0.0011	0.0006	0.0029	0.0045	0.0042	0.0018	-0.0006	-0.0019	-0.0004	-0.0013	-0.0019	0.0006	-0.0003	0.001	0.0026	0.0002	-0.0006	0.002	0.0022	0.0008	0.0036	0.0008	-0.0018	-0.0002	0.0003	0.0006	0.0005	0.0005	0.0018	0.0014
-0.0002	-0.0005	-0.0013	-0.0017	0.0007	0.0006	-0.0004	-0.0012	-0.0015	-0.0026	-0.0015	0.0013	0.0042	0.0032	0.0011	0.0006	0.0018	0.0025	0.0003	0	0.0011	-0.0004	0.0022	0.003	0.0027	0.0012	-0.0015	-0.001	0.0017	0.0027	0.0039	0.0001	0.0003	0.0019	-0.0031	0	0.0036	0.0052	0.006	0.0056	0.005	0.0009	-0.0001	0.0009	0.0019	0.0016	0	0.0017	0.0013	0.001
-0.0003	0.0005	-0.0014	-0.0003	0.0006	-0.0014	-0.003	-0.0019	-0.0015	-0.0037	-0.0007	0.0019	0.004	0.0011	0.0051	0.001	0.0005	0.0018	-0.0015	-0.0004	0.0022	0.0022	0.0008	0.0004	-0.0008	0.0018	0.002	0.0007	0.001	0.0044	0.0022	0.0006	0.0014	-0.0016	-0.0039	-0.0027	0.0005	0.0012	0.003	0.0057	0.0047	0.0024	0.001	-0.0002	0.0019	0	-0.0019	0.001	0.0012	0
-0.0014	0.0002	0.003	0.0041	0.0019	-0.0006	-0.0028	-0.0014	-0.0022	-0.0009	0.0039	0.0035	0.0027	0.0041	0.0035	0.0008	0.0028	0.0019	0.0012	0.0013	0.0007	0.0043	0.0046	0.0003	-0.0003	0.0007	0.0018	0.0011	0.0029	0.0035	0.0018	-0.0003	0.0002	-0.0015	-0.0021	0.0001	0.0006	0.0013	0.0008	0.0056	0.0027	0.0011	-0.0016	-0.0009	-0.0017	-0.0031	0.0002	0.0004	-0.0002	0.0001
-0.001	0.0004	0.0037	0.0029	0.0007	-0.0012	-0.0016	-0.0001	0.0013	-0.0018	0.0013	0.0012	0.0022	0.0029	0.003	0.001	0.0018	0.0009	0.0014	0.0025	0.0014	0.0026	0.0036	0.0022	0	-0.0005	0.0009	0.0003	0.0011	0.0023	0.0001	-0.0011	-0.001	-0.0006	-0.0015	-0.0008	0.0005	0.001	0.002	0.0025	0.0029	0.003	0.0018	0.0014	0.002	-0.0002	-0.0001	-0.0009	-0.0028	-0.0013
0.0002	0.0024	0.0026	0.0027	-0.0019	-0.0017	0.0026	0.0019	0.0032	0.0005	-0.0007	0.0007	0.0015	0.0008	0.0026	-0.0008	-0.001	-0.0008	0.0012	0.0007	0.0013	0.0001	0.0021	0.0022	0.0012	0	-0.0007	0.0021	-0.0001	-0.0008	0.0012	0.0015	0.002	-0.0021	-0.0009	-0.0001	-0.0009	0.0034	0.0017	0.0028	0.0036	0.0019	0.0006	0.0019	0.0022	0.0021	-0.0012	-0.002	-0.0025	-0.0017
0.001	0.0017	0.0028	0.001	-0.001	-0.0012	0.0016	0.0019	0.0008	0.0015	0.001	0.0007	-0.0016	-0.0027	-0.0015	-0.0004	-0.0018	-0.0005	0.0018	0.0016	-0.0009	0.0007	0.0011	0.0039	0.0014	-0.0006	-0.0015	0.0034	0.0027	0.0002	0.0003	-0.0004	0.001	-0.0007	0.0003	-0.0007	0.0009	0.0022	0.0009	0.0008	0.0011	0.0001	-0.0025	-0.0011	0.0002	-0.0015	-0.0012	-0.0019	-0.0031	-0.004
-0.0015	0.0011	0.0011	0.0002	0.0001	-0.0002	0	0.0001	-0.0021	-0.0004	0.0006	-0.0003	-0.0012	-0.0033	-0.0029	0.0014	-0.0004	0.0005	0.0011	-0.0013	-0.0017	0.0009	0.0002	0.0004	-0.0008	-0.0026	-0.0003	0.0019	0.002	0.0011	0.0004	0.0001	-0.0001	-0.002	-0.0029	-0.0007	-0.0017	0.0001	0.0016	-0.0009	-0.0006	0.0003	-0.0001	-0.0019	-0.0027	-0.0031	0.0008	-0.0005	-0.0007	-0.0015
-0.0014	0.0004	-0.0002	0.0011	0.0023	0.0015	0.0015	0.002	0.0004	-0.0015	-0.0014	-0.0003	0.0002	-0.0021	-0.0007	0.0004	-0.0024	-0.0017	-0.0038	-0.0018	-0.0014	-0.0019	-0.0002	-0.0005	-0.0027	-0.0013	0.0002	0.0008	0	-0.0007	-0.0005	0.001	-0.0017	-0.003	-0.0032	-0.0031	-0.0023	-0.0029	0.0018	0.0002	-0.0006	0.0008	0.0004	-0.002	-0.003	-0.0019	-0.0028	0.0009	0.0015	0.0002
0.0003	-0.0016	-0.0013	-0.0002	-0.0008	0.0017	0.0027	0.0015	0.0012	0	0.0005	0	0.0002	-0.0014	-0.0009	-0.0004	-0.0025	-0.0035	-0.0046	-0.0012	0.0001	-0.0007	0.0002	-0.0019	-0.005	0.0003	0.0004	0.002	-0.0001	-0.0006	-0.0014	0	-0.0016	-0.0058	-0.0063	-0.0027	-0.0007	-0.0022	-0.0011	0.0009	0.0011	0.0009	-0.001	-0.001	-0.0029	-0.0027	-0.0035	0	0.0007	-0.0005
-0.0003	-0.0023	-0.0016	-0.0015	-0.0016	0.0016	0.0015	-0.0011	-0.0009	0.0007	0.0012	-0.0006	0.0004	-0.0005	-0.0002	-0.0002	-0.0001	-0.0015	-0.0014	-0.0016	-0.002	-0.0009	-0.0019	-0.0029	-0.0024	-0.0001	0.0007	0.0015	0.0008	0.0006	-0.0002	0.0011	-0.0026	-0.0044	-0.0062	-0.0019	0.0007	-0.002	-0.0005	0.0007	0.0002	-0.0003	-0.0021	-0.0014	-0.0019	-0.0037	-0.0005	-0.0001	0	0.0007
-0.0007	0.0007	-0.0005	-0.0009	-0.0029	0.0002	0.0012	-0.0031	-0.0023	0.0032	0.0028	0.0002	0.0002	0.0022	0.0009	0.0008	-0.0006	-0.0024	-0.0031	-0.0017	-0.0014	-0.0009	-0.0013	-0.0016	-0.0008	-0.0006	-0.0023	0.0003	0.0037	0.0012	0.0018	0.0012	0.0002	-0.0007	-0.0035	-0.0012	-0.0005	-0.0026	0.0006	-0.0009	0.0002	-0.0001	-0.0014	0.0005	-0.0008	-0.0003	0.0001	0.0006	0	-0.0006
0.0009	0.0021	0.0008	-0.0003	-0.0018	0.0003	0.0008	-0.001	-0.0004	0.0024	0.0036	0.0012	0.0003	0.0021	0.0011	0.0013	-0.0001	-0.0004	-0.0017	-0.001	-0.0009	0.002	0.0015	-0.0003	0.0005	-0.0035	-0.004	-0.0016	0.0018	0.003	-0.001	-0.0004	0	0.0016	-0.0009	-0.0008	-0.0016	0.0007	0.0011	-0.0003	-0.0005	-0.0016	-0.0012	0.0007	0.0004	0.0002	-0.0017	-0.0016	-0.0007	-0.0013
0.0036	0.0038	0.0019	0.0006	-0.0008	-0.0004	0.0007	0.002	0.0006	0.0018	0.0019	0.0011	0.002	0.0015	0.0008	0.0006	-0.0006	-0.0005	-0.0009	-0.0001	0.0006	0.0004	0.0026	0.0025	0.0033	0.0009	-0.0017	-0.0002	0.0005	0.0002	-0.0015	-0.0018	-0.0012	0.0001	0.0008	0.001	0.0027	0.0038	0.0027	-0.0002	-0.0034	-0.0026	-0.0029	0.0012	0.0011	-0.0006	-0.0014	-0.0013	0.0007	-0.001
0.0029	0.0034	0.0023	0.0004	0.0002	0.0008	0.0003	-0.0012	-0.0007	0.0006	-0.0008	-0.0005	0.0021	-0.0006	0.0015	-0.0007	-0.0014	-0.001	-0.0013	-0.0001	-0.0004	0.0005	0.0024	0.0013	0.0028	0.0038	0.0016	-0.0003	-0.0014	-0.0037	-0.003	-0.0039	-0.0013	0.0002	0.0023	0.0004	0.0023	0.0017	0.0019	0.0008	-0.0012	-0.0003	-0.0014	0.0005	-0.0013	-0.0016	-0.0002	0.0044	0.0039	0.0015
0.001	0.0003	-0.0009	0.0002	-0.0001	0.0008	-0.0022	-0.004	-0.0025	-0.0002	0.0005	-0.0014	-0.001	-0.0001	0.0023	0.0013	-0.0001	0	0.0004	-0.001	-0.0015	0.0009	0.0002	-0.0006	-0.0002	-0.0013	-0.001	-0.0012	-0.0017	-0.0025	-0.0029	-0.0029	0.001	0.0029	0.0003	0.0004	-0.001	-0.0004	-0.0026	-0.0032	-0.0014	-0.0021	0	0.0015	0	0.0019	0.0014	0.0027	0.0031	0
0.0033	0.0011	0.001	0.0004	0.0021	0.0011	0.001	-0.0011	-0.002	-0.0001	-0.0005	-0.0029	-0.0028	0.0014	0.0006	-0.0003	-0.0009	-0.0001	-0.0005	-0.0006	-0.002	0	0.0003	-0.0022	-0.0025	-0.0028	-0.0032	-0.003	-0.0002	0.0001	-0.0004	-0.0013	0.0009	0.0024	0.0018	0.0013	0.0004	-0.0005	-0.0031	-0.0052	-0.0057	-0.002	0	0.0025	0.0028	0.0028	0.0018	0.0016	0.0001	-0.0006
0.0028	0.0022	0.0011	-0.0005	-0.0012	0.0019	0.0038	0.0008	-0.0018	-0.0013	-0.0015	-0.0019	-0.0004	-0.001	0.0011	-0.0002	-0.0006	-0.0003	-0.0025	-0.0015	-0.0023	-0.0018	-0.0023	-0.0004	-0.0019	-0.0004	-0.0004	-0.0015	-0.0002	0.0015	0.0003	-0.0013	0.0013	0.0009	0.0011	0.0015	0.0013	0	-0.0013	-0.0017	-0.0019	-0.0004	0.0023	0.0026	0.0012	0.0029	0.0028	0	-0.0006	0.0013
0.0014	0.0004	-0.0017	-0.004	-0.0039	0	0.0009	0.0021	-0.0005	-0.0018	0.0002	0.0016	0.0007	0	-0.0006	0.0008	0.0009	0.0016	-0.0005	0.0001	-0.0001	-0.0021	-0.0031	-0.0007	-0.0021	0.0006	0.0012	0.0004	-0.0003	0.0021	0.0016	0.0009	0.0014	0.0001	-0.0016	-0.0009	0.001	-0.0016	-0.0017	0.0002	-0.0008	-0.0005	0.0013	0.0024	0.0009	-0.0003	0.001	-0.0004	-0.0005	-0.0018
0.0002	0.0003	-0.0012	-0.0025	-0.0029	-0.0026	-0.0016	0.0005	0.0006	0.0026	0.0013	0.0006	0.001	0.0002	0.0007	0.0024	0.0023	0.0024	0.0004	-0.0008	0.0008	-0.0019	-0.0047	-0.0017	-0.0006	0.0005	0.0028	0.0007	0.0016	0.0016	0.0012	-0.0002	0.0003	-0.0008	-0.0025	-0.0034	-0.0017	0.0015	-0.0002	-0.0011	-0.0001	-0.0028	0.0015	0.0021	-0.0002	-0.0014	-0.0011	-0.0001	-0.0009	-0.0038
-0.0009	-0.0001	0.0001	0	-0.0017	-0.0016	0.0008	0.0008	0.0009	0.002	0.001	-0.0001	0.0023	0.0002	-0.0013	0.0005	0.0008	0.0016	0.0015	-0.0007	0	-0.0016	-0.0017	0.0006	0.0003	-0.0005	0.0009	0.0014	0.0016	0.0011	0.0019	0.0012	0.0002	-0.0003	-0.0006	-0.0022	-0.0023	-0.0002	0.0007	-0.0007	-0.002	-0.0011	0.0005	-0.0003	0.001	-0.0003	-0.0003	0.0002	-0.0008	-0.0033
-0.0004	0.0016	0.0001	0.0008	-0.0006	-0.0021	-0.0004	-0.0001	0.0006	0.002	0.0013	0.0032	0.0026	0.0021	0	-0.0011	-0.001	-0.0022	-0.0027	-0.0014	-0.0007	-0.0002	-0.0019	-0.0034	-0.0024	-0.0041	-0.0031	-0.0009	0.0026	0.0008	0.0015	0.0033	0.0006	-0.0002	-0.0009	-0.0017	-0.0045	-0.0032	-0.0024	-0.001	0.0016	-0.0006	0.0009	-0.0001	-0.0005	-0.0007	-0.0008	-0.0006	-0.0018	-0.0015
-0.0004	0.0009	0.0018	0.0004	0.0004	-0.0028	-0.0017	0.0002	0.0005	0.0012	0.0005	0.0007	0.0019	0.0002	0.0017	0.0007	-0.0011	-0.001	-0.0034	-0.0027	-0.0005	-0.0004	-0.001	-0.0001	0.0011	-0.0017	-0.0036	-0.001	-0.0001	-0.0016	0.0004	0.0021	0.001	-0.0013	-0.0019	-0.0025	-0.003	-0.003	-0.0041	-0.0023	-0.0015	0.0003	0.0009	0.0008	-0.0002	-0.0017	0.0005	0.0026	0.0014	0.0011
-0.0016	0.0003	0.0014	0.0004	-0.0011	-0.0032	-0.0023	-0.0006	0.0004	-0.0012	0.0007	-0.0006	0	0.0013	0.0027	0.0006	-0.0013	-0.002	-0.0015	-0.0003	-0.0007	-0.0005	0.0006	0.0015	0.0013	-0.0005	-0.0012	-0.0008	-0.0018	-0.0023	-0.0008	-0.0016	-0.0013	-0.0011	-0.0012	0.0015	0.0005	-0.0006	-0.0026	-0.0039	-0.0021	-0.0029	-0.0018	0.0007	-0.0001	-0.003	-0.0008	0.0024	0.003	0.0021
-0.0021	-0.0003	-0.0002	-0.0017	-0.0022	-0.0028	-0.0019	0.0002	0.0026	0.0022	0.0015	-0.0002	0.0009	0.0014	0.001	-0.0011	-0.0008	-0.0011	0.0019	0.0016	0.0006	0.0005	-0.0004	0.0012	0.0002	0.0014	0.002	-0.0001	-0.0025	-0.0004	-0.0018	-0.0027	-0.0041	-0.0007	0.0007	0.001	0.0019	0.0024	-0.0022	-0.0027	-0.0019	-0.0024	-0.0013	-0.0003	0.0018	-0.0006	-0.0014	0.0019	0.0033	0.0035
-0.0016	-0.0005	-0.0003	-0.0016	-0.0017	-0.0032	-0.0028	0.001	0.0033	0.0014	-0.0002	0.0025	0.0012	0.0036	0.0047	0.0011	-0.0007	0.0014	0.0044	0.0017	0.0024	0.0041	0.0024	-0.0013	-0.0017	-0.0011	0.0007	-0.0004	-0.0012	-0.0003	-0.0008	-0.0008	-0.0014	-0.0019	-0.001	0.0014	0.0021	0.0025	-0.0009	-0.0024	-0.0022	0.0012	0.002	0.0011	0.0009	0.0012	-0.0004	0.0011	0.0012	0.0018
0.0009	-0.0007	-0.001	-0.0007	-0.0018	-0.0017	-0.0015	0.001	0.0017	0.0015	0.0006	0.0026	0.002	0.0028	0.003	0.0022	-0.0002	0.002	0.0026	0.0015	0.0022	0.0024	0.0024	-0.0002	-0.0027	-0.001	0.0016	-0.0016	-0.001	0.0005	-0.0007	-0.0016	-0.0016	-0.0013	-0.0024	-0.0018	0.0007	0.0012	-0.0015	-0.0018	0.0012	0.0025	0.001	0.0026	0.0018	0.0019	0.0006	0.0013	-0.0011	-0.0009
0.0031	0.0015	-0.0004	-0.0031	-0.0038	-0.0022	-0.0029	0.0009	0.0016	0.0021	0.0015	0.0016	0.0021	0.0033	0.0033	0.0031	0.0022	-0.0017	0.0006	0.0019	0.0012	0.0014	0.0011	0.0015	0.0002	0.0016	0.0021	-0.0013	0.0003	0.0021	-0.0002	-0.0018	-0.0026	-0.0012	-0.0028	-0.0022	-0.0005	0.0009	-0.0005	0.0011	0.0017	0.0018	0.0011	0	0.0018	0.002	0.001	-0.0001	-0.0014	-0.0018
0.0034	0.0037	0.0001	-0.0027	-0.0017	-0.0018	-0.0009	0	-0.0001	0.0002	0.0014	0.0011	0.0011	0.0016	0.0014	0.003	-0.0009	-0.0003	0	0.0007	0.0004	0.0022	-0.0001	-0.0001	-0.0008	0.0002	-0.0011	-0.003	-0.0014	-0.0011	-0.0004	-0.0011	0	-0.0011	-0.0027	-0.0025	-0.0028	0.0011	-0.0015	-0.0004	0.0017	0	0.0019	0.0002	0.0027	0.0011	-0.0005	0.001	-0.0006	0.0003
0.0024	0.0022	0.001	-0.0008	-0.0033	-0.0002	-0.0006	-0.0007	0.0002	-0.0008	-0.0001	0.0003	0.0012	0.0001	-0.0021	-0.0008	0.0003	0.0012	0.0003	-0.0015	-0.0025	-0.002	0	-0.0022	-0.001	-0.0026	-0.0031	-0.0041	-0.0017	-0.0022	-0.0014	0.001	-0.0001	-0.0004	-0.0008	-0.0033	-0.0017	-0.001	-0.0006	0.0007	0.0015	-0.0005	0.0012	0.0009	0.0024	0.0014	-0.0034	-0.0023	-0.0008	0.0001
-0.0004	-0.0006	-0.0006	-0.0023	-0.0014	-0.0024	-0.001	-0.0004	-0.0018	-0.0018	-0.0017	-0.001	0.001	0.0017	0.0006	-0.0002	0.0025	0.0006	0.0004	-0.0009	-0.002	-0.002	-0.001	-0.0013	-0.0016	-0.0015	-0.0017	-0.0028	-0.0039	-0.0041	-0.0033	-0.0005	-0.0011	-0.0027	-0.0034	-0.003	-0.004	-0.0025	-0.0015	-0.0013	0.0003	0.0004	-0.0018	-0.0011	0.0008	0.002	-0.0014	-0.003	-0.0012	0.0014
-0.0024	-0.0025	-0.0003	-0.0008	-0.0013	-0.0005	-0.0008	-0.0016	-0.002	-0.003	-0.0034	-0.0012	-0.0001	0.0012	-0.0001	0.0031	0.002	-0.0002	-0.0011	-0.0004	-0.0005	-0.0008	-0.0024	-0.0015	-0.0004	0.0004	-0.0017	-0.0018	-0.0022	-0.0052	-0.0015	-0.0006	-0.0021	-0.0048	-0.006	-0.004	-0.0029	-0.0018	-0.0009	-0.0019	-0.0009	-0.0004	-0.0017	-0.0017	-0.0001	0.0023	-0.002	-0.0031	-0.0025	0.0005
-0.0034	-0.003	-0.0016	-0.003	-0.0002	0.0019	0.0007	0.0006	-0.0008	-0.0036	-0.001	-0.001	0.0009	0.0006	0.0008	0.0012	-0.0013	-0.0018	-0.0024	0	0.002	0.0013	-0.0006	-0.0018	-0.0009	0.0001	-0.0018	-0.001	-0.0005	-0.0003	0.0005	0.0003	0.0003	-0.0021	-0.002	-0.001	-0.0014	-0.0013	-0.0001	0.0013	0.0011	0.0011	-0.0001	-0.0015	-0.0012	0.0014	-0.0007	-0.002	-0.0027	-0.0028
0.0003	-0.0007	-0.0021	-0.0021	0.0008	0.0003	0.0012	-0.0003	-0.0013	-0.0016	-0.0008	0.0004	0.0024	0.0031	0.0008	0	-0.0016	-0.0019	-0.0016	0.0012	0.001	0.0019	-0.001	-0.0014	-0.0028	-0.001	-0.0017	-0.0016	0.0015	-0.0004	-0.0016	-0.0009	-0.001	-0.0014	0.0002	-0.0008	-0.0019	-0.0026	-0.0015	0.0008	0.0026	0.0028	0.0013	-0.0016	0.0002	0.0004	0.001	-0.0005	-0.0009	-0.0013
0.001	-0.0005	0.0006	0.0016	-0.0008	-0.0023	-0.0008	-0.0019	-0.0024	-0.0019	-0.0011	0.0019	0.0047	0.0035	0.0015	0.0011	-0.0018	-0.0015	0.0002	0.0013	0.0006	0.0013	0.0005	-0.0003	-0.002	-0.0017	-0.0014	-0.0026	0.001	-0.0003	-0.0026	-0.0014	0.0005	0.0012	-0.0003	0.0009	0.0012	0.0015	0.0006	-0.0003	-0.0006	0.0011	0.0016	0.0017	0.0024	0.0034	0.0017	0.0006	-0.001	-0.001
0.0004	0.0003	0.0009	0.0015	0.0016	0	-0.0006	-0.0008	-0.0016	0.0001	-0.0012	0.001	0.0043	0.0031	0.0005	-0.0017	-0.0007	-0.0005	0.0013	0.0016	0	-0.0021	-0.0005	-0.0004	-0.0007	-0.0013	-0.0031	-0.0005	0.002	0.0016	-0.0008	-0.0015	0.0009	0	-0.0015	0.0007	0.0016	0.0021	-0.0005	-0.0018	-0.0006	-0.0006	0.002	0.0014	0.0028	0.004	0.0015	-0.0007	0.0003	-0.0019
0.0002	0.002	0.0004	0.0004	0.0013	-0.0003	0.0002	0	0.0002	0	-0.0007	0.0015	0.0025	-0.0012	-0.0016	0	0.0009	0.0007	-0.0002	-0.0005	-0.0008	-0.0011	-0.0009	-0.001	0.0007	0.0003	-0.0022	0.0016	0.0022	0.0024	-0.0011	-0.0026	-0.0012	-0.0004	-0.0014	0.0017	0.0025	0.0015	-0.001	-0.0034	-0.0019	0.0013	0.0011	-0.0009	0.0011	0.0034	0.0018	0.0016	0.0024	-0.0002
-0.0013	-0.0024	-0.0018	-0.0005	0	0.001	0.0025	0.0015	0.0016	0.0008	-0.0007	0.0019	0.0009	-0.0003	-0.0012	0.0013	0.0018	0.0018	0.0007	0.0003	-0.0001	0.0015	-0.0012	-0.001	-0.0004	0.001	-0.0009	-0.0003	0.0012	0.0008	-0.0005	-0.0042	-0.0011	-0.0006	-0.0004	0.0009	0.0012	-0.0006	-0.0008	-0.0017	-0.0007	-0.0003	0.0008	-0.0007	0.0002	0.0011	0.0018	0.0019	0.0016	-0.0032
-0.0004	-0.0004	-0.0017	-0.0012	0.0008	0.0014	-0.0004	-0.0022	0.0003	0.0018	0.0005	-0.0004	-0.0001	-0.0005	0.0009	0.001	0.0008	0.0005	0.0002	-0.0003	-0.0004	-0.0011	-0.0003	0.0004	0.0002	0.0004	0.0002	-0.0003	-0.0005	-0.0005	-0.0004	-0.0002	0.0009	0.0009	0.0005	0.0006	-0.0005	0.0018	-0.0001	0.0013	0.001	-0.0002	0.001	-0.0018	-0.0012	-0.0008	0.003	0.0016	0.0012	-0.0032
0.0004	-0.0013	-0.0009	-0.0003	-0.0004	-0.0008	0.001	0.0007	-0.0021	-0.0005	0.0011	-0.0001	-0.0008	-0.0022	-0.0006	-0.0011	0.0016	-0.0001	-0.0011	-0.0024	-0.0015	-0.0034	-0.0016	0.0029	0.0011	0.0023	0.0006	-0.0004	-0.0018	-0.0011	0	0.0007	0.002	0.0032	0.0025	0.004	0.0025	0.0003	-0.0014	-0.0007	-0.0011	-0.0003	0.0002	-0.0017	-0.0009	-0.0001	0.0011	0.0009	-0.0008	-0.0022
0.0006	0.0003	0.0003	0.0016	0.0002	0.0017	0.0029	0.0012	-0.0004	-0.0002	-0.0008	-0.002	-0.0028	-0.0012	-0.0003	0.0006	-0.0001	-0.0002	0	-0.0014	-0.001	-0.0006	-0.0008	0.0021	0.0018	0.0028	0.0012	0.0007	-0.0012	-0.0002	0.0014	0.0007	0.0023	0.0018	-0.0013	0.0017	0.0035	0.0005	-0.0035	-0.0016	-0.0009	0.0008	0.002	-0.0002	-0.0004	-0.0011	0.0004	0.0011	0.0002	-0.0014
0.0004	0.0024	0.0006	-0.0001	0.0009	0.0013	0.0017	0.0019	0.0011	-0.0011	-0.0006	-0.003	-0.0026	0.0001	0.0008	0.001	-0.0005	-0.0002	-0.0012	-0.0007	-0.0003	-0.001	-0.0018	-0.0003	0.0003	0.0021	-0.0011	0.002	0.0028	0.0019	0.0026	0.0005	0.0009	0.0006	0.0003	-0.0002	0.002	-0.0005	-0.0029	-0.003	-0.0027	-0.0017	-0.0009	0.0019	-0.0011	0.001	0.0013	0.0012	0.0004	-0.0011
-0.0011	0.0002	0.0009	-0.0016	-0.0008	0.0017	0.0012	0.0006	-0.0009	0.0011	0.0025	-0.0013	0.0002	-0.0011	0.0001	-0.0002	-0.0021	-0.0011	-0.001	-0.0006	-0.0002	-0.001	-0.0014	-0.0012	0.0004	0.0016	0.0014	0.0012	0.0026	0.0022	0.0016	0.0002	0.0005	0.0016	0.0027	0.0018	-0.0014	-0.0018	-0.0024	-0.0013	-0.0028	-0.0033	-0.0024	-0.0003	-0.0009	-0.0002	0.0001	0.0001	0.0002	-0.0007
-0.0035	0.001	0.0018	-0.0005	-0.0013	-0.0013	-0.0012	0.0005	-0.0004	0.0021	0.0033	0.0023	-0.0006	-0.0005	-0.0008	-0.0004	-0.0008	-0.0018	-0.0002	-0.0002	-0.0003	-0.0008	0.0015	-0.0007	0.0026	0.0027	0.0011	0.0012	0.0029	0.0047	0.0042	0.004	0.0016	0.0006	0.0014	0.0033	-0.0007	-0.0023	-0.0029	-0.0029	-0.001	-0.0027	-0.0018	0.0002	0.0011	-0.0014	-0.0024	-0.0022	-0.0004	-0.0004
-0.0004	0.0004	0.0023	-0.0006	0.0006	0.0009	0.001	-0.0001	-0.0005	0.0023	0.0033	0.0021	-0.0006	-0.0007	-0.0021	-0.0014	-0.0011	0.0003	0.0018	0.0005	-0.0006	0.0009	-0.0006	-0.0004	0.0011	0.0013	0.0004	0.0001	0.0001	0.0058	0.0048	0.0036	0.0026	0.0006	0.0015	0.0012	-0.0001	0.0008	0.0026	0.0004	-0.0027	-0.0015	0.0004	0.0011	-0.0005	0.0015	-0.0001	-0.0008	0.0015	0.0008
-0.0008	-0.0003	-0.0003	-0.0014	-0.0008	-0.0006	-0.0001	0.0003	0.0015	0.0027	0.0026	0.0007	0.0006	-0.0021	-0.0026	-0.0023	-0.0028	0.0004	0.0029	0.0021	0.0021	0.0009	0.0001	-0.0014	-0.0009	-0.0009	0.0013	0.0012	0.0006	0.0032	0.0036	0.0048	0.0038	0.0023	0.0009	0.003	0.0015	0.0018	0.0034	0.0017	-0.0005	0.0002	0.0026	0.0006	-0.0018	0.0013	0.0025	0.0012	0.0012	0.0019
0.0003	-0.0015	-0.0005	-0.0012	-0.0008	0.0002	-0.0016	0	0.0033	0.0027	0.0013	-0.0012	-0.0006	-0.0011	-0.0013	-0.0014	-0.0013	0	0.0031	0.0029	0.0019	0.0016	-0.0003	-0.0006	0.0002	-0.0005	0.0014	0.0013	0.0003	0.0004	0.0019	0.0019	0.0025	0.0008	0.002	0.0051	0.0041	0.002	0.0004	0.0022	0.0023	0.0017	0.0035	0.0028	-0.0002	0.0015	0.0013	-0.0005	0.0009	0.0019
0.0009	0.002	0.0013	0.0007	0.0001	0.0011	0.0003	0.0001	0.0012	0.0008	0.0004	-0.0013	0.0015	-0.0001	-0.0016	-0.0016	-0.0017	-0.0011	-0.0006	0.0005	0.0021	-0.0003	0.0007	-0.0015	0.0002	-0.0004	0.0004	0.0001	0.0009	0.0014	0.0012	0.0009	-0.0002	0.0007	0.0002	0.0011	0.0019	0.0014	0.0019	0.0011	0.0002	0.0001	0.0025	0.0013	-0.0009	-0.0007	-0.0005	-0.0013	-0.0029	-0.0006
0.0029	0.0025	0.0018	0.0013	0.0013	-0.0004	-0.001	-0.0008	-0.0028	-0.0007	0.0014	0.0027	0.0012	0.0002	-0.0016	-0.002	-0.0015	-0.0005	-0.0007	-0.0004	-0.0003	-0.0017	-0.0021	-0.0013	-0.0006	-0.0004	-0.0009	-0.0001	0.001	0.0003	-0.0001	-0.0012	-0.0031	-0.0029	-0.001	-0.0006	-0.0021	0.0003	0.0012	0.0024	0.0006	0.0006	0.0008	0.0003	-0.0016	-0.0028	-0.0014	-0.0023	-0.0021	-0.0004
0.0002	0.0045	0.0034	0.0012	0.0004	-0.0007	-0.0008	-0.0019	-0.0028	-0.0017	-0.0004	0.0007	0.0003	0.0005	-0.0011	-0.0017	-0.0033	-0.0025	0.0005	0.0008	0.0004	-0.0024	-0.0029	-0.0006	0.0001	-0.0003	0.0005	-0.0015	0.0006	-0.0017	0.0003	0.0016	-0.0004	-0.0013	-0.0017	-0.0006	-0.003	-0.0017	-0.0012	0.0003	0.0004	-0.001	0.0006	-0.0001	-0.0005	-0.0005	-0.0007	0.0004	-0.0009	-0.001
0.0031	0.0021	0.0035	0.0015	0.0008	-0.0006	-0.0008	-0.0019	-0.0016	0.001	0.0005	0.0008	0.0002	0.0007	-0.0003	-0.0015	-0.0004	-0.0005	0.0012	0.0021	-0.0008	-0.0015	-0.0021	-0.0013	0.0004	0.0021	0.0018	-0.001	-0.0014	-0.0003	0.0015	0.0012	0.0034	0.002	-0.0023	-0.0013	-0.0035	-0.0014	0.0007	-0.0002	-0.0007	-0.0024	0.0024	0.0009	-0.0014	0.001	0.001	0.003	0.0019	-0.0009
0.0004	0.0012	0.0031	0.0007	-0.0014	-0.0016	-0.0014	-0.0012	0.0002	0.004	0.0003	0.0004	0.0004	0.0013	-0.0025	-0.0019	-0.0016	-0.0005	0.0016	0.0021	0.0004	-0.0008	-0.0008	0.0004	0.003	0.001	0.0001	-0.0016	-0.0026	-0.0004	-0.0003	0.0028	0.0059	0.0029	0.0015	0.001	-0.0005	-0.0012	-0.0006	0	-0.0002	0.0008	0.0034	0.0018	0.0001	0.0003	0.0023	0.0029	0.0017	-0.0004
0.0002	0.0015	0.0022	0.0006	-0.0005	-0.0002	-0.0019	-0.0015	0.0007	0.0033	0.0004	0.0002	0.0012	-0.0012	-0.003	-0.002	-0.0023	-0.0018	0.0012	0.0006	-0.0006	-0.0005	-0.0019	-0.0001	-0.0002	0.0002	-0.001	-0.0011	-0.0022	-0.0008	-0.0001	0.0002	0.001	0.001	-0.0002	0	-0.0023	-0.0028	-0.0009	-0.0012	-0.0027	-0.0013	0.0006	0.0006	-0.0005	0.0008	0.0018	-0.0006	0.0004	0.001
-0.0013	0.0021	0.0039	0.0009	0.0008	-0.0003	-0.0023	-0.0013	0.0003	-0.0004	-0.0018	-0.0001	-0.0004	-0.0024	-0.0021	0.0002	0.001	-0.0003	0.0009	0.0006	-0.0005	0.0001	-0.0024	-0.0003	-0.0004	-0.0018	-0.0012	-0.0031	-0.0009	-0.0005	-0.001	-0.0009	-0.001	-0.0019	-0.0016	-0.0023	-0.0008	-0.0035	-0.001	-0.0001	-0.0007	-0.0028	-0.003	-0.0029	-0.0005	0.0018	0.0022	-0.0006	-0.0023	-0.0012
-0.0013	0.0018	0.0013	0.0015	0.0005	-0.0016	-0.0016	-0.0005	0.0001	-0.0018	-0.0037	-0.0021	-0.0005	0.0003	-0.0013	0.0007	0.0003	-0.0001	0.002	0.0028	0.0006	0.001	-0.0009	-0.0007	-0.0012	-0.0013	-0.002	-0.0041	-0.0029	-0.0021	-0.0016	-0.0002	-0.001	-0.0016	-0.0039	-0.0047	-0.003	-0.002	-0.0011	0.0013	-0.0005	-0.0021	-0.0027	-0.0013	-0.0013	0.0012	0.0013	-0.0013	-0.004	-0.0015
-0.0006	0.0004	0.0005	-0.0015	-0.0017	-0.0001	-0.0023	-0.0011	-0.0022	-0.0002	-0.0001	-0.0008	0	-0.0016	-0.0013	-0.0015	0.0001	0.0005	0.0017	0.0029	0.0018	-0.0004	-0.0025	-0.0018	-0.002	-0.0004	-0.0027	-0.0046	-0.0033	-0.0047	-0.0035	0.0002	-0.0003	-0.0027	-0.0057	-0.0064	-0.0046	-0.0049	-0.004	-0.0017	-0.0011	-0.0036	-0.0006	0	-0.0005	-0.001	-0.0017	-0.0019	-0.003	-0.001
-0.0018	-0.0026	-0.0033	-0.0017	-0.0005	0.0002	0.0002	-0.0019	-0.0046	-0.0026	0.0012	0.0005	0.0008	-0.0007	-0.0003	0.0003	0.0004	0.0007	0.0008	0.001	-0.0002	-0.0004	-0.0025	-0.001	-0.0007	0.0019	0.0004	-0.0012	-0.0046	-0.0048	-0.0037	-0.0024	-0.0036	-0.0027	-0.0057	-0.006	-0.0033	-0.0024	-0.0036	-0.0027	-0.0035	-0.0034	-0.0009	0.0015	-0.0025	-0.003	-0.0025	-0.0023	-0.0028	-0.0014
0.0001	-0.0024	-0.0032	-0.0001	0	-0.0014	-0.0014	0.0004	-0.001	-0.0026	-0.001	-0.0009	-0.0007	-0.0002	-0.0001	0.0001	-0.0005	-0.0017	-0.0012	0.0008	-0.0008	-0.0022	-0.0039	-0.0026	0.0017	0.0022	0.0019	0.0002	-0.0023	-0.0021	-0.0012	-0.0006	-0.001	-0.0002	-0.0033	-0.0026	-0.0006	0.0006	-0.0012	-0.0018	-0.0034	-0.0032	-0.0021	-0.0005	-0.002	-0.0046	-0.0034	-0.004	-0.0037	-0.0024
0.0012	-0.0002	-0.0001	-0.0004	0.0001	0.001	0.0009	0.0006	-0.0003	-0.0014	-0.0013	-0.0015	-0.0013	0.0005	0.0015	0.0004	-0.0022	-0.0024	-0.0007	0.0013	0.0009	0.0004	-0.0021	-0.0001	0.0017	0.003	0.0007	-0.0001	-0.0016	-0.0013	0	0.0019	0.0012	0.0012	-0.0018	-0.0042	-0.0008	-0.0015	0.0002	0.0012	-0.0009	-0.003	-0.0026	-0.0032	-0.0046	-0.0016	-0.0023	-0.0035	0.0013	-0.0007
0	-0.0002	-0.0021	-0.0014	0.0006	0.0011	-0.0009	0.0026	0.0025	-0.0012	-0.0021	-0.0017	0.0003	0.0033	0.001	-0.0001	-0.0037	-0.0038	-0.0016	-0.0011	-0.0001	0.0003	-0.0014	-0.0015	0.0017	0.0016	0.0003	-0.0003	-0.0005	-0.0004	0	0.0021	0.0025	0.0003	-0.0002	-0.0042	-0.0033	-0.0016	-0.0006	-0.0006	-0.001	-0.0019	-0.0016	-0.0021	-0.0016	-0.0013	-0.0008	0.0009	0.0013	0.0005
0.0003	-0.0016	-0.0021	-0.0035	-0.0002	0.0008	0.0018	0.0018	0.002	-0.0012	-0.002	-0.0029	0.0002	0.0022	-0.0007	-0.0008	-0.0023	-0.0029	-0.0033	-0.0026	-0.0005	0.001	-0.0001	0.0003	0.0001	0.0023	0.003	0.0025	0.001	0.0001	-0.0014	-0.0004	-0.0005	-0.0001	-0.0018	-0.0038	-0.0016	-0.0003	-0.0018	-0.0016	0.0012	0.0001	-0.0013	-0.0017	0.0005	-0.0011	-0.0007	-0.0017	0.0002	-0.0005
-0.0009	-0.0008	-0.0023	-0.0022	0.0006	0.0021	0.0031	0.003	0.0011	-0.0003	-0.0022	-0.002	-0.0004	0.0006	0.001	-0.0008	-0.0016	-0.0032	-0.003	-0.0036	-0.0008	0.0009	0.0011	0.0005	-0.0001	0.0002	0.0034	0.002	0.0001	-0.0007	-0.0011	0.0018	0.001	0.0005	-0.0005	-0.0034	-0.0028	-0.0011	-0.0025	-0.0006	0.0024	0.0014	0.0012	0.0022	-0.0005	-0.002	-0.0015	-0.002	-0.0005	-0.0004
0	-0.0025	-0.0023	-0.002	-0.0002	0.0008	0.0019	0.0002	-0.0029	-0.0031	-0.0012	-0.0011	-0.0002	0.0014	0.0034	0.0008	-0.0024	-0.0006	-0.0019	-0.002	-0.0002	0.0025	0.0016	0.0016	0.0028	0.0005	0.0005	-0.0001	-0.0008	-0.0012	-0.0004	0.0001	-0.0017	0.0001	0.0001	-0.0025	-0.0023	-0.0011	-0.0021	-0.0008	0.0005	0.001	0.0011	0.0002	-0.0008	-0.0026	-0.0037	-0.004	-0.0017	-0.0006
-0.0029	-0.0024	-0.0024	-0.0018	-0.0014	-0.0014	-0.001	0.0004	-0.0021	-0.0021	-0.0016	0.0023	0.0015	0.0016	0.0011	-0.0015	-0.0021	-0.0014	-0.001	-0.0011	0.0003	-0.0002	-0.0004	0.0014	0.002	-0.0005	-0.0027	-0.0022	-0.0018	-0.0038	-0.0014	-0.0001	-0.0012	-0.0015	-0.0022	-0.002	-0.0027	-0.002	-0.0018	-0.0021	-0.0021	0.0008	-0.0011	-0.0014	-0.002	-0.0023	-0.0039	-0.0029	0.0011	0.0005
-0.0011	-0.002	-0.0037	-0.0033	-0.0029	-0.0022	0.0002	0.0019	0.0036	0.0005	-0.001	-0.0003	0.0016	0.0027	-0.0002	-0.0005	0.0011	0	-0.0014	-0.0007	-0.0002	-0.0015	0.0004	0.0002	-0.0015	-0.0028	-0.0032	-0.0035	-0.0018	-0.0033	-0.0024	-0.0012	-0.0004	-0.0021	-0.0016	-0.0013	-0.0035	-0.0033	-0.0022	-0.0019	-0.0014	-0.003	-0.0012	0.0003	0.0001	-0.0026	-0.0037	-0.0027	0.0026	0.0036
-0.0015	-0.0012	-0.0012	-0.0012	-0.002	-0.0023	-0.0005	0.0031	0.0043	-0.0001	-0.0005	-0.0006	0.0005	-0.0015	-0.0016	0.0012	0.0006	-0.0009	-0.0025	-0.002	-0.0015	0.0007	-0.0005	-0.0006	-0.0003	-0.0004	-0.0006	-0.0025	-0.0014	-0.0015	0	0.0004	-0.0013	-0.0015	0.0002	-0.0018	-0.0022	-0.0022	-0.0031	-0.0014	-0.0007	-0.0023	0	0.0016	-0.0009	-0.0006	0.0005	0.0007	0.0008	0.0018
0	0.0004	-0.0008	-0.0004	0.0005	-0.0013	-0.0002	0.0014	0.0024	-0.0012	-0.0005	-0.0015	-0.0009	-0.0012	-0.0003	-0.0002	0.0003	-0.0003	-0.0008	-0.0012	-0.0012	-0.0008	-0.0019	-0.0033	-0.0001	-0.0004	0.0008	0.0012	0.0007	-0.0004	-0.0004	0.0004	0.0003	0.0014	0.0035	-0.0003	-0.0031	-0.0034	0.0001	0.0027	0.0003	0.0005	-0.0011	-0.0001	0.0009	-0.0007	0.0021	0.0012	0.0014	0.0018
0.0013	-0.001	0.001	0.0023	-0.0019	-0.0029	0.0003	0.0011	0.0004	-0.0009	-0.0001	0.0001	0.0015	-0.0001	-0.0011	-0.0002	-0.0004	0.0008	-0.0001	0.001	0	-0.0001	-0.0042	-0.0055	-0.0028	-0.001	0.0031	0.0004	0.0014	-0.0001	0	0.0001	-0.0013	-0.0012	-0.0011	0.0004	-0.0011	-0.0009	0.0019	0.0024	0.0019	0.0013	-0.0016	0.0027	0.0014	0.0015	0.0018	0.0028	0.0014	0.0011
0.0005	0.0004	0.0024	0.0015	-0.0003	-0.0024	0.0013	0.0012	-0.0002	-0.0001	0.0014	0.0022	0.0025	0.0005	0.0001	0.0011	-0.0002	-0.0003	-0.0012	-0.0005	-0.0017	-0.0035	-0.0038	-0.0041	-0.0036	0.0007	0.0012	0.0019	0.002	-0.0003	-0.0002	0.0018	0	0.0001	0.0005	0.001	-0.0013	0.0004	0.0017	0.0013	0.0013	0.0011	-0.0003	-0.0003	0.0005	0.0031	0.0029	0.0011	0.0018	0.0023
-0.0013	0.0021	0.0028	0.0004	0.0011	0.001	0.0015	0.0021	0.0015	0.0012	0.0016	0.0025	0.0024	-0.0005	0.0001	0.0018	0.0024	-0.0005	-0.0008	-0.0009	-0.0016	-0.0051	-0.002	-0.001	-0.0017	0.0019	0.0025	0.0008	0.0001	0.0005	0.0026	0.0027	0.0036	0.002	0.0006	0.0005	-0.0004	-0.0011	-0.0009	-0.0021	-0.0008	0.0011	0.0029	0.0023	0.0009	0.0024	0.0006	0	-0.0002	0.0011
-0.0021	-0.0016	0.0016	0.0015	-0.0019	0.0007	0.0001	0.0016	0.0022	0.0008	0.0005	-0.0016	0.0016	0.0004	-0.0003	0.0023	0.0033	0.0013	0.0004	-0.0005	-0.0027	-0.0024	-0.0017	-0.0002	0.0007	0.0005	-0.0002	0.0008	-0.0024	0.0007	0.0019	0.0026	0.0008	0	-0.0006	-0.0009	-0.0013	0.0009	0.0004	-0.0003	0.0006	0.0004	0.0038	0.0019	-0.0003	-0.0023	0.0004	-0.0012	0.0009	0.0001
-0.0043	-0.0038	-0.0016	-0.0004	-0.0009	-0.0015	0.0018	0.0036	0.0036	0.002	0	0.0001	0.0026	-0.0003	0.0006	0.002	0.0034	0.0003	-0.0003	-0.0006	-0.0036	-0.0005	0.0001	0.0032	0.003	0.0014	-0.0003	-0.0027	-0.0034	-0.0018	0.0004	0.0012	0.0015	-0.0005	0.0001	0.0001	0.0012	0.0026	0.0027	0.0015	-0.0004	-0.0016	-0.0009	-0.0012	-0.0027	-0.0048	-0.0017	-0.0007	0.0011	0.0009
-0.0043	-0.0033	-0.0038	0	0.0014	0.0018	0.0027	0.0019	0.0001	0.0002	0.001	0.0004	0.0007	0.0003	0.0008	-0.0001	-0.0016	-0.0031	-0.0019	0.0001	-0.0003	0.0003	0.0012	0.0024	0.0029	0.0009	-0.0008	-0.0015	-0.0021	-0.0012	0.0013	0.0024	0.0011	-0.0012	0	0.0006	0.0001	0.0017	0.0043	0.0017	-0.001	-0.0022	-0.0023	-0.0028	-0.0034	-0.0044	-0.003	-0.0023	0.0003	0.0015
-0.001	-0.0028	-0.0018	-0.0001	0.0009	0.0003	0.001	-0.0009	-0.0015	0	0.0002	0.0012	0.001	0.0009	0	-0.0006	-0.0031	-0.0028	-0.0023	-0.0006	0.0009	0.0004	-0.0001	0.0006	0.0009	-0.0025	-0.0016	-0.0019	-0.0006	-0.0008	-0.0015	-0.0004	-0.0007	-0.001	-0.0006	-0.0008	-0.0016	0.0001	0.0033	0.0023	0.0013	0.0005	-0.0009	-0.0031	-0.0035	-0.0015	-0.0018	-0.0013	-0.0013	-0.0015
-0.0014	-0.0024	-0.0008	-0.0009	0.0009	0.0015	0.0007	-0.0003	0.0006	0.0003	-0.0014	-0.0001	0.0006	0.001	0.0003	0.0008	-0.0014	-0.0032	-0.0014	0.0006	-0.0005	0.0001	0.0003	-0.0001	-0.0019	-0.0023	-0.0031	-0.001	-0.0018	0.0005	-0.0006	-0.0011	-0.0006	-0.0018	-0.0028	-0.0013	-0.0013	-0.0002	0.0025	0.0014	0.0008	0.0008	0.0014	-0.0004	-0.0015	-0.0014	0.0008	0.0013	0.0002	-0.0003
-0.0009	-0.0005	0.0004	0.0017	0.0009	0.002	0.0022	-0.0007	0.0026	0.0009	-0.0024	-0.0031	-0.0006	0.0002	-0.0023	0.0002	0.0003	-0.0025	0.0006	0.0015	0.0009	0.0004	0.0004	-0.0003	-0.001	-0.0014	-0.0008	-0.0016	-0.0012	-0.0008	-0.0003	0.0002	0.0019	-0.0006	-0.0012	0.0002	0.0005	0.0024	0.0018	0.0015	0.0032	0.0028	0.0017	0.0008	-0.0012	0.0004	0.0014	0.002	0.001	0
0.0004	0.0019	0.0013	0.0019	0.0005	0.0021	0.001	-0.0001	-0.001	0.0007	-0.002	-0.0039	-0.0005	0.0002	0.0001	0.0013	0.0018	0.0013	0.0002	-0.0006	-0.0012	0.0004	0.0016	0.002	0.0001	0.0005	-0.0008	0.0006	0.0009	0.0002	0.0001	-0.0012	-0.0009	-0.0018	-0.0009	0.0016	0.0039	0.0018	0.0028	0.0042	0.0047	0.0044	0.0035	0.0015	0.0012	0.0008	0.0011	0.0018	0.0013	-0.0007
0.0015	0.0019	0.0026	0.0004	0.0018	0.0011	0.0015	0.0011	0.0027	-0.0003	-0.0001	-0.0005	0.002	0.0015	-0.0006	0.0001	0.0033	0.0027	0.0011	-0.0015	-0.0017	-0.0005	0.0002	0.0007	-0.0005	0.0012	0.0014	0.0012	0.0012	0.0005	-0.0002	-0.001	-0.0029	-0.0006	0	0.0013	0.0006	0.0018	0.0023	0.0047	0.0061	0.0034	0.0018	0.0017	0.0009	0.0017	-0.0003	0.0027	0.0015	-0.0006
-0.0019	0.0013	0.0013	0.0005	0.001	0.0014	0.0012	0.0021	0.003	-0.0009	-0.0018	0.0003	0.0011	0.001	-0.0007	0.001	0.0001	0.0003	-0.0006	-0.0009	-0.0004	-0.0017	-0.0017	-0.0018	0.0007	0.0021	0.001	0	0.0011	-0.0006	-0.0027	-0.0042	-0.002	-0.0003	0.0029	0.0009	0.0001	0.0006	0.002	0.0032	0.0021	-0.0005	0	0.0002	0.001	-0.0012	-0.0021	0.0005	0.0022	0
-0.0036	-0.0006	-0.0001	-0.0006	0.0032	0.0031	0.0005	0.0009	0.0009	0	-0.0019	-0.002	-0.0002	0.0018	-0.001	-0.0036	-0.003	-0.0032	-0.0026	-0.0013	0	-0.0019	-0.0036	-0.0003	0.0014	0.0034	0.0012	-0.0013	0	-0.0009	-0.0023	-0.0023	-0.0031	0.0013	0.0028	0.0036	0.0008	0.0006	0.0012	0.0017	0.0022	-0.0011	-0.0019	-0.0004	-0.0023	-0.0038	-0.0018	-0.0013	0.0008	0.0015
-0.0006	-0.0018	-0.0011	-0.0013	0.0015	0.001	-0.0006	-0.0002	-0.0009	-0.0021	-0.0017	-0.0004	0.0012	0.0022	-0.0006	-0.0041	-0.0044	-0.0025	-0.0023	-0.0004	-0.0006	-0.0028	-0.0025	-0.0021	0.0005	0.0008	0.0011	-0.0011	-0.0018	-0.0004	0.0025	-0.0006	-0.002	0.0002	0.0014	0.0003	0.0008	-0.0013	0.0005	0.0007	-0.0005	-0.0027	-0.0037	-0.0027	-0.0022	-0.0029	-0.0024	0.0001	0.0004	-0.0017
-0.0018	-0.0004	-0.0009	-0.0019	-0.0014	-0.0003	-0.0012	-0.0022	-0.0008	-0.0021	0.0008	0.0034	0.0024	0.0029	0.0009	-0.0025	-0.0036	-0.0011	0.0005	-0.0011	0.0005	-0.0005	-0.0002	-0.001	-0.0024	-0.0026	-0.0019	-0.0022	-0.0005	-0.0022	0.0004	0.0011	-0.0017	-0.0008	0	-0.0015	-0.0009	-0.0005	-0.0026	-0.0019	-0.001	-0.0028	-0.0045	-0.0046	-0.0016	0.0006	-0.0003	0.0008	-0.0003	-0.0024
-0.0011	-0.0016	-0.0002	-0.0008	-0.0019	-0.0011	-0.0012	-0.0009	-0.0003	0.0021	0.0018	0.0033	0.0016	0.0015	0.0006	-0.0009	-0.0013	-0.0034	-0.0006	-0.0013	-0.0021	-0.0014	-0.0004	0	-0.0022	-0.0032	-0.0033	-0.0005	-0.0022	-0.0025	-0.0008	0.0001	-0.0016	-0.002	-0.0005	-0.0003	-0.0001	-0.0009	-0.0031	-0.0037	-0.0014	-0.0028	-0.0052	-0.0029	0.0001	-0.0012	0.0009	0.002	-0.0001	-0.0014
-0.0005	-0.0009	-0.0015	0	0.0009	-0.0003	-0.0008	-0.0002	0.002	0.003	0.0019	0.0009	0.0019	0.0039	-0.0004	-0.0017	-0.0037	-0.0029	-0.0001	-0.003	-0.0045	-0.0034	-0.0003	0.0016	0.0007	-0.0001	-0.001	-0.0002	0	0.0003	0.0017	-0.0017	-0.0014	0.0004	0.0021	0.0023	0.0012	-0.0002	0.0001	-0.0018	-0.0017	-0.0035	-0.0034	-0.0033	0.0003	-0.0011	-0.0006	-0.0002	-0.0013	-0.0019
-0.0013	-0.0022	-0.0018	-0.0005	0.002	0.0009	-0.0009	0.0011	0.004	0.0019	0.0022	0.0004	0.0013	0.001	0	-0.0031	-0.0009	0	0.0017	-0.0017	-0.0021	-0.0011	-0.0004	0.0013	0.0023	0.0016	-0.0009	-0.0013	0.0009	-0.0016	0.0003	-0.0014	-0.002	0.0016	0.0012	0.0032	0.0029	-0.0002	0.0005	-0.0004	0.0006	-0.0015	0.0009	0.0004	0.0022	0.0008	0.0004	-0.0007	-0.0015	-0.0007
0.0009	0.0008	-0.001	0.0013	0.0012	0.0004	-0.0002	-0.0005	0.001	0.0024	0.0007	0.0004	-0.0008	-0.0003	-0.0026	-0.0015	0.0018	0.0017	-0.001	0.0001	0.0015	0.0026	0.0037	0.0032	0.0009	0.0002	0.0011	0.0003	0.0012	0.0003	-0.0004	-0.0019	-0.0015	0.0003	0.0028	0.0021	-0.001	0.0002	-0.0004	-0.0002	0.001	0.0025	0.001	0.0002	-0.0001	-0.0011	-0.0017	-0.001	0.001	0.0024
0.0018	-0.0004	-0.0013	-0.0009	-0.0018	0	-0.0002	-0.0011	-0.0009	-0.0019	-0.0019	-0.0031	-0.0015	-0.0014	-0.0033	-0.0005	0.0018	0.001	-0.0009	0.0005	0.0023	0.0035	0.004	0.0024	0.0015	-0.0005	-0.0021	-0.0001	0.0009	0.0002	0.0018	0.0005	0.0013	0.0006	0.0011	-0.0019	-0.0024	-0.0005	-0.0007	0.0007	-0.0003	0.001	0.0005	-0.0009	-0.0028	-0.003	-0.0003	-0.0001	0.0029	0.0023
0	-0.0018	-0.0019	-0.0023	-0.0027	-0.0018	0.0006	0.0012	0.0007	-0.0001	-0.0011	0	0.0016	0.0004	-0.0005	0.001	0.0029	0.0045	0.0017	-0.002	-0.0008	0.0011	0.0007	0	0.0005	-0.0003	-0.001	-0.0023	0.0009	-0.0021	-0.0001	0.0006	0.0005	-0.0002	0.0004	-0.0031	-0.0035	-0.0011	-0.0008	0.0018	0.0007	0.0009	-0.0013	0	-0.0005	-0.0006	-0.0008	0.0023	0.0016	-0.0008
-0.0017	-0.0038	-0.0025	-0.0016	-0.0009	-0.0032	0.0001	0.0002	0.0008	0.0015	0.0021	0.0009	-0.0002	0.0011	-0.0005	0.0013	0.0026	0.0048	-0.0009	-0.0027	-0.0006	-0.0001	-0.0009	-0.0008	-0.0019	-0.0011	-0.0008	0.001	-0.0007	-0.0008	-0.0022	-0.0005	0.0008	0.0008	0.0007	-0.0021	-0.0035	-0.0028	-0.0031	-0.0009	-0.0013	0.0006	-0.001	0.0018	0.003	-0.0009	-0.0005	0.0009	-0.001	-0.0025
-0.0004	0.0006	-0.0007	0.0014	0.0021	0.0003	0.0014	0.0005	0.0016	0.0021	0.0027	0.0011	-0.0001	-0.001	0.0002	-0.0002	0.0009	-0.0007	-0.0028	-0.0041	-0.0016	-0.001	-0.0013	0.0013	0.0007	-0.0016	-0.0014	-0.0002	-0.0008	0.0006	0	-0.0001	0.0006	0.0015	-0.0003	0	-0.0019	-0.0016	-0.0038	-0.0018	-0.0011	-0.0011	-0.0019	0.0008	0.0019	-0.0018	-0.0003	0.0024	0.0025	-0.0013
0.0008	0.0016	0.0016	0.0039	0.0029	0.0008	0.0011	0.0026	0.0036	0.0024	0.0018	0	0	-0.0003	-0.0006	-0.0011	-0.0019	-0.0024	-0.0051	-0.0041	-0.0016	-0.0027	-0.003	0.0006	0.0009	0.0011	0.0011	0.001	0.0007	0.0003	0.0004	0.001	-0.0006	0.0016	0.0015	0.0005	0.0005	0.0021	-0.002	-0.0016	-0.0013	-0.0024	-0.001	0.0002	-0.0004	-0.0018	-0.0017	0.0004	0.0043	0.0036
-0.0007	0.0026	0.0027	0.0021	0.0018	-0.0001	-0.0004	0.0005	0.0012	0.0016	0.0025	0.0014	0.0003	-0.0019	-0.0003	0.0006	-0.0015	-0.0015	-0.0024	0.0002	0.001	-0.0026	-0.0036	-0.0009	0.0008	0.0017	0.0001	0.0034	-0.0003	0.0001	0.0008	-0.0006	0.0001	0.0028	0.0007	-0.0002	-0.0004	-0.0002	0.0014	0.0012	-0.0007	-0.0025	-0.0009	0.0012	0.0001	-0.0018	0.0003	-0.0006	-0.0001	0.0017
0.0004	0.0009	0.0005	0.0018	0	-0.0002	0.0007	-0.0006	0.0002	-0.0003	-0.0002	0.0003	-0.0005	-0.0022	-0.0028	-0.0015	-0.0007	-0.0006	-0.0015	0	0.0021	0.001	-0.0017	-0.001	0.0002	0.0021	0.0004	0.0022	0.0023	0.0009	0	0.0004	0.0007	0.0024	0.0015	-0.0018	-0.0011	-0.0014	-0.0003	-0.0009	-0.0007	-0.0003	0.002	0.0017	0.0004	-0.0022	0.0002	-0.0004	-0.0044	-0.0015
0.0008	0.0002	-0.0025	-0.0003	-0.0004	0.0016	0.0002	-0.0019	-0.0034	-0.0017	-0.0018	-0.0008	-0.0009	-0.0009	-0.0019	-0.0015	-0.0002	0.0028	0.0003	0.0013	0.0014	-0.0017	-0.0033	-0.002	0.0007	0.0006	-0.0012	-0.0004	0.0022	0.0016	0.0018	0.0013	0.0025	0.002	0.0001	0.0007	0.0018	0.0011	-0.0008	-0.0007	0.0006	0.0007	0.0023	-0.0003	-0.0007	-0.0011	0.0009	-0.0008	-0.002	-0.0003
-0.0016	-0.0012	-0.0016	-0.0016	0.0008	0.0024	0.0008	-0.0037	-0.0031	-0.0012	-0.0008	0.0002	-0.0006	-0.0022	-0.0011	-0.0018	0.0033	0.0043	0.002	-0.0015	-0.0002	-0.002	-0.0023	-0.0017	-0.0001	0.0015	-0.0012	-0.0014	0.0008	0.0013	0.003	0.0019	0.0005	0.0013	-0.0001	0.0013	0.0022	0.0037	0.0023	0.0021	0.0022	0.0009	0.0018	0.0015	-0.0016	0.0007	0.0019	-0.0001	-0.002	-0.0005
-0.0017	0	0	-0.0008	0.0001	0.0008	0.0016	-0.0002	-0.0024	0.0001	-0.0001	-0.0011	-0.0011	-0.0027	-0.0025	-0.0003	0.0051	0.0042	0.0044	0.0014	0.0014	0.001	0.0005	0.0012	0.0001	0.0006	0.0006	-0.0009	0.0004	0.0026	0.0031	-0.0018	-0.0009	0.0013	0.0022	0.0008	0.0005	0.0004	0.0031	0.0038	0.0022	0.0011	-0.0008	-0.0015	0.0013	0.0021	0.0003	-0.002	-0.0046	-0.0015
0.0008	0.0004	0.0022	0.0004	-0.0017	0.0002	-0.0001	-0.0022	-0.0003	0.0008	0.0002	0.0001	-0.0029	-0.0042	-0.0042	-0.0008	0.0017	0.0031	0.0019	0.0029	0.0024	0.0023	0.0006	-0.0007	0	0.0031	0.0033	-0.0008	0	0.0015	0.0019	0.0005	-0.0029	0.0009	0.0001	0.0005	0.0002	0.0041	0.0034	0.002	0.0009	0.0012	0.0004	-0.0012	0.0008	0.001	-0.0007	-0.0018	-0.0051	-0.0029
0.002	0.0025	0.0012	-0.0014	0.0022	0.0025	-0.0001	-0.0015	0.0003	0.0001	0.0019	0.0014	-0.0029	-0.0048	-0.0032	0.001	0.001	0.0006	-0.0024	0.0002	0.0001	-0.0006	-0.0022	-0.0028	-0.0009	0.0011	0.0006	-0.0001	0.0003	0.0003	0.002	0.0032	0.0011	-0.0012	-0.0006	0.0005	0.0034	0.0005	0.0015	-0.0013	-0.0022	-0.0011	-0.0007	-0.0002	0.0009	0.0003	0.0002	-0.0023	-0.0031	0.0005
0.0009	0.0009	-0.0002	-0.0017	0.0042	0.0055	0.0031	0.0011	-0.0002	-0.0006	0.0007	0.0008	-0.0004	-0.0031	-0.0013	-0.0004	0.0019	-0.002	-0.0031	-0.0008	0.0002	-0.0008	-0.0037	-0.0009	-0.0001	-0.0015	0.0009	-0.0001	-0.0015	-0.0006	0.0013	0.0025	0.0031	0.0008	-0.0007	0.0032	0.0028	0.0025	0.003	0.0008	0.0007	-0.0011	0.0017	0.0023	0.003	0.0007	0.0002	-0.0004	0.001	0.0027
0	0.0001	-0.0011	-0.0004	0.0016	0.0034	0.0038	0.0028	0.001	-0.0019	-0.0007	0.0022	-0.0014	-0.0025	0.0003	0.0021	0.0013	0.0001	-0.0018	-0.0023	-0.0023	-0.0025	-0.0027	-0.0005	0.0001	-0.0002	0	0.0011	0.0001	0.0005	-0.0012	0.0005	0.0017	0.0027	0.0011	-0.002	0.0026	0.0038	0.0008	0.0012	0.0038	0	0.0017	0.0003	-0.0008	-0.001	-0.0023	-0.0011	-0.0023	-0.0008
0.0017	0.0015	-0.0005	-0.0024	0.0001	0.0021	0.0026	0.0016	0.0006	0.0001	-0.0003	0.0017	-0.0008	-0.0031	0.0003	0.0016	-0.0005	-0.0001	-0.0026	-0.0026	-0.0003	0.0003	-0.0014	-0.0024	-0.0009	-0.0004	0.0001	-0.0003	-0.0004	0.0001	-0.0001	0.0011	-0.0007	0.0015	-0.0008	-0.0024	0.0022	0.0031	0.0016	0.0018	0.0032	0.0013	0.0009	0.0004	-0.0003	-0.0008	-0.0038	-0.001	-0.0007	-0.0028
-0.0009	0.0004	0.0007	-0.0002	0.0008	0.0016	0.0015	0.001	-0.0022	-0.0025	0.0006	0.0005	0.001	0.0009	0.0015	0.0027	0.0012	-0.0019	-0.0028	-0.0019	0.0011	0.0002	-0.0013	-0.0027	-0.0012	-0.0026	-0.0021	-0.0033	0.0007	-0.0029	-0.0022	-0.0012	-0.0016	-0.001	-0.0009	-0.0019	0.0019	0.003	0.0012	0.0025	0.0014	0.0026	0.0019	0.0006	0.001	-0.0029	-0.003	-0.0018	-0.0026	-0.002
-0.001	0.0012	-0.0002	0.0022	0.0008	-0.0001	0.0009	0.0012	0.0002	-0.0009	0.0008	-0.0026	-0.0005	-0.001	0.0003	0.0016	0.0013	-0.0012	-0.0028	-0.003	0.0011	-0.0005	-0.0014	-0.0003	-0.0023	-0.004	-0.0021	-0.0009	-0.0018	-0.0016	0.0001	0.0003	0.0014	-0.0002	-0.0012	-0.0009	0.0025	0.0032	0.0026	0.0014	-0.0009	0.0039	0.0021	0.001	0.0008	-0.0023	-0.0014	0.0005	-0.0014	-0.0011
-0.0021	-0.0029	-0.0025	-0.0027	-0.0011	-0.0001	0.0005	0.0013	0.0015	0.0014	0.0002	-0.0006	-0.0022	-0.0019	0.0004	0.0011	-0.0001	0	0	0.002	0.0031	0.0018	0.0017	0.0013	0.0003	-0.0009	0.0034	0.0003	-0.003	0.0005	0.0013	-0.0005	-0.0014	0.0011	0	-0.0002	0.0011	-0.0001	0.0033	0.0023	0.0019	0.0037	0.0027	0.003	0.0024	-0.0003	0.0001	0.0008	0.0034	-0.0004
-0.0021	-0.005	-0.0048	-0.0037	-0.0006	-0.0001	-0.0011	-0.0007	0.0029	0.0028	-0.0014	-0.0016	-0.0037	-0.0014	0.0018	-0.0001	-0.0007	-0.0008	0.0009	0.0025	0.0053	0.0035	0.0021	0.0029	0.004	0.0034	0.0047	0.0035	-0.0014	-0.0004	0.0011	0.0008	0.0001	0.0015	0.002	0.0016	0.0021	-0.0001	0.0008	0.0018	0.0013	0.0011	0.0004	0.0015	0.0035	0.0006	0.0008	-0.0001	0.0021	0.0014
-0.001	-0.0039	-0.0045	-0.0036	-0.0012	0.0015	0.0012	0.0009	0.0017	0.0003	-0.0006	-0.0007	-0.0025	-0.002	0.0026	-0.0004	0.0011	0.002	0.0004	0.0016	0.0008	0.0013	0.0018	0.0012	0.0022	0.0028	0.0029	0.0012	0.0005	-0.0022	0.0016	0.0027	0.0013	0	-0.0005	0.0002	0.0022	0.0017	-0.0002	-0.001	-0.0007	-0.0014	-0.0011	-0.0007	0.0024	0.0015	0.0002	-0.0012	0	0.001
-0.002	-0.0027	-0.0015	-0.0021	0.0002	-0.0016	0.0019	0.0019	0.0002	0.0001	-0.002	-0.0024	-0.0023	-0.0009	0.0009	0.0004	0.002	0.0021	0.0003	0.0015	0.0003	-0.0007	-0.001	-0.001	-0.0011	0.0003	-0.0001	0.0002	-0.0001	0	0.0017	-0.0001	-0.0014	-0.0017	0.0013	-0.0011	0	0.0006	-0.0011	-0.0025	-0.0027	-0.0032	0.0001	0.0012	0.0028	0.0032	0.0013	-0.001	0.0002	-0.0024
-0.0002	0.0011	0.0006	-0.0005	-0.0004	0	0.0003	0.0004	-0.0023	-0.0037	-0.0031	-0.0036	-0.0004	0.0007	-0.0005	0.0021	-0.0005	-0.0009	-0.0002	-0.0017	-0.0004	-0.0004	-0.0009	-0.0013	-0.0013	0.0003	0.0006	0	-0.0014	-0.0011	0.003	0.0002	-0.0011	-0.001	-0.001	-0.0007	0.0002	0.0013	-0.0006	-0.0011	-0.0007	-0.0004	0.0002	0.002	0.0036	0.0023	-0.0008	0.0017	0.0012	-0.0021
0.0021	0.0021	0.0004	-0.002	-0.0031	0.0001	0.002	-0.0005	-0.0015	-0.0025	-0.0037	-0.0029	0.0007	0.0015	0.0025	0.0028	0.002	0.0006	-0.0021	-0.0022	-0.0009	0.0003	0	-0.0006	0.001	0.0029	0.0019	-0.0011	-0.0035	-0.0011	0.0017	-0.0007	-0.0026	-0.0014	-0.0005	0.0003	0.0028	0.0029	0.0009	0.0002	0.0001	0.001	0.0009	0.0027	0.0037	0.0018	0.001	0.002	0.0029	0.0025
0.0026	0.0005	-0.0019	-0.0005	-0.0008	-0.0008	0.0015	-0.0002	0.0001	-0.0001	-0.0005	0.0004	0.0018	0.0002	0.0021	0.0046	0.0025	0.002	-0.0012	-0.0026	-0.0019	0.0007	0.0012	0.0007	0.001	0.0006	0.003	0.0005	-0.002	-0.0021	0.001	-0.0017	-0.0017	-0.0007	-0.0009	0.0021	0.0037	0.0021	0.0014	0.0002	0.0007	0.003	0.0018	0.0035	0.0043	0.0017	0.0008	0.0007	0.0025	0.0052
0.0025	0.0036	0.002	0.0024	0.0008	-0.0002	-0.0004	-0.0025	-0.0017	-0.0012	0.0013	0.003	0.0009	-0.0013	0.0007	0.0017	0.0012	0.0023	0.0034	0	0.0017	0.0031	0.0024	0.0024	0.0027	0.0015	0.0041	0.0019	0.001	-0.0007	-0.0007	-0.001	-0.0006	0.0001	0.0018	0.0038	0.0018	0.0013	0.0012	0.0009	-0.0002	0.0006	0.0009	0.0018	0.0036	0.0035	0.0007	0.0019	0.0011	0.0016
0.002	0.0034	0.0036	0.0043	0	-0.0014	-0.0006	-0.0036	-0.002	-0.0004	0.0017	0.003	-0.0002	0.002	-0.0009	-0.0007	0.0004	0.0037	0.0036	0.005	0.0064	0.0044	0.0035	0.0001	0.0024	0.0014	0.0035	0.0009	-0.0004	0.0011	-0.0001	0.0007	0.0015	0.001	0.0037	0.0012	0.0016	0.0006	0.0014	0.0022	-0.0006	-0.0028	-0.0023	0.0002	0.0013	0.0041	0.0029	-0.0005	0.0004	-0.0008
0.0022	0.0043	0.0019	0.0007	-0.001	-0.002	-0.0026	-0.0001	0.0005	0.0015	0.0032	0.0025	0.0037	0.0024	-0.0018	0.0001	-0.0006	0.002	0.0031	0.0027	0.0051	0.0055	0.0051	0.0018	0.0002	0.0012	0.0013	-0.0005	-0.0012	-0.0005	0.0001	-0.0007	0.0026	0.0021	-0.0001	-0.0001	-0.0001	0.0021	0.0018	0.0019	0.0002	-0.0001	-0.0028	0.0012	0.003	0.003	0.0017	-0.0001	0.0005	-0.0023
0.0032	0.0032	-0.0008	-0.0025	-0.002	-0.0023	0.0004	0.0016	0.004	0.0039	0.0016	0.0025	0.0048	0.0026	0.0003	0.0002	0.0002	-0.0008	0.0012	0.0014	0.0016	0.0011	0.0022	0.0028	0.0025	0.0014	-0.0004	-0.0006	0.0003	-0.0007	0	-0.0011	-0.0004	0.0016	-0.0004	-0.0004	0.0019	0.002	-0.0004	0.0016	0.0038	0.0023	0.0004	0.0007	0.0042	0.0062	0.0029	0.0022	0.0014	-0.0023
0.0021	0.0024	0.0001	-0.0027	-0.002	-0.0006	0.0002	0.001	0.0017	0.0025	0.0018	0.0015	0.0032	0.0024	0.0009	-0.0016	-0.0007	-0.0012	-0.0007	0	-0.0018	-0.0015	-0.0012	0.002	0.0025	0.0019	0.0012	0.0008	0.0014	0.001	-0.0006	-0.0004	-0.0011	-0.0003	-0.0003	-0.0007	0.0014	0.0017	-0.0003	0.0002	0.0021	0.0039	0.0018	0	0.0035	0.0034	0.0035	0.0026	-0.0006	-0.0006
-0.0009	0.0003	-0.0004	-0.0022	-0.0017	-0.0002	-0.0016	-0.0024	-0.0015	0.0012	0.0026	0.0037	0.0017	0.0035	0.0011	-0.0014	-0.0044	-0.0015	0.0003	0.0006	-0.003	-0.0022	0	0.0003	0.0007	0.0009	0.0007	0.0002	0.0022	0.0019	0.0006	-0.0021	-0.0029	0.0003	-0.0022	0	0.0014	0.0011	-0.001	0.0006	0.0028	0.0043	0.001	0.0003	-0.0012	0.0022	0.0027	0.0039	0.0041	0.0018
-0.0031	-0.003	-0.0006	0.0007	-0.0002	-0.0013	0.0003	-0.0019	-0.0002	-0.0002	0.0032	0.0017	0.0011	0.0008	0.0003	-0.0008	-0.0045	-0.0011	0.0008	-0.0005	-0.0021	-0.0018	0.0003	-0.0026	-0.0008	-0.0009	-0.0039	-0.0011	0.0019	-0.0001	0.0007	0.0017	-0.002	0.0008	0.0004	0.0009	0.0015	0	-0.0015	-0.0005	-0.0002	-0.0005	0	0.0007	-0.0001	0.0015	0.0011	0.0015	0.0035	0.0029
[truncated: 458 more columns]
