# Supplementary material for: Direct time-resolved observation of surface-bound carbon dioxide radical anions on metallic nanocatalysts
Source: Nat Commun. 2023 Nov 6;14:7116. doi: 10.1038/s41467-023-42936-6 (PMC10628153; doi:10.1038/s41467-023-42936-6)
Supplement: Supplementary file 4 — Source Data [file 41467_2023_42936_MOESM4_ESM.zip › Source Data/Figure 2/Figure 2b.xlsx]

## Sheet: Sheet1
Figure 2b
raw data									fitting data
300.205	0.00398	300.205	0.0006	300.205	0.00852	300.205	0.01953		300.205	0.00237	300.205	0.00283	300.205	0.00869	300.205	0.01763
300.761	0.00229	300.761	0.00399	300.761	0.0093	300.761	0.0212		300.425	0.00235	300.425	0.00282	300.425	0.0087	300.645	0.01782
301.318	0.00237	301.318	0.0041	301.318	0.00871	301.318	0.02376		300.645	0.00232	300.645	0.00281	300.645	0.00871	300.761	0.01787
301.874	0.00172	301.874	0.00421	301.874	0.00937	301.874	0.02231		300.865	0.0023	300.865	0.00279	300.761	0.00871	300.865	0.01791
302.431	0.00155	302.431	0.00318	302.431	0.00996	302.431	0.02032		301.085	0.00228	301.085	0.00278	300.865	0.00872	301.085	0.01801
302.987	0.000884	302.987	0.00238	302.987	0.00962	302.987	0.01645		301.305	0.00225	301.305	0.00277	301.085	0.00872	301.305	0.0181
303.544	0.00258	303.544	0.00233	303.544	0.00966	303.544	0.01424		301.525	0.00223	301.525	0.00276	301.305	0.00873	301.318	0.01811
304.1	0.00254	304.1	0.00043	304.1	0.00857	304.1	0.01266		301.745	0.00221	301.745	0.00274	301.318	0.00873	301.525	0.01819
304.657	0.00224	304.657	-2.7e-05	304.657	0.00862	304.657	0.02168		301.965	0.00219	301.965	0.00273	301.525	0.00874	301.745	0.01829
305.213	0.00223	305.213	-0.000939	305.213	0.00923	305.213	0.03201		302.185	0.00217	302.185	0.00272	301.745	0.00875	301.874	0.01834
305.77	0.0027	305.77	-0.00278	305.77	0.00873	305.77	0.03077		302.405	0.00215	302.405	0.00271	301.874	0.00875	301.965	0.01838
306.326	0.00175	306.326	-0.0019	306.326	0.00935	306.326	0.02755		302.625	0.00213	302.625	0.0027	301.965	0.00875	302.185	0.01847
306.883	0.00199	306.883	0.000245	306.883	0.01057	306.883	0.01368		302.845	0.0021	302.845	0.00268	302.185	0.00876	302.405	0.01857
307.439	0.00158	307.439	0.00183	307.439	0.0073	307.439	0.01514		303.065	0.00209	303.065	0.00267	302.405	0.00877	302.431	0.01858
307.996	0.00247	307.996	0.00229	307.996	0.01023	307.996	0.02083		303.285	0.00207	303.285	0.00266	302.431	0.00877	302.625	0.01866
308.552	0.00164	308.552	0.00406	308.552	0.00936	308.552	0.02556		303.505	0.00205	303.505	0.00265	302.625	0.00878	302.845	0.01875
309.109	0.00201	309.109	0.00729	309.109	0.00853	309.109	0.02591		303.725	0.00203	303.725	0.00264	302.845	0.00878	302.987	0.01881
309.666	0.00249	309.666	0.00575	309.666	0.00904	309.666	0.02101		303.945	0.00201	303.945	0.00263	302.987	0.00879	303.065	0.01884
310.222	0.0017	310.222	0.00423	310.222	0.00684	310.222	0.01622		304.165	0.00199	304.165	0.00261	303.065	0.00879	303.285	0.01893
310.779	0.00152	310.779	0.00327	310.779	0.00627	310.779	0.01393		304.385	0.00197	304.385	0.0026	303.285	0.0088	303.505	0.01903
311.335	0.00167	311.335	0.0016	311.335	0.00783	311.335	0.01074		304.606	0.00195	304.606	0.00259	303.505	0.00881	303.544	0.01904
311.892	0.000177	311.892	0.0001	311.892	0.00943	311.892	0.01799		304.826	0.00194	304.826	0.00258	303.544	0.00881	303.725	0.01912
312.448	0.000848	312.448	-0.00023	312.448	0.01048	312.448	0.0219		305.046	0.00192	305.046	0.00257	303.725	0.00881	303.945	0.01921
313.005	0.00178	313.005	-0.000933	313.005	0.00783	313.005	0.01715		305.266	0.0019	305.266	0.00256	303.945	0.00882	304.1	0.01927
313.561	0.00206	313.561	0.00233	313.561	0.00779	313.561	0.01775		305.486	0.00189	305.486	0.00255	304.1	0.00883	304.165	0.0193
314.118	0.00281	314.118	0.00426	314.118	0.00972	314.118	0.02168		305.706	0.00187	305.706	0.00254	304.165	0.00883	304.385	0.01939
314.674	0.00174	314.674	0.0044	314.674	0.00852	314.674	0.01841		305.926	0.00185	305.926	0.00252	304.385	0.00883	304.606	0.01948
315.231	0.000613	315.231	0.000245	315.231	0.00969	315.231	0.01796		306.146	0.00184	306.146	0.00251	304.606	0.00884	304.657	0.0195
315.787	0.0001	315.787	0.00118	315.787	0.00879	315.787	0.02167		306.366	0.00182	306.366	0.0025	304.657	0.00884	304.826	0.01957
316.344	0.000123	316.344	0.0025	316.344	0.00967	316.344	0.02382		306.586	0.00181	306.586	0.00249	304.826	0.00885	305.046	0.01966
316.9	-0.000419	316.9	0.00303	316.9	0.00862	316.9	0.0233		306.806	0.00179	306.806	0.00248	305.046	0.00886	305.213	0.01973
317.457	0.000661	317.457	0.00241	317.457	0.00893	317.457	0.02645		307.026	0.00178	307.026	0.00247	305.213	0.00886	305.266	0.01975
318.013	0.00158	318.013	0.00163	318.013	0.0082	318.013	0.02014		307.246	0.00176	307.246	0.00246	305.266	0.00886	305.486	0.01984
318.57	0.00059	318.57	0.00247	318.57	0.01008	318.57	0.02458		307.466	0.00175	307.466	0.00245	305.486	0.00887	305.706	0.01992
319.126	0.000706	319.126	0.00443	319.126	0.00972	319.126	0.02255		307.686	0.00173	307.686	0.00244	305.706	0.00887	305.77	0.01995
319.683	0.000145	319.683	0.0047	319.683	0.0073	319.683	0.02244		307.906	0.00172	307.906	0.00243	305.77	0.00888	305.926	0.02001
320.239	0.000329	320.239	0.00398	320.239	0.00942	320.239	0.02521		308.126	0.00171	308.126	0.00242	305.926	0.00888	306.146	0.0201
320.796	0.000448	320.796	0.00345	320.796	0.00892	320.796	0.02391		308.346	0.00169	308.346	0.00241	306.146	0.00889	306.326	0.02017
321.352	0.000232	321.352	0.00468	321.352	0.00904	321.352	0.0267		308.566	0.00168	308.566	0.00239	306.326	0.00889	306.366	0.02019
321.909	0.000181	321.909	0.00293	321.909	0.01264	321.909	0.02589		308.786	0.00167	308.786	0.00238	306.366	0.00889	306.586	0.02028
322.466	0.0005	322.466	0.0033	322.466	0.00901	322.466	0.02222		309.006	0.00165	309.006	0.00237	306.586	0.0089	306.806	0.02036
323.022	-4.5e-05	323.022	0.00371	323.022	0.01107	323.022	0.02238		309.226	0.00164	309.226	0.00236	306.806	0.00891	306.883	0.02039
323.579	-8.7e-05	323.579	0.00599	323.579	0.00775	323.579	0.01778		309.447	0.00163	309.447	0.00235	306.883	0.00891	307.026	0.02045
324.135	0.000474	324.135	0.00453	324.135	0.01014	324.135	0.02392		309.667	0.00162	309.667	0.00234	307.026	0.00891	307.246	0.02054
324.692	-6.8e-05	324.692	0.00237	324.692	0.01102	324.692	0.03437		309.887	0.0016	309.887	0.00233	307.246	0.00892	307.439	0.02061
325.248	0.000939	325.248	0.00139	325.248	0.01082	325.248	0.03765		310.107	0.00159	310.107	0.00232	307.439	0.00892	307.466	0.02062
325.805	0.000887	325.805	0.00349	325.805	0.00938	325.805	0.036		310.327	0.00158	310.327	0.00231	307.466	0.00892	307.686	0.02071
326.361	0.0016	326.361	0.00524	326.361	0.00557	326.361	0.02837		310.547	0.00157	310.547	0.0023	307.686	0.00893	307.906	0.02079
326.918	0.00189	326.918	0.00534	326.918	0.01006	326.918	0.02573		310.767	0.00156	310.767	0.00229	307.906	0.00894	307.996	0.02083
327.474	0.00138	327.474	0.00466	327.474	0.00929	327.474	0.02306		310.987	0.00155	310.987	0.00228	307.996	0.00894	308.126	0.02088
328.031	0.00124	328.031	0.00417	328.031	0.00966	328.031	0.02159		311.207	0.00154	311.207	0.00227	308.126	0.00894	308.346	0.02096
328.587	0.000806	328.587	0.0027	328.587	0.01084	328.587	0.02212		311.427	0.00152	311.427	0.00226	308.346	0.00895	308.552	0.02104
329.144	0.00131	329.144	0.00105	329.144	0.00866	329.144	0.02395		311.647	0.00151	311.647	0.00225	308.552	0.00895	308.566	0.02105
329.7	0.00158	329.7	-0.000579	329.7	0.00798	329.7	0.03132		311.867	0.0015	311.867	0.00224	308.566	0.00895	308.786	0.02113
330.257	0.00228	330.257	0.00133	330.257	0.01192	330.257	0.03759		312.087	0.00149	312.087	0.00223	308.786	0.00896	309.006	0.02122
330.813	0.00126	330.813	0.000297	330.813	0.01006	330.813	0.03795		312.307	0.00148	312.307	0.00222	309.006	0.00896	309.109	0.02126
331.37	0.000794	331.37	0.000309	331.37	0.01175	331.37	0.03913		312.527	0.00147	312.527	0.00221	309.109	0.00897	309.226	0.0213
331.926	0.000645	331.926	-0.000318	331.926	0.01044	331.926	0.03923		312.747	0.00146	312.747	0.0022	309.226	0.00897	309.447	0.02138
332.483	0.000594	332.483	0.00154	332.483	0.01052	332.483	0.03898		312.967	0.00145	312.967	0.0022	309.447	0.00897	309.666	0.02147
333.039	0.000881	333.039	0.00114	333.039	0.00681	333.039	0.03398		313.187	0.00144	313.187	0.00219	309.666	0.00898	309.667	0.02147
333.596	0.00105	333.596	0.0009	333.596	0.00999	333.596	0.0295		313.407	0.00143	313.407	0.00218	309.667	0.00898	309.887	0.02155
334.152	0.00145	334.152	-0.000903	334.152	0.01111	334.152	0.02935		313.627	0.00142	313.627	0.00217	309.887	0.00898	310.107	0.02163
334.709	0.00124	334.709	-0.003	334.709	0.00736	334.709	0.0308		313.847	0.00142	313.847	0.00216	310.107	0.00899	310.222	0.02167
335.265	0.00163	335.265	-0.00235	335.265	0.00622	335.265	0.03264		314.067	0.00141	314.067	0.00215	310.222	0.00899	310.327	0.02171
335.822	0.00135	335.822	-0.00132	335.822	0.00951	335.822	0.03264		314.288	0.0014	314.288	0.00214	310.327	0.00899	310.547	0.0218
336.378	0.00166	336.378	0.000679	336.378	0.01011	336.378	0.03509		314.508	0.00139	314.508	0.00213	310.547	0.009	310.767	0.02188
336.935	0.0016	336.935	0.00345	336.935	0.00919	336.935	0.03323		314.728	0.00138	314.728	0.00212	310.767	0.009	310.779	0.02188
337.491	0.00139	337.491	0.00268	337.491	0.00683	337.491	0.02818		314.948	0.00137	314.948	0.00211	310.779	0.009	310.987	0.02196
338.048	0.00173	338.048	0.00256	338.048	0.00554	338.048	0.02338		315.168	0.00136	315.168	0.0021	310.987	0.00901	311.207	0.02204
338.605	0.000916	338.605	0.000482	338.605	0.00626	338.605	0.02907		315.388	0.00136	315.388	0.00209	311.207	0.00901	311.335	0.02209
339.161	0.000742	339.161	-0.0013	339.161	0.01056	339.161	0.03467		315.608	0.00135	315.608	0.00208	311.335	0.00901	311.427	0.02212
339.718	0.00135	339.718	-0.00245	339.718	0.00969	339.718	0.03236		315.828	0.00134	315.828	0.00208	311.427	0.00902	311.647	0.0222
340.274	0.00162	340.274	-0.00166	340.274	0.00838	340.274	0.02978		316.048	0.00133	316.048	0.00207	311.647	0.00902	311.867	0.02228
340.831	0.00122	340.831	-0.00161	340.831	0.01083	340.831	0.02897		316.268	0.00132	316.268	0.00206	311.867	0.00902	311.892	0.02229
341.387	0.00121	341.387	-0.000752	341.387	0.01024	341.387	0.02668		316.488	0.00132	316.488	0.00205	311.892	0.00902	312.087	0.02236
341.944	0.00119	341.944	0.000627	341.944	0.00906	341.944	0.02438		316.708	0.00131	316.708	0.00204	312.087	0.00903	312.307	0.02244
342.5	0.00176	342.5	0.000879	342.5	0.00834	342.5	0.02396		316.928	0.0013	316.928	0.00203	312.307	0.00903	312.448	0.02249
343.057	0.00182	343.057	0.00302	343.057	0.01052	343.057	0.02559		317.148	0.00129	317.148	0.00202	312.448	0.00904	312.527	0.02252
343.613	0.0019	343.613	0.005	343.613	0.00888	343.613	0.02518		317.368	0.00129	317.368	0.00201	312.527	0.00904	312.747	0.0226
344.17	0.000877	344.17	0.00526	344.17	0.00992	344.17	0.02508		317.588	0.00128	317.588	0.002	312.747	0.00904	312.967	0.02267
344.726	0.000271	344.726	0.00283	344.726	0.00838	344.726	0.02318		317.808	0.00127	317.808	0.002	312.967	0.00904	313.005	0.02269
345.283	0.000397	345.283	0.000264	345.283	0.00991	345.283	0.01986		318.028	0.00127	318.028	0.00199	313.005	0.00905	313.187	0.02275
345.839	0.000403	345.839	-0.00148	345.839	0.00752	345.839	0.02428		318.248	0.00126	318.248	0.00198	313.187	0.00905	313.407	0.02283
346.396	0.000474	346.396	-0.00106	346.396	0.00918	346.396	0.02513		318.468	0.00125	318.468	0.00197	313.407	0.00905	313.561	0.02288
346.952	0.000771	346.952	0.000348	346.952	0.0079	346.952	0.02643		318.688	0.00125	318.688	0.00196	313.561	0.00905	313.627	0.02291
347.509	0.000965	347.509	-0.000452	347.509	0.01043	347.509	0.02215		318.909	0.00124	318.909	0.00195	313.627	0.00906	313.847	0.02298
348.065	0.00113	348.065	-0.0017	348.065	0.00706	348.065	0.02081		319.129	0.00123	319.129	0.00195	313.847	0.00906	314.067	0.02306
348.622	0.00156	348.622	-0.00225	348.622	0.00713	348.622	0.02344		319.349	0.00123	319.349	0.00194	314.067	0.00906	314.118	0.02308
349.178	0.00117	349.178	-0.000797	349.178	0.00899	349.178	0.02645		319.569	0.00122	319.569	0.00193	314.118	0.00906	314.288	0.02314
349.735	0.000784	349.735	0.00302	349.735	0.00633	349.735	0.03137		319.789	0.00122	319.789	0.00192	314.288	0.00907	314.508	0.02321
350.291	0.00102	350.291	0.00544	350.291	0.00654	350.291	0.03412		320.009	0.00121	320.009	0.00191	314.508	0.00907	314.674	0.02327
350.848	0.0007	350.848	0.00665	350.848	0.00686	350.848	0.03526		320.229	0.0012	320.229	0.0019	314.674	0.00907	314.728	0.02329
351.404	0.000713	351.404	0.00572	351.404	0.00676	351.404	0.03156		320.449	0.0012	320.449	0.0019	314.728	0.00907	314.948	0.02336
351.961	0.00089	351.961	0.00315	351.961	0.00725	351.961	0.02821		320.669	0.00119	320.669	0.00189	314.948	0.00908	315.168	0.02344
352.518	0.000835	352.518	0.00269	352.518	0.00854	352.518	0.02386		320.889	0.00119	320.889	0.00188	315.168	0.00908	315.231	0.02346
353.074	0.000803	353.074	0.00183	353.074	0.0072	353.074	0.02389		321.109	0.00118	321.109	0.00187	315.231	0.00908	315.388	0.02351
353.631	0.000658	353.631	0.00266	353.631	0.00829	353.631	0.02597		321.329	0.00117	321.329	0.00186	315.388	0.00908	315.608	0.02359
354.187	0.000368	354.187	0.00344	354.187	0.00778	354.187	0.02754		321.549	0.00117	321.549	0.00186	315.608	0.00909	315.787	0.02365
354.744	0.000516	354.744	0.0012	354.744	0.00882	354.744	0.02691		321.769	0.00116	321.769	0.00185	315.787	0.00909	315.828	0.02366
355.3	0.000816	355.3	0.000212	355.3	0.00866	355.3	0.02999		321.989	0.00116	321.989	0.00184	315.828	0.00909	316.048	0.02373
355.857	0.00122	355.857	8.2e-05	355.857	0.00813	355.857	0.03423		322.209	0.00115	322.209	0.00183	316.048	0.00909	316.268	0.02381
356.413	0.00126	356.413	-5.5e-05	356.413	0.00798	356.413	0.03558		322.429	0.00115	322.429	0.00182	316.268	0.00909	316.344	0.02383
356.97	0.000694	356.97	0.00047	356.97	0.00861	356.97	0.03889		322.649	0.00114	322.649	0.00182	316.344	0.00909	316.488	0.02388
357.526	0.000648	357.526	0.00149	357.526	0.00788	357.526	0.03559		322.869	0.00114	322.869	0.00181	316.488	0.0091	316.708	0.02395
358.083	0.000606	358.083	0.00211	358.083	0.0076	358.083	0.03602		323.089	0.00113	323.089	0.0018	316.708	0.0091	316.9	0.02402
358.639	0.0004	358.639	0.000345	358.639	0.00431	358.639	0.03224		323.309	0.00113	323.309	0.00179	316.9	0.0091	316.928	0.02402
359.196	0.000623	359.196	-0.000527	359.196	0.00701	359.196	0.03952		323.529	0.00112	323.529	0.00179	316.928	0.0091	317.148	0.0241
359.752	0.000577	359.752	-8.8e-05	359.752	0.00751	359.752	0.03552		323.75	0.00112	323.75	0.00178	317.148	0.0091	317.368	0.02417
360.309	0.000713	360.309	-0.000558	360.309	0.00699	360.309	0.03234		323.97	0.00111	323.97	0.00177	317.368	0.00911	317.457	0.0242
360.865	0.00061	360.865	4.8e-05	360.865	0.00735	360.865	0.02722		324.19	0.00111	324.19	0.00176	317.457	0.00911	317.588	0.02424
361.422	0.000752	361.422	-0.000109	361.422	0.00722	361.422	0.03097		324.41	0.00111	324.41	0.00176	317.588	0.00911	317.808	0.02431
361.978	0.000955	361.978	0.00112	361.978	0.00717	361.978	0.03234		324.63	0.0011	324.63	0.00175	317.808	0.00911	318.013	0.02437
362.535	0.000955	362.535	0.000564	362.535	0.00733	362.535	0.03639		324.85	0.0011	324.85	0.00174	318.013	0.00911	318.028	0.02438
363.091	0.000261	363.091	0.000655	363.091	0.00642	363.091	0.03425		325.07	0.00109	325.07	0.00173	318.028	0.00911	318.248	0.02445
363.648	0.000768	363.648	-0.000642	363.648	0.00708	363.648	0.03057		325.29	0.00109	325.29	0.00173	318.248	0.00911	318.468	0.02452
364.204	0.000961	364.204	-0.000803	364.204	0.00895	364.204	0.02981		325.51	0.00108	325.51	0.00172	318.468	0.00912	318.57	0.02455
364.761	0.000787	364.761	0.00114	364.761	0.00723	364.761	0.03058		325.73	0.00108	325.73	0.00171	318.57	0.00912	318.688	0.02459
365.318	0.000945	365.318	0.00206	365.318	0.00719	365.318	0.03298		325.95	0.00108	325.95	0.00171	318.688	0.00912	318.909	0.02466
365.874	0.00127	365.874	0.00248	365.874	0.00698	365.874	0.03605		326.17	0.00107	326.17	0.0017	318.909	0.00912	319.126	0.02472
366.431	0.00112	366.431	0.00202	366.431	0.00611	366.431	0.036		326.39	0.00107	326.39	0.00169	319.126	0.00912	319.129	0.02472
366.987	0.00137	366.987	-0.000742	366.987	0.00706	366.987	0.03318		326.61	0.00106	326.61	0.00168	319.129	0.00912	319.349	0.02479
367.544	0.00172	367.544	-0.00286	367.544	0.00868	367.544	0.03094		326.83	0.00106	326.83	0.00168	319.349	0.00912	319.569	0.02486
368.1	0.00147	368.1	-0.00153	368.1	0.00615	368.1	0.02887		327.05	0.00106	327.05	0.00167	319.569	0.00912	319.683	0.02489
368.657	0.000916	368.657	-8.5e-05	368.657	0.00756	368.657	0.0297		327.27	0.00105	327.27	0.00166	319.683	0.00912	319.789	0.02493
369.213	0.000848	369.213	0.001	369.213	0.00722	369.213	0.03053		327.49	0.00105	327.49	0.00166	319.789	0.00913	320.009	0.02499
369.77	0.000603	369.77	2.7e-05	369.77	0.00594	369.77	0.03105		327.71	0.00104	327.71	0.00165	320.009	0.00913	320.229	0.02506
370.326	0.000729	370.326	-0.00131	370.326	0.0065	370.326	0.03143		327.93	0.00104	327.93	0.00164	320.229	0.00913	320.239	0.02506
370.883	0.000784	370.883	-0.00107	370.883	0.0071	370.883	0.02914		328.15	0.00104	328.15	0.00164	320.239	0.00913	320.449	0.02513
371.439	0.000987	371.439	-0.000648	371.439	0.00509	371.439	0.02675		328.37	0.00103	328.37	0.00163	320.449	0.00913	320.669	0.02519
371.996	0.00146	371.996	-0.000164	371.996	0.00618	371.996	0.02368		328.591	0.00103	328.591	0.00162	320.669	0.00913	320.796	0.02523
372.552	0.00136	372.552	0.0011	372.552	0.00551	372.552	0.02623		328.811	0.00103	328.811	0.00161	320.796	0.00913	320.889	0.02526
373.109	0.00111	373.109	0.00115	373.109	0.0057	373.109	0.02802		329.031	0.00102	329.031	0.00161	320.889	0.00913	321.109	0.02532
373.665	0.00145	373.665	0.0013	373.665	0.0087	373.665	0.02969		329.251	0.00102	329.251	0.0016	321.109	0.00913	321.329	0.02539
374.222	0.00147	374.222	0.00117	374.222	0.00832	374.222	0.03233		329.471	0.00102	329.471	0.00159	321.329	0.00913	321.352	0.02539
374.778	0.00133	374.778	0.000333	374.778	0.00854	374.778	0.03173		329.691	0.00101	329.691	0.00159	321.352	0.00913	321.549	0.02545
375.335	0.00114	375.335	0.000609	375.335	0.00845	375.335	0.02968		329.911	0.00101	329.911	0.00158	321.549	0.00913	321.769	0.02552
375.892	0.000371	375.892	0.000985	375.892	0.00925	375.892	0.02806		330.131	0.00101	330.131	0.00157	321.769	0.00913	321.909	0.02556
376.448	0.000374	376.448	0.000439	376.448	0.00871	376.448	0.03208		330.351	0.001	330.351	0.00157	321.909	0.00913	321.989	0.02558
377.005	0.000765	377.005	0.00124	377.005	0.00684	377.005	0.0316		330.571	0.001	330.571	0.00156	321.989	0.00914	322.209	0.02564
377.561	0.00104	377.561	0.000791	377.561	0.0081	377.561	0.0288		330.791	0.000997779	330.791	0.00156	322.209	0.00914	322.429	0.0257
378.118	0.000784	378.118	0.000424	378.118	0.00574	378.118	0.02766		331.011	0.000994728	331.011	0.00155	322.429	0.00914	322.466	0.02572
378.674	0.000719	378.674	0.001	378.674	0.00621	378.674	0.02549		331.231	0.000991714	331.231	0.00154	322.466	0.00914	322.649	0.02577
379.231	0.000587	379.231	0.00129	379.231	0.00594	379.231	0.02344		331.451	0.000988737	331.451	0.00154	322.649	0.00914	322.869	0.02583
379.787	0.000284	379.787	0.00215	379.787	0.00734	379.787	0.02582		331.671	0.000985795	331.671	0.00153	322.869	0.00914	323.022	0.02587
380.344	-6.5e-05	380.344	0.000915	380.344	0.0076	380.344	0.02747		331.891	0.000982888	331.891	0.00152	323.022	0.00914	323.089	0.02589
380.9	0.00011	380.9	0.00174	380.9	0.00681	380.9	0.02943		332.111	0.000980016	332.111	0.00152	323.089	0.00914	323.309	0.02595
381.457	0.000187	381.457	0.00111	381.457	0.00677	381.457	0.02932		332.331	0.000977177	332.331	0.00151	323.309	0.00914	323.529	0.02601
382.013	0.00091	382.013	0.00108	382.013	0.00686	382.013	0.02938		332.551	0.000974372	332.551	0.0015	323.529	0.00914	323.579	0.02603
382.57	0.00118	382.57	0.00174	382.57	0.00584	382.57	0.03121		332.771	0.0009716	332.771	0.0015	323.579	0.00914	323.75	0.02607
383.126	0.000926	383.126	0.00161	383.126	0.00592	383.126	0.03074		332.991	0.000968861	332.991	0.00149	323.75	0.00914	323.97	0.02613
383.683	0.000697	383.683	0.00218	383.683	0.00798	383.683	0.03066		333.211	0.000966153	333.211	0.00149	323.97	0.00914	324.135	0.02618
384.239	0.0005	384.239	0.00149	384.239	0.00688	384.239	0.02964		333.432	0.000963476	333.432	0.00148	324.135	0.00914	324.19	0.02619
384.796	0.000835	384.796	0.00248	384.796	0.00557	384.796	0.02837		333.652	0.000960829	333.652	0.00147	324.19	0.00914	324.41	0.02625
385.352	0.000526	385.352	0.00306	385.352	0.00616	385.352	0.02775		333.872	0.000958213	333.872	0.00147	324.41	0.00914	324.63	0.02631
385.909	0.000187	385.909	0.00407	385.909	0.00494	385.909	0.02982		334.092	0.000955627	334.092	0.00146	324.63	0.00914	324.692	0.02633
386.465	-0.000116	386.465	0.003	386.465	0.00639	386.465	0.03176		334.312	0.00095307	334.312	0.00146	324.692	0.00914	324.85	0.02637
387.022	0.000355	387.022	0.00252	387.022	0.00661	387.022	0.02821		334.532	0.000950541	334.532	0.00145	324.85	0.00914	325.07	0.02643
387.578	0.000455	387.578	0.00136	387.578	0.00719	387.578	0.02335		334.752	0.00094804	334.752	0.00144	325.07	0.00913	325.248	0.02647
388.135	0.000645	388.135	7e-05	388.135	0.00808	388.135	0.02134		334.972	0.000945568	334.972	0.00144	325.248	0.00913	325.29	0.02648
388.692	0.000771	388.692	-0.000227	388.692	0.00828	388.692	0.02392		335.192	0.000943122	335.192	0.00143	325.29	0.00913	325.51	0.02654
389.248	0.000842	389.248	0.000127	389.248	0.00731	389.248	0.02593		335.412	0.000940703	335.412	0.00143	325.51	0.00913	325.73	0.0266
389.805	0.00101	389.805	0.000282	389.805	0.00576	389.805	0.02738		335.632	0.000938311	335.632	0.00142	325.73	0.00913	325.805	0.02662
390.361	0.000929	390.361	-0.000409	390.361	0.00621	390.361	0.02731		335.852	0.000935944	335.852	0.00141	325.805	0.00913	325.95	0.02666
390.918	0.000703	390.918	-0.00191	390.918	0.00449	390.918	0.02631		336.072	0.000933603	336.072	0.00141	325.95	0.00913	326.17	0.02671
391.474	0.000313	391.474	-0.00114	391.474	0.00606	391.474	0.02437		336.292	0.000931286	336.292	0.0014	326.17	0.00913	326.361	0.02676
392.031	8.7e-05	392.031	-0.00166	392.031	0.00597	392.031	0.02276		336.512	0.000928995	336.512	0.0014	326.361	0.00913	326.39	0.02677
392.587	0.000555	392.587	-0.000148	392.587	0.00664	392.587	0.02548		336.732	0.000926727	336.732	0.00139	326.39	0.00913	326.61	0.02682
393.144	0.000835	393.144	0.000767	393.144	0.00468	393.144	0.0272		336.952	0.000924483	336.952	0.00139	326.61	0.00913	326.83	0.02688
393.7	0.000871	393.7	0.000906	393.7	0.00574	393.7	0.02642		337.172	0.000922263	337.172	0.00138	326.83	0.00913	326.918	0.0269
394.257	0.00103	394.257	0.000367	394.257	0.00588	394.257	0.02776		337.392	0.000920065	337.392	0.00137	326.918	0.00913	327.05	0.02693
394.813	0.000539	394.813	0.00133	394.813	0.00688	394.813	0.02858		337.612	0.000917891	337.612	0.00137	327.05	0.00913	327.27	0.02699
395.37	0.000281	395.37	0.000588	395.37	0.00733	395.37	0.02647		337.832	0.000915738	337.832	0.00136	327.27	0.00912	327.474	0.02704
395.926	0.000281	395.926	0.000152	395.926	0.00678	395.926	0.02706		338.053	0.000913607	338.053	0.00136	327.474	0.00912	327.49	0.02704
396.483	0.000129	396.483	-0.00101	396.483	0.00678	396.483	0.02811		338.273	0.000911497	338.273	0.00135	327.49	0.00912	327.71	0.02709
397.039	0.000323	397.039	-0.000806	397.039	0.00504	397.039	0.02787		338.493	0.000909409	338.493	0.00135	327.71	0.00912	327.93	0.02715
397.596	0.000535	397.596	0.000861	397.596	0.00422	397.596	0.02658		338.713	0.000907341	338.713	0.00134	327.93	0.00912	328.031	0.02717
398.152	0.000394	398.152	0.00206	398.152	0.00505	398.152	0.02571		338.933	0.000905294	338.933	0.00134	328.031	0.00912	328.15	0.0272
398.709	8.7e-05	398.709	0.00318	398.709	0.00512	398.709	0.02461		339.153	0.000903267	339.153	0.00133	328.15	0.00912	328.37	0.02725
399.265	0.000245	399.265	0.00132	399.265	0.00554	399.265	0.02595		339.373	0.000901259	339.373	0.00132	328.37	0.00912	328.587	0.0273
399.822	0.0001	399.822	0.000676	399.822	0.00471	399.822	0.02491		339.593	0.000899271	339.593	0.00132	328.587	0.00911	328.591	0.0273
400.378	0.000161	400.378	0.000894	400.378	0.0048	400.378	0.02468		339.813	0.000897302	339.813	0.00131	328.591	0.00911	328.811	0.02735
400.935	3.2e-05	400.935	0.00218	400.935	0.00638	400.935	0.02513		340.033	0.000895352	340.033	0.00131	328.811	0.00911	329.031	0.0274
401.491	0.000558	401.491	0.00219	401.491	0.00662	401.491	0.0259		340.253	0.00089342	340.253	0.0013	329.031	0.00911	329.144	0.02743
402.048	0.000477	402.048	-0.000273	402.048	0.00653	402.048	0.02833		340.473	0.000891506	340.473	0.0013	329.144	0.00911	329.251	0.02745
402.604	0.000387	402.604	-0.00169	402.604	0.00583	402.604	0.02733		340.693	0.000889609	340.693	0.00129	329.251	0.00911	329.471	0.0275
403.161	0.000132	403.161	-0.00204	403.161	0.00616	403.161	0.02547		340.913	0.000887731	340.913	0.00129	329.471	0.00911	329.691	0.02755
403.717	0.000732	403.717	-0.0014	403.717	0.00512	403.717	0.02571		341.133	0.000885869	341.133	0.00128	329.691	0.0091	329.7	0.02756
404.274	0.00102	404.274	-0.000361	404.274	0.0046	404.274	0.02577		341.353	0.000884025	341.353	0.00128	329.7	0.0091	329.911	0.0276
404.831	0.000765	404.831	0.000276	404.831	0.00446	404.831	0.02571		341.573	0.000882197	341.573	0.00127	329.911	0.0091	330.131	0.02765
405.387	0.0004	405.387	0.00033	405.387	0.00503	405.387	0.02633		341.793	0.000880385	341.793	0.00127	330.131	0.0091	330.257	0.02768
405.944	0.000623	405.944	-0.0014	405.944	0.00504	405.944	0.02726		342.013	0.000878589	342.013	0.00126	330.257	0.0091	330.351	0.0277
406.5	0.000971	406.5	-0.00102	406.5	0.00614	406.5	0.02484		342.233	0.00087681	342.233	0.00126	330.351	0.0091	330.571	0.02775
407.057	0.000855	407.057	-0.000176	407.057	0.00643	407.057	0.02237		342.453	0.000875045	342.453	0.00125	330.571	0.00909	330.791	0.0278
407.613	0.000526	407.613	0.00118	407.613	0.00594	407.613	0.02307		342.673	0.000873296	342.673	0.00125	330.791	0.00909	330.813	0.0278
408.17	0.0005	408.17	0.00106	408.17	0.00562	408.17	0.02425		342.894	0.000871562	342.894	0.00124	330.813	0.00909	331.011	0.02784
408.726	0.000735	408.726	0.00131	408.726	0.00591	408.726	0.02627		343.114	0.000869843	343.114	0.00124	331.011	0.00909	331.231	0.02789
409.283	0.000642	409.283	0.000358	409.283	0.00672	409.283	0.02448		343.334	0.000868138	343.334	0.00123	331.231	0.00909	331.37	0.02792
409.839	0.000355	409.839	-0.00013	409.839	0.00547	409.839	0.023		343.554	0.000866447	343.554	0.00123	331.37	0.00908	331.451	0.02794
410.396	0.000135	410.396	-0.000548	410.396	0.00523	410.396	0.02154		343.774	0.000864771	343.774	0.00122	331.451	0.00908	331.671	0.02798
410.952	-1.6e-05	410.952	-0.000506	410.952	0.00477	410.952	0.02163		343.994	0.000863108	343.994	0.00122	331.671	0.00908	331.891	0.02803
411.509	8.7e-05	411.509	0.000345	411.509	0.00367	411.509	0.0215		344.214	0.000861459	344.214	0.00121	331.891	0.00908	331.926	0.02803
412.065	4.2e-05	412.065	0.00223	412.065	0.00415	412.065	0.02358		344.434	0.000859823	344.434	0.00121	331.926	0.00908	332.111	0.02807
412.622	0.000613	412.622	0.00205	412.622	0.00365	412.622	0.02519		344.654	0.0008582	344.654	0.0012	332.111	0.00907	332.331	0.02812
413.178	0.000477	413.178	0.000661	413.178	0.00411	413.178	0.02763		344.874	0.00085659	344.874	0.0012	332.331	0.00907	332.483	0.02815
413.735	0.000116	413.735	-0.00133	413.735	0.00384	413.735	0.02746		345.094	0.000854993	345.094	0.00119	332.483	0.00907	332.551	0.02816
414.291	2.9e-05	414.291	-0.00257	414.291	0.00289	414.291	0.02594		345.314	0.000853408	345.314	0.00119	332.551	0.00907	332.771	0.0282
414.848	0.000271	414.848	-0.00276	414.848	0.00314	414.848	0.02435		345.534	0.000851835	345.534	0.00118	332.771	0.00906	332.991	0.02825
415.404	0.000658	415.404	-0.00155	415.404	0.00304	415.404	0.0234		345.754	0.000850275	345.754	0.00118	332.991	0.00906	333.039	0.02826
415.961	0.000723	415.961	-0.00212	415.961	0.00297	415.961	0.02296		345.974	0.000848726	345.974	0.00117	333.039	0.00906	333.211	0.02829
416.517	0.00107	416.517	-0.00239	416.517	0.00271	416.517	0.02143		346.194	0.000847189	346.194	0.00117	333.211	0.00906	333.432	0.02833
417.074	0.000903	417.074	-0.00214	417.074	0.00296	417.074	0.02046		346.414	0.000845663	346.414	0.00117	333.432	0.00905	333.596	0.02837
417.631	0.000771	417.631	-0.000779	417.631	0.00364	417.631	0.01955		346.634	0.000844148	346.634	0.00116	333.596	0.00905	333.652	0.02838
418.187	0.000732	418.187	0.000876	418.187	0.00391	418.187	0.0198		346.854	0.000842645	346.854	0.00116	333.652	0.00905	333.872	0.02842
418.744	0.000848	418.744	0.00141	418.744	0.0035	418.744	0.0221		347.074	0.000841152	347.074	0.00115	333.872	0.00905	334.092	0.02846
419.3	0.000681	419.3	0.00151	419.3	0.00445	419.3	0.02369		347.294	0.00083967	347.294	0.00115	334.092	0.00904	334.152	0.02847
419.857	0.000297	419.857	0.00186	419.857	0.00519	419.857	0.02433		347.514	0.000838199	347.514	0.00114	334.152	0.00904	334.312	0.0285
420.413	-0.000132	420.413	0.000636	420.413	0.00459	420.413	0.02462		347.735	0.000836738	347.735	0.00114	334.312	0.00904	334.532	0.02854
420.97	-0.000135	420.97	-0.00116	420.97	0.00384	420.97	0.02724		347.955	0.000835286	347.955	0.00113	334.532	0.00903	334.709	0.02857
421.526	-0.000106	421.526	-0.000445	421.526	0.00417	421.526	0.03049		348.175	0.000833845	348.175	0.00113	334.709	0.00903	334.752	0.02858
422.083	1.9e-05	422.083	-0.000564	422.083	0.00338	422.083	0.0304		348.395	0.000832414	348.395	0.00112	334.752	0.00903	334.972	0.02862
422.639	0.000145	422.639	-0.00115	422.639	0.00362	422.639	0.02837		348.615	0.000830992	348.615	0.00112	334.972	0.00903	335.192	0.02866
423.196	0.000381	423.196	-0.00206	423.196	0.00356	423.196	0.02597		348.835	0.00082958	348.835	0.00112	335.192	0.00902	335.265	0.02867
423.752	0.000245	423.752	-0.00138	423.752	0.0034	423.752	0.02483		349.055	0.000828177	349.055	0.00111	335.265	0.00902	335.412	0.0287
424.309	0.000623	424.309	-0.00115	424.309	0.00189	424.309	0.0252		349.275	0.000826784	349.275	0.00111	335.412	0.00902	335.632	0.02874
424.865	0.000526	424.865	-0.00152	424.865	0.00166	424.865	0.02485		349.495	0.000825399	349.495	0.0011	335.632	0.00901	335.822	0.02877
425.422	0.00019	425.422	-0.000724	425.422	0.00236	425.422	0.02512		349.715	0.000824023	349.715	0.0011	335.822	0.00901	335.852	0.02877
425.978	4.5e-05	425.978	4.5e-05	425.978	0.00292	425.978	0.02634		349.935	0.000822656	349.935	0.00109	335.852	0.00901	336.072	0.02881
426.535	0.000206	426.535	-0.000545	426.535	0.0025	426.535	0.02722		350.155	0.000821297	350.155	0.00109	336.072	0.009	336.292	0.02885
427.091	0.000877	427.091	-0.000342	427.091	0.00332	427.091	0.02951		350.375	0.000819947	350.375	0.00109	336.292	0.009	336.378	0.02886
427.648	0.000781	427.648	0.000364	427.648	0.00398	427.648	0.02897		350.595	0.000818605	350.595	0.00108	336.378	0.009	336.512	0.02889
428.204	0.000748	428.204	0.00104	428.204	0.00452	428.204	0.02693		350.815	0.000817271	350.815	0.00108	336.512	0.00899	336.732	0.02892
428.761	0.000239	428.761	0.00151	428.761	0.00476	428.761	0.02542		351.035	0.000815946	351.035	0.00107	336.732	0.00899	336.935	0.02896
429.317	0.000571	429.317	0.000691	429.317	0.00405	429.317	0.02355		351.255	0.000814628	351.255	0.00107	336.935	0.00898	336.952	0.02896
429.874	0.000694	429.874	0.00023	429.874	0.00328	429.874	0.02415		351.475	0.000813317	351.475	0.00107	336.952	0.00898	337.172	0.02899
430.43	0.000665	430.43	-0.000352	430.43	0.00329	430.43	0.02417		351.695	0.000812015	351.695	0.00106	337.172	0.00898	337.392	0.02903
430.987	0.000868	430.987	-0.00103	430.987	0.00302	430.987	0.02216		351.915	0.000810719	351.915	0.00106	337.392	0.00897	337.491	0.02904
431.544	0.000861	431.544	-0.000576	431.544	0.00332	431.544	0.02033		352.135	0.000809432	352.135	0.00105	337.491	0.00897	337.612	0.02906
432.1	0.000574	432.1	0.00131	432.1	0.0029	432.1	0.02107		352.355	0.000808151	352.355	0.00105	337.612	0.00897	337.832	0.0291
432.657	0.000884	432.657	0.00254	432.657	0.00294	432.657	0.0225		352.576	0.000806877	352.576	0.00104	337.832	0.00896	338.048	0.02913
433.213	0.000852	433.213	0.00173	433.213	0.00178	433.213	0.02354		352.796	0.000805611	352.796	0.00104	338.048	0.00896	338.053	0.02913
433.77	0.000587	433.77	0.00131	433.77	0.00261	433.77	0.02428		353.016	0.000804351	353.016	0.00104	338.053	0.00896	338.273	0.02916
434.326	0.000348	434.326	0.000694	434.326	0.00276	434.326	0.02488		353.236	0.000803098	353.236	0.00103	338.273	0.00895	338.493	0.0292
434.883	0.000203	434.883	0.000773	434.883	0.00237	434.883	0.02372		353.456	0.000801852	353.456	0.00103	338.493	0.00895	338.605	0.02921
435.439	0.000577	435.439	0.000921	435.439	0.00275	435.439	0.02287		353.676	0.000800612	353.676	0.00102	338.605	0.00894	338.713	0.02923
435.996	0.000677	435.996	0.000939	435.996	0.00227	435.996	0.02423		353.896	0.000799378	353.896	0.00102	338.713	0.00894	338.933	0.02926
436.552	0.000719	436.552	0.00134	436.552	0.00202	436.552	0.02516		354.116	0.000798151	354.116	0.00102	338.933	0.00894	339.153	0.02929
437.109	0.000545	437.109	0.000736	437.109	0.00141	437.109	0.02561		354.336	0.00079693	354.336	0.00101	339.153	0.00893	339.161	0.0293
437.665	0.000852	437.665	0.000209	437.665	0.00141	437.665	0.02515		354.556	0.000795715	354.556	0.00101	339.161	0.00893	339.373	0.02933
438.222	0.000645	438.222	0.00013	438.222	0.00223	438.222	0.02488		354.776	0.000794506	354.776	0.00101	339.373	0.00892	339.593	0.02936
438.778	0.000187	438.778	-0.00109	438.778	0.00224	438.778	0.02432		354.996	0.000793303	354.996	0.001	339.593	0.00892	339.718	0.02937
439.335	0.00031	439.335	-0.000642	439.335	0.00261	439.335	0.02231		355.216	0.000792106	355.216	0.000997528	339.718	0.00892	339.813	0.02939
439.891	0.000548	439.891	0.000733	439.891	0.00267	439.891	0.02056		355.436	0.000790914	355.436	0.000993726	339.813	0.00891	340.033	0.02942
440.448	0.000458	440.448	0.00177	440.448	0.00313	440.448	0.02053		355.656	0.000789728	355.656	0.000989943	340.033	0.00891	340.253	0.02945
441.005	0.000168	441.005	0.00268	441.005	0.0024	441.005	0.01962		355.876	0.000788548	355.876	0.000986178	340.253	0.0089	340.274	0.02945
441.561	1.9e-05	441.561	0.00267	441.561	0.00158	441.561	0.01997		356.096	0.000787373	356.096	0.00098243	340.274	0.0089	340.473	0.02948
442.118	-0.000152	442.118	0.00191	442.118	0.0007	442.118	0.0223		356.316	0.000786203	356.316	0.000978701	340.473	0.00889	340.693	0.0295
442.674	0.000342	442.674	0.0015	442.674	0.00132	442.674	0.02344		356.536	0.000785038	356.536	0.000974989	340.693	0.00889	340.831	0.02952
443.231	0.000406	443.231	0.00147	443.231	0.000572	443.231	0.02219		356.756	0.000783879	356.756	0.000971295	340.831	0.00888	340.913	0.02953
443.787	0.000571	443.787	0.00187	443.787	0.000564	443.787	0.02199		356.976	0.000782725	356.976	0.000967618	340.913	0.00888	341.133	0.02956
444.344	0.000323	444.344	0.00189	444.344	0.000568	444.344	0.02323		357.197	0.000781575	357.197	0.000963959	341.133	0.00888	341.353	0.02959
444.9	0.000158	444.9	0.00154	444.9	0.000368	444.9	0.02486		357.417	0.000780431	357.417	0.000960317	341.353	0.00887	341.387	0.02959
445.457	0.000161	445.457	0.00224	445.457	0.00012	445.457	0.02466		357.637	0.000779291	357.637	0.000956693	341.387	0.00887	341.573	0.02961
446.013	0.00029	446.013	0.00269	446.013	0.0009	446.013	0.02188		357.857	0.000778156	357.857	0.000953086	341.573	0.00886	341.793	0.02964
446.57	0.000368	446.57	0.00197	446.57	0.00136	446.57	0.01875		358.077	0.000777025	358.077	0.000949496	341.793	0.00886	341.944	0.02966
447.126	0.000374	447.126	0.000203	447.126	0.00121	447.126	0.01823		358.297	0.0007759	358.297	0.000945923	341.944	0.00885	342.013	0.02967
447.683	0.000135	447.683	-0.00159	447.683	0.000848	447.683	0.01958		358.517	0.000774778	358.517	0.000942368	342.013	0.00885	342.233	0.02969
448.239	0.000239	448.239	-0.00245	448.239	0.000336	448.239	0.02251		358.737	0.000773661	358.737	0.000938829	342.233	0.00884	342.453	0.02972
448.796	0.000277	448.796	-0.00205	448.796	0.000484	448.796	0.02586		358.957	0.000772548	358.957	0.000935307	342.453	0.00884	342.5	0.02972
449.352	0.000361	449.352	-0.000533	449.352	0.000192	449.352	0.02597		359.177	0.00077144	359.177	0.000931801	342.5	0.00883	342.673	0.02974
449.909	0.000335	449.909	7e-05	449.909	0.000196	449.909	0.02359		359.397	0.000770336	359.397	0.000928313	342.673	0.00883	342.894	0.02977
450.465	0.00021	450.465	0.000376	450.465	0.000888	450.465	0.02152		359.617	0.000769236	359.617	0.000924841	342.894	0.00882	343.057	0.02979
451.022	0.000329	451.022	0.00126	451.022	0.000656	451.022	0.02253		359.837	0.00076814	359.837	0.000921385	343.057	0.00882	343.114	0.02979
451.578	0.000274	451.578	0.00219	451.578	0.00126	451.578	0.02353		360.057	0.000767048	360.057	0.000917946	343.114	0.00882	343.334	0.02982
452.135	-9e-05	452.135	0.00122	452.135	0.000892	452.135	0.02317		360.277	0.000765959	360.277	0.000914524	343.334	0.00881	343.554	0.02984
452.691	9.7e-05	452.691	0.000294	452.691	0.000764	452.691	0.02138		360.497	0.000764875	360.497	0.000911118	343.554	0.0088	343.613	0.02985
453.248	6.1e-05	453.248	-0.000376	453.248	0.00139	453.248	0.02168		360.717	0.000763794	360.717	0.000907727	343.613	0.0088	343.774	0.02986
453.804	0.000123	453.804	-0.000415	453.804	0.00117	453.804	0.01955		360.937	0.000762718	360.937	0.000904353	343.774	0.00879	343.994	0.02989
454.361	0.000323	454.361	-0.000391	454.361	0.00159	454.361	0.01722		361.157	0.000761644	361.157	0.000900995	343.994	0.00879	344.17	0.0299
454.918	0.000574	454.918	-0.000115	454.918	0.000696	454.918	0.01632		361.377	0.000760575	361.377	0.000897654	344.17	0.00878	344.214	0.02991
455.474	0.000506	455.474	0.00119	455.474	0.00046	455.474	0.01742		361.597	0.000759509	361.597	0.000894327	344.214	0.00878	344.434	0.02993
456.031	0.000639	456.031	0.00144	456.031	0.000452	456.031	0.01872		361.817	0.000758446	361.817	0.000891017	344.434	0.00877	344.654	0.02995
456.587	0.000819	456.587	0.0019	456.587	-0.000168	456.587	0.01957		362.038	0.000757387	362.038	0.000887723	344.654	0.00876	344.726	0.02996
457.144	0.000655	457.144	0.00147	457.144	-5.6e-05	457.144	0.02152		362.258	0.000756331	362.258	0.000884444	344.726	0.00876	344.874	0.02997
457.7	0.000839	457.7	0.000661	457.7	5.6e-05	457.7	0.02221		362.478	0.000755278	362.478	0.000881181	344.874	0.00876	345.094	0.02999
458.257	0.000774	458.257	0.000258	458.257	0.000324	458.257	0.02167		362.698	0.000754229	362.698	0.000877933	345.094	0.00875	345.283	0.03001
458.813	0.000552	458.813	0.000264	458.813	0.000904	458.813	0.02192		362.918	0.000753183	362.918	0.000874701	345.283	0.00874	345.314	0.03001
459.37	0.000603	459.37	-0.000209	459.37	0.0007	459.37	0.02357		363.138	0.00075214	363.138	0.000871484	345.314	0.00874	345.534	0.03003
459.926	0.000468	459.926	-0.000788	459.926	0.000412	459.926	0.02252		363.358	0.0007511	363.358	0.000868283	345.534	0.00873	345.754	0.03005
460.483	0.000561	460.483	-0.00093	460.483	0.000644	460.483	0.02126		363.578	0.000750063	363.578	0.000865097	345.754	0.00872	345.839	0.03006
461.039	0.000255	461.039	-0.000664	461.039	0.00026	461.039	0.02199		363.798	0.000749029	363.798	0.000861926	345.839	0.00872	345.974	0.03007
461.596	0.000197	461.596	0.000264	461.596	-0.000348	461.596	0.02134		364.018	0.000747998	364.018	0.00085877	345.974	0.00872	346.194	0.03009
462.152	0.000406	462.152	0.000391	462.152	-0.000956	462.152	0.02068		364.238	0.00074697	364.238	0.000855629	346.194	0.00871	346.396	0.0301
462.709	0.000755	462.709	0.000655	462.709	-0.000112	462.709	0.02181		364.458	0.000745945	364.458	0.000852503	346.396	0.0087	346.414	0.03011
463.265	0.000561	463.265	-0.000112	463.265	0.000372	463.265	0.02208		364.678	0.000744922	364.678	0.000849391	346.414	0.0087	346.634	0.03012
463.822	0.00041	463.822	0.000224	463.822	0.000532	463.822	0.02411		364.898	0.000743902	364.898	0.000846295	346.634	0.00869	346.854	0.03014
464.378	0.000665	464.378	0.00033	464.378	0.00062	464.378	0.02304		365.118	0.000742885	365.118	0.000843214	346.854	0.00868	346.952	0.03015
464.935	0.000487	464.935	0.000176	464.935	4e-06	464.935	0.02042		365.338	0.000741871	365.338	0.000840147	346.952	0.00868	347.074	0.03016
465.491	0.00021	465.491	-0.000258	465.491	-0.000684	465.491	0.01906		365.558	0.000740859	365.558	0.000837094	347.074	0.00868	347.294	0.03017
466.048	3e-06	466.048	0.000188	466.048	-0.0009	466.048	0.01739		365.778	0.00073985	365.778	0.000834057	347.294	0.00867	347.509	0.03019
466.604	-0.000181	466.604	-5.5e-05	466.604	-1.2e-05	466.604	0.01759		365.998	0.000738843	365.998	0.000831033	347.509	0.00866	347.514	0.03019
467.161	-0.000116	467.161	-0.000285	467.161	-0.000492	467.161	0.01871		366.218	0.000737839	366.218	0.000828024	347.514	0.00866	347.735	0.0302
467.717	-0.00029	467.717	-0.00023	467.717	-0.000868	467.717	0.02019		366.438	0.000736837	366.438	0.00082503	347.735	0.00865	347.955	0.03022
468.274	0.000306	468.274	-0.000197	468.274	-0.000284	468.274	0.02135		366.658	0.000735837	366.658	0.000822049	347.955	0.00864	348.065	0.03023
468.83	0.000661	468.83	-0.000233	468.83	0.000224	468.83	0.02046		366.879	0.00073484	366.879	0.000819083	348.065	0.00864	348.175	0.03023
469.387	0.000313	469.387	-0.000248	469.387	0.000228	469.387	0.01955		367.099	0.000733845	367.099	0.000816131	348.175	0.00863	348.395	0.03025
469.943	0.000423	469.943	0.000579	469.943	0.000496	469.943	0.01954		367.319	0.000732852	367.319	0.000813193	348.395	0.00862	348.615	0.03026
470.5	0.000458	470.5	0.000845	470.5	0.000412	470.5	0.02043		367.539	0.000731862	367.539	0.000810269	348.615	0.00862	348.622	0.03026
471.057	0.000148	471.057	0.000721	471.057	-0.00034	471.057	0.01952		367.759	0.000730874	367.759	0.000807359	348.622	0.00861	348.835	0.03028
471.613	-0.000294	471.613	9.4e-05	471.613	-0.000584	471.613	0.01895		367.979	0.000729888	367.979	0.000804463	348.835	0.00861	349.055	0.03029
472.17	-0.000255	472.17	-0.000315	472.17	-0.00103	472.17	0.02026		368.199	0.000728904	368.199	0.00080158	349.055	0.0086	349.178	0.0303
472.726	-0.000171	472.726	-0.000473	472.726	-0.00102	472.726	0.02035		368.419	0.000727922	368.419	0.000798712	349.178	0.00859	349.275	0.0303
473.283	-0.000174	473.283	-0.000248	473.283	-0.00122	473.283	0.01932		368.639	0.000726942	368.639	0.000795856	349.275	0.00859	349.495	0.03031
473.839	-2.9e-05	473.839	1.8e-05	473.839	-0.000672	473.839	0.01925		368.859	0.000725965	368.859	0.000793015	349.495	0.00858	349.715	0.03033
474.396	-2.6e-05	474.396	0.00097	474.396	-0.000496	474.396	0.01803		369.079	0.000724989	369.079	0.000790187	349.715	0.00857	349.735	0.03033
474.952	0.000368	474.952	0.000903	474.952	-0.000496	474.952	0.01658		369.299	0.000724015	369.299	0.000787372	349.735	0.00857	349.935	0.03034
475.509	0.000271	475.509	0.000967	475.509	-0.0008	475.509	0.01703		369.519	0.000723043	369.519	0.000784571	349.935	0.00856	350.155	0.03035
476.065	0.000303	476.065	0.00077	476.065	-0.0011	476.065	0.01641		369.739	0.000722073	369.739	0.000781784	350.155	0.00855	350.291	0.03036
476.622	0.000219	476.622	0.000552	476.622	-0.00119	476.622	0.0169		369.959	0.000721105	369.959	0.000779009	350.291	0.00855	350.375	0.03036
477.178	0.000371	477.178	0.000333	477.178	-0.000456	477.178	0.0171		370.179	0.000720138	370.179	0.000776248	350.375	0.00854	350.595	0.03037
477.735	0.000674	477.735	-3e-05	477.735	-0.000432	477.735	0.01627		370.399	0.000719174	370.399	0.0007735	350.595	0.00853	350.815	0.03038
478.291	0.000703	478.291	0.000282	478.291	-0.000176	478.291	0.015		370.619	0.000718211	370.619	0.000770765	350.815	0.00852	350.848	0.03038
478.848	0.0008	478.848	0.000888	478.848	-0.000904	478.848	0.01541		370.839	0.00071725	370.839	0.000768042	350.848	0.00852	351.035	0.03039
479.404	0.000471	479.404	0.0008	479.404	-0.000636	479.404	0.01579		371.059	0.00071629	371.059	0.000765333	351.035	0.00851	351.255	0.0304
479.961	0.0002	479.961	0.00103	479.961	-0.00117	479.961	0.01419		371.279	0.000715332	371.279	0.000762637	351.255	0.0085	351.404	0.0304
480.517	0.000139	480.517	0.00215	480.517	-0.00139	480.517	0.01477		371.499	0.000714376	371.499	0.000759954	351.404	0.0085	351.475	0.03041
481.074	0.000268	481.074	0.00214	481.074	-0.000992	481.074	0.01539		371.72	0.000713422	371.72	0.000757283	351.475	0.00849	351.695	0.03042
481.63	0.00041	481.63	0.0013	481.63	-0.000864	481.63	0.01556		371.94	0.000712469	371.94	0.000754625	351.695	0.00848	351.915	0.03042
482.187	0.000887	482.187	0.000639	482.187	-0.000644	482.187	0.01477		372.16	0.000711517	372.16	0.00075198	351.915	0.00847	351.961	0.03042
482.743	0.000994	482.743	0.000297	482.743	-0.000388	482.743	0.01474		372.38	0.000710568	372.38	0.000749347	351.961	0.00847	352.135	0.03043
483.3	0.00104	483.3	0.000288	483.3	-0.00121	483.3	0.01312		372.6	0.000709619	372.6	0.000746727	352.135	0.00846	352.355	0.03044
483.857	0.00069	483.857	0.00122	483.857	-0.00144	483.857	0.01073		372.82	0.000708672	372.82	0.00074412	352.355	0.00845	352.518	0.03044
484.413	0.000452	484.413	0.000985	484.413	-0.000928	484.413	0.01074		373.04	0.000707727	373.04	0.000741524	352.518	0.00845	352.576	0.03044
484.97	0.000387	484.97	0.000312	484.97	-0.00127	484.97	0.01142		373.26	0.000706783	373.26	0.000738941	352.576	0.00844	352.796	0.03045
485.526	0.000423	485.526	-0.000479	485.526	-0.000944	485.526	0.01184		373.48	0.00070584	373.48	0.000736371	352.796	0.00843	353.016	0.03046
486.083	0.000335	486.083	-0.000485	486.083	-0.000424	486.083	0.01106		373.7	0.000704899	373.7	0.000733812	353.016	0.00842	353.074	0.03046
486.639	0.000503	486.639	-0.000285	486.639	-0.000336	486.639	0.01276		373.92	0.000703959	373.92	0.000731266	353.074	0.00842	353.236	0.03046
487.196	0.000597	487.196	-0.000924	487.196	-0.000884	487.196	0.01592		374.14	0.000703021	374.14	0.000728732	353.236	0.00841	353.456	0.03047
487.752	0.000497	487.752	-0.000355	487.752	-0.00117	487.752	0.01705		374.36	0.000702084	374.36	0.00072621	353.456	0.0084	353.631	0.03047
488.309	0.000165	488.309	-0.000524	488.309	-0.00082	488.309	0.01659		374.58	0.000701148	374.58	0.0007237	353.631	0.00839	353.676	0.03047
488.865	0.000419	488.865	-0.000579	488.865	-0.00135	488.865	0.01473		374.8	0.000700213	374.8	0.000721202	353.676	0.00839	353.896	0.03048
489.422	0.000145	489.422	-0.000806	489.422	-0.00119	489.422	0.01397		375.02	0.00069928	375.02	0.000718716	353.896	0.00838	354.116	0.03048
489.978	0.00011	489.978	-0.000142	489.978	-0.000908	489.978	0.01131		375.24	0.000698348	375.24	0.000716242	354.116	0.00837	354.187	0.03048
490.535	-8.7e-05	490.535	7.9e-05	490.535	-0.00117	490.535	0.00882		375.46	0.000697417	375.46	0.000713779	354.187	0.00837	354.336	0.03049
491.091	0.000377	491.091	0.000115	491.091	-0.00147	491.091	0.00841		375.68	0.000696487	375.68	0.000711328	354.336	0.00836	354.556	0.03049
491.648	0.000487	491.648	-9.4e-05	491.648	-0.00134	491.648	0.009		375.9	0.000695558	375.9	0.000708889	354.556	0.00835	354.744	0.03049
492.204	0.000516	492.204	0.000258	492.204	-0.00058	492.204	0.00921		376.12	0.000694631	376.12	0.000706462	354.744	0.00834	354.776	0.03049
492.761	0.000484	492.761	0.000785	492.761	-0.000308	492.761	0.00918		376.341	0.000693705	376.341	0.000704046	354.776	0.00834	354.996	0.03049
493.317	0.000171	493.317	0.001	493.317	-0.000972	493.317	0.00887		376.561	0.00069278	376.561	0.000701641	354.996	0.00833	355.216	0.0305
493.874	6e-06	493.874	0.000576	493.874	-0.00141	493.874	0.00946		376.781	0.000691855	376.781	0.000699248	355.216	0.00832	355.3	0.0305
494.43	-0.00019	494.43	0.000645	494.43	-0.00136	494.43	0.00774		377.001	0.000690932	377.001	0.000696866	355.3	0.00831	355.436	0.0305
494.987	-5.8e-05	494.987	0.0003	494.987	-0.00116	494.987	0.00613		377.221	0.00069001	377.221	0.000694496	355.436	0.00831	355.656	0.0305
495.543	0.000235	495.543	-0.000615	495.543	-0.000988	495.543	0.00828		377.441	0.000689089	377.441	0.000692137	355.656	0.00829	355.857	0.0305
496.1	0.000529	496.1	-0.00073	496.1	-0.000556	496.1	0.00802		377.661	0.00068817	377.661	0.000689789	355.857	0.00828	355.876	0.0305
496.657	0.000439	496.657	-0.000206	496.657	-0.00088	496.657	0.00754		377.881	0.000687251	377.881	0.000687453	355.876	0.00828	356.096	0.0305
497.213	0.000419	497.213	0.00037	497.213	-0.00082	497.213	0.00747		378.101	0.000686333	378.101	0.000685127	356.096	0.00827	356.316	0.0305
497.77	0.000206	497.77	0.000827	497.77	-0.00146	497.77	0.00566		378.321	0.000685416	378.321	0.000682813	356.316	0.00826	356.413	0.0305
498.326	0.000184	498.326	0.000897	498.326	-0.00139	498.326	0.00401		378.541	0.0006845	378.541	0.000680509	356.413	0.00826	356.536	0.0305
498.883	0.000261	498.883	0.000591	498.883	-0.000872	498.883	0.00344		378.761	0.000683585	378.761	0.000678217	356.536	0.00825	356.756	0.0305
499.439	0.000435	499.439	2.4e-05	499.439	-0.000952	499.439	0.00262		378.981	0.00068267	378.981	0.000675935	356.756	0.00824	356.97	0.0305
499.996	0.000239	499.996	-0.000345	499.996	-0.00134	499.996	0.00216		379.201	0.000681757	379.201	0.000673665	356.97	0.00823	356.976	0.0305
500.552	0.000316	500.552	-0.00119	500.552	-0.00131	500.552	0.00462		379.421	0.000680845	379.421	0.000671405	356.976	0.00823	357.197	0.0305
501.109	0.000806	501.109	-0.000842	501.109	-0.000884	501.109	0.00598		379.641	0.000679933	379.641	0.000669155	357.197	0.00822	357.417	0.0305
501.665	0.000497	501.665	0.00063	501.665	-0.000556	501.665	0.0043		379.861	0.000679023	379.861	0.000666917	357.417	0.0082	357.526	0.0305
502.222	0.000187	502.222	0.000976	502.222	-0.00124	502.222	0.00178		380.081	0.000678113	380.081	0.000664689	357.526	0.0082	357.637	0.0305
502.778	-0.000197	502.778	0.0016	502.778	-0.00138	502.778	0.00202		380.301	0.000677204	380.301	0.000662472	357.637	0.00819	357.857	0.0305
503.335	-0.000106	503.335	0.0011	503.335	-0.00122	503.335	0.00419		380.521	0.000676296	380.521	0.000660266	357.857	0.00818	358.077	0.03049
503.891	-0.000119	503.891	-7.6e-05	503.891	-0.00147	503.891	0.00502		380.741	0.000675388	380.741	0.000658069	358.077	0.00817	358.083	0.03049
504.448	-8.7e-05	504.448	-0.000606	504.448	-0.000972	504.448	0.00265		380.961	0.000674482	380.961	0.000655884	358.083	0.00817	358.297	0.03049
505.004	-0.000132	505.004	-2.7e-05	505.004	-0.000152	505.004	0.000598		381.182	0.000673576	381.182	0.000653709	358.297	0.00816	358.517	0.03049
505.561	-0.000103	505.561	0.000358	505.561	0.000156	505.561	-0.000164		381.402	0.000672671	381.402	0.000651544	358.517	0.00815	358.639	0.03049
506.117	0.000103	506.117	0.000333	506.117	-0.000224	506.117	-0.00135		381.622	0.000671767	381.622	0.000649389	358.639	0.00814	358.737	0.03048
506.674	-9.7e-05	506.674	-0.000291	506.674	-0.000968	506.674	-0.00129		381.842	0.000670863	381.842	0.000647245	358.737	0.00813	358.957	0.03048
507.231	-0.000155	507.231	-0.000703	507.231	-0.000604	507.231	-0.00122		382.062	0.00066996	382.062	0.000645111	358.957	0.00812	359.177	0.03048
507.787	0.00011	507.787	-0.000291	507.787	-0.00038	507.787	-0.00159		382.282	0.000669058	382.282	0.000642987	359.177	0.00811	359.196	0.03048
508.344	0.000116	508.344	-0.000748	508.344	-0.000708	508.344	-0.00307		382.502	0.000668157	382.502	0.000640873	359.196	0.00811	359.397	0.03047
508.9	0.000332	508.9	-0.0002	508.9	-0.000112	508.9	-0.00098		382.722	0.000667256	382.722	0.000638769	359.397	0.0081	359.617	0.03047
509.457	0.000248	509.457	0.000442	509.457	-0.00118	509.457	0.000492		382.942	0.000666356	382.942	0.000636675	359.617	0.00809	359.752	0.03046
510.013	0.000529	510.013	0.000167	510.013	-0.00154	510.013	-0.00019		383.162	0.000665457	383.162	0.000634591	359.752	0.00808	359.837	0.03046
510.57	0.000548	510.57	0.000194	510.57	-0.00105	510.57	-0.00203		383.382	0.000664558	383.382	0.000632517	359.837	0.00807	360.057	0.03046
511.126	0.000245	511.126	-8.8e-05	511.126	-0.00134	511.126	-0.00369		383.602	0.00066366	383.602	0.000630453	360.057	0.00806	360.277	0.03045
511.683	-6.5e-05	511.683	7.9e-05	511.683	-0.00131	511.683	-0.0034		383.822	0.000662762	383.822	0.000628399	360.277	0.00805	360.309	0.03045
512.239	-3.2e-05	512.239	0.000691	512.239	-0.00155	512.239	-0.00316		384.042	0.000661866	384.042	0.000626355	360.309	0.00805	360.497	0.03044
512.796	-9.4e-05	512.796	0.00149	512.796	-0.00132	512.796	-0.00429		384.262	0.000660969	384.262	0.00062432	360.497	0.00804	360.717	0.03044
513.352	-0.000123	513.352	0.00196	513.352	-0.00165	513.352	-0.00571		384.482	0.000660074	384.482	0.000622295	360.717	0.00802	360.865	0.03043
513.909	-4.5e-05	513.909	0.000958	513.909	-0.0012	513.909	-0.00813		384.702	0.000659179	384.702	0.00062028	360.865	0.00802	360.937	0.03043
514.465	4.8e-05	514.465	-0.000491	514.465	-0.000888	514.465	-0.00865		384.922	0.000658284	384.922	0.000618274	360.937	0.00801	361.157	0.03042
515.022	0.000313	515.022	-0.000788	515.022	-0.00052	515.022	-0.00725		385.142	0.00065739	385.142	0.000616278	361.157	0.008	361.377	0.03042
515.578	8.1e-05	515.578	0.000388	515.578	-0.00036	515.578	-0.00579		385.362	0.000656497	385.362	0.000614291	361.377	0.00799	361.422	0.03041
516.135	0.000274	516.135	0.00154	516.135	-0.00104	516.135	-0.0047		385.582	0.000655604	385.582	0.000612314	361.422	0.00798	361.597	0.03041
516.691	0.000429	516.691	0.00175	516.691	-0.00111	516.691	-0.00563		385.802	0.000654712	385.802	0.000610346	361.597	0.00797	361.817	0.0304
517.248	0.000423	517.248	0.00179	517.248	-0.000476	517.248	-0.00573		386.023	0.00065382	386.023	0.000608387	361.817	0.00796	361.978	0.03039
517.804	0.000306	517.804	0.00147	517.804	-0.00132	517.804	-0.00539		386.243	0.000652929	386.243	0.000606438	361.978	0.00795	362.038	0.03039
518.361	0.000148	518.361	0.000373	518.361	-0.000816	518.361	-0.00648		386.463	0.000652039	386.463	0.000604498	362.038	0.00795	362.258	0.03038
518.917	0.000116	518.917	0.00109	518.917	-0.00066	518.917	-0.00818		386.683	0.000651148	386.683	0.000602567	362.258	0.00793	362.478	0.03037
519.474	-1.9e-05	519.474	0.000736	519.474	-0.00121	519.474	-0.00913		386.903	0.000650259	386.903	0.000600646	362.478	0.00792	362.535	0.03037
520.03	5.2e-05	520.03	-0.0004	520.03	-0.000468	520.03	-0.00994		387.123	0.00064937	387.123	0.000598734	362.535	0.00792	362.698	0.03036
									387.343	0.000648481	387.343	0.00059683	362.698	0.00791	362.918	0.03035
									387.563	0.000647593	387.563	0.000594936	362.918	0.0079	363.091	0.03035
									387.783	0.000646705	387.783	0.000593051	363.091	0.00789	363.138	0.03034
									388.003	0.000645818	388.003	0.000591175	363.138	0.00788	363.358	0.03033
									388.223	0.000644931	388.223	0.000589308	363.358	0.00787	363.578	0.03032
									388.443	0.000644045	388.443	0.000587449	363.578	0.00786	363.648	0.03032
									388.663	0.000643159	388.663	0.0005856	363.648	0.00785	363.798	0.03031
									388.883	0.000642273	388.883	0.000583759	363.798	0.00784	364.018	0.0303
									389.103	0.000641388	389.103	0.000581927	364.018	0.00783	364.204	0.03029
									389.323	0.000640503	389.323	0.000580104	364.204	0.00782	364.238	0.03029
									389.543	0.000639619	389.543	0.000578289	364.238	0.00782	364.458	0.03028
									389.763	0.000638735	389.763	0.000576483	364.458	0.0078	364.678	0.03026
									389.983	0.000637852	389.983	0.000574686	364.678	0.00779	364.761	0.03026
									390.203	0.000636969	390.203	0.000572897	364.761	0.00778	364.898	0.03025
									390.423	0.000636086	390.423	0.000571117	364.898	0.00778	365.118	0.03024
									390.643	0.000635203	390.643	0.000569345	365.118	0.00776	365.318	0.03023
									390.864	0.000634321	390.864	0.000567582	365.318	0.00775	365.338	0.03023
									391.084	0.00063344	391.084	0.000565827	365.338	0.00775	365.558	0.03021
									391.304	0.000632559	391.304	0.00056408	365.558	0.00774	365.778	0.0302
									391.524	0.000631678	391.524	0.000562342	365.778	0.00772	365.874	0.03019
									391.744	0.000630797	391.744	0.000560612	365.874	0.00772	365.998	0.03018
									391.964	0.000629917	391.964	0.00055889	365.998	0.00771	366.218	0.03017
									392.184	0.000629037	392.184	0.000557177	366.218	0.00769	366.431	0.03016
									392.404	0.000628157	392.404	0.000555471	366.431	0.00768	366.438	0.03015
									392.624	0.000627278	392.624	0.000553774	366.438	0.00768	366.658	0.03014
									392.844	0.000626399	392.844	0.000552085	366.658	0.00767	366.879	0.03012
									393.064	0.00062552	393.064	0.000550404	366.879	0.00765	366.987	0.03012
									393.284	0.000624642	393.284	0.00054873	366.987	0.00765	367.099	0.03011
									393.504	0.000623764	393.504	0.000547065	367.099	0.00764	367.319	0.03009
									393.724	0.000622886	393.724	0.000545408	367.319	0.00762	367.539	0.03008
									393.944	0.000622009	393.944	0.000543758	367.539	0.00761	367.544	0.03008
									394.164	0.000621132	394.164	0.000542117	367.544	0.00761	367.759	0.03006
									394.384	0.000620255	394.384	0.000540483	367.759	0.0076	367.979	0.03004
									394.604	0.000619378	394.604	0.000538857	367.979	0.00758	368.1	0.03004
									394.824	0.000618502	394.824	0.000537239	368.1	0.00757	368.199	0.03003
									395.044	0.000617626	395.044	0.000535628	368.199	0.00757	368.419	0.03001
									395.264	0.00061675	395.264	0.000534026	368.419	0.00755	368.639	0.02999
									395.484	0.000615874	395.484	0.00053243	368.639	0.00754	368.657	0.02999
									395.705	0.000614999	395.705	0.000530843	368.657	0.00754	368.859	0.02998
									395.925	0.000614124	395.925	0.000529263	368.859	0.00752	369.079	0.02996
									396.145	0.000613249	396.145	0.00052769	369.079	0.00751	369.213	0.02995
									396.365	0.000612375	396.365	0.000526125	369.213	0.0075	369.299	0.02994
									396.585	0.0006115	396.585	0.000524567	369.299	0.0075	369.519	0.02992
									396.805	0.000610626	396.805	0.000523017	369.519	0.00748	369.739	0.0299
									397.025	0.000609752	397.025	0.000521474	369.739	0.00747	369.77	0.0299
									397.245	0.000608878	397.245	0.000519939	369.77	0.00746	369.959	0.02988
									397.465	0.000608005	397.465	0.000518411	369.959	0.00745	370.179	0.02987
									397.685	0.000607132	397.685	0.00051689	370.179	0.00744	370.326	0.02985
									397.905	0.000606259	397.905	0.000515376	370.326	0.00743	370.399	0.02985
									398.125	0.000605386	398.125	0.00051387	370.399	0.00742	370.619	0.02983
									398.345	0.000604513	398.345	0.00051237	370.619	0.00741	370.839	0.02981
									398.565	0.000603641	398.565	0.000510878	370.839	0.00739	370.883	0.0298
									398.785	0.000602769	398.785	0.000509393	370.883	0.00739	371.059	0.02979
									399.005	0.000601897	399.005	0.000507915	371.059	0.00738	371.279	0.02977
									399.225	0.000601025	399.225	0.000506444	371.279	0.00736	371.439	0.02975
									399.445	0.000600153	399.445	0.00050498	371.439	0.00735	371.499	0.02975
									399.665	0.000599282	399.665	0.000503523	371.499	0.00735	371.72	0.02972
									399.885	0.000598411	399.885	0.000502073	371.72	0.00733	371.94	0.0297
									400.105	0.000597539	400.105	0.00050063	371.94	0.00732	371.996	0.0297
									400.326	0.000596669	400.326	0.000499194	371.996	0.00731	372.16	0.02968
									400.546	0.000595798	400.546	0.000497764	372.16	0.0073	372.38	0.02966
									400.766	0.000594927	400.766	0.000496342	372.38	0.00729	372.552	0.02964
									400.986	0.000594057	400.986	0.000494926	372.552	0.00727	372.6	0.02964
									401.206	0.000593187	401.206	0.000493517	372.6	0.00727	373.109	0.02959
									401.426	0.000592317	401.426	0.000492114	372.82	0.00726	373.665	0.02953
									401.646	0.000591447	401.646	0.000490719	373.04	0.00724	374.222	0.02947
									401.866	0.000590577	401.866	0.000489329	373.109	0.00724	374.778	0.02941
									402.086	0.000589707	402.086	0.000487947	373.26	0.00723	375.335	0.02935
									402.306	0.000588838	402.306	0.000486571	373.48	0.00721	375.892	0.02929
									402.526	0.000587969	402.526	0.000485202	373.665	0.0072	376.448	0.02923
									402.746	0.000587099	402.746	0.000483839	373.7	0.00719	377.005	0.02916
									402.966	0.00058623	402.966	0.000482483	373.92	0.00718	377.561	0.0291
									403.186	0.000585362	403.186	0.000481133	374.14	0.00716	378.118	0.02903
									403.406	0.000584493	403.406	0.000479789	374.222	0.00716	378.674	0.02896
									403.626	0.000583624	403.626	0.000478452	374.36	0.00715	379.231	0.0289
									403.846	0.000582756	403.846	0.000477121	374.58	0.00713	379.787	0.02883
									404.066	0.000581887	404.066	0.000475797	374.778	0.00712	380.344	0.02876
									404.286	0.000581019	404.286	0.000474479	374.8	0.00712	380.9	0.02869
									404.506	0.000580151	404.506	0.000473167	375.02	0.0071	381.457	0.02862
									404.726	0.000579283	404.726	0.000471862	375.24	0.00709	382.013	0.02854
									404.946	0.000578415	404.946	0.000470562	375.335	0.00708	382.57	0.02847
									405.167	0.000577548	405.167	0.000469269	375.46	0.00707	383.126	0.0284
									405.387	0.00057668	405.387	0.000467982	375.68	0.00705	383.683	0.02832
									405.607	0.000575813	405.607	0.000466701	375.892	0.00704	384.239	0.02825
									405.827	0.000574945	405.827	0.000465426	375.9	0.00704	384.796	0.02817
									406.047	0.000574078	406.047	0.000464158	376.12	0.00702	385.352	0.0281
									406.267	0.000573211	406.267	0.000462895	376.341	0.00701	385.909	0.02802
									406.487	0.000572344	406.487	0.000461638	376.448	0.007	386.465	0.02795
									406.707	0.000571477	406.707	0.000460388	376.561	0.00699	387.022	0.02787
									406.927	0.00057061	406.927	0.000459143	376.781	0.00697	387.578	0.02779
									407.147	0.000569743	407.147	0.000457904	377.001	0.00696	388.135	0.02771
									407.367	0.000568877	407.367	0.000456671	377.005	0.00696	388.692	0.02764
									407.587	0.00056801	407.587	0.000455444	377.221	0.00694	389.248	0.02756
									407.807	0.000567144	407.807	0.000454223	377.441	0.00693	389.805	0.02748
									408.027	0.000566278	408.027	0.000453008	377.561	0.00692	390.361	0.0274
									408.247	0.000565411	408.247	0.000451798	377.661	0.00691	390.918	0.02733
									408.467	0.000564545	408.467	0.000450594	377.881	0.00689	391.474	0.02725
									408.687	0.000563679	408.687	0.000449396	378.101	0.00688	392.031	0.02717
									408.907	0.000562813	408.907	0.000448204	378.118	0.00688	392.587	0.0271
									409.127	0.000561948	409.127	0.000447017	378.321	0.00686	393.144	0.02702
									409.347	0.000561082	409.347	0.000445836	378.541	0.00684	393.7	0.02694
									409.567	0.000560216	409.567	0.00044466	378.674	0.00683	394.257	0.02686
									409.787	0.000559351	409.787	0.000443491	378.761	0.00683	394.813	0.02679
									410.008	0.000558485	410.008	0.000442326	378.981	0.00681	395.37	0.02671
									410.228	0.00055762	410.228	0.000441167	379.201	0.0068	395.926	0.02664
									410.448	0.000556754	410.448	0.000440014	379.231	0.00679	396.483	0.02656
									410.668	0.000555889	410.668	0.000438866	379.421	0.00678	397.039	0.02649
									410.888	0.000555024	410.888	0.000437724	379.641	0.00676	397.596	0.02641
									411.108	0.000554159	411.108	0.000436587	379.787	0.00675	398.152	0.02634
									411.328	0.000553294	411.328	0.000435456	379.861	0.00675	398.709	0.02626
									411.548	0.000552429	411.548	0.00043433	380.081	0.00673	399.265	0.02619
									411.768	0.000551564	411.768	0.000433209	380.301	0.00671	399.822	0.02612
									411.988	0.000550699	411.988	0.000432094	380.344	0.00671	400.378	0.02605
									412.208	0.000549834	412.208	0.000430984	380.521	0.0067	400.935	0.02598
									412.428	0.00054897	412.428	0.000429879	380.741	0.00668	401.491	0.02591
									412.648	0.000548105	412.648	0.000428779	380.9	0.00667	402.048	0.02584
									412.868	0.000547241	412.868	0.000427685	380.961	0.00666	402.604	0.02577
									413.088	0.000546376	413.088	0.000426596	381.182	0.00665	403.161	0.0257
									413.308	0.000545512	413.308	0.000425512	381.402	0.00663	403.717	0.02563
									413.528	0.000544647	413.528	0.000424433	381.457	0.00663	404.274	0.02557
									413.748	0.000543783	413.748	0.00042336	381.622	0.00661	404.831	0.0255
									413.968	0.000542919	413.968	0.000422291	381.842	0.0066	405.387	0.02544
									414.188	0.000542055	414.188	0.000421228	382.013	0.00658	405.944	0.02537
									414.408	0.000541191	414.408	0.00042017	382.57	0.00654	406.5	0.02531
									414.628	0.000540327	414.628	0.000419116	383.126	0.0065	407.057	0.02525
									414.849	0.000539463	414.849	0.000418068	383.683	0.00645	407.613	0.02519
									415.069	0.000538599	415.069	0.000417025	384.239	0.00641	408.17	0.02513
									415.289	0.000537735	415.289	0.000415986	384.796	0.00637	408.726	0.02507
									415.509	0.000536871	415.509	0.000414953	385.352	0.00632	409.283	0.02501
									415.729	0.000536007	415.729	0.000413925	385.909	0.00628	409.839	0.02496
									415.949	0.000535144	415.949	0.000412901	386.465	0.00624	410.396	0.0249
									416.169	0.00053428	416.169	0.000411882	387.022	0.00619	410.952	0.02485
									416.389	0.000533416	416.389	0.000410869	387.578	0.00615	411.509	0.02479
									416.609	0.000532553	416.609	0.000409859	388.135	0.0061	412.065	0.02474
									416.829	0.000531689	416.829	0.000408855	388.692	0.00606	412.622	0.02469
									417.049	0.000530826	417.049	0.000407856	389.248	0.00601	413.178	0.02464
									417.269	0.000529962	417.269	0.000406861	389.805	0.00597	413.735	0.02459
									417.489	0.000529099	417.489	0.000405871	390.361	0.00592	414.291	0.02454
									417.709	0.000528236	417.709	0.000404886	390.918	0.00588	414.848	0.0245
									417.929	0.000527372	417.929	0.000403905	391.474	0.00583	415.404	0.02445
									418.149	0.000526509	418.149	0.00040293	392.031	0.00579	415.961	0.0244
									418.369	0.000525646	418.369	0.000401958	392.587	0.00574	416.517	0.02436
									418.589	0.000524783	418.589	0.000400992	393.144	0.0057	417.074	0.02432
									418.809	0.00052392	418.809	0.00040003	393.7	0.00565	417.631	0.02428
									419.029	0.000523057	419.029	0.000399072	394.257	0.0056	418.187	0.02424
									419.249	0.000522194	419.249	0.000398119	394.813	0.00556	418.744	0.0242
									419.469	0.000521331	419.469	0.000397171	395.37	0.00551	419.3	0.02416
									419.69	0.000520468	419.69	0.000396227	395.926	0.00547	419.857	0.02412
									419.91	0.000519605	419.91	0.000395288	396.483	0.00542	420.413	0.02408
									420.13	0.000518742	420.13	0.000394353	397.039	0.00537	420.97	0.02405
									420.35	0.000517879	420.35	0.000393423	397.596	0.00533	421.526	0.02401
									420.57	0.000517016	420.57	0.000392497	398.152	0.00528	422.083	0.02398
									420.79	0.000516154	420.79	0.000391575	398.709	0.00524	422.639	0.02395
									421.01	0.000515291	421.01	0.000390658	399.265	0.00519	423.196	0.02391
									421.23	0.000514428	421.23	0.000389745	399.822	0.00514	423.752	0.02388
									421.45	0.000513566	421.45	0.000388837	400.378	0.0051	424.309	0.02385
									421.67	0.000512703	421.67	0.000387932	400.935	0.00505	424.865	0.02382
									421.89	0.00051184	421.89	0.000387032	401.491	0.005	425.422	0.0238
									422.11	0.000510978	422.11	0.000386137	402.048	0.00496	425.978	0.02377
									422.33	0.000510115	422.33	0.000385246	402.604	0.00491	426.535	0.02374
									422.55	0.000509253	422.55	0.000384359	403.161	0.00486	427.091	0.02371
									422.77	0.00050839	422.77	0.000383476	403.717	0.00482	427.648	0.02369
									422.99	0.000507528	422.99	0.000382597	404.274	0.00477	428.204	0.02366
									423.21	0.000506666	423.21	0.000381723	404.831	0.00472	428.761	0.02364
									423.43	0.000505803	423.43	0.000380852	405.387	0.00467	429.317	0.02361
									423.65	0.000504941	423.65	0.000379986	405.944	0.00463	429.874	0.02359
									423.87	0.000504079	423.87	0.000379124	406.5	0.00458	430.43	0.02357
									424.09	0.000503216	424.09	0.000378266	407.057	0.00453	430.987	0.02354
									424.311	0.000502354	424.311	0.000377412	407.613	0.00449	431.544	0.02352
									424.531	0.000501492	424.531	0.000376563	408.17	0.00444	432.1	0.0235
									424.751	0.00050063	424.751	0.000375717	408.726	0.00439	432.657	0.02348
									424.971	0.000499768	424.971	0.000374875	409.283	0.00435	433.213	0.02345
									425.191	0.000498905	425.191	0.000374037	409.839	0.0043	433.77	0.02343
									425.411	0.000498043	425.411	0.000373204	410.396	0.00425	434.326	0.02341
									425.631	0.000497181	425.631	0.000372374	410.952	0.00421	434.883	0.02339
									425.851	0.000496319	425.851	0.000371548	411.509	0.00416	435.439	0.02337
									426.071	0.000495457	426.071	0.000370726	412.065	0.00411	435.996	0.02334
									426.291	0.000494595	426.291	0.000369908	412.622	0.00407	436.552	0.02332
									426.511	0.000493733	426.511	0.000369094	413.178	0.00402	437.109	0.0233
									426.731	0.000492871	426.731	0.000368284	413.735	0.00397	437.665	0.02328
									426.951	0.000492009	426.951	0.000367478	414.291	0.00393	438.222	0.02325
									427.171	0.000491147	427.171	0.000366675	414.848	0.00388	438.778	0.02323
									427.391	0.000490285	427.391	0.000365877	415.404	0.00384	439.335	0.02321
									427.611	0.000489423	427.611	0.000365082	415.961	0.00379	439.891	0.02318
									427.831	0.000488562	427.831	0.000364291	416.517	0.00374	440.448	0.02316
									428.051	0.0004877	428.051	0.000363503	417.074	0.0037	441.005	0.02313
									428.271	0.000486838	428.271	0.00036272	417.631	0.00365	441.561	0.0231
									428.491	0.000485976	428.491	0.00036194	418.187	0.00361	442.118	0.02308
									428.711	0.000485114	428.711	0.000361164	418.744	0.00356	442.674	0.02305
									428.931	0.000484253	428.931	0.000360391	419.3	0.00351	443.231	0.02302
									429.152	0.000483391	429.152	0.000359623	419.857	0.00347	443.787	0.02299
									429.372	0.000482529	429.372	0.000358857	420.413	0.00342	444.344	0.02296
									429.592	0.000481667	429.592	0.000358096	420.97	0.00338	444.9	0.02292
									429.812	0.000480806	429.812	0.000357338	421.526	0.00333	445.457	0.02289
									430.032	0.000479944	430.032	0.000356584	422.083	0.00329	446.013	0.02286
									430.252	0.000479082	430.252	0.000355833	422.639	0.00324	446.095	0.02285
									430.472	0.000478221	430.472	0.000355086	423.196	0.0032	446.315	0.02284
									430.692	0.000477359	430.692	0.000354343	423.752	0.00315	446.535	0.02282
									430.912	0.000476498	430.912	0.000353603	424.309	0.00311	446.57	0.02282
									431.132	0.000475636	431.132	0.000352866	424.865	0.00306	446.755	0.02281
									431.352	0.000474774	431.352	0.000352133	425.422	0.00302	446.975	0.02279
									431.572	0.000473913	431.572	0.000351404	425.978	0.00298	447.126	0.02278
									431.792	0.000473051	431.792	0.000350678	426.535	0.00293	447.195	0.02278
									432.012	0.00047219	432.012	0.000349955	427.091	0.00289	447.415	0.02276
									432.232	0.000471328	432.232	0.000349236	427.648	0.00284	447.635	0.02274
									432.452	0.000470467	432.452	0.000348521	428.204	0.0028	447.683	0.02274
									432.672	0.000469605	432.672	0.000347808	428.761	0.00276	447.855	0.02273
									432.892	0.000468744	432.892	0.000347099	429.317	0.00271	448.075	0.02271
									433.112	0.000467882	433.112	0.000346394	429.874	0.00267	448.239	0.0227
									433.332	0.000467021	433.332	0.000345692	430.43	0.00263	448.296	0.0227
									433.552	0.000466159	433.552	0.000344993	430.987	0.00258	448.516	0.02268
									433.772	0.000465298	433.772	0.000344298	431.544	0.00254	448.736	0.02266
									433.993	0.000464437	433.993	0.000343605	432.1	0.0025	448.796	0.02266
									434.213	0.000463575	434.213	0.000342917	432.657	0.00245	448.956	0.02264
									434.433	0.000462714	434.433	0.000342231	433.213	0.00241	449.176	0.02263
									434.653	0.000461853	434.653	0.000341549	433.77	0.00237	449.352	0.02261
									434.873	0.000460991	434.873	0.00034087	434.326	0.00233	449.396	0.02261
									435.093	0.00046013	435.093	0.000340194	434.883	0.00229	449.616	0.02259
									435.313	0.000459269	435.313	0.000339521	435.439	0.00224	449.836	0.02257
									435.533	0.000458407	435.533	0.000338852	435.996	0.0022	449.909	0.02257
									435.753	0.000457546	435.753	0.000338185	436.552	0.00216	450.056	0.02255
									435.973	0.000456685	435.973	0.000337522	437.109	0.00212	450.276	0.02253
									436.193	0.000455823	436.193	0.000336862	437.665	0.00208	450.465	0.02252
									436.413	0.000454962	436.413	0.000336206	438.222	0.00204	450.496	0.02251
									436.633	0.000454101	436.633	0.000335552	438.778	0.002	450.716	0.02249
									436.853	0.00045324	436.853	0.000334902	439.335	0.00196	450.936	0.02247
									437.073	0.000452378	437.073	0.000334254	439.891	0.00192	451.022	0.02247
									437.293	0.000451517	437.293	0.00033361	440.448	0.00188	451.156	0.02245
									437.513	0.000450656	437.513	0.000332968	441.005	0.00184	451.376	0.02243
									437.733	0.000449795	437.733	0.00033233	441.561	0.0018	451.578	0.02241
									437.953	0.000448933	437.953	0.000331695	442.118	0.00176	451.596	0.02241
									438.173	0.000448072	438.173	0.000331063	442.674	0.00172	451.816	0.02239
									438.393	0.000447211	438.393	0.000330434	442.794	0.00171	452.036	0.02237
									438.613	0.00044635	438.613	0.000329808	443.014	0.0017	452.135	0.02236
									438.834	0.000445489	438.834	0.000329184	443.231	0.00168	452.256	0.02235
									439.054	0.000444628	439.054	0.000328564	443.234	0.00168	452.476	0.02232
									439.274	0.000443766	439.274	0.000327947	443.455	0.00167	452.691	0.0223
									439.494	0.000442905	439.494	0.000327332	443.675	0.00165	452.696	0.0223
									439.714	0.000442044	439.714	0.000326721	443.787	0.00164	452.916	0.02228
									439.934	0.000441183	439.934	0.000326113	443.895	0.00163	453.137	0.02225
									440.154	0.000440322	440.154	0.000325507	444.115	0.00162	453.248	0.02224
									440.374	0.000439461	440.374	0.000324904	444.335	0.0016	453.357	0.02223
									440.594	0.0004386	440.594	0.000324304	444.344	0.0016	453.577	0.02221
									440.814	0.000437739	440.814	0.000323707	444.555	0.00159	453.797	0.02218
									441.034	0.000436878	441.034	0.000323113	444.775	0.00157	453.804	0.02218
									441.254	0.000436017	441.254	0.000322522	444.9	0.00157	454.017	0.02216
									441.474	0.000435155	441.474	0.000321933	444.995	0.00156	454.237	0.02213
									441.694	0.000434294	441.694	0.000321348	445.215	0.00154	454.361	0.02212
									441.914	0.000433433	441.914	0.000320765	445.435	0.00153	454.457	0.02211
									442.134	0.000432572	442.134	0.000320185	445.457	0.00153	454.677	0.02208
									442.354	0.000431711	442.354	0.000319607	445.655	0.00151	454.897	0.02205
									442.574	0.00043085	442.574	0.000319033	445.875	0.0015	454.918	0.02205
									442.794	0.000429989	442.794	0.000318461	446.013	0.00149	455.117	0.02203
									443.014	0.000429128	443.014	0.000317892	446.095	0.00148	455.337	0.022
									443.234	0.000428267	443.234	0.000317325	446.315	0.00147	455.474	0.02198
									443.455	0.000427406	443.455	0.000316761	446.535	0.00145	455.557	0.02197
									443.675	0.000426545	443.675	0.0003162	446.57	0.00145	455.777	0.02194
									443.895	0.000425684	443.895	0.000315642	446.755	0.00144	455.997	0.02191
									444.115	0.000424823	444.115	0.000315086	446.975	0.00142	456.031	0.02191
									444.335	0.000423962	444.335	0.000314533	447.126	0.00141	456.217	0.02188
									444.555	0.000423101	444.555	0.000313982	447.195	0.00141	456.437	0.02185
									444.775	0.00042224	444.775	0.000313435	447.415	0.00139	456.587	0.02183
									444.995	0.000421379	444.995	0.000312889	447.635	0.00138	456.657	0.02182
									445.215	0.000420518	445.215	0.000312347	447.683	0.00138	456.877	0.02179
									445.435	0.000419657	445.435	0.000311807	447.855	0.00136	457.097	0.02176
									445.655	0.000418796	445.655	0.000311269	448.075	0.00135	457.144	0.02176
									445.875	0.000417936	445.875	0.000310734	448.239	0.00134	457.317	0.02173
									446.095	0.000417075	446.095	0.000310202	448.296	0.00134	457.537	0.0217
									446.315	0.000416214	446.315	0.000309672	448.516	0.00132	457.7	0.02168
									446.535	0.000415353	446.535	0.000309144	448.736	0.00131	457.757	0.02167
									446.755	0.000414492	446.755	0.00030862	448.796	0.0013	457.978	0.02164
									446.975	0.000413631	446.975	0.000308097	448.956	0.00129	458.198	0.0216
									447.195	0.00041277	447.195	0.000307577	449.176	0.00128	458.257	0.02159
									447.415	0.000411909	447.415	0.00030706	449.352	0.00127	458.418	0.02157
									447.635	0.000411048	447.635	0.000306545	449.396	0.00126	458.638	0.02154
									447.855	0.000410187	447.855	0.000306033	449.616	0.00125	458.813	0.02151
									448.075	0.000409326	448.075	0.000305523	449.836	0.00123	458.858	0.0215
									448.296	0.000408465	448.296	0.000305015	449.909	0.00123	459.078	0.02147
									448.516	0.000407605	448.516	0.00030451	450.056	0.00122	459.298	0.02143
									448.736	0.000406744	448.736	0.000304007	450.276	0.00121	459.37	0.02142
									448.956	0.000405883	448.956	0.000303507	450.465	0.00119	459.518	0.02139
									449.176	0.000405022	449.176	0.000303009	450.496	0.00119	459.738	0.02136
									449.396	0.000404161	449.396	0.000302513	450.716	0.00118	459.926	0.02133
									449.616	0.0004033	449.616	0.00030202	450.936	0.00116	459.958	0.02132
									449.836	0.000402439	449.836	0.000301529	451.022	0.00116	460.178	0.02128
									450.056	0.000401579	450.056	0.00030104	451.156	0.00115	460.398	0.02125
									450.276	0.000400718	450.276	0.000300554	451.376	0.00113	460.483	0.02123
									450.496	0.000399857	450.496	0.00030007	451.578	0.00112	460.618	0.02121
									450.716	0.000398996	450.716	0.000299588	451.596	0.00112	460.838	0.02117
									450.936	0.000398135	450.936	0.000299109	451.816	0.00111	461.039	0.02113
									451.156	0.000397274	451.156	0.000298632	452.036	0.00109	461.058	0.02113
									451.376	0.000396413	451.376	0.000298157	452.135	0.00109	461.278	0.02109
									451.596	0.000395553	451.596	0.000297685	452.256	0.00108	461.498	0.02105
									451.816	0.000394692	451.816	0.000297214	452.476	0.00106	461.596	0.02103
									452.036	0.000393831	452.036	0.000296746	452.691	0.00105	461.718	0.02101
									452.256	0.00039297	452.256	0.000296281	452.696	0.00105	461.938	0.02097
									452.476	0.000392109	452.476	0.000295817	452.916	0.00104	462.152	0.02093
									452.696	0.000391248	452.696	0.000295356	453.137	0.00102	462.158	0.02092
									452.916	0.000390388	452.916	0.000294896	453.248	0.00101	462.378	0.02088
									453.137	0.000389527	453.137	0.000294439	453.357	0.00101	462.599	0.02084
									453.357	0.000388666	453.357	0.000293984	453.577	0.000994116	462.709	0.02082
									453.577	0.000387805	453.577	0.000293532	453.797	0.000980327	462.819	0.0208
									453.797	0.000386944	453.797	0.000293081	453.804	0.000979843	463.039	0.02075
									454.017	0.000386084	454.017	0.000292633	454.017	0.000966572	463.259	0.02071
									454.237	0.000385223	454.237	0.000292187	454.237	0.000952853	463.265	0.02071
									454.457	0.000384362	454.457	0.000291743	454.361	0.000945123	463.479	0.02066
									454.677	0.000383501	454.677	0.000291301	454.457	0.000939169	463.699	0.02062
									454.897	0.00038264	454.897	0.000290861	454.677	0.000925521	463.822	0.02059
									455.117	0.00038178	455.117	0.000290423	454.897	0.000911907	463.919	0.02057
									455.337	0.000380919	455.337	0.000289987	454.918	0.000910635	464.139	0.02052
									455.557	0.000380058	455.557	0.000289553	455.117	0.000898329	464.359	0.02047
									455.777	0.000379197	455.777	0.000289122	455.337	0.000884787	464.378	0.02047
									455.997	0.000378337	455.997	0.000288692	455.474	0.000876373	464.579	0.02043
									456.217	0.000377476	456.217	0.000288265	455.557	0.00087128	464.799	0.02038
									456.437	0.000376615	456.437	0.000287839	455.777	0.000857808	464.935	0.02035
									456.657	0.000375754	456.657	0.000287416	455.997	0.000844372	465.019	0.02033
									456.877	0.000374893	456.877	0.000286995	456.031	0.000842338	465.239	0.02028
									457.097	0.000374033	457.097	0.000286575	456.217	0.000830972	465.459	0.02023
									457.317	0.000373172	457.317	0.000286158	456.437	0.000817607	465.491	0.02022
									457.537	0.000372311	457.537	0.000285742	456.587	0.000808531	465.679	0.02018
									457.757	0.00037145	457.757	0.000285329	456.657	0.000804278	465.899	0.02013
									457.978	0.00037059	457.978	0.000284917	456.877	0.000790985	466.048	0.02009
									458.198	0.000369729	458.198	0.000284508	457.097	0.000777727	466.119	0.02007
									458.418	0.000368868	458.418	0.0002841	457.144	0.000774946	466.339	0.02002
									458.638	0.000368007	458.638	0.000283695	457.317	0.000764505	466.559	0.01997
									458.858	0.000367147	458.858	0.000283291	457.537	0.000751319	466.604	0.01996
									459.078	0.000366286	459.078	0.000282889	457.7	0.000741595	466.779	0.01991
									459.298	0.000365425	459.298	0.000282489	457.757	0.000738169	466.999	0.01986
									459.518	0.000364564	459.518	0.000282091	457.978	0.000725054	467.161	0.01982
									459.738	0.000363704	459.738	0.000281695	458.198	0.000711976	467.219	0.01981
									459.958	0.000362843	459.958	0.000281301	458.257	0.000708475	467.44	0.01975
									460.178	0.000361982	460.178	0.000280909	458.418	0.000698933	467.66	0.01969
									460.398	0.000361121	460.398	0.000280518	458.638	0.000685927	467.717	0.01968
									460.618	0.000360261	460.618	0.00028013	458.813	0.000675584	467.88	0.01964
									460.838	0.0003594	460.838	0.000279743	458.858	0.000672956	468.1	0.01958
									461.058	0.000358539	461.058	0.000279358	459.078	0.000660021	468.274	0.01953
									461.278	0.000357679	461.278	0.000278975	459.298	0.000647123	468.32	0.01952
									461.498	0.000356818	461.498	0.000278594	459.37	0.000642917	468.54	0.01946
									461.718	0.000355957	461.718	0.000278214	459.518	0.00063426	468.76	0.0194
									461.938	0.000355096	461.938	0.000277837	459.738	0.000621434	468.83	0.01938
									462.158	0.000354236	462.158	0.000277461	459.926	0.000610487	468.98	0.01934
									462.378	0.000353375	462.378	0.000277087	459.958	0.000608643	469.2	0.01928
									462.599	0.000352514	462.599	0.000276715	460.178	0.000595889	469.387	0.01923
									462.819	0.000351653	462.819	0.000276344	460.398	0.000583171	469.42	0.01922
									463.039	0.000350793	463.039	0.000275975	460.483	0.000578288	469.64	0.01916
									463.259	0.000349932	463.259	0.000275609	460.618	0.000570489	469.86	0.0191
									463.479	0.000349071	463.479	0.000275243	460.838	0.000557844	469.943	0.01907
									463.699	0.000348211	463.699	0.00027488	461.039	0.000546321	470.08	0.01903
									463.919	0.00034735	463.919	0.000274518	461.058	0.000545234	470.3	0.01897
									464.139	0.000346489	464.139	0.000274158	461.278	0.000532661	470.5	0.01891
									464.359	0.000345628	464.359	0.0002738	461.498	0.000520124	470.52	0.01891
									464.579	0.000344768	464.579	0.000273443	461.596	0.000514585	470.74	0.01884
									464.799	0.000343907	464.799	0.000273088	461.718	0.000507623	470.96	0.01878
									465.019	0.000343046	465.019	0.000272735	461.938	0.000495159	471.057	0.01875
									465.239	0.000342186	465.239	0.000272384	462.152	0.000483076	471.18	0.01871
									465.459	0.000341325	465.459	0.000272034	462.158	0.000482731	471.4	0.01864
									465.679	0.000340464	465.679	0.000271685	462.378	0.000470339	471.613	0.01858
									465.899	0.000339604	465.899	0.000271339	462.599	0.000457984	471.62	0.01858
									466.119	0.000338743	466.119	0.000270994	462.709	0.000451804	471.84	0.01851
									466.339	0.000337882	466.339	0.000270651	462.819	0.000445664	472.06	0.01844
									466.559	0.000337021	466.559	0.000270309	463.039	0.000433382	472.17	0.01841
									466.779	0.000336161	466.779	0.000269969	463.259	0.000421135	472.281	0.01837
									466.999	0.0003353	466.999	0.000269631	463.265	0.000420765	472.501	0.0183
									467.219	0.000334439	467.219	0.000269294	463.479	0.000408925	472.721	0.01823
									467.44	0.000333579	467.44	0.000268959	463.699	0.000396752	472.726	0.01823
									467.66	0.000332718	467.66	0.000268625	463.822	0.000389959	472.941	0.01816
									467.88	0.000331857	467.88	0.000268293	463.919	0.000384614	473.161	0.01809
									468.1	0.000330997	468.1	0.000267963	464.139	0.000372513	473.283	0.01805
									468.32	0.000330136	468.32	0.000267634	464.359	0.000360449	473.381	0.01801
									468.54	0.000329275	468.54	0.000267307	464.378	0.00035938	473.601	0.01794
									468.76	0.000328415	468.76	0.000266981	464.579	0.000348421	473.821	0.01787
									468.98	0.000327554	468.98	0.000266657	464.799	0.000336429	473.839	0.01786
									469.2	0.000326693	469.2	0.000266334	464.935	0.00032904	474.041	0.01779
									469.42	0.000325832	469.42	0.000266013	465.019	0.000324474	474.261	0.01772
									469.64	0.000324972	469.64	0.000265694	465.239	0.000312555	474.396	0.01767
									469.86	0.000324111	469.86	0.000265376	465.459	0.000300673	474.481	0.01764
									470.08	0.00032325	470.08	0.000265059	465.491	0.000298932	474.701	0.01757
									470.3	0.00032239	470.3	0.000264744	465.679	0.000288827	474.921	0.01749
									470.52	0.000321529	470.52	0.000264431	465.899	0.000277017	474.952	0.01748
									470.74	0.000320668	470.74	0.000264119	466.048	0.000269057	475.141	0.01741
									470.96	0.000319808	470.96	0.000263808	466.119	0.000265244	475.361	0.01733
									471.18	0.000318947	471.18	0.000263499	466.339	0.000253508	475.509	0.01728
									471.4	0.000318086	471.4	0.000263192	466.559	0.000241807	475.581	0.01725
									471.62	0.000317226	471.62	0.000262886	466.604	0.000239416	475.801	0.01717
									471.84	0.000316365	471.84	0.000262581	466.779	0.000230144	476.021	0.01709
									472.06	0.000315504	472.06	0.000262278	466.999	0.000218516	476.065	0.01708
									472.281	0.000314644	472.281	0.000261976	467.161	0.000210007	476.241	0.01701
									472.501	0.000313783	472.501	0.000261676	467.219	0.000206925	476.461	0.01693
									472.721	0.000312922	472.721	0.000261377	467.44	0.000195371	476.622	0.01687
									472.941	0.000312062	472.941	0.000261079	467.66	0.000183853	476.681	0.01685
									473.161	0.000311201	473.161	0.000260783	467.717	0.000180826	476.901	0.01676
									473.381	0.00031034	473.381	0.000260489	467.88	0.000172371	477.122	0.01668
									473.601	0.00030948	473.601	0.000260195	468.1	0.000160926	477.178	0.01666
									473.821	0.000308619	473.821	0.000259903	468.274	0.000151883	477.342	0.0166
									474.041	0.000307758	474.041	0.000259613	468.32	0.000149517	477.562	0.01651
									474.261	0.000306898	474.261	0.000259324	468.54	0.000138144	477.735	0.01644
									474.481	0.000306037	474.481	0.000259036	468.76	0.000126808	477.782	0.01643
									474.701	0.000305176	474.701	0.00025875	468.83	0.000123173	478.002	0.01634
									474.921	0.000304316	474.921	0.000258465	468.98	0.000115508	478.222	0.01625
									475.141	0.000303455	475.141	0.000258181	469.2	0.000104245	478.291	0.01623
									475.361	0.000302594	475.361	0.000257899	469.387	9.46955e-05	478.442	0.01617
									475.581	0.000301734	475.581	0.000257618	469.42	9.30176e-05	478.662	0.01608
									475.801	0.000300873	475.801	0.000257339	469.64	8.18268e-05	478.848	0.016
									476.021	0.000300012	476.021	0.00025706	469.86	7.06724e-05	478.882	0.01599
									476.241	0.000299152	476.241	0.000256783	469.943	6.64504e-05	479.102	0.0159
									476.461	0.000298291	476.461	0.000256508	470.08	5.95542e-05	479.322	0.01581
									476.681	0.00029743	476.681	0.000256233	470.3	4.84724e-05	479.404	0.01577
									476.901	0.00029657	476.901	0.00025596	470.5	3.84323e-05	479.542	0.01572
									477.122	0.000295709	477.122	0.000255689	470.52	3.74268e-05	479.762	0.01563
									477.342	0.000294848	477.342	0.000255418	470.74	2.64175e-05	479.961	0.01554
									477.562	0.000293988	477.562	0.000255149	470.96	1.54444e-05	479.982	0.01553
									477.782	0.000293127	477.782	0.000254881	471.057	1.06513e-05	480.202	0.01544
									478.002	0.000292266	478.002	0.000254615	471.18	4.50756e-06	480.422	0.01535
									478.222	0.000291406	478.222	0.00025435	471.4	-6.39306e-06	480.517	0.01531
									478.442	0.000290545	478.442	0.000254086	471.613	-1.6898e-05	480.642	0.01525
									478.662	0.000289684	478.662	0.000253823	471.62	-1.72575e-05	480.862	0.01516
									478.882	0.000288824	478.882	0.000253561	471.84	-2.80857e-05	481.074	0.01507
									479.102	0.000287963	479.102	0.000253301	472.06	-3.88778e-05	481.082	0.01506
									479.322	0.000287102	479.322	0.000253042	472.17	-4.4216e-05	481.302	0.01497
									479.542	0.000286242	479.542	0.000252784	472.281	-4.96338e-05	481.522	0.01487
									479.762	0.000285381	479.762	0.000252528	472.501	-6.03536e-05	481.63	0.01482
									479.982	0.00028452	479.982	0.000252272	472.721	-7.10374e-05	481.743	0.01477
									480.202	0.00028366	480.202	0.000252018	472.726	-7.13078e-05	481.963	0.01467
									480.422	0.000282799	480.422	0.000251765	472.941	-8.16851e-05	482.183	0.01458
									480.642	0.000281938	480.642	0.000251514	473.161	-9.22967e-05	482.187	0.01457
									480.862	0.000281078	480.862	0.000251263	473.283	-9.81639e-05	482.403	0.01448
									481.082	0.000280217	481.082	0.000251014	473.381	-0.000102872	482.623	0.01438
									481.302	0.000279356	481.302	0.000250766	473.601	-0.000113412	482.743	0.01432
									481.522	0.000278496	481.522	0.000250519	473.821	-0.000123916	482.843	0.01428
									481.743	0.000277635	481.743	0.000250273	473.839	-0.00012479	483.063	0.01417
									481.963	0.000276774	481.963	0.000250028	474.041	-0.000134383	483.283	0.01407
									482.183	0.000275914	482.183	0.000249785	474.261	-0.000144815	483.3	0.01406
									482.403	0.000275053	482.403	0.000249542	474.396	-0.000151186	483.503	0.01397
									482.623	0.000274192	482.623	0.000249301	474.481	-0.000155211	483.723	0.01387
									482.843	0.000273332	482.843	0.000249061	474.701	-0.000165571	483.857	0.0138
									483.063	0.000272471	483.063	0.000248822	474.921	-0.000175895	483.943	0.01376
									483.283	0.00027161	483.283	0.000248585	474.952	-0.000177352	484.163	0.01366
									483.503	0.00027075	483.503	0.000248348	475.141	-0.000186183	484.383	0.01355
									483.723	0.000269889	483.723	0.000248113	475.361	-0.000196436	484.413	0.01354
									483.943	0.000269029	483.943	0.000247878	475.509	-0.000203294	484.603	0.01345
									484.163	0.000268168	484.163	0.000247645	475.581	-0.000206653	484.823	0.01334
									484.383	0.000267307	484.383	0.000247413	475.801	-0.000216834	484.97	0.01327
									484.603	0.000266447	484.603	0.000247182	476.021	-0.000226979	485.043	0.01323
									484.823	0.000265586	484.823	0.000246952	476.065	-0.000229003	485.263	0.01313
									485.043	0.000264725	485.043	0.000246723	476.241	-0.000237089	485.483	0.01302
									485.263	0.000263865	485.263	0.000246496	476.461	-0.000247163	485.526	0.013
									485.483	0.000263004	485.483	0.000246269	476.622	-0.000254484	485.703	0.01291
									485.703	0.000262143	485.703	0.000246043	476.681	-0.000257201	485.923	0.0128
									485.923	0.000261283	485.923	0.000245819	476.901	-0.000267204	486.083	0.01272
									486.143	0.000260422	486.143	0.000245595	477.122	-0.000277171	486.143	0.01269
									486.363	0.000259561	486.363	0.000245373	477.178	-0.000279737	486.363	0.01258
									486.584	0.000258701	486.584	0.000245152	477.342	-0.000287103	486.584	0.01247
									486.804	0.00025784	486.804	0.000244932	477.562	-0.000297	486.639	0.01244
									487.024	0.000256979	487.024	0.000244712	477.735	-0.000304767	486.804	0.01236
									487.244	0.000256119	487.244	0.000244494	477.782	-0.000306861	487.024	0.01224
									487.464	0.000255258	487.464	0.000244277	478.002	-0.000316686	487.196	0.01215
									487.684	0.000254397	487.684	0.000244061	478.222	-0.000326477	487.244	0.01213
									487.904	0.000253537	487.904	0.000243846	478.291	-0.000329567	487.464	0.01202
									488.124	0.000252676	488.124	0.000243632	478.442	-0.000336232	487.684	0.0119
									488.344	0.000251816	488.344	0.000243419	478.662	-0.000345951	487.752	0.01187
									488.564	0.000250955	488.564	0.000243207	478.848	-0.000354141	487.904	0.01179
									488.784	0.000250094	488.784	0.000242996	478.882	-0.000355636	488.124	0.01167
									489.004	0.000249234	489.004	0.000242786	479.102	-0.000365285	488.309	0.01157
									489.224	0.000248373	489.224	0.000242577	479.322	-0.000374899	488.344	0.01156
									489.444	0.000247512	489.444	0.000242369	479.404	-0.00037849	488.564	0.01144
									489.664	0.000246652	489.664	0.000242162	479.542	-0.000384478	488.784	0.01132
									489.884	0.000245791	489.884	0.000241956	479.762	-0.000394022	488.865	0.01128
									490.104	0.00024493	490.104	0.000241751	479.961	-0.000402614	489.004	0.0112
									490.324	0.00024407	490.324	0.000241547	479.982	-0.000403531	489.224	0.01108
									490.544	0.000243209	490.544	0.000241344	480.202	-0.000413005	489.422	0.01098
									490.764	0.000242348	490.764	0.000241142	480.422	-0.000422444	489.444	0.01097
									490.984	0.000241488	490.984	0.000240941	480.517	-0.000426519	489.664	0.01085
									491.204	0.000240627	491.204	0.00024074	480.642	-0.000431848	489.884	0.01073
									491.425	0.000239767	491.425	0.000240541	480.862	-0.000441217	489.978	0.01067
									491.645	0.000238906	491.645	0.000240343	481.074	-0.000450197	490.104	0.01061
									491.865	0.000238045	491.865	0.000240145	481.082	-0.000450551	490.324	0.01048
									492.085	0.000237185	492.085	0.000239949	481.302	-0.000459851	490.535	0.01037
									492.305	0.000236324	492.305	0.000239754	481.522	-0.000469115	490.544	0.01036
									492.525	0.000235463	492.525	0.000239559	481.63	-0.000473652	490.764	0.01024
									492.745	0.000234603	492.745	0.000239365	481.743	-0.000478346	490.984	0.01012
									492.965	0.000233742	492.965	0.000239173	481.963	-0.000487541	491.091	0.01006
									493.185	0.000232881	493.185	0.000238981	482.183	-0.000496702	491.204	0.00999
									493.405	0.000232021	493.405	0.00023879	482.187	-0.000496885	491.425	0.00987
									493.625	0.00023116	493.625	0.0002386	482.403	-0.000505828	491.645	0.00974
									493.845	0.000230299	493.845	0.000238411	482.623	-0.00051492	491.648	0.00974
									494.065	0.000229439	494.065	0.000238223	482.743	-0.000519897	491.865	0.00962
									494.285	0.000228578	494.285	0.000238036	482.843	-0.000523978	492.085	0.00949
									494.505	0.000227718	494.505	0.000237849	483.063	-0.000533001	492.204	0.00942
									494.725	0.000226857	494.725	0.000237664	483.283	-0.000541989	492.305	0.00937
									494.945	0.000225996	494.945	0.000237479	483.3	-0.000542689	492.525	0.00924
									495.165	0.000225136	495.165	0.000237295	483.503	-0.000550944	492.745	0.00911
									495.385	0.000224275	495.385	0.000237113	483.723	-0.000559864	492.761	0.0091
									495.605	0.000223414	495.605	0.000236931	483.857	-0.000565266	492.965	0.00899
									495.825	0.000222554	495.825	0.000236749	483.943	-0.00056875	493.185	0.00886
									496.045	0.000221693	496.045	0.000236569	484.163	-0.000577602	493.317	0.00878
									496.266	0.000220832	496.266	0.00023639	484.383	-0.000586419	493.405	0.00873
									496.486	0.000219972	496.486	0.000236211	484.413	-0.000587621	493.625	0.0086
									496.706	0.000219111	496.706	0.000236034	484.603	-0.000595203	493.845	0.00847
									496.926	0.00021825	496.926	0.000235857	484.823	-0.000603953	493.874	0.00845
									497.146	0.00021739	497.146	0.000235681	484.97	-0.000609757	494.065	0.00834
									497.366	0.000216529	497.366	0.000235506	485.043	-0.000612669	494.285	0.00821
									497.586	0.000215669	497.586	0.000235331	485.263	-0.00062135	494.43	0.00812
									497.806	0.000214808	497.806	0.000235158	485.483	-0.000629998	494.505	0.00808
									498.026	0.000213947	498.026	0.000234985	485.526	-0.000631681	494.725	0.00794
									498.246	0.000213087	498.246	0.000234813	485.703	-0.000638613	494.945	0.00781
									498.466	0.000212226	498.466	0.000234642	485.923	-0.000647193	494.987	0.00779
									498.686	0.000211365	498.686	0.000234472	486.083	-0.000653385	495.165	0.00768
									498.906	0.000210505	498.906	0.000234303	486.143	-0.00065574	495.385	0.00755
									499.126	0.000209644	499.126	0.000234134	486.363	-0.000664253	495.543	0.00745
									499.346	0.000208783	499.346	0.000233966	486.584	-0.000672733	495.605	0.00741
									499.566	0.000207923	499.566	0.000233799	486.639	-0.000674873	495.825	0.00728
									499.786	0.000207062	499.786	0.000233633	486.804	-0.000681179	496.045	0.00714
									500.006	0.000206202	500.006	0.000233468	487.024	-0.000689592	496.1	0.00711
									500.226	0.000205341	500.226	0.000233303	487.196	-0.000696148	496.266	0.00701
									500.446	0.00020448	500.446	0.000233139	487.244	-0.000697971	496.486	0.00687
									500.666	0.00020362	500.666	0.000232976	487.464	-0.000706317	496.657	0.00677
									500.887	0.000202759	500.887	0.000232814	487.684	-0.00071463	496.706	0.00674
									501.107	0.000201898	501.107	0.000232652	487.752	-0.000717209	496.926	0.0066
									501.327	0.000201038	501.327	0.000232491	487.904	-0.00072291	497.146	0.00646
									501.547	0.000200177	501.547	0.000232331	488.124	-0.000731156	497.213	0.00642
									501.767	0.000199316	501.767	0.000232172	488.309	-0.000738058	497.366	0.00632
									501.987	0.000198456	501.987	0.000232014	488.344	-0.000739369	497.586	0.00619
									502.207	0.000197595	502.207	0.000231856	488.564	-0.00074755	497.77	0.00607
									502.427	0.000196735	502.427	0.000231699	488.784	-0.000755697	497.806	0.00605
									502.647	0.000195874	502.647	0.000231543	488.865	-0.0007587	498.026	0.00591
									502.867	0.000195013	502.867	0.000231387	489.004	-0.000763811	498.246	0.00577
									503.087	0.000194153	503.087	0.000231233	489.224	-0.000771893	498.326	0.00572
									503.307	0.000193292	503.307	0.000231079	489.422	-0.000779127	498.466	0.00563
									503.527	0.000192431	503.527	0.000230925	489.444	-0.000779942	498.686	0.00549
									503.747	0.000191571	503.747	0.000230773	489.664	-0.000787958	498.883	0.00537
									503.967	0.00019071	503.967	0.000230621	489.884	-0.000795941	498.906	0.00535
									504.187	0.000189849	504.187	0.00023047	489.978	-0.000799345	499.126	0.00521
									504.407	0.000188989	504.407	0.00023032	490.104	-0.000803892	499.346	0.00507
									504.627	0.000188128	504.627	0.00023017	490.324	-0.00081181	499.439	0.00501
									504.847	0.000187268	504.847	0.000230021	490.535	-0.000819358	499.566	0.00493
									505.067	0.000186407	505.067	0.000229873	490.544	-0.000819696	499.786	0.00478
									505.287	0.000185546	505.287	0.000229725	490.764	-0.000827549	499.996	0.00465
									505.507	0.000184686	505.507	0.000229579	490.984	-0.00083537	500.006	0.00464
									505.728	0.000183825	505.728	0.000229432	491.091	-0.00083916	500.226	0.0045
									505.948	0.000182964	505.948	0.000229287	491.204	-0.000843159	500.446	0.00436
									506.168	0.000182104	506.168	0.000229142	491.425	-0.000850915	500.552	0.00429
									506.388	0.000181243	506.388	0.000228998	491.645	-0.000858639	500.666	0.00421
									506.608	0.000180382	506.608	0.000228855	491.648	-0.000858756	500.887	0.00407
									506.828	0.000179522	506.828	0.000228712	491.865	-0.000866332	501.107	0.00392
									507.048	0.000178661	507.048	0.00022857	492.085	-0.000873992	501.109	0.00392
									507.268	0.000177801	507.268	0.000228429	492.204	-0.000878146	501.327	0.00378
									507.488	0.00017694	507.488	0.000228288	492.305	-0.00088162	501.547	0.00364
									507.708	0.000176079	507.708	0.000228148	492.525	-0.000889216	501.665	0.00356
									507.928	0.000175219	507.928	0.000228009	492.745	-0.000896781	501.767	0.00349
									508.148	0.000174358	508.148	0.00022787	492.761	-0.000897333	501.987	0.00334
									508.368	0.000173497	508.368	0.000227732	492.965	-0.000904313	502.207	0.0032
									508.588	0.000172637	508.588	0.000227595	493.185	-0.000911814	502.222	0.00319
									508.808	0.000171776	508.808	0.000227458	493.317	-0.000916316	502.427	0.00305
									509.028	0.000170915	509.028	0.000227322	493.405	-0.000919284	502.647	0.00291
									509.248	0.000170055	509.248	0.000227187	493.625	-0.000926722	502.778	0.00282
									509.468	0.000169194	509.468	0.000227052	493.845	-0.000934128	502.867	0.00276
									509.688	0.000168334	509.688	0.000226918	493.874	-0.000935101	503.087	0.00261
									509.908	0.000167473	509.908	0.000226785	494.43	-0.000953681	503.307	0.00246
									510.128	0.000166612	510.128	0.000226652	494.987	-0.000972061	503.335	0.00245
									510.348	0.000165752	510.348	0.00022652	495.543	-0.000990243	503.527	0.00232
									510.569	0.000164891	510.569	0.000226388	496.1	-0.00101	503.747	0.00217
									510.789	0.00016403	510.789	0.000226257	496.657	-0.00103	503.891	0.00207
									511.009	0.00016317	511.009	0.000226127	497.213	-0.00104	503.967	0.00202
									511.229	0.000162309	511.229	0.000225997	497.77	-0.00106	504.187	0.00187
									511.449	0.000161448	511.449	0.000225868	498.326	-0.00108	504.407	0.00172
									511.669	0.000160588	511.669	0.00022574	498.883	-0.0011	504.448	0.00169
									511.889	0.000159727	511.889	0.000225612	499.439	-0.00111	504.627	0.00157
									512.109	0.000158867	512.109	0.000225485	499.996	-0.00113	504.847	0.00142
									512.329	0.000158006	512.329	0.000225358	500.552	-0.00115	505.004	0.00132
									512.549	0.000157145	512.549	0.000225232	501.109	-0.00116	505.067	0.00127
									512.769	0.000156285	512.769	0.000225106	501.665	-0.00118	505.287	0.00112
									512.989	0.000155424	512.989	0.000224982	502.222	-0.00119	505.507	0.000973263
									513.209	0.000154563	513.209	0.000224857	502.778	-0.00121	505.561	0.00093673
									513.429	0.000153703	513.429	0.000224734	503.335	-0.00122	505.728	0.00082272
									513.649	0.000152842	513.649	0.000224611	503.891	-0.00124	505.948	0.000671935
									513.869	0.000151981	513.869	0.000224488	504.448	-0.00126	506.117	0.000555391
									514.089	0.000151121	514.089	0.000224366	505.004	-0.00127	506.168	0.000520913
									514.309	0.00015026	514.309	0.000224245	505.561	-0.00128	506.388	0.000369661
									514.529	0.0001494	514.529	0.000224124	506.117	-0.0013	506.608	0.000218183
									514.749	0.000148539	514.749	0.000224004	506.674	-0.00131	506.674	0.000172497
									514.969	0.000147678	514.969	0.000223885	507.231	-0.00133	507.231	-0.000211725
									515.189	0.000146818	515.189	0.000223766	507.787	-0.00134	507.787	-0.000597254
									515.41	0.000145957	515.41	0.000223647	508.344	-0.00136	508.344	-0.000984
									515.63	0.000145096	515.63	0.000223529	508.9	-0.00137	508.9	-0.00137
									515.85	0.000144236	515.85	0.000223412	509.457	-0.00138	509.457	-0.00176
									516.07	0.000143375	516.07	0.000223295	510.013	-0.0014	510.013	-0.00215
									516.29	0.000142515	516.29	0.000223179	510.57	-0.00141	510.57	-0.00254
									516.51	0.000141654	516.51	0.000223063	511.126	-0.00142	511.126	-0.00293
									516.73	0.000140793	516.73	0.000222948	511.683	-0.00144	511.683	-0.00333
									516.95	0.000139933	516.95	0.000222834	512.239	-0.00145	512.239	-0.00372
									517.17	0.000139072	517.17	0.00022272	512.796	-0.00146	512.796	-0.00411
									517.39	0.000138211	517.39	0.000222606	513.352	-0.00147	513.352	-0.0045
									517.61	0.000137351	517.61	0.000222493	513.909	-0.00149	513.909	-0.0049
									517.83	0.00013649	517.83	0.000222381	514.465	-0.0015	514.465	-0.00529
									518.05	0.000135629	518.05	0.000222269	515.022	-0.00151	515.022	-0.00569
									518.27	0.000134769	518.27	0.000222158	515.578	-0.00152	515.578	-0.00608
									518.49	0.000133908	518.49	0.000222047	516.135	-0.00153	516.135	-0.00648
									518.71	0.000133048	518.71	0.000221937	516.691	-0.00155	516.691	-0.00687
									518.93	0.000132187	518.93	0.000221827	517.248	-0.00156	517.248	-0.00726
									519.15	0.000131326	519.15	0.000221718	517.804	-0.00157	517.804	-0.00766
									519.37	0.000130466	519.37	0.000221609	518.361	-0.00158	518.361	-0.00805
									519.59	0.000129605	519.59	0.000221501	518.917	-0.00159	518.917	-0.00844
									519.81	0.000128744	519.81	0.000221393	519.474	-0.0016	519.474	-0.00883
									520.03	0.000127884	520.03	0.000221286	520.03	-0.00161	520.03	-0.00923
