# Supplementary material for: Direct time-resolved observation of surface-bound carbon dioxide radical anions on metallic nanocatalysts
Source: Nat Commun. 2023 Nov 6;14:7116. doi: 10.1038/s41467-023-42936-6 (PMC10628153; doi:10.1038/s41467-023-42936-6)
Supplement: Supplementary file 4 — Source Data [file 41467_2023_42936_MOESM4_ESM.zip › Source Data/Figure 2/Figure 2c.xlsx]

## Sheet: Sheet1
Figure 2c
raw data							fitting data
-165.2	-0.00017908	-165.2	0.00236	-167.3	0.00241		0.9338	0.00339	0.7596	-8.63288e-05	2.2291	0.00414		-161.1	0.000286648	-161.1	0.00026892	-161.2	-0.000903782
-163.2	0.00054692	-163.2	0.00181	-165.3	0.00134		0.973	0.00346	0.7695	0.000152786	2.2683	0.00429		-160.778	0.000286648	-160.78	0.00026892	-160.878	-0.000903782
-161.1	0.00111	-161.1	0.00222	-163.2	-0.00051405		1.0123	0.00353	0.7794	0.000387978	2.3076	0.00443		-159.1	0.000286648	-159.1	0.00026892	-159.1	-0.000903782
-159.1	0.0011	-159.1	0.00307	-161.2	0.000418182		1.0515	0.0036	0.7893	0.000619313	2.3468	0.00458		-157	0.000286648	-157	0.00026892	-157	-0.000903782
-157	0.00099462	-157	0.00352	-159.1	-5.28926e-05		1.0908	0.00367	0.7993	0.000849133	2.3861	0.00472		-154.9	0.000286648	-154.9	0.00026892	-155	-0.000903782
-154.9	8.954e-05	-154.9	0.00226	-157	0.00244		1.13	0.00373	0.8092	0.00107	2.4254	0.00486		-152.9	0.000286648	-152.9	0.00026892	-152.9	-0.000903782
-152.9	-0.00014036	-152.9	0.0008096	-155	3.47107e-05		1.1693	0.0038	0.8191	0.00129	2.4646	0.00501		-150.8	0.000286648	-150.8	0.00026892	-150.9	-0.000903782
-150.8	-0.00054692	-150.8	0.00022	-152.9	-0.0013		1.2086	0.00386	0.8291	0.00151	2.5039	0.00515		-148.8	0.000286648	-148.8	0.00026892	-148.8	-0.000903782
-148.8	-0.00019118	-148.8	0.00022	-150.9	0.000426446		1.2478	0.00393	0.839	0.00172	2.5431	0.00529		-146.7	0.000286648	-146.7	0.00026892	-146.8	-0.000903782
-146.7	0.000242	-146.7	0.00189	-148.8	-0.000461157		1.2871	0.00399	0.8489	0.00193	2.5824	0.00543		-144.7	0.000286648	-144.7	0.00026892	-144.7	-0.000903782
-144.7	0.00129	-144.7	-0.0004752	-146.8	-0.00137		1.3263	0.00406	0.8589	0.00214	2.6216	0.00556		-142.6	0.000286648	-142.6	0.00026892	-142.7	-0.000903782
-142.6	0.00044528	-142.6	-0.0007414	-144.7	0.00145		1.3656	0.00412	0.8688	0.00234	2.6609	0.0057		-140.6	0.000286648	-142.046	0.00026892	-140.6	-0.000903782
-140.6	0.00039446	-140.6	-0.00158	-142.7	0.00301		1.4048	0.00418	0.8788	0.00255	2.7002	0.00584		-138.5	0.000286648	-141.885	0.00026892	-138.6	-0.000903782
-138.5	0.00012826	-138.5	0.0004862	-140.6	0.00132		1.4441	0.00424	0.8887	0.00274	2.7394	0.00597		-136.5	0.000286648	-141.725	0.00026892	-136.5	-0.000903782
-136.5	0.00125	-136.5	0.0006248	-138.6	0.000904132		1.4833	0.0043	0.8987	0.00294	2.7787	0.00611		-134.4	0.000286648	-141.565	0.00026892	-134.5	-0.000903782
-134.4	0.00105	-134.4	-0.0009966	-136.5	-0.000591736		1.5226	0.00436	0.9086	0.00313	2.8179	0.00624		-132.4	0.000286648	-141.405	0.00026892	-132.4	-0.000903782
-132.4	0.000242	-132.4	-0.00116	-134.5	0.0014		1.5618	0.00442	0.9186	0.00331	2.8572	0.00638		-130.3	0.000286648	-141.245	0.00026892	-130.4	-0.000903782
-130.3	-0.00042108	-130.3	-0.0006358	-132.4	0.00137		1.6011	0.00448	0.9285	0.0035	2.8965	0.00651		-129.25	0.000286648	-141.085	0.00026892	-128.493	-0.000903782
-128.3	-6.292e-05	-128.3	-0.0007634	-130.4	-0.000383471		1.6403	0.00454	0.9385	0.00368	2.9357	0.00664		-129.089	0.000286648	-140.925	0.00026892	-128.4	-0.000903782
-126.3	-0.0004719	-126.3	-0.0008448	-128.4	-0.0024		1.6796	0.0046	0.9485	0.00386	2.975	0.00677		-128.928	0.000286648	-140.765	0.00026892	-128.332	-0.000903782
-124.2	-0.000242	-124.2	-0.0001496	-126.3	-0.00558		1.7188	0.00466	0.9584	0.00403	3.0143	0.0069		-128.767	0.000286648	-140.604	0.00026892	-128.171	-0.000903782
-122.2	-0.00125	-122.2	0.00292	-124.3	-0.00393		1.7581	0.00471	0.9684	0.00421	3.0535	0.00703		-128.606	0.000286648	-140.6	0.00026892	-128.01	-0.000903782
-120.1	-0.00148	-120.1	0.00204	-122.2	-0.00314		1.77831	0.00474	0.9784	0.00438	3.0928	0.00716		-128.446	0.000286648	-140.444	0.00026892	-127.849	-0.000903782
-118.1	-0.00111	-118.1	0.0007766	-120.2	-0.00279		1.7973	0.00477	0.9883	0.00454	3.1321	0.00729		-128.3	0.000286648	-140.284	0.00026892	-127.688	-0.000903782
-116	-0.00087846	-116	0.000869	-118.1	-0.000573554		1.8366	0.00483	0.9983	0.00471	3.166	0.0074		-128.285	0.000286648	-140.124	0.00026892	-127.527	-0.000903782
-114	-0.00034364	-114	-0.00141	-116.1	0.0019		1.8758	0.00488	1.0083	0.00487	3.1714	0.00742		-128.124	0.000286648	-139.964	0.00026892	-127.365	-0.000903782
-111.9	-0.00153	-111.9	-0.00268	-114	0.00283		1.9151	0.00494	1.0183	0.00503	3.2106	0.00754		-127.963	0.000286648	-139.804	0.00026892	-127.204	-0.000903782
-109.9	-0.00038236	-109.9	-0.00204	-112	0.00123		1.9543	0.00499	1.0283	0.00519	3.2499	0.00767		-127.802	0.000286648	-139.644	0.00026892	-127.043	-0.000903782
-107.8	6.292e-05	-107.8	-0.00193	-109.9	0.000757025		1.9936	0.00504	1.0382	0.00534	3.2892	0.00779		-127.641	0.000286648	-139.484	0.00026892	-126.882	-0.000903782
-105.8	0.00112	-105.8	-0.00271	-107.9	4.29752e-05		2.0328	0.0051	1.0482	0.00549	3.3284	0.00792		-127.48	0.000286648	-139.323	0.00026892	-126.721	-0.000903782
-103.8	0.00129	-103.8	-0.0024	-105.9	0.00109		2.0721	0.00515	1.0582	0.00564	3.3677	0.00804		-127.32	0.000286648	-139.163	0.00026892	-126.56	-0.000903782
-101.7	0.00068728	-101.7	-0.00266	-103.8	-0.00105		2.1113	0.0052	1.0682	0.00579	3.407	0.00816		-127.159	0.000286648	-139.003	0.00026892	-126.399	-0.000903782
-99.7	0.00043318	-99.7	-0.0007876	-101.8	-0.00172		2.1506	0.00525	1.0782	0.00593	3.4463	0.00828		-126.998	0.000286648	-138.843	0.00026892	-126.3	-0.000903782
-97.6	0.00054692	-97.6	-0.0016	-99.7	-0.000808264		2.1898	0.0053	1.0882	0.00607	3.4856	0.0084		-126.837	0.000286648	-138.683	0.00026892	-126.238	-0.000903782
-95.6	0.00122	-95.6	-0.00139	-97.7	-0.00111		2.2291	0.00535	1.0982	0.00621	3.5248	0.00852		-126.676	0.000286648	-138.523	0.00026892	-126.077	-0.000903782
-93.5	-0.00030492	-93.5	-0.00264	-95.6	-1.81818e-05		2.2683	0.0054	1.1082	0.00635	3.5641	0.00864		-126.515	0.000286648	-138.5	0.00026892	-125.915	-0.000903782
-91.5	0.00043318	-91.5	-0.00102	-93.6	8.76033e-05		2.3076	0.00545	1.1182	0.00649	3.6034	0.00876		-126.354	0.000286648	-138.363	0.00026892	-125.754	-0.000903782
-89.5	-0.00037026	-89.5	-0.00191	-91.6	-0.00264		2.3468	0.0055	1.1282	0.00662	3.6427	0.00888		-126.3	0.000286648	-138.203	0.00026892	-125.593	-0.000903782
-87.4	0.00052272	-87.4	-0.00128	-89.5	0.0002		2.3861	0.00555	1.1382	0.00675	3.682	0.009		-126.194	0.000286648	-138.042	0.00026892	-125.432	-0.000903782
-85.4	-0.00029282	-85.4	-0.000231	-87.5	0.00421		2.4254	0.0056	1.1482	0.00688	3.7213	0.00912		-126.033	0.000286648	-137.882	0.00026892	-125.271	-0.000903782
-83.3	0.00068728	-83.3	-0.0009042	-85.4	0.00289		2.4646	0.00565	1.1583	0.00701	3.7606	0.00923		-125.872	0.000286648	-137.722	0.00026892	-125.11	-0.000903782
-81.3	0.00029282	-81.3	-0.00416	-83.4	0.00205		2.5039	0.00569	1.1683	0.00713	3.7999	0.00935		-125.711	0.000286648	-137.562	0.00026892	-124.949	-0.000903782
-79.3	5.082e-05	-79.3	-0.00292	-81.4	-0.00229		2.5431	0.00574	1.1783	0.00725	3.8392	0.00946		-125.55	0.000286648	-137.402	0.00026892	-124.788	-0.000903782
-77.2	-0.00063646	-77.2	-2.42e-05	-79.3	4.29752e-05		2.5824	0.00579	1.1883	0.00737	3.8784	0.00958		-125.389	0.000286648	-137.242	0.00026892	-124.626	-0.000903782
-75.2	-0.00135	-75.2	-0.00132	-77.3	3.47107e-05		2.6216	0.00583	1.1983	0.00749	3.9177	0.00969		-125.228	0.000286648	-137.082	0.00026892	-124.465	-0.000903782
-73.1	-0.00021538	-73.1	-0.0028	-75.2	-0.00154		2.62282	0.00583	1.2084	0.00761	3.957	0.0098		-125.067	0.000286648	-136.922	0.00026892	-124.304	-0.000903782
-71.1	0.00155	-71.1	-0.0021	-73.2	0.000477686		2.6609	0.00588	1.2184	0.00772	3.9963	0.00991		-124.907	0.000286648	-136.761	0.00026892	-124.3	-0.000903782
-69.1	0.0013	-69.1	-0.00254	-71.2	0.00235		2.7002	0.00592	1.2284	0.00784	4.0356	0.01002		-124.746	0.000286648	-136.601	0.00026892	-124.143	-0.000903782
-67	0.0009801	-67	-0.00188	-69.1	0.00304		2.7394	0.00597	1.2385	0.00795	4.0749	0.01014		-124.585	0.000286648	-136.5	0.00026892	-123.982	-0.000903782
-65	-8.954e-05	-65	-0.00102	-67.1	0.00101		2.7787	0.00601	1.2485	0.00806	4.1029	0.01021		-124.424	0.000286648	-136.441	0.00026892	-123.821	-0.000903782
-62.9	0.00208	-62.9	-0.00128	-65	0.000626446		2.8179	0.00606	1.2585	0.00816	4.1142	0.01025		-124.263	0.000286648	-136.281	0.00026892	-123.66	-0.000903782
-60.9	-6.292e-05	-60.9	-0.00105	-63	-0.00227		2.8572	0.0061	1.2686	0.00827	4.1536	0.01035		-124.2	0.000286648	-136.121	0.00026892	-123.499	-0.000903782
-58.9	-0.00078892	-58.9	-0.00144	-61	-0.00161		2.8965	0.00614	1.2786	0.00837	4.1929	0.01046		-124.102	0.000286648	-135.961	0.00026892	-123.338	-0.000903782
-56.8	-0.0004719	-56.8	-0.00229	-58.9	-0.00145		2.9357	0.00618	1.2887	0.00848	4.2322	0.01057		-123.941	0.000286648	-135.801	0.00026892	-123.176	-0.000903782
-54.8	-0.00016456	-54.8	-0.00172	-56.9	-0.00251		2.975	0.00623	1.2987	0.00858	4.2715	0.01068		-123.781	0.000286648	-135.641	0.00026892	-123.015	-0.000903782
-52.8	3.872e-05	-52.8	-0.0015	-54.9	-0.00256		3.0143	0.00627	1.3087	0.00868	4.3108	0.01079		-123.62	0.000286648	-135.481	0.00026892	-122.854	-0.000903782
-50.7	0.00057354	-50.7	-0.00171	-52.8	-0.0011		3.0535	0.00631	1.3188	0.00877	4.3501	0.01089		-123.459	0.000286648	-135.32	0.00026892	-122.693	-0.000903782
-48.7	0.00137	-48.7	0.00112	-50.8	0.000338843		3.0928	0.00635	1.3289	0.00887	4.3894	0.011		-123.298	0.000286648	-135.16	0.00026892	-122.532	-0.000903782
-46.7	0.00054692	-46.7	0.00244	-48.8	0.00104		3.1321	0.00639	1.3389	0.00896	4.4287	0.0111		-123.137	0.000286648	-135	0.00026892	-122.371	-0.000903782
-44.6	-0.00117	-44.6	-0.0006952	-46.7	0.00292		3.1714	0.00643	1.349	0.00906	4.4681	0.01121		-122.976	0.000286648	-134.84	0.00026892	-122.21	-0.000903782
-42.6	-0.00011374	-42.6	-0.00137	-44.7	0.0026		3.2106	0.00647	1.359	0.00915	4.5074	0.01131		-122.815	0.000286648	-134.68	0.00026892	-122.2	-0.000903782
-40.5	-0.00040656	-40.5	-0.0027	-42.6	0.00145		3.2499	0.00651	1.3691	0.00924	4.5467	0.01141		-122.655	0.000286648	-134.52	0.00026892	-122.049	-0.000903782
-38.5	0.0007381	-38.5	-0.00303	-40.6	0.00162		3.2892	0.00655	1.3792	0.00933	4.586	0.01151		-122.494	0.000286648	-134.4	0.00026892	-121.888	-0.000903782
-36.5	-6.292e-05	-36.5	-0.00183	-38.6	0.00156		3.3284	0.00659	1.3892	0.00941	4.6254	0.01162		-122.333	0.000286648	-134.36	0.00026892	-121.726	-0.000903782
-34.4	0.00148	-34.4	-0.0007986	-36.5	0.000722314		3.3677	0.00662	1.3993	0.0095	4.6647	0.01172		-122.2	0.000286648	-134.2	0.00026892	-121.565	-0.000903782
-32.4	0.00169	-32.4	0.00156	-34.5	0.000730579		3.407	0.00666	1.4094	0.00958	4.704	0.01182		-122.172	0.000286648	-134.039	0.00026892	-121.404	-0.000903782
-30.4	0.00155	-30.4	0.0009834	-32.5	0.00123		3.4463	0.0067	1.4194	0.00967	4.7433	0.01192		-122.011	0.000286648	-133.879	0.00026892	-121.243	-0.000903782
-28.3	0.00062436	-28.3	0.00154	-30.4	0.000922314		3.46733	0.00672	1.4295	0.00975	4.7827	0.01202		-121.85	0.000286648	-133.719	0.00026892	-121.082	-0.000903782
-26.3	0.00117	-26.3	0.00066	-28.4	0.000122314		3.4856	0.00674	1.4396	0.00983	4.822	0.01212		-121.689	0.000286648	-133.559	0.00026892	-120.921	-0.000903782
-24.3	0.00042108	-24.3	-0.00145	-26.4	0.000330579		3.5248	0.00677	1.4497	0.00991	4.8614	0.01221		-121.529	0.000286648	-133.399	0.00026892	-120.76	-0.000903782
-22.2	0.00080344	-22.2	-0.0029	-24.3	-0.00111		3.5641	0.00681	1.4597	0.00998	4.9007	0.01231		-121.368	0.000286648	-133.239	0.00026892	-120.599	-0.000903782
-20.2	0.00102	-20.2	-0.00476	-22.3	-0.000330579		3.6034	0.00684	1.4698	0.01006	4.94	0.01241		-121.207	0.000286648	-133.079	0.00026892	-120.437	-0.000903782
-18.2	0.00035574	-18.2	-0.00431	-20.3	0.000495868		3.6427	0.00688	1.4799	0.01013	4.9794	0.01251		-121.046	0.000286648	-132.919	0.00026892	-120.276	-0.000903782
-17.1853	0.000689	-16.1	-0.00136	-18.2	-0.00174		3.682	0.00692	1.49	0.01021	5.0187	0.0126		-120.885	0.000286648	-132.758	0.00026892	-120.2	-0.000903782
-16.9685	-0.000374	-15.5153	0.00232	-16.2	-0.00416		3.7213	0.00695	1.5001	0.01028	5.03979	0.01265		-120.724	0.000286648	-132.598	0.00026892	-120.115	-0.000903782
-16.7518	0.000505	-15.2985	0.00194	-16.1853	3.7e-05		3.7606	0.00698	1.5102	0.01035	5.0581	0.0127		-120.563	0.000286648	-132.438	0.00026892	-119.954	-0.000903782
-16.5352	0.000479	-15.0818	0.00224	-15.9685	0.000668		3.7999	0.00702	1.5203	0.01042	5.0974	0.01279		-120.403	0.000286648	-132.4	0.00026892	-119.793	-0.000903782
-16.3187	0.000916	-14.8652	0.00236	-15.7518	-0.000421		3.8392	0.00705	1.5304	0.01049	5.1368	0.01289		-120.242	0.000286648	-132.278	0.00026892	-119.632	-0.000903782
-16.1023	0.000774	-14.6487	0.00238	-15.5352	0.000568		3.8784	0.00709	1.5405	0.01056	5.1761	0.01298		-120.1	0.000286648	-132.118	0.00026892	-119.471	-0.000903782
-15.886	0	-14.4323	0.000842	-15.3187	0.00376		3.9177	0.00712	1.5506	0.01063	5.2155	0.01307		-120.081	0.000286648	-131.958	0.00026892	-119.31	-0.000903782
-15.6699	-0.000558	-14.216	0.000353	-15.1023	0.00228		3.957	0.00715	1.5607	0.01069	5.2548	0.01316		-119.92	0.000286648	-131.798	0.00026892	-119.149	-0.000903782
-15.4539	-0.000747	-13.9999	8.9e-05	-14.886	0.00106		3.9963	0.00718	1.5708	0.01076	5.2942	0.01326		-119.759	0.000286648	-131.638	0.00026892	-118.987	-0.000903782
-15.2379	-8.9e-05	-13.7839	-0.00157	-14.6699	0.000258		4.0356	0.00722	1.5809	0.01082	5.3336	0.01335		-119.598	0.000286648	-131.477	0.00026892	-118.826	-0.000903782
-15.0221	-0.000111	-13.5679	-0.00227	-14.4539	0.00168		4.0749	0.00725	1.591	0.01088	5.3729	0.01344		-119.437	0.000286648	-131.317	0.00026892	-118.665	-0.000903782
-14.8064	-0.000168	-13.3521	-0.0016	-14.2379	0.00228		4.1142	0.00728	1.6011	0.01095	5.4123	0.01353		-119.277	0.000286648	-131.157	0.00026892	-118.504	-0.000903782
-14.5908	-0.000626	-13.1364	-0.00156	-14.0221	-0.000868		4.1536	0.00731	1.6112	0.01101	5.4517	0.01362		-119.116	0.000286648	-130.997	0.00026892	-118.343	-0.000903782
-14.3753	-0.000379	-12.9208	0.00238	-13.8064	-0.000626		4.1929	0.00734	1.6213	0.01107	5.491	0.01371		-118.955	0.000286648	-130.837	0.00026892	-118.182	-0.000903782
-14.1599	-0.000279	-12.7053	0.00305	-13.5908	4.2e-05		4.2322	0.00737	1.6314	0.01112	5.5304	0.0138		-118.794	0.000286648	-130.677	0.00026892	-118.1	-0.000903782
-13.9447	0.000326	-12.4899	0.00275	-13.3753	-0.00186		4.2715	0.0074	1.6416	0.01118	5.5698	0.01389		-118.633	0.000286648	-130.517	0.00026892	-118.021	-0.000903782
-13.7295	0.000505	-12.2747	0.00105	-13.1599	-0.00364		4.3108	0.00743	1.6517	0.01124	5.6092	0.01397		-118.472	0.000286648	-130.357	0.00026892	-117.86	-0.000903782
-13.5144	0.00104	-12.0595	0.00133	-12.9447	-0.00484		4.31184	0.00744	1.6618	0.0113	5.6485	0.01406		-118.311	0.000286648	-130.3	0.00026892	-117.698	-0.000903782
-13.2995	0.000826	-11.8444	-0.00109	-12.7295	-0.0032		4.3501	0.00746	1.6719	0.01135	5.6879	0.01415		-118.151	0.000286648	-130.196	0.00026892	-117.537	-0.000903782
-13.0847	0.000937	-11.6295	0.000332	-12.5144	0.000411		4.3894	0.00749	1.682	0.0114	5.7273	0.01423		-118.1	0.000286648	-130.036	0.00026892	-117.376	-0.000903782
-12.8699	0.00121	-11.4147	-0.000411	-12.2995	0.0012		4.4287	0.00752	1.6922	0.01146	5.7667	0.01432		-117.99	0.000286648	-129.876	0.00026892	-117.215	-0.000903782
-12.6553	0.0013	-11.1999	0.00177	-12.0847	-0.000337		4.4681	0.00755	1.69824	0.01149	5.8061	0.01441		-117.829	0.000286648	-129.716	0.00026892	-117.054	-0.000903782
-12.4408	0.00165	-10.9853	0.000142	-11.8699	-0.00193		4.5074	0.00758	1.7023	0.01151	5.8455	0.01449		-117.668	0.000286648	-129.556	0.00026892	-116.893	-0.000903782
-12.2264	0.000868	-10.7708	0.00115	-11.6553	-0.000495		4.5467	0.00761	1.7124	0.01156	5.8849	0.01457		-117.507	0.000286648	-129.396	0.00026892	-116.732	-0.000903782
-12.0121	0.000816	-10.5564	0.00121	-11.4408	0.00232		4.586	0.00764	1.7226	0.01161	5.9243	0.01466		-117.346	0.000286648	-129.236	0.00026892	-116.571	-0.000903782
-11.7979	0.000142	-10.3421	0.00154	-11.2264	0.000384		4.6254	0.00767	1.7327	0.01166	5.9637	0.01474		-117.185	0.000286648	-129.076	0.00026892	-116.41	-0.000903782
-11.5838	-0.000795	-10.1279	0.00266	-11.0121	-0.00176		4.6647	0.00769	1.7428	0.01171	5.97669	0.01477		-117.025	0.000286648	-128.916	0.00026892	-116.248	-0.000903782
-11.3698	-0.000411	-9.9138	0.000584	-10.7979	-4.2e-05		4.704	0.00772	1.753	0.01176	6.0031	0.01482		-116.864	0.000286648	-128.755	0.00026892	-116.1	-0.000903782
-11.1559	0.000374	-9.6998	0.000784	-10.5838	0.00247		4.7433	0.00775	1.7631	0.01181	6.0425	0.01491		-116.703	0.000286648	-128.595	0.00026892	-116.087	-0.000903782
-10.9422	-0.000774	-9.4859	0.00144	-10.3698	0.00213		4.7827	0.00777	2.63689	0.01402	6.0819	0.01499		-116.542	0.000286648	-128.435	0.00026892	-115.926	-0.000903782
-10.7285	0.000137	-9.2722	0.00357	-10.1559	-0.000153		4.822	0.0078	3.57553	0.01469	6.1213	0.01507		-116.381	0.000286648	-128.3	0.00026892	-115.765	-0.000903782
-10.515	0.000511	-9.0585	0.00202	-9.9422	-0.00116		4.8614	0.00783	4.51417	0.01497	6.1607	0.01515		-116.22	0.000286648	-128.275	0.00026892	-115.604	-0.000903782
-10.3015	0.0003	-8.845	0.00183	-9.7285	-0.000963		4.9007	0.00785	5.45282	0.01518	6.91359	0.01661		-116.059	0.000286648	-128.115	0.00026892	-115.443	-0.000903782
-10.0882	0.00116	-8.6315	0.00227	-9.515	0.000937		4.94	0.00788	6.39146	0.01536	7.85049	0.01821		-116	0.000286648	-127.955	0.00026892	-115.282	-0.000903782
-9.8749	-0.000121	-8.4182	0.000805	-9.3015	-0.000879		4.9794	0.0079	7.3301	0.01554	8.78738	0.0196		-115.899	0.000286648	-127.795	0.00026892	-115.121	-0.000903782
-9.6618	0.000111	-8.2049	-0.000121	-9.0882	-0.00164		5.0187	0.00793	8.26875	0.01571	9.72428	0.02083		-115.738	0.000286648	-127.635	0.00026892	-114.959	-0.000903782
-9.4487	0.0009	-7.9918	0.00132	-8.8749	-0.00193		5.0581	0.00795	9.20739	0.01588	10.6612	0.0219		-115.577	0.000286648	-127.474	0.00026892	-114.798	-0.000903782
-9.2358	0.0004	-7.7787	0.00282	-8.6618	-0.0026		5.0974	0.00798	10.146	0.01605	11.5981	0.02284		-115.416	0.000286648	-127.314	0.00026892	-114.637	-0.000903782
-9.023	-0.0004	-7.5658	0.00226	-8.4487	-0.00485		5.1368	0.008	11.0847	0.01621	12.535	0.02367		-115.255	0.000286648	-127.154	0.00026892	-114.476	-0.000903782
-8.8103	-0.000105	-7.353	0.000868	-8.2358	-0.00536		5.15635	0.00802	12.0233	0.01638	13.4719	0.02441		-115.094	0.000286648	-126.994	0.00026892	-114.315	-0.000903782
-8.5976	0.000805	-7.1403	-0.00285	-8.023	-0.00543		5.1761	0.00803	12.962	0.01654	14.4088	0.02506		-114.933	0.000286648	-126.834	0.00026892	-114.154	-0.000903782
-8.3851	4.2e-05	-6.9276	-0.00332	-7.8103	-0.0057		5.2155	0.00805	13.9006	0.01669	15.3457	0.02564		-114.772	0.000286648	-126.674	0.00026892	-114	-0.000903782
-8.1727	0.000416	-6.7151	-0.0015	-7.5976	-0.00875		5.2548	0.00808	14.8392	0.01685	16.2826	0.02616		-114.612	0.000286648	-126.514	0.00026892	-113.993	-0.000903782
-7.9604	0.00101	-6.5027	0.00134	-7.3851	-0.00566		5.2942	0.0081	15.7779	0.017	17.2195	0.02663		-114.451	0.000286648	-126.354	0.00026892	-113.832	-0.000903782
-7.7482	0.000495	-6.2904	-0.0004	-7.1727	-0.00308		5.3336	0.00812	16.7165	0.01715	18.1564	0.02705		-114.29	0.000286648	-126.3	0.00026892	-113.671	-0.000903782
-7.5361	-1.1e-05	-6.0782	0.00188	-6.9604	0.00132		5.3729	0.00815	17.6552	0.0173	19.0933	0.02743		-114.129	0.000286648	-126.193	0.00026892	-113.509	-0.000903782
-7.3241	-0.000542	-5.8661	0.00455	-6.7482	0.00271		5.4123	0.00817	18.5938	0.01744	20.0301	0.02778		-114	0.000286648	-126.033	0.00026892	-113.348	-0.000903782
-7.1122	-0.00127	-5.6541	0.00358	-6.5361	0.00355		5.4517	0.00819	19.5325	0.01759	20.9671	0.0281		-113.968	0.000286648	-125.873	0.00026892	-113.187	-0.000903782
-6.9004	-0.000253	-5.4422	0.00388	-6.3241	0.000384		5.491	0.00822	20.4711	0.01773	21.9039	0.02839		-113.807	0.000286648	-125.713	0.00026892	-113.026	-0.000903782
-6.6887	-2.1e-05	-5.2304	0.00215	-6.1122	-0.00395		5.5304	0.00824	21.4097	0.01786	22.8408	0.02867		-113.646	0.000286648	-125.553	0.00026892	-112.865	-0.000903782
-6.4771	-0.000558	-5.0187	0.00134	-5.9004	-0.0037		5.5698	0.00826	22.3484	0.018	23.7777	0.02892		-113.486	0.000286648	-125.393	0.00026892	-112.704	-0.000903782
-6.2655	-1.6e-05	-4.8071	0.000537	-5.6887	-0.00307		5.6092	0.00828	23.287	0.01813	24.7146	0.02915		-113.325	0.000286648	-125.233	0.00026892	-112.543	-0.000903782
-6.0541	0.000605	-4.5955	0.000658	-5.4771	-0.00321		5.6485	0.0083	24.2257	0.01827	25.6515	0.02937		-113.164	0.000286648	-125.073	0.00026892	-112.382	-0.000903782
-5.8428	0.000105	-4.3841	-0.000574	-5.2655	-0.00661		5.6879	0.00832	25.1643	0.0184	26.5884	0.02957		-113.003	0.000286648	-124.912	0.00026892	-112.22	-0.000903782
-5.6316	0.000279	-4.1728	-0.000189	-5.0541	-0.00646		5.7273	0.00835	26.103	0.01852	27.5253	0.02976		-112.842	0.000286648	-124.752	0.00026892	-112.059	-0.000903782
-5.4205	-3.2e-05	-3.9616	-0.0016	-4.8428	-0.00628		5.7667	0.00837	27.0416	0.01865	28.4622	0.02995		-112.681	0.000286648	-124.592	0.00026892	-112	-0.000903782
-5.2095	-0.000405	-3.7505	-0.000195	-4.6316	-0.00578		5.8061	0.00839	27.9803	0.01877	29.3991	0.03012		-112.52	0.000286648	-124.432	0.00026892	-111.898	-0.000903782
-4.9986	-0.000742	-3.5395	-0.00126	-4.4205	-0.00628		5.8455	0.00841	28.9189	0.01889	30.336	0.03028		-112.36	0.000286648	-124.272	0.00026892	-111.737	-0.000903782
-4.7878	0.0002	-3.3286	-0.00154	-4.2095	-0.00715		5.8849	0.00843	29.8575	0.01901	31.2729	0.03044		-112.199	0.000286648	-124.2	0.00026892	-111.576	-0.000903782
-4.5771	0.000358	-3.1178	-0.00103	-3.9986	-0.01041		5.9243	0.00845	30.7962	0.01913	32.2098	0.03059		-112.038	0.000286648	-124.112	0.00026892	-111.415	-0.000903782
-4.3665	-0.000484	-2.9071	-0.00423	-3.7878	-0.01128		5.9637	0.00847	31.7348	0.01925	33.1467	0.03074		-111.9	0.000286648	-123.952	0.00026892	-111.254	-0.000903782
-4.156	-0.000684	--	--	-3.5771	-0.00865		6.00086	0.00849	32.6735	0.01936	34.0836	0.03088		-111.877	0.000286648	-123.792	0.00026892	-111.093	-0.000903782
-3.9456	-0.000284	-2.9681	0.0012	-3.3665	-0.00775		6.0031	0.00849	33.6121	0.01947	35.0205	0.03101		-111.716	0.000286648	-123.631	0.00026892	-110.932	-0.000903782
-3.7353	-0.000979	-2.9489	0.00475	-3.156	-0.01163		6.0425	0.00851	34.5508	0.01958	35.9574	0.03114		-111.555	0.000286648	-123.471	0.00026892	-110.77	-0.000903782
-3.525	-0.00205	-2.9297	0.00692	-2.9456	-0.01243		6.0819	0.00853	35.4894	0.01969	36.8943	0.03126		-111.394	0.000286648	-123.311	0.00026892	-110.609	-0.000903782
-3.3149	-0.00187	-2.9105	0.00268	-2.9618	-0.01699		6.1213	0.00855	36.428	0.0198	37.8312	0.03138		-111.234	0.000286648	-123.151	0.00026892	-110.448	-0.000903782
-3.1049	-0.00155	-2.8913	-0.000411	-2.9223	-0.01101		6.1607	0.00857	37.3667	0.0199	38.7681	0.0315		-111.073	0.000286648	-122.991	0.00026892	-110.287	-0.000903782
-2.895	-0.00121	-2.8721	-6.3e-05	-2.8827	-0.00946		6.2001	0.00859	38.3053	0.02001	39.705	0.03162		-110.912	0.000286648	-122.831	0.00026892	-110.126	-0.000903782
-2.6851	-0.00156	-2.8529	0.000974	-2.8432	-0.01001		6.2395	0.00861	39.244	0.02011	40.6419	0.03173		-110.751	0.000286648	-122.671	0.00026892	-109.965	-0.000903782
-2.6458	-0.00197	-2.8337	0.00202	-2.8037	-0.01015		6.279	0.00862	40.1826	0.02021	41.5788	0.03183		-110.59	0.000286648	-122.511	0.00026892	-109.9	-0.000903782
-2.6063	-0.00365	-2.8146	0.000479	-2.7643	-0.01215		6.4561	0.00871	41.1213	0.02031	42.5157	0.03194		-110.429	0.000286648	-122.351	0.00026892	-109.804	-0.000903782
-2.5669	-0.00372	-2.7954	0.00201	-2.7248	-0.01082		6.6618	0.0088	42.0599	0.0204	43.4526	0.03204		-110.268	0.000286648	-122.2	0.00026892	-109.643	-0.000903782
-2.5274	-0.00292	-2.7762	0.00366	-2.6853	-0.00764		6.84537	0.00887	42.9986	0.0205	44.3895	0.03214		-110.108	0.000286648	-122.19	0.00026892	-109.481	-0.000903782
-2.4879	-0.0032	-2.7571	0.00218	-2.6458	-0.01011		6.8675	0.00888	43.9372	0.02059	45.3264	0.03224		-109.947	0.000286648	-122.03	0.00026892	-109.32	-0.000903782
-2.4485	-0.00406	-2.7379	0.00343	-2.6063	-0.00954		7.0731	0.00896	44.8758	0.02068	46.2633	0.03233		-109.9	0.000286648	-121.87	0.00026892	-109.159	-0.000903782
-2.409	-0.00384	-2.7187	0.00514	-2.5669	-0.00771		7.2786	0.00904	45.8145	0.02077	47.2002	0.03243		-109.786	0.000286648	-121.71	0.00026892	-108.998	-0.000903782
-2.3696	-0.00376	-2.6996	0.00665	-2.5274	-0.01174		7.4841	0.00912	46.7531	0.02086	48.1371	0.03252		-109.625	0.000286648	-121.55	0.00026892	-108.837	-0.000903782
-2.3301	-0.00358	-2.6804	0.01056	-2.4879	-0.01332		7.6894	0.00919	47.6918	0.02095	49.074	0.0326		-109.464	0.000286648	-121.39	0.00026892	-108.676	-0.000903782
-2.2907	-0.00216	-2.6613	0.0075	-2.4485	-0.0142		7.68989	0.00919	48.6304	0.02104	50.0109	0.03269		-109.303	0.000286648	-121.23	0.00026892	-108.515	-0.000903782
-2.2513	-0.00196	-2.6421	0.006	-2.409	-0.01461		7.8947	0.00925	49.5691	0.02112	50.9478	0.03277		-109.142	0.000286648	-121.07	0.00026892	-108.354	-0.000903782
-2.2118	-0.00317	-2.623	0.00691	-2.3696	-0.00812		8.0999	0.00932	50.5077	0.02121	51.8847	0.03286		-108.982	0.000286648	-120.909	0.00026892	-108.193	-0.000903782
-2.1724	-0.00281	-2.6038	0.00795	-2.3301	-0.00958		8.305	0.00938	51.4463	0.02129	52.8216	0.03294		-108.821	0.000286648	-120.749	0.00026892	-108.031	-0.000903782
-2.133	-0.00263	-2.5847	0.000963	-2.2907	-0.01218		8.51	0.00944	52.385	0.02137	53.7585	0.03302		-108.66	0.000286648	-120.589	0.00026892	-107.9	-0.000903782
-2.0936	-0.00405	-2.5656	0.00206	-2.2513	-0.00942		8.5344	0.00944	53.3236	0.02145	54.6954	0.03309		-108.499	0.000286648	-120.429	0.00026892	-107.87	-0.000903782
-2.0542	-0.0041	-2.5464	0.000705	-2.2118	-0.0108		8.7149	0.00949	54.2623	0.02153	55.6323	0.03317		-108.338	0.000286648	-120.269	0.00026892	-107.709	-0.000903782
-2.0147	-0.0039	-2.5273	-0.00332	-2.1724	-0.01443		8.9198	0.00954	55.2009	0.0216	56.5692	0.03324		-108.177	0.000286648	-120.109	0.00026892	-107.548	-0.000903782
-1.9753	-0.00223	-2.5082	-0.00615	-2.133	-0.01317		9.1245	0.00959	56.1396	0.02168	57.5061	0.03332		-108.016	0.000286648	-120.1	0.00026892	-107.387	-0.000903782
-1.9359	-0.00427	-2.489	-0.0032	-2.0936	-0.01032		9.3292	0.00964	57.0782	0.02176	58.443	0.03339		-107.856	0.000286648	-119.949	0.00026892	-107.226	-0.000903782
-1.8965	-0.00353	-2.4699	0.000821	-2.0542	-0.01078		9.37891	0.00965	58.0168	0.02183	59.3798	0.03346		-107.8	0.000286648	-119.789	0.00026892	-107.065	-0.000903782
-1.8571	-0.00247	-2.4508	0.00153	-2.0147	-0.01534		9.5338	0.00969	58.9555	0.0219	60.3167	0.03352		-107.695	0.000286648	-119.628	0.00026892	-106.904	-0.000903782
-1.8177	-0.00211	-2.4317	0.00529	-1.9753	-0.01621		9.7383	0.00973	59.8941	0.02197	61.2537	0.03359		-107.534	0.000286648	-119.468	0.00026892	-106.743	-0.000903782
-1.7783	-0.00136	-2.4126	0.00536	-1.9359	-0.01812		9.9428	0.00977	60.8328	0.02204	62.1905	0.03366		-107.373	0.000286648	-119.308	0.00026892	-106.581	-0.000903782
-1.739	-0.00264	-2.3934	0.0021	-1.8965	-0.01707		10.1472	0.00981	61.7714	0.02211	63.1274	0.03372		-107.212	0.000286648	-119.148	0.00026892	-106.42	-0.000903782
-1.6996	-0.00446	-2.3743	-0.00386	-1.8571	-0.01669		10.2234	0.00983	62.7101	0.02218	64.0643	0.03378		-107.051	0.000286648	-118.988	0.00026892	-106.259	-0.000903782
-1.6602	-0.00394	-2.3552	-0.00328	-1.8177	-0.01722		10.3514	0.00985	63.6487	0.02225	65.0012	0.03384		-106.89	0.000286648	-118.828	0.00026892	-106.098	-0.000903782
-1.6208	-0.00402	-2.3361	-0.00457	-1.7783	-0.02167		10.5557	0.00989	64.5874	0.02231	65.9381	0.0339		-106.73	0.000286648	-118.668	0.00026892	-105.937	-0.000903782
-1.5814	-0.00326	-2.317	-0.00292	-1.739	-0.02513		10.7598	0.00992	65.526	0.02238	66.875	0.03396		-106.569	0.000286648	-118.508	0.00026892	-105.9	-0.000903782
-1.5421	-0.00366	-2.2979	-0.000305	-1.6996	-0.03117		10.9638	0.00995	66.4646	0.02244	67.8119	0.03402		-106.408	0.000286648	-118.347	0.00026892	-105.776	-0.000903782
-1.5027	-0.00418	-2.2788	-0.00234	-1.6602	-0.03532		11.0679	0.00997	67.4033	0.0225	68.7488	0.03407		-106.247	0.000286648	-118.187	0.00026892	-105.615	-0.000903782
-1.4633	-0.00555	-2.2597	-0.000405	-1.6208	-0.03186		11.1678	0.00998	68.3419	0.02256	69.6857	0.03413		-106.086	0.000286648	-118.1	0.00026892	-105.454	-0.000903782
-1.424	-0.00724	-2.2406	0.00375	-1.5814	-0.03308		11.3717	0.01001	69.2806	0.02262	70.6226	0.03418		-105.925	0.000286648	-118.027	0.00026892	-105.292	-0.000903782
-1.3846	-0.00848	-2.2215	0.00461	-1.5421	-0.03761		11.5755	0.01004	70.2192	0.02268	71.5595	0.03424		-105.8	0.000286648	-117.867	0.00026892	-105.131	-0.000903782
-1.3453	-0.00735	-2.2024	-0.00347	-1.5027	-0.03871		11.7792	0.01007	71.1578	0.02274	72.4964	0.03429		-105.764	0.000286648	-117.707	0.00026892	-104.97	-0.000903782
-1.3059	-0.00618	-2.1833	-0.00811	-1.4633	-0.03303		11.9124	0.01009	72.0965	0.0228	73.4333	0.03434		-105.604	0.000286648	-117.547	0.00026892	-104.809	-0.000903782
-1.2666	-0.00569	-2.1642	-0.0052	-1.424	-0.03355		11.9829	0.0101	73.0351	0.02286	74.3702	0.03439		-105.443	0.000286648	-117.387	0.00026892	-104.648	-0.000903782
-1.2272	-0.00594	-2.1451	-0.00326	-1.3846	-0.03848		12.1865	0.01012	73.9738	0.02291	75.3071	0.03444		-105.282	0.000286648	-117.227	0.00026892	-104.487	-0.000903782
-1.1879	-0.00704	-2.126	-0.00629	-1.3453	-0.04228		12.39	0.01015	74.9124	0.02297	76.244	0.03448		-105.121	0.000286648	-117.067	0.00026892	-104.326	-0.000903782
-1.1485	-0.00834	-2.1069	-0.00246	-1.3059	-0.04512		12.5934	0.01017	75.8511	0.02302	77.1809	0.03453		-104.96	0.000286648	-116.906	0.00026892	-104.165	-0.000903782
-1.1092	-0.00906	-2.0878	0.000221	-1.2666	-0.04695		12.7569	0.01019	76.7897	0.02307	78.1178	0.03457		-104.799	0.000286648	-116.746	0.00026892	-104.004	-0.000903782
-1.0698	-0.00953	-2.0687	5.8e-05	-1.2272	-0.05086		12.7967	0.01019	77.7284	0.02313	79.0547	0.03462		-104.638	0.000286648	-116.586	0.00026892	-103.842	-0.000903782
-1.0305	-0.01001	-2.0496	-0.00342	-1.1879	-0.05258		13	0.01021	78.667	0.02318	79.9916	0.03466		-104.478	0.000286648	-116.426	0.00026892	-103.8	-0.000903782
-0.9912	-0.01161	-2.0305	-0.000816	-1.1485	-0.05332		13.2032	0.01023	79.6056	0.02323	80.9285	0.03471		-104.317	0.000286648	-116.266	0.00026892	-103.681	-0.000903782
-0.9519	-0.01092	-2.0115	-0.00256	-1.1092	-0.05506		13.4063	0.01025	80.5443	0.02328	81.8654	0.03475		-104.156	0.000286648	-116.106	0.00026892	-103.52	-0.000903782
-0.9125	-0.00921	-1.9924	-0.00603	-1.0698	-0.05588		13.6015	0.01027	81.4829	0.02333	82.8023	0.03479		-103.995	0.000286648	-116	0.00026892	-103.359	-0.000903782
-0.8732	-0.01158	-1.9733	-0.00558	-1.0305	-0.05597		13.6094	0.01027	82.4216	0.02338	83.7392	0.03483		-103.834	0.000286648	-115.946	0.00026892	-103.198	-0.000903782
-0.8339	-0.01408	-1.9542	0.000226	-0.9912	-0.05792		13.8123	0.01029	83.3602	0.02342	84.6761	0.03487		-103.8	0.000286648	-115.786	0.00026892	-103.037	-0.000903782
-0.7946	-0.01395	-1.9351	0.00266	-0.9519	-0.06588		14.0152	0.01031	84.2989	0.02347	85.613	0.03491		-103.673	0.000286648	-115.625	0.00026892	-102.876	-0.000903782
-0.7552	-0.01466	-1.916	0.0019	-0.9125	-0.07539		14.218	0.01032	85.2375	0.02352	86.5499	0.03494		-103.512	0.000286648	-115.465	0.00026892	-102.715	-0.000903782
-0.7159	-0.01415	-1.8969	-0.00217	-0.8732	-0.08008		14.4208	0.01034	86.1762	0.02356	87.4868	0.03498		-103.351	0.000286648	-115.305	0.00026892	-102.553	-0.000903782
-0.6766	-0.0145	-1.8779	-0.00352	-0.8339	-0.08893		14.446	0.01034	87.1148	0.02361	88.4237	0.03502		-103.191	0.000286648	-115.145	0.00026892	-102.392	-0.000903782
-0.6373	-0.0161	-1.8588	-0.00136	-0.7946	-0.0942		14.6235	0.01036	88.0534	0.02365	89.3606	0.03505		-103.03	0.000286648	-114.985	0.00026892	-102.231	-0.000903782
-0.598	-0.0172	-1.8397	-0.0019	-0.7552	-0.09693		14.8261	0.01037	88.9921	0.02369	90.2975	0.03509		-102.869	0.000286648	-114.825	0.00026892	-102.07	-0.000903782
-0.5587	-0.01925	-1.8206	-0.00489	-0.7159	-0.09487		15.0286	0.01038	89.9307	0.02373	91.2344	0.03512		-102.708	0.000286648	-114.665	0.00026892	-101.909	-0.000903782
-0.5194	-0.02003	-1.8015	-0.00496	-0.6766	-0.09839		15.231	0.0104	90.8694	0.02378	92.1713	0.03515		-102.547	0.000286648	-114.505	0.00026892	-101.8	-0.000903782
-0.4801	-0.02188	-1.7825	-0.000547	-0.6373	-0.10818		15.2905	0.0104	91.808	0.02382	93.1082	0.03519		-102.386	0.000286648	-114.344	0.00026892	-101.748	-0.000903782
-0.4408	-0.02351	-1.7634	0.000395	-0.598	-0.11954		15.4334	0.01041	92.7467	0.02386	94.0451	0.03522		-102.225	0.000286648	-114.184	0.00026892	-101.587	-0.000903782
-0.4015	-0.02655	-1.7443	-0.0013	-0.5587	-0.12984		15.6357	0.01042	93.6853	0.0239	94.982	0.03525		-102.065	0.000286648	-114.024	0.00026892	-101.426	-0.000903782
-0.3622	-0.02789	-1.7252	-0.00184	-0.5194	-0.1417		15.8379	0.01044	94.6239	0.02394	95.9189	0.03528		-101.904	0.000286648	-114	0.00026892	-101.265	-0.000903782
-0.3229	-0.03326	-1.7062	0.00385	-0.4801	-0.15053		16.0401	0.01045	95.5626	0.02397	96.8558	0.03531		-101.743	0.000286648	-113.864	0.00026892	-101.103	-0.000903782
-0.2836	-0.04565	-1.6871	0.0057	-0.4408	-0.16451		16.135	0.01045	96.5012	0.02401	97.7926	0.03534		-101.7	0.000286648	-113.704	0.00026892	-100.942	-0.000903782
-0.2443	-0.06932	-1.668	0.0031	-0.4015	-0.189		16.2422	0.01046	97.4399	0.02405	98.7296	0.03537		-101.582	0.000286648	-113.544	0.00026892	-100.781	-0.000903782
-0.205	-0.10609	-1.6489	0.00183	-0.3622	-0.23677		16.4442	0.01047	98.3785	0.02409	99.6664	0.0354		-101.421	0.000286648	-113.384	0.00026892	-100.62	-0.000903782
-0.1657	-0.14262	-1.6298	0.00395	-0.3229	-0.32169		16.6461	0.01048	99.3172	0.02412	100.603	0.03542		-101.26	0.000286648	-113.224	0.00026892	-100.459	-0.000903782
-0.1265	-0.17132	-1.6108	0.000289	-0.2836	-0.4305		16.848	0.01049	100.256	0.02416	101.54	0.03545		-101.099	0.000286648	-113.063	0.00026892	-100.298	-0.000903782
-0.0872	-0.19172	-1.5917	0.00194	-0.2443	-0.5319		16.9795	0.0105	101.194	0.02419	102.477	0.03548		-100.939	0.000286648	-112.903	0.00026892	-100.137	-0.000903782
-0.0479	-0.20338	-1.5726	0.0039	-0.205	-0.60887		17.0498	0.0105	102.133	0.02423	103.414	0.0355		-100.778	0.000286648	-112.743	0.00026892	-99.9756	-0.000903782
-0.0086	-0.2064	-1.5535	-0.000711	-0.1657	-0.65588		17.2515	0.01051	103.072	0.02426	104.351	0.03553		-100.617	0.000286648	-112.583	0.00026892	-99.8145	-0.000903782
0.0307	-0.20601	-1.5345	-0.00366	-0.1265	-0.68231		17.4532	0.01052	104.01	0.02429	105.288	0.03555		-100.456	0.000286648	-112.423	0.00026892	-99.7	-0.000903782
0.0699	-0.2057	-1.5154	-0.00237	-0.0872	-0.7004		17.6548	0.01053	104.949	0.02433	106.225	0.03558		-100.295	0.000286648	-112.263	0.00026892	-99.6534	-0.000903782
0.1092	-0.20286	-1.4963	-0.00298	-0.0479	-0.71311		17.824	0.01054	105.888	0.02436	107.162	0.0356		-100.134	0.000286648	-112.103	0.00026892	-99.4923	-0.000903782
0.1485	-0.19673	-1.4772	-0.00826	-0.0086	-0.72077		17.8563	0.01054	106.826	0.02439	108.099	0.03562		-99.9734	0.000286648	-111.943	0.00026892	-99.3311	-0.000903782
0.1878	-0.18855	-1.4581	-0.00795	0.0307	-0.72325		18.0577	0.01055	107.765	0.02442	109.035	0.03565		-99.8126	0.000286648	-111.9	0.00026892	-99.17	-0.000903782
0.227	-0.18007	-1.4391	-0.00742	0.0699	-0.71212		18.2591	0.01056	108.704	0.02445	109.972	0.03567		-99.7	0.000286648	-111.782	0.00026892	-99.0089	-0.000903782
0.2663	-0.17173	-1.42	-0.0062	0.1092	-0.69707		18.4604	0.01057	109.642	0.02448	110.909	0.03569		-99.6517	0.000286648	-111.622	0.00026892	-98.8478	-0.000903782
0.3056	-0.1589	-1.4009	-0.00463	0.1485	-0.67882		18.6617	0.01058	110.581	0.02451	111.846	0.03571		-99.4909	0.000286648	-111.462	0.00026892	-98.6867	-0.000903782
0.3449	-0.13886	-1.3818	-0.00498	0.1878	-0.6585		18.6685	0.01058	111.52	0.02454	112.783	0.03573		-99.33	0.000286648	-111.302	0.00026892	-98.5256	-0.000903782
0.3841	-0.11204	-1.3627	-0.00361	0.227	-0.63122		18.8628	0.01058	112.458	0.02457	113.72	0.03576		-99.1692	0.000286648	-111.142	0.00026892	-98.3644	-0.000903782
0.4234	-0.07865	-1.3436	-0.00704	0.2663	-0.58965		19.0639	0.01059	113.397	0.0246	114.657	0.03578		-99.0083	0.000286648	-110.982	0.00026892	-98.2033	-0.000903782
0.4627	-0.04748	-1.3246	-0.00963	0.3056	-0.52076		19.265	0.0106	114.335	0.02463	115.594	0.03579		-98.8474	0.000286648	-110.822	0.00026892	-98.0422	-0.000903782
0.5019	-0.02731	-1.3055	-0.00953	0.3449	-0.42221		19.466	0.01061	115.274	0.02465	116.531	0.03581		-98.6866	0.000286648	-110.662	0.00026892	-97.8811	-0.000903782
0.5412	-0.01784	-1.2864	-0.00867	0.3841	-0.30997		19.513	0.01061	116.213	0.02468	117.468	0.03583		-98.5257	0.000286648	-110.501	0.00026892	-97.72	-0.000903782
0.5804	-0.01328	-1.2673	-0.01212	0.4234	-0.21821		19.6669	0.01061	117.151	0.02471	118.404	0.03585		-98.3649	0.000286648	-110.341	0.00026892	-97.7	-0.000903782
0.6197	-0.01034	-1.2482	-0.01427	0.4627	-0.16787		19.8677	0.01062	118.09	0.02473	119.341	0.03587		-98.204	0.000286648	-110.181	0.00026892	-97.5589	-0.000903782
0.659	-0.00668	--	--	0.5019	-0.13983		20.0685	0.01063	119.029	0.02476	120.278	0.03589		-98.0431	0.000286648	-110.021	0.00026892	-97.3977	-0.000903782
0.6982	-0.00375	-1.2447	0.000121	0.5412	-0.12354		20.2692	0.01063	119.967	0.02478	121.215	0.03591		-97.8823	0.000286648	-109.9	0.00026892	-97.2366	-0.000903782
0.7375	-0.00233	-1.2351	-0.000816	0.5804	-0.10962		20.3575	0.01064	120.906	0.02481	122.152	0.03592		-97.7214	0.000286648	-109.861	0.00026892	-97.0755	-0.000903782
0.7767	-0.00385	-1.2254	-0.000126	0.6197	-0.0969		20.4698	0.01064	121.845	0.02483	123.089	0.03594		-97.6	0.000286648	-109.701	0.00026892	-96.9144	-0.000903782
0.816	-0.00341	-1.2157	0.00255	0.659	-0.08545		20.6704	0.01065	122.783	0.02486	124.026	0.03596		-97.5606	0.000286648	-109.541	0.00026892	-96.7533	-0.000903782
0.8553	-0.00309	-1.206	0.00239	0.6982	-0.07343		20.8709	0.01065	123.722	0.02488	124.963	0.03597		-97.3997	0.000286648	-109.381	0.00026892	-96.5922	-0.000903782
0.8945	-0.00143	-1.1964	-0.000532	0.7375	-0.07048		21.0713	0.01066	124.661	0.0249	125.9	0.03599		-97.2388	0.000286648	-109.221	0.00026892	-96.431	-0.000903782
0.9338	0.000463	-1.1867	-0.00573	0.7767	-0.06664		21.2021	0.01066	125.599	0.02493	126.836	0.036		-97.078	0.000286648	-109.06	0.00026892	-96.2699	-0.000903782
0.973	0.000989	-1.177	-0.00766	0.816	-0.06074		21.2717	0.01067	126.538	0.02495	127.773	0.03602		-96.9171	0.000286648	-108.9	0.00026892	-96.1088	-0.000903782
1.0123	0.00279	-1.1673	-0.00963	0.8553	-0.05609		21.472	0.01067	127.476	0.02497	128.71	0.03603		-96.7563	0.000286648	-108.74	0.00026892	-95.9477	-0.000903782
1.0515	0.00456	-1.1577	-0.00785	0.8945	-0.05021		21.6722	0.01068	128.415	0.02499	129.647	0.03605		-96.5954	0.000286648	-108.58	0.00026892	-95.7866	-0.000903782
1.0908	0.00396	-1.148	-0.00271	0.9338	-0.04785		21.8724	0.01068	129.354	0.02501	130.584	0.03606		-96.4345	0.000286648	-108.42	0.00026892	-95.6255	-0.000903782
1.13	0.00289	-1.1383	-0.00165	0.973	-0.04646		22.0466	0.01069	130.292	0.02504	131.521	0.03607		-96.2737	0.000286648	-108.26	0.00026892	-95.6	-0.000903782
1.1693	0.00139	-1.1287	-0.00624	1.0123	-0.04366		22.0725	0.01069	131.231	0.02506	132.458	0.03609		-96.1128	0.000286648	-108.1	0.00026892	-95.4643	-0.000903782
1.2086	0.00179	-1.119	-0.01122	1.0515	-0.04053		22.2726	0.0107	132.17	0.02508	133.395	0.0361		-95.952	0.000286648	-107.94	0.00026892	-95.3032	-0.000903782
1.2478	0.00259	-1.1093	-0.01138	1.0908	-0.03473		22.4726	0.0107	133.108	0.0251	134.332	0.03611		-95.7911	0.000286648	-107.8	0.00026892	-95.1421	-0.000903782
1.2871	0.00241	-1.0997	-0.00935	1.13	-0.03753		22.6725	0.01071	134.047	0.02512	135.269	0.03613		-95.6302	0.000286648	-107.779	0.00026892	-94.981	-0.000903782
1.3263	0.00252	-1.09	-0.01385	1.1693	-0.03769		22.8723	0.01071	134.986	0.02514	136.205	0.03614		-95.6	0.000286648	-107.619	0.00026892	-94.8199	-0.000903782
1.3656	0.00131	-1.0804	-0.01761	1.2086	-0.03672		22.8911	0.01071	135.924	0.02516	137.142	0.03615		-95.4694	0.000286648	-107.459	0.00026892	-94.6587	-0.000903782
1.4048	0.00258	-1.0707	-0.01602	1.2478	-0.02835		23.0721	0.01072	136.863	0.02517	138.079	0.03616		-95.3085	0.000286648	-107.299	0.00026892	-94.4976	-0.000903782
1.4441	0.00394	-1.061	-0.01755	1.2871	-0.02338		23.2719	0.01072	137.802	0.02519	139.016	0.03618		-95.1477	0.000286648	-107.139	0.00026892	-94.3365	-0.000903782
1.4833	0.00521	-1.0514	-0.01395	1.3263	-0.02165		23.4715	0.01073	138.74	0.02521	139.953	0.03619		-94.9868	0.000286648	-106.979	0.00026892	-94.1754	-0.000903782
1.5226	0.00498	-1.0417	-0.01127	1.3656	-0.02793		23.6712	0.01073	139.679	0.02523	140.89	0.0362		-94.8259	0.000286648	-106.819	0.00026892	-94.0143	-0.000903782
1.5618	0.00327	-1.0321	-0.02135	1.4048	-0.02957		23.7356	0.01074	140.617	0.02525	141.827	0.03621		-94.6651	0.000286648	-106.659	0.00026892	-93.8532	-0.000903782
1.6011	0.00201	-1.0224	-0.02458	1.4441	-0.02318		23.8707	0.01074	141.556	0.02526	142.764	0.03622		-94.5042	0.000286648	-106.498	0.00026892	-93.692	-0.000903782
1.6403	0.00229	-1.0128	-0.02231	1.4833	-0.01767		24.0702	0.01074	142.495	0.02528	143.701	0.03623		-94.3434	0.000286648	-106.338	0.00026892	-93.6	-0.000903782
1.6796	0.00396	-1.0031	-0.01942	1.5226	-0.01895		24.2696	0.01075	143.433	0.0253	144.638	0.03624		-94.1825	0.000286648	-106.178	0.00026892	-93.5309	-0.000903782
1.7188	0.00343	-0.9935	-0.01935	1.5618	-0.02131		24.469	0.01075	144.372	0.02531	145.574	0.03625		-94.0216	0.000286648	-106.018	0.00026892	-93.3698	-0.000903782
1.7581	0.0042	-0.9838	-0.01887	1.6011	-0.02074		24.5801	0.01076	145.311	0.02533	146.511	0.03626		-93.8608	0.000286648	-105.858	0.00026892	-93.2087	-0.000903782
1.7973	0.0046	-0.9741	-0.01252	1.6403	-0.01988		24.6683	0.01076	146.249	0.02535	147.448	0.03627		-93.6999	0.000286648	-105.8	0.00026892	-93.0476	-0.000903782
1.8366	0.00509	-0.9645	-0.01108	1.6796	-0.01957		24.8676	0.01076	147.188	0.02536	148.385	0.03628		-93.5391	0.000286648	-105.698	0.00026892	-92.8865	-0.000903782
1.8758	0.00487	-0.9548	-0.01717	1.7188	-0.01834		25.0668	0.01077	148.127	0.02538	149.322	0.03629		-93.5	0.000286648	-105.538	0.00026892	-92.7254	-0.000903782
1.9151	0.00584	-0.9452	-0.01441	1.7581	-0.01427		25.2659	0.01077	149.065	0.02539	150.259	0.0363		-93.3782	0.000286648	-105.378	0.00026892	-92.5642	-0.000903782
1.9543	0.00621	-0.9355	-0.00992	1.7973	-0.01241		25.4246	0.01078	150.004	0.02541	151.196	0.03631		-93.2173	0.000286648	-105.217	0.00026892	-92.4031	-0.000903782
1.9936	0.00528	-0.9259	-0.00634	1.8366	-0.011		25.465	0.01078	150.943	0.02542	152.133	0.03632		-93.0565	0.000286648	-105.057	0.00026892	-92.242	-0.000903782
2.0328	0.00439	-0.9162	-0.00827	1.8758	-0.0082		25.664	0.01078	151.881	0.02544	153.07	0.03632		-92.8956	0.000286648	-104.897	0.00026892	-92.0809	-0.000903782
2.0721	0.00463	-0.9066	-0.0103	1.9151	-0.00433		25.8629	0.01079	152.82	0.02545	154.006	0.03633		-92.7348	0.000286648	-104.737	0.00026892	-91.9198	-0.000903782
2.1113	0.00653	-0.8969	-0.01428	1.9543	-0.00586		26.0618	0.01079	153.758	0.02547	154.943	0.03634		-92.5739	0.000286648	-104.577	0.00026892	-91.7587	-0.000903782
2.1506	0.00634	-0.8873	-0.01485	1.9936	-0.00352		26.2606	0.0108	154.697	0.02548	155.88	0.03635		-92.413	0.000286648	-104.417	0.00026892	-91.6	-0.000903782
2.1898	0.00701	-0.8776	-0.0144	2.0328	-0.00321		26.2691	0.0108	155.636	0.02549	156.817	0.03636		-92.2522	0.000286648	-104.257	0.00026892	-91.5975	-0.000903782
2.2291	0.00728	-0.868	-0.01898	2.0721	-0.00595		26.4594	0.0108	156.574	0.02551	157.754	0.03636		-92.0913	0.000286648	-104.097	0.00026892	-91.4364	-0.000903782
2.2683	0.00833	-0.8583	-0.02245	2.1113	-0.00415		26.6581	0.01081	157.513	0.02552	158.691	0.03637		-91.9305	0.000286648	-103.937	0.00026892	-91.2753	-0.000903782
2.3076	0.00716	-0.8487	-0.02013	2.1506	-0.00338		26.8568	0.01081	158.452	0.02553	159.628	0.03638		-91.7696	0.000286648	-103.8	0.00026892	-91.1142	-0.000903782
2.3468	0.00742	-0.839	-0.01717	2.1898	-0.00255		27.0554	0.01081	159.39	0.02555	160.565	0.03639		-91.6088	0.000286648	-103.776	0.00026892	-90.9531	-0.000903782
2.3861	0.009	-0.8294	-0.01513	2.2291	0.00156		27.1136	0.01082	160.329	0.02556	161.502	0.03639		-91.5	0.000286648	-103.616	0.00026892	-90.7919	-0.000903782
2.4254	0.00822	-0.8198	-0.01208	2.2683	0.00427		27.254	0.01082	161.268	0.02557	162.439	0.0364		-91.4479	0.000286648	-103.456	0.00026892	-90.6308	-0.000903782
2.4646	0.00832	-0.8101	-0.01455	2.3076	0.00365		27.4524	0.01082	162.206	0.02558	163.375	0.03641		-91.287	0.000286648	-103.296	0.00026892	-90.4697	-0.000903782
2.5039	0.0096	-0.8005	-0.01895	2.3468	0.00306		27.6509	0.01083	163.145	0.0256	164.312	0.03641		-91.1262	0.000286648	-103.136	0.00026892	-90.3086	-0.000903782
2.5431	0.01005	-0.7908	-0.02171	2.3861	0.00698		27.8493	0.01083	164.084	0.02561	165.249	0.03642		-90.9653	0.000286648	-102.976	0.00026892	-90.1475	-0.000903782
2.5824	0.0074	-0.7812	-0.02695	2.4254	0.00787		27.9581	0.01083	165.022	0.02562	166.186	0.03643		-90.8045	0.000286648	-102.816	0.00026892	-89.9864	-0.000903782
2.6216	0.00652	-0.7715	-0.02621	2.4646	0.00413		28.0476	0.01084	165.961	0.02563	167.123	0.03643		-90.6436	0.000286648	-102.656	0.00026892	-89.8252	-0.000903782
2.6609	0.00624	-0.7619	-0.0156	2.5039	0.00454		28.2458	0.01084	166.899	0.02564	168.06	0.03644		-90.4827	0.000286648	-102.495	0.00026892	-89.6641	-0.000903782
2.7002	0.00624	-0.7522	-0.00668	2.5431	0.00213		28.4441	0.01084	167.838	0.02565	168.997	0.03645		-90.3219	0.000286648	-102.335	0.00026892	-89.503	-0.000903782
2.7394	0.00783	-0.7426	-0.01047	2.5824	0.000563		28.6422	0.01085	168.777	0.02566	169.934	0.03645		-90.161	0.000286648	-102.175	0.00026892	-89.5	-0.000903782
2.7787	0.00742	-0.7329	-0.02144	2.6216	-6.8e-05		28.8026	0.01085	169.715	0.02567	170.871	0.03646		-90.0002	0.000286648	-102.015	0.00026892	-89.3419	-0.000903782
2.8179	0.00694	-0.7233	-0.02362	2.6609	-0.00105		28.8403	0.01085	170.654	0.02568	171.808	0.03646		-89.8393	0.000286648	-101.855	0.00026892	-89.1808	-0.000903782
2.8572	0.00668	-0.7136	-0.0252	2.7002	0.00324		29.0384	0.01086	171.593	0.02569	172.744	0.03647		-89.6784	0.000286648	-101.7	0.00026892	-89.0197	-0.000903782
2.8965	0.00668	-0.704	-0.03184	2.7394	0.0088		29.2364	0.01086	172.531	0.0257	173.681	0.03647		-89.5176	0.000286648	-101.695	0.00026892	-88.8585	-0.000903782
2.9357	0.00488	-0.6943	-0.02764	2.7787	0.00711		29.4343	0.01087	173.47	0.02571	174.618	0.03648		-89.5	0.000286648	-101.535	0.00026892	-88.6974	-0.000903782
2.975	0.00577	-0.6847	-0.02186	2.8179	0.00906		29.6322	0.01087	174.409	0.02572	175.555	0.03648		-89.3567	0.000286648	-101.375	0.00026892	-88.5363	-0.000903782
3.0143	0.00588	-0.675	-0.01965	2.8572	0.00891		29.6472	0.01087	175.347	0.02573	176.492	0.03649		-89.1959	0.000286648	-101.214	0.00026892	-88.3752	-0.000903782
3.0535	0.00521	-0.6654	-0.02104	2.8965	0.00962		29.83	0.01087	176.286	0.02574	177.429	0.03649		-89.035	0.000286648	-101.054	0.00026892	-88.2141	-0.000903782
3.0928	0.00652	-0.6557	-0.02416	2.9357	0.00728		30.0278	0.01088	177.225	0.02575	178.366	0.0365		-88.8742	0.000286648	-100.894	0.00026892	-88.053	-0.000903782
3.1321	0.00678	-0.6461	-0.01968	2.975	0.00896		30.2256	0.01088	178.163	0.02576	179.303	0.0365		-88.7133	0.000286648	-100.734	0.00026892	-87.8919	-0.000903782
3.1714	0.00622	-0.6364	-0.01992	3.0143	0.01058		30.4232	0.01089	179.102	0.02577	180.24	0.03651		-88.5524	0.000286648	-100.574	0.00026892	-87.7307	-0.000903782
3.2106	0.0063	-0.6267	-0.02258	3.0535	0.0074		30.4917	0.01089	180.04	0.02578	181.177	0.03651		-88.3916	0.000286648	-100.414	0.00026892	-87.5696	-0.000903782
3.2499	0.00729	-0.6171	-0.02715	3.0928	0.0039		30.6209	0.01089	180.979	0.02579	182.113	0.03652		-88.2307	0.000286648	-100.254	0.00026892	-87.5	-0.000903782
3.2892	0.00729	-0.6074	-0.02348	3.1321	0.00621		30.8185	0.01089	181.918	0.0258	183.05	0.03652		-88.0699	0.000286648	-100.094	0.00026892	-87.4085	-0.000903782
3.3284	0.00723	-0.5978	-0.02394	3.1714	0.00887		31.016	0.0109	182.856	0.02581	183.987	0.03653		-87.909	0.000286648	-99.9335	0.00026892	-87.2474	-0.000903782
3.3677	0.00833	-0.5881	-0.02768	3.2106	0.00895		31.2135	0.0109	183.795	0.02581	184.924	0.03653		-87.7481	0.000286648	-99.7733	0.00026892	-87.0863	-0.000903782
3.407	0.00797	-0.5785	-0.02313	3.2499	0.006		31.3362	0.0109	184.734	0.02582	185.861	0.03653		-87.5873	0.000286648	-99.7	0.00026892	-86.9252	-0.000903782
3.4463	0.00782	-0.5688	-0.02583	3.2892	0.0031		31.4109	0.01091	185.672	0.02583	186.798	0.03654		-87.4264	0.000286648	-99.6132	0.00026892	-86.764	-0.000903782
3.4856	0.00771	-0.5591	-0.03012	3.3284	0.00512		31.6083	0.01091	186.611	0.02584	187.735	0.03654		-87.4	0.000286648	-99.4531	0.00026892	-86.6029	-0.000903782
3.5248	0.00767	-0.5495	-0.02641	3.3677	0.00795		31.8056	0.01091	187.55	0.02585	188.672	0.03655		-87.2656	0.000286648	-99.293	0.00026892	-86.4418	-0.000903782
3.5641	0.00732	-0.5398	-0.02586	3.407	0.00595		32.0029	0.01092	188.488	0.02585	189.609	0.03655		-87.1047	0.000286648	-99.1329	0.00026892	-86.2807	-0.000903782
3.6034	0.00793	-0.5302	-0.02488	3.4463	0.00443		32.1807	0.01092	189.427	0.02586	190.546	0.03655		-86.9438	0.000286648	-98.9727	0.00026892	-86.1196	-0.000903782
3.6427	0.00719	-0.5205	-0.0216	3.4856	0.00847		32.2001	0.01092	190.366	0.02587	191.482	0.03656		-86.783	0.000286648	-98.8126	0.00026892	-85.9584	-0.000903782
3.682	0.00725	-0.5108	-0.02425	3.5248	0.00763		32.3973	0.01093	191.304	0.02588	192.419	0.03656		-86.6221	0.000286648	-98.6525	0.00026892	-85.7973	-0.000903782
3.7213	0.00664	-0.5012	-0.03785	3.5641	0.0038		32.5944	0.01093	192.243	0.02588	193.356	0.03656		-86.4613	0.000286648	-98.4924	0.00026892	-85.6362	-0.000903782
3.7606	0.0054	-0.4915	-0.04053	3.6034	-0.000468		32.7915	0.01093	193.181	0.02589	194.293	0.03657		-86.3004	0.000286648	-98.3323	0.00026892	-85.4751	-0.000903782
3.7999	0.00723	-0.4818	-0.04164	3.6427	-0.00132		32.9885	0.01094	194.12	0.0259	195.23	0.03657		-86.1395	0.000286648	-98.1721	0.00026892	-85.4	-0.000903782
3.8392	0.00886	-0.4722	-0.04315	3.682	0.00393		33.0252	0.01094	195.059	0.02591	196.167	0.03657		-85.9787	0.000286648	-98.012	0.00026892	-85.314	-0.000903782
3.8784	0.00896	-0.4625	-0.03764	3.7213	0.00923		33.1855	0.01094	195.997	0.02591	197.104	0.03658		-85.8178	0.000286648	-97.8519	0.00026892	-85.1529	-0.000903782
3.9177	0.00786	-0.4528	-0.03581	3.7606	0.01163		33.3824	0.01095	196.936	0.02592	198.041	0.03658		-85.657	0.000286648	-97.6918	0.00026892	-84.9917	-0.000903782
3.957	0.0083	-0.4432	-0.03915	3.7999	0.0098		33.5793	0.01095	197.875	0.02593	198.978	0.03658		-85.4961	0.000286648	-97.6	0.00026892	-84.8306	-0.000903782
3.9963	0.00848	-0.4335	-0.03517	3.8392	0.01877		33.7761	0.01095	198.813	0.02593	199.914	0.03659		-85.4	0.000286648	-97.5316	0.00026892	-84.6695	-0.000903782
4.0356	0.00888	-0.4238	-0.03598	3.8784	0.01475		33.8697	0.01096	199.752	0.02594	200.851	0.03659		-85.3352	0.000286648	-97.3715	0.00026892	-84.5084	-0.000903782
4.0749	0.00837	-0.4142	-0.04312	3.9177	0.00765		33.9729	0.01096	200.691	0.02594	201.788	0.03659		-85.1744	0.000286648	-97.2114	0.00026892	-84.3473	-0.000903782
4.1142	0.00837	-0.4045	-0.04172	3.957	0.00504		34.1697	0.01096	201.629	0.02595	202.725	0.0366		-85.0135	0.000286648	-97.0513	0.00026892	-84.1862	-0.000903782
4.1536	0.00868	-0.3948	-0.04345	3.9963	0.00962		34.3664	0.01097	202.568	0.02596	203.662	0.0366		-84.8527	0.000286648	-96.8911	0.00026892	-84.025	-0.000903782
4.1929	0.00781	-0.3851	-0.05546	4.0356	0.00918		34.563	0.01097	203.507	0.02596	204.599	0.0366		-84.6918	0.000286648	-96.731	0.00026892	-83.8639	-0.000903782
4.2322	0.00718	-0.3755	-0.05662	4.0749	0.00944		34.7142	0.01097	204.445	0.02597	205.536	0.0366		-84.5309	0.000286648	-96.5709	0.00026892	-83.7028	-0.000903782
4.2715	0.00832	-0.3658	-0.05357	4.1142	0.00992		34.7596	0.01097	205.384	0.02597	206.473	0.03661		-84.3701	0.000286648	-96.4108	0.00026892	-83.5417	-0.000903782
4.3108	0.008	-0.3561	-0.05512	4.1536	0.01334		34.9562	0.01098	206.322	0.02598	207.41	0.03661		-84.2092	0.000286648	-96.2507	0.00026892	-83.4	-0.000903782
4.3501	0.00655	-0.3464	-0.06142	4.1929	0.00953		35.1527	0.01098	207.261	0.02599	208.347	0.03661		-84.0484	0.000286648	-96.0905	0.00026892	-83.3806	-0.000903782
4.3894	0.00559	-0.3367	-0.06587	4.2322	0.00843		35.3492	0.01098	208.2	0.02599	209.283	0.03661		-83.8875	0.000286648	-95.9304	0.00026892	-83.2195	-0.000903782
4.4287	0.00552	-0.3271	-0.07181	4.2715	0.00786		35.5456	0.01099	209.138	0.026	210.22	0.03662		-83.7267	0.000286648	-95.7703	0.00026892	-83.0583	-0.000903782
4.4681	0.0053	-0.3174	-0.07207	4.3108	0.01053		35.5587	0.01099	210.077	0.026	211.157	0.03662		-83.5658	0.000286648	-95.6102	0.00026892	-82.8972	-0.000903782
4.5074	0.00651	-0.3077	-0.07247	4.3501	0.0115		35.742	0.01099	211.016	0.02601	212.094	0.03662		-83.4049	0.000286648	-95.6	0.00026892	-82.7361	-0.000903782
4.5467	0.00803	-0.298	-0.07612	4.3894	0.01583		35.9384	0.011	211.954	0.02601	213.031	0.03662		-83.3	0.000286648	-95.4501	0.00026892	-82.575	-0.000903782
4.586	0.00903	-0.2883	-0.07549	4.4287	0.01434		36.1347	0.011	212.893	0.02602	213.968	0.03663		-83.2441	0.000286648	-95.2899	0.00026892	-82.4139	-0.000903782
4.6254	0.00858	-0.2786	-0.08158	4.4681	0.01225		36.3309	0.011	213.832	0.02602	214.905	0.03663		-83.0832	0.000286648	-95.1298	0.00026892	-82.2528	-0.000903782
4.6647	0.00652	-0.2689	-0.08551	4.5074	0.01443		36.4032	0.011	214.77	0.02603	215.842	0.03663		-82.9223	0.000286648	-94.9697	0.00026892	-82.0916	-0.000903782
4.704	0.00767	-0.2592	-0.08653	4.5467	0.02013		36.5271	0.01101	215.709	0.02603	216.779	0.03663		-82.7615	0.000286648	-94.8096	0.00026892	-81.9305	-0.000903782
4.7433	0.00768	-0.2495	-0.08812	4.586	0.01453		36.7233	0.01101	216.648	0.02604	217.716	0.03663		-82.6006	0.000286648	-94.6494	0.00026892	-81.7694	-0.000903782
4.7827	0.0075	-0.2398	-0.08812	4.6254	0.01132		36.9194	0.01101	217.586	0.02604	218.652	0.03664		-82.4398	0.000286648	-94.4893	0.00026892	-81.6083	-0.000903782
4.822	0.00772	-0.2301	-0.09127	4.6647	0.01229		37.1155	0.01102	218.525	0.02605	219.589	0.03664		-82.2789	0.000286648	-94.3292	0.00026892	-81.4472	-0.000903782
4.8614	0.00923	-0.2204	-0.10341	4.704	0.01751		37.2478	0.01102	219.464	0.02605	220.526	0.03664		-82.118	0.000286648	-94.1691	0.00026892	-81.4	-0.000903782
4.9007	0.00786	-0.2107	-0.11161	4.7433	0.01606		37.3116	0.01102	220.402	0.02606	221.463	0.03664		-81.9572	0.000286648	-94.009	0.00026892	-81.2861	-0.000903782
4.94	0.00777	-0.201	-0.11041	4.7827	0.01492		37.5076	0.01103	221.341	0.02606	222.4	0.03664		-81.7963	0.000286648	-93.8488	0.00026892	-81.1249	-0.000903782
4.9794	0.0068	-0.1913	-0.1081	4.822	0.01883		37.7035	0.01103	222.279	0.02606	223.337	0.03665		-81.6355	0.000286648	-93.6887	0.00026892	-80.9638	-0.000903782
5.0187	0.0065	-0.1816	-0.11393	4.8614	0.01915		37.8995	0.01103	223.218	0.02607	224.274	0.03665		-81.4746	0.000286648	-93.5286	0.00026892	-80.8027	-0.000903782
5.0581	0.00737	-0.1719	-0.12152	4.9007	0.01266		38.0923	0.01104	224.157	0.02607	225.211	0.03665		-81.3138	0.000286648	-93.5	0.00026892	-80.6416	-0.000903782
5.0974	0.0077	-0.1622	-0.13356	4.94	0.01089		38.0953	0.01104	225.095	0.02608	226.148	0.03665		-81.3	0.000286648	-93.3685	0.00026892	-80.4805	-0.000903782
5.1368	0.00693	-0.1525	-0.14778	4.9794	0.01463		38.2912	0.01104	226.034	0.02608	227.085	0.03665		-81.1529	0.000286648	-93.2083	0.00026892	-80.3194	-0.000903782
5.1761	0.00585	-0.1428	-0.15976	5.0187	0.01597		38.487	0.01104	226.973	0.02608	228.021	0.03665		-80.992	0.000286648	-93.0482	0.00026892	-80.1582	-0.000903782
5.2155	0.00451	-0.1331	-0.17441	5.0581	0.0017		38.6827	0.01105	227.911	0.02609	228.958	0.03666		-80.8312	0.000286648	-92.8881	0.00026892	-79.9971	-0.000903782
5.2548	0.00661	-0.1234	-0.19554	5.0974	0.00126		38.8785	0.01105	228.85	0.02609	229.895	0.03666		-80.6703	0.000286648	-92.728	0.00026892	-79.836	-0.000903782
5.2942	0.00691	-0.1136	-0.21285	5.1368	0.00818		38.9368	0.01105	229.789	0.0261	230.832	0.03666		-80.5095	0.000286648	-92.5679	0.00026892	-79.6749	-0.000903782
5.3336	0.0077	-0.1039	-0.23549	5.1761	0.01739		39.0742	0.01105	230.727	0.0261	231.769	0.03666		-80.3486	0.000286648	-92.4077	0.00026892	-79.5138	-0.000903782
5.3729	0.0084	-0.0942	-0.2881	5.2155	0.01576		39.2698	0.01106	231.666	0.0261	232.706	0.03666		-80.1877	0.000286648	-92.2476	0.00026892	-79.3527	-0.000903782
5.4123	0.00807	-0.0845	-0.37788	5.2548	0.01335		39.4654	0.01106	232.605	0.02611	233.643	0.03666		-80.0269	0.000286648	-92.0875	0.00026892	-79.3	-0.000903782
5.4517	0.00892	-0.0748	-0.50572	5.2942	0.01484		39.661	0.01107	233.543	0.02611	234.58	0.03666		-79.866	0.000286648	-91.9274	0.00026892	-79.1915	-0.000903782
5.491	0.00936	-0.065	-0.63426	5.3336	0.01624		39.7813	0.01107	234.482	0.02611	235.517	0.03667		-79.7052	0.000286648	-91.7673	0.00026892	-79.0304	-0.000903782
5.5304	0.00783	-0.0553	-0.74286	5.3729	0.01746		39.8565	0.01107	235.42	0.02612	236.453	0.03667		-79.5443	0.000286648	-91.6071	0.00026892	-78.8693	-0.000903782
5.5698	0.00732	-0.0456	-0.81096	5.4123	0.01385		40.052	0.01107	236.359	0.02612	237.39	0.03667		-79.3834	0.000286648	-91.5	0.00026892	-78.7082	-0.000903782
5.6092	0.00706	-0.0358	-0.85429	5.4517	0.01755		40.2475	0.01108	237.298	0.02612	238.327	0.03667		-79.3	0.000286648	-91.447	0.00026892	-78.5471	-0.000903782
5.6485	0.00636	-0.0261	-0.89173	5.491	0.01974		40.4429	0.01108	238.236	0.02613	239.264	0.03667		-79.2226	0.000286648	-91.2869	0.00026892	-78.386	-0.000903782
5.6879	0.00593	-0.0164	-0.91816	5.5304	0.01892		40.6258	0.01108	239.175	0.02613	240.201	0.03667		-79.0617	0.000286648	-91.1268	0.00026892	-78.2248	-0.000903782
5.7273	0.00613	-0.0066	-0.93105	5.5698	0.01794		40.6383	0.01108	240.114	0.02613	241.138	0.03667		-78.9009	0.000286648	-90.9666	0.00026892	-78.0637	-0.000903782
5.7667	0.00674	0.0031	-0.93597	5.6092	0.01587		40.8336	0.01109	241.052	0.02614	242.075	0.03667		-78.74	0.000286648	-90.8065	0.00026892	-77.9026	-0.000903782
5.8061	0.0068	0.0128	-0.92917	5.6485	0.01408		41.0289	0.01109	241.991	0.02614	243.012	0.03668		-78.5791	0.000286648	-90.6464	0.00026892	-77.7415	-0.000903782
5.8455	0.00612	0.0226	-0.91144	5.6879	0.01016		41.2242	0.01109	242.93	0.02614	243.949	0.03668		-78.4183	0.000286648	-90.4863	0.00026892	-77.5804	-0.000903782
5.8849	0.00751	0.0323	-0.893	5.7273	0.01091		41.4194	0.0111	243.868	0.02615	244.886	0.03668		-78.2574	0.000286648	-90.3261	0.00026892	-77.4193	-0.000903782
5.9243	0.00679	0.0421	-0.86972	5.7667	0.01554		41.4703	0.0111	244.807	0.02615	245.822	0.03668		-78.0966	0.000286648	-90.166	0.00026892	-77.3	-0.000903782
5.9637	0.00688	0.0518	-0.83318	5.8061	0.01656		41.6146	0.0111	245.746	0.02615	246.759	0.03668		-77.9357	0.000286648	-90.0059	0.00026892	-77.2581	-0.000903782
6.0031	0.00738	0.0616	-0.79224	5.8455	0.01753		41.8098	0.01111	246.684	0.02615	247.696	0.03668		-77.7749	0.000286648	-89.8458	0.00026892	-77.097	-0.000903782
6.0425	0.00925	0.0713	-0.71789	5.8849	0.01603		42.005	0.01111	247.623	0.02616	248.633	0.03668		-77.614	0.000286648	-89.6857	0.00026892	-76.9359	-0.000903782
6.0819	0.01039	0.0811	-0.60355	5.9243	0.01991		42.2001	0.01111	248.561	0.02616	249.57	0.03668		-77.4531	0.000286648	-89.5255	0.00026892	-76.7748	-0.000903782
6.1213	0.0097	0.0908	-0.46427	5.9637	0.02133		42.3148	0.01111	249.5	0.02616	250.507	0.03668		-77.2923	0.000286648	-89.5	0.00026892	-76.6137	-0.000903782
6.1607	0.00992	0.1006	-0.34277	6.0031	0.01856		42.3951	0.01112	250.439	0.02617	251.444	0.03669		-77.2	0.000286648	-89.3654	0.00026892	-76.4526	-0.000903782
6.2001	0.01043	0.1104	-0.27475	6.0425	0.01743		42.5902	0.01112	251.377	0.02617	252.381	0.03669		-77.1314	0.000286648	-89.2053	0.00026892	-76.2914	-0.000903782
6.2395	0.00896	0.1201	-0.23838	6.0819	0.01268		42.7852	0.01112	252.316	0.02617	253.318	0.03669		-76.9706	0.000286648	-89.0452	0.00026892	-76.1303	-0.000903782
6.279	0.00717	0.1299	-0.2132	6.1213	0.01054		42.9801	0.01113	253.255	0.02617	254.255	0.03669		-76.8097	0.000286648	-88.8851	0.00026892	-75.9692	-0.000903782
6.4561	0.00749	0.1396	-0.19334	6.1607	0.011		43.1593	0.01113	254.193	0.02618	255.191	0.03669		-76.6488	0.000286648	-88.7249	0.00026892	-75.8081	-0.000903782
6.6618	0.00812	0.1494	-0.17703	6.2001	0.01745		43.1751	0.01113	255.132	0.02618	256.128	0.03669		-76.488	0.000286648	-88.5648	0.00026892	-75.647	-0.000903782
6.8675	0.00934	0.1592	-0.15304	6.2395	0.01831		43.37	0.01113	256.071	0.02618	257.065	0.03669		-76.3271	0.000286648	-88.4047	0.00026892	-75.4858	-0.000903782
7.0731	0.00926	0.169	-0.13355	6.279	0.01362		43.5649	0.01114	257.009	0.02618	258.002	0.03669		-76.1663	0.000286648	-88.2446	0.00026892	-75.3247	-0.000903782
7.2786	0.00973	0.1787	-0.12497	6.3184	0.00849		43.7597	0.01114	257.948	0.02619	258.939	0.03669		-76.0054	0.000286648	-88.0845	0.00026892	-75.2	-0.000903782
7.4841	0.00995	0.1885	-0.11656	6.3578	0.00937		43.9545	0.01114	258.887	0.02619	259.876	0.03669		-75.8445	0.000286648	-87.9243	0.00026892	-75.1636	-0.000903782
7.6894	0.01034	0.1983	-0.11085	6.3972	0.01118		44.0038	0.01115	259.825	0.02619	260.813	0.03669		-75.6837	0.000286648	-87.7642	0.00026892	-75.0025	-0.000903782
7.8947	0.00854	0.2081	-0.10153	6.4367	0.00849		44.1493	0.01115	260.764	0.02619	261.75	0.03669		-75.5228	0.000286648	-87.6041	0.00026892	-74.8414	-0.000903782
8.0999	0.0075	0.2179	-0.09316	6.4761	0.01352		44.3441	0.01115	261.702	0.02619	262.687	0.0367		-75.362	0.000286648	-87.444	0.00026892	-74.6803	-0.000903782
8.305	0.00814	0.2276	-0.08932	6.5155	0.01404		44.5388	0.01116	262.641	0.0262	263.624	0.0367		-75.2011	0.000286648	-87.4	0.00026892	-74.5191	-0.000903782
8.51	0.0087	0.2374	-0.08533	6.555	0.01564		44.7335	0.01116	263.58	0.0262	264.56	0.0367		-75.2	0.000286648	-87.2838	0.00026892	-74.358	-0.000903782
8.7149	0.0089	0.2472	-0.08261	6.5944	0.01378		44.8484	0.01116	264.518	0.0262	265.497	0.0367		-75.0402	0.000286648	-87.1237	0.00026892	-74.1969	-0.000903782
8.9198	0.0085	0.257	-0.07594	6.6338	0.01507		44.9281	0.01116	265.457	0.0262	266.434	0.0367		-74.8794	0.000286648	-86.9636	0.00026892	-74.0358	-0.000903782
9.1245	0.00951	0.2668	-0.07214	6.6733	0.02042		45.1228	0.01117	266.396	0.0262	267.371	0.0367		-74.7185	0.000286648	-86.8035	0.00026892	-73.8747	-0.000903782
9.3292	0.01035	0.2766	-0.06754	6.7127	0.01752		45.3174	0.01117	267.334	0.02621	268.308	0.0367		-74.5577	0.000286648	-86.6433	0.00026892	-73.7136	-0.000903782
9.5338	0.01025	0.2864	-0.05975	6.7522	0.0171		45.512	0.01117	268.273	0.02621	269.245	0.0367		-74.3968	0.000286648	-86.4832	0.00026892	-73.5524	-0.000903782
9.7383	0.00935	0.2962	-0.0574	6.7916	0.01713		45.6929	0.01118	269.212	0.02621	270.182	0.0367		-74.236	0.000286648	-86.3231	0.00026892	-73.3913	-0.000903782
9.9428	0.00904	0.306	-0.05713	6.8311	0.01865		45.7065	0.01118	270.15	0.02621	271.119	0.0367		-74.0751	0.000286648	-86.163	0.00026892	-73.2302	-0.000903782
10.1472	0.00915	0.3158	-0.05521	6.8705	0.01586		45.901	0.01118	271.089	0.02621	272.056	0.0367		-73.9142	0.000286648	-86.0029	0.00026892	-73.2	-0.000903782
10.3514	0.00958	0.3256	-0.05138	6.91	0.01478		46.0955	0.01118	272.028	0.02622	272.992	0.0367		-73.7534	0.000286648	-85.8427	0.00026892	-73.0691	-0.000903782
10.5557	0.00878	0.3354	-0.04308	6.9495	0.02205		46.29	0.01119	272.966	0.02622	273.929	0.0367		-73.5925	0.000286648	-85.6826	0.00026892	-72.908	-0.000903782
10.7598	0.00816	0.3453	-0.04096	6.9889	0.02452		46.4844	0.01119	273.905	0.02622	274.866	0.0367		-73.4317	0.000286648	-85.5225	0.00026892	-72.7469	-0.000903782
10.9638	0.01017	0.3551	-0.04673	7.0284	0.02516		46.5374	0.01119	274.843	0.02622	275.803	0.0367		-73.2708	0.000286648	-85.4	0.00026892	-72.5858	-0.000903782
11.1678	0.01	0.3649	-0.044	7.0679	0.02247		46.6788	0.01119	275.782	0.02622	276.74	0.0367		-73.1099	0.000286648	-85.3624	0.00026892	-72.4246	-0.000903782
11.3717	0.01012	0.3747	-0.04327	7.1073	0.02226		46.8732	0.0112	276.721	0.02622	277.677	0.03671		-73.1	0.000286648	-85.2023	0.00026892	-72.2635	-0.000903782
11.5755	0.00918	0.3845	-0.04428	7.1468	0.02048		47.0675	0.0112	277.659	0.02623	278.614	0.03671		-72.9491	0.000286648	-85.0421	0.00026892	-72.1024	-0.000903782
11.7792	0.00823	0.3944	-0.04167	7.1863	0.01961		47.2619	0.0112	278.598	0.02623	279.551	0.03671		-72.7882	0.000286648	-84.882	0.00026892	-71.9413	-0.000903782
11.9829	0.00811	0.4042	-0.04105	7.2258	0.01724		47.3819	0.01121	279.537	0.02623	280.488	0.03671		-72.6274	0.000286648	-84.7219	0.00026892	-71.7802	-0.000903782
12.1865	0.00932	0.414	-0.04061	7.2652	0.02038		47.4562	0.01121	280.475	0.02623	281.425	0.03671		-72.4665	0.000286648	-84.5618	0.00026892	-71.6191	-0.000903782
12.39	0.0094	0.4238	-0.03767	7.3047	0.01705		47.6504	0.01121	281.414	0.02623	282.361	0.03671		-72.3056	0.000286648	-84.4017	0.00026892	-71.4579	-0.000903782
12.5934	0.00937	0.4337	-0.03021	7.3442	0.01774		47.8447	0.01121	282.353	0.02623	283.298	0.03671		-72.1448	0.000286648	-84.2415	0.00026892	-71.2968	-0.000903782
12.7967	0.01015	0.4435	-0.02867	7.3837	0.01741		48.0389	0.01122	283.291	0.02624	284.235	0.03671		-71.9839	0.000286648	-84.0814	0.00026892	-71.2	-0.000903782
13	0.00976	0.4534	-0.0263	7.4232	0.01707		48.2264	0.01122	284.23	0.02624	285.172	0.03671		-71.8231	0.000286648	-83.9213	0.00026892	-71.1357	-0.000903782
13.2032	0.01041	0.4632	-0.02194	7.4627	0.015		48.2331	0.01122	285.169	0.02624	286.109	0.03671		-71.6622	0.000286648	-83.7612	0.00026892	-70.9746	-0.000903782
13.4063	0.00947	0.473	-0.02418	7.5022	0.01357		48.4273	0.01122	286.107	0.02624	287.046	0.03671		-71.5013	0.000286648	-83.601	0.00026892	-70.8135	-0.000903782
13.6094	0.00955	0.4829	-0.02707	7.5417	0.01476		48.6214	0.01123	287.046	0.02624	287.983	0.03671		-71.3405	0.000286648	-83.4409	0.00026892	-70.6523	-0.000903782
13.8123	0.01047	0.4927	-0.01747	7.5812	0.01752		48.8156	0.01123	287.984	0.02624	288.92	0.03671		-71.1796	0.000286648	-83.3	0.00026892	-70.4912	-0.000903782
14.0152	0.00965	0.5026	-0.01505	7.6207	0.02049		49.0097	0.01123	288.923	0.02624	289.857	0.03671		-71.1	0.000286648	-83.2808	0.00026892	-70.3301	-0.000903782
14.218	0.00992	0.5124	-0.01634	7.6602	0.01594		49.0709	0.01124	289.862	0.02625	290.794	0.03671		-71.0188	0.000286648	-83.1207	0.00026892	-70.169	-0.000903782
14.4208	0.01056	0.5223	-0.016	7.6997	0.0139		49.2038	0.01124	290.8	0.02625	291.73	0.03671		-70.8579	0.000286648	-82.9605	0.00026892	-70.0079	-0.000903782
14.6235	0.01217	0.5322	-0.01026	7.7393	0.01571		49.3978	0.01124	291.739	0.02625	292.667	0.03671		-70.697	0.000286648	-82.8004	0.00026892	-69.8468	-0.000903782
14.8261	0.01124	0.542	-0.00927	7.7788	0.02253		49.5919	0.01124	292.678	0.02625	293.604	0.03671		-70.5362	0.000286648	-82.6403	0.00026892	-69.6856	-0.000903782
15.0286	0.01002	0.5519	-0.00957	7.8183	0.02178		49.7859	0.01125	293.616	0.02625	294.541	0.03671		-70.3753	0.000286648	-82.4802	0.00026892	-69.5245	-0.000903782
15.231	0.01075	0.5617	-0.01406	7.8578	0.01578		49.9154	0.01125	294.555	0.02625	295.478	0.03671		-70.2145	0.000286648	-82.3201	0.00026892	-69.3634	-0.000903782
15.4334	0.00964	0.5716	-0.01407	7.8973	0.01449		49.9799	0.01125	295.494	0.02625	296.415	0.03671		-70.0536	0.000286648	-82.1599	0.00026892	-69.2023	-0.000903782
15.6357	0.01016	0.5815	-0.00871	7.9369	0.01648		50.1739	0.01126	296.432	0.02625	297.352	0.03671		-69.8927	0.000286648	-81.9998	0.00026892	-69.1	-0.000903782
15.8379	0.01119	0.5914	-0.00823	7.9764	0.01542		50.3678	0.01126	297.371	0.02626	298.289	0.03671		-69.7319	0.000286648	-81.8397	0.00026892	-69.0412	-0.000903782
16.0401	0.01011	0.6012	-0.00234	8.0159	0.02243		50.5617	0.01126	298.31	0.02626	299.226	0.03671		-69.571	0.000286648	-81.6796	0.00026892	-68.8801	-0.000903782
16.2422	0.00948	0.6111	0.000184	8.0555	0.02656		50.7556	0.01127	299.248	0.02626	300.163	0.03672		-69.4102	0.000286648	-81.5195	0.00026892	-68.719	-0.000903782
16.4442	0.01008	0.621	-0.00275	8.095	0.02766		50.7599	0.01127	300.187	0.02626	301.099	0.03672		-69.2493	0.000286648	-81.3593	0.00026892	-68.5578	-0.000903782
16.6461	0.0093	0.6309	-6.8e-05	8.1346	0.02562		50.9495	0.01127	301.125	0.02626	302.036	0.03672		-69.1	0.000286648	-81.3	0.00026892	-68.3967	-0.000903782
16.848	0.00997	0.6408	-0.00318	8.1741	0.01973		51.1434	0.01127	302.064	0.02626	302.973	0.03672		-69.0884	0.000286648	-81.1992	0.00026892	-68.2356	-0.000903782
17.0498	0.01064	0.6507	-0.000863	8.2137	0.016		51.3373	0.01128	303.003	0.02626	303.91	0.03672		-68.9276	0.000286648	-81.0391	0.00026892	-68.0745	-0.000903782
17.2515	0.01128	0.6605	-0.000421	8.2532	0.01051		51.5311	0.01128	303.941	0.02626	304.847	0.03672		-68.7667	0.000286648	-80.879	0.00026892	-67.9134	-0.000903782
17.4532	0.01046	0.6704	-0.000626	8.2928	0.01463		51.6044	0.01128	304.88	0.02626	305.784	0.03672		-68.6059	0.000286648	-80.7189	0.00026892	-67.7523	-0.000903782
17.6548	0.01006	0.6803	-0.00348	8.3323	0.01913		51.7249	0.01128	305.819	0.02627	306.721	0.03672		-68.445	0.000286648	-80.5587	0.00026892	-67.5911	-0.000903782
17.8563	0.01033	0.6902	-0.0074	8.3719	0.01638		51.9187	0.01129	306.757	0.02627	307.658	0.03672		-68.2841	0.000286648	-80.3986	0.00026892	-67.43	-0.000903782
18.0577	0.0112	0.7001	-0.00531	8.4114	0.01544		52.1125	0.01129	307.696	0.02627	308.595	0.03672		-68.1233	0.000286648	-80.2385	0.00026892	-67.2689	-0.000903782
18.2591	0.01063	0.71	-0.00668	8.451	0.01721		52.3063	0.01129	308.635	0.02627	309.531	0.03672		-67.9624	0.000286648	-80.0784	0.00026892	-67.1078	-0.000903782
18.4604	0.011	0.7199	-0.0075	8.4906	0.02089		52.449	0.01129	309.573	0.02627	310.468	0.03672		-67.8016	0.000286648	-79.9182	0.00026892	-67.1	-0.000903782
18.6617	0.01047	0.7298	-0.00651	8.5302	0.01943		52.5	0.0113	310.512	0.02627	311.405	0.03672		-67.6407	0.000286648	-79.7581	0.00026892	-66.9467	-0.000903782
18.8628	0.01032	0.7398	-0.00974	8.5697	0.02031		52.6937	0.0113	311.451	0.02627	312.342	0.03672		-67.4798	0.000286648	-79.598	0.00026892	-66.7856	-0.000903782
19.0639	0.00993	0.7497	-0.00715	8.6093	0.02182		52.8875	0.0113	312.389	0.02627	313.279	0.03672		-67.319	0.000286648	-79.4379	0.00026892	-66.6244	-0.000903782
19.265	0.01003	0.7596	0.00103	8.6489	0.0214		53.0811	0.01131	313.328	0.02627	314.216	0.03672		-67.1581	0.000286648	-79.3	0.00026892	-66.4633	-0.000903782
19.466	0.01077	0.7695	0.0045	8.6885	0.02041		53.2748	0.01131	314.266	0.02627	315.153	0.03672		-67	0.000286648	-79.2777	0.00026892	-66.3022	-0.000903782
19.6669	0.01059	0.7794	-0.00474	8.7281	0.01857		53.2935	0.01131	315.205	0.02628	316.09	0.03672		-66.9973	0.000286648	-79.1176	0.00026892	-66.1411	-0.000903782
19.8677	0.01011	0.7893	-0.00832	8.7676	0.0162		53.4685	0.01131	316.144	0.02628	317.027	0.03672		-66.8364	0.000286648	-78.9575	0.00026892	-65.98	-0.000903782
20.0685	0.01006	0.7993	-0.00128	8.8072	0.01578		53.6621	0.01132	317.082	0.02628	317.964	0.03672		-66.6756	0.000286648	-78.7974	0.00026892	-65.8188	-0.000903782
20.2692	0.01018	0.8092	0.00238	8.8468	0.01759		53.8558	0.01132	318.021	0.02628	318.9	0.03672		-66.5147	0.000286648	-78.6373	0.00026892	-65.6577	-0.000903782
20.4698	0.01072	0.8191	0.00454	8.8864	0.02092		54.0494	0.01132	318.96	0.02628	319.837	0.03672		-66.3538	0.000286648	-78.4771	0.00026892	-65.4966	-0.000903782
20.6704	0.01177	0.8291	-0.00112	8.926	0.01818		54.138	0.01132	319.898	0.02628	320.774	0.03672		-66.193	0.000286648	-78.317	0.00026892	-65.3355	-0.000903782
20.8709	0.0123	0.839	-0.00276	8.9656	0.02011		54.243	0.01132	320.837	0.02628	321.711	0.03672		-66.0321	0.000286648	-78.1569	0.00026892	-65.1744	-0.000903782
21.0713	0.01131	0.8489	0.00167	9.0052	0.01657		54.4366	0.01133	321.776	0.02628	322.648	0.03672		-65.8713	0.000286648	-77.9968	0.00026892	-65.0133	-0.000903782
21.2717	0.01119	0.8589	0.00576	9.0448	0.01661		54.6302	0.01133	322.714	0.02628	323.585	0.03672		-65.7104	0.000286648	-77.8367	0.00026892	-65	-0.000903782
21.472	0.01084	0.8688	0.0097	9.0844	0.02153		54.8237	0.01133	323.653	0.02628	324.522	0.03672		-65.5495	0.000286648	-77.6765	0.00026892	-64.8521	-0.000903782
21.6722	0.0097	0.8788	0.00688	9.1241	0.0231		54.9825	0.01134	324.592	0.02628	325.459	0.03672		-65.3887	0.000286648	-77.5164	0.00026892	-64.691	-0.000903782
21.8724	0.01005	0.8887	0.0004	9.1637	0.01583		55.0173	0.01134	325.53	0.02628	326.396	0.03672		-65.2278	0.000286648	-77.3563	0.00026892	-64.5299	-0.000903782
22.0725	0.0098	0.8987	-0.00217	9.2033	0.01493		55.2108	0.01134	326.469	0.02628	327.333	0.03672		-65.067	0.000286648	-77.2	0.00026892	-64.3688	-0.000903782
22.2726	0.01008	0.9086	-0.000995	9.2429	0.0198		55.4043	0.01134	327.408	0.02629	328.269	0.03672		-65	0.000286648	-77.1962	0.00026892	-64.2077	-0.000903782
22.4726	0.0103	0.9186	0.00332	9.2825	0.02229		55.5978	0.01135	328.346	0.02629	329.206	0.03672		-64.9061	0.000286648	-77.036	0.00026892	-64.0466	-0.000903782
22.6725	0.01011	0.9285	0.00269	9.3222	0.02533		55.7914	0.01135	329.285	0.02629	330.143	0.03672		-64.7452	0.000286648	-76.8759	0.00026892	-63.8854	-0.000903782
22.8723	0.01081	0.9385	0.00601	9.3618	0.02521		55.827	0.01135	330.223	0.02629	331.08	0.03672		-64.5844	0.000286648	-76.7158	0.00026892	-63.7243	-0.000903782
23.0721	0.01128	0.9485	0.00817	9.4014	0.02618		55.9848	0.01135	331.162	0.02629	332.017	0.03672		-64.4235	0.000286648	-76.5557	0.00026892	-63.5632	-0.000903782
23.2719	0.01117	0.9584	0.01145	9.4411	0.02318		56.1783	0.01136	332.101	0.02629	332.954	0.03672		-64.2627	0.000286648	-76.3956	0.00026892	-63.4021	-0.000903782
23.4715	0.01091	0.9684	0.01086	9.4807	0.0199		56.3718	0.01136	333.039	0.02629	333.891	0.03672		-64.1018	0.000286648	-76.2354	0.00026892	-63.241	-0.000903782
23.6712	0.01173	0.9784	0.00905	9.5203	0.01721		56.5652	0.01136	333.978	0.02629	334.828	0.03672		-63.941	0.000286648	-76.0753	0.00026892	-63.0799	-0.000903782
23.8707	0.01158	0.9883	0.00606	9.56	0.02164		56.6715	0.01137	334.917	0.02629	335.765	0.03672		-63.7801	0.000286648	-75.9152	0.00026892	-63	-0.000903782
24.0702	0.01154	0.9983	0.00891	9.5996	0.01816		56.7587	0.01137	335.855	0.02629	336.702	0.03672		-63.6192	0.000286648	-75.7551	0.00026892	-62.9187	-0.000903782
24.2696	0.01113	1.0083	0.0118	9.6393	0.02074		56.9521	0.01137	336.794	0.02629	337.638	0.03672		-63.4584	0.000286648	-75.5949	0.00026892	-62.7576	-0.000903782
24.469	0.01143	1.0183	0.01395	9.6789	0.02209		57.1455	0.01137	337.733	0.02629	338.575	0.03672		-63.2975	0.000286648	-75.4348	0.00026892	-62.5965	-0.000903782
24.6683	0.01101	1.0283	0.01131	9.7186	0.02148		57.339	0.01138	338.671	0.02629	339.512	0.03672		-63.1367	0.000286648	-75.2747	0.00026892	-62.4354	-0.000903782
24.8676	0.01032	1.0382	0.00785	9.7582	0.01903		57.516	0.01138	339.61	0.02629	340.449	0.03672		-62.9758	0.000286648	-75.2	0.00026892	-62.2743	-0.000903782
25.0668	0.01027	1.0482	0.00724	9.7979	0.01928		57.5324	0.01138	340.548	0.02629	341.386	0.03672		-62.9	0.000286648	-75.1146	0.00026892	-62.1132	-0.000903782
25.2659	0.01004	1.0582	0.000489	9.8376	0.01917		57.7258	0.01138	341.487	0.02629	342.323	0.03672		-62.8149	0.000286648	-74.9545	0.00026892	-61.952	-0.000903782
25.465	0.01107	1.0682	0.000158	9.8772	0.01998		57.9192	0.01139	342.426	0.02629	343.26	0.03672		-62.6541	0.000286648	-74.7943	0.00026892	-61.7909	-0.000903782
25.664	0.01062	1.0782	0.00425	9.9169	0.01819		58.1125	0.01139	343.364	0.0263	344.197	0.03672		-62.4932	0.000286648	-74.6342	0.00026892	-61.6298	-0.000903782
25.8629	0.01074	1.0882	0.00923	9.9566	0.01702		58.3059	0.01139	344.303	0.0263	345.134	0.03672		-62.3323	0.000286648	-74.4741	0.00026892	-61.4687	-0.000903782
26.0618	0.01124	1.0982	0.01148	9.9963	0.02094		58.3605	0.01139	345.242	0.0263	346.07	0.03672		-62.1715	0.000286648	-74.314	0.00026892	-61.3076	-0.000903782
26.2606	0.012	1.1082	0.00653	10.0359	0.02468		58.4993	0.0114	346.18	0.0263	347.007	0.03673		-62.0106	0.000286648	-74.1539	0.00026892	-61.1465	-0.000903782
26.4594	0.01197	1.1182	0.00668	10.0756	0.02338		58.6926	0.0114	347.119	0.0263	347.944	0.03673		-61.8498	0.000286648	-73.9937	0.00026892	-61	-0.000903782
26.6581	0.01128	1.1282	0.0123	10.1153	0.02102		58.886	0.0114	348.058	0.0263	348.881	0.03673		-61.6889	0.000286648	-73.8336	0.00026892	-60.9853	-0.000903782
26.8568	0.01014	1.1382	0.01107	10.155	0.02421		59.0794	0.01141	348.996	0.0263	349.818	0.03673		-61.5281	0.000286648	-73.6735	0.00026892	-60.8242	-0.000903782
27.0554	0.01007	1.1482	0.00967	10.1947	0.02649		59.205	0.01141	349.935	0.0263	350.755	0.03673		-61.3672	0.000286648	-73.5134	0.00026892	-60.6631	-0.000903782
27.254	0.0103	1.1583	0.00728	10.2344	0.02646		59.2727	0.01141	350.874	0.0263	351.692	0.03673		-61.2063	0.000286648	-73.3532	0.00026892	-60.502	-0.000903782
27.4524	0.01085	1.1683	0.00651	10.274	0.029		59.466	0.01141	351.812	0.0263	352.629	0.03673		-61.0455	0.000286648	-73.1931	0.00026892	-60.3409	-0.000903782
27.6509	0.01084	1.1783	0.00941	10.3137	0.02508		59.6593	0.01142	352.751	0.0263	353.566	0.03673		-60.9	0.000286648	-73.1	0.00026892	-60.1798	-0.000903782
27.8493	0.01128	1.1883	0.01123	10.3534	0.02546		59.8527	0.01142	353.69	0.0263	354.503	0.03673		-60.8846	0.000286648	-73.033	0.00026892	-60.0186	-0.000903782
28.0476	0.01041	1.1983	0.00635	10.3931	0.02416		60.046	0.01142	354.628	0.0263	355.439	0.03673		-60.7238	0.000286648	-72.8729	0.00026892	-59.8575	-0.000903782
28.2458	0.0096	1.2084	0.00313	10.4328	0.02325		60.0496	0.01142	355.567	0.0263	356.376	0.03673		-60.5629	0.000286648	-72.7127	0.00026892	-59.6964	-0.000903782
28.4441	0.00984	1.2184	0.0042	10.4725	0.01877		60.2393	0.01142	356.505	0.0263	357.313	0.03673		-60.402	0.000286648	-72.5526	0.00026892	-59.5353	-0.000903782
28.6422	0.01018	1.2284	0.00653	10.5123	0.01841		60.4326	0.01143	357.444	0.0263	358.25	0.03673		-60.2412	0.000286648	-72.3925	0.00026892	-59.3742	-0.000903782
28.8403	0.01071	1.2385	0.00529	10.552	0.01861		60.6259	0.01143	358.383	0.0263	359.187	0.03673		-60.0803	0.000286648	-72.2324	0.00026892	-59.2131	-0.000903782
29.0384	0.01099	1.2485	0.000926	10.5917	0.0238		60.8192	0.01143	359.321	0.0263	360.124	0.03673		-59.9195	0.000286648	-72.0723	0.00026892	-59.0519	-0.000903782
29.2364	0.01104	1.2585	-0.00188	10.6314	0.02672		60.8941	0.01144	360.26	0.0263	361.061	0.03673		-59.7586	0.000286648	-71.9121	0.00026892	-58.9	-0.000903782
29.4343	0.01117	1.2686	-0.000616	10.6711	0.02657		61.0125	0.01144	361.199	0.0263	361.998	0.03673		-59.5977	0.000286648	-71.752	0.00026892	-58.8908	-0.000903782
29.6322	0.01124	1.2786	0.00283	10.7108	0.02672		61.2058	0.01144	362.137	0.0263	362.935	0.03673		-59.4369	0.000286648	-71.5919	0.00026892	-58.7297	-0.000903782
29.83	0.01108	1.2887	0.00367	10.7506	0.02263		61.3991	0.01144	363.076	0.0263	363.872	0.03673		-59.276	0.000286648	-71.4318	0.00026892	-58.5686	-0.000903782
30.0278	0.01118	1.2987	0.0022	10.7903	0.02135		61.5924	0.01145	364.015	0.02631	364.808	0.03673		-59.1152	0.000286648	-71.2717	0.00026892	-58.4075	-0.000903782
30.2256	0.01067	1.3087	0.00191	10.83	0.02564		61.7386	0.01145	364.953	0.02631	365.745	0.03673		-58.9543	0.000286648	-71.1115	0.00026892	-58.2463	-0.000903782
30.4232	0.01122	1.3188	0.0053	10.8698	0.02983		61.7857	0.01145	365.892	0.02631	366.682	0.03673		-58.9	0.000286648	-71.1	0.00026892	-58.0852	-0.000903782
30.6209	0.01154	1.3289	0.00543	10.9095	0.02822		61.979	0.01145	366.831	0.02631	367.619	0.03673		-58.7934	0.000286648	-70.9514	0.00026892	-57.9241	-0.000903782
30.8185	0.01118	1.3389	-0.000589	10.9492	0.02325		62.1723	0.01146	367.769	0.02631	368.556	0.03673		-58.6326	0.000286648	-70.7913	0.00026892	-57.763	-0.000903782
31.016	0.01093	1.349	0.000432	10.989	0.02131		62.3656	0.01146	368.708	0.02631	369.493	0.03673		-58.4717	0.000286648	-70.6312	0.00026892	-57.6019	-0.000903782
31.2135	0.01077	1.359	-4.7e-05	11.0287	0.01876		62.5589	0.01146	369.646	0.02631	370.43	0.03673		-58.3109	0.000286648	-70.4711	0.00026892	-57.4408	-0.000903782
31.4109	0.01016	1.3691	-0.000937	11.0685	0.0186		62.5831	0.01146	370.585	0.02631	371.367	0.03673		-58.15	0.000286648	-70.3109	0.00026892	-57.2796	-0.000903782
31.6083	0.01112	1.3792	-0.000837	11.1082	0.02227		62.7522	0.01147	371.524	0.02631	372.304	0.03673		-57.9892	0.000286648	-70.1508	0.00026892	-57.1185	-0.000903782
31.8056	0.01226	1.3892	-0.00156	11.1479	0.02312		62.9455	0.01147	372.462	0.02631	373.241	0.03673		-57.8283	0.000286648	-69.9907	0.00026892	-56.9574	-0.000903782
32.0029	0.01072	1.3993	0.000179	11.1877	0.02871		63.1388	0.01147	373.401	0.02631	374.177	0.03673		-57.6674	0.000286648	-69.8306	0.00026892	-56.9	-0.000903782
32.2001	0.00904	1.4094	0.000947	11.2275	0.02779		63.3321	0.01148	374.34	0.02631	375.114	0.03673		-57.5066	0.000286648	-69.6704	0.00026892	-56.7963	-0.000903782
32.3973	0.00857	1.4194	0.000411	11.2672	0.02376		63.4276	0.01148	375.278	0.02631	376.051	0.03673		-57.3457	0.000286648	-69.5103	0.00026892	-56.6352	-0.000903782
32.5944	0.0086	1.4295	-0.000721	11.307	0.02134		63.5254	0.01148	376.217	0.02631	376.988	0.03673		-57.1848	0.000286648	-69.3502	0.00026892	-56.4741	-0.000903782
32.7915	0.00965	1.4396	0.0052	11.3467	0.01698		63.7187	0.01148	377.156	0.02631	377.925	0.03673		-57.024	0.000286648	-69.1901	0.00026892	-56.313	-0.000903782
32.9885	0.01072	1.4497	0.01012	11.3865	0.01595		63.912	0.01148	378.094	0.02631	378.862	0.03673		-56.8631	0.000286648	-69.1	0.00026892	-56.1518	-0.000903782
33.1855	0.01015	1.4597	0.01026	11.4263	0.02188		64.1053	0.01149	379.033	0.02631	379.799	0.03673		-56.8	0.000286648	-69.0299	0.00026892	-55.9907	-0.000903782
33.3824	0.01062	1.4698	0.01312	11.466	0.02015		64.2721	0.01149	379.972	0.02631	380.736	0.03673		-56.7023	0.000286648	-68.8698	0.00026892	-55.8296	-0.000903782
33.5793	0.00941	1.4799	0.01126	11.5058	0.01958		64.2986	0.01149	380.91	0.02631	381.673	0.03673		-56.5414	0.000286648	-68.7097	0.00026892	-55.6685	-0.000903782
33.7761	0.00972	1.49	0.01073	11.5456	0.01816		64.4919	0.01149	381.849	0.02631	382.61	0.03673		-56.3806	0.000286648	-68.5496	0.00026892	-55.5074	-0.000903782
33.9729	0.01092	1.5001	0.01411	11.5853	0.01555		64.6852	0.0115	382.787	0.02631	383.546	0.03673		-56.2197	0.000286648	-68.3895	0.00026892	-55.3462	-0.000903782
34.1697	0.01098	1.5102	0.01213	11.6251	0.01674		64.8785	0.0115	383.726	0.02631	384.483	0.03673		-56.0588	0.000286648	-68.2293	0.00026892	-55.1851	-0.000903782
34.3664	0.01117	1.5203	0.01471	11.6649	0.01964		65.0719	0.0115	384.665	0.02631	385.42	0.03673		-55.898	0.000286648	-68.0692	0.00026892	-55.024	-0.000903782
34.563	0.01156	1.5304	0.0135	11.7047	0.01967		65.1166	0.0115	385.603	0.02631	386.357	0.03673		-55.7371	0.000286648	-67.9091	0.00026892	-54.9	-0.000903782
34.7596	0.01118	1.5405	0.01171	11.7445	0.01825		65.2652	0.01151	386.542	0.02631	387.294	0.03673		-55.5763	0.000286648	-67.749	0.00026892	-54.8629	-0.000903782
34.9562	0.01217	1.5506	0.01172	11.7843	0.01738		65.4585	0.01151	387.481	0.02631	388.231	0.03673		-55.4154	0.000286648	-67.5889	0.00026892	-54.7018	-0.000903782
35.1527	0.01252	1.5607	0.01202	11.824	0.02196		65.6518	0.01151	388.419	0.02631	389.168	0.03673		-55.2545	0.000286648	-67.4287	0.00026892	-54.5407	-0.000903782
35.3492	0.01195	1.5708	0.01238	11.8638	0.02352		65.8452	0.01152	389.358	0.02631	390.105	0.03673		-55.0937	0.000286648	-67.2686	0.00026892	-54.3796	-0.000903782
35.5456	0.01144	1.5809	0.01602	11.9036	0.02242		65.9611	0.01152	390.297	0.02631	391.042	0.03673		-54.9328	0.000286648	-67.1085	0.00026892	-54.2184	-0.000903782
35.742	0.01176	1.591	0.01353	11.9434	0.02507		66.0385	0.01152	391.235	0.02631	391.978	0.03673		-54.8	0.000286648	-67	0.00026892	-54.0573	-0.000903782
35.9384	0.01199	1.6011	0.01641	11.9832	0.02447		66.2319	0.01152	392.174	0.02631	392.915	0.03673		-54.772	0.000286648	-66.9484	0.00026892	-53.8962	-0.000903782
36.1347	0.01125	1.6112	0.0166	12.023	0.01895		66.4252	0.01152	393.113	0.02631	393.852	0.03673		-54.6111	0.000286648	-66.7883	0.00026892	-53.7351	-0.000903782
36.3309	0.01043	1.6213	0.01472	12.0628	0.01728		66.6186	0.01153	394.051	0.02631	394.789	0.03673		-54.4502	0.000286648	-66.6281	0.00026892	-53.574	-0.000903782
36.5271	0.01048	1.6314	0.01336	12.1026	0.01724		66.8056	0.01153	394.99	0.02631	395.726	0.03673		-54.2894	0.000286648	-66.468	0.00026892	-53.4128	-0.000903782
36.7233	0.00933	1.6416	0.01262	12.1424	0.01345		66.8119	0.01153	395.928	0.02631	396.663	0.03673		-54.1285	0.000286648	-66.3079	0.00026892	-53.2517	-0.000903782
36.9194	0.00973	1.6517	0.01008	12.1823	0.01959		67.0053	0.01153	396.867	0.02632	397.6	0.03673		-53.9677	0.000286648	-66.1478	0.00026892	-53.0906	-0.000903782
37.1155	0.0103	1.6618	0.01348	12.2221	0.02056		67.1987	0.01154	397.806	0.02632	398.537	0.03673		-53.8068	0.000286648	-65.9876	0.00026892	-52.9295	-0.000903782
37.3116	0.01031	1.6719	0.0221	12.2619	0.02192		67.3921	0.01154	398.744	0.02632	399.474	0.03673		-53.6459	0.000286648	-65.8275	0.00026892	-52.8	-0.000903782
37.5076	0.01081	1.682	0.02036	12.3017	0.0193		67.5855	0.01154	399.683	0.02632	400.411	0.03673		-53.4851	0.000286648	-65.6674	0.00026892	-52.7684	-0.000903782
37.7035	0.01057	1.6922	0.01786	12.3415	0.01519		67.6501	0.01154	400.622	0.02632	401.347	0.03673		-53.3242	0.000286648	-65.5073	0.00026892	-52.6073	-0.000903782
37.8995	0.01011	1.7023	0.01906	12.3813	0.02016		67.7789	0.01155	401.56	0.02632	402.284	0.03673		-53.1634	0.000286648	-65.3471	0.00026892	-52.4462	-0.000903782
38.0953	0.0112	1.7124	0.01484	12.4211	0.02253		67.9723	0.01155	402.499	0.02632	403.221	0.03673		-53.0025	0.000286648	-65.187	0.00026892	-52.285	-0.000903782
38.2912	0.01204	1.7226	0.0128	12.461	0.02075		68.1657	0.01155	403.438	0.02632	404.158	0.03673		-52.8417	0.000286648	-65.0269	0.00026892	-52.1239	-0.000903782
38.487	0.01171	1.7327	0.01438	12.5008	0.02042		68.3592	0.01155	404.376	0.02632	405.095	0.03673		-52.8	0.000286648	-65	0.00026892	-51.9628	-0.000903782
38.6827	0.01166	1.7428	0.0133	12.5406	0.02722		68.4947	0.01156	405.315	0.02632	406.032	0.03673		-52.6808	0.000286648	-64.8668	0.00026892	-51.8017	-0.000903782
38.8785	0.01121	1.753	0.00762	12.5805	0.02907		68.5526	0.01156	406.254	0.02632	406.969	0.03673		-52.5199	0.000286648	-64.7067	0.00026892	-51.6406	-0.000903782
39.0742	0.01095	1.7631	0.00725	12.6203	0.02465		68.7461	0.01156	407.192	0.02632	407.906	0.03673		-52.3591	0.000286648	-64.5465	0.00026892	-51.4794	-0.000903782
39.2698	0.01105	1.7732	0.01622	12.6601	0.02069		68.9396	0.01156	408.131	0.02632	408.843	0.03673		-52.1982	0.000286648	-64.3864	0.00026892	-51.3183	-0.000903782
39.4654	0.01137	1.7834	0.02014	12.7	0.02162		69.133	0.01157	409.069	0.02632	409.78	0.03673		-52.0374	0.000286648	-64.2263	0.00026892	-51.1572	-0.000903782
39.661	0.01114	1.7935	0.01653	12.7398	0.0238		69.3265	0.01157	410.008	0.02632	410.716	0.03673		-51.8765	0.000286648	-64.0662	0.00026892	-50.9961	-0.000903782
39.8565	0.0109	1.8037	0.01311	12.7796	0.02758		69.3392	0.01157	410.947	0.02632	411.653	0.03673		-51.7156	0.000286648	-63.9061	0.00026892	-50.835	-0.000903782
40.052	0.01123	1.8138	0.01148	12.8195	0.03832		69.52	0.01157	411.885	0.02632	412.59	0.03673		-51.5548	0.000286648	-63.7459	0.00026892	-50.8	-0.000903782
40.2475	0.01158	1.824	0.01583	12.8593	0.03319		69.7135	0.01158	412.824	0.02632	413.527	0.03673		-51.3939	0.000286648	-63.5858	0.00026892	-50.6739	-0.000903782
40.4429	0.01157	1.8341	0.0123	12.8992	0.02404		69.9071	0.01158	413.763	0.02632	414.464	0.03673		-51.2331	0.000286648	-63.4257	0.00026892	-50.5127	-0.000903782
40.6383	0.01155	1.8443	0.00804	12.939	0.01742		70.1006	0.01158	414.701	0.02632	415.401	0.03673		-51.0722	0.000286648	-63.2656	0.00026892	-50.3516	-0.000903782
40.8336	0.01147	1.8544	0.01393	12.9789	0.02349		70.1837	0.01158	415.64	0.02632	416.338	0.03673		-50.9113	0.000286648	-63.1054	0.00026892	-50.1905	-0.000903782
41.0289	0.01082	1.8646	0.01157	13.0187	0.02748		70.2942	0.01158	416.579	0.02632	417.275	0.03673		-50.7505	0.000286648	-62.9453	0.00026892	-50.0294	-0.000903782
41.2242	0.01122	1.8747	0.01503	13.0586	0.02662		70.4877	0.01159	417.517	0.02632	418.212	0.03673		-50.7	0.000286648	-62.9	0.00026892	-49.8683	-0.000903782
41.4194	0.01121	1.8849	0.01664	13.0984	0.02669		70.6813	0.01159	418.456	0.02632	419.149	0.03673		-50.5896	0.000286648	-62.7852	0.00026892	-49.7072	-0.000903782
41.6146	0.01097	1.895	0.0157	13.1383	0.02437		70.8749	0.01159	419.395	0.02632	420.085	0.03673		-50.4288	0.000286648	-62.6251	0.00026892	-49.5461	-0.000903782
41.8098	0.01115	1.9052	0.01323	13.1781	0.01938		71.0282	0.0116	420.333	0.02632	421.022	0.03673		-50.2679	0.000286648	-62.465	0.00026892	-49.3849	-0.000903782
42.005	0.01148	1.9154	0.01348	13.218	0.01558		71.0685	0.0116	421.272	0.02632	421.959	0.03673		-50.107	0.000286648	-62.3048	0.00026892	-49.2238	-0.000903782
42.2001	0.01064	1.9255	0.01448	13.2578	0.01922		71.2622	0.0116	422.21	0.02632	422.896	0.03673		-49.9462	0.000286648	-62.1447	0.00026892	-49.0627	-0.000903782
42.3951	0.01028	1.9357	0.01427	13.2977	0.0184		71.4558	0.0116	423.149	0.02632	423.833	0.03673		-49.7853	0.000286648	-61.9846	0.00026892	-48.9016	-0.000903782
42.5902	0.01153	1.9458	0.01618	13.3376	0.01865		71.6495	0.01161	424.088	0.02632	424.77	0.03673		-49.6245	0.000286648	-61.8245	0.00026892	-48.8	-0.000903782
42.7852	0.01184	1.956	0.01711	13.3774	0.02248		71.8431	0.01161	425.026	0.02632	425.707	0.03673		-49.4636	0.000286648	-61.6643	0.00026892	-48.7405	-0.000903782
42.9801	0.01144	1.9662	0.01555	13.4173	0.02378		71.8727	0.01161	425.965	0.02632	426.644	0.03673		-49.3028	0.000286648	-61.5042	0.00026892	-48.5793	-0.000903782
43.1751	0.01174	1.9763	0.017	13.4572	0.02201		72.0368	0.01161	426.904	0.02632	427.581	0.03673		-49.1419	0.000286648	-61.3441	0.00026892	-48.4182	-0.000903782
43.37	0.01181	1.9865	0.01343	13.497	0.02834		72.2305	0.01161	427.842	0.02632	428.517	0.03673		-48.981	0.000286648	-61.184	0.00026892	-48.2571	-0.000903782
43.5649	0.01222	1.9967	0.01238	13.5369	0.02562		72.4243	0.01162	428.781	0.02632	429.454	0.03673		-48.8202	0.000286648	-61.0239	0.00026892	-48.096	-0.000903782
43.7597	0.01195	2.0069	0.0105	13.5768	0.02174		72.618	0.01162	429.72	0.02632	430.391	0.03673		-48.7	0.000286648	-60.9	0.00026892	-47.9349	-0.000903782
43.9545	0.01151	2.017	0.00752	13.6166	0.02395		72.7172	0.01162	430.658	0.02632	431.328	0.03673		-48.6593	0.000286648	-60.8637	0.00026892	-47.7738	-0.000903782
44.1493	0.01055	2.0272	0.00744	13.6565	0.02445		72.8118	0.01162	431.597	0.02632	432.265	0.03673		-48.4984	0.000286648	-60.7036	0.00026892	-47.6126	-0.000903782
44.3441	0.01201	2.0374	0.01641	13.6964	0.02272		73.0055	0.01163	432.536	0.02632	433.202	0.03673		-48.3376	0.000286648	-60.5435	0.00026892	-47.4515	-0.000903782
44.5388	0.01308	2.0476	0.01384	13.7363	0.02195		73.1993	0.01163	433.474	0.02632	434.139	0.03673		-48.1767	0.000286648	-60.3834	0.00026892	-47.2904	-0.000903782
44.7335	0.01308	2.0577	0.0115	13.7762	0.02263		73.3931	0.01163	434.413	0.02632	435.076	0.03673		-48.0159	0.000286648	-60.2233	0.00026892	-47.1293	-0.000903782
44.9281	0.01204	2.0679	0.01501	13.816	0.02525		73.5617	0.01163	435.351	0.02632	436.013	0.03673		-47.855	0.000286648	-60.0631	0.00026892	-46.9682	-0.000903782
45.1228	0.01115	2.0781	0.01688	13.8559	0.02555		73.587	0.01163	436.29	0.02632	436.95	0.03673		-47.6942	0.000286648	-59.903	0.00026892	-46.8071	-0.000903782
45.3174	0.01106	2.1438	0.01008	14	0.02146		73.7808	0.01164	437.229	0.02632	437.886	0.03673		-47.5333	0.000286648	-59.7429	0.00026892	-46.7	-0.000903782
45.512	0.01131	2.1636	0.01112	14.2032	0.02121		73.9747	0.01164	438.167	0.02632	438.823	0.03673		-47.3724	0.000286648	-59.5828	0.00026892	-46.6459	-0.000903782
45.7065	0.01077	2.1833	0.01284	14.4063	0.02202		74.1686	0.01164	439.106	0.02632	439.76	0.03673		-47.2116	0.000286648	-59.4226	0.00026892	-46.4848	-0.000903782
45.901	0.01042	2.2031	0.01122	14.6094	0.02585		74.3625	0.01165	440.045	0.02632	440.697	0.03673		-47.0507	0.000286648	-59.2625	0.00026892	-46.3237	-0.000903782
46.0955	0.0106	2.2229	0.01605	14.8123	0.0227		74.4062	0.01165	440.983	0.02632	441.634	0.03673		-46.8899	0.000286648	-59.1024	0.00026892	-46.1626	-0.000903782
46.29	0.01073	2.2427	0.01627	15.0152	0.01956		74.5564	0.01165	441.922	0.02632	442.571	0.03673		-46.729	0.000286648	-58.9423	0.00026892	-46.0015	-0.000903782
46.4844	0.0101	2.2625	0.01796	15.218	0.02359		74.7504	0.01165	442.861	0.02632	443.508	0.03673		-46.7	0.000286648	-58.9	0.00026892	-45.8404	-0.000903782
46.6788	0.01106	2.2824	0.01353	15.4208	0.02431		74.9444	0.01166	443.799	0.02632	444.445	0.03673		-46.5681	0.000286648	-58.7822	0.00026892	-45.6792	-0.000903782
46.8732	0.01205	2.3022	0.01415	15.6235	0.02752		75.1384	0.01166	444.738	0.02632	445.382	0.03673		-46.4073	0.000286648	-58.622	0.00026892	-45.5181	-0.000903782
47.0675	0.0106	2.322	0.01706	15.8261	0.02778		75.2507	0.01166	445.677	0.02632	446.319	0.03673		-46.2464	0.000286648	-58.4619	0.00026892	-45.357	-0.000903782
47.2619	0.01043	2.3418	0.01204	16.0286	0.02746		75.3324	0.01166	446.615	0.02632	447.255	0.03673		-46.0856	0.000286648	-58.3018	0.00026892	-45.1959	-0.000903782
47.4562	0.01017	2.3616	0.01074	16.231	0.02548		75.5264	0.01166	447.554	0.02632	448.192	0.03673		-45.9247	0.000286648	-58.1417	0.00026892	-45.0348	-0.000903782
47.6504	0.00965	2.3815	0.01533	16.4334	0.02408		75.7205	0.01167	448.492	0.02632	449.129	0.03673		-45.7638	0.000286648	-57.9815	0.00026892	-44.8737	-0.000903782
47.8447	0.0109	2.4013	0.01664	16.6357	0.02408		75.9146	0.01167	449.431	0.02632	450.066	0.03673		-45.603	0.000286648	-57.8214	0.00026892	-44.7125	-0.000903782
48.0389	0.01235	2.4211	0.01689	16.8379	0.02548		76.0952	0.01167	450.37	0.02632	451.003	0.03673		-45.4421	0.000286648	-57.6613	0.00026892	-44.7	-0.000903782
48.2331	0.01125	2.441	0.01527	17.0401	0.02623		76.1087	0.01167	451.308	0.02632	451.94	0.03673		-45.2813	0.000286648	-57.5012	0.00026892	-44.5514	-0.000903782
48.4273	0.01147	2.4608	0.0157	17.2422	0.02712		76.3028	0.01168	452.247	0.02632	452.877	0.03673		-45.1204	0.000286648	-57.3411	0.00026892	-44.3903	-0.000903782
48.6214	0.01125	2.4807	0.01787	17.4442	0.02811		76.497	0.01168	453.186	0.02632	453.814	0.03673		-44.9595	0.000286648	-57.1809	0.00026892	-44.2292	-0.000903782
48.8156	0.01228	2.5005	0.01517	17.6461	0.03015		76.6912	0.01168	454.124	0.02632	454.751	0.03673		-44.7987	0.000286648	-57.0208	0.00026892	-44.0681	-0.000903782
49.0097	0.01147	2.5204	0.01191	17.848	0.02768		76.8854	0.01168	455.063	0.02632	455.688	0.03673		-44.6378	0.000286648	-56.8607	0.00026892	-43.907	-0.000903782
49.2038	0.01024	2.5402	0.01227	18.0498	0.0288		76.9398	0.01168	456.002	0.02632	456.624	0.03673		-44.6	0.000286648	-56.8	0.00026892	-43.7458	-0.000903782
49.3978	0.01088	2.5601	0.01516	18.2515	0.02697		77.0797	0.01169	456.94	0.02632	457.561	0.03673		-44.477	0.000286648	-56.7006	0.00026892	-43.5847	-0.000903782
49.5919	0.01104	2.58	0.01425	18.4532	0.02748		77.2739	0.01169	457.879	0.02632	458.498	0.03673		-44.3161	0.000286648	-56.5404	0.00026892	-43.4236	-0.000903782
49.7859	0.01097	2.5998	0.01429	18.6548	0.02886		77.4682	0.01169	458.818	0.02632	459.435	0.03673		-44.1553	0.000286648	-56.3803	0.00026892	-43.2625	-0.000903782
49.9799	0.01123	2.6197	0.01567	18.8563	0.02823		77.6625	0.0117	459.756	0.02632	460.372	0.03673		-43.9944	0.000286648	-56.2202	0.00026892	-43.1014	-0.000903782
50.1739	0.01192	2.6396	0.01587	19.0577	0.02846		77.7843	0.0117	460.695	0.02632	461.309	0.03673		-43.8335	0.000286648	-56.0601	0.00026892	-42.9403	-0.000903782
50.3678	0.01144	2.6595	0.01374	19.2591	0.02578		77.8569	0.0117	461.634	0.02632	462.246	0.03673		-43.6727	0.000286648	-55.9	0.00026892	-42.7791	-0.000903782
50.5617	0.01147	2.6794	0.01722	19.4604	0.02568		78.0512	0.0117	462.572	0.02632	463.183	0.03673		-43.5118	0.000286648	-55.7398	0.00026892	-42.618	-0.000903782
50.7556	0.01167	2.6993	0.01787	19.6617	0.02927		78.2456	0.0117	463.511	0.02632	464.12	0.03673		-43.3509	0.000286648	-55.5797	0.00026892	-42.6	-0.000903782
50.9495	0.01088	2.7192	0.01433	19.8628	0.02868		78.44	0.01171	464.449	0.02632	465.056	0.03673		-43.1901	0.000286648	-55.4196	0.00026892	-42.4569	-0.000903782
51.1434	0.01106	2.7391	0.01451	20.0639	0.02782		78.6288	0.01171	465.388	0.02632	465.993	0.03673		-43.0292	0.000286648	-55.2595	0.00026892	-42.2958	-0.000903782
51.3373	0.01178	2.759	0.01576	20.265	0.02685		78.6345	0.01171	466.327	0.02632	466.93	0.03673		-42.8684	0.000286648	-55.0994	0.00026892	-42.1347	-0.000903782
51.5311	0.01214	2.7789	0.01454	20.466	0.02936		78.829	0.01171	467.265	0.02632	467.867	0.03673		-42.7075	0.000286648	-54.9392	0.00026892	-41.9736	-0.000903782
51.7249	0.01112	2.7988	0.01131	20.6669	0.02957		79.0235	0.01172	468.204	0.02632	468.804	0.03673		-42.6	0.000286648	-54.8	0.00026892	-41.8124	-0.000903782
51.9187	0.01109	2.8187	0.01137	20.8677	0.0281		79.218	0.01172	469.143	0.02632	469.741	0.03673		-42.5466	0.000286648	-54.7791	0.00026892	-41.6513	-0.000903782
52.1125	0.01174	2.8386	0.01749	21.0685	0.02895		79.4126	0.01172	470.081	0.02632	470.678	0.03673		-42.3858	0.000286648	-54.619	0.00026892	-41.4902	-0.000903782
52.3063	0.01195	2.8585	0.01677	21.2692	0.03187		79.6072	0.01172	471.02	0.02632	471.615	0.03673		-42.2249	0.000286648	-54.4589	0.00026892	-41.3291	-0.000903782
52.5	0.01137	2.8785	0.00975	21.4698	0.03181		79.8018	0.01173	471.959	0.02632	472.552	0.03673		-42.0641	0.000286648	-54.2987	0.00026892	-41.168	-0.000903782
52.6937	0.01039	2.8984	0.00826	21.6704	0.03125		79.9965	0.01173	472.897	0.02632	473.489	0.03673		-41.9032	0.000286648	-54.1386	0.00026892	-41.0069	-0.000903782
52.8875	0.01035	2.9183	0.0099	21.8709	0.03188		80.1912	0.01173	473.836	0.02632	474.425	0.03673		-41.7424	0.000286648	-53.9785	0.00026892	-40.8457	-0.000903782
53.0811	0.01141	2.9383	0.01236	22.0713	0.03141		80.3859	0.01174	474.775	0.02632	475.362	0.03673		-41.5815	0.000286648	-53.8184	0.00026892	-40.6846	-0.000903782
53.2748	0.01115	2.9582	0.01049	22.2717	0.03248		80.5807	0.01174	475.713	0.02632	476.299	0.03673		-41.4206	0.000286648	-53.6583	0.00026892	-40.6	-0.000903782
53.4685	0.01143	2.9782	0.01418	22.472	0.03102		80.7755	0.01174	476.652	0.02632	477.236	0.03673		-41.2598	0.000286648	-53.4981	0.00026892	-40.5235	-0.000903782
53.6621	0.01143	2.9981	0.01776	22.6722	0.02813		80.9703	0.01174	477.59	0.02632	478.173	0.03673		-41.0989	0.000286648	-53.338	0.00026892	-40.3624	-0.000903782
53.8558	0.01116	3.0181	0.02024	22.8724	0.0266		81.1651	0.01175	478.529	0.02632	479.11	0.03673		-40.9381	0.000286648	-53.1779	0.00026892	-40.2013	-0.000903782
54.0494	0.01112	3.038	0.01867	23.0725	0.0256		81.36	0.01175	479.468	0.02633	480.047	0.03673		-40.7772	0.000286648	-53.0178	0.00026892	-40.0401	-0.000903782
54.243	0.01063	3.058	0.01642	23.2726	0.02733		81.5549	0.01175	480.406	0.02633	480.984	0.03673		-40.6163	0.000286648	-52.8576	0.00026892	-39.879	-0.000903782
54.4366	0.01154	3.0779	0.01332	23.4726	0.03059		81.7499	0.01175	481.345	0.02633	481.921	0.03673		-40.5	0.000286648	-52.8	0.00026892	-39.7179	-0.000903782
54.6302	0.01161	3.0979	0.01259	23.6725	0.0325		81.9449	0.01176	482.284	0.02633	482.858	0.03673		-40.4555	0.000286648	-52.6975	0.00026892	-39.5568	-0.000903782
54.8237	0.01152	3.1179	0.01371	23.8723	0.03183		82.1399	0.01176	483.222	0.02633	483.794	0.03673		-40.2946	0.000286648	-52.5374	0.00026892	-39.3957	-0.000903782
55.0173	0.01101	3.1378	0.01503	24.0721	0.03287		82.335	0.01176	484.161	0.02633	484.731	0.03673		-40.1338	0.000286648	-52.3773	0.00026892	-39.2346	-0.000903782
55.2108	0.0115	3.1578	0.01258	24.2719	0.03272		82.5301	0.01177	485.1	0.02633	485.668	0.03673		-39.9729	0.000286648	-52.2172	0.00026892	-39.0735	-0.000903782
55.4043	0.01238	3.1778	0.00665	24.4715	0.03022		82.7252	0.01177	486.038	0.02633	486.605	0.03673		-39.812	0.000286648	-52.057	0.00026892	-38.9123	-0.000903782
55.5978	0.01248	3.1978	0.01248	24.6712	0.0283		82.9204	0.01177	486.977	0.02633	487.542	0.03673		-39.6512	0.000286648	-51.8969	0.00026892	-38.7512	-0.000903782
55.7914	0.01167	3.2178	0.01714	24.8707	0.0266		83.1156	0.01177	487.916	0.02633	488.479	0.03673		-39.4903	0.000286648	-51.7368	0.00026892	-38.6	-0.000903782
55.9848	0.01077	3.2377	0.01668	25.0702	0.0268		83.3108	0.01178	488.854	0.02633	489.416	0.03673		-39.3295	0.000286648	-51.5767	0.00026892	-38.5901	-0.000903782
56.1783	0.01076	3.2577	0.01238	25.2696	0.03035		83.5061	0.01178	489.793	0.02633	490.353	0.03673		-39.1686	0.000286648	-51.4166	0.00026892	-38.429	-0.000903782
56.3718	0.01112	3.2777	0.01161	25.469	0.02706		83.7014	0.01178	490.731	0.02633	491.29	0.03673		-39.0078	0.000286648	-51.2564	0.00026892	-38.2679	-0.000903782
56.5652	0.01083	3.2977	0.01314	25.6683	0.02729		83.8968	0.01179	491.67	0.02633	492.227	0.03673		-38.8469	0.000286648	-51.0963	0.00026892	-38.1067	-0.000903782
56.7587	0.01118	3.3177	0.01711	25.8676	0.03025		84.0921	0.01179	492.609	0.02633	493.163	0.03673		-38.686	0.000286648	-50.9362	0.00026892	-37.9456	-0.000903782
56.9521	0.01105	3.3377	0.01263	26.0668	0.03006		85.3	0.01181	493.547	0.02633	494.1	0.03673		-38.5252	0.000286648	-50.7761	0.00026892	-37.7845	-0.000903782
57.1455	0.01162	3.3577	0.01165	26.2659	0.02755		87.3	0.01183	494.486	0.02633	495.037	0.03673		-38.5	0.000286648	-50.7	0.00026892	-37.6234	-0.000903782
57.339	0.0115	3.3778	0.01196	26.465	0.02645		89.4	0.01186	495.425	0.02633	495.974	0.03673		-38.3643	0.000286648	-50.6159	0.00026892	-37.4623	-0.000903782
57.5324	0.01148	3.3978	0.01654	26.664	0.024		91.4	0.01189	496.363	0.02633	496.911	0.03673		-38.2034	0.000286648	-50.4558	0.00026892	-37.3012	-0.000903782
57.7258	0.01111	3.4178	0.01883	26.8629	0.02518		93.4	0.01192	497.302	0.02633	497.848	0.03673		-38.0426	0.000286648	-50.2957	0.00026892	-37.1401	-0.000903782
57.9192	0.01113	3.4378	0.01431	27.0618	0.02839		95.4	0.01194	498.241	0.02633	498.785	0.03673		-37.8817	0.000286648	-50.1356	0.00026892	-36.9789	-0.000903782
58.1125	0.01144	3.4578	0.0155	27.2606	0.03039		97.5	0.01197	499.179	0.02633	499.722	0.03673		-37.7209	0.000286648	-49.9755	0.00026892	-36.8178	-0.000903782
58.3059	0.01095	3.4779	0.01306	27.4594	0.02966		99.5	0.012	500.118	0.02633	500.659	0.03673		-37.56	0.000286648	-49.8153	0.00026892	-36.6567	-0.000903782
58.4993	0.01095	3.4979	0.01378	27.6581	0.03068		101.5	0.01202	501.057	0.02633	501.596	0.03673		-37.3991	0.000286648	-49.6552	0.00026892	-36.5	-0.000903782
58.6926	0.01228	3.5179	0.0152	27.8568	0.02814		103.5	0.01205	501.995	0.02633	502.532	0.03673		-37.2383	0.000286648	-49.4951	0.00026892	-36.4956	-0.000903782
58.886	0.01245	3.538	0.01707	28.0554	0.02981		105.6	0.01207	502.934	0.02633	503.469	0.03673		-37.0774	0.000286648	-49.335	0.00026892	-36.3345	-0.000903782
59.0794	0.01153	3.558	0.01768	28.254	0.03156		107.6	0.0121	503.872	0.02633	504.406	0.03673		-36.9166	0.000286648	-49.1748	0.00026892	-36.1733	-0.000903782
59.2727	0.01131	3.578	0.01656	28.4524	0.03095		109.6	0.01212	504.811	0.02633	505.343	0.03673		-36.7557	0.000286648	-49.0147	0.00026892	-36.0122	-0.000903782
59.466	0.01163	3.5981	0.01581	28.6509	0.03108		111.6	0.01215	505.75	0.02633	506.28	0.03673		-36.5949	0.000286648	-48.8546	0.00026892	-35.8511	-0.000903782
59.6593	0.0116	3.6181	0.01565	28.8493	0.03043		113.7	0.01217	506.688	0.02633	507.217	0.03673		-36.5	0.000286648	-48.7	0.00026892	-35.69	-0.000903782
59.8527	0.01167	3.6382	0.01365	29.0476	0.03081		115.7	0.0122	507.627	0.02633	508.154	0.03673		-36.434	0.000286648	-48.6945	0.00026892	-35.5289	-0.000903782
60.046	0.0114	3.6582	0.01183	29.2458	0.0293		117.7	0.01222	508.566	0.02633	509.091	0.03673		-36.2731	0.000286648	-48.5344	0.00026892	-35.3678	-0.000903782
60.2393	0.01117	3.6783	0.01106	29.4441	0.02885		119.7	0.01224	509.504	0.02633	510.028	0.03673		-36.1123	0.000286648	-48.3742	0.00026892	-35.2067	-0.000903782
60.4326	0.01202	3.6983	0.01481	29.6422	0.0335		121.8	0.01227	510.443	0.02633	510.964	0.03673		-35.9514	0.000286648	-48.2141	0.00026892	-35.0455	-0.000903782
60.6259	0.01061	3.7184	0.01727	29.8403	0.03646		123.8	0.01229	511.382	0.02633	511.901	0.03673		-35.7906	0.000286648	-48.054	0.00026892	-34.8844	-0.000903782
60.8192	0.01101	3.7385	0.02037	30.0384	0.03324		125.8	0.01231	512.32	0.02633	512.838	0.03673		-35.6297	0.000286648	-47.8939	0.00026892	-34.7233	-0.000903782
61.0125	0.01089	3.7585	0.02228	30.2364	0.03234		127.9	0.01233	513.259	0.02633	513.775	0.03673		-35.4688	0.000286648	-47.7338	0.00026892	-34.5622	-0.000903782
61.2058	0.01131	3.7786	0.01919	30.4343	0.03288		129.9	0.01235	514.198	0.02633	514.712	0.03673		-35.308	0.000286648	-47.5736	0.00026892	-34.5	-0.000903782
61.3991	0.01218	3.7987	0.01698	30.6322	0.02908		131.9	0.01238	515.136	0.02633	515.649	0.03673		-35.1471	0.000286648	-47.4135	0.00026892	-34.4011	-0.000903782
61.5924	0.01212	3.8188	0.01164	30.83	0.02792		133.9	0.0124	516.075	0.02633	516.586	0.03673		-34.9863	0.000286648	-47.2534	0.00026892	-34.24	-0.000903782
61.7857	0.01221	3.8388	0.00832	31.0278	0.03036		136	0.01242	517.013	0.02633	517.523	0.03673		-34.8254	0.000286647	-47.0933	0.00026892	-34.0788	-0.000903782
61.979	0.01114	3.8589	0.0055	31.2256	0.03123		138	0.01244	517.952	0.02633	518.46	0.03673		-34.6645	0.000286647	-46.9331	0.00026892	-33.9177	-0.000903782
62.1723	0.01183	3.879	0.00816	31.4232	0.03131		140	0.01246	518.891	0.02633	519.397	0.03673		-34.5037	0.000286647	-46.773	0.00026892	-33.7566	-0.000903782
62.3656	0.01251	3.8991	0.00889	31.6209	0.03138		142	0.01248	519.829	0.02633	520.333	0.03673		-34.4	0.000286647	-46.7	0.00026892	-33.5955	-0.000903782
62.5589	0.01228	3.9192	0.00623	31.8185	0.02892		144.1	0.0125	520.768	0.02633	521.27	0.03673		-34.3428	0.000286647	-46.6129	0.00026892	-33.4344	-0.000903782
62.7522	0.01095	3.9393	0.00583	32.016	0.02952		146.1	0.01252	521.707	0.02633	522.207	0.03673		-34.182	0.000286647	-46.4528	0.00026892	-33.2732	-0.000903782
62.9455	0.01175	3.9593	0.00751	32.2135	0.03178		148.1	0.01254	522.645	0.02633	523.144	0.03673		-34.0211	0.000286647	-46.2927	0.00026892	-33.1121	-0.000903782
63.1388	0.01187	3.9794	0.01167	32.4109	0.03155		150.1	0.01256	523.584	0.02633	524.081	0.03673		-33.8603	0.000286647	-46.1325	0.00026892	-32.951	-0.000903782
63.3321	0.01137	3.9995	0.01544	32.6083	0.03162		152.2	0.01258	524.523	0.02633	525.018	0.03673		-33.6994	0.000286647	-45.9724	0.00026892	-32.5	-0.000903782
63.5254	0.01098	4.0196	0.01701	32.8056	0.03215		154.2	0.0126	525.461	0.02633	525.955	0.03673		-33.5385	0.000286647	-45.8123	0.00026892	-32.4677	-0.000903782
63.7187	0.0122	4.0397	0.01621	33.0029	0.02976		156.2	0.01261	526.4	0.02633	526.892	0.03673		-33.3777	0.000286647	-45.6522	0.00026892	-32.3066	-0.000903782
63.912	0.01203	4.0598	0.01627	33.2001	0.02909		158.2	0.01263	527.339	0.02633	527.829	0.03673		-33.2168	0.000286647	-45.492	0.00026892	-32.1454	-0.000903782
64.1053	0.01102	4.0799	0.01412	33.3973	0.02855		160.3	0.01265	528.277	0.02633	528.766	0.03673		-33.056	0.000286647	-45.3319	0.00026892	-31.9843	-0.000903782
64.2986	0.01041	4.1	0.00931	33.5944	0.02861		162.3	0.01267	529.216	0.02633	529.702	0.03673		-32.8951	0.000286647	-45.1718	0.00026892	-31.8232	-0.000903782
64.4919	0.01151	4.1202	0.00547	33.7915	0.03102		164.3	0.01269	530.154	0.02633	530.639	0.03673		-32.7342	0.000286647	-45.0117	0.00026892	-31.6621	-0.000903782
64.6852	0.01207	4.1403	0.00911	33.9885	0.0351		166.3	0.0127	531.093	0.02633	531.576	0.03673		-32.5734	0.000286647	-44.8516	0.00026892	-31.501	-0.000903782
64.8785	0.01108	4.1604	0.01098	34.1855	0.03455		168.4	0.01272	532.032	0.02633	532.513	0.03673		-32.4125	0.000286647	-44.6914	0.00026892	-31.3398	-0.000903782
65.0719	0.01158	4.1805	0.01391	34.3824	0.03363		170.4	0.01274	532.97	0.02633	533.45	0.03673		-32.4	0.000286647	-44.6	0.00026892	-31.1787	-0.000903782
65.2652	0.01128	4.2006	0.01402	34.5793	0.03215		172.4	0.01276	533.909	0.02633	534.387	0.03673		-32.2516	0.000286646	-44.5313	0.00026892	-31.0176	-0.000903782
65.4585	0.01082	4.2207	0.01513	34.7761	0.03024		174.4	0.01277	534.848	0.02633	535.324	0.03673		-32.0908	0.000286646	-44.3712	0.00026892	-30.8565	-0.000903782
65.6518	0.01069	4.2409	0.01409	34.9729	0.03072		176.5	0.01279	535.786	0.02633	536.261	0.03673		-31.9299	0.000286646	-44.2111	0.00026892	-30.6954	-0.000903782
65.8452	0.01185	4.261	0.00957	35.1697	0.03187		178.5	0.01281	536.725	0.02633	537.198	0.03673		-31.7691	0.000286646	-44.051	0.00026892	-30.5343	-0.000903782
66.0385	0.01155	4.2811	0.00734	35.3664	0.03183		180.5	0.01282	537.664	0.02633	538.135	0.03673		-31.6082	0.000286646	-43.8908	0.00026892	-30.4	-0.000903782
66.2319	0.01142	4.3012	0.00892	35.563	0.03329		182.5	0.01284	538.602	0.02633	539.071	0.03673		-31.4474	0.000286646	-43.7307	0.00026892	-30.3731	-0.000903782
66.4252	0.01239	4.3214	0.01213	35.7596	0.03394		184.6	0.01285	539.541	0.02633	540.008	0.03673		-31.2865	0.000286646	-43.5706	0.00026892	-30.212	-0.000903782
66.6186	0.01244	4.3415	0.01671	35.9562	0.03285		186.6	0.01287	540.48	0.02633	540.945	0.03673		-31.1256	0.000286645	-43.4105	0.00026892	-30.0509	-0.000903782
66.8119	0.01197	4.3616	0.01741	36.1527	0.03423		188.6	0.01288	541.418	0.02633	541.882	0.03673		-30.9648	0.000286645	-43.2503	0.00026892	-29.8898	-0.000903782
67.0053	0.0106	4.3818	0.01616	36.3492	0.0335		190.6	0.0129	542.357	0.02633	542.819	0.03673		-30.8039	0.000286645	-43.0902	0.00026892	-29.7287	-0.000903782
67.1987	0.01126	4.4019	0.01333	36.5456	0.03177		192.7	0.01291	543.295	0.02633	543.756	0.03673		-30.6431	0.000286645	-42.9301	0.00026892	-29.5676	-0.000903782
67.3921	0.01205	4.422	0.01129	36.742	0.03175		194.7	0.01293	544.234	0.02633	544.693	0.03673		-30.4822	0.000286644	-42.77	0.00026892	-29.4064	-0.000903782
67.5855	0.01206	4.4422	0.01357	36.9384	0.033		196.7	0.01294	545.173	0.02633	545.63	0.03673		-30.4	0.000286644	-42.6099	0.00026892	-29.2453	-0.000903782
67.7789	0.01204	4.4623	0.01871	37.1347	0.03259		198.7	0.01296	546.111	0.02633	546.567	0.03673		-30.3213	0.000286644	-42.6	0.00026892	-29.0842	-0.000903782
67.9723	0.01225	4.4824	0.01936	37.3309	0.03227		200.8	0.01297	547.05	0.02633	547.503	0.03673		-30.1605	0.000286644	-42.4497	0.00026892	-28.9231	-0.000903782
68.1657	0.01234	4.5026	0.01476	37.5271	0.03275		202.8	0.01299	547.989	0.02633	548.44	0.03673		-29.9996	0.000286643	-42.2896	0.00026892	-28.762	-0.000903782
68.3592	0.01256	4.5227	0.01564	37.7233	0.03121		204.8	0.013	548.927	0.02633	549.377	0.03673		-29.8388	0.000286643	-42.1295	0.00026892	-28.6009	-0.000903782
68.5526	0.01346	4.5429	0.01124	37.9194	0.03221		206.8	0.01301	549.866	0.02633	550.314	0.03673		-29.6779	0.000286643	-41.9694	0.00026892	-28.4397	-0.000903782
68.7461	0.0133	4.563	0.01144	38.1155	0.03435		208.9	0.01303	550.805	0.02633	551.251	0.03673		-29.517	0.000286642	-41.8092	0.00026892	-28.4	-0.000903782
68.9396	0.01311	4.5832	0.01423	38.3116	0.02968		210.9	0.01304	551.743	0.02633	552.188	0.03673		-29.3562	0.000286642	-41.6491	0.00026892	-28.2786	-0.000903782
69.133	0.01281	4.6033	0.01212	38.5076	0.0284		212.9	0.01305	552.682	0.02633	553.125	0.03673		-29.1953	0.000286641	-41.489	0.00026892	-28.1175	-0.000903782
69.3265	0.01275	4.6235	0.01324	38.7035	0.03039		214.9	0.01307	553.621	0.02633	554.062	0.03673		-29.0345	0.000286641	-41.3289	0.00026892	-27.9564	-0.000903782
69.52	0.01266	4.6436	0.01482	38.8995	0.0318		217	0.01308	554.559	0.02633	554.999	0.03673		-28.8736	0.00028664	-41.1688	0.00026892	-27.7953	-0.000903782
69.7135	0.01332	4.6638	0.01741	39.0953	0.03367		219	0.01309	555.498	0.02633	555.936	0.03673		-28.7127	0.00028664	-41.0086	0.00026892	-27.6342	-0.000903782
69.9071	0.01363	4.6839	0.01628	39.2912	0.03081		221	0.0131	556.436	0.02633	556.872	0.03673		-28.5519	0.000286639	-40.8485	0.00026892	-27.473	-0.000903782
70.1006	0.01321	4.7041	0.01288	39.487	0.02918		223	0.01312	557.375	0.02633	557.809	0.03673		-28.391	0.000286638	-40.6884	0.00026892	-27.3119	-0.000903782
70.2942	0.01255	4.7243	0.01485	39.6827	0.03167		225.1	0.01313	558.314	0.02633	558.746	0.03673		-28.3	0.000286638	-40.5283	0.00026892	-27.1508	-0.000903782
70.4877	0.01249	4.7444	0.01557	39.8785	0.03137		227.1	0.01314	559.252	0.02633	559.683	0.03673		-28.2302	0.000286637	-40.5	0.00026892	-26.9897	-0.000903782
70.6813	0.01277	4.7646	0.01524	40.0742	0.03335		229.1	0.01315	560.191	0.02633	560.62	0.03673		-28.0693	0.000286637	-40.3681	0.00026892	-26.8286	-0.000903782
70.8749	0.01235	4.7847	0.01149	40.2698	0.03196		231.1	0.01316	561.13	0.02633	561.557	0.03673		-27.9084	0.000286636	-40.208	0.00026892	-26.6675	-0.000903782
71.0685	0.01178	4.8049	0.0103	40.4654	0.03345		233.2	0.01318	562.068	0.02633	562.494	0.03673		-27.7476	0.000286635	-40.0479	0.00026892	-26.5063	-0.000903782
71.2622	0.01094	4.825	0.00942	40.661	0.03434		235.2	0.01319	563.007	0.02633	563.431	0.03673		-27.5867	0.000286634	-39.8878	0.00026892	-26.4	-0.000903782
71.4558	0.01148	4.8452	0.01151	40.8565	0.03366		237.2	0.0132	563.946	0.02633	564.368	0.03673		-27.4259	0.000286633	-39.7277	0.00026892	-26.3452	-0.000903782
71.6495	0.01165	4.8654	0.01698	41.052	0.03304		239.3	0.01321	564.884	0.02633	565.305	0.03673		-27.265	0.000286631	-39.5675	0.00026892	-26.1841	-0.000903782
71.8431	0.01223	4.8855	0.0127	41.2475	0.03309		241.3	0.01322	565.823	0.02633	566.241	0.03673		-27.1042	0.00028663	-39.4074	0.00026892	-26.023	-0.000903782
72.0368	0.01294	4.9057	0.0117	41.4429	0.03227		243.3	0.01323	566.762	0.02633	567.178	0.03673		-26.9433	0.000286628	-39.2473	0.00026892	-25.8619	-0.000903782
72.2305	0.01194	4.9259	0.01562	41.6383	0.0292		245.3	0.01324	567.7	0.02633	568.115	0.03673		-26.7824	0.000286627	-39.0872	0.00026892	-25.7008	-0.000903782
72.4243	0.01137	4.946	0.01996	41.8336	0.02731		247.4	0.01325	568.639	0.02633	569.052	0.03673		-26.6216	0.000286625	-38.9271	0.00026892	-25.5396	-0.000903782
72.618	0.01162	4.9662	0.02024	42.0289	0.02873		249.4	0.01326	569.577	0.02633	569.989	0.03673		-26.4607	0.000286623	-38.7669	0.00026892	-25.3785	-0.000903782
72.8118	0.01185	4.9864	0.01283	42.2242	0.03157		251.4	0.01328	570.516	0.02633	570.926	0.03673		-26.3	0.000286621	-38.6068	0.00026892	-25.2174	-0.000903782
73.0055	0.01171	5.0065	0.00876	42.4194	0.03223		253.4	0.01329	571.455	0.02633	571.863	0.03673		-26.2999	0.000286621	-38.5	0.00026892	-25.0563	-0.000903782
73.1993	0.01145	5.0267	0.00508	42.6146	0.03414		255.5	0.0133	572.393	0.02633	572.8	0.03673		-26.139	0.000286619	-38.4467	0.00026892	-24.8952	-0.000903782
73.3931	0.01053	5.0469	0.00584	42.8098	0.03606		257.5	0.01331	573.332	0.02633	573.737	0.03673		-25.9781	0.000286617	-36.5	0.00026892	-24.7341	-0.000903782
73.587	0.01184	5.067	0.01313	43.005	0.03458		259.5	0.01332	574.271	0.02633	574.673	0.03673		-25.8173	0.000286615	-34.4	0.00026892	-24.5729	-0.000903782
73.7808	0.01254	5.0872	0.01149	43.2001	0.0301		261.5	0.01333	575.209	0.02633	575.61	0.03673		-25.6564	0.000286612	-32.4	0.00026892	-24.4118	-0.000903782
73.9747	0.01285	5.1074	0.0109	43.3951	0.03102		263.6	0.01334	576.148	0.02633	576.547	0.03673		-25.4956	0.000286609	-30.4	0.00026892	-24.3	-0.000903782
74.1686	0.01228	5.1275	0.01611	43.5902	0.03407		265.6	0.01334	577.087	0.02633	577.484	0.03673		-25.3347	0.000286606	-28.3	0.00026892	-24.2507	-0.000903782
74.3625	0.01184	5.1477	0.01947	43.7852	0.03153		267.6	0.01335	578.025	0.02633	578.421	0.03673		-25.1738	0.000286602	-26.3	0.00026892	-24.0896	-0.000903782
74.5564	0.01217	5.1679	0.01852	43.9801	0.03073		269.7	0.01336	578.964	0.02633	579.358	0.03673		-25.013	0.000286599	-24.3	0.00026892	-23.9285	-0.000903782
74.7504	0.01234	5.188	0.01323	44.1751	0.02984		271.7	0.01337	579.903	0.02633	580.295	0.03673		-24.8521	0.000286595	-22.2	0.00026892	-23.7674	-0.000903782
74.9444	0.01307	5.2082	0.01143	44.37	0.031		273.7	0.01338	580.841	0.02633	581.232	0.03673		-24.6913	0.000286591	-20.2	0.00026892	-23.6062	-0.000903782
75.1384	0.01219	5.2284	0.01491	44.5649	0.03265		275.7	0.01339	581.78	0.02633	582.169	0.03673		-24.5304	0.000286586	-19.7124	0.00026892	-23.4451	-0.000903782
75.3324	0.01188	5.2485	0.01872	44.7597	0.03318		277.8	0.0134	582.718	0.02633	583.106	0.03673		-24.3695	0.000286581	-19.5523	0.00026892	-23.284	-0.000903782
75.5264	0.01167	5.2687	0.02304	44.9545	0.0331		279.8	0.01341	583.657	0.02633	584.042	0.03673		-24.3	0.000286579	-19.3922	0.00026892	-23.1229	-0.000903782
75.7205	0.012	5.2889	0.0191	45.1493	0.03302		281.8	0.01342	584.596	0.02633	584.979	0.03673		-24.2087	0.000286576	-19.2321	0.00026892	-22.9618	-0.000903782
75.9146	0.01214	5.309	0.01437	45.3441	0.03103		283.8	0.01343	585.534	0.02633	585.916	0.03673		-24.0478	0.00028657	-19.0719	0.00026892	-22.8007	-0.000903782
76.1087	0.01387	5.3292	0.01551	45.5388	0.02853		285.9	0.01343	586.473	0.02633	586.853	0.03673		-23.887	0.000286563	-18.9118	0.00026892	-22.6395	-0.000903782
76.3028	0.01448	5.3494	0.01396	45.7335	0.03266		287.9	0.01344	587.412	0.02633	587.79	0.03673		-23.7261	0.000286557	-18.7517	0.00026892	-22.4784	-0.000903782
76.497	0.01318	5.3695	0.01282	45.9281	0.03564		289.9	0.01345	588.35	0.02633	588.727	0.03673		-23.5652	0.000286549	-18.5916	0.00026892	-22.3173	-0.000903782
76.6912	0.01223	5.3897	0.01348	46.1228	0.03562		292	0.01346	589.289	0.02633	589.664	0.03673		-23.4044	0.000286541	-18.4315	0.00026892	-22.3	-0.000903782
76.8854	0.01299	5.4099	0.01531	46.3174	0.03599		294	0.01347	590.228	0.02633	590.601	0.03673		-23.2435	0.000286533	-18.2713	0.00026892	-22.1562	-0.000903782
77.0797	0.01188	5.43	0.01792	46.512	0.03443		296	0.01348	591.166	0.02633	591.538	0.03673		-23.0827	0.000286523	-18.2	0.00026892	-21.9951	-0.000903782
77.2739	0.01118	5.4502	0.01649	46.7065	0.0356		298	0.01348	592.105	0.02633	592.475	0.03673		-22.9218	0.000286513	-18.1112	0.00026892	-21.834	-0.000903782
77.4682	0.01095	5.4704	0.01487	46.901	0.03603		300.1	0.01349	593.044	0.02633	593.411	0.03673		-22.761	0.000286503	-17.9511	0.00026892	-21.6728	-0.000903782
77.6625	0.01163	5.4905	0.0174	47.0955	0.0338		302.1	0.0135	593.982	0.02633	594.348	0.03673		-22.6001	0.000286491	-17.791	0.00026892	-21.5117	-0.000903782
77.8569	0.01297	5.5107	0.0209	47.29	0.03065		304.1	0.01351	594.921	0.02633	595.285	0.03673		-22.4392	0.000286478	-17.6308	0.00026892	-21.3506	-0.000903782
78.0512	0.01327	5.5309	0.02048	47.4844	0.02796		306.2	0.01351	595.86	0.02633	596.222	0.03673		-22.2784	0.000286465	-17.4707	0.00026892	-21.1895	-0.000903782
78.2456	0.01261	5.551	0.01766	47.6788	0.03153		308.2	0.01352	596.798	0.02633	597.159	0.03673		-22.2	0.000286458	-17.3106	0.00026892	-21.0284	-0.000903782
78.44	0.01244	5.5712	0.01578	47.8732	0.03324		310.2	0.01353	597.737	0.02633	598.096	0.03673		-22.1175	0.00028645	-17.1505	0.00026892	-20.8672	-0.000903782
78.6345	0.01285	5.5913	0.01812	48.0675	0.03497		312.2	0.01354	598.675	0.02633	599.033	0.03673		-21.9566	0.000286434	-16.9904	0.00026892	-20.7061	-0.000903782
78.829	0.01302	5.6115	0.0165	48.2619	0.03384		314.3	0.01354	599.614	0.02633	599.97	0.03673		-21.7958	0.000286417	-16.8302	0.00026892	-20.545	-0.000903782
79.0235	0.01268	5.6317	0.01701	48.4562	0.03258		316.3	0.01355	600.553	0.02633	600.907	0.03673		-21.6349	0.000286398	-16.6701	0.00026892	-20.3839	-0.000903782
79.218	0.01137	5.6518	0.0145	48.6504	0.0316		318.3	0.01356	601.491	0.02633	601.844	0.03673		-21.4741	0.000286378	-16.51	0.00026892	-20.3	-0.000903782
79.4126	0.01224	5.672	0.01397	48.8447	0.03095		320.4	0.01356	602.43	0.02633	602.78	0.03673		-21.3132	0.000286356	-16.3499	0.00026892	-20.2228	-0.000903782
79.6072	0.0129	5.6921	0.01303	49.0389	0.03167		322.4	0.01357	603.369	0.02633	603.717	0.03673		-21.1524	0.000286333	-16.1898	0.00026892	-20.0617	-0.000903782
79.8018	0.01304	5.7123	0.00944	49.2331	0.03003		324.4	0.01358	604.307	0.02633	604.654	0.03673		-20.9915	0.000286308	-16.1	0.00026892	-19.9005	-0.000903782
79.9965	0.01227	5.7324	0.01384	49.4273	0.03162		326.4	0.01358	605.246	0.02633	605.591	0.03673		-20.8306	0.00028628	-16.0296	0.00026892	-19.7394	-0.000903782
80.1912	0.01212	5.7526	0.01433	49.6214	0.03435		328.5	0.01359	606.185	0.02633	606.528	0.03673		-20.6698	0.000286251	-15.8695	0.00026892	-19.5783	-0.000903782
80.3859	0.01129	5.7727	0.01721	49.8156	0.03518		330.5	0.0136	607.123	0.02633	607.465	0.03673		-20.5089	0.000286219	-15.7094	0.00026892	-19.4172	-0.000903782
80.5807	0.0104	5.7929	0.01372	50.0097	0.03462		332.5	0.0136	608.062	0.02633	608.402	0.03673		-20.3481	0.000286184	-15.5493	0.00026892	-19.2561	-0.000903782
80.7755	0.01117	5.813	0.01236	50.2038	0.03253		334.6	0.01361	609.001	0.02633	609.339	0.03673		-20.2	0.00028615	-15.5153	0.00026892	-19.095	-0.000903782
80.9703	0.01157	5.8332	0.01461	50.3978	0.02893		336.6	0.01362	609.939	0.02633	610.276	0.03673		-20.1872	0.000286147	-15.3891	0.00026892	-18.9338	-0.000903782
81.1651	0.01148	5.8533	0.01333	50.5919	0.0306		338.6	0.01362	610.878	0.02633	611.213	0.03673		-20.0263	0.000286107	-15.2985	0.00026892	-18.7727	-0.000903782
81.36	0.01208	5.8735	0.01733	50.7859	0.03296		340.6	0.01363	611.816	0.02633	612.149	0.03673		-19.8655	0.000286063	-15.229	0.00026892	-18.6116	-0.000903782
81.5549	0.01148	5.8936	0.01277	50.9799	0.03396		342.7	0.01363	612.755	0.02633	613.086	0.03673		-19.7046	0.000286016	-15.0818	0.00026892	-18.4505	-0.000903782
81.7499	0.0109	5.9137	0.01347	51.1739	0.03293		344.7	0.01364	613.694	0.02633	614.023	0.03673		-19.5438	0.000285965	-15.0689	0.00026892	-18.2894	-0.000903782
81.9449	0.01277	5.9339	0.01734	51.3678	0.03364		346.7	0.01365	614.632	0.02633	614.96	0.03673		-19.3829	0.00028591	-14.9088	0.00026892	-18.2	-0.000903782
82.1399	0.01252	5.954	0.01104	51.5617	0.03192		348.8	0.01365	615.571	0.02633	615.897	0.03673		-19.222	0.000285851	-14.8652	0.00026892	-18.1283	-0.000903782
82.335	0.01219	5.9741	0.01075	51.7556	0.03335		350.8	0.01366	616.51	0.02633	616.834	0.03673		-19.0612	0.000285787	-14.7486	0.00026892	-17.9672	-0.000903782
82.5301	0.01288	5.9943	0.01202	51.9495	0.03116		352.8	0.01366	617.448	0.02633	617.771	0.03673		-18.9003	0.000285718	-14.6487	0.00026892	-17.806	-0.000903782
82.7252	0.01215	6.0144	0.01203	52.1434	0.03039		354.9	0.01367	618.387	0.02633	618.708	0.03673		-18.7395	0.000285643	-14.5885	0.00026892	-17.6449	-0.000903782
82.9204	0.01135	6.0345	0.00864	52.3373	0.03132		356.9	0.01367	619.326	0.02633	619.645	0.03673		-18.5786	0.000285562	-14.4323	0.00026892	-17.4838	-0.000903782
83.1156	0.01237	6.0546	0.00856	52.5311	0.03384		358.9	0.01368	620.264	0.02633	620.581	0.03673		-18.4178	0.000285474	-14.4284	0.00026892	-17.3227	-0.000903782
83.3108	0.01223	6.0748	0.01378	52.7249	0.03626		360.9	0.01368	621.203	0.02633	621.518	0.03673		-18.2569	0.00028538	-14.2683	0.00026892	-17.1616	-0.000903782
83.5061	0.01228	6.0949	0.02146	52.9187	0.03341		363	0.01369	622.142	0.02633	622.455	0.03673		-18.2	0.000285345	-14.216	0.00026892	-17.0005	-0.000903782
83.7014	0.01261	6.115	0.01833	53.1125	0.03261		365	0.0137	623.08	0.02633	623.392	0.03673		-18.096	0.000285278	-14.1082	0.00026892	-16.8393	-0.000903782
83.8968	0.01238	6.1351	0.01785	53.3063	0.03533		367	0.0137	624.019	0.02633	624.329	0.03673		-17.9352	0.000285168	-13.9999	0.00026892	-16.6782	-0.000903782
84.0921	0.01261	6.1541	0.01395	53.5	0.03442		369.1	0.01371	624.957	0.02633	625.266	0.03673		-17.7743	0.000285049	-13.9481	0.00026892	-16.5171	-0.000903782
85.3	0.01154	6.3594	0.01566	53.6937	0.03364		371.1	0.01371	625.896	0.02633	626.203	0.03673		-17.6135	0.00028492	-13.7879	0.00026892	-16.356	-0.000903782
87.3	0.01172	6.5647	0.01372	53.8875	0.03175		373.1	0.01372	626.835	0.02633	627.14	0.03673		-17.4526	0.000284781	-13.7839	0.00026892	-16.2	-0.000903782
89.4	0.01192	6.7699	0.01308	54.0811	0.03381		375.2	0.01372	627.773	0.02633	628.077	0.03673		-17.2917	0.000284631	-13.6278	0.00026892	-16.1949	-0.000903782
91.4	0.01107	6.975	0.0155	54.2748	0.03403		377.2	0.01373	628.712	0.02633	629.014	0.03673		-17.1853	0.000284525	-13.5679	0.00026892	-16.1853	-0.000903782
93.4	0.01	7.18	0.01662	54.4685	0.03515		379.2	0.01373	629.651	0.02633	629.95	0.03673		-17.1309	0.000284469	-13.4677	0.00026892	-16.0338	-0.000903782
95.4	0.01162	7.3849	0.01712	54.6621	0.03615		381.3	0.01374	630.589	0.02633	630.887	0.03673		-16.97	0.000284293	-13.3521	0.00026892	-15.9685	-0.000903782
97.5	0.0107	7.5898	0.0177	54.8558	0.03208		383.3	0.01374	631.528	0.02633	631.824	0.03673		-16.9685	0.000284292	-13.3076	0.00026892	-15.8726	-0.000903782
99.5	0.01028	7.7945	0.01334	55.0494	0.03243		385.3	0.01374	632.467	0.02633	632.761	0.03673		-16.8091	0.000284104	-13.1474	0.00026892	-15.7518	-0.000903783
101.5	0.01097	7.9992	0.01388	55.243	0.03507		387.3	0.01375	633.405	0.02633	633.698	0.03673		-16.7518	0.000284033	-13.1364	0.00026892	-15.7115	-0.000903783
103.5	0.01162	8.2038	0.01461	55.4366	0.03523		389.4	0.01375	634.344	0.02633	634.635	0.03673		-16.6483	0.000283899	-12.9873	0.00026892	-15.5504	-0.000903783
105.6	0.01073	8.4083	0.01511	55.6302	0.03516		391.4	0.01376	635.283	0.02633	635.572	0.03673		-16.5352	0.000283746	-12.9208	0.00026892	-15.5352	-0.000903783
107.6	0.01098	8.6128	0.01537	55.8237	0.03266		393.4	0.01376	636.221	0.02633	636.509	0.03673		-16.4874	0.000283678	-12.8272	0.00026892	-15.3893	-0.000903783
109.6	0.01092	8.8172	0.01512	56.0173	0.03158		395.5	0.01377	637.16	0.02633	637.446	0.03673		-16.3266	0.000283439	-12.7053	0.00026892	-15.3187	-0.000903783
111.6	0.00972	9.0214	0.01854	56.2108	0.03587		397.5	0.01377	638.098	0.02633	638.383	0.03673		-16.3187	0.000283427	-12.6671	0.00026892	-15.2282	-0.000903783
113.7	0.0102	9.2257	0.01714	56.4043	0.03579		399.5	0.01378	639.037	0.02633	639.319	0.03673		-16.1657	0.000283181	-12.5069	0.00026892	-15.1023	-0.000903783
115.7	0.01064	9.4298	0.01571	56.5978	0.03389		401.6	0.01378	639.976	0.02633	640.256	0.03673		-16.1023	0.000283074	-12.4899	0.00026892	-15.0671	-0.000903783
117.7	0.01108	9.6338	0.01622	56.7914	0.03174		403.6	0.01378	640.914	0.02633	641.193	0.03673		-16.0049	0.000282902	-12.3468	0.00026892	-14.9059	-0.000903783
119.7	0.00872	9.8378	0.0147	56.9848	0.03031		405.6	0.01379	641.853	0.02633	642.13	0.03673		-15.886	0.000282682	-12.2747	0.00026892	-14.886	-0.000903784
121.8	0.01029	10.0417	0.01358	57.1783	0.02848		407.7	0.01379	642.792	0.02633	643.067	0.03673		-15.844	0.000282601	-12.1867	0.00026892	-14.7448	-0.000903784
123.8	0.0103	10.2455	0.01521	57.3718	0.02854		409.7	0.0138	643.73	0.02633	644.004	0.03673		-15.6831	0.000282275	-12.0595	0.00026892	-14.6699	-0.000903784
125.8	0.01229	10.4492	0.01456	57.5652	0.03044		411.7	0.0138	644.669	0.02633	644.941	0.03673		-15.6699	0.000282247	-12.0266	0.00026892	-14.5837	-0.000903784
127.9	0.01199	10.6529	0.01556	57.7587	0.03015		413.8	0.0138	645.608	0.02633	645.878	0.03673		-15.5223	0.000281923	-11.8665	0.00026892	-14.4539	-0.000903785
129.9	0.01243	10.8565	0.01721	57.9521	0.03351		415.8	0.01381	646.546	0.02633	646.815	0.03673		-15.4539	0.000281765	-11.8444	0.00026892	-14.4226	-0.000903785
131.9	0.01204	11.06	0.01622	58.1455	0.03257		417.8	0.01381	647.485	0.02633	647.752	0.03673		-15.3614	0.000281543	-11.7063	0.00026892	-14.2615	-0.000903785
133.9	0.01135	11.2634	0.01713	58.339	0.0305		419.9	0.01382	648.424	0.02633	648.688	0.03673		-15.2379	0.000281231	-11.6295	0.00026892	-14.2379	-0.000903785
136	0.01226	11.4667	0.01842	58.5324	0.03246		421.9	0.01382	649.362	0.02633	649.625	0.03673		-15.2006	0.000281133	-11.5462	0.00026892	-14.1004	-0.000903786
138	0.01219	11.67	0.02007	58.7258	0.03356		423.9	0.01382	650.301	0.02633	650.562	0.03673		-15.0397	0.000280689	-11.4147	0.00026892	-14.0221	-0.000903787
140	0.01226	11.8732	0.0202	58.9192	0.03423		426	0.01383	651.239	0.02633	651.499	0.03673		-15.0221	0.000280638	-11.3861	0.00026892	-13.9392	-0.000903787
142	0.01221	12.0763	0.02051	59.1125	0.03354		428	0.01383	652.178	0.02633	652.436	0.03673		-14.8788	0.000280209	-11.226	0.00026892	-13.8064	-0.000903788
144.1	0.01174	12.2794	0.01937	59.3059	0.0361		430	0.01383	653.117	0.02633	653.373	0.03673		-14.8064	0.000279981	-11.1999	0.00026892	-13.7781	-0.000903788
146.1	0.01192	12.4823	0.01945	59.4993	0.03824		432.1	0.01384	654.055	0.02633	654.31	0.03673		-14.718	0.000279691	-11.0658	0.00026892	-13.617	-0.00090379
148.1	0.01167	12.6852	0.01792	59.6926	0.03517		434.1	0.01384	654.994	0.02633	655.247	0.03673		-14.5908	0.000279252	-10.9853	0.00026892	-13.5908	-0.00090379
150.1	0.01247	12.888	0.01658	59.886	0.03572		436.1	0.01384	655.933	0.02633	656.184	0.03673		-14.5571	0.000279132	-10.9057	0.00026892	-13.4559	-0.000903791
152.2	0.01261	13.0908	0.01737	60.0794	0.03584		438.2	0.01385	656.871	0.02633	657.12	0.03673		-14.3963	0.000278527	-10.7708	0.00026892	-13.3753	-0.000903792
154.2	0.01262	13.2935	0.01798	60.2727	0.03201		440.2	0.01385	657.81	0.02633	658.057	0.03673		-14.3753	0.000278445	-10.7456	0.00026892	-13.2948	-0.000903793
156.2	0.01213	13.4961	0.02026	60.466	0.02909		442.2	0.01385	658.749	0.02633	658.994	0.03673		-14.2354	0.000277874	-10.5855	0.00026892	-13.1599	-0.000903795
158.2	0.01183	13.6986	0.01783	60.6593	0.03004		444.3	0.01386	659.687	0.02633	659.931	0.03673		-14.1599	0.000277549	-10.5564	0.00026892	-13.1336	-0.000903796
160.3	0.012	13.901	0.01813	60.8527	0.03185		446.3	0.01386	660.626	0.02633	660.868	0.03673		-14.0746	0.000277168	-10.4254	0.00026892	-12.9725	-0.000903799
162.3	0.01221	14.1034	0.01985	61.046	0.03011		448.3	0.01386	661.565	0.02633	661.805	0.03673		-13.9447	0.000276557	-10.3421	0.00026892	-12.9447	-0.0009038
164.3	0.01225	14.3057	0.0185	61.2393	0.0305		450.4	0.01387	662.503	0.02633	662.742	0.03673		-13.9137	0.000276405	-10.2652	0.00026892	-12.8114	-0.000903803
166.3	0.01116	14.5079	0.0178	61.4326	0.0319		452.4	0.01387	663.442	0.02633	663.679	0.03673		-13.7528	0.000275581	-10.1279	0.00026892	-12.7295	-0.000903805
168.4	0.01105	14.7101	0.01694	61.6259	0.03437		454.4	0.01387	664.38	0.02633	664.616	0.03673		-13.7295	0.000275456	-10.1051	0.00026892	-12.6503	-0.000903808
170.4	0.01154	14.9122	0.01948	61.8192	0.03181		456.5	0.01388	665.319	0.02633	665.553	0.03673		-13.592	0.000274691	-9.945	0.00026892	-12.5144	-0.000903812
172.4	0.01199	15.1142	0.02121	62.0125	0.03086		458.5	0.01388	666.258	0.02633	666.489	0.03673		-13.5144	0.000274236	-9.9138	0.00026892	-12.4892	-0.000903813
174.4	0.01345	15.3161	0.0197	62.2058	0.03107		460.5	0.01388	667.196	0.02633	667.426	0.03673		-13.4311	0.000273729	-9.78488	0.00026892	-12.3281	-0.00090382
176.5	0.01437	15.518	0.01837	62.3991	0.03211		462.6	0.01388	668.135	0.02633	668.363	0.03673		-13.2995	0.000272884	-9.6998	0.00026892	-12.2995	-0.000903822
178.5	0.01303	15.7198	0.01797	62.5924	0.03408		464.6	0.01389	669.074	0.02633	669.3	0.03673		-13.2703	0.000272689	-9.62476	0.00026892	-12.1669	-0.000903829
180.5	0.01178	15.9215	0.02014	62.7857	0.0361		466.6	0.01389	670.012	0.02633	670.237	0.03673		-13.1094	0.000271566	-9.4859	0.00026892	-12.0847	-0.000903834
182.5	0.01151	16.1232	0.01988	62.979	0.03612		468.7	0.01389	670.951	0.02633	671.174	0.03673		-13.0847	0.000271386	-9.46463	0.00026892	-12.0058	-0.00090384
184.6	0.01125	16.3248	0.01922	63.1723	0.03182		470.7	0.0139	671.89	0.02633	672.111	0.03673		-12.9485	0.000270353	-9.30451	0.00026892	-11.8699	-0.000903851
186.6	0.01284	16.5263	0.02068	63.3656	0.03162		472.7	0.0139	672.828	0.02633	673.048	0.03673		-12.8699	0.000269725	-9.2722	0.00026892	-11.8447	-0.000903853
188.6	0.0132	16.7277	0.02042	63.5589	0.03533		474.8	0.0139	673.767	0.02633	673.985	0.03673		-12.7877	0.000269042	-9.14439	0.00026892	-11.6836	-0.000903869
190.6	0.01323	16.9291	0.01923	63.7522	0.03256		476.8	0.0139	674.706	0.02633	674.922	0.03673		-12.6553	0.000267884	-9.0585	0.00026892	-11.6553	-0.000903872
192.7	0.01275	17.1304	0.01503	63.9455	0.03334		478.8	0.01391	675.644	0.02633	675.858	0.03673		-12.6268	0.000267625	-8.98427	0.00026892	-11.5225	-0.000903888
194.7	0.01178	17.3317	0.01879	64.1388	0.03191		480.9	0.01391	676.583	0.02633	676.795	0.03673		-12.4659	0.000266095	-8.845	0.00026892	-11.4408	-0.0009039
196.7	0.01256	17.5328	0.0164	64.3321	0.03162		482.9	0.01391	677.521	0.02633	677.732	0.03673		-12.4408	0.000265845	-8.82415	0.00026892	-11.3614	-0.000903912
198.7	0.0124	17.7339	0.01704	64.5254	0.03172		484.9	0.01391	678.46	0.02633	678.669	0.03673		-12.3051	0.000264441	-8.66403	0.00026892	-11.2264	-0.000903937
200.8	0.01213	17.935	0.02038	64.7187	0.03351		487	0.01392	679.399	0.02633	679.606	0.03673		-12.2264	0.000263585	-8.6315	0.00026892	-11.2002	-0.000903942
202.8	0.01216	18.136	0.02098	64.912	0.03638		489	0.01392	680.337	0.02633	680.543	0.03673		-12.1442	0.000262655	-8.5039	0.00026892	-11.0391	-0.000903978
204.8	0.01207	18.3369	0.01857	65.1053	0.03194		491	0.01392	681.276	0.02633	681.48	0.03673		-12.0121	0.00026108	-8.4182	0.000268919	-11.0121	-0.000903985
206.8	0.01173	18.5377	0.01935	65.2986	0.03327		493.1	0.01392	682.215	0.02633	682.417	0.03673		-11.9834	0.000260724	-8.34378	0.000268919	-10.878	-0.000904022
208.9	0.01235	18.7385	0.01889	65.4919	0.03271		495.1	0.01393	683.153	0.02633	683.354	0.03673		-11.8225	0.000258639	-8.2049	0.000268919	-10.7979	-0.000904048
210.9	0.01325	18.9392	0.01783	65.6852	0.03288		497.2	0.01393	684.092	0.02633	684.291	0.03673		-11.7979	0.000258305	-8.18366	0.000268919	-10.7169	-0.000904077
212.9	0.01482	19.1398	0.02231	65.8785	0.03114		499.2	0.01393	685.031	0.02633	685.227	0.03673		-11.6617	0.000256385	-8.02354	0.000268918	-10.5838	-0.000904131
214.9	0.01461	19.3404	0.02093	66.0719	0.03408		501.2	0.01393	685.969	0.02633	686.164	0.03673		-11.5838	0.00025523	-7.9918	0.000268918	-10.5558	-0.000904143
217	0.01414	19.5409	0.0196	66.2652	0.03354		503.3	0.01394	686.908	0.02633	687.101	0.03673		-11.5008	0.000253951	-7.86342	0.000268918	-10.3947	-0.000904225
219	0.0141	19.7413	0.01977	66.4585	0.03397		505.3	0.01394	687.847	0.02633	688.038	0.03673		-11.3698	0.000251824	-7.7787	0.000268917	-10.3698	-0.000904239
221	0.01414	19.9417	0.01974	66.6518	0.03448		507.3	0.01394	688.785	0.02633	688.975	0.03673		-11.3399	0.00025132	-7.70329	0.000268916	-10.2335	-0.000904325
223	0.0147	20.142	0.01925	66.8452	0.03275		509.4	0.01394	689.724	0.02633	689.912	0.03673		-11.1791	0.000248478	-7.5658	0.000268915	-10.1559	-0.000904381
225.1	0.01313	20.3422	0.0185	67.0385	0.032		511.4	0.01394	690.662	0.02633	690.849	0.03673		-11.1559	0.00024805	-7.54317	0.000268915	-10.0724	-0.000904447
227.1	0.01243	20.5424	0.01664	67.2319	0.03059		513.4	0.01395	691.601	0.02633	691.786	0.03673		-11.0182	0.000245407	-7.38305	0.000268913	-9.9422	-0.000904567
229.1	0.01206	20.7425	0.01801	67.4252	0.03256		515.5	0.01395	692.54	0.02633	692.723	0.03673		-10.9422	0.000243871	-7.353	0.000268912	-9.91131	-0.000904598
231.1	0.01432	20.9426	0.01958	67.6186	0.03654		517.5	0.01395	693.478	0.02633	693.659	0.03673		-10.8574	0.000242089	-7.22293	0.000268909	-9.75019	-0.000904782
233.2	0.01546	21.1426	0.01653	67.8119	0.03589		519.5	0.01395	694.417	0.02633	694.596	0.03673		-10.7285	0.000239239	-7.1403	0.000268907	-9.7285	-0.00090481
235.2	0.01466	21.3425	0.0157	68.0053	0.03443		521.6	0.01395	695.356	0.02633	695.533	0.03673		-10.6965	0.000238504	-7.06281	0.000268905	-9.58908	-0.000905008
237.2	0.01405	21.5423	0.01819	68.1987	0.03382		523.6	0.01396	696.294	0.02633	696.47	0.03673		-10.5356	0.00023463	-6.9276	0.000268899	-9.515	-0.000905129
239.3	0.01316	21.7421	0.01924	68.3921	0.0369		525.6	0.01396	697.233	0.02633	697.407	0.03673		-10.515	0.000234111	-6.90269	0.000268898	-9.42796	-0.000905285
241.3	0.01253	21.9419	0.01858	68.5855	0.03642		527.7	0.01396	698.172	0.02633	698.344	0.03673		-10.3748	0.000230445	-6.74256	0.000268889	-9.3015	-0.000905546
243.3	0.0128	22.1415	0.01883	68.7789	0.03698		529.7	0.01396	699.11	0.02633	699.281	0.03673		-10.3015	0.000228429	-6.7151	0.000268887	-9.26684	-0.000905625
245.3	0.01381	22.3412	0.02046	68.9723	0.03476		531.8	0.01396	700.049	0.02633	700.218	0.03673		-10.2139	0.000225924	-6.58244	0.000268876	-9.10572	-0.000906041
247.4	0.01251	22.5407	0.0228	69.1657	0.03566		533.8	0.01397	700.988	0.02633	701.155	0.03673		-10.0882	0.000222138	-6.5027	0.000268868	-9.0882	-0.000906092
249.4	0.01255	22.7402	0.021	69.3592	0.03269		535.8	0.01397	701.926	0.02633	702.092	0.03673		-10.0531	0.000221038	-6.42232	0.000268858	-8.94461	-0.000906552
251.4	0.01325	22.9396	0.02042	69.5526	0.03334		537.9	0.01397	702.865	0.02633	703.028	0.03673		-9.8922	0.00021576	-6.2904	0.000268837	-8.8749	-0.000906807
253.4	0.01384	23.139	0.02187	69.7461	0.0344		539.9	0.01397	703.803	0.02633	703.965	0.03673		-9.8749	0.000215167	-6.2622	0.000268832	-8.78349	-0.000907178
255.5	0.01401	23.3383	0.01668	69.9396	0.03377		541.9	0.01397	704.742	0.02633	704.902	0.03673		-9.73134	0.000210057	-6.10208	0.000268795	-8.6618	-0.000907743
257.5	0.01376	23.5376	0.01615	70.133	0.03454		544	0.01398	705.681	0.02633	705.839	0.03673		-9.6618	0.000207451	-6.0782	0.000268788	-8.62237	-0.000907945
259.5	0.01379	23.7368	0.01703	70.3265	0.03356		546	0.01398	706.619	0.02633	706.776	0.03673		-9.57048	0.000203895	-5.94195	0.000268742	-8.46126	-0.000908886
261.5	0.01325	23.9359	0.0172	70.52	0.03182		548	0.01398	707.558	0.02633	707.713	0.03673		-9.4487	0.000198902	-5.8661	0.00026871	-8.4487	-0.000908968
263.6	0.01414	24.135	0.01944	70.7135	0.03154		550.1	0.01398	708.497	0.02633	708.65	0.03673		-9.40962	0.000197237	-5.78183	0.000268668	-8.30014	-0.00091004
265.6	0.01355	24.334	0.01814	70.9071	0.03251		552.1	0.01398	709.435	0.02633	709.587	0.03673		-9.24876	0.000190043	-5.6541	0.000268587	-8.2358	-0.00091057
267.6	0.01339	24.5329	0.02066	71.1006	0.03261		554.2	0.01398	710.374	0.02633	710.524	0.03673		-9.2358	0.000189439	-5.62171	0.000268562	-8.13902	-0.000911454
269.7	0.01293	24.7318	0.02031	71.2942	0.03288		556.2	0.01399	711.313	0.02633	711.461	0.03673		-9.08791	0.000182271	-5.46159	0.000268413	-8.023	-0.000912666
271.7	0.0122	24.9306	0.02002	71.4877	0.03106		558.2	0.01399	712.251	0.02633	712.397	0.03673		-9.023	0.000178961	-5.4422	0.000268391	-7.97791	-0.000913188
273.7	0.01209	25.1294	0.01896	71.6813	0.03051		560.3	0.01399	713.19	0.02633	713.334	0.03673		-8.92705	0.000173874	-5.30147	0.000268201	-7.81679	-0.000915313
275.7	0.01251	25.3281	0.01997	71.8749	0.03396		562.3	0.01399	714.129	0.02633	714.271	0.03673		-8.8103	0.000167359	-5.2304	0.00026808	-7.8103	-0.000915408
277.8	0.01367	25.5268	0.01949	72.0685	0.03385		564.3	0.01399	715.067	0.02633	715.208	0.03673		-8.76619	0.000164801	-5.14135	0.0002679	-7.65567	-0.000917919
279.8	0.01244	25.7254	0.02063	72.2622	0.03305		566.4	0.01399	716.006	0.02633	716.145	0.03673		-8.60533	0.000154997	-5.0187	0.000267588	-7.5976	-0.000918996
281.8	0.01311	25.924	0.02216	72.4558	0.03556		568.4	0.014	716.944	0.02633	717.082	0.03673		-8.5976	0.000154507	-4.98122	0.000267475	-7.49456	-0.000921114
283.8	0.01302	26.1224	0.0176	72.6495	0.03557		570.4	0.014	717.883	0.02633	718.019	0.03673		-8.44447	0.000144406	-4.8211	0.000266871	-7.3851	-0.000923686
285.9	0.0132	26.3209	0.01732	72.8431	0.03664		572.5	0.014	718.822	0.02633	718.956	0.03673		-8.3851	0.000140285	-4.8071	0.000266808	-7.33344	-0.00092503
287.9	0.01321	26.5193	0.01926	73.0368	0.03598		574.5	0.014	719.76	0.02633	719.893	0.03673		-8.28361	0.000132962	-4.66098	0.000266016	-7.1727	-0.000929819
289.9	0.01306	26.7176	0.01811	73.2305	0.03564		576.6	0.014	720.699	0.02633	720.83	0.03673		-8.1727	0.00012454	-4.5955	0.00026557	-7.17232	-0.000929832
292	0.01337	26.9158	0.01772	73.4243	0.03674		578.6	0.014	721.638	0.02633	721.766	0.03673		-8.12275	0.000120597	-4.50086	0.000264803	-7.01121	-0.000935719
294	0.01349	27.1141	0.02189	73.618	0.03845		580.6	0.014	722.576	0.02633	722.703	0.03673		-7.96189	0.000107238	-4.3841	0.00026361	-6.9604	-0.000937838
296	0.01257	27.3122	0.02147	73.8118	0.03641		582.7	0.01401	723.515	0.02633	723.64	0.03673		-7.9604	0.000107109	-4.34074	0.000263084	-6.85009	-0.000942936
298	0.0133	27.5103	0.02024	74.0055	0.036		584.7	0.01401	724.454	0.02633	724.577	0.03673		-7.80103	9.28032e-05	-4.18061	0.000260647	-6.7482	-0.00094832
300.1	0.01283	27.7084	0.01887	74.1993	0.03624		586.7	0.01401	725.392	0.02633	725.514	0.03673		-7.7482	8.78137e-05	-4.1728	0.000260504	-6.68897	-0.000951784
302.1	0.01142	27.9064	0.02005	74.3931	0.03462		588.8	0.01401	726.331	0.02633	726.451	0.03673		-7.64017	7.72075e-05	-4.02049	0.000257192	-6.5361	-0.000962021
304.1	0.01316	28.1043	0.01925	74.587	0.03441		590.8	0.01401	727.27	0.02633	727.388	0.03673		-7.5361	6.64551e-05	-3.9616	0.000255586	-6.52786	-0.000962631
306.2	0.01306	28.3022	0.02031	74.7808	0.03448		592.8	0.01401	728.208	0.02633	728.325	0.03673		-7.47931	6.03568e-05	-3.86037	0.000252295	-6.36674	-0.00097593
308.2	0.01365	28.5	0.02045	74.9747	0.03241		594.9	0.01401	729.147	0.02633	729.262	0.03673		-7.3241	4.28137e-05	-3.7505	0.000247798	-6.3241	-0.000979927
310.2	0.01335	28.6978	0.01946	75.1686	0.03218		596.9	0.01401	730.086	0.02633	730.198	0.03673		-7.31845	4.21503e-05	-3.70025	0.000245353	-6.20562	-0.000992234
312.2	0.01258	28.8956	0.01821	75.3625	0.03432		599	0.01402	731.024	0.02633	731.135	0.03673		-7.15759	2.24787e-05	-3.54013	0.000235513	-6.1122	-0.001
314.3	0.01271	29.0932	0.01596	75.5564	0.03461		601	0.01402	731.963	0.02633	732.072	0.03673		-7.1122	1.66465e-05	-3.5395	0.000235468	-6.04451	-0.00101
316.3	0.0118	29.2909	0.01861	75.7504	0.0325		603	0.01402	732.901	0.02633	733.009	0.03673		-6.99673	1.22406e-06	-3.38001	0.000221565	-5.9004	-0.00103
318.3	0.01278	29.4885	0.01852	75.9444	0.03021		605.1	0.01402	733.84	0.02633	733.946	0.03673		-6.9004	-1.23151e-05	-3.3286	0.000215951	-5.88339	-0.00104
320.4	0.01335	29.686	0.01784	76.1384	0.03041		607.1	0.01402	734.779	0.02633	734.883	0.03673		-6.83587	-2.17412e-05	-3.21988	0.000201792	-5.72227	-0.00107
322.4	0.01415	29.8835	0.01743	76.3324	0.03101		609.1	0.01402	735.717	0.02633	735.82	0.03673		-6.6887	-4.43684e-05	-3.1178	0.000185068	-5.6887	-0.00107
324.4	0.01446	30.0809	0.01653	76.5264	0.03236		611.2	0.01402	736.656	0.02633	736.757	0.03673		-6.67502	-4.65549e-05	-3.05976	0.000173763	-5.56115	-0.0011
326.4	0.01283	30.2783	0.01626	76.7205	0.03299		613.2	0.01402	737.595	0.02633	737.694	0.03673		-6.51416	-7.33663e-05	-2.9681	0.000152725	-5.4771	-0.00113
328.5	0.01105	30.4756	0.01694	76.9146	0.03064		615.2	0.01403	738.533	0.02633	738.631	0.03673		-6.4771	-7.98424e-05	-2.9489	0.000147761	-5.40004	-0.00115
330.5	0.01188	30.6729	0.019	77.1087	0.03261		617.3	0.01403	739.472	0.02633	739.567	0.03673		-6.3533	-0.000102336	-2.9297	0.000142584	-5.2655	-0.00119
332.5	0.01301	30.8701	0.0208	77.3028	0.03428		619.3	0.01403	740.411	0.02633	740.504	0.03673		-6.2655	-0.000119121	-2.9105	0.000137186	-5.23892	-0.0012
334.6	0.01238	31.0673	0.02263	77.497	0.03355		621.3	0.01403	741.349	0.02633	741.441	0.03673		-6.19244	-0.00013364	-2.9071	0.000136207	-5.0778	-0.00127
336.6	0.01327	31.2644	0.02403	77.6912	0.03435		623.4	0.01403	742.288	0.02633	742.378	0.03673		-6.0541	-0.00016257	-2.89964	0.000134032	-5.0541	-0.00128
338.6	0.01265	31.4615	0.02435	77.8854	0.03432		625.4	0.01403	743.227	0.02633	743.315	0.03673		-6.03158	-0.000167466	-2.8913	0.000131558	-4.91669	-0.00136
340.6	0.01178	31.6585	0.02351	78.0797	0.03532		627.5	0.01403	744.165	0.02633	744.252	0.03673		-5.87072	-0.000204018	-2.8721	0.000125689	-4.8428	-0.0014
342.7	0.01215	31.8555	0.02327	78.2739	0.03377		629.5	0.01403	745.104	0.02633	745.189	0.03673		-5.8428	-0.000210656	-2.8529	0.000119569	-4.75557	-0.00146
344.7	0.01232	32.0524	0.02206	78.4682	0.02993		631.5	0.01403	746.042	0.02633	746.126	0.03673		-5.70986	-0.000243519	-2.8337	0.000113188	-4.6316	-0.00155
346.7	0.01401	32.2493	0.02123	78.6625	0.03128		633.6	0.01404	746.981	0.02633	747.063	0.03673		-5.6316	-0.000263875	-2.8146	0.00010657	-4.59445	-0.00158
348.8	0.01359	32.4461	0.0193	78.8569	0.03485		635.6	0.01404	747.92	0.02633	748	0.03673		-5.549	-0.00028621	-2.7954	9.96329e-05	-4.43334	-0.00174
350.8	0.01428	32.6429	0.02057	79.0512	0.03546		637.6	0.01404	748.858	0.02633	748.936	0.03673		-5.4205	-0.000322778	-2.7762	9.23999e-05	-4.4205	-0.00175
352.8	0.01578	32.8397	0.02015	79.2456	0.03685		639.7	0.01404	749.797	0.02633	749.873	0.03673		-5.38814	-0.000332351	-2.7571	8.4898e-05	-4.27222	-0.00192
354.9	0.01347	33.0364	0.02083	79.44	0.03635		641.7	0.01404	750.736	0.02633	750.81	0.03673		-5.22728	-0.000382228	-2.73952	7.77108e-05	-4.2095	-0.00201
356.9	0.01363	33.233	0.02152	79.6345	0.03293		643.7	0.01404	751.674	0.02633	751.747	0.03673		-5.2095	-0.000387984	-2.7379	7.70354e-05	-4.1111	-0.00215
358.9	0.0147	33.4296	0.02411	79.829	0.03142		645.8	0.01404	752.613	0.02633	752.684	0.03673		-5.06642	-0.000436152	-2.7187	6.88369e-05	-3.9986	-0.00235
360.9	0.01503	33.6262	0.0216	80.0235	0.03276		647.8	0.01404	753.552	0.02633	753.621	0.03673		-4.9986	-0.000460182	-2.6996	6.03336e-05	-3.94999	-0.00244
363	0.01468	33.8227	0.02028	80.218	0.03375		649.8	0.01404	754.49	0.02633	754.558	0.03673		-4.90556	-0.000494464	-2.6804	5.14214e-05	-3.78887	-0.00278
365	0.01369	34.0192	0.02092	80.4126	0.03594		651.9	0.01404	755.429	0.02633	755.495	0.03673		-4.7878	-0.00054015	-2.6613	4.2178e-05	-3.7878	-0.00279
367	0.01271	34.2156	0.02021	80.6072	0.03738		653.9	0.01404	756.368	0.02633	756.432	0.03673		-4.7447	-0.000557538	-2.6421	3.24901e-05	-3.62775	-0.00321
369.1	0.01145	34.412	0.01986	80.8018	0.03378		656	0.01405	757.306	0.02633	757.369	0.03673		-4.58384	-0.000625789	-2.623	2.24421e-05	-3.5771	-0.00336
371.1	0.01247	34.6084	0.02156	80.9965	0.0346		658	0.01405	758.245	0.02633	758.305	0.03673		-4.5771	-0.00062877	-2.6038	1.1911e-05	-3.46664	-0.00373
373.1	0.01369	34.8047	0.02163	81.1912	0.03585		660	0.01405	759.183	0.02633	759.242	0.03673		-4.42298	-0.00069968	-2.5847	9.88394e-07	-3.3665	-0.00411
375.2	0.01404	35.0009	0.02095	81.3859	0.03371		662.1	0.01405	760.122	0.02633	760.179	0.03673		-4.3665	-0.000727059	-2.5794	-2.12607e-06	-3.30552	-0.00437
377.2	0.01427	35.1971	0.02083	81.5807	0.03467		664.1	0.01405	761.061	0.02633	761.116	0.03673		-4.26212	-0.000779731	-2.5656	-1.03984e-05	-3.156	-0.00509
379.2	0.01309	35.3933	0.02152	81.7755	0.03605		666.1	0.01405	761.999	0.02633	762.053	0.03673		-4.156	-0.000836198	-2.5464	-2.23327e-05	-3.1444	-0.00515
381.3	0.01438	35.5894	0.02012	81.9703	0.03573		668.2	0.01405	762.938	0.02633	762.99	0.03673		-4.10127	-0.000866531	-2.5273	-3.47106e-05	-2.98329	-0.00611
383.3	0.01453	35.7855	0.02028	82.1651	0.03538		670.2	0.01405	763.877	0.02633	763.927	0.03673		-3.9456	-0.000957596	-2.5082	-4.76146e-05	-2.9618	-0.00625
385.3	0.01458	35.9816	0.0214	82.36	0.0375		672.2	0.01405	764.815	0.02633	764.864	0.03673		-3.94041	-0.000960763	-2.489	-6.11389e-05	-2.9456	-0.00636
387.3	0.014	36.1776	0.02144	82.5549	0.03737		674.3	0.01405	765.754	0.02633	765.801	0.03673		-3.77955	-0.00106	-2.4699	-7.51661e-05	-2.9223	-0.00653
389.4	0.015	36.3735	0.01787	82.7499	0.03439		676.3	0.01405	766.693	0.02633	766.737	0.03673		-3.7353	-0.00109	-2.4508	-8.97894e-05	-2.8827	-0.00681
391.4	0.01409	36.5695	0.01886	82.9449	0.03462		678.3	0.01406	767.631	0.02633	767.674	0.03673		-3.61869	-0.00117	-2.4317	-0.000105034	-2.8432	-0.00712
393.4	0.01455	36.7653	0.02065	83.1399	0.03418		680.4	0.01406	768.57	0.02633	768.611	0.03673		-3.525	-0.00124	-2.41927	-0.000115298	-2.82217	-0.00728
395.5	0.01568	36.9612	0.02061	83.335	0.03266		682.4	0.01406	769.509	0.02633	769.548	0.03673		-3.45783	-0.0013	-2.4126	-0.000120927	-2.8037	-0.00744
397.5	0.01555	37.157	0.01986	83.5301	0.03657		684.4	0.01406	770.447	0.02633	770.485	0.03673		-3.3149	-0.00142	-2.3934	-0.000137584	-2.7643	-0.00777
399.5	0.01536	37.3527	0.02027	83.7252	0.0373		686.5	0.01406	771.386	0.02633	771.422	0.03673		-3.29697	-0.00143	-2.3743	-0.00015486	-2.7248	-0.00812
401.6	0.01541	37.5485	0.02037	83.9204	0.03733		688.5	0.01406	772.324	0.02633	772.359	0.03673		-3.13611	-0.00158	-2.3552	-0.00017287	-2.6853	-0.00849
403.6	0.01429	37.7442	0.01983	84.1156	0.03791		690.5	0.01406	773.263	0.02633	773.296	0.03673		-3.1049	-0.00161	-2.3361	-0.000191645	-2.66105	-0.00873
405.6	0.01526	37.9398	0.01679	84.3108	0.03713		692.6	0.01406	774.202	0.02633	774.233	0.03673		-2.97525	-0.00174	-2.317	-0.000211219	-2.6458	-0.00888
407.7	0.01555	38.1354	0.01823	84.5061	0.03704		694.6	0.01406	775.14	0.02633	775.17	0.03673		-2.895	-0.00183	-2.2979	-0.000231624	-2.6063	-0.00929
409.7	0.0148	38.331	0.02508	84.7014	0.03534		696.6	0.01406	776.079	0.02633	776.106	0.03673		-2.81439	-0.00192	-2.2788	-0.000252897	-2.5669	-0.00972
411.7	0.01455	38.5265	0.02269	84.8968	0.03674		698.7	0.01406	777.018	0.02633	777.043	0.03673		-2.6851	-0.00209	-2.2597	-0.000275074	-2.5274	-0.01017
413.8	0.01433	38.722	0.01956	85.0921	0.03492		700.7	0.01406	777.956	0.02633	777.98	0.03673		-2.65353	-0.00213	-2.25915	-0.000275723	-2.49994	-0.01049
415.8	0.01437	38.9175	0.02052	85.2	0.03428		702.7	0.01406	778.895	0.02633	778.917	0.03673		-2.6458	-0.00214	-2.2406	-0.000298193	-2.4879	-0.01064
417.8	0.01405	39.1129	0.02016	87.3	0.03287		704.8	0.01406	779.834	0.02633	779.854	0.03673		-2.6063	-0.00219	-2.2215	-0.000322295	-2.4485	-0.01114
419.9	0.01497	39.3083	0.0187	89.3	0.03495		706.8	0.01407	780.772	0.02633	780.791	0.03673		-2.5669	-0.00225	-2.2024	-0.000347421	-2.409	-0.01166
421.9	0.01353	39.5036	0.01916	91.3	0.03677		708.8	0.01407	781.711	0.02633	781.728	0.03673		-2.5274	-0.00231	-2.1833	-0.000373615	-2.3696	-0.01221
423.9	0.01422	39.6989	0.01994	93.3	0.03739		710.9	0.01407	782.65	0.02633	782.665	0.03673		-2.49267	-0.00236	-2.1642	-0.000400922	-2.33882	-0.01266
426	0.01358	39.8942	0.02055	95.4	0.03529		712.9	0.01407	783.588	0.02633	783.602	0.03673		-2.4879	-0.00237	-2.1451	-0.000429389	-2.3301	-0.01279
428	0.01472	40.0894	0.02406	97.4	0.03508		714.9	0.01407	784.527	0.02633	784.539	0.03673		-2.4485	-0.00243	-2.126	-0.000459067	-2.2907	-0.0134
430	0.01373	40.2846	0.02481	99.4	0.03741		717	0.01407	785.465	0.02633	785.475	0.03673		-2.409	-0.0025	-2.1069	-0.000490005	-2.2513	-0.01404
432.1	0.01341	40.4798	0.02095	101.4	0.0387		719	0.01407	786.404	0.02633	786.412	0.03673		-2.3696	-0.00257	-2.09903	-0.000503131	-2.2118	-0.01471
434.1	0.01247	40.675	0.01832	103.5	0.03865		721	0.01407	787.343	0.02633	787.349	0.03673		-2.33181	-0.00263	-2.0878	-0.000522259	-2.1777	-0.01532
436.1	0.01465	40.8701	0.01858	105.5	0.03727		723.1	0.01407	788.281	0.02633	788.286	0.03673		-2.3301	-0.00264	-2.0687	-0.000555883	-2.1724	-0.01542
438.2	0.01493	41.0651	0.02065	107.5	0.03739		725.1	0.01407	789.22	0.02633	789.223	0.03673		-2.2907	-0.00271	-2.0496	-0.000590937	-2.133	-0.01616
440.2	0.01441	41.2602	0.02048	109.5	0.03838		727.1	0.01407	790.159	0.02633	790.16	0.03673		-2.2513	-0.00279	-2.0305	-0.00062748	-2.0936	-0.01694
442.2	0.01406	41.4552	0.01931	111.6	0.03887		729.2	0.01407	791.097	0.02633	791.097	0.03673		-2.2118	-0.00287	-2.0115	-0.000665372	-2.0542	-0.01776
444.3	0.01393	41.6501	0.02023	113.6	0.03453		731.2	0.01407	792.036	0.02633	792.034	0.03673		-2.1724	-0.00295	-1.9924	-0.000705079	-2.01658	-0.01858
446.3	0.01308	41.8451	0.02105	115.6	0.03232		733.2	0.01407	792.975	0.02633	792.971	0.03673		-2.17095	-0.00295	-1.9733	-0.000746473	-2.0147	-0.01862
448.3	0.01355	42.04	0.02108	117.6	0.03577		735.3	0.01407	793.913	0.02633	793.908	0.03673		-2.133	-0.00304	-1.9542	-0.000789626	-1.9753	-0.01952
450.4	0.01474	42.2349	0.02016	119.7	0.0369		737.3	0.01407	794.852	0.02633	794.844	0.03673		-2.0936	-0.00313	-1.93891	-0.000825491	-1.9359	-0.02047
452.4	0.01536	42.4297	0.02456	121.7	0.03589		739.3	0.01407	795.791	0.02633	795.781	0.03673		-2.0542	-0.00322	-1.9351	-0.000834613	-1.8965	-0.02147
454.4	0.01479	42.6245	0.02467	123.7	0.03553		741.3	0.01408	796.729	0.02633	796.718	0.03673		-2.0147	-0.00332	-1.916	-0.000881512	-1.8571	-0.02253
456.5	0.01581	42.8193	0.02161	125.8	0.03359		743.4	0.01408	797.668	0.02633	797.655	0.03673		-2.01009	-0.00333	-1.8969	-0.000930404	-1.85547	-0.02257
458.5	0.0135	43.0141	0.02212	127.8	0.0369		745.4	0.01408	798.606	0.02633	798.592	0.03673		-1.9753	-0.00343	-1.8779	-0.000981102	-1.8177	-0.02363
460.5	0.01276	43.2088	0.02347	129.8	0.037		747.4	0.01408	799.545	0.02633	799.529	0.03673		-1.9359	-0.00354	-1.8588	-0.00103	-1.7783	-0.02479
462.6	0.01239	43.4035	0.02408	131.8	0.03524		749.5	0.01408	800.484	0.02633	800.466	0.03673		-1.8965	-0.00365	-1.8397	-0.00109	-1.739	-0.02601
464.6	0.01232	43.5981	0.0192	133.9	0.03413		751.5	0.01408	801.422	0.02633	801.403	0.03673		-1.8571	-0.00377	-1.8206	-0.00115	-1.6996	-0.02729
466.6	0.01355	43.7928	0.01937	135.9	0.03475		753.5	0.01408	802.361	0.02633	802.34	0.03673		-1.84923	-0.0038	-1.8015	-0.00121	-1.69435	-0.02747
468.7	0.01444	43.9874	0.02329	137.9	0.03668		755.6	0.01408	803.3	0.02633	803.277	0.03673		-1.8177	-0.0039	-1.7825	-0.00127	-1.6602	-0.02864
470.7	0.01358	44.182	0.02072	139.9	0.03498		757.6	0.01408	804.238	0.02633	804.213	0.03673		-1.7783	-0.00404	-1.77879	-0.00128	-1.6208	-0.03006
472.7	0.01437	44.3765	0.01555	142	0.03481		759.6	0.01408	805.177	0.02633	805.15	0.03673		-1.739	-0.00418	-1.7634	-0.00134	-1.5814	-0.03154
474.8	0.01411	44.571	0.01803	144	0.03406		761.6	0.01408	806.116	0.02633	806.087	0.03673		-1.6996	-0.00433	-1.7443	-0.0014	-1.5421	-0.03311
476.8	0.01471	44.7655	0.01973	146	0.0363		763.7	0.01408	807.054	0.02633	807.024	0.03673		-1.68837	-0.00438	-1.7252	-0.00147	-1.53323	-0.03347
478.8	0.01429	44.96	0.01973	148	0.03727		765.7	0.01408	807.993	0.02633	807.961	0.03673		-1.6602	-0.00449	-1.7062	-0.00155	-1.5027	-0.03475
480.9	0.01401	45.1544	0.02095	150.1	0.0341		767.7	0.01408	808.932	0.02633	808.898	0.03673		-1.6208	-0.00467	-1.6871	-0.00163	-1.4633	-0.03648
482.9	0.01355	45.3488	0.01961	152.1	0.03459		769.8	0.01408	809.87	0.02633	809.835	0.03673		-1.5814	-0.00485	-1.668	-0.00171	-1.424	-0.03829
484.9	0.01367	45.5432	0.01931	154.1	0.03802		771.8	0.01408	810.809	0.02633	810.772	0.03673		-1.5421	-0.00504	-1.6489	-0.00179	-1.3846	-0.0402
487	0.01449	45.7375	0.01676	156.1	0.03836		773.8	0.01408	811.747	0.02633	811.709	0.03673		-1.52752	-0.00512	-1.6298	-0.00188	-1.37212	-0.04083
489	0.01461	45.9319	0.01864	158.2	0.03274		775.8	0.01408	812.686	0.02633	812.645	0.03673		-1.5027	-0.00525	-1.61867	-0.00193	-1.3453	-0.04221
491	0.0148	46.1262	0.01932	160.2	0.03287		777.9	0.01408	813.625	0.02633	813.582	0.03673		-1.4633	-0.00547	-1.6108	-0.00197	-1.3059	-0.04432
493.1	0.0142	46.3204	0.02043	162.2	0.03644		779.9	0.01408	814.563	0.02633	814.519	0.03673		-1.424	-0.0057	-1.5917	-0.00206	-1.2666	-0.04653
495.1	0.01393	46.5147	0.01943	164.2	0.03769		781.9	0.01408	815.502	0.02633	815.456	0.03673		-1.3846	-0.00596	-1.5726	-0.00216	-1.2272	-0.04887
497.2	0.01399	46.7089	0.02083	166.3	0.0377		783.9	0.01408	816.441	0.02633	816.393	0.03673		-1.36666	-0.00608	-1.5535	-0.00227	-1.211	-0.04986
499.2	0.01327	46.9031	0.01834	168.3	0.0374		786	0.01409	817.379	0.02633	817.33	0.03673		-1.3453	-0.00622	-1.5345	-0.00237	-1.1879	-0.05131
501.2	0.01407	47.0973	0.01876	170.3	0.03761		788	0.01409	818.318	0.02633	818.267	0.03673		-1.3059	-0.00651	-1.5154	-0.00249	-1.1485	-0.0539
503.3	0.01406	47.2914	0.01963	172.3	0.03802		790	0.01409	819.257	0.02633	819.204	0.03673		-1.2666	-0.00682	-1.4963	-0.0026	-1.1092	-0.05661
505.3	0.01456	47.4856	0.018	174.4	0.03574		792.1	0.01409	820.195	0.02633	820.141	0.03673		-1.2272	-0.00716	-1.4772	-0.00272	-1.0698	-0.05947
507.3	0.01414	47.6797	0.01714	176.4	0.03441		794.1	0.01409	821.134	0.02633	821.078	0.03673		-1.2058	-0.00735	-1.45854	-0.00285	-1.04988	-0.06097
509.4	0.01402	47.8738	0.01814	178.4	0.03548		796.1	0.01409	822.073	0.02633	822.014	0.03673		-1.1879	-0.00751	-1.4581	-0.00285	-1.0305	-0.06247
511.4	0.01339	48.0678	0.01941	180.4	0.03706		798.1	0.01409	823.011	0.02633	822.951	0.03673		-1.1485	-0.0079	-1.4391	-0.00298	-0.9912	-0.06564
513.4	0.01327	48.2619	0.01726	182.5	0.03796		800.2	0.01409	823.95	0.02633	823.888	0.03673		-1.1092	-0.00831	-1.42	-0.00312	-0.9519	-0.069
515.5	0.01335	48.4559	0.02007	184.5	0.03599		802.2	0.01409	824.888	0.02633	824.825	0.03673		-1.0698	-0.00876	-1.4009	-0.00327	-0.9125	-0.07256
517.5	0.01388	48.6499	0.02219	186.5	0.03616		804.2	0.01409	825.827	0.02633	825.762	0.03673		-1.04494	-0.00906	-1.3818	-0.00342	-0.88877	-0.07481
519.5	0.01411	48.8439	0.02285	188.5	0.03508		806.2	0.01409	826.766	0.02633	826.699	0.03673		-1.0305	-0.00924	-1.3627	-0.00357	-0.8732	-0.07633
521.6	0.01474	49.0378	0.02245	190.6	0.03535		808.2	0.01409	827.704	0.02633	827.636	0.03673		-0.9912	-0.00975	-1.3436	-0.00374	-0.8339	-0.08037
523.6	0.01437	49.2317	0.0233	192.6	0.0353		810.3	0.01409	828.643	0.02633	828.573	0.03673		-0.9519	-0.01031	-1.3246	-0.0039	-0.7946	-0.08472
525.6	0.01543	49.4256	0.02118	194.6	0.03734		812.3	0.01409	829.582	0.02633	829.51	0.03673		-0.9125	-0.01092	-1.3055	-0.00408	-0.7552	-0.08946
527.7	0.01436	49.6195	0.02285	196.6	0.03697		814.3	0.01409	830.52	0.02633	830.447	0.03673		-0.88408	-0.01139	-1.29842	-0.00415	-0.72765	-0.09305
529.7	0.01301	49.8134	0.0217	198.7	0.03759		816.3	0.01409	831.459	0.02633	831.383	0.03673		-0.8732	-0.01158	-1.2864	-0.00427	-0.7159	-0.09467
531.8	0.01384	50.0073	0.02181	200.7	0.03716		818.4	0.01409	832.398	0.02633	832.32	0.03673		-0.8339	-0.01229	-1.2673	-0.00446	-0.6766	-0.10052
533.8	0.01433	50.2011	0.02254	202.7	0.03731		820.4	0.01409	833.336	0.02633	833.257	0.03673		-0.7946	-0.01305	-1.2482	-0.00466	-0.6373	-0.10724
535.8	0.01541	50.3949	0.02151	204.7	0.03643		822.4	0.01409	834.275	0.02633	834.194	0.03673		-0.7552	-0.01389	-1.2447	-0.0047	-0.598	-0.11518
537.9	0.01434	50.5887	0.02172	206.8	0.03345		824.4	0.01409	835.214	0.02633	835.131	0.03673		-0.72322	-0.01462	-1.2351	-0.0048	-0.56653	-0.12278
539.9	0.01388	50.7825	0.02114	208.8	0.03062		826.5	0.01409	836.152	0.02633	836.068	0.03673		-0.7159	-0.01479	-1.2254	-0.00491	-0.5587	-0.12488
541.9	0.01299	50.9763	0.01859	210.8	0.03401		828.5	0.01409	837.091	0.02633	837.005	0.03673		-0.6766	-0.01577	-1.2157	-0.00502	-0.5194	-0.13715
544	0.01255	51.17	0.01742	212.8	0.03679		830.5	0.01409	838.029	0.02633	837.942	0.03673		-0.6373	-0.01683	-1.206	-0.00514	-0.4801	-0.15322
546	0.01326	51.3637	0.01997	214.9	0.03642		832.5	0.01409	838.968	0.02633	838.879	0.03673		-0.598	-0.01799	-1.1964	-0.00525	-0.4408	-0.17499
548	0.01194	51.5575	0.0223	216.9	0.03643		834.5	0.01409	839.907	0.02633	839.816	0.03673		-0.56236	-0.01912	-1.1867	-0.00537	-0.40542	-0.20182
550.1	0.01163	51.7511	0.02349	218.9	0.03536		836.6	0.01409	840.845	0.02633	840.752	0.03673		-0.5587	-0.01924	-1.177	-0.00549	-0.4015	-0.20535
552.1	0.01218	51.9448	0.02424	220.9	0.03244		838.6	0.01409	841.784	0.02633	841.689	0.03673		-0.5194	-0.0206	-1.1673	-0.00561	-0.3622	-0.24874
554.2	0.01351	52.1385	0.02333	223	0.03178		840.6	0.01409	842.723	0.02633	842.626	0.03673		-0.4801	-0.02209	-1.1577	-0.00574	-0.3229	-0.31196
556.2	0.01381	52.3321	0.02328	225	0.03484		842.6	0.01409	843.661	0.02633	843.563	0.03673		-0.4408	-0.0237	-1.148	-0.00586	-0.2836	-0.40545
558.2	0.01462	52.5258	0.02034	227	0.03668		844.6	0.0141	844.6	0.02633	844.5	0.03673		-0.4015	-0.02545	-1.1383	-0.006	-0.2443	-0.54519
560.3	0.0132	52.7194	0.01889	229	0.03792
562.3	0.01381	52.913	0.02335	231.1	0.03522
564.3	0.0143	53.1066	0.02295	233.1	0.03319
566.4	0.01381	53.3002	0.02103	235.1	0.03339
568.4	0.01318	53.4937	0.02282	237.2	0.035
570.4	0.0143	53.6873	0.02175	239.2	0.0388
572.5	0.01603	53.8808	0.02139	241.2	0.03872
574.5	0.01584	54.0743	0.02221	243.2	0.03576
576.6	0.01536	54.2678	0.02395	245.3	0.03511
578.6	0.01407	54.4614	0.02374	247.3	0.03562
580.6	0.01381	54.6548	0.02214	249.3	0.0389
582.7	0.01368	54.8483	0.02276	251.3	0.03908
584.7	0.0137	55.0418	0.02344	253.4	0.0388
586.7	0.0132	55.2352	0.0222	255.4	0.03763
588.8	0.01345	55.4287	0.02239	257.4	0.03796
590.8	0.01344	55.6221	0.0231	259.4	0.03642
592.8	0.01308	55.8155	0.02325	261.5	0.03779
594.9	0.01381	56.009	0.02281	263.5	0.03885
596.9	0.01397	56.2024	0.02349	265.5	0.03843
599	0.01427	56.3958	0.02256	267.6	0.03897
601	0.01415	56.5892	0.0208	269.6	0.03957
603	0.01392	56.7825	0.01855	271.6	0.03882
605.1	0.01488	56.9759	0.0215	273.6	0.03867
607.1	0.01384	57.1693	0.02394	275.7	0.03884
609.1	0.01327	57.3626	0.02444	277.7	0.03832
611.2	0.01399	57.556	0.02314	279.7	0.0375
613.2	0.01428	57.7494	0.02089	281.7	0.0369
615.2	0.01393	57.9427	0.01937	283.8	0.03763
617.3	0.01425	58.136	0.01865	285.8	0.03716
619.3	0.0135	58.3293	0.02055	287.8	0.03789
621.3	0.01452	58.5227	0.02244	289.9	0.04066
623.4	0.01365	58.716	0.02353	291.9	0.04259
625.4	0.01374	58.9093	0.02326	293.9	0.041
627.5	0.01368	59.1026	0.0229	295.9	0.03977
629.5	0.01457	59.2959	0.02273	298	0.04082
631.5	0.01468	59.4892	0.02338	300	0.039
633.6	0.015	59.6825	0.02334	302	0.03898
635.6	0.01509	59.8758	0.02216	304.1	0.04146
637.6	0.01253	60.0691	0.0209	306.1	0.03663
639.7	0.0126	60.2624	0.02045	308.1	0.03515
641.7	0.01393	60.4557	0.01836	310.1	0.0369
643.7	0.01297	60.649	0.01621	312.2	0.03867
645.8	0.01406	60.8423	0.01777	314.2	0.03788
647.8	0.01436	61.0356	0.01946	316.2	0.03645
649.8	0.01358	61.2289	0.02124	318.3	0.03653
651.9	0.01383	61.4222	0.02115	320.3	0.03707
653.9	0.01491	61.6155	0.02206	322.3	0.03881
656	0.01409	61.8088	0.02184	324.3	0.03961
658	0.01411	62.0021	0.02002	326.4	0.03931
660	0.01388	62.1954	0.01894	328.4	0.03747
662.1	0.01494	62.3887	0.02133	330.4	0.03702
664.1	0.01453	62.582	0.02593	332.5	0.03907
666.1	0.01332	62.7753	0.02468	334.5	0.04088
668.2	0.01422	62.9686	0.02362	336.5	0.03898
670.2	0.01449	63.1619	0.02424	338.5	0.03827
672.2	0.01407	63.3552	0.02182	340.6	0.03858
674.3	0.01468	63.5485	0.02143	342.6	0.03863
676.3	0.01569	63.7419	0.01913	344.6	0.04064
678.3	0.01416	63.9352	0.01693	346.7	0.0414
680.4	0.01498	64.1285	0.01909	348.7	0.03919
682.4	0.0142	64.3218	0.02066	350.7	0.04124
684.4	0.01344	64.5152	0.0241	352.8	0.04054
686.5	0.01569	64.7085	0.0245	354.8	0.04043
688.5	0.01507	64.9019	0.02534	356.8	0.0397
690.5	0.01416	65.0952	0.02678	358.8	0.04167
692.6	0.0134	65.2886	0.02441	360.9	0.04178
694.6	0.01283	65.4819	0.0231	362.9	0.04098
696.6	0.01455	65.6753	0.02423	364.9	0.04145
698.7	0.01563	65.8687	0.0245	367	0.03849
700.7	0.01424	66.0621	0.02421	369	0.03556
702.7	0.01355	66.2555	0.02325	371	0.03597
704.8	0.01387	66.4489	0.0237	373.1	0.03627
706.8	0.01349	66.6423	0.02536	375.1	0.03652
708.8	0.01363	66.8357	0.02471	377.1	0.03524
710.9	0.01288	67.0292	0.02123	379.2	0.03665
712.9	0.01228	67.2226	0.02131	381.2	0.03683
714.9	0.01304	67.4161	0.0254	383.2	0.03409
717	0.01384	67.6096	0.0234	385.2	0.03701
719	0.01448	67.803	0.02386	387.3	0.03778
721	0.01548	67.9965	0.02452	389.3	0.03716
723.1	0.0135	68.19	0.02359	391.3	0.0379
725.1	0.0149	68.3835	0.02377	393.4	0.03686
727.1	0.01447	68.5771	0.0239	395.4	0.03627
729.2	0.01466	68.7706	0.02117	397.4	0.03435
731.2	0.01373	68.9642	0.02242	399.5	0.03436
733.2	0.01439	69.1577	0.02186	401.5	0.03682
735.3	0.01353	69.3513	0.02179	403.5	0.03561
737.3	0.01402	69.5449	0.02251	405.6	0.03563
739.3	0.01479	69.7385	0.0226	407.6	0.03593
741.3	0.01456	69.9322	0.02255	409.6	0.03642
743.4	0.0132	70.1258	0.02201	411.7	0.0377
745.4	0.01383	70.3195	0.02135	413.7	0.03802
747.4	0.01304	70.5131	0.02256	415.7	0.03946
749.5	0.01367	70.7068	0.02247	417.8	0.03824
751.5	0.0128	70.9005	0.02421	419.8	0.03567
753.5	0.01281	71.0943	0.02219	421.8	0.03747
755.6	0.01308	71.288	0.02054	423.9	0.03859
757.6	0.01368	71.4818	0.02119	425.9	0.03846
759.6	0.01289	71.6755	0.02318	427.9	0.03578
761.6	0.01364	71.8693	0.02548	430	0.03131
763.7	0.01267	72.0631	0.02448	432	0.03185
765.7	0.01395	72.257	0.02083	434	0.03582
767.7	0.01574	72.4508	0.01952	436.1	0.03748
769.8	0.01344	72.6447	0.02126	438.1	0.03822
771.8	0.01395	72.8386	0.02354	440.1	0.03857
773.8	0.01418	73.0325	0.02033	442.2	0.03803
775.8	0.01475	73.2264	0.02134	444.2	0.0355
777.9	0.01505	73.4204	0.01927	446.2	0.03618
779.9	0.01527	73.6144	0.02105	448.3	0.0358
781.9	0.01602	73.8084	0.02297	450.3	0.03592
783.9	0.01518	74.0024	0.02177	452.3	0.03614
786	0.01534	74.1964	0.0232	454.4	0.03712
788	0.01434	74.3905	0.02242	456.4	0.03667
790	0.01411	74.5846	0.02235	458.4	0.03866
792.1	0.01586	74.7787	0.02357	460.5	0.03849
794.1	0.01432	74.9728	0.02383	462.5	0.03895
796.1	0.01481	75.167	0.0235	464.5	0.03851
798.1	0.01266	75.3612	0.02263	466.6	0.03852
800.2	0.01197	75.5554	0.02527	468.6	0.03977
802.2	0.01293	75.7497	0.02342	470.6	0.03537
804.2	0.01523	75.9439	0.02447	472.7	0.03613
806.2	0.01436	76.1382	0.02192	474.7	0.03568
808.2	0.01422	76.3325	0.02163	476.7	0.03388
810.3	0.01422	76.5269	0.01855	478.8	0.03251
812.3	0.01444	76.7212	0.02114	480.8	0.03147
814.3	0.01328	76.9156	0.02312	482.8	0.03406
816.3	0.01229	77.11	0.024	484.9	0.03748
818.4	0.01345	77.3045	0.02325	486.9	0.039
820.4	0.01418	77.499	0.02317	488.9	0.03802
822.4	0.01404	77.6935	0.01967	491	0.03536
824.4	0.01477	77.888	0.01822	493	0.03376
826.5	0.01437	78.0826	0.01897	495.1	0.0326
828.5	0.01484	78.2772	0.02043	497.1	0.03375
830.5	0.01429	78.4718	0.02112	499.1	0.03415
832.5	0.01381	78.6665	0.02124	501.2	0.03331
834.5	0.0148	78.8612	0.0221	503.2	0.03501
836.6	0.01399	79.0559	0.02216	505.2	0.0338
838.6	0.01405	79.2507	0.02078	507.3	0.03592
840.6	0.01334	79.4455	0.01876	509.3	0.03747
842.6	0.01386	79.6403	0.02057	511.3	0.03491
844.6	0.01579	79.8351	0.02062	513.4	0.03729
846.6	0.01509	80.03	0.01989	515.4	0.03784
848.7	0.0153	80.2249	0.01916	517.4	0.03569
850.7	0.01545	80.4199	0.01984	519.5	0.03618
852.7	0.01632	80.6149	0.0208	521.5	0.03632
854.7	0.01495	80.8099	0.02114	523.5	0.03634
856.7	0.01489	81.005	0.02273	525.6	0.03348
858.7	0.01521	81.2001	0.02358	527.6	0.03654
860.8	0.01544	81.3952	0.02327	529.7	0.03682
862.8	0.01442	81.5904	0.02398	531.7	0.03511
864.8	0.01477	81.7856	0.02346	533.7	0.03652
		81.9808	0.02293	535.8	0.03702
		82.1761	0.02226	537.8	0.03695
		82.3714	0.02293	539.8	0.03468
		82.5668	0.02081	541.9	0.03526
		82.7621	0.01784	543.9	0.03426
		85.3	0.02229	545.9	0.03354
		87.3	0.02134	548	0.03402
		89.4	0.02289	550	0.03541
		91.4	0.02084	552.1	0.03642
		93.4	0.0225	554.1	0.03618
		95.4	0.02326	556.1	0.0367
		97.5	0.02366	558.2	0.0365
		99.5	0.02521	560.2	0.03624
		101.5	0.02682	562.2	0.03823
		103.5	0.02598	564.3	0.0387
		105.6	0.02297	566.3	0.03908
		107.6	0.02457	568.3	0.0385
		109.6	0.02398	570.4	0.03808
		111.6	0.02305	572.4	0.0366
		113.7	0.024	574.5	0.03419
		115.7	0.0234	576.5	0.0349
		117.7	0.02396	578.5	0.03503
		119.7	0.02528	580.6	0.03625
		121.8	0.02524	582.6	0.03754
		123.8	0.02201	584.6	0.03369
		125.8	0.02152	586.7	0.03557
		127.9	0.02298	588.7	0.03593
		129.9	0.02348	590.7	0.03718
		131.9	0.02325	592.8	0.03767
		133.9	0.02276	594.8	0.03569
		136	0.02536	596.9	0.03543
		138	0.02684	598.9	0.03567
		140	0.02726	600.9	0.03488
		142	0.02746	603	0.03366
		144.1	0.02719	605	0.03159
		146.1	0.0263	607	0.0353
		148.1	0.02569	609.1	0.03592
		150.1	0.02574	611.1	0.03374
		152.2	0.02728	613.1	0.0333
		154.2	0.0252	615.2	0.0331
		156.2	0.02383	617.2	0.0345
		158.2	0.02239	619.2	0.03649
		160.3	0.02468	621.3	0.03564
		162.3	0.02451	623.3	0.03676
		164.3	0.02559	625.4	0.03413
		166.3	0.02502	627.4	0.03619
		168.4	0.02616	629.4	0.03755
		170.4	0.02485	631.5	0.03897
		172.4	0.02469	633.5	0.04082
		174.4	0.02624	635.5	0.0397
		176.5	0.02727	637.6	0.04215
		178.5	0.02314	639.6	0.0399
		180.5	0.02183	641.6	0.03755
		182.5	0.02487	643.7	0.03747
		184.6	0.02508	645.7	0.03762
		186.6	0.0235	647.7	0.03822
		188.6	0.02476	649.8	0.03753
		190.6	0.02619	651.8	0.03816
		192.7	0.02613	653.9	0.03934
		194.7	0.02372	655.9	0.03857
		196.7	0.02191	657.9	0.03538
		198.7	0.02345	660	0.03513
		200.8	0.02271	662	0.03885
		202.8	0.02377	664	0.04022
		204.8	0.02537	666.1	0.03892
		206.8	0.02089	668.1	0.0362
		208.9	0.02292	670.1	0.035
		210.9	0.02464	672.2	0.03713
		212.9	0.02548	674.2	0.03616
		214.9	0.02477	676.2	0.03476
		217	0.02275	678.3	0.03632
		219	0.02348	680.3	0.03738
		221	0.02544	682.3	0.03431
		223	0.02635	684.4	0.03823
		225.1	0.02612	686.4	0.03775
		227.1	0.02655	688.4	0.03881
		229.1	0.02608	690.5	0.03723
		231.1	0.02501	692.5	0.03577
		233.2	0.02493	694.5	0.03959
		235.2	0.02601	696.6	0.03689
		237.2	0.02434	698.6	0.03279
		239.3	0.02516	700.6	0.03287
		241.3	0.02452	702.7	0.03466
		243.3	0.02606	704.7	0.03522
		245.3	0.0245	706.7	0.03396
		247.4	0.02605	708.8	0.03807
		249.4	0.02604	710.8	0.0399
		251.4	0.02686	712.8	0.03822
		253.4	0.02474	714.9	0.03836
		255.5	0.02356	716.9	0.03646
		257.5	0.02559	718.9	0.03395
		259.5	0.02422	721	0.03342
		261.5	0.02422	723	0.03442
		263.6	0.02457	725	0.03561
		265.6	0.02777	727.1	0.03581
		267.6	0.02748	729.1	0.03556
		269.7	0.02653	731.1	0.03514
		271.7	0.02721	733.2	0.03481
		273.7	0.02612	735.2	0.03496
		275.7	0.02609	737.2	0.03705
		277.8	0.02406	739.2	0.03916
		279.8	0.02493	741.3	0.03705
		281.8	0.02604	743.3	0.03483
		283.8	0.02727	745.3	0.03615
		285.9	0.02632	747.4	0.03576
		287.9	0.02677	749.4	0.03486
		289.9	0.02685	751.4	0.03676
		292	0.02756	753.5	0.04021
		294	0.02729	755.5	0.03829
		296	0.02834	757.5	0.03541
		298	0.02718	759.5	0.03739
		300.1	0.02752	761.6	0.03628
		302.1	0.02664	763.6	0.03906
		304.1	0.02462	765.6	0.04057
		306.2	0.02332	767.7	0.03724
		308.2	0.02354	769.7	0.03555
		310.2	0.02596	771.7	0.03332
		312.2	0.02597	773.7	0.03558
		314.3	0.02847	775.8	0.03576
		316.3	0.02902	777.8	0.03558
		318.3	0.0258	779.8	0.0344
		320.4	0.02528	781.8	0.0352
		322.4	0.02568	783.9	0.03422
		324.4	0.02531	785.9	0.03484
		326.4	0.02642	787.9	0.03537
		328.5	0.02498	790	0.03596
		330.5	0.02462	792	0.03788
		332.5	0.0244	794	0.03785
		334.6	0.0255	796	0.04113
		336.6	0.02437	798.1	0.03928
		338.6	0.02522	800.1	0.03845
		340.6	0.02744	802.1	0.03711
		342.7	0.02595	804.1	0.03667
		344.7	0.02473	806.1	0.03743
		346.7	0.02537	808.2	0.03527
		348.8	0.0251	810.2	0.03292
		350.8	0.02484	812.2	0.03652
		352.8	0.0248	814.2	0.03743
		354.9	0.02536	816.3	0.03502
		356.9	0.02656	818.3	0.03591
		358.9	0.02669	820.3	0.03441
		360.9	0.02547	822.3	0.03364
		363	0.02723	824.4	0.03356
		365	0.02503	826.4	0.03716
		367	0.02546	828.4	0.03584
		369.1	0.02521	830.4	0.03435
		371.1	0.02504	832.4	0.03535
		373.1	0.02399	834.5	0.03889
		375.2	0.02473	836.5	0.038
		377.2	0.02613	838.5	0.03568
		379.2	0.02554	840.5	0.03673
		381.3	0.02498	842.5	0.03825
		383.3	0.02566	844.5	0.03906
		385.3	0.02481	846.6	0.03811
		387.3	0.02653	848.6	0.03815
		389.4	0.02584	850.6	0.03873
		391.4	0.02831	852.6	0.03815
		393.4	0.027	854.6	0.03861
		395.5	0.02767	856.6	0.03774
		397.5	0.02722	858.7	0.03615
		399.5	0.02517	860.7	0.03598
		401.6	0.02728	862.7	0.03521
		403.6	0.02636
		405.6	0.02678
		407.7	0.02493
		409.7	0.02611
		411.7	0.02597
		413.8	0.0269
		415.8	0.02789
		417.8	0.02671
		419.9	0.02675
		421.9	0.02684
		423.9	0.02705
		426	0.02787
		428	0.02528
		430	0.02509
		432.1	0.02635
		434.1	0.02675
		436.1	0.02566
		438.2	0.02579
		440.2	0.02839
		442.2	0.02787
		444.3	0.02646
		446.3	0.02821
		448.3	0.02881
		450.4	0.02798
		452.4	0.02603
		454.4	0.0263
		456.5	0.02639
		458.5	0.0263
		460.5	0.02564
		462.6	0.02726
		464.6	0.02748
		466.6	0.02771
		468.7	0.02696
		470.7	0.02565
		472.7	0.02561
		474.8	0.02677
		476.8	0.02548
		478.8	0.02724
		480.9	0.02694
		482.9	0.02562
		484.9	0.02631
		487	0.02689
		489	0.02682
		491	0.02816
		493.1	0.02808
		495.1	0.02727
		497.2	0.02554
		499.2	0.02554
		501.2	0.02662
		503.3	0.02622
		505.3	0.02484
		507.3	0.0229
		509.4	0.02404
		511.4	0.02476
		513.4	0.02452
		515.5	0.02342
		517.5	0.02528
		519.5	0.02657
		521.6	0.02535
		523.6	0.02708
		525.6	0.02792
		527.7	0.02726
		529.7	0.02657
		531.8	0.02575
		533.8	0.02545
		535.8	0.02689
		537.9	0.02899
		539.9	0.02579
		541.9	0.02578
		544	0.02691
		546	0.02635
		548	0.02741
		550.1	0.02685
		552.1	0.02513
		554.2	0.02792
		556.2	0.02838
		558.2	0.02934
		560.3	0.0271
		562.3	0.0282
		564.3	0.02832
		566.4	0.02966
		568.4	0.02982
		570.4	0.0294
		572.5	0.02833
		574.5	0.02582
		576.6	0.02708
		578.6	0.02694
		580.6	0.02536
		582.7	0.02751
		584.7	0.02655
		586.7	0.0248
		588.8	0.02737
		590.8	0.03051
		592.8	0.02735
		594.9	0.02503
		596.9	0.0254
		599	0.02557
		601	0.02657
		603	0.02754
		605.1	0.0266
		607.1	0.02587
		609.1	0.02614
		611.2	0.02718
		613.2	0.02844
		615.2	0.02904
		617.3	0.02706
		619.3	0.02595
		621.3	0.02759
		623.4	0.02749
		625.4	0.02708
		627.5	0.02642
		629.5	0.02756
		631.5	0.02689
		633.6	0.02784
		635.6	0.02746
		637.6	0.02552
		639.7	0.02487
		641.7	0.02596
		643.7	0.02688
		645.8	0.02559
		647.8	0.02471
		649.8	0.02352
		651.9	0.0244
		653.9	0.02692
		656	0.02861
		658	0.02617
		660	0.02748
		662.1	0.02671
		664.1	0.0249
		666.1	0.02557
		668.2	0.02704
		670.2	0.02771
		672.2	0.0279
		674.3	0.02628
		676.3	0.02596
		678.3	0.02628
		680.4	0.02623
		682.4	0.02978
		684.4	0.02902
		686.5	0.02784
		688.5	0.02788
		690.5	0.02861
		692.6	0.02802
		694.6	0.0281
		696.6	0.02904
		698.7	0.02958
		700.7	0.028
		702.7	0.02845
		704.8	0.02539
		706.8	0.02424
		708.8	0.02513
		710.9	0.02826
		712.9	0.02726
		714.9	0.02874
		717	0.02713
		719	0.02686
		721	0.02627
		723.1	0.02553
		725.1	0.02633
		727.1	0.02842
		729.2	0.02635
		731.2	0.0279
		733.2	0.02773
		735.3	0.02634
		737.3	0.02881
		739.3	0.02897
		741.3	0.02862
		743.4	0.02773
		745.4	0.02768
		747.4	0.02917
		749.5	0.02749
		751.5	0.02547
		753.5	0.0256
		755.6	0.02716
		757.6	0.02655
		759.6	0.02557
		761.6	0.02663
		763.7	0.02808
		765.7	0.02802
		767.7	0.02897
		769.8	0.02606
		771.8	0.02508
		773.8	0.02611
		775.8	0.02764
		777.9	0.02573
		779.9	0.02622
		781.9	0.02652
		783.9	0.0273
		786	0.02679
		788	0.02589
		790	0.02463
		792.1	0.02547
		794.1	0.02724
		796.1	0.02474
		798.1	0.02292
		800.2	0.02457
		802.2	0.02755
		804.2	0.02757
		806.2	0.02856
		808.2	0.0288
		810.3	0.02793
		812.3	0.02784
		814.3	0.02699
		816.3	0.02748
		818.4	0.02402
		820.4	0.0234
		822.4	0.02545
		824.4	0.02668
		826.5	0.02812
		828.5	0.02916
		830.5	0.02828
		832.5	0.02682
		834.5	0.02542
		836.6	0.02617
		838.6	0.0259
		840.6	0.02524
		842.6	0.0273
		844.6	0.02774
		846.6	0.02859
		848.7	0.02496
		850.7	0.02619
		852.7	0.02814
		854.7	0.02896
		856.7	0.02833
		858.7	0.02845
		860.8	0.02656
		862.8	0.02623
		864.8	0.02828
