# Supplementary material for: Direct time-resolved observation of surface-bound carbon dioxide radical anions on metallic nanocatalysts
Source: Nat Commun. 2023 Nov 6;14:7116. doi: 10.1038/s41467-023-42936-6 (PMC10628153; doi:10.1038/s41467-023-42936-6)
Supplement: Supplementary file 4 — Source Data [file 41467_2023_42936_MOESM4_ESM.zip › Source Data/Figure 2/Figure 2d.xlsx]

## Sheet: Sheet1
Figure 2d
raw data							fitting data
-159.2	-0.00035154	-159.2	-0.000616566	-161.3	0.000974359		-0.4801	-0.04413	0.4144	-0.00133	0.8945	-0.00458		-159.2	4.49651e-05	-159.2	0.000231001	-159.3	-0.000390088
-157.2	-6.4651e-05	-157.2	-0.00058939	-159.3	0.00108		0.36783	-0.01674	0.434	-0.00128	0.9338	-0.00401		-158.882	4.49651e-05	-158.882	0.000231001	-157.2	-0.000390088
-155.1	6.4651e-05	-155.1	-0.000991941	-157.2	0.000534689		1.21576	-0.00503	0.4438	-0.00126	0.95751	-0.00367		-157.2	4.49651e-05	-157.2	0.000231001	-155.2	-0.000390088
-153.1	-0.000563676	-153.1	-0.00145	-155.2	0.000169104		2.06368	3.22631e-06	0.4537	-0.00124	0.973	-0.00346		-155.1	4.49651e-05	-155.1	0.000231001	-153.1	-0.000390088
-151	-7.47527e-05	-151	-0.000572404	-153.1	0.000119178		2.91161	0.00218	0.4635	-0.00121	1.0123	-0.00292		-153.1	4.49651e-05	-153.1	0.000231001	-151	-0.000390088
-148.9	-0.000573777	-148.9	-0.000197029	-151	-0.000669972		3.75954	0.00315	0.4734	-0.00119	1.02051	-0.00281		-151	4.49651e-05	-151	0.000231001	-149	-0.000390088
-146.9	-0.00135	-146.9	0.000169853	-149	5.15363e-05		4.60747	0.0036	0.4832	-0.00117	1.0515	-0.0024		-148.9	4.49651e-05	-148.9	0.000231001	-146.9	-0.000390088
-144.8	-0.000733384	-144.8	-9.85147e-05	-146.9	0.000423564		5.4554	0.00382	0.493	-0.00114	1.08352	-0.00199		-146.9	4.49651e-05	-146.9	0.000231001	-144.9	-0.000390088
-142.8	-0.000371743	-142.8	-0.000723574	-144.9	0.000636151		6.30332	0.00396	0.5029	-0.00112	1.0908	-0.0019		-144.8	4.49651e-05	-144.8	0.000231001	-142.8	-0.000390088
-140.7	0.000224258	-140.7	-0.000375375	-142.8	-0.00123		7.15125	0.00405	0.5127	-0.0011	1.13	-0.00141		-142.8	4.49651e-05	-142.8	0.000231001	-140.8	-0.000390088
-138.7	-6.4651e-05	-138.7	0.000178346	-140.8	-0.000542742		7.99918	0.00412	0.5226	-0.00107	1.14653	-0.00121		-140.7	4.49651e-05	-141.882	0.000231001	-138.7	-0.000390088
-136.6	0.000596001	-136.6	0.000490875	-138.7	0.000161051		8.84711	0.00419	0.5324	-0.00105	1.1693	-0.000938802		-138.7	4.49651e-05	-141.723	0.000231001	-136.7	-0.000390088
-134.6	0.000541452	-134.6	0.000304037	-136.7	0.000890612		9.69504	0.00425	0.5423	-0.00103	1.2086	-0.000480341		-137.434	4.49651e-05	-141.565	0.000231001	-134.6	-0.000390088
-132.5	-0.000149505	-132.5	0.000733765	-134.6	0.00056851		10.543	0.00431	0.5522	-0.001	1.20954	-0.000469589		-137.275	4.49651e-05	-141.406	0.000231001	-132.6	-0.000390088
-130.5	-0.00017981	-130.5	0.000599581	-132.6	-0.000186819		11.3909	0.00437	0.562	-0.000979473	1.2478	-3.70452e-05		-137.116	4.49651e-05	-141.247	0.000231001	-131.802	-0.000390088
-128.4	-0.000638428	-128.4	0.00035839	-130.5	0.000576563		12.2388	0.00442	0.5719	-0.000956363	1.27254	0.000235782		-136.957	4.49651e-05	-141.088	0.000231001	-131.644	-0.000390088
-126.4	0.00017981	-126.4	2.71765e-05	-128.5	0.00161		13.0868	0.00448	0.5817	-0.000933535	1.2871	0.000393808		-136.798	4.49651e-05	-140.929	0.000231001	-131.486	-0.000390088
-124.3	-0.000191933	-124.3	0.00035839	-126.4	-0.00022064		13.9347	0.00454	0.5916	-0.000910525	1.3263	0.000810467		-136.639	4.49651e-05	-140.77	0.000231001	-131.328	-0.000390088
-122.3	-8.48544e-05	-122.3	9.00221e-05	-124.4	-0.00106		14.7826	0.00459	0.6015	-0.000887564	1.33555	0.000906937		-136.6	4.49651e-05	-140.7	0.000231001	-131.17	-0.000390088
-120.3	0.000628326	-120.3	-0.000331213	-122.4	-0.000169104		15.6305	0.00465	0.6114	-0.000864653	1.3656	0.00122		-136.48	4.49651e-05	-140.611	0.000231001	-131.012	-0.000390088
-118.2	0.000573777	-118.2	-0.000929096	-120.3	-0.000839076		16.4785	0.0047	0.6212	-0.000842022	1.39856	0.00155		-136.321	4.49651e-05	-140.452	0.000231001	-130.854	-0.000390088
-116.2	-0.000254563	-116.2	-0.000375375	-118.3	-0.00044128		17.3264	0.00476	0.6311	-0.000819209	1.4048	0.00161		-136.163	4.49651e-05	-140.294	0.000231001	-130.696	-0.000390088
-114.1	0.00023436	-114.1	0.000151169	-116.2	9.34096e-05		18.1743	0.00481	0.641	-0.000796446	1.4441	0.00199		-136.004	4.49651e-05	-140.135	0.000231001	-130.538	-0.000390088
-112.1	0.00017981	-112.1	0.000794912	-114.2	-0.000771434		19.0222	0.00487	0.6509	-0.000773732	1.46157	0.00215		-135.845	4.49651e-05	-139.976	0.000231001	-130.5	-0.000390088
-110	0.000107078	-110	0.000268368	-112.1	-0.00249		19.8702	0.00492	0.6608	-0.000751067	1.4833	0.00236		-135.686	4.49651e-05	-139.817	0.000231001	-130.38	-0.000390088
-108	-0.000785913	-108	0.00047389	-110.1	-0.00416		20.7181	0.00497	0.6707	-0.000728452	1.5226	0.00271		-135.527	4.49651e-05	-139.658	0.000231001	-130.222	-0.000390088
-105.9	-0.000478821	-105.9	-0.000205522	-108	-0.00332		21.566	0.00502	0.6805	-0.000706112	1.52457	0.00273		-135.368	4.49651e-05	-139.499	0.000231001	-130.064	-0.000390088
-103.9	-0.000658632	-103.9	0.000536735	-106	-0.00125		22.414	0.00507	0.6904	-0.000683594	1.5618	0.00306		-135.209	4.49651e-05	-139.34	0.000231001	-129.906	-0.000390088
-101.8	-0.00103	-101.8	-0.00058939	-103.9	-0.00183		23.2619	0.00512	0.7003	-0.000661124	1.58758	0.00328		-135.05	4.49651e-05	-139.181	0.000231001	-129.748	-0.000390088
-99.8	0.000329316	-99.8	-0.000572404	-101.9	-0.00105		24.1098	0.00517	0.7102	-0.000638703	1.6011	0.0034		-134.892	4.49651e-05	-139.023	0.000231001	-129.59	-0.000390088
-97.8	0.000860666	-97.8	-0.000698096	-99.9	-0.00102		24.9577	0.00522	0.7201	-0.000616331	1.6403	0.00372		-134.733	4.49651e-05	-138.864	0.000231001	-129.432	-0.000390088
-95.7	-0.000169709	-95.7	-0.000151169	-97.8	-0.00102		25.8057	0.00527	0.73	-0.000594006	1.65059	0.00381		-134.6	4.49651e-05	-138.705	0.000231001	-129.274	-0.000390088
-93.7	0.00023436	-93.7	-0.000321022	-95.8	-0.000644204		26.6536	0.00532	0.7399	-0.00057173	1.6796	0.00404		-134.574	4.49651e-05	-138.7	0.000231001	-129.115	-0.000390088
-91.6	0.000521248	-91.6	-4.41618e-05	-93.7	-8.05255e-06		27.5015	0.00537	0.7498	-0.000549503	1.71359	0.00431		-134.415	4.49651e-05	-138.546	0.000231001	-128.957	-0.000390088
-89.6	0.000606103	-89.6	0.000285353	-91.7	0.000246408		28.3495	0.00541	0.7598	-0.000527099	1.7188	0.00435		-134.256	4.49651e-05	-138.387	0.000231001	-128.799	-0.000390088
-87.5	0.00023436	-87.5	-0.000125691	-89.6	-0.00044128		29.1974	0.00546	0.7697	-0.000504968	1.7581	0.00465		-134.097	4.49651e-05	-138.228	0.000231001	-128.641	-0.000390088
-85.5	0.00023436	-85.5	-0.000125691	-87.6	-0.00163		30.0453	0.00551	0.7796	-0.000482884	1.7766	0.00479		-133.938	4.49651e-05	-138.069	0.000231001	-128.5	-0.000390088
-83.5	0.000266685	-83.5	0.000224206	-85.6	-0.00158		30.8932	0.00555	0.7895	-0.000460849	1.7973	0.00494		-133.779	4.49651e-05	-137.91	0.000231001	-128.483	-0.000390088
-81.4	-0.000436394	-81.4	4.41618e-05	-83.5	-0.00044128		31.7412	0.0056	0.7994	-0.000438861	1.8366	0.00522		-133.621	4.49651e-05	-137.752	0.000231001	-128.325	-0.000390088
-79.4	4.24272e-05	-79.4	0.000518051	-81.5	6.76414e-05		32.5891	0.00564	0.8093	-0.00041692	1.83961	0.00524		-133.462	4.49651e-05	-137.593	0.000231001	-128.167	-0.000390088
-77.3	-5.25289e-05	-77.3	0.000348199	-79.4	0.000745666		33.437	0.00569	0.8193	-0.000394806	1.8758	0.00549		-133.303	4.49651e-05	-137.434	0.000231001	-128.009	-0.000390088
-75.3	6.4651e-05	-75.3	0.000268368	-77.4	0.000890612		34.285	0.00573	0.8292	-0.000372961	1.90262	0.00567		-133.144	4.49651e-05	-137.275	0.000231001	-127.851	-0.000390088
-73.3	0.000329316	-73.3	-0.000268368	-75.4	0.00044128		35.1329	0.00578	0.8391	-0.000351162	1.9151	0.00576		-132.985	4.49651e-05	-137.116	0.000231001	-127.693	-0.000390088
-71.2	4.24272e-05	-71.2	3.56691e-05	-73.3	0.000872896		35.9808	0.00582	0.8491	-0.000329192	1.9543	0.00601		-132.826	4.49651e-05	-136.957	0.000231001	-127.535	-0.000390088
-69.2	0.000446496	-69.2	-3.56691e-05	-71.3	-0.00109		36.8287	0.00586	0.859	-0.000307488	1.96562	0.00609		-132.667	4.49651e-05	-136.798	0.000231001	-127.377	-0.000390088
-67.1	0.000212136	-67.1	0.000312529	-69.2	-0.00103		37.6767	0.0059	0.8689	-0.000285832	1.9936	0.00626		-132.508	4.49651e-05	-136.639	0.000231001	-127.219	-0.000390088
-65.1	2.22238e-05	-65.1	0.000304037	-67.2	-0.000135283		38.5246	0.00595	0.8789	-0.000264004	2.02863	0.00648		-132.5	4.49651e-05	-136.6	0.000231001	-127.061	-0.000390088
-63.1	0.00017981	-63.1	0.000312529	-65.2	5.95889e-05		39.3725	0.00599	0.8888	-0.000242441	2.0328	0.0065		-132.349	4.49651e-05	-136.48	0.000231001	-126.903	-0.000390088
-61	1.01017e-05	-61	0.00123	-63.1	0.000288281		40.2204	0.00603	0.8988	-0.000220708	2.0721	0.00674		-132.191	4.49651e-05	-136.322	0.000231001	-126.745	-0.000390088
-59	0.000339418	-59	0.00139	-61.1	-8.5357e-05		41.0684	0.00607	0.9087	-0.000199239	2.09164	0.00686		-132.032	4.49651e-05	-136.163	0.000231001	-126.587	-0.000390088
-56.9	0.000169709	-56.9	0.000643743	-59	-0.000314049		41.9163	0.00611	0.9187	-0.000177599	2.1113	0.00697		-131.873	4.49651e-05	-136.004	0.000231001	-126.429	-0.000390088
-54.9	4.24272e-05	-54.9	0.00109	-57	-0.000254461		42.7642	0.00615	0.9286	-0.000156223	2.1506	0.00719		-131.714	4.49651e-05	-135.845	0.000231001	-126.4	-0.000390088
-52.9	-2.22238e-05	-52.9	0.000465397	-55	0.00131		43.6122	0.00619	0.9386	-0.000134678	2.15465	0.00721		-131.555	4.49651e-05	-135.686	0.000231001	-126.271	-0.000390088
-50.8	0.000553574	-50.8	0.000304037	-52.9	0.000415512		44.4601	0.00623	0.9485	-0.000113395	2.1898	0.00741		-131.396	4.49651e-05	-135.527	0.000231001	-126.113	-0.000390088
-48.8	0.000606103	-48.8	0.00108	-50.9	-0.000940538		45.308	0.00627	0.9585	-9.19427e-05	2.21765	0.00756		-131.237	4.49651e-05	-135.368	0.000231001	-125.955	-0.000390088
-46.8	0.000436394	-46.8	0.00105	-48.9	-0.00175		46.1559	0.0063	0.9685	-7.05376e-05	2.2291	0.00762		-131.078	4.49651e-05	-135.209	0.000231001	-125.797	-0.000390088
-44.7	0.000309112	-44.7	0.000429728	-46.8	-0.00122		47.0039	0.00634	0.9784	-4.93925e-05	2.2683	0.00782		-130.92	4.49651e-05	-135.051	0.000231001	-125.639	-0.000390088
-42.7	0.000723283	-42.7	0.000616566	-44.8	-0.00142		47.8518	0.00638	0.9884	-2.80802e-05	2.28066	0.00788		-130.761	4.49651e-05	-134.892	0.000231001	-125.481	-0.000390088
-40.7	0.000478821	-40.7	0.000465397	-42.8	-0.0021		48.6997	0.00642	0.9984	-6.81433e-06	2.3076	0.00802		-130.602	4.49651e-05	-134.733	0.000231001	-125.323	-0.000390088
-38.6	0.000541452	-38.6	0.0011	-40.7	-0.00225		49.5476	0.00645	1.0083	1.41932e-05	2.34367	0.0082		-130.5	4.49651e-05	-134.6	0.000231001	-125.165	-0.000390088
-36.6	0.000137383	-36.6	0.000698096	-38.7	-0.00175		50.3956	0.00649	1.0183	3.5367e-05	2.3468	0.00821		-130.443	4.49651e-05	-134.574	0.000231001	-125.007	-0.000390088
-34.5	0.000371743	-34.5	0.000482382	-36.6	-0.000797202		51.2435	0.00653	1.0283	5.64946e-05	2.3861	0.0084		-130.284	4.49651e-05	-134.415	0.000231001	-124.849	-0.000390088
-32.5	0.00035154	-32.5	0.000509559	-34.6	-0.00102		52.0914	0.00656	1.0383	7.75762e-05	2.40668	0.00849		-130.125	4.49651e-05	-134.256	0.000231001	-124.691	-0.000390088
-30.5	0.00011718	-30.5	-9.00221e-05	-32.6	-0.00158		52.9394	0.0066	1.0483	9.86119e-05	2.4254	0.00858		-129.966	4.49651e-05	-134.097	0.000231001	-124.533	-0.000390088
-28.4	0.00023436	-28.4	0.000455206	-30.5	-0.00107		53.7873	0.00663	1.0582	0.000119392	2.4646	0.00876		-129.807	4.49651e-05	-133.938	0.000231001	-124.4	-0.000390088
-26.4	0.000329316	-26.4	0.00107	-28.5	0.00044128		54.6352	0.00667	1.0682	0.000140337	2.46968	0.00878		-129.649	4.49651e-05	-133.78	0.000231001	-124.374	-0.000390088
-24.4	0.000606103	-24.4	0.00105	-26.5	-0.000270566		55.4832	0.0067	1.0782	0.000161236	2.5039	0.00893		-129.49	4.49651e-05	-133.621	0.000231001	-124.216	-0.000390088
-22.3	0.000563676	-22.3	0.00109	-24.4	-8.5357e-05		56.3311	0.00673	1.0882	0.000182089	2.53269	0.00905		-129.331	4.49651e-05	-133.462	0.000231001	-124.058	-0.000390088
-20.3	-6.4651e-05	-20.3	0.000805103	-22.4	-0.000304386		57.179	0.00677	1.0982	0.000202897	2.5431	0.0091		-129.172	4.49651e-05	-133.303	0.000231001	-123.9	-0.000390088
-18.3	0.000830361	-18.3	5.43529e-05	-20.4	-0.000202924		58.0269	0.0068	1.1082	0.00022366	2.5824	0.00926		-129.013	4.49651e-05	-133.144	0.000231001	-123.742	-0.000390088
-16.2	0.00041417	-16.2	0.000321022	-18.3	0.00145		58.8749	0.00683	1.1182	0.000244377	2.5957	0.00931		-128.854	4.49651e-05	-132.985	0.000231001	-123.584	-0.000390088
-16.1853	0.000532324	-15.8853	-0.000698702	-16.3	0.000831023		59.7228	0.00686	1.1282	0.00026505	2.6216	0.00942		-128.695	4.49651e-05	-132.826	0.000231001	-123.426	-0.000390088
-15.9685	0.00024139	-15.6685	-0.0004651	-16.4853	0.00068221		60.5707	0.0069	1.1382	0.000285677	2.6587	0.00956		-128.536	4.49651e-05	-132.667	0.000231001	-123.268	-0.000390088
-15.7518	1.68657e-05	-15.4518	-0.000892318	-16.2685	-0.000146352		61.4186	0.00693	1.1482	0.00030626	2.6609	0.00957		-128.4	4.49651e-05	-132.509	0.000231001	-123.11	-0.000390088
-15.5352	-0.000422697	-15.2352	-0.000486145	-16.0518	-2.88095e-05		62.2666	0.00696	1.1582	0.000326797	2.7002	0.00972		-128.378	4.49651e-05	-132.5	0.000231001	-122.952	-0.000390088
-15.3187	-0.00020028	-15.0187	1.57839e-05	-15.8352	-0.000439057		63.1145	0.00699	1.1682	0.00034729	2.72171	0.0098		-128.219	4.49651e-05	-132.35	0.000231001	-122.794	-0.000390088
-15.1023	-8.43285e-06	-14.8023	0.000112592	-15.6187	-0.000622286		63.9624	0.00702	1.1783	0.000367943	2.7394	0.00987		-128.06	4.49651e-05	-132.191	0.000231001	-122.636	-0.000390088
-14.886	-9.06531e-05	-14.586	-0.000234654	-15.4023	-0.000867743		64.8104	0.00705	1.1883	0.000388347	2.7787	0.01001		-127.901	4.49651e-05	-132.032	0.000231001	-122.478	-0.000390088
-14.6699	-0.000288825	-14.3699	-0.000370396	-15.186	-0.00040679		65.6583	0.00708	1.1983	0.000408706	2.78472	0.01003		-127.742	4.49651e-05	-131.873	0.000231001	-122.4	-0.000390088
-14.4539	-6.32464e-05	-14.1539	-0.000139951	-14.9699	0.000175162		66.5062	0.00711	1.2083	0.000429021	2.8179	0.01015		-127.583	4.49651e-05	-131.714	0.000231001	-122.32	-0.000390088
-14.2379	0.000235066	-13.9379	-5.26131e-06	-14.7539	0.000605		67.3541	0.00714	1.2183	0.000449291	2.84773	0.01025		-127.424	4.49651e-05	-131.555	0.000231001	-122.162	-0.000390088
-14.0221	5.37594e-05	-13.7221	6.52402e-05	-14.5379	0.000940343		68.2021	0.00717	1.2284	0.00046972	2.8572	0.01029		-127.265	4.49651e-05	-131.396	0.000231001	-122.004	-0.000390088
-13.8064	0.000232957	-13.5064	-0.000335671	-14.3221	0.000626895		69.05	0.0072	1.2384	0.000489902	2.8965	0.01042		-127.106	4.49651e-05	-131.238	0.000231001	-121.846	-0.000390088
-13.5908	-0.000281446	-13.2908	-0.000296738	-14.1064	6.10762e-05		69.8979	0.00723	1.2484	0.00051004	2.91073	0.01046		-126.948	4.49651e-05	-131.079	0.000231001	-121.688	-0.000390088
-13.3753	-1.89739e-05	-13.0753	0.000203086	-13.8908	-0.000477086		70.7459	0.00726	1.2585	0.000530335	2.9357	0.01054		-126.789	4.49651e-05	-130.92	0.000231001	-121.53	-0.000390088
-13.1599	-2.21362e-05	-12.8599	-0.000182041	-13.6753	3.11143e-05		71.5938	0.00728	1.2685	0.000550386	2.97374	0.01067		-126.63	4.49651e-05	-130.761	0.000231001	-121.372	-0.000390088
-12.9447	0.000276176	-12.6447	-4.20905e-05	-13.4599	0.000487457		72.4417	0.00731	1.2785	0.000570393	2.975	0.01067		-126.471	4.49651e-05	-130.602	0.000231001	-121.214	-0.000390088
-12.7295	-0.000143358	-12.4295	0.000723956	-13.2447	-5.64667e-05		73.2896	0.00734	1.30615	0.00062549	3.0143	0.01079		-126.4	4.49651e-05	-130.5	0.000231001	-121.056	-0.000390088
-12.5144	-3.37314e-05	-12.2144	0.000935461	-13.0295	1.26762e-05		74.1376	0.00737	2.19791	0.00224	3.03675	0.01086		-126.312	4.49651e-05	-130.443	0.000231001	-120.898	-0.000390088
-12.2995	0.000190793	-11.9995	0.0006282	-12.8144	0.000242		74.9855	0.00739	2.8726	0.00326	3.0535	0.01091		-126.153	4.49651e-05	-130.284	0.000231001	-120.74	-0.000390088
-12.0847	-0.000149683	-11.7847	-0.000343037	-12.5995	-0.000562362		75.8334	0.00742	2.8827	0.00328	3.0928	0.01103		-125.994	4.49651e-05	-130.125	0.000231001	-120.582	-0.000390088
-11.8699	0.000104357	-11.5699	-0.000935461	-12.3847	-0.000705257		76.6813	0.00745	2.8827	0.00328	3.09976	0.01105		-125.835	4.49651e-05	-129.967	0.000231001	-120.424	-0.000390088
-11.6553	0.000102248	-11.3553	-0.00106	-12.1699	-0.000667229		77.5293	0.00747	2.8929	0.00329	3.1321	0.01114		-125.677	4.49651e-05	-129.808	0.000231001	-120.3	-0.000390088
-11.4408	-0.000421643	-11.1408	-0.000253595	-11.9553	-0.000137133		78.3772	0.0075	2.9025	0.00331	3.16276	0.01122		-125.518	4.49651e-05	-129.649	0.000231001	-120.266	-0.000390088
-11.2264	-0.000473294	-10.9264	-0.0002094	-11.7408	-0.000489762		79.2251	0.00752	2.9031	0.00331	3.1714	0.01125		-125.359	4.49651e-05	-129.49	0.000231001	-120.108	-0.000390088
-11.0121	-0.000342585	-10.7121	-0.000377762	-11.5264	-0.00124		80.0731	0.00755	2.9224	0.00333	3.2106	0.01136		-125.2	4.49651e-05	-129.331	0.000231001	-119.95	-0.000390088
-10.7979	0.000124385	-10.4979	-0.000554542	-11.3121	-0.00106		80.921	0.00757	2.9234	0.00334	3.22577	0.0114		-125.041	4.49651e-05	-129.172	0.000231001	-119.791	-0.000390088
-10.5838	0.000191847	-10.2838	-0.000756576	-11.0979	-0.00175		81.7689	0.0076	2.9422	0.00336	3.2499	0.01146		-124.882	4.49651e-05	-129.013	0.000231001	-119.633	-0.000390088
-10.3698	0.00011806	-10.0698	-0.000650298	-10.8838	-0.00245		82.6168	0.00762	2.9437	0.00336	3.28878	0.01156		-124.723	4.49651e-05	-128.854	0.000231001	-119.475	-0.000390088
-10.1559	-8.32744e-05	-9.8559	-0.000806032	-10.6698	-0.00186		83.4648	0.00765	2.962	0.00339	3.2892	0.01156		-124.564	4.49651e-05	-128.695	0.000231001	-119.317	-0.000390088
-9.9422	-6.11382e-05	-9.6422	-0.000840757	-10.4559	-0.00103		84.3127	0.00767	2.964	0.00339	3.3284	0.01166		-124.406	4.49651e-05	-128.537	0.000231001	-119.159	-0.000390088
-9.7285	1.05411e-06	-9.4285	-0.000549281	-10.2422	-0.00114		85.1606	0.00769	2.9818	0.00342	3.35178	0.01172		-124.3	4.49651e-05	-128.4	0.000231001	-119.001	-0.000390088
-9.515	4.9543e-05	-9.215	-0.00104	-10.0285	-0.00111		86.0086	0.00772	2.9844	0.00342	3.3677	0.01176		-124.247	4.49651e-05	-128.378	0.000231001	-118.843	-0.000390088
-9.3015	5.903e-05	-9.0015	-0.00109	-9.815	-0.000394114		86.8565	0.00774	3.08966	0.00357	3.407	0.01185		-124.088	4.49651e-05	-128.219	0.000231001	-118.685	-0.000390088
-9.0882	4.21643e-06	-8.7882	-0.00105	-9.6015	-0.000716781		87.7044	0.00776	3.98141	0.00466	3.41479	0.01187		-123.929	4.49651e-05	-128.06	0.000231001	-118.527	-0.000390088
-8.8749	-0.0002825	-8.5749	-0.000253595	-9.3882	-0.000694886		88.5523	0.00779	4.87316	0.00558	3.4463	0.01195		-123.77	4.49651e-05	-127.901	0.000231001	-118.369	-0.000390088
-8.6618	2.74068e-05	-8.3618	0.000205191	-9.1749	-0.00102		89.4003	0.00781	5.76492	0.00633	3.4778	0.01202		-123.611	4.49651e-05	-127.742	0.000231001	-118.3	-0.000390088
-8.4487	0.000242444	-8.1487	0.000210452	-8.9618	-0.000935733		90.2482	0.00783	6.65667	0.00697	3.4856	0.01204		-123.452	4.49651e-05	-127.583	0.000231001	-118.211	-0.000390088
-8.2358	6.64087e-05	-7.9358	-0.000174675	-8.7487	-0.000533552		91.0961	0.00785	7.54842	0.0075	3.5248	0.01213		-123.293	4.49651e-05	-127.424	0.000231001	-118.053	-0.000390088
-8.023	-0.000174982	-7.723	-0.000359873	-8.5358	0.00011639		91.9441	0.00788	8.44017	0.00794	3.54081	0.01216		-123.135	4.49651e-05	-127.266	0.000231001	-117.895	-0.000390088
-7.8103	6.64087e-05	-7.5103	-0.000856541	-8.323	-0.00031921		92.792	0.0079	9.33193	0.00832	3.5641	0.01221		-122.976	4.49651e-05	-127.107	0.000231001	-117.737	-0.000390088
-7.5976	0.000120168	-7.2976	-0.000410382	-8.1103	-0.00014981		93.6399	0.00792	10.2237	0.00864	3.6034	0.0123		-122.817	4.49651e-05	-126.948	0.000231001	-117.579	-0.000390088
-7.3851	0.000112789	-7.0851	-0.000389337	-7.8976	6.3381e-05		94.4878	0.00794	11.1154	0.00892	3.60381	0.0123		-122.658	4.49651e-05	-126.789	0.000231001	-117.421	-0.000390088
-7.1727	-0.000288825	-6.8727	-0.000198877	-7.6851	-0.000709867		95.3358	0.00796	12.0072	0.00915	3.6427	0.01238		-122.499	4.49651e-05	-126.63	0.000231001	-117.263	-0.000390088
-6.9604	-0.000152845	-6.6604	-0.00040933	-7.4727	-0.000970305		96.1837	0.00798	12.8989	0.00936	3.66682	0.01243		-122.34	4.49651e-05	-126.471	0.000231001	-117.105	-0.000390088
-6.7482	0.000124385	-6.4482	-0.000343037	-7.2604	-0.00125		97.0316	0.008	13.7907	0.00954	3.682	0.01246		-122.3	4.49651e-05	-126.4	0.000231001	-116.947	-0.000390088
-6.5361	0.000246661	-6.2361	-0.000397755	-7.0482	-0.00125		97.8795	0.00802	14.6824	0.0097	3.7213	0.01254		-122.181	4.49651e-05	-126.312	0.000231001	-116.789	-0.000390088
-6.3241	-1.68657e-05	-6.0241	8.94422e-05	-6.8361	-0.00131		98.7275	0.00804	15.5742	0.00985	3.72983	0.01256		-122.022	4.49651e-05	-126.153	0.000231001	-116.631	-0.000390088
-6.1122	-0.000133872	-5.8122	3.47246e-05	-6.6241	-0.000968		99.5754	0.00806	16.4659	0.00998	3.7606	0.01262		-121.863	4.49651e-05	-125.995	0.000231001	-116.473	-0.000390088
-5.9004	-0.000157062	-5.6004	-0.000327253	-6.4122	-0.00102		100.423	0.00808	17.3577	0.0101	3.79284	0.01268		-121.705	4.49651e-05	-125.836	0.000231001	-116.315	-0.000390088
-5.6887	-0.000285663	-5.3887	-0.000326201	-6.2004	-0.00119		101.271	0.0081	18.2494	0.01021	3.7999	0.01269		-121.546	4.49651e-05	-125.677	0.000231001	-116.2	-0.000390088
-5.4771	-0.000340476	-5.1771	-0.000732374	-5.9887	-0.00107		102.119	0.00812	19.1412	0.01031	3.8392	0.01277		-121.387	4.49651e-05	-125.518	0.000231001	-116.157	-0.000390088
-5.2655	-0.00025404	-4.9655	-0.0006282	-5.7771	-0.00108		102.967	0.00814	20.033	0.0104	3.85584	0.0128		-121.228	4.49651e-05	-125.359	0.000231001	-115.999	-0.000390088
-5.0541	1.15952e-05	-4.7541	-0.000331462	-5.5655	-0.00119		103.815	0.00816	20.9247	0.01049	3.8784	0.01284		-121.069	4.49651e-05	-125.2	0.000231001	-115.841	-0.000390088
-4.8428	2.31903e-05	-4.5428	-0.000531392	-5.3541	-0.00144		104.663	0.00818	21.8165	0.01058	3.9177	0.01291		-120.91	4.49651e-05	-125.041	0.000231001	-115.683	-0.000390088
-4.6316	-8.9599e-05	-4.3316	-0.000989126	-5.1428	-0.00284		105.511	0.0082	22.7082	0.01066	3.91885	0.01291		-120.751	4.49651e-05	-124.882	0.000231001	-115.525	-0.000390088
-4.4205	-1.89739e-05	-4.1205	-0.00128	-4.9316	-0.00246		106.359	0.00821	23.6	0.01073	3.957	0.01298		-120.592	4.49651e-05	-124.724	0.000231001	-115.367	-0.000390088
-4.2095	-3.90019e-05	-3.9095	-0.00111	-4.7205	-0.00257		107.207	0.00823	24.4917	0.01081	3.98186	0.01302		-120.434	4.49651e-05	-124.565	0.000231001	-115.209	-0.000390088
-3.9986	3.79478e-05	-3.6986	-0.00138	-4.5095	-0.000929971		108.055	0.00825	25.3835	0.01088	3.9963	0.01305		-120.3	4.49651e-05	-124.406	0.000231001	-115.05	-0.000390088
-3.7878	9.48696e-05	-3.4878	-0.00127	-4.2986	-0.00079399		108.903	0.00827	26.2752	0.01095	4.0356	0.01311		-120.275	4.49651e-05	-124.3	0.000231001	-114.892	-0.000390088
-3.5771	-0.000168657	-3.2771	-0.000889161	-4.0878	-0.00175		109.751	0.00829	27.167	0.01102	4.04487	0.01313		-120.116	4.49651e-05	-124.247	0.000231001	-114.734	-0.000390088
-3.3665	-0.000232957	-3.0665	-0.00101	-3.8771	-0.00208		110.598	0.0083	28.0587	0.01108	4.0749	0.01318		-119.957	4.49651e-05	-124.088	0.000231001	-114.576	-0.000390088
-3.156	-0.000387911	-2.9281	-0.000311469	-3.6665	-0.00241		111.446	0.00832	28.9505	0.01115	4.10787	0.01323		-119.798	4.49651e-05	-123.929	0.000231001	-114.418	-0.000390088
-2.9456	-0.000307799	-2.9089	0.00104	-3.456	-0.00228		112.294	0.00834	29.8422	0.01121	4.1142	0.01324		-119.639	4.49651e-05	-123.77	0.000231001	-114.26	-0.000390088
-2.9618	0.000378424	-2.8897	0.00248	-3.2456	-0.00228		113.142	0.00835	30.734	0.01128	4.1536	0.01331		-119.48	4.49651e-05	-123.611	0.000231001	-114.2	-0.000390088
-2.9223	0.000271959	-2.8705	0.00199	-3.0353	-0.00201		113.99	0.00837	31.6257	0.01134	4.17088	0.01333		-119.321	4.49651e-05	-123.453	0.000231001	-114.102	-0.000390088
-2.8827	6.11382e-05	-2.8513	0.00111	-2.9618	-0.00111		114.838	0.00839	32.5175	0.0114	4.1929	0.01337		-119.163	4.49651e-05	-123.294	0.000231001	-113.944	-0.000390088
-2.8432	-0.000168657	-2.8321	0.000643984	-2.9223	-0.00152		115.686	0.0084	33.4093	0.01146	4.2322	0.01343		-119.004	4.49651e-05	-123.135	0.000231001	-113.786	-0.000390088
-2.8037	-7.16792e-05	-2.8129	0.00148	-2.8827	-0.0012		116.534	0.00842	34.301	0.01152	4.23389	0.01343		-118.845	4.49651e-05	-122.976	0.000231001	-113.628	-0.000390088
-2.7643	0.000308853	-2.7937	0.00151	-2.8432	-0.000825105		117.382	0.00844	35.1927	0.01158	4.2715	0.01349		-118.686	4.49651e-05	-122.817	0.000231001	-113.47	-0.000390088
-2.7248	7.80039e-05	-2.7746	-1.9993e-05	-2.8037	-0.0018		118.23	0.00845	36.0845	0.01164	4.29689	0.01353		-118.527	4.49651e-05	-122.658	0.000231001	-113.312	-0.000390088
-2.6853	-0.000507025	-2.7554	-0.00042827	-2.7643	-0.00235		119.078	0.00847	36.9763	0.01169	4.3108	0.01355		-118.368	4.49651e-05	-122.499	0.000231001	-113.154	-0.000390088
-2.6458	-0.000330989	-2.7362	-0.000431427	-2.7248	-0.00125		119.926	0.00848	37.868	0.01175	4.3501	0.0136		-118.209	4.49651e-05	-122.34	0.000231001	-112.996	-0.000390088
-2.6063	-8.85449e-05	-2.7171	0.000538758	-2.6853	-0.00292		120.774	0.0085	38.7598	0.01181	4.3599	0.01362		-118.2	4.49651e-05	-122.3	0.000231001	-112.838	-0.000390088
-2.5669	0.00035945	-2.6979	0.00215	-2.6458	-0.00291		121.622	0.00851	39.6515	0.01186	4.3894	0.01366		-118.05	4.49651e-05	-122.181	0.000231001	-112.68	-0.000390088
-2.5274	0.000287771	-2.6787	0.00173	-2.6063	-0.00182		122.469	0.00853	40.5433	0.01192	4.42291	0.01371		-117.892	4.49651e-05	-122.023	0.000231001	-112.522	-0.000390088
-2.4879	-6.32464e-05	-2.6596	0.000626096	-2.5669	-0.0012		123.317	0.00854	41.435	0.01197	4.4287	0.01372		-117.733	4.49651e-05	-121.864	0.000231001	-112.364	-0.000390088
-2.4485	-6.74628e-05	-2.6404	-1.15749e-05	-2.5274	-0.00157		124.165	0.00856	42.3268	0.01202	4.4681	0.01377		-117.574	4.49651e-05	-121.705	0.000231001	-112.206	-0.000390088
-2.409	0	-2.6213	0.000139951	-2.4879	-0.00115		125.013	0.00857	43.2185	0.01208	4.48592	0.01379		-117.415	4.49651e-05	-121.546	0.000231001	-112.1	-0.000390088
-2.3696	1.05411e-06	-2.6021	-0.000445107	-2.4485	-0.00175		125.861	0.00859	44.1103	0.01213	4.5074	0.01382		-117.256	4.49651e-05	-121.387	0.000231001	-112.048	-0.000390088
-2.3301	0.000278284	-2.583	-0.000166257	-2.409	-0.00199		126.709	0.0086	45.002	0.01218	4.5467	0.01388		-117.097	4.49651e-05	-121.228	0.000231001	-111.89	-0.000390088
-2.2907	-3.47855e-05	-2.5638	0.00196	-2.3696	-0.00174		127.557	0.00862	45.8938	0.01223	4.54892	0.01388		-116.938	4.49651e-05	-121.069	0.000231001	-111.732	-0.000390088
-2.2513	-0.000190793	-2.5447	0.00297	-2.3301	-0.00218		128.405	0.00863	46.7855	0.01228	4.586	0.01393		-116.779	4.49651e-05	-120.91	0.000231001	-111.574	-0.000390088
-2.2118	0.000110681	-2.5256	0.00196	-2.2907	-0.00287		129.253	0.00864	47.6773	0.01233	4.61193	0.01396		-116.62	4.49651e-05	-120.752	0.000231001	-111.416	-0.000390088
-2.1724	9.80319e-05	-2.5064	0.00106	-2.2513	-0.00151		130.101	0.00866	48.569	0.01238	4.6254	0.01398		-116.462	4.49651e-05	-120.593	0.000231001	-111.258	-0.000390088
-2.133	-0.000349963	-2.4873	0.00146	-2.2118	0.000384895		130.949	0.00867	49.4608	0.01243	4.6647	0.01403		-116.303	4.49651e-05	-120.434	0.000231001	-111.1	-0.000390088
-2.0936	-0.000670412	-2.4682	0.000188355	-2.1724	-0.000171705		131.797	0.00869	50.3526	0.01248	4.67494	0.01404		-116.2	4.49651e-05	-120.3	0.000231001	-110.942	-0.000390088
-2.0542	-0.000792688	-2.449	0.00012101	-2.133	-0.00176		132.645	0.0087	51.2443	0.01253	4.704	0.01408		-116.144	4.49651e-05	-120.275	0.000231001	-110.784	-0.000390088
-2.0147	-0.000433238	-2.4299	0.000522974	-2.0936	-0.00316		133.493	0.00871	52.136	0.01258	4.73795	0.01412		-115.985	4.49651e-05	-120.116	0.000231001	-110.626	-0.000390088
-1.9753	-0.000421643	-2.4108	0.00138	-2.0542	-0.00335		134.34	0.00872	53.0278	0.01263	4.7433	0.01412		-115.826	4.49651e-05	-119.957	0.000231001	-110.467	-0.000390088
-1.9359	-0.000363667	-2.3917	0.00187	-2.0147	-0.0035		135.188	0.00874	53.9196	0.01267	4.7827	0.01417		-115.667	4.49651e-05	-119.798	0.000231001	-110.309	-0.000390088
-1.8965	4.74348e-05	-2.3726	0.00104	-1.9753	-0.00324		136.036	0.00875	54.8113	0.01272	4.80095	0.01419		-115.508	4.49651e-05	-119.639	0.000231001	-110.151	-0.000390088
-1.8571	9.38155e-05	-2.3534	0.000350403	-1.9359	-0.00349		136.884	0.00876	55.7031	0.01277	4.822	0.01422		-115.349	4.49651e-05	-119.481	0.000231001	-110.1	-0.000390088
-1.8177	0	-2.3343	0.000156787	-1.8965	-0.00499		137.732	0.00878	56.5948	0.01281	4.8614	0.01426		-115.191	4.49651e-05	-119.322	0.000231001	-109.993	-0.000390088
-1.7783	-6.53546e-05	-2.3152	0.000101017	-1.8571	-0.00472		138.58	0.00879	57.4866	0.01286	4.86396	0.01427		-115.032	4.49651e-05	-119.163	0.000231001	-109.835	-0.000390088
-1.739	7.37874e-06	-2.2961	0.000783935	-1.8177	-0.00325		139.428	0.0088	58.3783	0.0129	4.9007	0.01431		-114.873	4.49651e-05	-119.004	0.000231001	-109.677	-0.000390088
-1.6996	-0.000543919	-2.277	0.000748158	-1.7783	-0.00259		140.276	0.00881	59.2701	0.01295	4.92697	0.01434		-114.714	4.49651e-05	-118.845	0.000231001	-109.519	-0.000390088
-1.6602	-0.000707305	-2.2579	0.000587162	-1.739	-0.00389		141.124	0.00882	60.1618	0.01299	4.94	0.01435		-114.555	4.49651e-05	-118.686	0.000231001	-109.361	-0.000390088
-1.6208	-0.000374208	-2.2388	-0.000106278	-1.6996	-0.00303		141.972	0.00884	61.0536	0.01303	4.9794	0.0144		-114.396	4.49651e-05	-118.527	0.000231001	-109.203	-0.000390088
-1.5814	-0.000122276	-2.2197	-0.000876534	-1.6602	-0.00225		142.82	0.00885	61.9453	0.01308	4.98997	0.01441		-114.237	4.49651e-05	-118.368	0.000231001	-109.045	-0.000390088
-1.5421	9.69778e-05	-2.2006	-0.00036303	-1.6208	-0.00384		143.668	0.00886	62.8371	0.01312	5.0187	0.01444		-114.1	4.49651e-05	-118.21	0.000231001	-108.887	-0.000390088
-1.5027	-0.000426913	-2.1815	-0.000666082	-1.5814	-0.00554		144.516	0.00887	63.7288	0.01316	5.05298	0.01448		-114.078	4.49651e-05	-118.2	0.000231001	-108.729	-0.000390088
-1.4633	-0.000707305	-2.1624	-0.00074921	-1.5421	-0.00609		145.364	0.00888	64.6206	0.0132	5.0581	0.01448		-113.92	4.49651e-05	-118.051	0.000231001	-108.571	-0.000390088
-1.424	-0.000521783	-2.1433	-0.000357769	-1.5027	-0.00692		146.211	0.00889	65.5123	0.01325	5.0974	0.01453		-113.761	4.49651e-05	-117.892	0.000231001	-108.413	-0.000390088
-1.3846	-0.0011	-2.1242	0.00086075	-1.4633	-0.00723		147.059	0.0089	66.4041	0.01329	5.11599	0.01455		-113.602	4.49651e-05	-117.733	0.000231001	-108.255	-0.000390088
-1.3453	-0.00141	-2.1051	-0.000760785	-1.424	-0.00649		147.907	0.00892	67.2959	0.01333	5.1368	0.01457		-113.443	4.49651e-05	-117.574	0.000231001	-108.097	-0.000390088
-1.3059	-0.00137	-2.086	-0.00173	-1.3846	-0.00764		148.755	0.00893	68.1876	0.01337	5.1761	0.01461		-113.284	4.49651e-05	-117.415	0.000231001	-108	-0.000390088
-1.2666	-0.0018	-2.0669	-0.000982812	-1.3453	-0.00834		149.603	0.00894	69.0794	0.01341	5.179	0.01461		-113.125	4.49651e-05	-117.256	0.000231001	-107.939	-0.000390088
-1.2272	-0.00175	-2.0478	9.99649e-05	-1.3059	-0.00746		150.451	0.00895	69.9711	0.01345	5.2155	0.01465		-112.966	4.49651e-05	-117.097	0.000231001	-107.781	-0.000390088
-1.1879	-0.00143	-2.0287	-0.000398807	-1.2666	-0.00722		151.299	0.00896	70.8629	0.01349	5.242	0.01468		-112.807	4.49651e-05	-116.939	0.000231001	-107.623	-0.000390088
-1.1485	-0.00146	-2.0096	-0.00057243	-1.2272	-0.00885		152.147	0.00897	71.7546	0.01353	5.2548	0.01469		-112.649	4.49651e-05	-116.78	0.000231001	-107.465	-0.000390088
-1.1092	-0.00151	-1.9905	-0.000380919	-1.1879	-0.01093		152.995	0.00898	72.6464	0.01356	5.2942	0.01473		-112.49	4.49651e-05	-116.621	0.000231001	-107.307	-0.000390088
-1.0698	-0.00135	-1.9715	-0.00040933	-1.1485	-0.01289		153.843	0.00899	73.5381	0.0136	5.30501	0.01474		-112.331	4.49651e-05	-116.462	0.000231001	-107.149	-0.000390088
-1.0305	-0.00155	-1.9524	0.000437741	-1.1092	-0.0144		154.691	0.009	74.4299	0.01364	5.3336	0.01477		-112.172	4.49651e-05	-116.303	0.000231001	-106.991	-0.000390088
-0.9912	-0.00225	-1.948	-0.00238	-1.0698	-0.01455		155.539	0.00901	75.3216	0.01368	5.36802	0.0148		-112.1	4.49651e-05	-116.2	0.000231001	-106.833	-0.000390088
-0.9519	-0.00234	-1.9381	2.20975e-05	-1.0305	-0.01451		156.387	0.00902	76.2134	0.01371	5.3729	0.0148		-112.013	4.49651e-05	-116.144	0.000231001	-106.675	-0.000390088
-0.9125	-0.00289	-1.9282	0.000831287	-0.9912	-0.01487		157.235	0.00903	77.1051	0.01375	5.4123	0.01484		-111.854	4.49651e-05	-115.985	0.000231001	-106.517	-0.000390088
-0.8732	-0.00308	-1.9183	-0.00134	-0.9519	-0.01613		158.082	0.00904	77.9969	0.01379	5.43103	0.01486		-111.695	4.49651e-05	-115.826	0.000231001	-106.359	-0.000390088
-0.8339	-0.00322	-1.9084	-0.00222	-0.9125	-0.01837		158.93	0.00905	78.8886	0.01382	5.4517	0.01488		-111.536	4.49651e-05	-115.668	0.000231001	-106.201	-0.000390088
-0.7946	-0.0032	-1.8986	-0.000689231	-0.8732	-0.01944		159.778	0.00906	79.7804	0.01386	5.491	0.01492		-111.377	4.49651e-05	-115.509	0.000231001	-106.043	-0.000390088
-0.7552	-0.00325	-1.8887	0.00175	-0.8339	-0.02021		160.626	0.00907	80.6721	0.01389	5.49403	0.01492		-111.219	4.49651e-05	-115.35	0.000231001	-106	-0.000390088
-0.7159	-0.00342	-1.8788	0.00237	-0.7946	-0.02021		161.474	0.00908	81.5639	0.01393	5.5304	0.01495		-111.06	4.49651e-05	-115.191	0.000231001	-105.885	-0.000390088
-0.6766	-0.00356	-1.8689	0.00258	-0.7552	-0.02155		162.322	0.00909	82.4556	0.01396	5.55704	0.01498		-110.901	4.49651e-05	-115.032	0.000231001	-105.726	-0.000390088
-0.6373	-0.00405	-1.859	0.000630305	-0.7159	-0.02486		163.17	0.0091	83.3474	0.014	5.5698	0.01499		-110.742	4.49651e-05	-114.873	0.000231001	-105.568	-0.000390088
-0.598	-0.00453	-1.8492	-0.000705015	-0.6766	-0.02837		164.018	0.00911	84.2391	0.01403	5.6092	0.01502		-110.583	4.49651e-05	-114.714	0.000231001	-105.41	-0.000390088
-0.5587	-0.00524	-1.8393	-0.000271483	-0.6373	-0.03061		164.866	0.00911	85.1309	0.01406	5.62005	0.01503		-110.424	4.49651e-05	-114.555	0.000231001	-105.252	-0.000390088
-0.5194	-0.0062	-1.8295	-0.000570326	-0.598	-0.03429		165.714	0.00912	86.0226	0.0141	5.6485	0.01506		-110.265	4.49651e-05	-114.396	0.000231001	-105.094	-0.000390088
-0.4801	-0.00746	-1.8196	-0.000642932	-0.5587	-0.03909		166.562	0.00913	86.9144	0.01413	5.68306	0.01509		-110.106	4.49651e-05	-114.238	0.000231001	-104.936	-0.000390088
-0.4408	-0.00949	-1.8098	-0.000448263	-0.5194	-0.04642		167.41	0.00914	87.8062	0.01416	5.6879	0.01509		-110	4.49651e-05	-114.1	0.000231001	-104.778	-0.000390088
-0.4015	-0.01437	-1.7999	-0.000487197	-0.4801	-0.0636		168.258	0.00915	88.6979	0.01419	5.7273	0.01513		-109.948	4.49651e-05	-114.079	0.000231001	-104.62	-0.000390088
-0.3622	-0.02224	-1.7901	-0.000794458	-0.4408	-0.09355		169.106	0.00916	89.5897	0.01423	5.74606	0.01515		-109.789	4.49651e-05	-113.92	0.000231001	-104.462	-0.000390088
-0.3229	-0.03081	-1.7802	-0.000143108	-0.4015	-0.13035		169.953	0.00917	90.4814	0.01426	5.7667	0.01516		-109.63	4.49651e-05	-113.761	0.000231001	-104.304	-0.000390088
-0.2836	-0.03836	-1.7704	-0.000950192	-0.3622	-0.16249		170.801	0.00917	91.3732	0.01429	5.8061	0.0152		-109.471	4.49651e-05	-113.602	0.000231001	-104.146	-0.000390088
-0.2443	-0.04269	-1.7606	-0.000923886	-0.3229	-0.18572		171.649	0.00918	92.2649	0.01432	5.80907	0.0152		-109.312	4.49651e-05	-113.443	0.000231001	-103.988	-0.000390088
-0.205	-0.04592	-1.7508	0.000600841	-0.2836	-0.2027		172.497	0.00919	93.1567	0.01435	5.8455	0.01523		-109.153	4.49651e-05	-113.284	0.000231001	-103.9	-0.000390088
-0.1657	-0.04842	-1.7409	0.000268327	-0.2443	-0.21697		173.345	0.0092	94.0484	0.01438	5.87208	0.01525		-108.994	4.49651e-05	-113.125	0.000231001	-103.83	-0.000390088
-0.1265	-0.05001	-1.7311	-0.000205191	-0.205	-0.22667		174.193	0.00921	94.9402	0.01441	5.8849	0.01526		-108.835	4.49651e-05	-112.967	0.000231001	-103.672	-0.000390088
-0.0872	-0.05006	-1.7213	0.00216	-0.1657	-0.2296		175.041	0.00922	95.8319	0.01444	5.9243	0.0153		-108.677	4.49651e-05	-112.808	0.000231001	-103.514	-0.000390088
-0.0479	-0.05106	-1.7115	0.00327	-0.1265	-0.23191		175.889	0.00922	96.7237	0.01447	5.93508	0.01531		-108.518	4.49651e-05	-112.649	0.000231001	-103.356	-0.000390088
-0.0086	-0.05142	-1.7017	0.00327	-0.0872	-0.23295		176.737	0.00923	97.6154	0.0145	5.9637	0.01533		-108.359	4.49651e-05	-112.49	0.000231001	-103.198	-0.000390088
0.0307	-0.04989	-1.6919	0.00157	-0.0479	-0.23018		177.585	0.00924	98.5072	0.01453	5.99809	0.01536		-108.2	4.49651e-05	-112.331	0.000231001	-103.04	-0.000390088
0.0699	-0.04834	-1.6821	0.000119958	-0.0086	-0.22248		178.433	0.00925	99.3989	0.01456	6.0031	0.01536		-108.041	4.49651e-05	-112.172	0.000231001	-102.882	-0.000390088
0.1092	-0.04566	-1.6723	-0.000193616	0.0307	-0.21268		179.281	0.00925	100.291	0.01459	6.0425	0.01539		-108	4.49651e-05	-112.1	0.000231001	-102.724	-0.000390088
0.1485	-0.04373	-1.6625	0.00104	0.0699	-0.20222		180.129	0.00926	101.182	0.01461	6.0611	0.01541		-107.882	4.49651e-05	-112.013	0.000231001	-102.566	-0.000390088
0.1878	-0.04088	-1.6527	0.00285	0.1092	-0.18863		180.976	0.00927	102.074	0.01464	6.0819	0.01542		-107.723	4.49651e-05	-111.854	0.000231001	-102.408	-0.000390088
0.227	-0.03655	-1.6429	0.00161	0.1485	-0.16934		181.824	0.00928	102.966	0.01467	6.1213	0.01546		-107.564	4.49651e-05	-111.696	0.000231001	-102.25	-0.000390088
0.2663	-0.03106	-1.6331	0.00199	0.1878	-0.14602		182.672	0.00928	103.858	0.0147	6.12411	0.01546		-107.406	4.49651e-05	-111.537	0.000231001	-102.092	-0.000390088
0.3056	-0.02444	-1.6234	0.00299	0.227	-0.11776		183.52	0.00929	104.749	0.01472	6.1607	0.01549		-107.247	4.49651e-05	-111.378	0.000231001	-101.934	-0.000390088
0.3449	-0.01735	-1.6136	0.00246	0.2663	-0.08698		184.368	0.0093	105.641	0.01475	6.18711	0.01551		-107.088	4.49651e-05	-111.219	0.000231001	-101.9	-0.000390088
0.3841	-0.0111	-1.6038	0.000841809	0.3056	-0.06137		185.216	0.0093	106.533	0.01478	6.2001	0.01552		-106.929	4.49651e-05	-111.06	0.000231001	-101.776	-0.000390088
0.4234	-0.00689	-1.594	0.000702911	0.3449	-0.04222		186.064	0.00931	107.425	0.0148	6.2395	0.01555		-106.77	4.49651e-05	-110.901	0.000231001	-101.618	-0.000390088
0.4627	-0.00477	-1.5843	-0.000752367	0.3841	-0.02983		186.912	0.00932	108.316	0.01483	6.25012	0.01555		-106.611	4.49651e-05	-110.742	0.000231001	-101.46	-0.000390088
0.5019	-0.00362	-1.5745	-0.00123	0.4234	-0.02399		187.76	0.00932	109.208	0.01486	6.279	0.01558		-106.452	4.49651e-05	-110.583	0.000231001	-101.302	-0.000390088
0.5412	-0.00299	-1.5648	0.00157	0.4627	-0.02004		188.608	0.00933	110.1	0.01488	6.31313	0.0156		-106.293	4.49651e-05	-110.425	0.000231001	-101.143	-0.000390088
0.5804	-0.00312	-1.555	0.00164	0.5019	-0.01693		189.456	0.00934	110.992	0.01491	6.3184	0.01561		-106.134	4.49651e-05	-110.266	0.000231001	-100.985	-0.000390088
0.6197	-0.00327	-1.5453	-0.00227	0.5412	-0.01437		190.304	0.00934	111.883	0.01493	6.3578	0.01564		-105.976	4.49651e-05	-110.107	0.000231001	-100.827	-0.000390088
0.659	-0.00276	-1.5355	-0.00438	0.5804	-0.01255		191.152	0.00935	112.775	0.01496	6.37614	0.01565		-105.9	4.49651e-05	-110	0.000231001	-100.669	-0.000390088
0.6982	-0.00221	-1.5258	-0.00222	0.6197	-0.01021		192	0.00936	113.667	0.01498	6.3972	0.01567		-105.817	4.49651e-05	-109.948	0.000231001	-100.511	-0.000390088
0.7375	-0.00176	-1.516	-0.000319888	0.659	-0.01014		192.847	0.00936	114.559	0.01501	6.4367	0.01569		-105.658	4.49651e-05	-109.789	0.000231001	-100.353	-0.000390088
0.7767	-0.0012	-1.5063	-0.000965976	0.6982	-0.00823		193.695	0.00937	115.45	0.01503	6.43914	0.0157		-105.499	4.49651e-05	-109.63	0.000231001	-100.195	-0.000390088
0.816	-0.000704143	-1.4965	-0.00148	0.7375	-0.00653		194.543	0.00938	116.342	0.01505	6.4761	0.01572		-105.34	4.49651e-05	-109.471	0.000231001	-100.037	-0.000390088
0.8553	-0.00039529	-1.4868	-0.000175728	0.7767	-0.00673		195.391	0.00938	117.234	0.01508	6.50215	0.01574		-105.181	4.49651e-05	-109.312	0.000231001	-99.9	-0.000390088
0.8945	-0.000953966	-1.4771	0.000550333	0.816	-0.007		196.239	0.00939	118.126	0.0151	6.5155	0.01575		-105.022	4.49651e-05	-109.154	0.000231001	-99.8792	-0.000390088
0.9338	-0.000752632	-1.4673	0.00136	0.8553	-0.00683		197.087	0.0094	119.017	0.01512	6.555	0.01578		-104.863	4.49651e-05	-108.995	0.000231001	-99.7212	-0.000390088
0.973	-0.000625085	-1.4576	0.00177	0.8945	-0.00585		197.935	0.0094	119.909	0.01515	6.56516	0.01579		-104.705	4.49651e-05	-108.836	0.000231001	-99.5631	-0.000390088
1.0123	-5.903e-05	-1.4479	0.00203	0.9338	-0.00473		198.783	0.00941	120.801	0.01517	6.5944	0.01581		-104.546	4.49651e-05	-108.677	0.000231001	-99.4051	-0.000390088
1.0515	-5.48135e-05	-1.4381	0.0026	0.973	-0.00341		199.631	0.00941	121.693	0.01519	6.62816	0.01583		-104.387	4.49651e-05	-108.518	0.000231001	-99.2471	-0.000390088
1.0908	-0.000629301	-1.4284	0.00127	1.0123	-0.00381		200.479	0.00942	122.585	0.01521	6.6338	0.01584		-104.228	4.49651e-05	-108.359	0.000231001	-99.089	-0.000390088
1.13	-0.000417426	-1.4187	-0.00171	1.0515	-0.0028		201.327	0.00942	123.476	0.01524	6.6733	0.01586		-104.069	4.49651e-05	-108.2	0.000231001	-98.931	-0.000390088
1.1693	0.000355234	-1.409	-0.00283	1.0908	-0.00241		202.175	0.00943	124.368	0.01526	6.69117	0.01588		-103.91	4.49651e-05	-108.041	0.000231001	-98.773	-0.000390088
1.2086	0.000792688	-1.3993	-0.00383	1.13	-0.00114		203.023	0.00944	125.26	0.01528	6.7127	0.01589		-103.9	4.49651e-05	-108	0.000231001	-98.6149	-0.000390088
1.2478	0.000265635	-1.3896	-0.00349	1.1693	-0.000528943		203.871	0.00944	126.152	0.0153	6.7522	0.01592		-103.751	4.49651e-05	-107.883	0.000231001	-98.4569	-0.000390088
1.2871	0.000203443	-1.3798	-0.00209	1.2086	-0.00045519		204.718	0.00945	127.043	0.01532	6.75418	0.01592		-103.592	4.49651e-05	-107.724	0.000231001	-98.2989	-0.000390088
1.3263	0.000303583	-1.3701	-0.000234654	1.2478	0.000792838		205.566	0.00945	127.935	0.01534	6.7916	0.01595		-103.434	4.49651e-05	-107.565	0.000231001	-98.1408	-0.000390088
1.3656	0.00041321	-1.3604	0.00104	1.2871	0.000182076		206.414	0.00946	128.827	0.01536	6.81719	0.01596		-103.275	4.49651e-05	-107.406	0.000231001	-97.9828	-0.000390088
1.4048	0.000597678	-1.3507	0.000570326	1.3263	0.000598086		207.262	0.00946	129.719	0.01538	6.8311	0.01597		-103.116	4.49651e-05	-107.247	0.000231001	-97.8248	-0.000390088
1.4441	0.000714684	-1.341	0.000560855	1.3656	0.00093919		208.11	0.00947	130.61	0.0154	6.8705	0.016		-102.957	4.49651e-05	-107.088	0.000231001	-97.8	-0.000390088
1.4833	0.000387911	-1.3313	-4.31427e-05	1.4048	0.00247		208.958	0.00947	131.502	0.01543	6.88019	0.01601		-102.798	4.49651e-05	-106.929	0.000231001	-97.6667	-0.000390088
1.5226	0.000483835	-1.3216	-0.00212	1.4441	0.00249		209.806	0.00948	132.394	0.01545	6.91	0.01603		-102.639	4.49651e-05	-106.77	0.000231001	-97.5087	-0.000390088
1.5618	0.000968724	-1.3119	-0.000799719	1.4833	0.00376		210.654	0.00948	133.286	0.01546	6.9432	0.01605		-102.48	4.49651e-05	-106.611	0.000231001	-97.3507	-0.000390088
1.6011	0.00181	-1.3022	-0.000135742	1.5226	0.00375		211.502	0.00949	134.177	0.01548	6.9495	0.01605		-102.321	4.49651e-05	-106.453	0.000231001	-97.1926	-0.000390088
1.6403	0.00185	-1.2925	-0.000447211	1.5618	0.00357		212.35	0.00949	135.069	0.0155	6.9889	0.01608		-102.163	4.49651e-05	-106.294	0.000231001	-97.0346	-0.000390088
1.6796	0.000832744	-1.2829	0.00026517	1.6011	0.0032		213.198	0.0095	135.961	0.01552	7.00621	0.01609		-102.004	4.49651e-05	-106.135	0.000231001	-96.8766	-0.000390088
1.7188	0.00114	-1.2732	-7.05015e-05	1.6403	0.00155		214.046	0.0095	136.853	0.01554	7.0284	0.01611		-101.845	4.49651e-05	-105.976	0.000231001	-96.7185	-0.000390088
1.7581	0.00112	-1.2635	-0.000548228	1.6796	0.0019		214.894	0.00951	137.744	0.01556	7.0679	0.01613		-101.8	4.49651e-05	-105.9	0.000231001	-96.5605	-0.000390088
1.7973	0.00141	-1.2538	-0.00111	1.7188	0.0028		215.742	0.00951	138.636	0.01558	7.06922	0.01613		-101.686	4.49651e-05	-105.817	0.000231001	-96.4025	-0.000390088
1.8366	0.00119	-1.2441	-0.00192	1.7581	0.00443		216.589	0.00952	139.528	0.0156	7.1073	0.01616		-101.527	4.49651e-05	-105.658	0.000231001	-96.2444	-0.000390088
1.8758	0.00106	-1.2344	-0.00181	1.7973	0.00496		217.437	0.00952	140.42	0.01562	7.13222	0.01617		-101.368	4.49651e-05	-105.499	0.000231001	-96.0864	-0.000390088
1.9151	0.000964507	-1.2247	-0.00142	1.8366	0.00677		218.285	0.00953	141.311	0.01564	7.1468	0.01618		-101.209	4.49651e-05	-105.34	0.000231001	-95.9283	-0.000390088
1.9543	0.000945533	-1.2151	0.000509295	1.8758	0.00682		219.133	0.00953	142.203	0.01565	7.1863	0.01621		-101.05	4.49651e-05	-105.182	0.000231001	-95.8	-0.000390088
1.9936	0.00115	-1.2054	0.00206	1.9151	0.00642		219.981	0.00954	143.095	0.01567	7.19523	0.01621		-100.891	4.49651e-05	-105.023	0.000231001	-95.7703	-0.000390088
2.0328	0.0011	-1.1957	0.00231	1.9543	0.00726		220.829	0.00954	143.987	0.01569	7.2258	0.01623		-100.733	4.49651e-05	-104.864	0.000231001	-95.6123	-0.000390088
2.0721	0.000964507	-1.186	0.000836548	1.9936	0.00763		221.677	0.00955	144.878	0.01571	7.25824	0.01625		-100.574	4.49651e-05	-104.705	0.000231001	-95.4543	-0.000390088
2.1113	0.00139	-1.1764	0.000623991	2.0328	0.00841		222.525	0.00955	145.77	0.01572	7.2652	0.01626		-100.415	4.49651e-05	-104.546	0.000231001	-95.2962	-0.000390088
2.1506	0.00168	-1.1667	-0.000678709	2.0721	0.00958		223.373	0.00956	146.662	0.01574	7.3047	0.01628		-100.256	4.49651e-05	-104.387	0.000231001	-95.1382	-0.000390088
2.1898	0.00183	-1.157	-0.00265	2.1113	0.00738		224.221	0.00956	147.554	0.01576	7.32125	0.01629		-100.097	4.49651e-05	-104.228	0.000231001	-94.9801	-0.000390088
2.2291	0.00189	-1.1473	-0.00327	2.1506	0.00674		225.069	0.00956	148.445	0.01577	7.3442	0.01631		-99.9382	4.49651e-05	-104.069	0.000231001	-94.8221	-0.000390088
2.2683	0.0016	-1.1377	-0.00294	2.1898	0.00839		225.917	0.00957	149.337	0.01579	7.3837	0.01633		-99.8	4.49651e-05	-103.911	0.000231001	-94.6641	-0.000390088
2.3076	0.00155	-1.128	-0.00387	2.2291	0.00996		226.765	0.00957	150.229	0.01581	7.38425	0.01633		-99.7793	4.49651e-05	-103.9	0.000231001	-94.5061	-0.000390088
2.3468	0.00189	-1.1183	-0.00373	2.2683	0.00826		227.613	0.00958	151.121	0.01582	7.4232	0.01636		-99.6205	4.49651e-05	-103.752	0.000231001	-94.348	-0.000390088
2.3861	0.00168	-1.1087	-0.00179	2.3076	0.00724		228.46	0.00958	152.012	0.01584	7.44726	0.01637		-99.4616	4.49651e-05	-103.593	0.000231001	-94.19	-0.000390088
2.4254	0.00159	-1.099	-0.00226	2.3468	0.0068		229.308	0.00958	152.904	0.01586	7.4627	0.01638		-99.3027	4.49651e-05	-103.434	0.000231001	-94.0319	-0.000390088
2.4646	0.00141	-1.0893	-0.00352	2.3861	0.0074		230.156	0.00959	153.796	0.01587	7.5022	0.01641		-99.1438	4.49651e-05	-103.275	0.000231001	-93.8739	-0.000390088
2.5039	0.00198	-1.0797	-0.00472	2.4254	0.00923		231.004	0.00959	154.688	0.01589	7.51027	0.01641		-98.9849	4.49651e-05	-103.116	0.000231001	-93.7159	-0.000390088
2.5431	0.00228	-1.07	-0.005	2.4646	0.00926		231.852	0.0096	155.579	0.0159	7.5417	0.01643		-98.8261	4.49651e-05	-102.957	0.000231001	-93.7	-0.000390088
2.5824	0.00214	-1.0604	-0.00377	2.5039	0.00924		232.7	0.0096	156.471	0.01592	7.57327	0.01645		-98.6672	4.49651e-05	-102.798	0.000231001	-93.5578	-0.000390088
2.6216	0.0017	-1.0507	-0.00225	2.5431	0.00936		233.548	0.0096	157.363	0.01593	7.5812	0.01646		-98.5083	4.49651e-05	-102.64	0.000231001	-93.3998	-0.000390088
2.6609	0.00181	-1.041	-0.00236	2.5824	0.00966		234.396	0.00961	158.255	0.01595	7.6207	0.01648		-98.3494	4.49651e-05	-102.481	0.000231001	-93.2418	-0.000390088
2.7002	0.00197	-1.0314	-0.00364	2.6216	0.00967		235.244	0.00961	159.146	0.01596	7.63628	0.01649		-98.1906	4.49651e-05	-102.322	0.000231001	-93.0837	-0.000390088
2.7394	0.00155	-1.0217	-0.00398	2.6609	0.01173		236.092	0.00962	160.038	0.01598	7.6602	0.0165		-98.0317	4.49651e-05	-102.163	0.000231001	-92.9257	-0.000390088
2.7787	0.00177	-1.0121	-0.00382	2.7002	0.01273		236.94	0.00962	160.93	0.01599	7.69929	0.01653		-97.8728	4.49651e-05	-102.004	0.000231001	-92.7677	-0.000390088
2.8179	0.00212	-1.0024	-0.00142	2.7394	0.01236		237.788	0.00962	161.822	0.01601	7.6997	0.01653		-97.8	4.49651e-05	-101.845	0.000231001	-92.6096	-0.000390088
2.8572	0.00179	-0.9928	-0.000631357	2.7787	0.0106		238.636	0.00963	162.713	0.01602	7.7393	0.01655		-97.7139	4.49651e-05	-101.8	0.000231001	-92.4516	-0.000390088
2.8965	0.00197	-0.9831	-0.00184	2.8179	0.00748		239.484	0.00963	163.605	0.01604	7.7623	0.01656		-97.555	4.49651e-05	-101.686	0.000231001	-92.2936	-0.000390088
2.9357	0.00226	-0.9735	-0.000961767	2.8572	0.00857		240.331	0.00963	164.497	0.01605	7.7788	0.01657		-97.3962	4.49651e-05	-101.527	0.000231001	-92.1355	-0.000390088
2.975	0.00177	-0.9638	-0.00141	2.8965	0.00969		241.179	0.00964	165.389	0.01606	7.8183	0.0166		-97.2373	4.49651e-05	-101.369	0.000231001	-91.9775	-0.000390088
3.0143	0.00182	-0.9541	-0.00276	2.9357	0.00958		242.027	0.00964	166.28	0.01608	7.8253	0.0166		-97.0784	4.49651e-05	-101.21	0.000231001	-91.8195	-0.000390088
3.0535	0.00193	-0.9445	-0.00462	2.975	0.0096		242.875	0.00965	167.172	0.01609	7.8578	0.01662		-96.9195	4.49651e-05	-101.051	0.000231001	-91.7	-0.000390088
3.0928	0.00217	-0.9348	-0.00374	3.0143	0.00898		243.723	0.00965	168.064	0.01611	7.88831	0.01664		-96.7606	4.49651e-05	-100.892	0.000231001	-91.6614	-0.000390088
3.1321	0.00207	-0.9252	-0.00291	3.0535	0.00902		244.571	0.00965	168.956	0.01612	7.8973	0.01664		-96.6018	4.49651e-05	-100.733	0.000231001	-91.5034	-0.000390088
3.1714	0.00245	-0.9155	-0.00308	3.0928	0.0089		245.419	0.00966	169.847	0.01613	7.9369	0.01667		-96.4429	4.49651e-05	-100.574	0.000231001	-91.3454	-0.000390088
3.2106	0.00246	-0.9059	-0.00375	3.1321	0.00744		246.267	0.00966	170.739	0.01615	7.95132	0.01668		-96.284	4.49651e-05	-100.415	0.000231001	-91.1873	-0.000390088
3.2499	0.00198	-0.8962	-0.00367	3.1714	0.0092		247.115	0.00966	171.631	0.01616	7.9764	0.01669		-96.1251	4.49651e-05	-100.256	0.000231001	-91.0293	-0.000390088
3.2892	0.00192	-0.8866	-0.00394	3.2106	0.01161		247.963	0.00967	172.523	0.01617	8.01433	0.01671		-95.9663	4.49651e-05	-100.097	0.000231001	-90.8713	-0.000390088
3.3284	0.00181	-0.8769	-0.00373	3.2499	0.0109		248.811	0.00967	173.414	0.01618	8.0159	0.01671		-95.8074	4.49651e-05	-99.9386	0.000231001	-90.7132	-0.000390088
3.3677	0.00209	-0.8673	-0.00458	3.2892	0.01047		249.659	0.00967	174.306	0.0162	8.0555	0.01674		-95.7	4.49651e-05	-99.8	0.000231001	-90.5552	-0.000390088
3.407	0.00222	-0.8576	-0.0065	3.3284	0.01126		250.507	0.00967	175.198	0.01621	8.07733	0.01675		-95.6485	4.49651e-05	-99.7798	0.000231001	-90.3972	-0.000390088
3.4463	0.00248	-0.848	-0.00575	3.3677	0.01249		251.355	0.00968	176.09	0.01622	8.095	0.01676		-95.4896	4.49651e-05	-99.6209	0.000231001	-90.2391	-0.000390088
3.4856	0.00257	-0.8383	-0.00482	3.407	0.01202		252.202	0.00968	176.981	0.01623	8.1346	0.01678		-95.3307	4.49651e-05	-99.462	0.000231001	-90.0811	-0.000390088
3.5248	0.00298	-0.8287	-0.00327	3.4463	0.01078		253.05	0.00968	177.873	0.01625	8.14034	0.01678		-95.1719	4.49651e-05	-99.3031	0.000231001	-89.9231	-0.000390088
3.5641	0.00271	-0.819	-0.00242	3.4856	0.00965		253.898	0.00969	178.765	0.01626	8.1741	0.0168		-95.013	4.49651e-05	-99.1442	0.000231001	-89.765	-0.000390088
3.6034	0.00231	-0.8094	-0.0026	3.5248	0.01115		254.746	0.00969	179.657	0.01627	8.20335	0.01682		-94.8541	4.49651e-05	-98.9854	0.000231001	-89.607	-0.000390088
3.6427	0.00237	-0.7998	-0.00409	3.5641	0.01312		255.594	0.00969	180.548	0.01628	8.2137	0.01683		-94.6952	4.49651e-05	-98.8265	0.000231001	-89.6	-0.000390088
3.682	0.00242	-0.7901	-0.00529	3.6034	0.01403		256.442	0.0097	181.44	0.01629	8.2532	0.01685		-94.5363	4.49651e-05	-98.6676	0.000231001	-89.449	-0.000390088
3.7213	0.00212	-0.7805	-0.00529	3.6427	0.01364		257.29	0.0097	182.332	0.01631	8.26635	0.01685		-94.3775	4.49651e-05	-98.5087	0.000231001	-89.2909	-0.000390088
3.7606	0.00186	-0.7708	-0.00317	3.682	0.0115		258.138	0.0097	183.224	0.01632	8.2928	0.01687		-94.2186	4.49651e-05	-98.3499	0.000231001	-89.1329	-0.000390088
3.7999	0.00175	-0.7612	-0.00335	3.7213	0.01242		258.986	0.0097	184.115	0.01633	8.32936	0.01689		-94.0597	4.49651e-05	-98.191	0.000231001	-88.9749	-0.000390088
3.8392	0.00184	-0.7515	-0.00681	3.7606	0.01351		259.834	0.00971	185.007	0.01634	8.3323	0.01689		-93.9008	4.49651e-05	-98.0321	0.000231001	-88.8168	-0.000390088
3.8784	0.00219	-0.7419	-0.00942	3.7999	0.01432		260.682	0.00971	185.899	0.01635	8.3719	0.01691		-93.7419	4.49651e-05	-97.8732	0.000231001	-88.6588	-0.000390088
3.9177	0.00254	-0.7322	-0.00994	3.8392	0.01204		261.53	0.00971	186.791	0.01636	8.39237	0.01692		-93.7	4.49651e-05	-97.8	0.000231001	-88.5007	-0.000390088
3.957	0.00237	-0.7226	-0.00763	3.8784	0.01093		262.378	0.00972	187.682	0.01637	8.4114	0.01694		-93.5831	4.49651e-05	-97.7143	0.000231001	-88.3427	-0.000390088
3.9963	0.00227	-0.7129	-0.00541	3.9177	0.01376		263.226	0.00972	188.574	0.01638	8.451	0.01696		-93.4242	4.49651e-05	-97.5555	0.000231001	-88.1847	-0.000390088
4.0356	0.00285	-0.7033	-0.0044	3.957	0.0145		264.073	0.00972	189.466	0.01639	8.45538	0.01696		-93.2653	4.49651e-05	-97.3966	0.000231001	-88.0267	-0.000390088
4.0749	0.00259	-0.6936	-0.00631	3.9963	0.01387		264.921	0.00972	190.358	0.01641	8.4906	0.01698		-93.1064	4.49651e-05	-97.2377	0.000231001	-87.8686	-0.000390088
4.1142	0.00265	-0.684	-0.00802	4.0356	0.01278		265.769	0.00973	191.249	0.01642	8.51838	0.01699		-92.9476	4.49651e-05	-97.0788	0.000231001	-87.7106	-0.000390088
4.1536	0.00291	-0.6743	-0.0064	4.0749	0.01263		266.617	0.00973	192.141	0.01643	8.5302	0.017		-92.7887	4.49651e-05	-96.92	0.000231001	-87.6	-0.000390088
4.1929	0.00297	-0.6647	-0.00463	4.1142	0.01325		267.465	0.00973	193.033	0.01644	8.5697	0.01702		-92.6298	4.49651e-05	-96.7611	0.000231001	-87.5525	-0.000390088
4.2322	0.00298	-0.655	-0.0065	4.1536	0.01339		268.313	0.00973	193.925	0.01645	8.58139	0.01703		-92.4709	4.49651e-05	-96.6022	0.000231001	-87.3945	-0.000390088
4.2715	0.00259	-0.6454	-0.00627	4.1929	0.01166		269.161	0.00974	194.816	0.01646	8.6093	0.01704		-92.312	4.49651e-05	-96.4433	0.000231001	-87.2365	-0.000390088
4.3108	0.00243	-0.6357	-0.00501	4.2322	0.01362		270.009	0.00974	195.708	0.01647	8.6444	0.01706		-92.1532	4.49651e-05	-96.2844	0.000231001	-87.0785	-0.000390088
4.3501	0.00257	-0.6261	-0.00502	4.2715	0.01269		270.857	0.00974	196.6	0.01648	8.6489	0.01706		-91.9943	4.49651e-05	-96.1256	0.000231001	-86.9204	-0.000390088
4.3894	0.00295	-0.6164	-0.00441	4.3108	0.01218		271.705	0.00974	197.492	0.01649	8.6885	0.01709		-91.8354	4.49651e-05	-95.9667	0.000231001	-86.7624	-0.000390088
4.4287	0.00291	-0.6067	-0.00369	4.3501	0.01472		272.553	0.00975	198.383	0.0165	8.70741	0.0171		-91.6765	4.49651e-05	-95.8078	0.000231001	-86.6043	-0.000390088
4.4681	0.00246	-0.5971	-0.00465	4.3894	0.0169		273.401	0.00975	199.275	0.01651	8.7281	0.01711		-91.6	4.49651e-05	-95.7	0.000231001	-86.4463	-0.000390088
4.5074	0.00251	-0.5874	-0.00818	4.4287	0.01542		274.249	0.00975	200.167	0.01652	8.7676	0.01713		-91.5176	4.49651e-05	-95.6489	0.000231001	-86.2883	-0.000390088
4.5467	0.00295	-0.5778	-0.00841	4.4681	0.0135		275.097	0.00975	201.059	0.01653	8.77041	0.01713		-91.3588	4.49651e-05	-95.49	0.000231001	-86.1302	-0.000390088
4.586	0.00242	-0.5681	-0.00638	4.5074	0.0129		275.944	0.00976	201.95	0.01653	8.8072	0.01715		-91.1999	4.49651e-05	-95.3312	0.000231001	-85.9722	-0.000390088
4.6254	0.00241	-0.5585	-0.00561	4.5467	0.01248		276.792	0.00976	202.842	0.01654	8.83342	0.01716		-91.041	4.49651e-05	-95.1723	0.000231001	-85.8142	-0.000390088
4.6647	0.00246	-0.5488	-0.0052	4.586	0.01322		277.64	0.00976	203.734	0.01655	8.8468	0.01717		-90.8821	4.49651e-05	-95.0134	0.000231001	-85.6561	-0.000390088
4.704	0.00237	-0.5391	-0.00631	4.6254	0.01421		278.488	0.00976	204.626	0.01656	8.8864	0.01719		-90.7232	4.49651e-05	-94.8545	0.000231001	-85.6	-0.000390088
4.7433	0.00215	-0.5295	-0.00559	4.6647	0.01301		279.336	0.00976	205.518	0.01657	8.89643	0.0172		-90.5644	4.49651e-05	-94.6957	0.000231001	-85.4981	-0.000390088
4.7827	0.00252	-0.5198	-0.00546	4.704	0.0134		280.184	0.00977	206.409	0.01658	8.926	0.01721		-90.4055	4.49651e-05	-94.5368	0.000231001	-85.3401	-0.000390088
4.822	0.00248	-0.5102	-0.00574	4.7433	0.01372		281.032	0.00977	207.301	0.01659	8.95944	0.01723		-90.2466	4.49651e-05	-94.3779	0.000231001	-85.182	-0.000390088
4.8614	0.00268	-0.5005	-0.00675	4.7827	0.01431		281.88	0.00977	208.193	0.0166	8.9656	0.01723		-90.0877	4.49651e-05	-94.219	0.000231001	-85.024	-0.000390088
4.9007	0.00289	-0.4908	-0.00826	4.822	0.01504		282.728	0.00977	209.085	0.01661	9.0052	0.01725		-89.9288	4.49651e-05	-94.0601	0.000231001	-84.866	-0.000390088
4.94	0.00301	-0.4812	-0.00863	4.8614	0.01287		283.576	0.00978	209.976	0.01661	9.02244	0.01726		-89.77	4.49651e-05	-93.9013	0.000231001	-84.7079	-0.000390088
4.9794	0.00315	-0.4715	-0.00934	4.9007	0.01361		284.424	0.00978	210.868	0.01662	9.0448	0.01727		-89.6111	4.49651e-05	-93.7424	0.000231001	-84.5499	-0.000390088
5.0187	0.00272	-0.4618	-0.00919	4.94	0.01392		285.272	0.00978	211.76	0.01663	9.0844	0.01729		-89.6	4.49651e-05	-93.7	0.000231001	-84.3919	-0.000390088
5.0581	0.00284	-0.4522	-0.00733	4.9794	0.0148		286.12	0.00978	212.652	0.01664	9.08545	0.01729		-89.4522	4.49651e-05	-93.5835	0.000231001	-84.2338	-0.000390088
5.0974	0.00307	-0.4425	-0.00712	5.0187	0.01439		286.967	0.00978	213.543	0.01665	9.1241	0.01731		-89.2933	4.49651e-05	-93.4246	0.000231001	-84.0758	-0.000390088
5.1368	0.00299	-0.4328	-0.00756	5.0581	0.01363		287.815	0.00979	214.435	0.01666	9.14846	0.01733		-89.1345	4.49651e-05	-93.2658	0.000231001	-83.9178	-0.000390088
5.1761	0.00264	-0.4232	-0.00835	5.0974	0.01286		288.663	0.00979	215.327	0.01666	9.1637	0.01733		-88.9756	4.49651e-05	-93.1069	0.000231001	-83.7597	-0.000390088
5.2155	0.00238	-0.4135	-0.00848	5.1368	0.01328		289.511	0.00979	216.219	0.01667	9.2033	0.01735		-88.8167	4.49651e-05	-92.948	0.000231001	-83.6017	-0.000390088
5.2548	0.00245	-0.4038	-0.00838	5.1761	0.01348		290.359	0.00979	217.11	0.01668	9.21146	0.01736		-88.6578	4.49651e-05	-92.7891	0.000231001	-83.5	-0.000390088
5.2942	0.00336	-0.3942	-0.01057	5.2155	0.01461		291.207	0.00979	218.002	0.01669	9.2429	0.01737		-88.4989	4.49651e-05	-92.6303	0.000231001	-83.4437	-0.000390088
5.3336	0.00336	-0.3845	-0.01212	5.2548	0.01337		292.055	0.0098	218.894	0.0167	9.27447	0.01739		-88.3401	4.49651e-05	-92.4714	0.000231001	-83.2856	-0.000390088
5.3729	0.00285	-0.3748	-0.01306	5.2942	0.01351		292.903	0.0098	219.786	0.0167	9.2825	0.01739		-88.1812	4.49651e-05	-92.3125	0.000231001	-83.1276	-0.000390088
5.4123	0.00227	-0.3651	-0.01231	5.3336	0.01563		293.751	0.0098	220.677	0.01671	9.3222	0.01741		-88.0223	4.49651e-05	-92.1536	0.000231001	-82.9696	-0.000390088
5.4517	0.00259	-0.3555	-0.01197	5.3729	0.01586		294.599	0.0098	221.569	0.01672	9.33748	0.01742		-87.8634	4.49651e-05	-91.9947	0.000231001	-82.8115	-0.000390088
5.491	0.00236	-0.3458	-0.01359	5.4123	0.01514		295.447	0.0098	222.461	0.01673	9.3618	0.01743		-87.7045	4.49651e-05	-91.8359	0.000231001	-82.6535	-0.000390088
5.5304	0.00248	-0.3361	-0.01529	5.4517	0.01514		296.295	0.0098	223.353	0.01673	9.40049	0.01745		-87.5457	4.49651e-05	-91.677	0.000231001	-82.4955	-0.000390088
5.5698	0.00265	-0.3264	-0.01541	5.491	0.01399		297.143	0.00981	224.244	0.01674	9.4014	0.01745		-87.5	4.49651e-05	-91.6	0.000231001	-82.3374	-0.000390088
5.6092	0.0023	-0.3167	-0.01489	5.5304	0.01569		297.991	0.00981	225.136	0.01675	9.4411	0.01747		-87.3868	4.49651e-05	-91.5181	0.000231001	-82.1794	-0.000390088
5.6485	0.00315	-0.3071	-0.01387	5.5698	0.01535		298.838	0.00981	226.028	0.01676	9.46349	0.01748		-87.2279	4.49651e-05	-91.3592	0.000231001	-82.0214	-0.000390088
5.6879	0.00319	-0.2974	-0.01262	5.6092	0.01429		299.686	0.00981	226.92	0.01676	9.4807	0.01749		-87.069	4.49651e-05	-91.2004	0.000231001	-81.8633	-0.000390088
5.7273	0.00297	-0.2877	-0.01231	5.6485	0.01299		300.534	0.00981	227.811	0.01677	9.5203	0.01751		-86.9102	4.49651e-05	-91.0415	0.000231001	-81.7053	-0.000390088
5.7667	0.00281	-0.278	-0.01315	5.6879	0.01445		301.382	0.00982	228.703	0.01678	9.5265	0.01752		-86.7513	4.49651e-05	-90.8826	0.000231001	-81.5473	-0.000390088
5.8061	0.00301	-0.2683	-0.01656	5.7273	0.01442		302.23	0.00982	229.595	0.01678	9.56	0.01753		-86.5924	4.49651e-05	-90.7237	0.000231001	-81.5	-0.000390088
5.8455	0.00289	-0.2586	-0.01931	5.7667	0.0145		303.078	0.00982	230.487	0.01679	9.58951	0.01755		-86.4335	4.49651e-05	-90.5648	0.000231001	-81.3892	-0.000390088
5.8849	0.00283	-0.2489	-0.02066	5.8061	0.01561		303.926	0.00982	231.378	0.0168	9.5996	0.01755		-86.2746	4.49651e-05	-90.406	0.000231001	-81.2312	-0.000390088
5.9243	0.00307	-0.2392	-0.02039	5.8455	0.01562		304.774	0.00982	232.27	0.0168	9.6393	0.01757		-86.1158	4.49651e-05	-90.2471	0.000231001	-81.0731	-0.000390088
5.9637	0.00352	-0.2295	-0.01832	5.8849	0.01351		305.622	0.00982	233.162	0.01681	9.65252	0.01758		-85.9569	4.49651e-05	-90.0882	0.000231001	-80.9151	-0.000390088
6.0031	0.00283	-0.2198	-0.01793	5.9243	0.01327		306.47	0.00983	234.054	0.01682	9.6789	0.01759		-85.798	4.49651e-05	-89.9293	0.000231001	-80.7571	-0.000390088
6.0425	0.00304	-0.2101	-0.02161	5.9637	0.01334		307.318	0.00983	234.945	0.01682	9.71552	0.01761		-85.6391	4.49651e-05	-89.7704	0.000231001	-80.5991	-0.000390088
6.0819	0.0032	-0.2004	-0.02189	6.0031	0.01399		308.166	0.00983	235.837	0.01683	9.7186	0.01761		-85.5	4.49651e-05	-89.6116	0.000231001	-80.441	-0.000390088
6.1213	0.00333	-0.1907	-0.02395	6.0425	0.01468		309.014	0.00983	236.729	0.01684	9.7582	0.01763		-85.4802	4.49651e-05	-89.6	0.000231001	-80.283	-0.000390088
6.1607	0.00341	-0.181	-0.02669	6.0819	0.01495		309.862	0.00983	237.621	0.01684	9.77853	0.01764		-85.3214	4.49651e-05	-89.4527	0.000231001	-80.1249	-0.000390088
6.2001	0.0034	-0.1713	-0.02809	6.1213	0.01522		310.709	0.00983	238.512	0.01685	9.7979	0.01765		-85.1625	4.49651e-05	-89.2938	0.000231001	-79.9669	-0.000390088
6.2395	0.00289	-0.1616	-0.02815	6.1607	0.01439		311.557	0.00983	239.404	0.01686	9.8376	0.01767		-85.0036	4.49651e-05	-89.1349	0.000231001	-79.8089	-0.000390088
6.279	0.0022	-0.1519	-0.03053	6.2001	0.01375		312.405	0.00984	240.296	0.01686	9.84154	0.01767		-84.8447	4.49651e-05	-88.9761	0.000231001	-79.6509	-0.000390088
6.3184	0.0027	-0.1422	-0.03508	6.2395	0.01524		313.253	0.00984	241.188	0.01687	9.8772	0.01769		-84.6859	4.49651e-05	-88.8172	0.000231001	-79.4928	-0.000390088
6.3578	0.00342	-0.1325	-0.03972	6.279	0.01611		314.101	0.00984	242.079	0.01687	9.90454	0.0177		-84.527	4.49651e-05	-88.6583	0.000231001	-79.4	-0.000390088
6.3972	0.00351	-0.1228	-0.04309	6.3184	0.01654		314.949	0.00984	242.971	0.01688	9.9169	0.01771		-84.3681	4.49651e-05	-88.4994	0.000231001	-79.3348	-0.000390088
6.4367	0.00335	-0.1131	-0.04777	6.3578	0.01648		315.797	0.00984	243.863	0.01689	9.9566	0.01772		-84.2092	4.49651e-05	-88.3406	0.000231001	-79.1767	-0.000390088
6.4761	0.00394	-0.1034	-0.05771	6.3972	0.01748		316.645	0.00984	244.755	0.01689	9.96755	0.01773		-84.0503	4.49651e-05	-88.1817	0.000231001	-79.0187	-0.000390088
6.5155	0.00388	-0.0936	-0.07594	6.4367	0.01688		317.493	0.00984	245.646	0.0169	9.9963	0.01774		-83.8915	4.49651e-05	-88.0228	0.000231001	-78.8607	-0.000390088
6.555	0.00352	-0.0839	-0.10933	6.4761	0.01685		318.341	0.00985	246.538	0.0169	10.0306	0.01776		-83.7326	4.49651e-05	-87.8639	0.000231001	-78.7026	-0.000390088
6.5944	0.00312	-0.0742	-0.15593	6.5155	0.01713		319.189	0.00985	247.43	0.01691	10.0359	0.01776		-83.5737	4.49651e-05	-87.705	0.000231001	-78.5446	-0.000390088
6.6338	0.00358	-0.0645	-0.20189	6.555	0.01782		320.037	0.00985	248.322	0.01692	10.0756	0.01778		-83.5	4.49651e-05	-87.5462	0.000231001	-78.3866	-0.000390088
6.6733	0.00388	-0.0548	-0.24074	6.5944	0.01668		320.885	0.00985	249.213	0.01692	10.0936	0.01779		-83.4148	4.49651e-05	-87.5	0.000231001	-78.2285	-0.000390088
6.7127	0.00388	-0.045	-0.26795	6.6338	0.01472		321.733	0.00985	250.105	0.01693	10.1153	0.0178		-83.2559	4.49651e-05	-87.3873	0.000231001	-78.0705	-0.000390088
6.7522	0.0034	-0.0353	-0.29222	6.6733	0.01483		322.58	0.00985	250.997	0.01693	10.155	0.01782		-83.0971	4.49651e-05	-87.2284	0.000231001	-77.9125	-0.000390088
6.7916	0.00273	-0.0256	-0.31218	6.7127	0.01491		323.428	0.00985	251.889	0.01694	10.1566	0.01782		-82.9382	4.49651e-05	-87.0695	0.000231001	-77.7544	-0.000390088
6.8311	0.00233	-0.0158	-0.32221	6.7522	0.0153		324.276	0.00986	252.78	0.01694	10.1947	0.01784		-82.7793	4.49651e-05	-86.9107	0.000231001	-77.5964	-0.000390088
6.8705	0.00306	-0.0061	-0.32635	6.7916	0.01604		325.124	0.00986	253.672	0.01695	10.2196	0.01785		-82.6204	4.49651e-05	-86.7518	0.000231001	-77.4384	-0.000390088
6.91	0.00281	0.0036	-0.32913	6.8311	0.01546		325.972	0.00986	254.564	0.01695	10.2344	0.01785		-82.4616	4.49651e-05	-86.5929	0.000231001	-77.4	-0.000390088
6.9495	0.00313	0.0134	-0.32875	6.8705	0.01495		326.82	0.00986	255.456	0.01696	10.274	0.01787		-82.3027	4.49651e-05	-86.434	0.000231001	-77.2803	-0.000390088
6.9889	0.00306	0.0231	-0.32	6.91	0.01682		327.668	0.00986	256.347	0.01696	10.2826	0.01788		-82.1438	4.49651e-05	-86.2751	0.000231001	-77.1223	-0.000390088
7.0284	0.00261	0.0328	-0.30674	6.9495	0.01787		328.516	0.00986	257.239	0.01697	10.3137	0.01789		-81.9849	4.49651e-05	-86.1163	0.000231001	-76.9643	-0.000390088
7.0679	0.00317	0.0426	-0.29449	6.9889	0.01786		329.364	0.00986	258.131	0.01697	10.3456	0.01791		-81.826	4.49651e-05	-85.9574	0.000231001	-76.8062	-0.000390088
7.1073	0.00291	0.0523	-0.279	7.0284	0.01804		330.212	0.00986	259.023	0.01698	10.3534	0.01791		-81.6672	4.49651e-05	-85.7985	0.000231001	-76.6482	-0.000390088
7.1468	0.0027	0.0621	-0.25653	7.0679	0.01782		331.06	0.00987	259.914	0.01698	10.3931	0.01793		-81.5083	4.49651e-05	-85.6396	0.000231001	-76.4902	-0.000390088
7.1863	0.00288	0.0718	-0.22551	7.1073	0.01853		331.908	0.00987	260.806	0.01699	10.4086	0.01793		-81.4	4.49651e-05	-85.5	0.000231001	-76.3321	-0.000390088
7.2258	0.00245	0.0816	-0.18432	7.1468	0.01678		332.756	0.00987	261.698	0.01699	10.4328	0.01795		-81.3494	4.49651e-05	-85.4808	0.000231001	-76.1741	-0.000390088
7.2652	0.00211	0.0913	-0.13463	7.1863	0.01499		333.604	0.00987	262.59	0.017	10.4716	0.01796		-81.1905	4.49651e-05	-85.3219	0.000231001	-76.0161	-0.000390088
7.3047	0.00311	0.1011	-0.09141	7.2258	0.01577		334.451	0.00987	263.481	0.017	10.4725	0.01796		-81.0316	4.49651e-05	-85.163	0.000231001	-75.858	-0.000390088
7.3442	0.00401	0.1108	-0.0653	7.2652	0.0172		335.299	0.00987	264.373	0.01701	10.5123	0.01798		-80.8728	4.49651e-05	-85.0041	0.000231001	-75.7	-0.000390088
7.3837	0.00463	0.1206	-0.05237	7.3047	0.01725		336.147	0.00987	265.265	0.01701	10.5346	0.01799		-80.7139	4.49651e-05	-84.8452	0.000231001	-75.542	-0.000390088
7.4232	0.00375	0.1304	-0.04519	7.3442	0.01573		336.995	0.00987	266.157	0.01702	10.552	0.018		-80.555	4.49651e-05	-84.6864	0.000231001	-75.4	-0.000390088
7.4627	0.00323	0.1401	-0.04225	7.3837	0.01536		337.843	0.00987	267.048	0.01702	10.5917	0.01802		-80.3961	4.49651e-05	-84.5275	0.000231001	-75.3839	-0.000390088
7.5022	0.00297	0.1499	-0.03917	7.4232	0.01508		338.691	0.00988	267.94	0.01703	10.5976	0.01802		-80.2373	4.49651e-05	-84.3686	0.000231001	-75.2259	-0.000390088
7.5417	0.00315	0.1596	-0.03534	7.4627	0.01764		339.539	0.00988	268.832	0.01703	10.6314	0.01804		-80.0784	4.49651e-05	-84.2097	0.000231001	-75.0679	-0.000390088
7.5812	0.00366	0.1694	-0.03282	7.5022	0.01928		340.387	0.00988	269.724	0.01704	10.6606	0.01805		-79.9195	4.49651e-05	-84.0509	0.000231001	-74.9098	-0.000390088
7.6207	0.00444	0.1792	-0.03047	7.5417	0.01966		341.235	0.00988	270.615	0.01704	10.6711	0.01805		-79.7606	4.49651e-05	-83.892	0.000231001	-74.7518	-0.000390088
7.6602	0.00471	0.189	-0.02609	7.5812	0.01865		342.083	0.00988	271.507	0.01704	10.7108	0.01807		-79.6017	4.49651e-05	-83.7331	0.000231001	-74.5938	-0.000390088
7.6997	0.00377	0.1987	-0.02144	7.6207	0.01949		342.931	0.00988	272.399	0.01705	10.7236	0.01808		-79.4429	4.49651e-05	-83.5742	0.000231001	-74.4357	-0.000390088
7.7393	0.00344	0.2085	-0.01994	7.6602	0.0189		343.779	0.00988	273.291	0.01705	10.7506	0.01809		-79.4	4.49651e-05	-83.5	0.000231001	-74.2777	-0.000390088
7.7788	0.00352	0.2183	-0.01801	7.6997	0.01692		344.627	0.00988	274.182	0.01706	10.7866	0.01811		-79.284	4.49651e-05	-83.4154	0.000231001	-74.1197	-0.000390088
7.8183	0.00321	0.2281	-0.01734	7.7393	0.01676		345.475	0.00988	275.074	0.01706	10.7903	0.01811		-79.1251	4.49651e-05	-83.2565	0.000231001	-73.9616	-0.000390088
7.8578	0.00299	0.2379	-0.01709	7.7788	0.01708		346.322	0.00988	275.966	0.01707	10.83	0.01812		-78.9662	4.49651e-05	-83.0976	0.000231001	-73.8036	-0.000390088
7.8973	0.00352	0.2476	-0.01424	7.8183	0.01664		347.17	0.00989	276.858	0.01707	10.8497	0.01813		-78.8073	4.49651e-05	-82.9387	0.000231001	-73.6456	-0.000390088
7.9369	0.00385	0.2574	-0.01455	7.8578	0.01706		348.018	0.00989	277.749	0.01707	10.8698	0.01814		-78.6485	4.49651e-05	-82.7798	0.000231001	-73.4875	-0.000390088
7.9764	0.00369	0.2672	-0.01335	7.8973	0.01769		348.866	0.00989	278.641	0.01708	10.9095	0.01816		-78.4896	4.49651e-05	-82.621	0.000231001	-73.3295	-0.000390088
8.0159	0.00345	0.277	-0.01218	7.9369	0.01838		349.714	0.00989	279.533	0.01708	10.9127	0.01816		-78.3307	4.49651e-05	-82.4621	0.000231001	-73.3	-0.000390088
8.0555	0.00406	0.2868	-0.0131	7.9764	0.01706		350.562	0.00989	280.425	0.01709	10.9492	0.01818		-78.1718	4.49651e-05	-82.3032	0.000231001	-73.1714	-0.000390088
8.095	0.00347	0.2966	-0.01236	8.0159	0.01638		351.41	0.00989	281.316	0.01709	10.9757	0.01819		-78.0129	4.49651e-05	-82.1443	0.000231001	-73.0134	-0.000390088
8.1346	0.00313	0.3064	-0.01314	8.0555	0.0164		352.258	0.00989	282.208	0.01709	10.989	0.01819		-77.8541	4.49651e-05	-81.9855	0.000231001	-72.8554	-0.000390088
8.1741	0.0042	0.3162	-0.01346	8.095	0.01801		353.106	0.00989	283.1	0.0171	11.0287	0.01821		-77.6952	4.49651e-05	-81.8266	0.000231001	-72.6974	-0.000390088
8.2137	0.0038	0.326	-0.01352	8.1346	0.01811		353.954	0.00989	283.992	0.0171	11.0387	0.01822		-77.5363	4.49651e-05	-81.6677	0.000231001	-72.5393	-0.000390088
8.2532	0.00315	0.3358	-0.01162	8.1741	0.01656		354.802	0.00989	284.883	0.01711	11.0685	0.01823		-77.3774	4.49651e-05	-81.5088	0.000231001	-72.3813	-0.000390088
8.2928	0.00306	0.3456	-0.01217	8.2137	0.01705		355.65	0.00989	285.775	0.01711	11.1017	0.01824		-77.3	4.49651e-05	-81.4	0.000231001	-72.2232	-0.000390088
8.3323	0.0033	0.3554	-0.01118	8.2532	0.01766		356.498	0.0099	286.667	0.01711	11.1082	0.01825		-77.2185	4.49651e-05	-81.3499	0.000231001	-72.0652	-0.000390088
8.3719	0.00395	0.3653	-0.01065	8.2928	0.01635		357.346	0.0099	287.559	0.01712	11.1479	0.01826		-77.0597	4.49651e-05	-81.1911	0.000231001	-71.9072	-0.000390088
8.4114	0.00365	0.3751	-0.00954	8.3323	0.01591		358.193	0.0099	288.45	0.01712	11.1647	0.01827		-76.9008	4.49651e-05	-81.0322	0.000231001	-71.7492	-0.000390088
8.451	0.00323	0.3849	-0.00799	8.3719	0.0175		359.041	0.0099	289.342	0.01712	11.1877	0.01828		-76.7419	4.49651e-05	-80.8733	0.000231001	-71.5911	-0.000390088
8.4906	0.0033	0.3947	-0.00797	8.4114	0.01883		359.889	0.0099	290.234	0.01713	11.2275	0.0183		-76.583	4.49651e-05	-80.7144	0.000231001	-71.4331	-0.000390088
8.5302	0.00319	0.4045	-0.008	8.451	0.01597		360.737	0.0099	291.126	0.01713	11.2277	0.0183		-76.4242	4.49651e-05	-80.5555	0.000231001	-71.3	-0.000390088
8.5697	0.0039	0.4144	-0.00742	8.4906	0.01498		361.585	0.0099	292.017	0.01713	11.2672	0.01831		-76.2653	4.49651e-05	-80.3967	0.000231001	-71.275	-0.000390088
8.6093	0.00319	0.4242	-0.00648	8.5302	0.01713		362.433	0.0099	292.909	0.01714	11.2907	0.01832		-76.1064	4.49651e-05	-80.2378	0.000231001	-71.117	-0.000390088
8.6489	0.00277	0.434	-0.00687	8.5697	0.01847		363.281	0.0099	293.801	0.01714	11.307	0.01833		-75.9475	4.49651e-05	-80.0789	0.000231001	-70.959	-0.000390088
8.6885	0.00263	0.4438	-0.00673	8.6093	0.01768		364.129	0.0099	294.693	0.01715	11.3467	0.01835		-75.7886	4.49651e-05	-79.92	0.000231001	-70.8009	-0.000390088
8.7281	0.00322	0.4537	-0.00527	8.6489	0.01563		364.977	0.0099	295.585	0.01715	11.3537	0.01835		-75.6298	4.49651e-05	-79.7612	0.000231001	-70.6429	-0.000390088
8.7676	0.00357	0.4635	-0.00416	8.6885	0.01684		365.825	0.0099	296.476	0.01715	11.3865	0.01837		-75.4709	4.49651e-05	-79.6023	0.000231001	-70.4849	-0.000390088
8.8072	0.00413	0.4734	-0.0033	8.7281	0.01713		366.673	0.00991	297.368	0.01716	11.4167	0.01838		-75.312	4.49651e-05	-79.4434	0.000231001	-70.3268	-0.000390088
8.8468	0.00379	0.4832	-0.00176	8.7676	0.01648		367.521	0.00991	298.26	0.01716	11.4263	0.01838		-75.3	4.49651e-05	-79.4	0.000231001	-70.1688	-0.000390088
8.8864	0.00335	0.493	-0.00166	8.8072	0.01611		368.369	0.00991	299.152	0.01716	11.466	0.0184		-75.1531	4.49651e-05	-79.2845	0.000231001	-70.0108	-0.000390088
8.926	0.00402	0.5029	-0.00197	8.8468	0.01546		369.217	0.00991	300.043	0.01717	11.4797	0.0184		-74.9942	4.49651e-05	-79.1256	0.000231001	-69.8527	-0.000390088
8.9656	0.00415	0.5127	-0.00106	8.8864	0.01601		370.064	0.00991	300.935	0.01717	11.5058	0.01842		-74.8354	4.49651e-05	-78.9668	0.000231001	-69.6947	-0.000390088
9.0052	0.00368	0.5226	-0.00288	8.926	0.01762		370.912	0.00991	301.827	0.01717	11.5427	0.01843		-74.6765	4.49651e-05	-78.8079	0.000231001	-69.5367	-0.000390088
9.0448	0.00358	0.5324	-0.00544	8.9656	0.01857		371.76	0.00991	302.719	0.01717	11.5456	0.01843		-74.5176	4.49651e-05	-78.649	0.000231001	-69.3786	-0.000390088
9.0844	0.00383	0.5423	-0.00443	9.0052	0.01864		372.608	0.00991	303.61	0.01718	11.5853	0.01845		-74.3587	4.49651e-05	-78.4901	0.000231001	-69.2206	-0.000390088
9.1241	0.00345	0.5522	-0.00375	9.0448	0.01771		373.456	0.00991	304.502	0.01718	11.6057	0.01846		-74.1998	4.49651e-05	-78.3313	0.000231001	-69.2	-0.000390088
9.1637	0.0039	0.562	-0.00389	9.0844	0.01732		374.304	0.00991	305.394	0.01718	11.6251	0.01846		-74.041	4.49651e-05	-78.1724	0.000231001	-69.0626	-0.000390089
9.2033	0.00379	0.5719	-0.00318	9.1241	0.01743		375.152	0.00991	306.286	0.01719	11.6649	0.01848		-73.8821	4.49651e-05	-78.0135	0.000231001	-68.9045	-0.000390089
9.2429	0.00361	0.5817	-0.00268	9.1637	0.01814		376	0.00991	307.177	0.01719	11.6687	0.01848		-73.7232	4.49651e-05	-77.8546	0.000231001	-68.7465	-0.000390089
9.2825	0.00361	0.5916	-0.00204	9.2033	0.01756		376.848	0.00991	308.069	0.01719	11.7047	0.0185		-73.5643	4.49651e-05	-77.6958	0.000231001	-68.5885	-0.000390089
9.3222	0.004	0.6015	-0.00313	9.2429	0.01727		377.696	0.00991	308.961	0.0172	11.7318	0.01851		-73.4055	4.49651e-05	-77.5369	0.000231001	-68.4304	-0.000390089
9.3618	0.00438	0.6114	-0.00331	9.2825	0.01648		378.544	0.00992	309.853	0.0172	11.7445	0.01851		-73.3	4.49651e-05	-77.378	0.000231001	-68.2724	-0.000390089
9.4014	0.00424	0.6212	-0.00246	9.3222	0.01649		379.392	0.00992	310.744	0.0172	11.7843	0.01853		-73.2466	4.49651e-05	-77.3	0.000231001	-68.1144	-0.000390089
9.4411	0.00397	0.6311	-0.00286	9.3618	0.01683		380.24	0.00992	311.636	0.0172	11.7948	0.01853		-73.0877	4.49651e-05	-77.2191	0.000231001	-67.9563	-0.000390089
9.4807	0.0038	0.641	-0.00215	9.4014	0.01682		381.088	0.00992	312.528	0.01721	11.824	0.01855		-72.9288	4.49651e-05	-77.0602	0.000231001	-67.7983	-0.000390089
9.5203	0.00326	0.6509	-0.00185	9.4411	0.01656		381.935	0.00992	313.42	0.01721	11.8578	0.01856		-72.7699	4.49651e-05	-76.9014	0.000231001	-67.6403	-0.000390089
9.56	0.0032	0.6608	-0.00296	9.4807	0.0165		382.783	0.00992	314.311	0.01721	11.8638	0.01856		-72.6111	4.49651e-05	-76.7425	0.000231001	-67.4822	-0.000390089
9.5996	0.00376	0.6707	-0.00315	9.5203	0.01717		383.631	0.00992	315.203	0.01722	11.9036	0.01858		-72.4522	4.49651e-05	-76.5836	0.000231001	-67.3242	-0.000390089
9.6393	0.00416	0.6805	-0.00195	9.56	0.01823		384.479	0.00992	316.095	0.01722	11.9208	0.01859		-72.2933	4.49651e-05	-76.4247	0.000231001	-67.2	-0.000390089
9.6789	0.00456	0.6904	0.000806032	9.5996	0.01601		385.327	0.00992	316.987	0.01722	11.9434	0.0186		-72.1344	4.49651e-05	-76.2659	0.000231001	-67.1662	-0.000390089
9.7186	0.00445	0.7003	0.00139	9.6393	0.01526		386.175	0.00992	317.878	0.01722	11.9832	0.01861		-71.9755	4.49651e-05	-76.107	0.000231001	-67.0081	-0.000390089
9.7582	0.00395	0.7102	-0.000810241	9.6789	0.01642		387.023	0.00992	318.77	0.01723	11.9838	0.01861		-71.8167	4.49651e-05	-75.9481	0.000231001	-66.8501	-0.000390089
9.7979	0.00436	0.7201	-0.000813398	9.7186	0.01863		387.871	0.00992	319.662	0.01723	12.023	0.01863		-71.6578	4.49651e-05	-75.7892	0.000231001	-66.6921	-0.000390089
9.8376	0.0045	0.73	-0.000575587	9.7582	0.0188		388.719	0.00992	320.554	0.01723	12.0468	0.01864		-71.4989	4.49651e-05	-75.6303	0.000231001	-66.534	-0.000390089
9.8772	0.00393	0.7399	-0.00207	9.7979	0.0177		389.567	0.00992	321.445	0.01723	12.0628	0.01864		-71.34	4.49651e-05	-75.4715	0.000231001	-66.376	-0.000390089
9.9169	0.00344	0.7498	-0.00366	9.8376	0.01866		390.415	0.00992	322.337	0.01724	12.1026	0.01866		-71.2	4.49651e-05	-75.3126	0.000231001	-66.218	-0.000390089
9.9566	0.00356	0.7598	-0.00309	9.8772	0.01999		391.263	0.00992	323.229	0.01724	12.1098	0.01866		-71.1812	4.49651e-05	-75.3	0.000231001	-66.0599	-0.000390089
9.9963	0.00378	0.7697	-0.00186	9.9169	0.01912		392.111	0.00993	324.121	0.01724	12.1424	0.01868		-71.0223	4.49651e-05	-75.1537	0.000231001	-65.9019	-0.000390089
10.0359	0.0039	0.7796	-0.0024	9.9566	0.01791		392.959	0.00993	325.012	0.01724	12.1728	0.01869		-70.8634	4.49651e-05	-74.9948	0.000231001	-65.7438	-0.000390089
10.0756	0.00355	0.7895	-0.00424	9.9963	0.01908		393.806	0.00993	325.904	0.01725	12.1823	0.01869		-70.7045	4.49651e-05	-74.8359	0.000231001	-65.5858	-0.000390089
10.1153	0.00412	0.7994	-0.00357	10.0359	0.02031		394.654	0.00993	326.796	0.01725	12.2221	0.01871		-70.5456	4.49651e-05	-74.6771	0.000231001	-65.4278	-0.00039009
10.155	0.00404	0.8093	-0.00249	10.0756	0.02118		395.502	0.00993	327.688	0.01725	12.2358	0.01871		-70.3868	4.49651e-05	-74.5182	0.000231001	-65.2698	-0.00039009
10.1947	0.00372	0.8193	-0.00259	10.1153	0.02		396.35	0.00993	328.579	0.01725	12.2619	0.01872		-70.2279	4.49651e-05	-74.3593	0.000231001	-65.2	-0.00039009
10.2344	0.00357	0.8292	-0.00152	10.155	0.01625		397.198	0.00993	329.471	0.01726	12.2988	0.01874		-70.069	4.49651e-05	-74.2004	0.000231001	-65.1117	-0.00039009
10.274	0.00343	0.8391	0.00137	10.1947	0.01557		398.046	0.00993	330.363	0.01726	12.3017	0.01874		-69.9101	4.49651e-05	-74.0416	0.000231001	-64.9537	-0.00039009
10.3137	0.00381	0.8491	0.00122	10.2344	0.01721		398.894	0.00993	331.255	0.01726	12.3415	0.01875		-69.7512	4.49651e-05	-73.8827	0.000231001	-64.7956	-0.00039009
10.3534	0.0041	0.859	-0.0016	10.274	0.01915		399.742	0.00993	332.146	0.01726	12.3618	0.01876		-69.5924	4.49651e-05	-73.7238	0.000231001	-64.6376	-0.00039009
10.3931	0.004	0.8689	-0.000786039	10.3137	0.01955		400.59	0.00993	333.038	0.01726	12.3813	0.01877		-69.4335	4.49651e-05	-73.5649	0.000231001	-64.4796	-0.00039009
10.4328	0.00456	0.8789	0.000869168	10.3534	0.0173		401.438	0.00993	333.93	0.01727	12.4211	0.01879		-69.2746	4.49651e-05	-73.406	0.000231001	-64.3216	-0.00039009
10.4725	0.00408	0.8888	-0.00113	10.3931	0.0182		402.286	0.00993	334.822	0.01727	12.4248	0.01879		-69.2	4.49651e-05	-73.3	0.000231001	-64.1635	-0.00039009
10.5123	0.00364	0.8988	-0.00144	10.4328	0.01883		403.134	0.00993	335.713	0.01727	12.461	0.0188		-69.1157	4.49651e-05	-73.2472	0.000231001	-64.0055	-0.00039009
10.552	0.00347	0.9087	-0.00144	10.4725	0.01883		403.982	0.00993	336.605	0.01727	12.4792	0.01881		-68.9569	4.49651e-05	-73.0883	0.000231001	-63.8474	-0.00039009
10.5917	0.00339	0.9187	-0.000603998	10.5123	0.01942		404.829	0.00993	337.497	0.01728	12.4878	0.01881		-68.798	4.49651e-05	-72.9294	0.000231001	-63.6894	-0.00039009
10.6314	0.0038	0.9286	-0.000632409	10.552	0.01886		405.677	0.00993	338.389	0.01728	12.5509	0.01884		-68.6391	4.49651e-05	-72.7705	0.000231001	-63.5314	-0.000390091
10.6711	0.00384	0.9386	0.000509295	10.5917	0.01758		406.525	0.00993	339.28	0.01728	12.6139	0.01886		-68.4802	4.49651e-05	-72.6117	0.000231001	-63.3733	-0.000390091
10.7108	0.00416	0.9485	-0.000217818	10.6314	0.01793		407.373	0.00993	340.172	0.01728	12.6769	0.01888		-68.3213	4.49651e-05	-72.4528	0.000231001	-63.2153	-0.000390091
10.7506	0.00434	0.9585	-0.000410382	10.6711	0.01869		408.221	0.00993	341.064	0.01728	12.6829	0.01889		-68.1625	4.49651e-05	-72.2939	0.000231001	-63.1	-0.000390091
10.7903	0.00452	0.9685	-0.000844966	10.7108	0.02005		409.069	0.00994	341.956	0.01729	12.7399	0.01891		-68.0036	4.49651e-05	-72.135	0.000231001	-63.0573	-0.000390091
10.83	0.00432	0.9784	-0.000303051	10.7506	0.01837		409.917	0.00994	342.847	0.01729	12.8029	0.01893		-67.8447	4.49651e-05	-71.9762	0.000231001	-62.8992	-0.000390091
10.8698	0.0044	0.9884	-4.20905e-05	10.7903	0.01654		410.765	0.00994	343.739	0.01729	12.8659	0.01896		-67.6858	4.49651e-05	-71.8173	0.000231001	-62.7412	-0.000390091
10.9095	0.00379	0.9984	0.00018625	10.83	0.01643		411.613	0.00994	344.631	0.01729	12.8865	0.01896		-67.5269	4.49651e-05	-71.6584	0.000231001	-62.5832	-0.000390091
10.9492	0.00375	1.0083	-0.000634514	10.8698	0.01683		412.461	0.00994	345.523	0.01729	12.9289	0.01898		-67.3681	4.49651e-05	-71.4995	0.000231001	-62.4251	-0.000390091
10.989	0.00401	1.0183	0.00135	10.9095	0.01761		413.309	0.00994	346.414	0.0173	12.9919	0.019		-67.2092	4.49651e-05	-71.3406	0.000231001	-62.2671	-0.000390091
11.0287	0.00393	1.0283	0.00161	10.9492	0.02085		414.157	0.00994	347.306	0.0173	13.0549	0.01903		-67.1	4.49651e-05	-71.2	0.000231001	-62.1091	-0.000390092
11.0685	0.00438	1.0383	0.000197825	10.989	0.02106		415.005	0.00994	348.198	0.0173	13.09	0.01904		-67.0503	4.49651e-05	-71.1818	0.000231001	-61.951	-0.000390092
11.1082	0.00423	1.0483	-0.00271	11.0287	0.02012		415.853	0.00994	349.09	0.0173	13.1179	0.01905		-66.8914	4.49651e-05	-71.0229	0.000231001	-61.793	-0.000390092
11.1479	0.004	1.0582	-0.00133	11.0685	0.01755		416.7	0.00994	349.981	0.0173	13.1809	0.01907		-66.7326	4.49651e-05	-70.864	0.000231001	-61.635	-0.000390092
11.1877	0.00427	1.0682	0.000959663	11.1082	0.0174		417.548	0.00994	350.873	0.01731	13.2439	0.0191		-66.5737	4.49651e-05	-70.7051	0.000231001	-61.4769	-0.000390092
11.2275	0.00447	1.0782	0.00127	11.1479	0.01799		418.396	0.00994	351.765	0.01731	13.2934	0.01911		-66.4148	4.49651e-05	-70.5463	0.000231001	-61.3189	-0.000390092
11.2672	0.00476	1.0882	0.00196	11.1877	0.01853		419.244	0.00994	352.657	0.01731	13.3069	0.01912		-66.2559	4.49651e-05	-70.3874	0.000231001	-61.1609	-0.000390092
11.307	0.00438	1.0982	0.00148	11.2275	0.01738		420.092	0.00994	353.548	0.01731	13.3699	0.01914		-66.097	4.49651e-05	-70.2285	0.000231001	-61.1	-0.000390093
11.3467	0.00448	1.1082	-0.000570326	11.2672	0.01752		420.94	0.00994	354.44	0.01731	13.4329	0.01916		-65.9382	4.49651e-05	-70.0696	0.000231001	-61.0028	-0.000390093
11.3865	0.00454	1.1182	-0.00132	11.307	0.01796		421.788	0.00994	355.332	0.01731	13.496	0.01919		-65.7793	4.49651e-05	-69.9107	0.000231001	-60.8448	-0.000390093
11.4263	0.0043	1.1282	-0.00147	11.3467	0.01892		422.636	0.00994	356.224	0.01732	13.4967	0.01919		-65.6204	4.49651e-05	-69.7519	0.000231001	-60.6868	-0.000390093
11.466	0.00426	1.1382	-0.00127	11.3865	0.01922		423.484	0.00994	357.115	0.01732	13.559	0.01921		-65.4615	4.49651e-05	-69.593	0.000231001	-60.5287	-0.000390093
11.5058	0.00454	1.1482	0.00127	11.4263	0.01769		424.332	0.00994	358.007	0.01732	13.622	0.01923		-65.3026	4.49651e-05	-69.4341	0.000231001	-60.3707	-0.000390093
11.5456	0.00424	1.1582	0.000866011	11.466	0.01789		425.18	0.00994	358.899	0.01732	13.685	0.01925		-65.1438	4.49651e-05	-69.2752	0.000231001	-60.2127	-0.000390094
11.5853	0.00483	1.1682	0.000897579	11.5058	0.01787		426.028	0.00994	359.791	0.01732	13.7	0.01926		-65.1	4.49651e-05	-69.2	0.000231001	-60.0546	-0.000390094
11.6251	0.00507	1.1783	0.00186	11.5456	0.01786		426.876	0.00994	360.682	0.01732	13.748	0.01928		-64.9849	4.49651e-05	-69.1164	0.000231001	-59.8966	-0.000390094
11.6649	0.00506	1.1883	0.00177	11.5853	0.01998		427.724	0.00994	361.574	0.01733	13.811	0.0193		-64.826	4.49651e-05	-68.9575	0.000231001	-59.7386	-0.000390094
11.7047	0.00499	1.1983	0.00205	11.6251	0.01811		428.571	0.00994	362.466	0.01733	13.874	0.01932		-64.6671	4.49651e-05	-68.7986	0.000231001	-59.5805	-0.000390094
11.7445	0.0048	1.2083	0.00333	11.6649	0.01677		429.419	0.00994	363.358	0.01733	13.9032	0.01933		-64.5083	4.49651e-05	-68.6397	0.000231001	-59.4225	-0.000390095
11.7843	0.00458	1.2183	0.00458	11.7047	0.0177		430.267	0.00995	364.249	0.01733	13.937	0.01934		-64.3494	4.49651e-05	-68.4809	0.000231001	-59.2645	-0.000390095
11.824	0.0043	1.2284	0.00203	11.7445	0.01818		431.115	0.00995	365.141	0.01733	14	0.01936		-64.1905	4.49651e-05	-68.322	0.000231001	-59.1064	-0.000390095
11.8638	0.00424	1.2384	0.00161	11.7843	0.01796		431.963	0.00995	366.033	0.01733	14.063	0.01939		-64.0316	4.49651e-05	-68.1631	0.000231001	-59	-0.000390095
11.9036	0.00438	1.2484	-0.000545072	11.824	0.01924		432.811	0.00995	366.925	0.01734	14.1063	0.0194		-63.8727	4.49651e-05	-68.0042	0.000231001	-58.9484	-0.000390095
11.9434	0.0049	1.2585	-0.00154	11.8638	0.01952		433.659	0.00995	367.816	0.01734	14.126	0.01941		-63.7139	4.49651e-05	-67.8453	0.000231001	-58.7903	-0.000390096
11.9832	0.00515	1.2685	0.000847071	11.9036	0.01897		434.507	0.00995	368.708	0.01734	14.189	0.01943		-63.555	4.49651e-05	-67.6865	0.000231001	-58.6323	-0.000390096
12.023	0.00484	1.2785	0.00303	11.9434	0.01663		435.355	0.00995	369.6	0.01734	14.2521	0.01945		-63.3961	4.49651e-05	-67.5276	0.000231001	-58.4743	-0.000390096
12.0628	0.00442	1.2886	0.00123	11.9832	0.01753		436.203	0.00995	370.492	0.01734	14.3094	0.01947		-63.2372	4.49651e-05	-67.3687	0.000231001	-58.3162	-0.000390097
12.1026	0.00452	1.2986	-0.000609259	12.023	0.01748		437.051	0.00995	371.383	0.01734	14.3151	0.01947		-63.1	4.49651e-05	-67.2098	0.000231001	-58.1582	-0.000390097
12.1424	0.00462	1.3087	0.000397755	12.0628	0.01743		437.899	0.00995	372.275	0.01734	14.3781	0.01949		-63.0783	4.49651e-05	-67.1	0.000231001	-58.0002	-0.000390097
12.1823	0.00429	1.3187	0.000778674	12.1026	0.01806		438.747	0.00995	373.167	0.01735	14.4411	0.01951		-62.9195	4.49651e-05	-67.051	0.000231001	-57.8421	-0.000390098
12.2221	0.00423	1.3287	-0.000752367	12.1424	0.0186		439.595	0.00995	374.059	0.01735	14.5041	0.01954		-62.7606	4.49651e-05	-66.8921	0.000231001	-57.6841	-0.000390098
12.2619	0.00397	1.3388	-0.0034	12.1823	0.01759		440.442	0.00995	374.95	0.01735	14.5123	0.01954		-62.6017	4.49651e-05	-66.7332	0.000231001	-57.5261	-0.000390098
12.3017	0.00389	1.3489	0.00026517	12.2221	0.01713		441.29	0.00995	375.842	0.01735	14.5671	0.01956		-62.4428	4.49651e-05	-66.5743	0.000231001	-57.368	-0.000390099
12.3415	0.00419	1.3589	0.00112	12.2619	0.01832		442.138	0.00995	376.734	0.01735	14.6301	0.01958		-62.2839	4.49651e-05	-66.4154	0.000231001	-57.21	-0.000390099
12.3813	0.00409	1.369	0.00119	12.3017	0.01628		442.986	0.00995	377.626	0.01735	14.6931	0.0196		-62.1251	4.49651e-05	-66.2566	0.000231001	-57.052	-0.000390099
12.4211	0.00366	1.379	0.00276	12.3415	0.01572		443.834	0.00995	378.518	0.01735	14.7152	0.01961		-61.9662	4.49651e-05	-66.0977	0.000231001	-57	-0.000390099
12.461	0.00398	1.3891	0.00374	12.3813	0.01723		444.682	0.00995	379.409	0.01736	14.7561	0.01962		-61.8073	4.49651e-05	-65.9388	0.000231001	-56.8939	-0.0003901
12.5008	0.00441	1.3992	0.00152	12.4211	0.01811		445.53	0.00995	380.301	0.01736	14.8191	0.01964		-61.6484	4.49651e-05	-65.7799	0.000231001	-56.7359	-0.0003901
12.5406	0.00389	1.4092	-0.000152578	12.461	0.01964		446.378	0.00995	381.193	0.01736	14.8821	0.01966		-61.4896	4.49651e-05	-65.621	0.000231001	-56.5779	-0.000390101
12.5805	0.00378	1.4193	0.00283	12.4792	0.01904		447.226	0.00995	382.085	0.01736	14.918	0.01967		-61.3307	4.49651e-05	-65.4622	0.000231001	-56.4198	-0.000390101
12.6203	0.00406	1.4294	0.00314	12.6829	0.01904		448.074	0.00995	382.976	0.01736	14.9451	0.01968		-61.1718	4.49651e-05	-65.3033	0.000231001	-56.2618	-0.000390102
12.6601	0.00452	1.4394	0.00168	12.8865	0.01824		448.922	0.00995	383.868	0.01736	15.0081	0.0197		-61.0129	4.49651e-05	-65.1444	0.000231001	-56.1038	-0.000390102
12.7	0.00486	1.4495	0.00158	13.09	0.01869		449.77	0.00995	384.76	0.01736	15.0711	0.01972		-61	4.49651e-05	-65.1	0.000231001	-55.9457	-0.000390103
12.7398	0.00478	1.4596	0.00394	13.2934	0.02016		450.618	0.00995	385.652	0.01736	15.1208	0.01974		-60.854	4.49651e-05	-64.9855	0.000231001	-55.7877	-0.000390103
12.7796	0.0047	1.4697	0.00354	13.4967	0.01985		451.466	0.00995	386.543	0.01737	15.1341	0.01974		-60.6952	4.49651e-05	-64.8267	0.000231001	-55.6297	-0.000390104
12.8195	0.0045	1.4797	0.00319	13.7	0.01826		452.313	0.00995	387.435	0.01737	15.1972	0.01976		-60.5363	4.49651e-05	-64.6678	0.000231001	-55.4716	-0.000390104
12.8593	0.00453	1.4898	0.00277	13.9032	0.01831		453.161	0.00995	388.327	0.01737	15.2602	0.01978		-60.3774	4.49651e-05	-64.5089	0.000231001	-55.3136	-0.000390105
12.8992	0.00494	1.4999	0.00261	14.1063	0.01871		454.009	0.00995	389.219	0.01737	15.3232	0.0198		-60.2185	4.49651e-05	-64.35	0.000231001	-55.1556	-0.000390105
12.939	0.0051	1.51	0.00442	14.3094	0.01915		454.857	0.00995	390.11	0.01737	15.3235	0.0198		-60.0596	4.49651e-05	-64.1911	0.000231001	-55	-0.000390106
12.9789	0.00509	1.5201	0.00555	14.5123	0.01989		455.705	0.00995	391.002	0.01737	15.3862	0.01982		-59.9008	4.49651e-05	-64.0323	0.000231001	-54.9975	-0.000390106
13.0187	0.00494	1.5302	0.00544	14.7152	0.02061		456.553	0.00995	391.894	0.01737	15.4492	0.01984		-59.7419	4.49651e-05	-63.8734	0.000231001	-54.8395	-0.000390107
13.0586	0.00517	1.5403	0.00471	14.918	0.01962		457.401	0.00995	392.786	0.01737	15.5122	0.01986		-59.583	4.49651e-05	-63.7145	0.000231001	-54.6815	-0.000390107
13.0984	0.00457	1.5504	0.00343	15.1208	0.01873		458.249	0.00996	393.677	0.01738	15.5261	0.01986		-59.4241	4.49651e-05	-63.5556	0.000231001	-54.5234	-0.000390108
13.1383	0.00472	1.5605	0.00274	15.3235	0.01888		459.097	0.00996	394.569	0.01738	15.5752	0.01988		-59.2653	4.49651e-05	-63.3968	0.000231001	-54.3654	-0.000390109
13.1781	0.00422	1.5706	0.000597685	15.5261	0.01975		459.945	0.00996	395.461	0.01738	15.6382	0.0199		-59.1064	4.49651e-05	-63.2379	0.000231001	-54.2074	-0.000390109
13.218	0.00428	1.5807	0.000285163	15.7286	0.02089		460.793	0.00996	396.353	0.01738	15.7012	0.01992		-59	4.49651e-05	-63.1	0.000231001	-54.0493	-0.00039011
13.2578	0.00426	1.5908	-0.000861802	15.931	0.02019		461.641	0.00996	397.244	0.01738	15.7286	0.01992		-58.9475	4.49651e-05	-63.079	0.000231001	-53.8913	-0.000390111
13.2977	0.00391	1.6009	-0.00129	16.1334	0.01961		462.489	0.00996	398.136	0.01738	15.7642	0.01994		-58.7886	4.49651e-05	-62.9201	0.000231001	-53.7333	-0.000390112
13.3376	0.00377	1.611	-0.00111	16.3357	0.0194		463.337	0.00996	399.028	0.01738	15.8272	0.01995		-58.6297	4.49651e-05	-62.7612	0.000231001	-53.5752	-0.000390112
13.3774	0.00437	1.6211	0.000371448	16.5379	0.01928		464.184	0.00996	399.92	0.01738	15.8902	0.01997		-58.4708	4.49651e-05	-62.6024	0.000231001	-53.4172	-0.000390113
13.4173	0.00481	1.6312	0.0019	16.7401	0.02015		465.032	0.00996	400.811	0.01738	15.931	0.01999		-58.312	4.49651e-05	-62.4435	0.000231001	-53.2592	-0.000390114
13.4572	0.00416	1.6413	0.000592423	16.9422	0.02094		465.88	0.00996	401.703	0.01739	15.9533	0.01999		-58.1531	4.49651e-05	-62.2846	0.000231001	-53.1011	-0.000390115
13.497	0.00374	1.6514	0.000945983	17.1442	0.02106		466.728	0.00996	402.595	0.01739	16.0162	0.02001		-57.9942	4.49651e-05	-62.1257	0.000231001	-52.9431	-0.000390116
13.5369	0.0042	1.6616	0.00232	17.3461	0.021		467.576	0.00996	403.487	0.01739	16.0793	0.02003		-57.8353	4.49651e-05	-61.9669	0.000231001	-52.9	-0.000390116
13.5768	0.00399	1.6717	0.00448	17.548	0.02108		468.424	0.00996	404.378	0.01739	16.1334	0.02005		-57.6765	4.49651e-05	-61.808	0.000231001	-52.7851	-0.000390117
13.6166	0.00425	1.6818	0.00463	17.7498	0.02127		469.272	0.00996	405.27	0.01739	16.1423	0.02005		-57.5176	4.49651e-05	-61.6491	0.000231001	-52.627	-0.000390118
13.6565	0.00481	1.6919	0.00418	17.9515	0.02174		470.12	0.00996	406.162	0.01739	16.2053	0.02007		-57.3587	4.49651e-05	-61.4902	0.000231001	-52.469	-0.000390119
13.6964	0.00534	1.702	0.00317	18.1532	0.0217		470.968	0.00996	407.054	0.01739	16.2683	0.02008		-57.1998	4.49651e-05	-61.3314	0.000231001	-52.311	-0.00039012
13.7363	0.00476	1.7122	0.00016731	18.3548	0.02159		471.816	0.00996	407.945	0.01739	16.3313	0.0201		-57.041	4.49651e-05	-61.1725	0.000231001	-52.1529	-0.000390121
13.7762	0.00492	1.7223	0.000802876	18.5563	0.02124		472.664	0.00996	408.837	0.01739	16.3357	0.0201		-56.9	4.49651e-05	-61.0136	0.000231001	-51.9949	-0.000390123
13.816	0.00463	1.7324	0.000751315	18.7577	0.02104		473.512	0.00996	409.729	0.01739	16.3943	0.02012		-56.8821	4.49651e-05	-61	0.000231001	-51.8369	-0.000390124
13.8559	0.00477	1.7426	0.00247	18.9591	0.02089		474.36	0.00996	410.621	0.0174	16.4573	0.02014		-56.7232	4.49651e-05	-60.8547	0.000231001	-51.6788	-0.000390125
13.8958	0.0048	1.7527	0.00419	19.1604	0.02034		475.208	0.00996	411.512	0.0174	16.5203	0.02016		-56.5643	4.49651e-05	-60.6958	0.000231001	-51.5208	-0.000390126
13.9357	0.00446	1.7628	0.00478	19.3617	0.02055		476.055	0.00996	412.404	0.0174	16.5379	0.02016		-56.4054	4.49651e-05	-60.537	0.000231001	-51.3627	-0.000390128
13.9756	0.0042	1.773	0.00559	19.5628	0.02107		476.903	0.00996	413.296	0.0174	16.5833	0.02018		-56.2465	4.49651e-05	-60.3781	0.000231001	-51.2047	-0.000390129
14.0155	0.0043	1.7831	0.00629	19.7639	0.02089		477.751	0.00996	414.188	0.0174	16.6463	0.02019		-56.0877	4.49651e-05	-60.2192	0.000231001	-51.0467	-0.000390131
14.0553	0.00427	1.7932	0.0034	19.965	0.02121		478.599	0.00996	415.079	0.0174	16.7093	0.02021		-55.9288	4.49651e-05	-60.0603	0.000231001	-50.9	-0.000390132
14.0952	0.00425	1.8034	0.000971237	20.166	0.02103		479.447	0.00996	415.971	0.0174	16.7401	0.02022		-55.7699	4.49651e-05	-59.9014	0.000231001	-50.8886	-0.000390132
14.1351	0.00454	1.8135	0.0015	20.3669	0.02099		480.295	0.00996	416.863	0.0174	16.7723	0.02023		-55.611	4.49651e-05	-59.7426	0.000231001	-50.7306	-0.000390134
14.175	0.00499	1.8237	-0.000350403	20.5677	0.01942		481.143	0.00996	417.755	0.0174	16.8353	0.02025		-55.4522	4.49651e-05	-59.5837	0.000231001	-50.5726	-0.000390135
14.2149	0.00513	1.8338	-1.15749e-05	20.7685	0.0199		481.991	0.00996	418.646	0.0174	16.8984	0.02026		-55.2933	4.49651e-05	-59.4248	0.000231001	-50.4145	-0.000390137
14.2548	0.00542	1.844	0.00247	20.9692	0.02108		482.839	0.00996	419.538	0.0174	16.9422	0.02028		-55.1344	4.49651e-05	-59.2659	0.000231001	-50.2565	-0.000390138
14.2947	0.00477	1.8541	0.00448	21.1698	0.02045		483.687	0.00996	420.43	0.01741	16.9614	0.02028		-54.9755	4.49651e-05	-59.1071	0.000231001	-50.0985	-0.00039014
14.3346	0.00441	1.8643	0.00439	21.3704	0.02086		484.535	0.00996	421.322	0.01741	17.0244	0.0203		-54.9	4.49651e-05	-59	0.000231001	-49.9404	-0.000390142
14.3745	0.00388	1.8744	0.00285	21.5709	0.02151		485.383	0.00996	422.213	0.01741	17.0874	0.02032		-54.8166	4.49651e-05	-58.9482	0.000231001	-49.7824	-0.000390144
14.4144	0.00403	1.8846	0.00355	21.7713	0.02155		486.231	0.00996	423.105	0.01741	17.1442	0.02033		-54.6578	4.49651e-05	-58.7893	0.000231001	-49.6244	-0.000390146
14.4543	0.00443	1.8947	0.00534	21.9717	0.02214		487.079	0.00996	423.997	0.01741	17.1504	0.02033		-54.4989	4.49651e-05	-58.6304	0.000231001	-49.4663	-0.000390148
14.4942	0.00475	1.9049	0.00493	22.172	0.0221		487.926	0.00996	424.889	0.01741	17.2134	0.02035		-54.34	4.49651e-05	-58.4716	0.000231001	-49.3083	-0.00039015
14.5341	0.00439	1.915	0.00547	22.3722	0.02195		488.774	0.00996	425.78	0.01741	17.2764	0.02037		-54.1811	4.49651e-05	-58.3127	0.000231001	-49.1503	-0.000390152
14.574	0.00407	1.9252	0.00425	22.5724	0.02234		489.622	0.00996	426.672	0.01741	17.3394	0.02038		-54.0222	4.49651e-05	-58.1538	0.000231001	-48.9922	-0.000390154
14.6139	0.00415	1.9354	0.00314	22.7725	0.02198		490.47	0.00996	427.564	0.01741	17.3461	0.02039		-53.8634	4.49651e-05	-57.9949	0.000231001	-48.9	-0.000390156
14.6538	0.00431	1.9455	0.00385	22.9726	0.0222		491.318	0.00996	428.456	0.01741	17.4024	0.0204		-53.7045	4.49651e-05	-57.836	0.000231001	-48.8342	-0.000390157
14.6937	0.00411	1.9557	0.00476	23.1726	0.0215		492.166	0.00996	429.347	0.01741	17.4654	0.02042		-53.5456	4.49651e-05	-57.6772	0.000231001	-48.6762	-0.000390159
14.7336	0.00467	1.9658	0.00505	23.3725	0.02108		493.014	0.00996	430.239	0.01741	17.5284	0.02043		-53.3867	4.49651e-05	-57.5183	0.000231001	-48.5181	-0.000390162
14.7735	0.00431	1.976	0.00211	23.5723	0.02059		493.862	0.00996	431.131	0.01742	17.548	0.02044		-53.2278	4.49651e-05	-57.3594	0.000231001	-48.3601	-0.000390164
14.8134	0.00437	1.9862	0.00107	23.7721	0.02184		494.71	0.00996	432.023	0.01742	17.5914	0.02045		-53.069	4.49651e-05	-57.2005	0.000231001	-48.2021	-0.000390167
14.8533	0.00424	1.9963	0.00244	23.9719	0.0214		495.558	0.00996	432.914	0.01742	17.6544	0.02047		-52.9101	4.49651e-05	-57.0416	0.000231001	-48.044	-0.00039017
14.8932	0.0042	2.0065	0.003	24.1715	0.02131		496.406	0.00996	433.806	0.01742	17.7174	0.02048		-52.9	4.49651e-05	-56.9	0.000231001	-47.886	-0.000390172
14.9332	0.00463	2.0167	0.00412	24.3712	0.02121		497.254	0.00996	434.698	0.01742	17.7498	0.02049		-52.7512	4.49651e-05	-56.8828	0.000231001	-47.728	-0.000390175
14.9731	0.00481	2.0269	0.0048	24.5707	0.02185		498.102	0.00996	435.59	0.01742	17.7805	0.0205		-52.5923	4.49651e-05	-56.7239	0.000231001	-47.5699	-0.000390178
15.013	0.00493	2.037	0.00455	24.7702	0.02181		498.95	0.00996	436.481	0.01742	17.8435	0.02052		-52.4335	4.49651e-05	-56.565	0.000231001	-47.4119	-0.000390182
15.0529	0.00515	2.0472	0.00256	24.9696	0.02132		499.797	0.00996	437.373	0.01742	17.9065	0.02053		-52.2746	4.49651e-05	-56.4061	0.000231001	-47.2539	-0.000390185
15.0928	0.0054	2.0574	0.00231	25.169	0.02203		500.645	0.00996	438.265	0.01742	17.9515	0.02054		-52.1157	4.49651e-05	-56.2473	0.000231001	-47.0958	-0.000390188
15.1327	0.00467	2.0676	0.00307	25.3683	0.02182		501.493	0.00997	439.157	0.01742	17.9695	0.02055		-51.9568	4.49651e-05	-56.0884	0.000231001	-46.9378	-0.000390192
15.1726	0.00446	2.0777	0.00376	25.5676	0.0216		502.341	0.00997	440.048	0.01742	18.0325	0.02056		-51.798	4.49651e-05	-55.9295	0.000231001	-46.8	-0.000390195
15.2125	0.00513	2.0879	0.003	25.7668	0.02205		503.189	0.00997	440.94	0.01742	18.0955	0.02058		-51.6391	4.49651e-05	-55.7706	0.000231001	-46.7798	-0.000390195
15.2524	0.00437	2.0981	0.00276	25.9659	0.02196		504.037	0.00997	441.832	0.01742	18.1532	0.0206		-51.4802	4.49651e-05	-55.6118	0.000231001	-46.6217	-0.000390199
15.2924	0.00424	2.1083	0.00396	26.165	0.02244		504.885	0.00997	442.724	0.01742	18.1585	0.0206		-51.3213	4.49651e-05	-55.4529	0.000231001	-46.4637	-0.000390203
15.3323	0.00436	2.1184	0.00471	26.364	0.02238		505.733	0.00997	443.615	0.01743	18.2215	0.02061		-51.1624	4.49651e-05	-55.294	0.000231001	-46.3057	-0.000390207
15.3722	0.00454	2.1286	0.00469	26.5629	0.02169		506.581	0.00997	444.507	0.01743	18.2845	0.02063		-51.0035	4.49651e-05	-55.1351	0.000231001	-46.1476	-0.000390211
15.4121	0.005	2.1388	0.00403	26.7618	0.02136		507.429	0.00997	445.399	0.01743	18.3475	0.02064		-50.8447	4.49651e-05	-54.9762	0.000231001	-45.9896	-0.000390215
15.452	0.0051	2.149	0.00353	26.9606	0.02241		508.277	0.00997	446.291	0.01743	18.3548	0.02065		-50.8	4.49651e-05	-54.9	0.000231001	-45.8316	-0.00039022
15.4919	0.00493	2.1592	0.00129	27.1594	0.02195		509.125	0.00997	447.182	0.01743	18.4105	0.02066		-50.6858	4.49651e-05	-54.8174	0.000231001	-45.6735	-0.000390224
15.5318	0.00496	2.1694	0.0021	27.3581	0.02082		509.973	0.00997	448.074	0.01743	18.4735	0.02067		-50.5269	4.49651e-05	-54.6585	0.000231001	-45.5155	-0.000390229
15.5718	0.00521	2.1796	0.00422	27.5568	0.02139		510.82	0.00997	448.966	0.01743	18.5365	0.02069		-50.368	4.49651e-05	-54.4996	0.000231001	-45.3575	-0.000390234
15.6117	0.00511	2.1897	0.00427	27.7554	0.02199		511.668	0.00997	449.858	0.01743	18.5563	0.0207		-50.2092	4.49651e-05	-54.3407	0.000231001	-45.1994	-0.000390239
15.6516	0.00433	2.1999	0.00326	27.954	0.0228		512.516	0.00997	450.749	0.01743	18.5996	0.02071		-50.0503	4.49651e-05	-54.1819	0.000231001	-45.0414	-0.000390244
15.6915	0.00389	2.2101	0.00357	28.1524	0.02292		513.364	0.00997	451.641	0.01743	18.6626	0.02072		-49.8914	4.49651e-05	-54.023	0.000231001	-44.8834	-0.00039025
15.7314	0.00414	2.2203	0.0054	28.3509	0.02213		514.212	0.00997	452.533	0.01743	18.7256	0.02074		-49.7325	4.49651e-05	-53.8641	0.000231001	-44.8	-0.000390253
15.7713	0.00402	2.2305	0.00325	28.5493	0.02122		515.06	0.00997	453.425	0.01743	18.7577	0.02074		-49.5736	4.49651e-05	-53.7052	0.000231001	-44.7253	-0.000390255
15.8113	0.00447	2.2407	0.00183	28.7476	0.02214		515.908	0.00997	454.316	0.01743	18.7886	0.02075		-49.4148	4.49651e-05	-53.5463	0.000231001	-44.5673	-0.000390261
15.8512	0.00463	2.2509	0.00437	28.9458	0.02222		516.756	0.00997	455.208	0.01743	18.8516	0.02077		-49.2559	4.49651e-05	-52.9	0.000231001	-44.4093	-0.000390267
15.8911	0.00501	2.2611	0.00461	29.1441	0.02241		517.604	0.00997	456.1	0.01743	18.9146	0.02078		-49.097	4.49651e-05	-50.8	0.000231001	-44.2512	-0.000390273
15.931	0.00443	2.2713	0.00311	29.3422	0.02299		518.452	0.00997	456.992	0.01744	18.9591	0.02079		-48.9381	4.49651e-05	-48.8	0.000231001	-44.0932	-0.00039028
15.9709	0.00435	2.2815	0.00308	29.5403	0.02291		519.3	0.00997	457.883	0.01744	18.9776	0.0208		-48.8	4.49651e-05	-46.8	0.000231001	-43.9352	-0.000390286
16.0108	0.00445	2.2916	0.00136	29.7384	0.0226		520.148	0.00997	458.775	0.01744	19.0406	0.02081		-48.7792	4.49651e-05	-44.7	0.000231001	-43.7771	-0.000390293
16.0508	0.00388	2.3018	0.00232	29.9364	0.02286		520.996	0.00997	459.667	0.01744	19.1036	0.02083		-48.6204	4.49651e-05	-42.7	0.000231001	-43.6191	-0.0003903
16.0907	0.0042	2.312	0.00287	30.1343	0.02256		521.844	0.00997	460.559	0.01744	19.1604	0.02084		-48.4615	4.49651e-05	-40.7	0.000231001	-43.4611	-0.000390308
16.1306	0.00414	2.3222	0.00189	30.3322	0.02287		522.691	0.00997	461.45	0.01744	19.1666	0.02084		-48.3026	4.49651e-05	-38.6	0.000231001	-43.303	-0.000390315
16.1705	0.00432	2.3324	0.00317	30.53	0.02294		523.539	0.00997	462.342	0.01744	19.2296	0.02086		-48.1437	4.49651e-05	-36.6	0.000231001	-43.145	-0.000390323
16.2104	0.00462	2.3426	0.00426	30.7278	0.02286		524.387	0.00997	463.234	0.01744	19.2926	0.02087		-47.9849	4.49651e-05	-34.5	0.000231001	-42.987	-0.000390332
16.2503	0.00474	2.3528	0.00203	30.9256	0.02219		525.235	0.00997	464.126	0.01744	19.3556	0.02088		-47.826	4.49651e-05	-32.5	0.000231001	-42.8289	-0.00039034
16.2902	0.00473	2.363	0.00245	31.1232	0.02209		526.083	0.00997	465.018	0.01744	19.3617	0.02089		-47.6671	4.49651e-05	-30.5	0.000231001	-42.8	-0.000390342
16.3301	0.00476	2.3732	0.000813398	31.3209	0.02244		526.931	0.00997	465.909	0.01744	19.4186	0.0209		-47.5082	4.49651e-05	-28.4	0.000231001	-42.6709	-0.000390349
16.3701	0.00445	2.3834	-3.36724e-05	31.5185	0.02293		527.779	0.00997	466.801	0.01744	19.4817	0.02091		-47.3493	4.49651e-05	-26.4	0.000231001	-42.5129	-0.000390358
16.41	0.00445	2.3936	0.00176	31.716	0.02278		528.627	0.00997	467.693	0.01744	19.5447	0.02093		-47.1905	4.49651e-05	-24.4	0.000231001	-42.3548	-0.000390367
16.4499	0.00492	2.4038	0.00314	31.9135	0.02247		529.475	0.00997	468.585	0.01744	19.5628	0.02093		-47.0316	4.49651e-05	-22.3	0.000231001	-42.1968	-0.000390377
16.4898	0.00465	2.414	0.00391	32.1109	0.02289		530.323	0.00997	469.476	0.01744	19.6077	0.02094		-46.8727	4.49651e-05	-20.3	0.000231001	-42.0388	-0.000390387
16.5297	0.0045	2.4242	0.00421	32.3083	0.02271		531.171	0.00997	470.368	0.01744	19.6707	0.02096		-46.8	4.49651e-05	-18.3	0.000231001	-41.8807	-0.000390397
16.5696	0.00438	2.4344	0.00223	32.5056	0.02246		532.019	0.00997	471.26	0.01744	19.7337	0.02097		-46.7138	4.49651e-05	-17.3222	0.000231001	-41.7227	-0.000390408
16.6095	0.0045	2.4446	0.00332	32.7029	0.0226		532.867	0.00997	472.152	0.01744	19.7639	0.02098		-46.5549	4.49651e-05	-17.1634	0.000231001	-41.5646	-0.000390419
16.6494	0.00468	2.4548	0.00431	32.9001	0.02241		533.715	0.00997	473.043	0.01744	19.7967	0.02098		-46.3961	4.49651e-05	-17.0045	0.000231001	-41.4066	-0.000390431
16.6893	0.00473	2.465	0.00384	33.0973	0.02242		534.562	0.00997	473.935	0.01745	19.8597	0.021		-46.2372	4.49651e-05	-16.8456	0.000231001	-41.2486	-0.000390443
16.7292	0.00475	2.4752	0.00507	33.2944	0.02313		535.41	0.00997	474.827	0.01745	19.9227	0.02101		-46.0783	4.49651e-05	-16.6867	0.000231001	-41.0905	-0.000390455
16.7691	0.00436	2.4854	0.00402	33.4915	0.02393		536.258	0.00997	475.719	0.01745	19.965	0.02102		-45.9194	4.49651e-05	-16.5279	0.000231001	-40.9325	-0.000390468
16.8091	0.00428	2.4956	0.00204	33.6885	0.02403		537.106	0.00997	476.61	0.01745	19.9857	0.02103		-45.7606	4.49651e-05	-16.369	0.000231001	-40.7745	-0.000390481
16.849	0.00457	2.5058	0.00474	33.8855	0.02356		537.954	0.00997	477.502	0.01745	20.0487	0.02104		-45.6017	4.49651e-05	-16.2101	0.000231001	-40.7	-0.000390487
16.8889	0.00453	2.516	0.00702	34.0824	0.02316		538.802	0.00997	478.394	0.01745	20.1117	0.02105		-45.4428	4.49651e-05	-16.2	0.000231001	-40.6164	-0.000390494
16.9288	0.00393	2.5262	0.00673	34.2793	0.0237		539.65	0.00997	479.286	0.01745	20.166	0.02107		-45.2839	4.49651e-05	-16.0512	0.000231001	-40.4584	-0.000390508
16.9687	0.00424	2.5364	0.00555	34.4761	0.02315		540.498	0.00997	480.177	0.01745	20.1747	0.02107		-45.125	4.49651e-05	-15.8923	0.000231001	-40.3004	-0.000390523
17.0086	0.00438	2.5466	0.00539	34.6729	0.02295		541.346	0.00997	481.069	0.01745	20.2377	0.02108		-44.9662	4.49651e-05	-15.8853	0.000231001	-40.1423	-0.000390538
17.0485	0.00449	2.5568	0.00428	34.8697	0.02282		542.194	0.00997	481.961	0.01745	20.3008	0.02109		-44.8073	4.49651e-05	-15.7335	0.000231001	-39.9843	-0.000390554
17.0884	0.00495	2.567	0.00343	35.0664	0.02297		543.042	0.00997	482.853	0.01745	20.3638	0.02111		-44.7	4.49651e-05	-15.6685	0.000231001	-39.8263	-0.00039057
17.2422	0.00495	2.5772	0.00437	35.263	0.02291		543.89	0.00997	483.744	0.01745	20.3669	0.02111		-44.6484	4.49651e-05	-15.5746	0.000231001	-39.6682	-0.000390587
17.4442	0.00502	2.5873	0.00541	35.4596	0.02314		544.738	0.00997	484.636	0.01745	20.4268	0.02112		-44.4895	4.49651e-05	-15.4518	0.000231001	-39.5102	-0.000390604
17.6461	0.00514	2.5975	0.00247	35.6562	0.02378		545.586	0.00997	485.528	0.01745	20.4898	0.02113		-44.3306	4.49651e-05	-15.4157	0.000231001	-39.3522	-0.000390622
17.848	0.00521	2.6077	0.00115	35.8527	0.0239		546.433	0.00997	486.42	0.01745	20.5528	0.02115		-44.1718	4.49651e-05	-15.2568	0.000231001	-39.1941	-0.00039064
18.0498	0.0051	2.6179	0.00257	36.0492	0.02375		547.281	0.00997	487.311	0.01745	20.5677	0.02115		-44.0129	4.49651e-05	-15.2352	0.000231001	-39.0361	-0.00039066
18.2515	0.00504	2.6281	0.00495	36.2456	0.02459		548.129	0.00997	488.203	0.01745	20.6158	0.02116		-43.854	4.49651e-05	-15.098	0.000231001	-38.8781	-0.000390679
18.4532	0.00517	2.6383	0.00516	36.442	0.02366		548.977	0.00997	489.095	0.01745	20.6788	0.02117		-43.6951	4.49651e-05	-15.0187	0.000231001	-38.72	-0.0003907
18.6548	0.00502	2.6485	0.00326	36.6384	0.02268		549.825	0.00997	489.987	0.01745	20.7418	0.02119		-43.5363	4.49651e-05	-14.9391	0.000231001	-38.7	-0.000390703
18.8563	0.00488	2.6587	0.00196	36.8347	0.02097		550.673	0.00997	490.878	0.01745	20.7685	0.02119		-43.3774	4.49651e-05	-14.8023	0.000231001	-38.562	-0.000390721
19.0577	0.00528	2.6689	0.00251	37.0309	0.02145		551.521	0.00997	491.77	0.01745	20.8048	0.0212		-43.2185	4.49651e-05	-14.7802	0.000231001	-38.404	-0.000390743
19.2591	0.0053	2.6791	0.00216	37.2271	0.0221		552.369	0.00997	492.662	0.01745	20.8678	0.02121		-43.0596	4.49651e-05	-14.6213	0.000231001	-38.2459	-0.000390766
19.4604	0.00521	2.6893	0.00196	37.4233	0.02319		553.217	0.00997	493.554	0.01745	20.9308	0.02123		-42.9007	4.49651e-05	-14.586	0.000231001	-38.0879	-0.000390789
19.6617	0.00508	2.6995	0.000741844	37.6194	0.02339		554.065	0.00997	494.445	0.01745	20.9692	0.02123		-42.7419	4.49651e-05	-14.4624	0.000231001	-37.9299	-0.000390814
19.8628	0.00542	2.7097	-0.000589267	37.8155	0.02371		554.913	0.00997	495.337	0.01746	20.9938	0.02124		-42.7	4.49651e-05	-14.3699	0.000231001	-37.7718	-0.000390839
20.0639	0.00538	2.7199	0.000623991	38.0116	0.02415		555.761	0.00997	496.229	0.01746	21.0568	0.02125		-42.583	4.49651e-05	-14.3036	0.000231001	-37.6138	-0.000390865
20.265	0.00547	2.73	0.00186	38.2076	0.02297		556.609	0.00997	497.121	0.01746	21.1198	0.02126		-42.4241	4.49651e-05	-14.1539	0.000231001	-37.4558	-0.000390892
20.466	0.00536	2.7402	0.00304	38.4035	0.02137		557.457	0.00997	498.012	0.01746	21.1698	0.02127		-42.2652	4.49651e-05	-14.1447	0.000231001	-37.2977	-0.00039092
20.6669	0.00506	2.7504	0.00224	38.5995	0.02262		558.304	0.00997	498.904	0.01746	21.1828	0.02128		-42.1063	4.49651e-05	-13.9858	0.000231001	-37.1397	-0.000390949
20.8677	0.00493	2.7606	0.00303	38.7953	0.02305		559.152	0.00997	499.796	0.01746	21.2459	0.02129		-41.9475	4.49651e-05	-13.9379	0.000231001	-36.9817	-0.000390978
21.0685	0.005	2.7708	0.00382	38.9912	0.02288		560	0.00997	500.688	0.01746	21.3089	0.0213		-41.7886	4.49651e-05	-13.8269	0.000231001	-36.8236	-0.000391009
21.2692	0.00494	2.781	0.00319	39.187	0.02221		560.848	0.00997	501.579	0.01746	21.3704	0.02131		-41.6297	4.49651e-05	-13.7221	0.000231001	-36.6656	-0.000391041
21.4698	0.00531	2.7911	0.00505	39.3827	0.02147		561.696	0.00997	502.471	0.01746	21.3719	0.02131		-41.4708	4.49651e-05	-13.668	0.000231001	-36.6	-0.000391055
21.6704	0.00547	2.8013	0.00442	39.5785	0.023		562.544	0.00997	503.363	0.01746	21.4349	0.02133		-41.312	4.49651e-05	-13.5092	0.000231001	-36.5076	-0.000391074
21.8709	0.00546	2.8115	0.00246	39.7742	0.0233		563.392	0.00997	504.255	0.01746	21.4979	0.02134		-41.1531	4.49651e-05	-13.5064	0.000231001	-36.3495	-0.000391109
22.0713	0.00534	2.8217	0.00246	39.9698	0.02314		564.24	0.00997	505.146	0.01746	21.5609	0.02135		-40.9942	4.49651e-05	-13.3503	0.000231001	-36.1915	-0.000391144
22.2717	0.00541	2.8319	0.00455	40.1654	0.02348		565.088	0.00997	506.038	0.01746	21.5709	0.02135		-40.8353	4.49651e-05	-13.2908	0.000231001	-36.0335	-0.000391181
22.472	0.00562	2.842	0.00562	40.361	0.02428		565.936	0.00997	506.93	0.01746	21.6239	0.02136		-40.7	4.49651e-05	-13.1914	0.000231001	-35.8754	-0.000391219
22.6722	0.00559	2.8522	0.00559	40.5565	0.02327		566.784	0.00997	507.822	0.01746	21.6869	0.02138		-40.6764	4.49651e-05	-13.0753	0.000231001	-35.7174	-0.000391258
22.8724	0.00545	2.8624	0.004	40.752	0.02292		567.632	0.00997	508.713	0.01746	21.7499	0.02139		-40.5175	4.49651e-05	-13.0325	0.000231001	-35.5594	-0.000391298
23.0725	0.00586	2.8726	0.00328	40.9475	0.02355		568.48	0.00997	509.605	0.01746	21.7713	0.02139		-40.3587	4.49651e-05	-12.8737	0.000231001	-35.4013	-0.00039134
23.2726	0.00574	2.8827	0.00449	41.1429	0.02325		569.328	0.00997	510.497	0.01746	21.8129	0.0214		-40.1998	4.49651e-05	-12.8599	0.000231001	-35.2433	-0.000391384
23.4726	0.00523	2.8929	0.00535	41.3383	0.02266		570.175	0.00997	511.389	0.01746	21.8759	0.02141		-40.0409	4.49651e-05	-12.7148	0.000231001	-35.0853	-0.000391429
23.6725	0.00532	2.9031	0.00529	41.5336	0.02234		571.023	0.00997	512.28	0.01746	21.9389	0.02142		-39.882	4.49651e-05	-12.6447	0.000231001	-34.9272	-0.000391475
23.8723	0.00568	2.9132	0.00483	41.7289	0.02288		571.871	0.00997	513.172	0.01746	21.9717	0.02143		-39.7232	4.49651e-05	-12.5559	0.000231001	-34.7692	-0.000391523
24.0721	0.00547	2.9234	0.00286	41.9242	0.02294		572.719	0.00997	514.064	0.01746	22.002	0.02144		-39.5643	4.49651e-05	-12.4295	0.000231001	-34.6112	-0.000391573
24.2719	0.00512	2.9336	0.00176	42.1194	0.02412		573.567	0.00997	514.956	0.01746	22.065	0.02145		-39.4054	4.49651e-05	-12.397	0.000231001	-34.6	-0.000391577
24.4715	0.0055	2.9437	0.00381	42.3146	0.0246		574.415	0.00997	515.847	0.01746	22.128	0.02146		-39.2465	4.49651e-05	-12.2381	0.000231001	-34.4531	-0.000391625
24.6712	0.00578	2.9539	0.00307	42.5098	0.02414		575.263	0.00997	516.739	0.01746	22.172	0.02147		-39.0876	4.49651e-05	-12.2144	0.000231001	-34.2951	-0.000391678
24.8707	0.00564	2.964	0.00155	42.705	0.02369		576.111	0.00997	517.631	0.01746	22.191	0.02147		-38.9288	4.49651e-05	-12.0793	0.000231001	-34.1371	-0.000391733
25.0702	0.00577	2.9742	0.0029	42.9001	0.02406		576.959	0.00997	518.523	0.01746	22.254	0.02148		-38.7699	4.49651e-05	-11.9995	0.000231001	-33.979	-0.00039179
25.2696	0.00552	2.9844	0.00381	43.0951	0.02364		577.807	0.00997	519.414	0.01746	22.317	0.02149		-38.611	4.49651e-05	-11.9204	0.000231001	-33.821	-0.000391849
25.469	0.00554	2.9945	0.00456	43.2902	0.02389		578.655	0.00997	520.306	0.01746	22.3722	0.0215		-38.6	4.49651e-05	-11.7847	0.000231001	-33.6629	-0.00039191
25.6683	0.00559	3.0047	0.00419	43.4852	0.02385		579.503	0.00997	521.198	0.01746	22.38	0.02151		-38.4521	4.49651e-05	-11.7615	0.000231001	-33.5049	-0.000391973
25.8676	0.00596	3.0148	0.00457	43.6801	0.02342		580.351	0.00997	522.09	0.01747	22.443	0.02152		-38.2933	4.49651e-05	-11.6026	0.000231001	-33.3469	-0.000392039
26.0668	0.00595	3.025	0.00505	43.8751	0.02325		581.199	0.00997	522.981	0.01747	22.506	0.02153		-38.1344	4.49651e-05	-11.5699	0.000231001	-33.1888	-0.000392106
26.2659	0.00604	3.0351	0.00356	44.07	0.02395		582.046	0.00997	523.873	0.01747	22.569	0.02154		-37.9755	4.49651e-05	-11.4438	0.000231001	-33.0308	-0.000392176
26.465	0.00586	3.0453	0.00146	44.2649	0.02479		582.894	0.00997	524.765	0.01747	22.5724	0.02154		-37.8166	4.49651e-05	-11.3553	0.000231001	-32.8728	-0.000392249
26.664	0.00573	3.0554	0.00138	44.4597	0.0243		583.742	0.00997	525.657	0.01747	22.632	0.02155		-37.6577	4.49651e-05	-11.2849	0.000231001	-32.7147	-0.000392324
26.8629	0.00529	3.0655	0.00473	44.6545	0.02469		584.59	0.00997	526.548	0.01747	22.695	0.02156		-37.4989	4.49651e-05	-11.1408	0.000231001	-32.6	-0.00039238
27.0618	0.00554	3.0757	0.00557	44.8493	0.02455		585.438	0.00997	527.44	0.01747	22.758	0.02157		-37.34	4.49651e-05	-11.126	0.000231001	-32.5567	-0.000392401
27.2606	0.00571	2.8827	0.00461	45.0441	0.024		586.286	0.00997	528.332	0.01747	22.7725	0.02158		-37.1811	4.49651e-05	-10.9671	0.000231001	-32.3987	-0.000392482
27.4594	0.00574	2.9025	0.00484	45.2388	0.02359		587.134	0.00997	529.224	0.01747	22.821	0.02159		-37.0222	4.49651e-05	-10.9264	0.000231001	-32.2406	-0.000392565
27.6581	0.00583	2.9224	0.00472	45.4335	0.02297		587.982	0.00997	530.115	0.01747	22.884	0.0216		-36.8633	4.49651e-05	-10.8082	0.000231001	-32.0826	-0.00039265
27.8568	0.00596	2.9422	0.00363	45.6281	0.02271		588.83	0.00997	531.007	0.01747	22.9471	0.02161		-36.7045	4.49651e-05	-10.7121	0.000231001	-31.9246	-0.000392739
28.0554	0.00573	2.962	0.00288	45.8228	0.02332		589.678	0.00997	531.899	0.01747	22.9726	0.02161		-36.6	4.49651e-05	-10.6494	0.000231001	-31.7665	-0.000392831
28.254	0.00565	2.9818	0.00239	46.0174	0.02315		590.526	0.00997	532.791	0.01747	23.0101	0.02162		-36.5456	4.49651e-05	-10.4979	0.000231001	-31.6085	-0.000392926
28.4524	0.0057	3.0016	0.00129	46.212	0.0231		591.374	0.00997	533.682	0.01747	23.0731	0.02163		-36.3867	4.49651e-05	-10.4905	0.000231001	-31.4505	-0.000393025
28.6509	0.00617	3.0215	0.00165	46.4065	0.02392		592.222	0.00997	534.574	0.01747	23.1361	0.02164		-36.2278	4.49651e-05	-10.3316	0.000231001	-31.2924	-0.000393127
28.8493	0.00649	3.0413	0.00269	46.601	0.02481		593.07	0.00997	535.466	0.01747	23.1726	0.02165		-36.069	4.49651e-05	-10.2838	0.000231001	-31.1344	-0.000393232
29.0476	0.00629	3.0611	0.00322	46.7955	0.02471		593.917	0.00997	536.358	0.01747	23.1991	0.02165		-35.9101	4.49651e-05	-10.1727	0.000231001	-30.9764	-0.000393341
29.2458	0.00621	3.081	0.00371	46.99	0.02382		594.765	0.00997	537.249	0.01747	23.2621	0.02166		-35.7512	4.49651e-05	-10.0698	0.000231001	-30.8183	-0.000393454
29.4441	0.00623	3.1008	0.00405	47.1844	0.02348		595.613	0.00997	538.141	0.01747	23.3251	0.02167		-35.5923	4.49651e-05	-10.0139	0.000231001	-30.6603	-0.000393571
29.6422	0.00631	3.1207	0.00346	47.3788	0.02315		596.461	0.00997	539.033	0.01747	23.3725	0.02168		-35.4334	4.49651e-05	-9.8559	0.000231001	-30.5023	-0.000393691
29.8403	0.0062	3.1405	0.00368	47.5732	0.02285		597.309	0.00997	539.925	0.01747	23.3881	0.02168		-35.2745	4.49651e-05	-9.85498	0.000231001	-30.5	-0.000393693
30.0384	0.00583	3.1604	0.00362	47.7675	0.02242		598.157	0.00997	540.816	0.01747	23.4511	0.02169		-35.1157	4.49651e-05	-9.69611	0.000231001	-30.3442	-0.000393816
30.2364	0.0057	3.1802	0.00346	47.9619	0.02276		599.005	0.00997	541.708	0.01747	23.5141	0.0217		-34.9568	4.49651e-05	-9.6422	0.000231001	-30.1862	-0.000393946
30.4343	0.00595	3.2001	0.00458	48.1562	0.02206		599.853	0.00998	542.6	0.01747	23.5723	0.02171		-34.7979	4.49651e-05	-9.53723	0.000231001	-30.0282	-0.000394079
30.6322	0.00641	3.22	0.0061	48.3504	0.02256		600.701	0.00998	543.492	0.01747	23.5771	0.02172		-34.639	4.49651e-05	-9.4285	0.000231001	-29.8701	-0.000394218
30.83	0.00658	3.2398	0.00507	48.5447	0.02301		601.549	0.00998	544.383	0.01747	23.6401	0.02173		-34.5	4.49651e-05	-9.37835	0.000231001	-29.7121	-0.000394361
31.0278	0.00625	3.2597	0.00408	48.7389	0.02346		602.397	0.00998	545.275	0.01747	23.7032	0.02174		-34.4802	4.49651e-05	-9.21947	0.000231001	-29.5541	-0.000394509
31.2256	0.00584	3.2796	0.00283	48.9331	0.02343		603.245	0.00998	546.167	0.01747	23.7661	0.02175		-34.3213	4.49651e-05	-9.215	0.000231001	-29.396	-0.000394663
31.4232	0.0058	3.2995	0.00317	49.1273	0.024		604.093	0.00998	547.059	0.01747	23.7721	0.02175		-34.1624	4.49651e-05	-9.06059	0.000231001	-29.238	-0.000394821
31.6209	0.00609	3.3194	0.00376	49.3214	0.02426		604.941	0.00998	547.951	0.01747	23.8292	0.02176		-34.0035	4.49651e-05	-9.0015	0.000231001	-29.08	-0.000394985
31.8185	0.00655	3.3393	0.00315	49.5156	0.02368		605.788	0.00998	548.842	0.01747	23.8922	0.02177		-33.8446	4.49651e-05	-8.90172	0.000231001	-28.9219	-0.000395155
32.016	0.0065	3.3592	0.00307	49.7097	0.02312		606.636	0.00998	549.734	0.01747	23.9552	0.02178		-33.6858	4.49651e-05	-8.7882	0.000231001	-28.7639	-0.000395331
32.2135	0.00634	3.3791	0.00312	49.9038	0.02432		607.484	0.00998	550.626	0.01747	23.9719	0.02178		-33.5269	4.49651e-05	-8.74284	0.000231001	-28.6059	-0.000395513
32.4109	0.00655	3.399	0.00232	50.0978	0.02416		608.332	0.00998	551.518	0.01747	24.0182	0.02179		-33.368	4.49651e-05	-8.58396	0.000231001	-28.5	-0.000395638
32.6083	0.00685	3.4189	0.00207	50.2919	0.02406		609.18	0.00998	552.409	0.01747	24.0812	0.0218		-33.2091	4.49651e-05	-8.5749	0.000231001	-28.4478	-0.000395701
32.8056	0.0064	3.4388	0.00373	50.4859	0.02365		610.028	0.00998	553.301	0.01747	24.1442	0.02181		-33.0502	4.49651e-05	-8.42508	0.000231001	-28.2898	-0.000395895
33.0029	0.00594	3.4587	0.00441	50.6799	0.02314		610.876	0.00998	554.193	0.01747	24.1715	0.02181		-32.8914	4.49651e-05	-8.3618	0.000231001	-28.1318	-0.000396097
33.2001	0.00597	3.4786	0.00466	50.8739	0.02315		611.724	0.00998	555.085	0.01747	24.2072	0.02182		-32.7325	4.49651e-05	-8.26621	0.000231001	-27.9737	-0.000396305
33.3973	0.00633	3.4985	0.00521	51.0678	0.02299		612.572	0.00998	555.976	0.01747	24.2702	0.02183		-32.5736	4.49651e-05	-8.1487	0.000231001	-27.8157	-0.000396521
33.5944	0.00624	3.5185	0.00417	51.2617	0.02399		613.42	0.00998	556.868	0.01747	24.3332	0.02184		-32.5	4.49651e-05	-8.10733	0.000231001	-27.6577	-0.000396744
33.7915	0.00643	3.5384	0.00344	51.4556	0.02361		614.268	0.00998	557.76	0.01747	24.3712	0.02184		-32.4147	4.49651e-05	-7.94845	0.000231	-27.4996	-0.000396975
33.9885	0.00653	3.5583	0.00265	51.6495	0.02382		615.116	0.00998	558.652	0.01747	24.3962	0.02185		-32.2559	4.49651e-05	-7.9358	0.000231	-27.3416	-0.000397213
34.1855	0.00608	3.5783	0.00359	51.8434	0.02422		615.964	0.00998	559.543	0.01748	24.4592	0.02186		-32.097	4.49651e-05	-7.78957	0.000231	-27.1836	-0.00039746
34.3824	0.00598	3.5982	0.0035	52.0373	0.02455		616.812	0.00998	560.435	0.01748	24.5222	0.02187		-31.9381	4.49651e-05	-7.723	0.000231	-27.0255	-0.000397716
34.5793	0.00619	3.6182	0.00371	52.2311	0.02439		617.659	0.00998	561.327	0.01748	24.5707	0.02187		-31.7792	4.49651e-05	-7.6307	0.000231	-26.8675	-0.000397981
34.7761	0.00635	3.6381	0.00417	52.4249	0.02497		618.507	0.00998	562.219	0.01748	24.5852	0.02188		-31.6203	4.49651e-05	-7.5103	0.000231	-26.7095	-0.000398254
34.9729	0.00645	3.6581	0.00378	52.6187	0.02436		619.355	0.00998	563.11	0.01748	24.6483	0.02189		-30.5	4.49651e-05	-7.47182	0.000231	-26.5514	-0.000398538
35.1697	0.00611	3.678	0.00318	52.8125	0.02431		620.203	0.00998	564.002	0.01748	24.7113	0.0219		-28.4	4.49651e-05	-7.31294	0.000230999	-26.5	-0.000398632
35.3664	0.00617	3.698	0.00457	53.0063	0.02391		621.051	0.00998	564.894	0.01748	24.7702	0.02191		-26.4	4.49651e-05	-7.2976	0.000230999	-26.3934	-0.000398831
35.563	0.00624	3.7179	0.00607	53.2	0.02439		621.899	0.00998	565.786	0.01748	24.7743	0.02191		-24.4	4.49651e-05	-7.15406	0.000230998	-26.2353	-0.000399134
35.7596	0.00631	3.7379	0.00537	53.3937	0.02388		622.747	0.00998	566.677	0.01748	24.8373	0.02192		-22.3	4.49651e-05	-7.0851	0.000230998	-26.0773	-0.000399447
35.9562	0.00643	3.7579	0.00579	53.5875	0.02282		623.595	0.00998	567.569	0.01748	24.9003	0.02193		-21.7699	4.49651e-05	-6.99518	0.000230997	-25.9193	-0.000399772
36.1527	0.00641	3.7778	0.00599	53.7811	0.02291		624.443	0.00998	568.461	0.01748	24.9633	0.02193		-21.611	4.49651e-05	-6.8727	0.000230996	-25.7612	-0.000400108
36.3492	0.00655	3.7978	0.00568	53.9748	0.02322		625.291	0.00998	569.353	0.01748	24.9696	0.02194		-21.4521	4.49651e-05	-6.83631	0.000230996	-25.6032	-0.000400455
36.5456	0.00661	3.8178	0.00534	54.1685	0.02309		626.139	0.00998	570.244	0.01748	25.0263	0.02194		-21.2932	4.49651e-05	-6.67743	0.000230993	-25.4452	-0.000400815
36.742	0.00678	3.8378	0.00603	54.3621	0.02336		626.987	0.00998	571.136	0.01748	25.0893	0.02195		-21.1343	4.49651e-05	-6.6604	0.000230993	-25.2871	-0.000401187
36.9384	0.00664	3.8578	0.00649	54.5558	0.02399		627.835	0.00998	572.028	0.01748	25.1523	0.02196		-20.9755	4.49651e-05	-6.51855	0.00023099	-25.1291	-0.000401571
37.1347	0.00644	3.8777	0.00614	54.7494	0.02406		628.683	0.00998	572.92	0.01748	25.169	0.02197		-20.8166	4.49651e-05	-6.4482	0.000230988	-24.9711	-0.00040197
37.3309	0.00636	3.8977	0.0062	54.943	0.0232		629.53	0.00998	573.811	0.01748	25.2153	0.02197		-20.6577	4.49651e-05	-6.35967	0.000230986	-24.813	-0.000402382
37.5271	0.00591	3.9177	0.00374	55.1366	0.02331		630.378	0.00998	574.703	0.01748	25.2783	0.02198		-20.4988	4.49651e-05	-6.2361	0.000230981	-24.655	-0.000402808
37.7233	0.00585	3.9377	0.00435	55.3302	0.02363		631.226	0.00998	575.595	0.01748	25.3413	0.02199		-20.34	4.49651e-05	-6.2008	0.000230979	-24.497	-0.000403249
37.9194	0.00634	3.9577	0.00551	55.5237	0.02385		632.074	0.00998	576.487	0.01748	25.3683	0.02199		-20.3	4.49651e-05	-6.04192	0.00023097	-24.4	-0.000403527
38.1155	0.00645	3.9777	0.00476	55.7173	0.02295		632.922	0.00998	577.378	0.01748	25.4043	0.022		-20.1811	4.49651e-05	-6.0241	0.000230969	-24.3389	-0.000403705
38.3116	0.00622	3.9977	0.00552	55.9108	0.02249		633.77	0.00998	578.27	0.01748	25.4673	0.02201		-20.0222	4.49651e-05	-5.88304	0.000230957	-24.1809	-0.000404178
38.5076	0.00623	4.0178	0.00509	56.1043	0.02194		634.618	0.00998	579.162	0.01748	25.5304	0.02202		-19.8633	4.49651e-05	-5.8122	0.000230949	-24.0229	-0.000404666
38.7035	0.00677	4.0378	0.00434	56.2978	0.02289		635.466	0.00998	580.054	0.01748	25.5676	0.02202		-19.7044	4.49651e-05	-5.72416	0.000230938	-23.8648	-0.000405172
38.8995	0.00671	4.0578	0.00436	56.4914	0.02332		636.314	0.00998	580.945	0.01748	25.5934	0.02203		-19.5455	4.49651e-05	-5.6004	0.000230917	-23.7068	-0.000405695
39.0953	0.00683	4.0778	0.00359	56.6848	0.02327		637.162	0.00998	581.837	0.01748	25.6564	0.02204		-19.3867	4.49651e-05	-5.56529	0.00023091	-23.5488	-0.000406236
39.2912	0.00679	4.0978	0.00339	56.8783	0.02396		638.01	0.00998	582.729	0.01748	25.7194	0.02204		-19.2278	4.49651e-05	-5.40641	0.000230871	-23.3907	-0.000406796
39.487	0.00659	4.1179	0.00356	57.0718	0.02368		638.858	0.00998	583.621	0.01748	25.7668	0.02205		-19.0689	4.49651e-05	-5.3887	0.000230866	-23.2327	-0.000407375
39.6827	0.00623	4.1379	0.00352	57.2652	0.02343		639.706	0.00998	584.512	0.01748	25.7824	0.02205		-18.91	4.49651e-05	-5.24753	0.000230816	-23.0747	-0.000407975
39.8785	0.00557	4.1579	0.00292	57.4587	0.0242		640.553	0.00998	585.404	0.01748	25.8454	0.02206		-18.7512	4.49651e-05	-5.1771	0.000230784	-22.9166	-0.000408595
40.0742	0.00581	4.178	0.00428	57.6521	0.02445		641.401	0.00998	586.296	0.01748	25.9084	0.02207		-18.5923	4.49651e-05	-5.08865	0.000230736	-22.7586	-0.000409237
40.2698	0.00602	4.198	0.00304	57.8455	0.02467		642.249	0.00998	587.188	0.01748	25.9659	0.02208		-18.4334	4.49651e-05	-4.9655	0.000230651	-22.6006	-0.000409901
40.4654	0.0058	4.218	0.00459	58.039	0.02519		643.097	0.00998	588.079	0.01748	25.9714	0.02208		-18.3	4.49651e-05	-4.92977	0.000230622	-22.4425	-0.000410588
40.661	0.00613	4.2381	0.0059	58.2324	0.02394		643.945	0.00998	588.971	0.01748	26.0344	0.02209		-18.2745	4.49651e-05	-4.7709	0.000230459	-22.4	-0.000410777
40.8565	0.00619	4.2581	0.00616	58.4258	0.02217		644.793	0.00998	589.863	0.01748	26.0974	0.0221		-18.1156	4.49651e-05	-4.7541	0.000230438	-22.2845	-0.000411298
41.052	0.00649	4.2782	0.00494	58.6192	0.02296		645.641	0.00998	590.755	0.01748	26.1604	0.02211		-17.9568	4.49651e-05	-4.61202	0.000230225	-22.1265	-0.000412034
41.2475	0.00613	4.2982	0.00568	58.8125	0.02322		646.489	0.00998	591.646	0.01748	26.165	0.02211		-17.7979	4.49651e-05	-4.5428	0.000230094	-21.9684	-0.000412795
41.4429	0.00621	4.3183	0.00556	59.0059	0.02364		647.337	0.00998	592.538	0.01748	26.2234	0.02212		-17.639	4.49651e-05	-4.45314	0.000229891	-21.8104	-0.000413582
41.6383	0.00658	4.3383	0.00509	59.1993	0.0237		648.185	0.00998	593.43	0.01748	26.2864	0.02212		-17.4801	4.49651e-05	-4.3316	0.000229541	-21.6524	-0.000414397
41.8336	0.00676	4.3584	0.00562	59.3926	0.02305		649.033	0.00998	594.322	0.01748	26.3495	0.02213		-17.3212	4.49651e-05	-4.29426	0.000229413	-21.4943	-0.00041524
42.0289	0.00631	4.3785	0.00484	59.586	0.02461		649.881	0.00998	595.213	0.01748	26.364	0.02213		-17.1624	4.49651e-05	-4.13539	0.000228729	-21.3363	-0.000416112
42.2242	0.00616	4.3985	0.00316	59.7794	0.02501		650.729	0.00998	596.105	0.01748	26.4125	0.02214		-17.0035	4.49651e-05	-4.1205	0.000228652	-21.1782	-0.000417015
42.4194	0.00657	4.4186	0.00275	59.9727	0.02514		651.577	0.00998	596.997	0.01748	26.4755	0.02215		-16.8446	4.49651e-05	-3.97651	0.000227751	-21.0202	-0.000417948
42.6146	0.00667	4.4387	0.0038	60.166	0.02486		652.424	0.00998	597.889	0.01748	26.5385	0.02216		-16.6857	4.49651e-05	-3.9095	0.000227221	-20.8622	-0.000418914
42.8098	0.00658	4.4588	0.00388	60.3593	0.02469		653.272	0.00998	598.78	0.01748	26.5629	0.02216		-16.5269	4.49651e-05	-3.81763	0.000226352	-20.7041	-0.000419914
43.005	0.00613	4.4788	0.0041	60.5527	0.02419		654.12	0.00998	599.672	0.01748	26.6015	0.02217		-16.368	4.49651e-05	-3.6986	0.000224921	-20.5461	-0.000420948
43.2001	0.00621	4.4989	0.00482	60.746	0.02397		654.968	0.00998	600.564	0.01748	26.6645	0.02217		-16.2091	4.49651e-05	-3.65875	0.000224349	-20.4	-0.000421936
43.3951	0.00635	4.519	0.00331	60.9393	0.02453		655.816	0.00998	601.456	0.01748	26.7275	0.02218		-16.2	4.49651e-05	-3.49988	0.000221485	-20.3881	-0.000422018
43.5902	0.00619	4.5391	0.00314	61.1326	0.0256		656.664	0.00998	602.347	0.01748	26.7618	0.02219		-16.1853	4.49651e-05	-3.4878	0.000221223	-20.23	-0.000423125
43.7852	0.00594	4.5592	0.004	61.3259	0.0253		657.512	0.00998	603.239	0.01748	26.7905	0.02219		-16.0502	4.49651e-05	-3.341	0.000217388	-20.072	-0.000424271
43.9801	0.00604	4.5793	0.00451	61.5192	0.0233		658.36	0.00998	604.131	0.01748	26.8535	0.0222		-15.9685	4.49651e-05	-3.2771	0.000215279	-19.914	-0.000425456
44.1751	0.00614	4.5993	0.00542	61.7125	0.02365		659.208	0.00998	605.023	0.01748	26.9165	0.02221		-15.8913	4.49651e-05	-3.18212	0.000211525	-19.7559	-0.000426683
44.37	0.00651	4.6194	0.00481	61.9058	0.02372		660.056	0.00998	605.914	0.01748	26.9606	0.02221		-15.7518	4.49651e-05	-3.0665	0.000205727	-19.5979	-0.000427952
44.5649	0.00684	4.6395	0.005	62.0991	0.02319		660.904	0.00998	606.806	0.01748	26.9795	0.02222		-15.7325	4.49651e-05	-3.02324	0.000203139	-19.4399	-0.000429265
44.7597	0.00703	4.6596	0.00623	62.2924	0.02368		661.752	0.00998	607.698	0.01748	27.0425	0.02222		-15.5736	4.49651e-05	-2.9281	0.000196475	-19.2818	-0.000430623
44.9545	0.00689	4.6797	0.00788	62.4857	0.02436		662.6	0.00998	608.59	0.01748	27.1055	0.02223		-15.5352	4.49651e-05	-2.9089	0.000194948	-19.1238	-0.000432029
45.1493	0.00642	4.6998	0.00643	62.679	0.0236		663.448	0.00998	609.481	0.01748	27.1594	0.02224		-15.4147	4.49651e-05	-2.8897	0.000193353	-18.9658	-0.000433483
45.3441	0.00692	4.7199	0.00563	62.8723	0.02321		664.295	0.00998	610.373	0.01748	27.1685	0.02224		-15.3187	4.49651e-05	-2.8705	0.000191688	-18.8077	-0.000434988
45.5388	0.00695	4.74	0.00664	63.0656	0.02318		665.143	0.00998	611.265	0.01748	27.2315	0.02225		-15.2558	4.49651e-05	-2.86437	0.000191141	-18.6497	-0.000436545
45.7335	0.00694	4.7602	0.00575	63.2589	0.02343		665.991	0.00998	612.157	0.01748	27.2946	0.02226		-15.1023	4.49651e-05	-2.8513	0.00018995	-18.4917	-0.000438155
45.9281	0.00678	4.7803	0.00488	63.4522	0.02338		666.839	0.00998	613.048	0.01748	27.3576	0.02226		-15.0969	4.49651e-05	-2.8321	0.000188134	-18.3336	-0.000439822
46.1228	0.00684	4.8004	0.00571	63.6455	0.0231		667.687	0.00998	613.94	0.01748	27.3581	0.02226		-14.9381	4.49651e-05	-2.8129	0.000186238	-18.3	-0.000440184
46.3174	0.00682	4.8205	0.00647	63.8388	0.02366		668.535	0.00998	614.832	0.01748	27.4206	0.02227		-14.886	4.49651e-05	-2.7937	0.000184259	-18.1756	-0.000441547
46.512	0.00636	4.8406	0.00559	64.0321	0.0239		669.383	0.00998	615.724	0.01748	27.4836	0.02228		-14.7792	4.49651e-05	-2.7746	0.000182202	-18.0176	-0.000443331
46.7065	0.00643	4.8607	0.00502	64.2254	0.02456		670.231	0.00998	616.615	0.01748	27.5466	0.02229		-14.6699	4.49651e-05	-2.7554	0.000180044	-17.8595	-0.000445177
46.901	0.00673	4.8809	0.0052	64.4187	0.02435		671.079	0.00998	617.507	0.01748	27.5568	0.02229		-14.6203	4.49651e-05	-2.7362	0.00017779	-17.7015	-0.000447088
47.0955	0.00682	4.901	0.00614	64.612	0.02359		671.927	0.00998	618.399	0.01748	27.6096	0.02229		-14.4614	4.49651e-05	-2.7171	0.00017545	-17.5435	-0.000449064
47.29	0.00706	4.9211	0.00641	64.8053	0.0234		672.775	0.00998	619.291	0.01748	27.6726	0.0223		-14.4539	4.49651e-05	-2.70549	0.000173976	-17.3854	-0.000451109
47.4844	0.00742	4.9412	0.00513	64.9986	0.02401		673.623	0.00998	620.182	0.01748	27.7356	0.02231		-14.3026	4.49651e-05	-2.6979	0.000172993	-17.2274	-0.000453225
47.6788	0.0074	4.9614	0.00542	65.1919	0.02428		674.471	0.00998	621.074	0.01748	27.7554	0.02231		-14.2379	4.49651e-05	-2.6787	0.000170427	-17.0694	-0.000455414
47.8732	0.00691	4.9815	0.00563	65.3852	0.02468		675.319	0.00998	621.966	0.01748	27.7986	0.02232		-14.1437	4.49651e-05	-2.6596	0.000167763	-16.9113	-0.000457679
48.0675	0.00698	5.0016	0.00544	65.5785	0.02368		676.166	0.00998	622.858	0.01748	27.8616	0.02233		-14.0221	4.49651e-05	-2.6404	0.000164966	-16.7533	-0.000460023
48.2619	0.00659	5.0218	0.00465	65.7719	0.02375		677.014	0.00998	623.749	0.01748	27.9246	0.02233		-13.9848	4.49651e-05	-2.6213	0.000162061	-16.5953	-0.000462448
48.4562	0.00636	5.0419	0.00379	65.9652	0.02412		677.862	0.00998	624.641	0.01748	27.954	0.02234		-13.8259	4.49651e-05	-2.6021	0.000159012	-16.4853	-0.000464185
48.6504	0.00612	5.062	0.00421	66.1585	0.02352		678.71	0.00998	625.533	0.01749	27.9876	0.02234		-13.8064	4.49651e-05	-2.583	0.000155845	-16.4372	-0.000464957
48.8447	0.00664	5.0822	0.00524	66.3518	0.024		679.558	0.00998	626.425	0.01749	28.0507	0.02235		-13.667	4.49651e-05	-2.5638	0.000152521	-16.3	-0.000467207
49.0389	0.00701	5.1023	0.00472	66.5452	0.02411		680.406	0.00998	627.316	0.01749	28.1137	0.02236		-13.5908	4.49651e-05	-2.54661	0.000149421	-16.2792	-0.000467553
49.2331	0.00733	5.1224	0.00416	66.7385	0.02468		681.254	0.00998	628.208	0.01749	28.1524	0.02236		-13.5082	4.49651e-05	-2.5447	0.000149069	-16.2685	-0.000467732
49.4273	0.00715	5.1426	0.00475	66.9319	0.02464		682.102	0.00998	629.1	0.01749	28.1767	0.02236		-13.3753	4.49651e-05	-2.5256	0.000145464	-16.1212	-0.00047024
49.6214	0.00717	5.1627	0.00555	67.1252	0.02519		682.95	0.00998	629.992	0.01749	28.2397	0.02237		-13.3493	4.49651e-05	-2.5064	0.000141681	-16.0518	-0.000471448
49.8156	0.0068	5.1829	0.00475	67.3186	0.02564		683.798	0.00998	630.884	0.01749	28.3027	0.02238		-13.1904	4.49651e-05	-2.4873	0.000137752	-15.9631	-0.000473019
50.0097	0.00681	5.203	0.0047	67.5119	0.02519		684.646	0.00998	631.775	0.01749	28.3509	0.02238		-13.1599	4.49651e-05	-2.4682	0.00013365	-15.8352	-0.000475339
50.2038	0.00649	5.2232	0.00464	67.7053	0.02492		685.494	0.00998	632.667	0.01749	28.3657	0.02239		-13.0315	4.49651e-05	-2.449	0.000129345	-15.8051	-0.000475894
50.3978	0.00665	5.2433	0.00376	67.8987	0.02507		686.342	0.00998	633.559	0.01749	28.4287	0.02239		-12.9447	4.49651e-05	-2.4299	0.000124873	-15.6471	-0.00047887
50.5919	0.00669	5.2635	0.00519	68.0921	0.0244		687.19	0.00998	634.451	0.01749	28.4917	0.0224		-12.8726	4.49651e-05	-2.4108	0.000120204	-15.6187	-0.000479415
50.7859	0.00677	5.2836	0.00684	68.2855	0.02457		688.037	0.00998	635.342	0.01749	28.5493	0.02241		-12.7295	4.49651e-05	-2.3917	0.00011533	-15.489	-0.000481948
50.9799	0.00675	5.3038	0.0076	68.4789	0.02407		688.885	0.00998	636.234	0.01749	28.5547	0.02241		-12.7138	4.49651e-05	-2.38773	0.000114291	-15.4023	-0.000483683
51.1739	0.00692	5.3239	0.00597	68.6723	0.02354		689.733	0.00998	637.126	0.01749	28.6177	0.02241		-12.5549	4.49651e-05	-2.3726	0.000110241	-15.331	-0.000485134
51.3678	0.00688	5.3441	0.00456	68.8657	0.02381		690.581	0.00998	638.018	0.01749	28.6807	0.02242		-12.5144	4.49651e-05	-2.3534	0.0001049	-15.186	-0.000488153
51.5617	0.00725	5.3643	0.00468	69.0592	0.02402		691.429	0.00998	638.909	0.01749	28.7437	0.02243		-12.396	4.49651e-05	-2.3343	9.93532e-05	-15.173	-0.000488429
51.7556	0.00718	5.3844	0.00363	69.2526	0.02394		692.277	0.00998	639.801	0.01749	28.7476	0.02243		-12.2995	4.49651e-05	-2.3152	9.35618e-05	-15.0149	-0.000491839
51.9495	0.00713	5.4046	0.00365	69.4461	0.0239		693.125	0.00998	640.693	0.01749	28.8067	0.02244		-12.2371	4.49651e-05	-2.2961	8.75157e-05	-14.9699	-0.000492832
52.1434	0.00676	5.4247	0.00576	69.6396	0.02277		693.973	0.00998	641.585	0.01749	28.8697	0.02244		-12.0847	4.49651e-05	-2.277	8.12036e-05	-14.8569	-0.000495368
52.3373	0.00685	5.4449	0.0063	69.833	0.0235		694.821	0.00998	642.476	0.01749	28.9458	0.02245		-12.0783	4.49651e-05	-2.2579	7.46139e-05	-14.7539	-0.000497733
52.5311	0.00703	5.465	0.00613	70.0265	0.02375		695.669	0.00998	643.368	0.01749	29.1441	0.02247		-11.9194	4.49651e-05	-2.2388	6.77342e-05	-14.6989	-0.000499018
52.7249	0.00684	5.4852	0.00714	70.22	0.02359		696.517	0.00998	644.26	0.01749	29.3422	0.02249		-11.8699	4.49651e-05	-2.22885	6.40329e-05	-14.5408	-0.000502795
52.9187	0.00708	5.5054	0.00625	70.4135	0.02383		697.365	0.00998	645.152	0.01749	29.5403	0.02252		-11.7605	4.49651e-05	-2.2197	6.05519e-05	-14.5379	-0.000502866
53.1125	0.00698	5.5255	0.00447	70.6071	0.02419		698.213	0.00998	646.043	0.01749	29.7384	0.02254		-11.6553	4.49651e-05	-2.2006	5.30537e-05	-14.3828	-0.000506703
53.3063	0.00653	5.5457	0.00429	70.8006	0.02447		699.061	0.00998	646.935	0.01749	29.9364	0.02256		-11.6016	4.49651e-05	-2.1815	4.52256e-05	-14.3221	-0.00050824
53.5	0.00684	5.5659	0.00474	70.9942	0.02514		699.908	0.00998	647.827	0.01749	30.1343	0.02258		-11.4427	4.49651e-05	-2.1624	3.70531e-05	-14.2248	-0.000510747
53.6937	0.00693	5.586	0.00524	71.1877	0.0237		700.756	0.00998	648.719	0.01749	30.3322	0.0226		-11.4408	4.49651e-05	-2.1433	2.85211e-05	-14.1064	-0.000513867
53.8875	0.00688	5.6062	0.00509	71.3813	0.02319		701.604	0.00998	649.61	0.01749	30.53	0.02262		-11.2839	4.49651e-05	-2.1242	1.96137e-05	-14.0667	-0.000514931
54.0811	0.00672	5.6264	0.00598	71.5749	0.0237		702.452	0.00998	650.502	0.01749	30.7278	0.02264		-11.2264	4.49651e-05	-2.1051	1.03146e-05	-13.9087	-0.00051926
54.2748	0.0066	5.6465	0.00452	71.7685	0.02435		703.3	0.00998	651.394	0.01749	30.9256	0.02265		-11.125	4.49651e-05	-2.086	6.06294e-07	-13.8908	-0.000519759
54.4685	0.00675	5.6667	0.00445	71.9622	0.02446		704.148	0.00998	652.286	0.01749	31.1232	0.02267		-11.0121	4.49651e-05	-2.06998	-7.86674e-06	-13.7507	-0.000523739
54.6621	0.00704	5.6869	0.00375	72.1558	0.02495		704.996	0.00998	653.177	0.01749	31.3209	0.02269		-10.9661	4.49651e-05	-2.0669	-9.52905e-06	-13.6753	-0.000525929
54.8558	0.00698	5.707	0.00452	72.3495	0.02428		705.844	0.00998	654.069	0.01749	31.5185	0.02271		-10.8072	4.49651e-05	-2.0478	-2.01103e-05	-13.5926	-0.000528373
55.0494	0.0068	5.7272	0.0055	72.5431	0.02411		706.692	0.00998	654.961	0.01749	31.716	0.02273		-10.7979	4.49651e-05	-2.0287	-3.11569e-05	-13.4599	-0.000532389
55.243	0.00682	5.7474	0.00774	72.7368	0.02354		707.54	0.00998	655.853	0.01749	31.9135	0.02275		-10.6483	4.49651e-05	-2.0096	-4.26896e-05	-13.4346	-0.000533168
55.4366	0.0071	5.7675	0.00738	72.9305	0.02327		708.388	0.00998	656.744	0.01749	32.1109	0.02276		-10.5838	4.49651e-05	-1.9905	-5.47296e-05	-13.2766	-0.00053813
55.6302	0.00705	5.7877	0.00436	73.1243	0.02333		709.236	0.00998	657.636	0.01749	32.3083	0.02278		-10.4895	4.49651e-05	-1.9715	-6.7232e-05	-13.2447	-0.00053915
55.8237	0.00737	5.8079	0.00479	73.318	0.02393		710.084	0.00998	658.528	0.01749	32.5056	0.0228		-10.3698	4.49651e-05	-1.9524	-8.03516e-05	-13.1185	-0.000543263
56.0173	0.00748	5.828	0.00567	73.5118	0.02447		710.932	0.00998	659.42	0.01749	32.7029	0.02281		-10.3306	4.49651e-05	-1.948	-8.34548e-05	-13.0295	-0.000546233
56.2108	0.0073	5.8482	0.00709	73.7055	0.02436		711.779	0.00998	660.311	0.01749	32.9001	0.02283		-10.1717	4.49651e-05	-1.9381	-9.05506e-05	-12.9605	-0.000548575
56.4043	0.00711	5.8684	0.00618	73.8993	0.02382		712.627	0.00998	661.203	0.01749	33.0973	0.02285		-10.1559	4.49651e-05	-1.9282	-9.78065e-05	-12.8144	-0.000553648
56.5978	0.00721	5.8885	0.00625	74.0931	0.0236		713.475	0.00998	662.095	0.01749	33.2944	0.02286		-10.0128	4.49651e-05	-1.9183	-0.000105226	-12.8025	-0.00055407
56.7914	0.00736	5.9087	0.00557	74.287	0.02331		714.323	0.00998	662.987	0.01749	33.4915	0.02288		-9.9422	4.49651e-05	-1.9111	-0.000110728	-12.6444	-0.000559756
56.9848	0.00734	5.9289	0.00659	74.4808	0.02558		715.171	0.00998	663.878	0.01749	33.6885	0.02289		-9.85395	4.49651e-05	-1.9084	-0.000112813	-12.5995	-0.000561408
57.1783	0.00711	5.949	0.00614	74.6747	0.02507		716.019	0.00998	664.77	0.01749	33.8855	0.02291		-9.7285	4.49651e-05	-1.8986	-0.000120492	-12.4864	-0.000565639
57.3718	0.00723	5.9692	0.00647	74.8686	0.02375		716.867	0.00998	665.662	0.01749	34.0824	0.02292		-9.69507	4.49651e-05	-1.8887	-0.000128424	-12.3847	-0.000569532
57.5652	0.00692	5.9894	0.0063	75.0625	0.02418		717.715	0.00998	666.554	0.01749	34.2793	0.02294		-9.53619	4.4965e-05	-1.8788	-0.000136534	-12.3284	-0.000571727
57.7587	0.00679	6.0095	0.00587	75.2564	0.02474		718.563	0.00998	667.445	0.01749	34.4761	0.02295		-9.515	4.4965e-05	-1.8689	-0.000144828	-12.1703	-0.000578025
57.9521	0.00716	6.0297	0.00529	75.4504	0.02454		719.411	0.00998	668.337	0.01749	34.6729	0.02297		-9.37731	4.4965e-05	-1.859	-0.000153308	-12.1699	-0.000578042
58.1455	0.00747	6.0499	0.00511	75.6444	0.02419		720.259	0.00998	669.229	0.01749	34.8697	0.02298		-9.3015	4.4965e-05	-1.8492	-0.000161892	-12.0123	-0.000584542
58.339	0.00766	6.07	0.00526	75.8384	0.02342		721.107	0.00998	670.121	0.01749	35.0664	0.02299		-9.21843	4.4965e-05	-1.8393	-0.000170758	-11.9553	-0.000586946
58.5324	0.00701	6.0902	0.00647	76.0324	0.02429		721.955	0.00998	671.012	0.01749	35.263	0.02301		-9.0882	4.49649e-05	-1.8295	-0.000179731	-11.8543	-0.000591284
58.7258	0.00688	6.1104	0.00723	76.2264	0.02412		722.803	0.00998	671.904	0.01749	35.4596	0.02302		-9.05955	4.49649e-05	-1.8196	-0.000188999	-11.7408	-0.000596268
58.9192	0.00708	6.1305	0.00612	76.4205	0.02465		723.65	0.00998	672.796	0.01749	35.6562	0.02303		-8.90068	4.49648e-05	-1.8098	-0.00019838	-11.6962	-0.000598261
59.1125	0.00712	6.1507	0.00665	76.6146	0.02421		724.498	0.00998	673.688	0.01749	35.8527	0.02305		-8.8749	4.49648e-05	-1.7999	-0.000208069	-11.5382	-0.000605479
59.3059	0.00711	6.1709	0.00754	76.8087	0.02352		725.346	0.00998	674.579	0.01749	36.0492	0.02306		-8.7418	4.49647e-05	-1.7901	-0.000217875	-11.5264	-0.000606027
59.4993	0.00697	6.191	0.00791	77.0028	0.02375		726.194	0.00998	675.471	0.01749	36.2456	0.02307		-8.6618	4.49647e-05	-1.7802	-0.000228004	-11.3801	-0.000612948
59.6926	0.00745	6.2112	0.00642	77.197	0.02356		727.042	0.00998	676.363	0.01749	36.442	0.02309		-8.58292	4.49646e-05	-1.7704	-0.000238256	-11.3121	-0.000616243
59.886	0.00709	6.2313	0.00634	77.3912	0.02332		727.89	0.00998	677.255	0.01749	36.6384	0.0231		-8.4487	4.49644e-05	-1.7606	-0.000248737	-11.2221	-0.000620676
60.0794	0.00685	6.2515	0.00624	77.5854	0.0246		728.738	0.00998	678.146	0.01749	36.8347	0.02311		-8.42404	4.49644e-05	-1.75222	-0.000257883	-11.0979	-0.000626937
60.2727	0.00675	6.2717	0.00675	77.7797	0.02491		729.586	0.00998	679.038	0.01749	37.0309	0.02312		-8.26516	4.49641e-05	-1.7508	-0.000259452	-11.0641	-0.000628671
60.466	0.00721	6.2918	0.00622	77.9739	0.02483		730.434	0.00998	679.93	0.01749	37.2271	0.02313		-8.2358	4.4964e-05	-1.7409	-0.000270519	-10.906	-0.000636944
60.6593	0.00755	6.312	0.0048	78.1682	0.02439		731.282	0.00998	680.822	0.01749	37.4233	0.02314		-8.10628	4.49637e-05	-1.7311	-0.00028172	-10.8838	-0.000638132
60.8527	0.00706	6.3321	0.00526	78.3625	0.02465		732.13	0.00998	681.713	0.01749	37.6194	0.02316		-8.023	4.49635e-05	-1.7213	-0.000293172	-10.748	-0.000645504
61.046	0.00692	6.3523	0.00485	78.5569	0.02464		732.978	0.00998	682.605	0.01749	37.8155	0.02317		-7.9474	4.49632e-05	-1.7115	-0.000304879	-10.6698	-0.000649849
61.2393	0.00712	6.3724	0.005	78.7512	0.02315		733.826	0.00998	683.497	0.01749	38.0116	0.02318		-7.8103	4.49626e-05	-1.7017	-0.000316848	-10.59	-0.000654361
61.4326	0.00697	6.3926	0.00543	78.9456	0.02171		734.673	0.00998	684.389	0.01749	38.2076	0.02319		-7.78852	4.49625e-05	-1.6919	-0.000329084	-10.4559	-0.000662115
61.6259	0.00716	6.4127	0.00631	79.14	0.0227		735.521	0.00998	685.28	0.01749	38.4035	0.0232		-7.62965	4.49615e-05	-1.6821	-0.000341593	-10.4319	-0.000663524
61.8192	0.00692	6.4329	0.00652	79.3345	0.02375		736.369	0.00998	686.172	0.01749	38.5995	0.02321		-7.5976	4.49613e-05	-1.6723	-0.000354382	-10.2739	-0.000673006
62.0125	0.00742	6.453	0.00485	79.529	0.02373		737.217	0.00998	687.064	0.01749	38.7953	0.02322		-7.47077	4.49601e-05	-1.6625	-0.000367457	-10.2422	-0.000674947
62.2058	0.00752	6.4732	0.00608	79.7235	0.02323		738.065	0.00998	687.956	0.01749	38.9912	0.02323		-7.3851	4.49592e-05	-1.6527	-0.000380823	-10.1159	-0.000682816
62.3991	0.00728	6.4933	0.00601	79.918	0.02349		738.913	0.00998	688.847	0.01749	39.187	0.02324		-7.31189	4.49583e-05	-1.6429	-0.000394488	-10.0285	-0.000688385
62.5924	0.00796	6.5135	0.00583	80.1126	0.02341		739.761	0.00998	689.739	0.01749	39.3827	0.02325		-7.1727	4.49561e-05	-1.6331	-0.000408458	-9.95784	-0.000692966
62.7857	0.008	6.5336	0.00632	80.3072	0.02382		740.609	0.00998	690.631	0.01749	39.5785	0.02326		-7.15301	4.49557e-05	-1.6234	-0.000422593	-9.815	-0.000702443
62.979	0.00782	6.5537	0.00494	80.5018	0.02425		741.457	0.00998	691.523	0.01749	39.7742	0.02327		-6.99413	4.49522e-05	-1.6136	-0.000437191	-9.7998	-0.000703469
63.1723	0.00761	6.5739	0.00516	80.6965	0.02428		742.305	0.00998	692.414	0.01749	39.9698	0.02328		-6.9604	4.49513e-05	-1.6038	-0.000452115	-9.64177	-0.000714335
63.3656	0.00759	6.594	0.0059	80.8912	0.02397		743.153	0.00998	693.306	0.01749	40.1654	0.02329		-6.83525	4.49474e-05	-1.594	-0.000467372	-9.6015	-0.000717164
63.5589	0.00773	6.6141	0.00587	81.0859	0.02411		744.001	0.00998	694.198	0.01749	40.361	0.0233		-6.7482	4.4944e-05	-1.59334	-0.000468406	-9.48374	-0.000725579
63.7522	0.00749	6.6343	0.00605	81.2807	0.02345		744.849	0.00998	695.09	0.01749	40.5565	0.02331		-6.67637	4.49408e-05	-1.5843	-0.000482809	-9.3882	-0.000732564
63.9455	0.00685	6.6544	0.00634	81.4755	0.02338		745.697	0.00998	695.981	0.01749	40.752	0.02332		-6.5361	4.49329e-05	-1.5745	-0.000498752	-9.3257	-0.000737212
64.1388	0.00651	6.6745	0.00694	81.6703	0.02345		746.544	0.00998	696.873	0.01749	40.9475	0.02333		-6.51749	4.49317e-05	-1.5648	-0.000514883	-9.1749	-0.000748688
64.3321	0.00669	6.6946	0.00752	81.8651	0.02362		747.392	0.00998	697.765	0.01749	41.1429	0.02333		-6.35861	4.49191e-05	-1.555	-0.000531542	-9.16767	-0.000749248
64.5254	0.00666	6.7148	0.00696	82.06	0.02333		748.24	0.00998	698.657	0.01749	41.3383	0.02334		-6.3241	4.49159e-05	-1.5453	-0.000548398	-9.00963	-0.000761702
64.7187	0.0073	6.7349	0.00758	82.2549	0.02352		749.088	0.00998	699.548	0.01749	41.5336	0.02335		-6.19974	4.49019e-05	-1.5355	-0.000565805	-8.9618	-0.000765556
64.912	0.00733	6.755	0.00646	82.4499	0.02411		749.936	0.00998	700.44	0.01749	41.7289	0.02336		-6.1122	4.48899e-05	-1.5258	-0.000583418	-8.8516	-0.000774588
65.1053	0.00727	6.7751	0.00595	82.6449	0.02424		750.784	0.00998	701.332	0.01749	41.9242	0.02337		-6.04086	4.48783e-05	-1.516	-0.000601608	-8.7487	-0.000783217
65.2986	0.0069	6.7952	0.0054	82.8399	0.02257		751.632	0.00998	702.224	0.01749	42.1194	0.02338		-5.9004	4.48502e-05	-1.5063	-0.000620012	-8.69357	-0.000787921
65.4919	0.00707	6.8153	0.00606	83.035	0.02292		752.48	0.00998	703.115	0.01749	42.3146	0.02338		-5.88198	4.48459e-05	-1.4965	-0.00063902	-8.5358	-0.000801692
65.6852	0.00679	6.8355	0.00571	83.2301	0.02356		753.328	0.00998	704.007	0.01749	42.5098	0.02339		-5.7231	4.48013e-05	-1.4868	-0.000658251	-8.53553	-0.000801715
65.8785	0.0065	6.8556	0.00585	83.4252	0.02417		754.176	0.00998	704.899	0.01749	42.705	0.0234		-5.6887	4.47896e-05	-1.4771	-0.000677907	-8.3775	-0.000815989
66.0719	0.00677	6.8757	0.00626	83.6204	0.02512		755.024	0.00998	705.791	0.01749	42.9001	0.02341		-5.56422	4.474e-05	-1.4673	-0.000698208	-8.323	-0.000821025
66.2652	0.00737	6.8958	0.00623	83.8156	0.02452		755.872	0.00998	706.682	0.01749	43.0951	0.02341		-5.4771	4.46972e-05	-1.4576	-0.000718747	-8.21946	-0.000830757
66.4585	0.00728	6.9159	0.00714	84.0108	0.02411		756.72	0.00998	707.574	0.01749	43.2902	0.02342		-5.40534	4.46559e-05	-1.4479	-0.000739741	-8.1103	-0.000841256
66.6518	0.00724	6.9359	0.00674	84.2061	0.02424		757.568	0.00998	708.466	0.01749	43.4852	0.02343		-5.2655	4.45561e-05	-1.4381	-0.000761422	-8.06143	-0.000846037
66.8452	0.00677	6.956	0.00644	84.4014	0.02434		758.415	0.00998	709.358	0.01749	43.6801	0.02344		-5.24646	4.45402e-05	-1.43447	-0.000769584	-7.9034	-0.000861847
67.0385	0.00666	6.9761	0.00733	84.5968	0.02397		759.263	0.00998	710.249	0.01749	43.8751	0.02344		-5.08758	4.43813e-05	-1.4284	-0.000783359	-7.8976	-0.000862437
67.2319	0.00661	6.9962	0.00716	84.7921	0.0241		760.111	0.00998	711.141	0.01749	44.07	0.02345		-5.0541	4.43409e-05	-1.4187	-0.000805781	-7.74536	-0.000878205
67.4252	0.00631	7.0163	0.00602	85.2	0.02428		760.959	0.00998	712.033	0.01749	44.2649	0.02346		-4.92871	4.4163e-05	-1.409	-0.000828698	-7.6851	-0.000884591
67.6186	0.00685	7.1383	0.00645	87.2	0.02386		761.807	0.00998	712.925	0.01749	44.4597	0.02346		-4.8428	4.40127e-05	-1.3993	-0.000852122	-7.58733	-0.000895131
67.8119	0.0073	7.3443	0.00623	89.2	0.02333		762.655	0.00998	713.816	0.01749	44.6545	0.02347		-4.76983	4.3863e-05	-1.3896	-0.000876064	-7.4727	-0.000907774
68.0053	0.00752	7.5502	0.00584	91.2	0.02377		763.503	0.00998	714.708	0.01749	44.8493	0.02348		-4.6316	4.35122e-05	-1.3798	-0.00090079	-7.42929	-0.000912643
68.1987	0.00739	7.7561	0.00597	93.3	0.02417		764.351	0.00998	715.6	0.01749	45.0441	0.02348		-4.61095	4.34509e-05	-1.3701	-0.000925808	-7.27126	-0.000930763
68.3921	0.00733	7.9618	0.00641	95.3	0.02436		765.199	0.00998	716.492	0.01749	45.2388	0.02349		-4.45207	4.28847e-05	-1.3604	-0.000951378	-7.2604	-0.000932031
68.5855	0.00738	8.1675	0.00659	97.3	0.02555		766.047	0.00998	717.384	0.01749	45.4335	0.02349		-4.4205	4.27491e-05	-1.3507	-0.000977514	-7.11323	-0.000949511
68.7789	0.00719	8.3731	0.00617	99.3	0.02484		766.895	0.00998	718.275	0.01749	45.6281	0.0235		-4.29319	4.21067e-05	-1.341	-0.001	-7.0482	-0.000957413
68.9723	0.00723	8.5786	0.0068	101.4	0.02413		767.743	0.00998	719.167	0.01749	45.8228	0.02351		-4.2095	4.1586e-05	-1.3313	-0.00103	-6.95519	-0.000968909
69.1657	0.00738	8.7841	0.00756	103.4	0.02448		768.591	0.00998	720.059	0.01749	46.0174	0.02351		-4.13431	4.10378e-05	-1.3216	-0.00106	-6.8361	-0.00098397
69.3592	0.00739	8.9894	0.00802	105.4	0.0252		769.439	0.00998	720.951	0.01749	46.212	0.02352		-3.9986	3.98134e-05	-1.3119	-0.00109	-6.79716	-0.00098898
69.5526	0.00746	9.1947	0.00748	107.4	0.02421		770.286	0.00998	721.842	0.01749	46.4065	0.02352		-3.97543	3.95692e-05	-1.3022	-0.00112	-6.63912	-0.00101
69.7461	0.00775	9.3999	0.00754	109.5	0.02316		771.134	0.00998	722.734	0.01749	46.601	0.02353		-3.81655	3.75513e-05	-1.2925	-0.00115	-6.6241	-0.00101
69.9396	0.00784	9.605	0.0083	111.5	0.02339		771.982	0.00998	723.626	0.01749	46.7955	0.02354		-3.7878	3.71125e-05	-1.2829	-0.00118	-6.48109	-0.00103
70.133	0.00761	9.81	0.00876	113.5	0.0229		772.83	0.00998	724.518	0.01749	46.99	0.02354		-3.65768	3.47789e-05	-1.27559	-0.0012	-6.4122	-0.00104
70.3265	0.00704	10.0149	0.00807	115.5	0.02254		773.678	0.00998	725.409	0.01749	47.1844	0.02355		-3.5771	3.29981e-05	-1.2732	-0.00121	-6.32306	-0.00105
70.52	0.00687	10.2198	0.00798	117.6	0.02246		774.526	0.00998	726.301	0.01749	47.3788	0.02355		-3.4988	3.09697e-05	-1.2635	-0.00124	-6.2004	-0.00107
70.7135	0.00702	10.4245	0.00785	119.6	0.02224		775.374	0.00998	727.193	0.01749	47.5732	0.02356		-3.3665	2.67314e-05	-1.2538	-0.00127	-6.16502	-0.00108
70.9071	0.00725	10.6292	0.00831	121.6	0.0222		776.222	0.00998	728.085	0.01749	47.7675	0.02356		-3.33992	2.57361e-05	-1.2441	-0.00131	-6.00699	-0.0011
71.1006	0.00726	10.8338	0.00841	123.6	0.02395		777.07	0.00998	728.976	0.01749	47.9619	0.02357		-3.18104	1.85453e-05	-1.2344	-0.00134	-5.9887	-0.0011
71.2942	0.00725	11.0383	0.00863	125.7	0.02511		777.918	0.00998	729.868	0.01749	48.1562	0.02357		-3.156	1.71888e-05	-1.2247	-0.00137	-5.84895	-0.00112
71.4877	0.00738	11.2428	0.0085	127.7	0.02507		778.766	0.00998	730.76	0.01749	48.3504	0.02358		-3.02216	8.66544e-06	-1.2151	-0.00141	-5.7771	-0.00114
71.6813	0.00794	11.4472	0.00823	129.7	0.02428		779.614	0.00998	731.652	0.01749	48.5447	0.02358		-2.9618	4.00883e-06	-1.2054	-0.00145	-5.69092	-0.00115
71.8749	0.00761	11.6514	0.00861	131.8	0.02382		780.462	0.00998	732.543	0.01749	48.7389	0.02359		-2.9456	2.66039e-06	-1.1957	-0.00148	-5.5655	-0.00117
72.0685	0.00749	11.8557	0.00945	133.8	0.024		781.31	0.00998	733.435	0.01749	48.9331	0.02359		-2.9223	6.42758e-07	-1.186	-0.00152	-5.53288	-0.00118
72.2622	0.00772	12.0598	0.00943	135.8	0.02545		782.157	0.00998	734.327	0.01749	49.1273	0.0236		-2.8827	-3.00955e-06	-1.1764	-0.00156	-5.37485	-0.0012
72.4558	0.00751	12.2638	0.00893	137.8	0.02655		783.005	0.00998	735.219	0.01749	49.3214	0.0236		-2.86328	-4.90899e-06	-1.1667	-0.0016	-5.3541	-0.00121
72.6495	0.00738	12.4678	0.00838	139.9	0.02474		783.853	0.00998	736.11	0.01749	49.5156	0.02361		-2.8432	-6.95245e-06	-1.157	-0.00164	-5.21682	-0.00123
72.8431	0.00739	12.6717	0.00752	141.9	0.02449		784.701	0.00998	737.002	0.01749	49.7097	0.02361		-2.8037	-1.12194e-05	-1.1473	-0.00168	-5.1428	-0.00125
73.0368	0.00778	12.8755	0.00813	143.9	0.02525		785.549	0.00998	737.894	0.01749	49.9038	0.02362		-2.7643	-1.58249e-05	-1.1377	-0.00172	-5.05878	-0.00126
73.2305	0.00794	13.0792	0.00888	145.9	0.02561		786.397	0.00998	738.786	0.01749	50.0978	0.02362		-2.7248	-2.0821e-05	-1.128	-0.00177	-4.9316	-0.00129
73.4243	0.00778	13.2829	0.00948	148	0.0241		787.245	0.00998	739.677	0.01749	50.2919	0.02362		-2.7044	-2.35596e-05	-1.1183	-0.00181	-4.90075	-0.00129
73.618	0.00766	13.4865	0.00888	150	0.02368		788.093	0.00998	740.569	0.01749	50.4859	0.02363		-2.6853	-2.62278e-05	-1.11671	-0.00182	-4.74271	-0.00132
73.8118	0.0075	13.69	0.00945	152	0.02326		788.941	0.00998	741.461	0.01749	50.6799	0.02363		-2.6458	-3.20789e-05	-1.1087	-0.00185	-4.7205	-0.00133
74.0055	0.0072	13.8934	0.00969	154	0.0234		789.789	0.00998	742.353	0.01749	50.8739	0.02364		-2.6063	-3.84109e-05	-1.099	-0.0019	-4.58468	-0.00136
74.1993	0.00748	14.0967	0.00988	156.1	0.02529		790.637	0.00998	743.244	0.01749	51.0678	0.02364		-2.5669	-4.52453e-05	-1.0893	-0.00195	-4.5095	-0.00137
74.3931	0.00755	14.3	0.0096	158.1	0.02551		791.485	0.00998	744.136	0.01749	51.2617	0.02364		-2.54552	-4.91848e-05	-1.0797	-0.002	-4.42665	-0.00139
74.587	0.0072	14.5032	0.0091	160.1	0.02537		792.333	0.00998	745.028	0.01749	51.4556	0.02365		-2.5274	-5.26594e-05	-1.07	-0.00204	-4.2986	-0.00142
74.7808	0.00745	14.7063	0.00855	162.1	0.02548		793.181	0.00998	745.92	0.01749	51.6495	0.02365		-2.4879	-6.06829e-05	-1.0604	-0.00209	-4.26861	-0.00142
74.9747	0.00782	14.9094	0.00827	164.2	0.02582		794.028	0.00998	746.811	0.01749	51.8434	0.02366		-2.4485	-6.93429e-05	-1.0507	-0.00215	-4.11058	-0.00146
75.1686	0.00799	15.1123	0.0087	166.2	0.02457		794.876	0.00998	747.703	0.01749	52.0373	0.02366		-2.409	-7.87375e-05	-1.041	-0.0022	-4.0878	-0.00146
75.3625	0.00794	15.3152	0.00902	168.2	0.02509		795.724	0.00998	748.595	0.01749	52.2311	0.02366		-2.38665	-8.43925e-05	-1.0314	-0.00225	-3.95254	-0.0015
75.5564	0.00781	15.518	0.00908	170.2	0.02629		796.572	0.00998	749.487	0.01749	52.4249	0.02367		-2.3696	-8.88775e-05	-1.0217	-0.00231	-3.8771	-0.00151
75.7504	0.00759	15.7208	0.01031	172.3	0.02679		797.42	0.00998	750.378	0.01749	52.6187	0.02367		-2.3301	-9.98776e-05	-1.0121	-0.00236	-3.79451	-0.00154
75.9444	0.00763	15.9235	0.01059	174.3	0.02686		798.268	0.00998	751.27	0.01749	52.8125	0.02367		-2.2907	-0.00011175	-1.0024	-0.00242	-3.6665	-0.00157
76.1384	0.00755	16.1261	0.00995	176.3	0.02602		799.116	0.00998	752.162	0.01749	53.0063	0.02368		-2.2513	-0.000124597	-0.9928	-0.00248	-3.63648	-0.00158
76.3324	0.00761	16.3286	0.00994	178.3	0.02553		799.964	0.00998	753.054	0.01749	53.2	0.02368		-2.22777	-0.000132766	-0.9831	-0.00254	-3.47844	-0.00162
76.5264	0.00738	16.531	0.0103	180.4	0.02604		800.812	0.00998	753.945	0.01749	53.3937	0.02368		-2.2118	-0.000138532	-0.9735	-0.0026	-3.456	-0.00162
76.7205	0.0075	16.7334	0.0095	182.4	0.02491		801.66	0.00998	754.837	0.01749	53.5875	0.02369		-2.1724	-0.000153574	-0.9638	-0.00266	-3.32041	-0.00166
76.9146	0.00798	16.9357	0.00903	184.4	0.02533		802.508	0.00998	755.729	0.01749	53.7811	0.02369		-2.133	-0.000169848	-0.95783	-0.0027	-3.2456	-0.00168
77.1087	0.00798	17.1379	0.00955	186.4	0.02654		803.356	0.00998	756.621	0.01749	53.9748	0.02369		-2.0936	-0.000187456	-0.9541	-0.00272	-3.16237	-0.00171
77.3028	0.00765	17.3401	0.00945	188.5	0.02705		804.204	0.00998	757.512	0.01749	54.1685	0.0237		-2.06889	-0.00019923	-0.9445	-0.00279	-3.0353	-0.00175
77.497	0.00762	17.5422	0.00901	190.5	0.02724		805.052	0.00998	758.404	0.01749	54.3621	0.0237		-2.0542	-0.000206508	-0.9348	-0.00285	-3.00434	-0.00176
77.6912	0.008	17.7442	0.00969	192.5	0.0261		805.899	0.00998	759.296	0.01749	54.5558	0.0237		-2.0147	-0.000227176	-0.9252	-0.00292	-2.9618	-0.00177
77.8854	0.00761	17.9461	0.0093	194.5	0.02558		806.747	0.00998	760.188	0.01749	54.7494	0.02371		-1.9753	-0.000249484	-0.9155	-0.00299	-2.9223	-0.00179
78.0797	0.00769	18.148	0.0093	196.6	0.02606		807.595	0.00998	761.079	0.01749	54.943	0.02371		-1.9359	-0.00027362	-0.9059	-0.00306	-2.8827	-0.0018
78.2739	0.00797	18.3498	0.00966	198.6	0.0273		808.443	0.00998	761.971	0.01749	55.1366	0.02371		-1.91001	-0.000290548	-0.8962	-0.00314	-2.84631	-0.00182
78.4682	0.00774	18.5515	0.00913	200.6	0.02646		809.291	0.00998	762.863	0.01749	55.3302	0.02372		-1.8965	-0.000299734	-0.8866	-0.00321	-2.8432	-0.00182
78.6625	0.00782	18.7532	0.00928	202.6	0.02582		810.139	0.00998	763.755	0.01749	55.5237	0.02372		-1.8571	-0.000327989	-0.8769	-0.00329	-2.8037	-0.00183
78.8569	0.0075	18.9548	0.00939	204.7	0.02648		810.987	0.00998	764.646	0.01749	55.7173	0.02372		-1.8177	-0.000358561	-0.8673	-0.00336	-2.7643	-0.00185
79.0512	0.00773	19.1563	0.01029	206.7	0.02682		811.835	0.00998	765.538	0.01749	55.9108	0.02372		-1.7783	-0.000391638	-0.8576	-0.00344	-2.7248	-0.00187
79.2456	0.00769	19.3577	0.01008	208.7	0.02579		812.683	0.00998	766.43	0.01749	56.1043	0.02373		-1.75113	-0.000416014	-0.848	-0.00352	-2.68827	-0.00188
79.44	0.00777	19.5591	0.01071	210.7	0.02593		813.531	0.00998	767.322	0.01749	56.2978	0.02373		-1.739	-0.000427332	-0.8383	-0.0036	-2.6853	-0.00189
79.6345	0.0077	19.7604	0.01066	212.8	0.02552		814.379	0.00998	768.213	0.01749	56.4914	0.02373		-1.6996	-0.000466047	-0.8287	-0.00369	-2.6458	-0.0019
79.829	0.00789	19.9617	0.01036	214.8	0.02595		815.227	0.00998	769.105	0.01749	56.6848	0.02374		-1.6602	-0.000507935	-0.819	-0.00378	-2.6063	-0.00192
80.0235	0.00763	20.1628	0.00949	216.8	0.02625		816.075	0.00998	769.997	0.01749	56.8783	0.02374		-1.6208	-0.000553256	-0.8094	-0.00386	-2.5669	-0.00195
80.218	0.00747	20.3639	0.00931	218.8	0.02533		816.923	0.00998	770.889	0.01749	57.0718	0.02374		-1.59225	-0.000588399	-0.7998	-0.00395	-2.53024	-0.00197
80.4126	0.00738	20.565	0.00998	220.9	0.02552		817.77	0.00998	771.78	0.01749	57.2652	0.02374		-1.5814	-0.000602293	-0.79896	-0.00396	-2.5274	-0.00197
80.6072	0.00738	20.766	0.01071	222.9	0.025		818.618	0.00998	772.672	0.01749	57.4587	0.02375		-1.5421	-0.000655209	-0.7901	-0.00404	-2.4879	-0.002
80.8018	0.00732	20.9669	0.01118	224.9	0.02526		819.466	0.00998	773.564	0.01749	57.6521	0.02375		-1.5027	-0.000712602	-0.7805	-0.00414	-2.4485	-0.00202
80.9965	0.00723	21.1677	0.01112	226.9	0.02576		820.314	0.00998	774.456	0.01749	57.8455	0.02375		-1.4633	-0.000774701	-0.7708	-0.00423	-2.409	-0.00205
81.1912	0.00735	21.3685	0.01083	229	0.02428		821.162	0.00998	775.347	0.01749	58.039	0.02375		-1.43337	-0.000825249	-0.7612	-0.00433	-2.3722	-0.00208
81.3859	0.00754	21.5692	0.01008	231	0.02483		822.01	0.00998	776.239	0.01749	58.2324	0.02375		-1.424	-0.000841712	-0.7515	-0.00443	-2.3696	-0.00208
81.5807	0.00714	21.7698	0.01067	233	0.02461		822.858	0.00998	777.131	0.01749	58.4258	0.02376		-1.3846	-0.000914393	-0.7419	-0.00454	-2.3301	-0.00212
81.7755	0.00727	21.9704	0.01035	235	0.02483		823.706	0.00998	778.023	0.01749	58.6192	0.02376		-1.3453	-0.000992825	-0.7322	-0.00464	-2.2907	-0.00216
81.9703	0.00733	22.1709	0.01063	237.1	0.02612		824.554	0.00998	778.914	0.01749	58.8125	0.02376		-1.3059	-0.00108	-0.7226	-0.00475	-2.2513	-0.0022
82.1651	0.00702	22.3713	0.01099	239.1	0.02665		825.402	0.00998	779.806	0.01749	59.0059	0.02376		-1.27449	-0.00115	-0.7129	-0.00486	-2.21417	-0.00225
82.36	0.00737	22.5717	0.01085	241.1	0.02589		826.25	0.00998	780.698	0.01749	59.1993	0.02377		-1.2666	-0.00117	-0.7033	-0.00497	-2.2118	-0.00225
82.5549	0.00754	22.772	0.01056	243.2	0.02464		827.098	0.00998	781.59	0.01749	59.3926	0.02377		-1.2272	-0.00127	-0.6936	-0.00508	-2.1724	-0.00231
82.7499	0.00705	22.9722	0.01067	245.2	0.02388		827.946	0.00998	782.481	0.01749	59.586	0.02377		-1.1879	-0.00138	-0.684	-0.0052	-2.133	-0.00237
82.9449	0.00678	23.1724	0.01031	247.2	0.02339		828.794	0.00998	783.373	0.01749	59.7794	0.02377		-1.1485	-0.00149	-0.6743	-0.00532	-2.0936	-0.00244
83.1399	0.00689	23.3725	0.01075	249.2	0.024		829.641	0.00998	784.265	0.01749	59.9727	0.02377		-1.11562	-0.0016	-0.6647	-0.00544	-2.05614	-0.00251
83.335	0.00722	23.5726	0.011	251.3	0.02573		830.489	0.00998	785.157	0.01749	60.166	0.02378		-1.1092	-0.00162	-0.655	-0.00557	-2.0542	-0.00251
83.5301	0.00696	23.7726	0.01154	253.3	0.02563		831.337	0.00998	786.048	0.01749	60.3593	0.02378		-1.0698	-0.00176	-0.6454	-0.00569	-2.0147	-0.0026
83.7252	0.00713	23.9725	0.01154	255.3	0.0261		832.185	0.00998	786.94	0.01749	60.5527	0.02378		-1.0305	-0.0019	-0.64008	-0.00577	-1.9753	-0.0027
83.9204	0.00704	24.1723	0.01069	257.3	0.02654		833.033	0.00998	787.832	0.01749	60.746	0.02378		-0.9912	-0.00206	-0.6357	-0.00582	-1.9359	-0.00282
84.1156	0.00702	24.3721	0.01024	259.4	0.02666		833.881	0.00998	788.724	0.01749	60.9393	0.02378		-0.95674	-0.00221	-0.6261	-0.00596	-1.8981	-0.00294
84.3108	0.0073	24.5719	0.00993	261.4	0.02636		834.729	0.00998	789.615	0.01749	61.1326	0.02379		-0.9519	-0.00223	-0.6164	-0.00609	-1.8965	-0.00295
84.5061	0.00735	24.7715	0.01063	263.4	0.02634		835.577	0.00998	790.507	0.01749	61.3259	0.02379		-0.9125	-0.00242	-0.6067	-0.00623	-1.8571	-0.0031
84.7014	0.00731	24.9712	0.01075	265.4	0.02603		836.425	0.00998	791.399	0.01749	61.5192	0.02379		-0.8732	-0.00262	-0.5971	-0.00638	-1.8177	-0.00327
84.8968	0.00713	25.1707	0.01116	267.5	0.02473		837.273	0.00998	792.291	0.01749	61.7125	0.02379		-0.8339	-0.00284	-0.5874	-0.00652	-1.7783	-0.00347
85.0921	0.00744	25.3702	0.01143	269.5	0.02474		838.121	0.00998	793.182	0.01749	61.9058	0.02379		-0.79786	-0.00306	-0.5778	-0.00667	-1.74007	-0.00369
85.2	0.00757	25.5696	0.01179	271.5	0.02574		838.969	0.00998	794.074	0.01749	62.0991	0.0238		-0.7946	-0.00308	-0.5681	-0.00682	-1.739	-0.0037
87.3	0.00796	25.769	0.01194	273.6	0.02658		839.817	0.00998	794.966	0.01749	62.2924	0.0238		-0.7552	-0.00333	-0.5585	-0.00698	-1.6996	-0.00396
89.3	0.00687	25.9683	0.01236	275.6	0.02488		840.664	0.00998	795.858	0.01749	62.4857	0.0238		-0.7159	-0.00361	-0.5488	-0.00713	-1.6602	-0.00426
91.3	0.00725	26.1676	0.01192	277.6	0.02412		841.512	0.00998	796.749	0.01749	62.679	0.0238		-0.6766	-0.00392	-0.5391	-0.0073	-1.6208	-0.00461
93.3	0.00724	26.3668	0.01214	279.6	0.02467		842.36	0.00998	797.641	0.01749	62.8723	0.0238		-0.63898	-0.00426	-0.5295	-0.00746	-1.58203	-0.00501
95.4	0.00756	26.5659	0.01185	281.7	0.02434		843.208	0.00998	798.533	0.01749	63.0656	0.0238		-0.6373	-0.00427	-0.5198	-0.00763	-1.5814	-0.00501
97.4	0.00694	26.765	0.01144	283.7	0.02485		844.056	0.00998	799.425	0.01749	63.2589	0.02381		-0.598	-0.00468	-0.5102	-0.0078	-1.5421	-0.00548
99.4	0.00731	26.964	0.01113	285.7	0.02449		844.904	0.00998	800.316	0.01749	63.4522	0.02381		-0.5587	-0.00522	-0.5005	-0.00798	-1.5027	-0.00602
101.4	0.00696	27.1629	0.01129	287.7	0.02494		845.752	0.00998	801.208	0.01749	63.6455	0.02381		-0.5194	-0.00604	-0.4908	-0.00816	-1.4633	-0.00664
103.5	0.00714	27.3618	0.01193	289.8	0.02386		846.6	0.00998	802.1	0.01749	63.8388	0.02381		-0.4801	-0.00751	-0.4812	-0.00835	-1.424	-0.00736
105.5	0.00776	27.5606	0.01192	291.8	0.02443
107.5	0.00801	27.7594	0.01223	293.8	0.02543						53.0063	0.02358
109.5	0.0077	27.9581	0.01284	295.9	0.02573						53.7865	0.02359
111.6	0.00783	28.1568	0.01266	297.9	0.02574						54.5667	0.02361
113.6	0.00786	28.3554	0.01256	299.9	0.02548						55.3468	0.02363
115.6	0.00776	28.554	0.01315	301.9	0.02517						56.127	0.02364
117.6	0.0074	28.7524	0.01211	304	0.02651						56.9072	0.02366
119.7	0.00836	28.9509	0.01247	306	0.02612						57.6873	0.02367
121.7	0.00832	29.1493	0.01229	308	0.02603						58.4675	0.02369
123.7	0.00811	29.3476	0.01172	310.1	0.02491						59.2477	0.02371
125.7	0.00805	29.5458	0.01151	312.1	0.02534						60.0279	0.02372
127.8	0.00827	29.7441	0.01185	314.1	0.02607						60.808	0.02374
129.8	0.00783	29.9422	0.01128	316.1	0.02567						61.5882	0.02375
131.8	0.00857	30.1403	0.01087	318.2	0.02545						62.3684	0.02377
133.9	0.00894	30.3384	0.0106	320.2	0.025						63.1486	0.02379
135.9	0.008	30.5364	0.01075	322.2	0.02422						63.9287	0.0238
137.9	0.00815	30.7343	0.01171	324.3	0.02481						64.7089	0.02382
139.9	0.00777	30.9322	0.01202	326.3	0.02541						65.4891	0.02383
142	0.00745	31.13	0.01209	328.3	0.02506						66.2693	0.02385
144	0.00799	31.3278	0.01142	330.3	0.02412						67.0494	0.02386
146	0.00855	31.5256	0.01084	332.4	0.02415						67.8296	0.02388
148	0.00778	31.7232	0.01173	334.4	0.0249						68.6098	0.02389
150.1	0.00842	31.9209	0.01131	336.4	0.02404						69.3899	0.02391
152.1	0.00808	32.1185	0.01082	338.5	0.02341						70.1701	0.02392
154.1	0.00739	32.316	0.01152	340.5	0.02445						70.9503	0.02394
156.1	0.00748	32.5135	0.01193	342.5	0.02449						71.7305	0.02395
158.2	0.00757	32.7109	0.01176	344.5	0.02468						72.5106	0.02397
160.2	0.00802	32.9083	0.01191	346.6	0.02528						73.2908	0.02398
162.2	0.0087	33.1056	0.01197	348.6	0.02596						74.071	0.024
164.2	0.0085	33.3029	0.01238	350.6	0.02733						74.8512	0.02401
166.3	0.00866	33.5001	0.01206	352.7	0.02834						75.6313	0.02402
168.3	0.0088	33.6973	0.01113	354.7	0.02658						76.4115	0.02404
170.3	0.00834	33.8944	0.0111	356.7	0.02639						77.1917	0.02405
172.3	0.0086	34.0915	0.01235	358.8	0.02642						77.9719	0.02407
174.4	0.00785	34.2885	0.01172	360.8	0.02509						78.752	0.02408
176.4	0.00787	34.4855	0.01152	362.8	0.02527						79.5322	0.02409
178.4	0.00823	34.6824	0.01247	364.8	0.02515						80.3124	0.02411
180.4	0.0085	34.8793	0.01296	366.9	0.02532						81.0926	0.02412
182.5	0.00876	35.0761	0.01245	368.9	0.02624						81.8727	0.02413
184.5	0.0095	35.2729	0.01146	370.9	0.02591						82.6529	0.02415
186.5	0.00895	35.4697	0.01185	373	0.02606						83.4331	0.02416
188.5	0.00852	35.6664	0.01203	375	0.02615						84.2133	0.02417
190.6	0.00894	35.863	0.01208	377	0.02458						84.9934	0.02419
192.6	0.00894	36.0596	0.01205	379.1	0.02454						85.7736	0.0242
194.6	0.00831	36.2562	0.0119	381.1	0.02457						86.5538	0.02421
196.6	0.00822	36.4527	0.01165	383.1	0.02441						87.334	0.02422
198.7	0.00876	36.6492	0.01158	385.2	0.02495						88.1141	0.02424
200.7	0.00818	36.8456	0.01193	387.2	0.02488						88.8943	0.02425
202.7	0.00844	37.042	0.01161	389.2	0.02573						89.6745	0.02426
204.7	0.00902	37.2384	0.01178	391.2	0.02579						90.4547	0.02427
206.8	0.00819	37.4347	0.01158	393.3	0.02477						91.2348	0.02429
208.8	0.00786	37.6309	0.01198	395.3	0.02465						92.015	0.0243
210.8	0.00807	37.8271	0.0116	397.3	0.0248						92.7952	0.02431
212.8	0.0089	38.0233	0.01235	399.4	0.02581						93.5753	0.02432
214.9	0.00968	38.2194	0.01204	401.4	0.02567						94.3555	0.02434
216.9	0.00854	38.4155	0.01177	403.4	0.02604						95.1357	0.02435
218.9	0.0082	38.6116	0.01161	405.5	0.02549						95.9159	0.02436
220.9	0.00891	38.8076	0.01195	407.5	0.02544						96.696	0.02437
223	0.00916	39.0035	0.01197	409.5	0.023						97.4762	0.02438
225	0.00911	39.1995	0.0122	411.6	0.02374						98.2564	0.02439
227	0.00952	39.3953	0.01214	413.6	0.0245						99.0366	0.02441
229	0.00906	39.5912	0.01193	415.6	0.02592						99.8167	0.02442
231.1	0.00916	39.787	0.01231	417.7	0.02622						100.597	0.02443
233.1	0.00914	39.9827	0.01267	419.7	0.02635						101.377	0.02444
235.1	0.00839	40.1785	0.01245	421.7	0.02643						102.157	0.02445
237.1	0.0089	40.3742	0.01236	423.8	0.02628						102.937	0.02446
239.2	0.00906	40.5698	0.01274	425.8	0.02634						103.718	0.02447
241.2	0.00903	40.7654	0.01303	427.8	0.02576						104.498	0.02448
243.2	0.00901	40.961	0.01237	429.9	0.02437						105.278	0.02449
245.3	0.00884	41.1565	0.01234	431.9	0.0236						106.058	0.02451
247.3	0.00856	41.352	0.01202	433.9	0.02487						106.838	0.02452
249.3	0.00914	41.5475	0.01204	436	0.02542						107.618	0.02453
251.3	0.00849	41.7429	0.01198	438	0.02706						108.399	0.02454
253.4	0.00856	41.9383	0.01237	440	0.0269						109.179	0.02455
255.4	0.00918	42.1336	0.01261	442.1	0.02665						109.959	0.02456
257.4	0.00947	42.3289	0.01198	444.1	0.02648						110.739	0.02457
259.4	0.00904	42.5242	0.01219	446.1	0.02568						111.519	0.02458
261.5	0.0095	42.7194	0.01252	448.2	0.02457						112.3	0.02459
263.5	0.00952	42.9146	0.01244	450.2	0.02428						113.08	0.0246
265.5	0.00993	43.1098	0.01192	452.2	0.02408						113.86	0.02461
267.5	0.00982	43.305	0.01245	454.3	0.02619						114.64	0.02462
269.6	0.00869	43.5001	0.01326	456.3	0.02611						115.42	0.02463
271.6	0.00906	43.6951	0.01335	458.3	0.0261						116.2	0.02464
273.6	0.00981	43.8902	0.01359	460.4	0.02452						116.981	0.02465
275.7	0.00934	44.0852	0.01363	462.4	0.02464						117.761	0.02466
277.7	0.00851	44.2801	0.01308	464.4	0.02454						118.541	0.02467
279.7	0.00811	44.4751	0.01254	466.5	0.02435						119.321	0.02468
281.7	0.00871	44.67	0.01317	468.5	0.02398						120.101	0.02469
283.8	0.0091	44.8649	0.01313	470.5	0.02307						120.881	0.0247
285.8	0.00912	45.0597	0.01283	472.6	0.02363						121.662	0.0247
287.8	0.00867	45.2545	0.01242	474.6	0.02522						122.442	0.02471
289.8	0.00945	45.4493	0.0126	476.6	0.02513						123.222	0.02472
291.9	0.00873	45.6441	0.01272	478.7	0.0241						124.002	0.02473
293.9	0.00943	45.8388	0.01257	480.7	0.02358						124.782	0.02474
295.9	0.00909	46.0335	0.01354	482.7	0.02471						125.562	0.02475
298	0.00917	46.2281	0.0133	484.8	0.02529						126.343	0.02476
300	0.00992	46.4228	0.01239	486.8	0.02599						127.123	0.02477
302	0.0094	46.6174	0.01273	488.8	0.02523						127.903	0.02478
304	0.00881	46.812	0.0124	490.9	0.02424						128.683	0.02479
306.1	0.00863	47.0065	0.01283	492.9	0.02256						129.463	0.02479
308.1	0.00872	47.201	0.0127	494.9	0.02312						130.244	0.0248
310.1	0.00846	47.3955	0.01209	497	0.02366						131.024	0.02481
312.2	0.00935	47.59	0.01174	499	0.02551						131.804	0.02482
314.2	0.00933	47.7844	0.01167	501.1	0.02572						132.584	0.02483
316.2	0.01009	47.9788	0.01238	503.1	0.0254						133.364	0.02484
318.2	0.0092	48.1732	0.01276	505.1	0.02559						134.144	0.02484
320.3	0.00869	48.3675	0.01293	507.2	0.02497						134.925	0.02485
322.3	0.00888	48.5619	0.0142	509.2	0.02442						135.705	0.02486
324.3	0.00888	48.7562	0.0143	511.2	0.02539						136.485	0.02487
326.4	0.00954	48.9504	0.01345	513.3	0.02474						137.265	0.02488
328.4	0.00963	49.1447	0.01293	515.3	0.02499						138.045	0.02488
330.4	0.00971	49.3389	0.01278	517.3	0.02419						138.825	0.02489
332.4	0.00907	49.5331	0.01233	519.4	0.0236						139.606	0.0249
334.5	0.0091	49.7273	0.01271	521.4	0.02454						140.386	0.02491
336.5	0.00861	49.9214	0.01253	523.4	0.02373						141.166	0.02491
338.5	0.00816	50.1156	0.01287	525.5	0.02473						141.946	0.02492
340.6	0.00892	50.3097	0.01233	527.5	0.02568						142.726	0.02493
342.6	0.00935	50.5038	0.01173	529.5	0.02546						143.506	0.02494
344.6	0.00938	50.6978	0.01284	531.6	0.0246						144.287	0.02494
346.6	0.0081	50.8919	0.01361	533.6	0.02507						145.067	0.02495
348.7	0.00852	51.0859	0.01295	535.7	0.02545						145.847	0.02496
350.7	0.00867	51.2799	0.01339	537.7	0.02467						146.627	0.02497
352.7	0.00923	51.4739	0.01328	539.7	0.02467						147.407	0.02497
354.8	0.0094	51.6678	0.01264	541.8	0.02383						148.188	0.02498
356.8	0.00926	51.8617	0.01234	543.8	0.02378						148.968	0.02499
358.8	0.00937	52.0556	0.01252	545.8	0.02364						149.748	0.02499
360.9	0.00993	52.2495	0.0131	547.9	0.02542						150.528	0.025
362.9	0.01006	52.4434	0.01321	549.9	0.02623						151.308	0.02501
364.9	0.00908	52.6373	0.01331	551.9	0.02573						152.088	0.02501
366.9	0.00969	52.8311	0.01323	554	0.02534						152.869	0.02502
369	0.00987	53.0249	0.01344	556	0.0256						153.649	0.02503
371	0.00955	53.2187	0.01418	558.1	0.02524						154.429	0.02503
373	0.00991	53.4125	0.0143	560.1	0.02359						155.209	0.02504
375.1	0.00972	53.6063	0.01425	562.1	0.02273						155.989	0.02505
377.1	0.01027	53.8	0.01326	564.2	0.02292						156.769	0.02505
379.1	0.00949	53.9937	0.01212	566.2	0.02356						157.55	0.02506
381.2	0.00925	54.1875	0.01133	568.2	0.02456						158.33	0.02507
383.2	0.01023	54.3811	0.01165	570.3	0.02424						159.11	0.02507
385.2	0.00949	54.5748	0.01218	572.3	0.0241						159.89	0.02508
387.3	0.00937	54.7685	0.01223	574.3	0.02471						160.67	0.02508
389.3	0.00878	54.9621	0.01255	576.4	0.02505						161.45	0.02509
391.3	0.00873	55.1558	0.01253	578.4	0.02541						162.231	0.0251
393.3	0.0094	55.3494	0.01352	580.5	0.02501						163.011	0.0251
395.4	0.00987	55.543	0.01384	582.5	0.02409						163.791	0.02511
397.4	0.0098	55.7366	0.01357	584.5	0.02393						164.571	0.02511
399.4	0.00935	55.9302	0.01312	586.6	0.02502						165.351	0.02512
401.5	0.00929	56.1237	0.01334	588.6	0.02547						166.132	0.02513
403.5	0.00949	56.3173	0.01342	590.6	0.02567						166.912	0.02513
405.5	0.00987	56.5108	0.0141	592.7	0.02532						167.692	0.02514
407.6	0.00937	56.7043	0.01356	594.7	0.02391						168.472	0.02514
409.6	0.00982	56.8978	0.01301	596.7	0.0235						169.252	0.02515
411.6	0.01002	57.0914	0.01339	598.8	0.02411						170.032	0.02515
413.7	0.01019	57.2848	0.01343	600.8	0.02576						170.813	0.02516
415.7	0.00977	57.4783	0.0135	602.9	0.02589						171.593	0.02516
417.7	0.0098	57.6718	0.01289	604.9	0.02435						172.373	0.02517
419.8	0.01054	57.8652	0.01237	606.9	0.02369						173.153	0.02517
421.8	0.01031	58.0587	0.01291	609	0.02322						173.933	0.02518
423.8	0.00994	58.2521	0.01359	611	0.02355						174.713	0.02518
425.9	0.00994	58.4455	0.01376	613	0.02491						175.494	0.02519
427.9	0.01075	58.639	0.01421	615.1	0.02541						176.274	0.02519
429.9	0.01012	58.8324	0.0136	617.1	0.02521						177.054	0.0252
432	0.01033	59.0258	0.01244	619.1	0.02462						177.834	0.0252
434	0.01022	59.2192	0.01179	621.2	0.02519						178.614	0.02521
436	0.01056	59.4125	0.01207	623.2	0.02383						179.394	0.02521
438.1	0.01008	59.6059	0.01251	625.2	0.02218						180.175	0.02522
440.1	0.00954	59.7993	0.01255	627.3	0.02167						180.955	0.02522
442.1	0.0105	59.9926	0.01259	629.3	0.02249						181.735	0.02523
444.2	0.00953	60.186	0.01274	631.4	0.02303						182.515	0.02523
446.2	0.01002	60.3794	0.013	633.4	0.02333						183.295	0.02524
448.2	0.01023	60.5727	0.01327	635.4	0.02334						184.076	0.02524
450.3	0.0104	60.766	0.01297	637.5	0.02339						184.856	0.02525
452.3	0.0096	60.9593	0.01233	639.5	0.02333						185.636	0.02525
454.3	0.00905	61.1527	0.01304	641.5	0.02312						186.416	0.02525
456.4	0.00942	61.346	0.01315	643.6	0.02233						187.196	0.02526
458.4	0.00982	61.5393	0.01317	645.6	0.02189						187.976	0.02526
460.4	0.00912	61.7326	0.01291	647.6	0.02259						188.757	0.02527
462.5	0.00911	61.9259	0.01293	649.7	0.02319						189.537	0.02527
464.5	0.01014	62.1192	0.01263	651.7	0.0234						190.317	0.02527
466.5	0.01069	62.3125	0.01287	653.7	0.02363						191.097	0.02528
468.6	0.01055	62.5058	0.01291	655.8	0.024						191.877	0.02528
470.6	0.01035	62.6991	0.01269	657.8	0.02373						192.657	0.02529
472.6	0.00996	62.8924	0.01252	659.9	0.02356						193.438	0.02529
474.7	0.00978	63.0857	0.01265	661.9	0.02228						194.218	0.02529
476.7	0.01038	63.279	0.01325	663.9	0.02302						194.998	0.0253
478.7	0.01046	63.4723	0.01361	666	0.02264						195.778	0.0253
480.8	0.01061	63.6656	0.01367	668	0.02297						196.558	0.02531
482.8	0.01088	63.8589	0.01325	670	0.02254						197.338	0.02531
484.8	0.01078	64.0522	0.01369	672.1	0.02356						198.119	0.02531
486.9	0.01066	64.2455	0.01278	674.1	0.02259						198.899	0.02532
488.9	0.01056	64.4388	0.01337	676.1	0.02149						199.679	0.02532
490.9	0.0105	64.6321	0.01341	678.2	0.02231						200.459	0.02532
493	0.01041	64.8254	0.01292	680.2	0.02268						201.239	0.02533
495	0.00999	65.0187	0.01213	682.2	0.02365						202.02	0.02533
497	0.01059	65.212	0.01281	684.3	0.02372						202.8	0.02533
499.1	0.01047	65.4053	0.01355	686.3	0.02454						203.58	0.02534
501.1	0.01074	65.5986	0.01298	688.3	0.02271						204.36	0.02534
503.2	0.01085	65.7919	0.01298	690.4	0.02308						205.14	0.02534
505.2	0.00977	65.9852	0.01353	692.4	0.024						205.92	0.02535
507.2	0.01081	66.1785	0.01418	694.4	0.0248						206.701	0.02535
509.3	0.01081	66.3719	0.0147	696.5	0.02557						207.481	0.02535
511.3	0.01098	66.5652	0.01438	698.5	0.02447						208.261	0.02536
513.3	0.01113	66.7585	0.01454	700.5	0.02394						209.041	0.02536
515.4	0.01081	66.9518	0.01479	702.6	0.0232						209.821	0.02536
517.4	0.01097	67.1452	0.01413	704.6	0.02396						210.601	0.02536
519.4	0.01106	67.3385	0.01444	706.6	0.02435						211.382	0.02537
521.5	0.01051	67.5319	0.01403	708.7	0.02135						212.162	0.02537
523.5	0.00978	67.7252	0.01465	710.7	0.02354						212.942	0.02537
525.5	0.00982	67.9186	0.01404	712.7	0.02405						213.722	0.02538
527.6	0.01018	68.1119	0.01333	714.8	0.02359						214.502	0.02538
529.6	0.01048	68.3053	0.01303	716.8	0.0237						215.282	0.02538
531.6	0.01053	68.4987	0.01243	718.8	0.02448						216.063	0.02538
533.7	0.01002	68.6921	0.01282	720.9	0.02502						216.843	0.02539
535.7	0.00959	68.8855	0.01306	722.9	0.0255						217.623	0.02539
537.8	0.01022	69.0789	0.01392	724.9	0.02605						218.403	0.02539
539.8	0.0093	69.2723	0.01391	727	0.02584						219.183	0.02539
541.8	0.01011	69.4657	0.01367	729	0.02404						219.964	0.0254
543.9	0.00991	69.6592	0.01377	731	0.02473						220.744	0.0254
545.9	0.0101	69.8526	0.01375	733.1	0.02506						221.524	0.0254
547.9	0.01002	70.0461	0.0141	735.1	0.02474						222.304	0.0254
550	0.01019	70.2396	0.01385	737.1	0.02462						223.084	0.0254
552	0.01015	70.433	0.01448	739.2	0.02449						223.864	0.02541
554	0.01067	70.6265	0.0147	741.2	0.02344						224.645	0.02541
556.1	0.01074	70.82	0.01415	743.2	0.02434						225.425	0.02541
558.1	0.00984	71.0135	0.01435	745.2	0.02304						226.205	0.02541
560.2	0.01025	71.2071	0.01416	747.3	0.02476						226.985	0.02542
562.2	0.01014	71.4006	0.0139	749.3	0.02612						227.765	0.02542
564.2	0.00986	71.5942	0.01436	751.3	0.02552						228.545	0.02542
566.3	0.00971	71.7877	0.01413	753.4	0.02425						229.326	0.02542
568.3	0.00974	71.9813	0.01406	755.4	0.02495						230.106	0.02542
570.3	0.00977	72.1749	0.01324	757.4	0.02438						230.886	0.02543
572.4	0.00987	72.3685	0.01345	759.5	0.02442						231.666	0.02543
574.4	0.00979	72.5622	0.01436	761.5	0.02488						232.446	0.02543
576.4	0.00979	72.7558	0.01394	763.5	0.02465						233.226	0.02543
578.5	0.01043	72.9495	0.01357	765.5	0.02425						234.007	0.02543
580.5	0.01035	73.1431	0.01347	767.6	0.02424						234.787	0.02543
582.6	0.0098	73.3368	0.01399	769.6	0.02445						235.567	0.02544
584.6	0.01011	73.5305	0.01466	771.6	0.02434						236.347	0.02544
586.6	0.00985	73.7243	0.01431	773.7	0.02423						237.127	0.02544
588.7	0.00963	73.918	0.01432	775.7	0.0233						237.908	0.02544
590.7	0.00992	74.1118	0.014	777.7	0.02335						238.688	0.02544
592.7	0.00998	74.3055	0.01365	779.7	0.02302						239.468	0.02544
594.8	0.01002	74.4993	0.01304	781.8	0.02399						240.248	0.02544
596.8	0.01054	74.6931	0.01307	783.8	0.02383						241.028	0.02545
598.8	0.01063	74.887	0.01418	785.8	0.0239						241.808	0.02545
600.9	0.01094	75.0808	0.01405	787.8	0.02372						242.589	0.02545
602.9	0.01045	75.2747	0.01385	789.9	0.02408						243.369	0.02545
605	0.01058	75.4686	0.01389	791.9	0.0245						244.149	0.02545
607	0.01075	75.6625	0.0134	793.9	0.02396						244.929	0.02545
609	0.00985	75.8564	0.01404	796	0.02476						245.709	0.02545
611.1	0.01031	76.0504	0.01413	798	0.02227						246.489	0.02545
613.1	0.01015	76.2444	0.01338	800	0.02194						247.27	0.02546
615.1	0.00974	76.4384	0.01284	802	0.02217						248.05	0.02546
617.2	0.01002	76.6324	0.01294	804.1	0.02283						248.83	0.02546
619.2	0.0103	76.8264	0.01297	806.1	0.02243						249.61	0.02546
621.2	0.01009	77.0205	0.01277	808.1	0.0222						250.39	0.02546
623.3	0.00962	77.2146	0.01386	810.1	0.02214						251.17	0.02546
625.3	0.0101	77.4087	0.01433	812.1	0.02185						251.951	0.02546
627.3	0.0102	77.6028	0.01365	814.2	0.02278						252.731	0.02546
629.4	0.01012	77.797	0.01377	816.2	0.02265						253.511	0.02546
631.4	0.01031	77.9912	0.01379	818.2	0.02353						254.291	0.02546
633.5	0.01012	78.1854	0.0132	820.2	0.02416						255.071	0.02547
635.5	0.00961	78.3797	0.01352	822.3	0.02363						255.852	0.02547
637.5	0.009	78.5739	0.01394	824.3	0.02165						256.632	0.02547
639.6	0.00978	78.7682	0.01459	826.3	0.02169						257.412	0.02547
641.6	0.00999	78.9625	0.01458	828.3	0.02161						258.192	0.02547
643.6	0.00991	79.1569	0.01429	830.4	0.02278						258.972	0.02547
645.7	0.00986	79.3512	0.01384	832.4	0.023						259.752	0.02547
647.7	0.0105	79.5456	0.01312	834.4	0.02268						260.533	0.02547
649.7	0.01096	79.74	0.01244	836.4	0.02206						261.313	0.02547
651.8	0.01041	79.9345	0.0131	838.4	0.02185						262.093	0.02547
653.8	0.01008	80.129	0.01273	840.5	0.02075						262.873	0.02547
655.8	0.01072	80.3235	0.01331	842.5	0.01972						263.653	0.02547
657.9	0.01055	80.518	0.01342	844.5	0.02104						264.433	0.02547
659.9	0.00994	80.7126	0.01339	846.5	0.02266						265.214	0.02547
662	0.01028	80.9072	0.01348	848.5	0.02403						265.994	0.02547
664	0.0104	81.1018	0.01377	850.5	0.02394						266.774	0.02547
666	0.00957	81.2965	0.01438	852.6	0.02537						267.554	0.02547
668.1	0.00999	81.4912	0.01402	854.6	0.02492						268.334	0.02547
670.1	0.00992	81.6859	0.01327	856.6	0.02439						269.114	0.02547
672.1	0.00986	81.8807	0.01308	858.6	0.02377						269.895	0.02547
674.2	0.01012	82.0755	0.01292	860.6	0.02382						270.675	0.02547
676.2	0.01059	82.2703	0.01304	862.6	0.02312						271.455	0.02547
678.2	0.01023	82.4651	0.01336	864.7	0.02332						272.235	0.02547
680.3	0.01012	82.66	0.01367	866.7	0.02186						273.015	0.02547
682.3	0.01061	82.8549	0.01396	868.7	0.0221						273.796	0.02547
684.3	0.01055	83.0499	0.01433								274.576	0.02547
686.4	0.0107	83.2449	0.01384								275.356	0.02547
688.4	0.01055	83.4399	0.01373								276.136	0.02547
690.4	0.01051	83.635	0.01433								276.916	0.02547
692.5	0.01011	83.8301	0.01402								277.696	0.02547
694.5	0.01003	84.0252	0.01343								278.477	0.02547
696.5	0.00973	84.2204	0.01357								279.257	0.02547
698.6	0.01019	84.4156	0.01284								280.037	0.02547
700.6	0.01099	84.6108	0.01336								280.817	0.02547
702.6	0.01084	84.8061	0.01286								281.597	0.02547
704.7	0.01098	85.0014	0.01387								282.377	0.02547
706.7	0.01024	85.1968	0.01384								283.158	0.02547
708.7	0.0101	85.3921	0.01398								283.938	0.02547
710.8	0.01002	85.2	0.01387								284.718	0.02547
712.8	0.0095	87.3	0.01381								285.498	0.02547
714.8	0.00941	89.3	0.01317								286.278	0.02547
716.9	0.01004	91.3	0.01392								287.058	0.02547
718.9	0.01029	93.3	0.01409								287.839	0.02547
720.9	0.01015	95.4	0.01343								288.619	0.02547
723	0.00976	97.4	0.01322								289.399	0.02547
725	0.01005	99.4	0.01317								290.179	0.02547
727	0.0107	101.4	0.01381								290.959	0.02547
729.1	0.01131	103.5	0.01393								291.74	0.02547
731.1	0.01023	105.5	0.01406								292.52	0.02547
733.1	0.00954	107.5	0.01405								293.3	0.02547
735.2	0.01042	109.5	0.01426								294.08	0.02547
737.2	0.01021	111.6	0.01433								294.86	0.02547
739.2	0.01009	113.6	0.01368								295.64	0.02547
741.3	0.01028	115.6	0.01415								296.421	0.02546
743.3	0.01109	117.6	0.01455								297.201	0.02546
745.3	0.01115	119.7	0.01459								297.981	0.02546
747.3	0.01097	121.7	0.0137								298.761	0.02546
749.4	0.011	123.7	0.01393								299.541	0.02546
751.4	0.01075	125.7	0.01395								300.321	0.02546
753.4	0.01159	127.8	0.01522								301.102	0.02546
755.5	0.0104	129.8	0.01478								301.882	0.02546
757.5	0.00961	131.8	0.01407								302.662	0.02546
759.5	0.00994	133.9	0.01375								303.442	0.02546
761.6	0.00993	135.9	0.01424								304.222	0.02546
763.6	0.01023	137.9	0.01426								305.002	0.02546
765.6	0.01025	139.9	0.01412								305.783	0.02545
767.6	0.01036	142	0.01497								306.563	0.02545
769.7	0.01103	144	0.01507								307.343	0.02545
771.7	0.01087	146	0.01498								308.123	0.02545
773.7	0.01094	148	0.01493								308.903	0.02545
775.8	0.01085	150.1	0.01536								309.683	0.02545
777.8	0.01038	152.1	0.01539								310.464	0.02545
779.8	0.01034	154.1	0.01592								311.244	0.02545
781.8	0.01121	156.1	0.01593								312.024	0.02545
783.9	0.01082	158.2	0.0153								312.804	0.02545
785.9	0.01041	160.2	0.01472								313.584	0.02544
787.9	0.01043	162.2	0.01487								314.365	0.02544
789.9	0.00969	164.2	0.01524								315.145	0.02544
792	0.01002	166.3	0.01472								315.925	0.02544
794	0.01054	168.3	0.01405								316.705	0.02544
796	0.01048	170.3	0.01482								317.485	0.02544
798.1	0.01054	172.3	0.01538								318.265	0.02544
800.1	0.01005	174.4	0.01565								319.046	0.02543
802.1	0.00927	176.4	0.01548								319.826	0.02543
804.1	0.01041	178.4	0.01607								320.606	0.02543
806.2	0.01041	180.4	0.01553								321.386	0.02543
808.2	0.01038	182.5	0.01545								322.166	0.02543
810.2	0.01099	184.5	0.01568								322.946	0.02543
812.2	0.0107	186.5	0.01501								323.727	0.02543
814.2	0.01092	188.5	0.01626								324.507	0.02542
816.3	0.01164	190.6	0.01519								325.287	0.02542
818.3	0.01131	192.6	0.01544								326.067	0.02542
820.3	0.0113	194.6	0.01642								326.847	0.02542
822.3	0.01109	196.6	0.01594								327.627	0.02542
824.4	0.00998	198.7	0.01572								328.408	0.02542
826.4	0.00986	200.7	0.0156								329.188	0.02542
828.4	0.01034	202.7	0.01611								329.968	0.02541
830.4	0.01063	204.7	0.0164								330.748	0.02541
832.5	0.01126	206.8	0.01598								331.528	0.02541
834.5	0.01105	208.8	0.01636								332.309	0.02541
836.5	0.01105	210.8	0.01631								333.089	0.02541
838.5	0.01043	212.8	0.01643								333.869	0.02541
840.5	0.01099	214.9	0.01566								334.649	0.0254
842.6	0.01105	216.9	0.01593								335.429	0.0254
844.6	0.01058	218.9	0.0174								336.209	0.0254
846.6	0.01078	220.9	0.0164								336.99	0.0254
848.6	0.01103	223	0.01647								337.77	0.0254
850.6	0.01075	225	0.01722								338.55	0.0254
852.6	0.01107	227	0.01698								339.33	0.02539
854.7	0.01132	229	0.01596								340.11	0.02539
856.7	0.01118	231.1	0.01707								340.89	0.02539
858.7	0.01138	233.1	0.01762								341.671	0.02539
860.7	0.01132	235.1	0.01722								342.451	0.02539
862.7	0.01115	237.1	0.01708								343.231	0.02538
864.7	0.01113	239.2	0.01682								344.011	0.02538
866.8	0.01099	241.2	0.01709								344.791	0.02538
868.8	0.01025	243.2	0.01691								345.572	0.02538
870.8	0.01086	245.3	0.01766								346.352	0.02538
		247.3	0.01765								347.132	0.02537
		249.3	0.01745								347.912	0.02537
		251.3	0.01734								348.692	0.02537
		253.4	0.01653								349.472	0.02537
		255.4	0.0165								350.253	0.02537
		257.4	0.01697								351.033	0.02536
		259.4	0.01649								351.813	0.02536
		261.5	0.01687								352.593	0.02536
		263.5	0.01712								353.373	0.02536
		265.5	0.01725								354.153	0.02536
		267.5	0.01686								354.934	0.02535
		269.6	0.01746								355.714	0.02535
		271.6	0.01672								356.494	0.02535
		273.6	0.0169								357.274	0.02535
		275.7	0.01718								358.054	0.02534
		277.7	0.01768								358.834	0.02534
		279.7	0.01774								359.615	0.02534
		281.7	0.01765								360.395	0.02534
		283.8	0.0184								361.175	0.02534
		285.8	0.01809								361.955	0.02533
		287.8	0.01777								362.735	0.02533
		289.8	0.01755								363.515	0.02533
		291.9	0.018								364.296	0.02533
		293.9	0.01827								365.076	0.02532
		295.9	0.01842								365.856	0.02532
		298	0.01783								366.636	0.02532
		300	0.01727								367.416	0.02532
		302	0.01728								368.197	0.02531
		304	0.01749								368.977	0.02531
		306.1	0.0172								369.757	0.02531
		308.1	0.01715								370.537	0.02531
		310.1	0.01727								371.317	0.0253
		312.2	0.01669								372.097	0.0253
		314.2	0.0162								372.878	0.0253
		316.2	0.01725								373.658	0.0253
		318.2	0.01743								374.438	0.02529
		320.3	0.01739								375.218	0.02529
		322.3	0.01823								375.998	0.02529
		324.3	0.01794								376.778	0.02529
		326.4	0.01796								377.559	0.02528
		328.4	0.01733								378.339	0.02528
		330.4	0.01665								379.119	0.02528
		332.4	0.01676								379.899	0.02528
		334.5	0.01711								380.679	0.02527
		336.5	0.01769								381.459	0.02527
		338.5	0.01694								382.24	0.02527
		340.6	0.01738								383.02	0.02527
		342.6	0.01791								383.8	0.02526
		344.6	0.01833								384.58	0.02526
		346.6	0.0172								385.36	0.02526
		348.7	0.01655								386.141	0.02525
		350.7	0.01656								386.921	0.02525
		352.7	0.01761								387.701	0.02525
		354.8	0.01639								388.481	0.02525
		356.8	0.01697								389.261	0.02524
		358.8	0.01716								390.041	0.02524
		360.9	0.01715								390.822	0.02524
		362.9	0.01673								391.602	0.02524
		364.9	0.01701								392.382	0.02523
		366.9	0.01726								393.162	0.02523
		369	0.01766								393.942	0.02523
		371	0.01743								394.722	0.02522
		373	0.0177								395.503	0.02522
		375.1	0.01638								396.283	0.02522
		377.1	0.01547								397.063	0.02522
		379.1	0.01591								397.843	0.02521
		381.2	0.01588								398.623	0.02521
		383.2	0.01631								399.404	0.02521
		385.2	0.01684								400.184	0.0252
		387.3	0.0165								400.964	0.0252
		389.3	0.01789								401.744	0.0252
		391.3	0.01784								402.524	0.0252
		393.3	0.01766								403.304	0.02519
		395.4	0.01706								404.085	0.02519
		397.4	0.01619								404.865	0.02519
		399.4	0.0166								405.645	0.02518
		401.5	0.01663								406.425	0.02518
		403.5	0.01672								407.205	0.02518
		405.5	0.01627								407.985	0.02517
		407.6	0.01789								408.766	0.02517
		409.6	0.01787								409.546	0.02517
		411.6	0.01765								410.326	0.02517
		413.7	0.01709								411.106	0.02516
		415.7	0.01667								411.886	0.02516
		417.7	0.01709								412.666	0.02516
		419.8	0.01634								413.447	0.02515
		421.8	0.01625								414.227	0.02515
		423.8	0.01702								415.007	0.02515
		425.9	0.01638								415.787	0.02514
		427.9	0.01685								416.567	0.02514
		429.9	0.01689								417.348	0.02514
		432	0.017								418.128	0.02513
		434	0.01728								418.908	0.02513
		436	0.01673								419.688	0.02513
		438.1	0.01708								420.468	0.02513
		440.1	0.01719								421.248	0.02512
		442.1	0.01648								422.029	0.02512
		444.2	0.01606								422.809	0.02512
		446.2	0.0164								423.589	0.02511
		448.2	0.01621								424.369	0.02511
		450.3	0.01628								425.149	0.02511
		452.3	0.01603								425.929	0.0251
		454.3	0.01594								426.71	0.0251
		456.4	0.016								427.49	0.0251
		458.4	0.01599								428.27	0.02509
		460.4	0.01593								429.05	0.02509
		462.5	0.01643								429.83	0.02509
		464.5	0.01699								430.61	0.02508
		466.5	0.01709								431.391	0.02508
		468.6	0.01681								432.171	0.02508
		470.6	0.01731								432.951	0.02507
		472.6	0.01787								433.731	0.02507
		474.7	0.01758								434.511	0.02507
		476.7	0.0178								435.291	0.02506
		478.7	0.01766								436.072	0.02506
		480.8	0.01781								436.852	0.02506
		482.8	0.01762								437.632	0.02505
		484.8	0.0181								438.412	0.02505
		486.9	0.01784								439.192	0.02505
		488.9	0.01826								439.973	0.02504
		490.9	0.01792								440.753	0.02504
		493	0.01713								441.533	0.02504
		495	0.01796								442.313	0.02503
		497	0.01876								443.093	0.02503
		499.1	0.01835								443.873	0.02503
		501.1	0.01805								444.654	0.02502
		503.2	0.01873								445.434	0.02502
		505.2	0.01883								446.214	0.02502
		507.2	0.01911								446.994	0.02501
		509.3	0.01859								447.774	0.02501
		511.3	0.0182								448.554	0.02501
		513.3	0.01824								449.335	0.025
		515.4	0.01868								450.115	0.025
		517.4	0.01749								450.895	0.025
		519.4	0.01812								451.675	0.02499
		521.5	0.01882								452.455	0.02499
		523.5	0.019								453.236	0.02499
		525.5	0.01883								454.016	0.02498
		527.6	0.01859								454.796	0.02498
		529.6	0.01892								455.576	0.02498
		531.6	0.01865								456.356	0.02497
		533.7	0.01859								457.136	0.02497
		535.7	0.0184								457.917	0.02496
		537.8	0.01818								458.697	0.02496
		539.8	0.01749								459.477	0.02496
		541.8	0.01847								460.257	0.02495
		543.9	0.01846								461.037	0.02495
		545.9	0.0191								461.817	0.02495
		547.9	0.01928								462.598	0.02494
		550	0.01877								463.378	0.02494
		552	0.01858								464.158	0.02494
		554	0.01872								464.938	0.02493
		556.1	0.01885								465.718	0.02493
		558.1	0.01876								466.498	0.02493
		560.2	0.01824								467.279	0.02492
		562.2	0.01775								468.059	0.02492
		564.2	0.0179								468.839	0.02492
		566.3	0.018								469.619	0.02491
		568.3	0.01759								470.399	0.02491
		570.3	0.01809								471.18	0.0249
		572.4	0.01806								471.96	0.0249
		574.4	0.01749								472.74	0.0249
		576.4	0.01834								473.52	0.02489
		578.5	0.01839								474.3	0.02489
		580.5	0.019								475.08	0.02489
		582.6	0.01909								475.861	0.02488
		584.6	0.01919								476.641	0.02488
		586.6	0.01799								477.421	0.02488
		588.7	0.01882								478.201	0.02487
		590.7	0.01794								478.981	0.02487
		592.7	0.019								479.761	0.02486
		594.8	0.01783								480.542	0.02486
		596.8	0.01791								481.322	0.02486
		598.8	0.0181								482.102	0.02485
		600.9	0.01837								482.882	0.02485
		602.9	0.01805								483.662	0.02485
		605	0.01764								484.442	0.02484
		607	0.01715								485.223	0.02484
		609	0.01838								486.003	0.02484
		611.1	0.01815								486.783	0.02483
		613.1	0.01824								487.563	0.02483
		615.1	0.01825								488.343	0.02482
		617.2	0.01839								489.123	0.02482
		619.2	0.0174								489.904	0.02482
		621.2	0.01765								490.684	0.02481
		623.3	0.01829								491.464	0.02481
		625.3	0.01756								492.244	0.02481
		627.3	0.01782								493.024	0.0248
		629.4	0.01791								493.805	0.0248
		631.4	0.01773								494.585	0.02479
		633.5	0.01794								495.365	0.02479
		635.5	0.01804								496.145	0.02479
		637.5	0.01746								496.925	0.02478
		639.6	0.01815								497.705	0.02478
		641.6	0.01752								498.486	0.02478
		643.6	0.01721								499.266	0.02477
		645.7	0.01789								500.046	0.02477
		647.7	0.01781								500.826	0.02477
		649.7	0.01797								501.606	0.02476
		651.8	0.01772								502.386	0.02476
		653.8	0.01824								503.167	0.02475
		655.8	0.01774								503.947	0.02475
		657.9	0.01854								504.727	0.02475
		659.9	0.01857								505.507	0.02474
		662	0.01798								506.287	0.02474
		664	0.01781								507.067	0.02474
		666	0.018								507.848	0.02473
		668.1	0.0178								508.628	0.02473
		670.1	0.01682								509.408	0.02472
		672.1	0.01662								510.188	0.02472
		674.2	0.01702								510.968	0.02472
		676.2	0.0175								511.749	0.02471
		678.2	0.01721								512.529	0.02471
		680.3	0.01695								513.309	0.02471
		682.3	0.01586								514.089	0.0247
		684.3	0.01652								514.869	0.0247
		686.4	0.01651								515.649	0.02469
		688.4	0.01688								516.43	0.02469
		690.4	0.01664								517.21	0.02469
		692.5	0.01673								517.99	0.02468
		694.5	0.01719								518.77	0.02468
		696.5	0.01739								519.55	0.02467
		698.6	0.01689								520.33	0.02467
		700.6	0.01643								521.111	0.02467
		702.6	0.01568								521.891	0.02466
		704.7	0.01638								522.671	0.02466
		706.7	0.01621								523.451	0.02466
		708.7	0.01655								524.231	0.02465
		710.8	0.01582								525.011	0.02465
		712.8	0.01661								525.792	0.02464
		714.8	0.01699								526.572	0.02464
		716.9	0.01729								527.352	0.02464
		718.9	0.01777								528.132	0.02463
		720.9	0.01809								528.912	0.02463
		723	0.01733								529.693	0.02463
		725	0.01657								530.473	0.02462
		727	0.01728								531.253	0.02462
		729.1	0.0168								532.033	0.02461
		731.1	0.01678								532.813	0.02461
		733.1	0.01749								533.593	0.02461
		735.2	0.01708								534.374	0.0246
		737.2	0.01629								535.154	0.0246
		739.2	0.01746								535.934	0.02459
		741.3	0.01757								536.714	0.02459
		743.3	0.01779								537.494	0.02459
		745.3	0.01754								538.274	0.02458
		747.3	0.01694								539.055	0.02458
		749.4	0.01703								539.835	0.02458
		751.4	0.01733								540.615	0.02457
		753.4	0.01795								541.395	0.02457
		755.5	0.01746								542.175	0.02456
		757.5	0.0164								542.955	0.02456
		759.5	0.01688								543.736	0.02456
		761.6	0.01747								544.516	0.02455
		763.6	0.01711								545.296	0.02455
		765.6	0.01691								546.076	0.02454
		767.6	0.01648								546.856	0.02454
		769.7	0.01704								547.637	0.02454
		771.7	0.01721								548.417	0.02453
		773.7	0.0171								549.197	0.02453
		775.8	0.0169								549.977	0.02453
		777.8	0.01689								550.757	0.02452
		779.8	0.01715								551.537	0.02452
		781.8	0.01761								552.318	0.02451
		783.9	0.01746								553.098	0.02451
		785.9	0.01737								553.878	0.02451
		787.9	0.01723								554.658	0.0245
		789.9	0.0171								555.438	0.0245
		792	0.01783								556.218	0.02449
		794	0.01852								556.999	0.02449
		796	0.01809								557.779	0.02449
		798.1	0.01796								558.559	0.02448
		800.1	0.01908								559.339	0.02448
		802.1	0.01866								560.119	0.02448
		804.1	0.01839								560.899	0.02447
		806.2	0.01875								561.68	0.02447
		808.2	0.01928								562.46	0.02446
		810.2	0.01897								563.24	0.02446
		812.2	0.01898								564.02	0.02446
		814.2	0.01823								564.8	0.02445
		816.3	0.0187								565.581	0.02445
		818.3	0.0184								566.361	0.02444
		820.3	0.01804								567.141	0.02444
		822.3	0.01818								567.921	0.02444
		824.4	0.01892								568.701	0.02443
		826.4	0.01985								569.481	0.02443
		828.4	0.01961								570.262	0.02443
		830.4	0.01911								571.042	0.02442
		832.5	0.01927								571.822	0.02442
		834.5	0.01786								572.602	0.02441
		836.5	0.01823								573.382	0.02441
		838.5	0.0186								574.162	0.02441
		840.5	0.01883								574.943	0.0244
		842.6	0.01851								575.723	0.0244
		844.6	0.01874								576.503	0.02439
		846.6	0.01852								577.283	0.02439
		848.6	0.01842								578.063	0.02439
		850.6	0.01885								578.843	0.02438
		852.6	0.01898								579.624	0.02438
		854.7	0.01908								580.404	0.02438
		856.7	0.01867								581.184	0.02437
		858.7	0.01808								581.964	0.02437
		860.7	0.0181								582.744	0.02436
		862.7	0.01864								583.525	0.02436
		864.7	0.01815								584.305	0.02436
		866.8	0.01759								585.085	0.02435
		868.8	0.01811								585.865	0.02435
		870.8	0.01896								586.645	0.02434
											587.425	0.02434
											588.206	0.02434
											588.986	0.02433
											589.766	0.02433
											590.546	0.02433
											591.326	0.02432
											592.106	0.02432
											592.887	0.02431
											593.667	0.02431
											594.447	0.02431
											595.227	0.0243
											596.007	0.0243
											596.787	0.02429
											597.568	0.02429
											598.348	0.02429
											599.128	0.02428
											599.908	0.02428
											600.688	0.02428
											601.469	0.02427
											602.249	0.02427
											603.029	0.02426
											603.809	0.02426
											604.589	0.02426
											605.369	0.02425
											606.15	0.02425
											606.93	0.02424
											607.71	0.02424
											608.49	0.02424
											609.27	0.02423
											610.05	0.02423
											610.831	0.02423
											611.611	0.02422
											612.391	0.02422
											613.171	0.02421
											613.951	0.02421
											614.731	0.02421
											615.512	0.0242
											616.292	0.0242
											617.072	0.0242
											617.852	0.02419
											618.632	0.02419
											619.413	0.02418
											620.193	0.02418
											620.973	0.02418
											621.753	0.02417
											622.533	0.02417
											623.313	0.02416
											624.094	0.02416
											624.874	0.02416
											625.654	0.02415
											626.434	0.02415
											627.214	0.02415
											627.994	0.02414
											628.775	0.02414
											629.555	0.02413
											630.335	0.02413
											631.115	0.02413
											631.895	0.02412
											632.675	0.02412
											633.456	0.02412
											634.236	0.02411
											635.016	0.02411
											635.796	0.0241
											636.576	0.0241
											637.357	0.0241
											638.137	0.02409
											638.917	0.02409
											639.697	0.02409
											640.477	0.02408
											641.257	0.02408
											642.038	0.02407
											642.818	0.02407
											643.598	0.02407
											644.378	0.02406
											645.158	0.02406
											645.938	0.02406
											646.719	0.02405
											647.499	0.02405
											648.279	0.02404
											649.059	0.02404
											649.839	0.02404
											650.619	0.02403
											651.4	0.02403
											652.18	0.02403
											652.96	0.02402
											653.74	0.02402
											654.52	0.02401
											655.301	0.02401
											656.081	0.02401
											656.861	0.024
											657.641	0.024
											658.421	0.024
											659.201	0.02399
											659.982	0.02399
											660.762	0.02398
											661.542	0.02398
											662.322	0.02398
											663.102	0.02397
											663.882	0.02397
											664.663	0.02397
											665.443	0.02396
											666.223	0.02396
											667.003	0.02396
											667.783	0.02395
											668.563	0.02395
											669.344	0.02394
											670.124	0.02394
											670.904	0.02394
											671.684	0.02393
											672.464	0.02393
											673.245	0.02393
											674.025	0.02392
											674.805	0.02392
											675.585	0.02392
											676.365	0.02391
											677.145	0.02391
											677.926	0.0239
											678.706	0.0239
											679.486	0.0239
											680.266	0.02389
											681.046	0.02389
											681.826	0.02389
											682.607	0.02388
											683.387	0.02388
											684.167	0.02388
											684.947	0.02387
											685.727	0.02387
											686.507	0.02386
											687.288	0.02386
											688.068	0.02386
											688.848	0.02385
											689.628	0.02385
											690.408	0.02385
											691.189	0.02384
											691.969	0.02384
											692.749	0.02384
											693.529	0.02383
											694.309	0.02383
											695.089	0.02382
											695.87	0.02382
											696.65	0.02382
											697.43	0.02381
											698.21	0.02381
											698.99	0.02381
											699.77	0.0238
											700.551	0.0238
											701.331	0.0238
											702.111	0.02379
											702.891	0.02379
											703.671	0.02379
											704.451	0.02378
											705.232	0.02378
											706.012	0.02377
											706.792	0.02377
											707.572	0.02377
											708.352	0.02376
											709.133	0.02376
											709.913	0.02376
											710.693	0.02375
											711.473	0.02375
											712.253	0.02375
											713.033	0.02374
											713.814	0.02374
											714.594	0.02374
											715.374	0.02373
											716.154	0.02373
											716.934	0.02373
											717.714	0.02372
											718.495	0.02372
											719.275	0.02371
											720.055	0.02371
											720.835	0.02371
											721.615	0.0237
											722.395	0.0237
											723.176	0.0237
											723.956	0.02369
											724.736	0.02369
											725.516	0.02369
											726.296	0.02368
											727.077	0.02368
											727.857	0.02368
											728.637	0.02367
											729.417	0.02367
											730.197	0.02367
											730.977	0.02366
											731.758	0.02366
											732.538	0.02366
											733.318	0.02365
											734.098	0.02365
											734.878	0.02365
											735.658	0.02364
											736.439	0.02364
											737.219	0.02364
											737.999	0.02363
											738.779	0.02363
											739.559	0.02363
											740.339	0.02362
											741.12	0.02362
											741.9	0.02362
											742.68	0.02361
											743.46	0.02361
											744.24	0.0236
											745.021	0.0236
											745.801	0.0236
											746.581	0.02359
											747.361	0.02359
											748.141	0.02359
											748.921	0.02358
											749.702	0.02358
											750.482	0.02358
											751.262	0.02357
											752.042	0.02357
											752.822	0.02357
											753.602	0.02356
											754.383	0.02356
											755.163	0.02356
											755.943	0.02355
											756.723	0.02355
											757.503	0.02355
											758.283	0.02354
											759.064	0.02354
											759.844	0.02354
											760.624	0.02353
											761.404	0.02353
											762.184	0.02353
											762.965	0.02352
											763.745	0.02352
											764.525	0.02352
											765.305	0.02351
											766.085	0.02351
											766.865	0.02351
											767.646	0.0235
											768.426	0.0235
											769.206	0.0235
											769.986	0.0235
											770.766	0.02349
											771.546	0.02349
											772.327	0.02349
											773.107	0.02348
											773.887	0.02348
											774.667	0.02348
											775.447	0.02347
											776.227	0.02347
											777.008	0.02347
											777.788	0.02346
											778.568	0.02346
											779.348	0.02346
											780.128	0.02345
											780.909	0.02345
											781.689	0.02345
											782.469	0.02344
											783.249	0.02344
											784.029	0.02344
											784.809	0.02343
											785.59	0.02343
											786.37	0.02343
											787.15	0.02342
											787.93	0.02342
											788.71	0.02342
											789.49	0.02341
											790.271	0.02341
											791.051	0.02341
											791.831	0.0234
											792.611	0.0234
											793.391	0.0234
											794.171	0.0234
											794.952	0.02339
											795.732	0.02339
											796.512	0.02339
											797.292	0.02338
											798.072	0.02338
											798.853	0.02338
											799.633	0.02337
											800.413	0.02337
											801.193	0.02337
											801.973	0.02336
											802.753	0.02336
											803.534	0.02336
											804.314	0.02335
											805.094	0.02335
											805.874	0.02335
											806.654	0.02335
											807.434	0.02334
											808.215	0.02334
											808.995	0.02334
											809.775	0.02333
											810.555	0.02333
											811.335	0.02333
											812.115	0.02332
											812.896	0.02332
											813.676	0.02332
											814.456	0.02331
											815.236	0.02331
											816.016	0.02331
											816.797	0.02331
											817.577	0.0233
											818.357	0.0233
											819.137	0.0233
											819.917	0.02329
											820.697	0.02329
											821.478	0.02329
											822.258	0.02328
											823.038	0.02328
											823.818	0.02328
											824.598	0.02327
											825.378	0.02327
											826.159	0.02327
											826.939	0.02327
											827.719	0.02326
											828.499	0.02326
											829.279	0.02326
											830.059	0.02325
[truncated: 3 more rows]
