# Supplementary material for: Direct time-resolved observation of surface-bound carbon dioxide radical anions on metallic nanocatalysts
Source: Nat Commun. 2023 Nov 6;14:7116. doi: 10.1038/s41467-023-42936-6 (PMC10628153; doi:10.1038/s41467-023-42936-6)
Supplement: Supplementary file 4 — Source Data [file 41467_2023_42936_MOESM4_ESM.zip › Source Data/Figure 2/Figure 2e.xlsx]

## Sheet: Sheet1
Figure 2e
raw data							fitting data
-156.9	0.00065	-156.9	0.000532	-156.9	0.00151		-13.9	7.14948e-05	-5.8	0.000276841	-6	-6.50252e-05
-154.9	0.00105	-154.9	0.000579	-154.9	0.000353		-13.0141	7.11386e-05	-4.92422	0.000219952	-5.8	-0.000123728
-152.8	0.0005	-152.8	0.000663	-152.8	0.000621		-12.1282	7.07823e-05	-4.04845	0.000164775	-5.12613	-0.000318839
-150.8	-0.000717	-150.8	-0.000163	-150.8	0.000647		-11.2423	7.04258e-05	-3.8	0.000149425	-4.25225	-0.00056581
-148.7	0.0004	-148.7	-0.000542	-148.7	0.000384		-10.3565	7.00692e-05	-3.17267	0.000111255	-3.8	-0.000690999
-146.6	-0.000133	-146.6	-0.000858	-146.6	0.000768		-9.47057	6.97125e-05	-2.2969	5.93443e-05	-3.37838	-0.000806126
-144.6	-0.000583	-144.6	-0.000953	-144.6	-0.000426		-8.58468	6.93557e-05	-1.7	2.48597e-05	-2.5045	-0.00104
-142.5	-0.000317	-142.5	-0.000226	-142.5	-0.000626		-7.6988	6.89988e-05	-1.42112	8.99182e-06	-1.7	-0.00125
-140.5	-0.000867	-140.5	0.000116	-140.5	0.000168		-6.81291	6.86417e-05	-0.54535	-3.98496e-05	-1.63063	-0.00127
-138.4	-0.00015	-138.4	-0.000305	-138.4	0.000232		-5.92703	6.82846e-05	0.3	-8.56042e-05	-0.75676	-0.00149
-136.4	-0.000383	-136.4	-0.000226	-136.4	6.8e-05		-5.04114	6.79273e-05	0.33043	-8.72264e-05	0.11712	-0.0017
-134.3	0.000333	-134.3	2.6e-05	-134.3	0.000511		-4.15526	6.75699e-05	1.20621	-0.000133183	0.3	-0.00175
-132.3	0.000767	-132.3	0.000711	-132.3	-0.000153		-3.26937	6.72124e-05	2.08198	-0.000177764	0.99099	-0.00191
-130.2	-0.0007	-130.2	0.000221	-130.2	-0.000258		-2.38348	6.68547e-05	2.3	-0.000188652	1.86486	-0.00212
-128.2	-0.00015	-128.2	7.4e-05	-128.2	0.000389		-1.4976	6.6497e-05	2.95776	-0.00022101	2.3	-0.00222
-126.1	-0.000233	-126.1	0.000116	-126.1	0.000121		-0.61171	6.61391e-05	3.83353	-0.000262962	2.73874	-0.00232
-124.1	-0.000117	-124.1	6.3e-05	-124.1	-0.000505		0.27417	6.57811e-05	4.4	-0.000289428	3.61261	-0.00251
-122	0.000817	-122	0.000311	-122	-0.000958		1.16006	6.5423e-05	4.70931	-0.000303661	4.4	-0.00268
-120	0.0003	-120	0.000158	-120	-0.000305		2.04595	6.50648e-05	5.58509	-0.000343144	4.48649	-0.0027
-118	0.00085	-118	0.000184	-118	0.000679		2.93183	6.47065e-05	6.4	-0.000378825	5.36036	-0.00288
-115.9	0.000517	-115.9	-4.7e-05	-115.9	0.000126		3.81772	6.4348e-05	6.46086	-0.000381449	6.23423	-0.00306
-113.9	0.000183	-113.9	0.000532	-113.9	2.6e-05		4.7036	6.39894e-05	7.33664	-0.000418612	6.4	-0.00309
-111.8	-0.00055	-111.8	-2.1e-05	-111.8	-0.000689		5.58949	6.36307e-05	8.21241	-0.000454668	7.10811	-0.00323
-109.8	-0.0012	-109.8	-0.0001	-109.8	-0.000758		6.47538	6.32719e-05	8.4	-0.00046225	7.98198	-0.0034
-107.7	-0.00075	-107.7	0.000253	-107.7	-0.000605		7.36126	6.2913e-05	9.08819	-0.00048965	8.4	-0.00348
-105.7	0.0001	-105.7	0.0005	-105.7	0.000711		8.24715	6.2554e-05	9.96396	-0.000523592	8.85586	-0.00357
-103.6	-0.000117	-103.6	0.000105	-103.6	0.00127		9.13303	6.21948e-05	10.4	-0.000540113	9.72973	-0.00373
-101.6	-0.000133	-101.6	-0.000205	-101.6	0.000863		10.0189	6.18355e-05	10.8397	-0.000556525	10.4	-0.00385
-99.5	-0.000833	-99.5	0.00104	-99.5	0.000947		10.9048	6.14761e-05	11.7155	-0.00058848	10.6036	-0.00388
-97.5	-0.00085	-97.5	0.00103	-97.5	0.00107		11.7907	6.11166e-05	12.5	-0.000616298	11.4775	-0.00403
-95.5	0.000167	-95.5	0.000705	-95.5	0.00167		12.6766	6.0757e-05	12.5913	-0.000619487	12.3514	-0.00418
-93.4	0.000333	-93.4	-6.8e-05	-93.4	0.000847		13.5625	6.03972e-05	13.4671	-0.000649576	12.5	-0.0042
-91.4	0.000333	-91.4	0.000795	-91.4	0.000179		14.4483	6.00373e-05	14.3428	-0.000678774	13.2252	-0.00432
-89.3	0.000933	-89.3	0.000437	-89.3	0.000605		15.3342	5.96773e-05	14.5	-0.000683921	14.0991	-0.00446
-87.3	0.000933	-87.3	0.000158	-87.3	0.00118		16.2201	5.93172e-05	15.2186	-0.000707108	14.5	-0.00453
-85.2	0.000333	-85.2	0.000605	-85.2	0.0015		17.106	5.8957e-05	16.0944	-0.000734606	14.973	-0.0046
-83.2	5e-05	-83.2	0.000516	-83.2	0.00146		17.9919	5.85967e-05	16.5	-0.000747064	15.8468	-0.00473
-81.2	-0.0002	-81.2	0.000326	-81.2	0.000626		18.8778	5.82362e-05	16.9702	-0.000761291	16.5	-0.00483
-79.1	-0.0008	-79.1	0.00102	-79.1	0.00115		19.7637	5.78756e-05	17.8459	-0.000787191	16.7207	-0.00486
-77.1	-0.000317	-77.1	0.000637	-77.1	0.00121		20.6496	5.75149e-05	18.6	-0.000808879	17.5946	-0.00499
-75	-0.000217	-75	0.000668	-75	0.000863		21.5354	5.71541e-05	18.7217	-0.000812328	18.4685	-0.00511
-73	-0.000767	-73	0.00108	-73	0.000574		22.4213	5.67932e-05	19.5975	-0.000836725	18.6	-0.00513
-71	3.3e-05	-71	0.000179	-71	0.000484		23.3072	5.64321e-05	20.4733	-0.000860407	19.3423	-0.00523
-68.9	-8.3e-05	-68.9	0.000458	-68.9	0.000611		24.1931	5.60709e-05	20.6	-0.000863775	20.2162	-0.00534
-66.9	-0.00055	-66.9	6.3e-05	-66.9	0.000921		25.079	5.57096e-05	21.349	-0.000883393	20.6	-0.00539
-64.8	-0.00103	-64.8	0.000616	-64.8	0.00118		25.9649	5.53482e-05	22.2248	-0.000905706	21.0901	-0.00546
-62.8	-0.000567	-62.8	0.000374	-62.8	0.000121		26.8508	5.49867e-05	22.6	-0.000915064	21.964	-0.00557
-60.8	-0.00035	-60.8	0.0011	-60.8	0.000821		27.7366	5.4625e-05	23.1006	-0.000927366	22.6	-0.00564
-58.7	-0.000533	-58.7	0.000753	-58.7	-0.000416		28.6225	5.42633e-05	23.9764	-0.000948394	22.8378	-0.00567
-56.7	-0.000283	-56.7	0.000695	-56.7	-1.6e-05		29.5084	5.39014e-05	24.7	-0.000965305	23.7117	-0.00578
-54.6	0.000183	-54.6	0.000574	-54.6	0.0002		30.3943	5.35394e-05	24.8522	-0.000968808	24.5856	-0.00588
-52.6	0	-52.6	0.000621	-52.6	-0.000489		31.2802	5.31773e-05	25.7279	-0.000988627	24.7	-0.00589
-50.6	6.7e-05	-50.6	0.0011	-50.6	5.3e-05		32.1661	5.2815e-05	26.6037	-0.00101	25.4595	-0.00598
-48.5	0.00035	-48.5	0.00113	-48.5	0.0005		33.0519	5.24527e-05	26.7	-0.00101	26.3333	-0.00607
-46.5	0.000433	-46.5	0.00124	-46.5	-2.6e-05		33.9378	5.20902e-05	27.4795	-0.00103	26.7	-0.00611
-44.5	0.000117	-44.5	0.00205	-44.5	0.000137		34.8237	5.17276e-05	28.3553	-0.00104	27.2072	-0.00617
-42.4	-0.000167	-42.4	0.00154	-42.4	0.000679		35.7096	5.13649e-05	28.7	-0.00105	28.0811	-0.00626
-40.4	-0.000517	-40.4	0.00151	-40.4	0.000916		36.5955	5.1002e-05	29.231	-0.00106	28.7	-0.00632
-38.4	0.000317	-38.4	0.000426	-38.4	0.000247		37.4814	5.06391e-05	30.1068	-0.00108	28.955	-0.00635
-36.3	-0.000283	-36.3	0.000732	-36.3	8.4e-05		38.3673	5.0276e-05	30.7	-0.00109	29.8288	-0.00643
-34.3	-0.00147	-34.3	0.0008	-34.3	-2.1e-05		39.2531	4.99128e-05	30.9826	-0.0011	30.7	-0.00652
-32.2	-0.000967	-32.2	0.000921	-32.2	-4.7e-05		40.139	4.95495e-05	31.8584	-0.00111	30.7027	-0.00652
-30.2	-0.00117	-30.2	0.000305	-30.2	-0.000184		41.0249	4.9186e-05	32.7341	-0.00113	31.5766	-0.0066
-28.2	-0.0007	-28.2	0.000411	-28.2	0.000842		41.9108	4.88225e-05	32.8	-0.00113	32.4504	-0.00668
-26.1	0.0003	-26.1	0.000716	-26.1	0.00107		42.7967	4.84588e-05	33.6099	-0.00114	32.8	-0.00671
-24.1	0.0001	-24.1	0.0007	-24.1	0.000584		43.6826	4.8095e-05	34.4857	-0.00116	33.3243	-0.00676
-22.1	0.0002	-22.1	8.4e-05	-22.1	-0.000558		44.5685	4.77311e-05	34.8	-0.00116	34.1982	-0.00683
-20	-0.000217	-20	0.000258	-20	-0.0005		45.4543	4.73671e-05	35.3615	-0.00117	34.8	-0.00688
-18	-0.000133	-18	0.000711	-18	-0.000311		46.3402	4.70029e-05	36.2372	-0.00119	35.0721	-0.00691
-16	0.000767	-16	0.000579	-16	-0.000489		47.2261	4.66387e-05	36.8	-0.00119	35.946	-0.00698
-13.9	0.0005	-13.9	0.000674	-13.9	-0.000947		48.112	4.62743e-05	37.113	-0.0012	36.8	-0.00705
-11.9	5e-05	-11.9	0.000705	-11.9	-0.00173		48.9979	4.59098e-05	37.9888	-0.00121	36.8198	-0.00705
-9.9	-5e-05	-9.9	0.000616	-9.9	-0.000895		49.8838	4.55451e-05	38.8646	-0.00123	37.6937	-0.00712
-7.8	-0.000217	-7.8	0.000937	-7.8	-0.0006		50.7697	4.51804e-05	38.9	-0.00123	38.5676	-0.00718
-5.8	0.000133	-5.8	8.9e-05	-5.8	-0.000974		51.6556	4.48155e-05	39.7403	-0.00124	38.9	-0.00721
-3.8	-0.0014	-3.8	-0.000532	-3.8	-0.0012		52.5414	4.44505e-05	40.6161	-0.00125	39.4414	-0.00725
-1.7	-0.0002	-1.7	-0.000342	-1.7	-0.00121		53.4273	4.40854e-05	40.9	-0.00125	40.3153	-0.00731
0.3	3.3e-05	0.3	-4.7e-05	0.3	-0.000858		54.3132	4.37202e-05	41.4919	-0.00126	40.9	-0.00735
2.3	-0.0002	2.3	0.000153	2.3	-0.00136		55.1991	4.33548e-05	42.3677	-0.00127	41.1892	-0.00737
4.4	-0.00045	4.4	5.8e-05	4.4	-0.00172		56.085	4.29894e-05	42.9	-0.00128	42.0631	-0.00743
6.4	-0.000767	6.4	0.000132	6.4	-0.00196		56.9709	4.26238e-05	43.2434	-0.00128	42.9	-0.00749
8.4	-0.000783	8.4	-0.000437	8.4	-0.00288		57.8568	4.22581e-05	44.1192	-0.0013	42.9369	-0.00749
10.4	-0.000783	10.4	-0.00127	10.4	-0.00414		58.7426	4.18922e-05	44.9	-0.0013	43.8108	-0.00755
12.5	-0.00045	12.5	-0.0012	12.5	-0.00417		59.6285	4.15263e-05	44.995	-0.00131	44.6847	-0.0076
14.5	-0.000933	14.5	-0.000353	14.5	-0.00417		60.5144	4.11602e-05	45.8708	-0.00132	44.9	-0.00762
16.5	-0.00138	16.5	-0.0003	16.5	-0.0048		61.4003	4.0794e-05	46.7465	-0.00133	45.5586	-0.00766
18.6	-0.000683	18.6	-0.000516	18.6	-0.0055		62.2862	4.04277e-05	47	-0.00133	46.4324	-0.00771
20.6	-6.7e-05	20.6	-0.000495	20.6	-0.00564		63.1721	4.00613e-05	47.6223	-0.00134	47	-0.00774
22.6	-0.000183	22.6	-0.000589	22.6	-0.00622		64.058	3.96947e-05	48.4981	-0.00134	47.3063	-0.00776
24.7	0.000633	24.7	-0.000374	24.7	-0.00597		64.9438	3.93281e-05	49	-0.00135	48.1802	-0.00781
26.7	0.000167	26.7	-0.000579	26.7	-0.00656		65.8297	3.89613e-05	49.3739	-0.00135	49	-0.00786
28.7	-0.0001	28.7	-0.000726	28.7	-0.00634		66.7156	3.85944e-05	50.2497	-0.00136	49.054	-0.00786
30.7	0.000167	30.7	-0.000668	30.7	-0.00611		67.6015	3.82273e-05	51	-0.00137	49.9279	-0.00791
32.8	0.00075	32.8	-0.000958	32.8	-0.00599		68.4874	3.78602e-05	51.1254	-0.00137	50.8018	-0.00795
34.8	0.0005	34.8	-0.00124	34.8	-0.00657		69.3733	3.74929e-05	52.0012	-0.00138	51	-0.00796
36.8	-0.000367	36.8	-0.00126	36.8	-0.00635		70.2592	3.71255e-05	52.877	-0.00139	51.6757	-0.008
38.9	-0.0001	38.9	-0.00145	38.9	-0.00709		71.145	3.6758e-05	53.1	-0.00139	52.5496	-0.00804
40.9	-0.000383	40.9	-0.00112	40.9	-0.00761		72.0309	3.63904e-05	53.7527	-0.0014	53.1	-0.00807
42.9	0.000717	42.9	-0.00186	42.9	-0.00731		72.9168	3.60226e-05	54.6285	-0.0014	53.4234	-0.00809
44.9	5e-05	44.9	-0.00209	44.9	-0.00803		73.8027	3.56547e-05	55.1	-0.00141	54.2973	-0.00813
47	-0.00065	47	-0.00131	47	-0.00843		74.6886	3.52867e-05	55.5043	-0.00141	55.1	-0.00817
49	6.7e-05	49	-0.00113	49	-0.008		75.5745	3.49186e-05	56.3801	-0.00142	55.1712	-0.00817
51	0.00095	51	-0.00134	51	-0.00874		76.4604	3.45504e-05	57.1	-0.00142	56.0451	-0.00821
53.1	-0.00015	53.1	-0.000768	53.1	-0.00916		77.3462	3.4182e-05	57.2559	-0.00143	56.9189	-0.00825
55.1	-0.0002	55.1	-0.00114	55.1	-0.00905		78.2321	3.38135e-05	58.1316	-0.00143	57.1	-0.00826
57.1	0.0009	57.1	-0.00116	57.1	-0.0077		79.118	3.34449e-05	59.0074	-0.00144	57.7928	-0.00829
59.1	0.0002	59.1	-0.0015	59.1	-0.00831		80.0039	3.30762e-05	59.1	-0.00144	58.6667	-0.00832
61.2	-3.3e-05	61.2	-0.00133	61.2	-0.00853		80.8898	3.27074e-05	59.8832	-0.00145	59.1	-0.00834
63.2	0.000883	63.2	-0.000689	63.2	-0.00826		81.7757	3.23384e-05	60.759	-0.00145	59.5405	-0.00836
65.2	0.000817	65.2	-0.00102	65.2	-0.00921		82.6616	3.19693e-05	61.2	-0.00146	60.4144	-0.0084
67.3	0.000533	67.3	-0.000947	67.3	-0.00974		83.5474	3.16001e-05	61.6347	-0.00146	61.2	-0.00843
69.3	-6.7e-05	69.3	-0.00186	69.3	-0.00858		84.4333	3.12308e-05	62.5105	-0.00146	61.2883	-0.00843
71.3	-0.00015	71.3	-0.00138	71.3	-0.00837		85.3192	3.08613e-05	63.2	-0.00147	62.1622	-0.00846
73.3	6.7e-05	73.3	-0.00166	73.3	-0.00912		86.2051	3.04918e-05	63.3863	-0.00147	63.036	-0.0085
75.4	-0.000233	75.4	-0.00214	75.4	-0.00883		87.091	3.01221e-05	64.2621	-0.00148	63.2	-0.0085
77.4	0.000117	77.4	-0.00256	77.4	-0.00953		87.9769	2.97522e-05	65.1378	-0.00148	63.9099	-0.00853
79.4	0.00095	79.4	-0.00186	79.4	-0.00954		88.8628	2.93823e-05	65.2	-0.00148	64.7838	-0.00856
81.4	0.0007	81.4	-0.00248	81.4	-0.00982		89.7486	2.90123e-05	66.0136	-0.00149	65.2	-0.00857
83.5	0.00075	83.5	-0.00262	83.5	-0.01012		90.6345	2.86421e-05	66.8894	-0.00149	65.6577	-0.00859
85.5	0.00138	85.5	-0.00297	85.5	-0.00988		91.5204	2.82718e-05	67.3	-0.0015	66.5315	-0.00862
87.5	0.000667	87.5	-0.00149	87.5	-0.0099		92.4063	2.79013e-05	67.7652	-0.0015	67.3	-0.00865
89.6	-3.3e-05	89.6	-0.00125	89.6	-0.00928		93.2922	2.75308e-05	68.6409	-0.0015	67.4054	-0.00865
91.6	-0.00107	91.6	-0.00186	91.6	-0.00825		94.1781	2.71601e-05	69.3	-0.00151	68.2793	-0.00868
93.6	-0.00085	93.6	-0.00198	93.6	-0.00807		95.064	2.67894e-05	69.5167	-0.00151	69.1531	-0.00871
95.6	0.000733	95.6	-0.00175	95.6	-0.00849		95.9498	2.64184e-05	70.3925	-0.00151	69.3	-0.00871
97.7	0.00065	97.7	-0.00211	97.7	-0.00847		96.8357	2.60474e-05	71.2683	-0.00152	70.027	-0.00873
99.7	0.00127	99.7	-0.00241	99.7	-0.00932		97.7216	2.56763e-05	71.3	-0.00152	70.9009	-0.00876
101.7	0.000583	101.7	-0.00232	101.7	-0.00975		98.6075	2.5305e-05	72.144	-0.00152	71.3	-0.00877
103.7	0.00143	103.7	-0.00214	103.7	-0.00892		99.4934	2.49336e-05	73.0198	-0.00153	71.7748	-0.00879
105.8	5e-05	105.8	-0.00208	105.8	-0.00937		100.379	2.45621e-05	73.3	-0.00153	72.6487	-0.00881
107.8	0.000583	107.8	-0.0015	107.8	-0.00977		101.265	2.41904e-05	73.8956	-0.00153	73.3	-0.00883
109.8	0.000683	109.8	-0.00171	109.8	-0.01035		102.151	2.38187e-05	74.7714	-0.00154	73.5225	-0.00884
111.8	0.000267	111.8	-0.00191	111.8	-0.01051		103.037	2.34468e-05	75.4	-0.00154	74.3964	-0.00886
113.9	0.000217	113.9	-0.00117	113.9	-0.00962		103.923	2.30748e-05	75.6471	-0.00154	75.2703	-0.00888
115.9	-0.0001	115.9	-0.00191	115.9	-0.0087		104.809	2.27026e-05	76.5229	-0.00154	75.4	-0.00889
117.9	-0.0006	117.9	-0.00221	117.9	-0.00828		105.695	2.23304e-05	77.3987	-0.00155	76.1441	-0.00891
119.9	-5e-05	119.9	-0.00266	119.9	-0.00907		106.58	2.1958e-05	77.4	-0.00155	77.018	-0.00893
122	-0.000117	122	-0.00189	122	-0.00885		107.466	2.15855e-05	78.2745	-0.00155	77.4	-0.00894
124	0.0005	124	-0.00157	124	-0.00865		108.352	2.12129e-05	79.1502	-0.00156	77.8919	-0.00895
126	-0.0002	126	-0.00246	126	-0.00973		109.238	2.08402e-05	79.4	-0.00156	78.7658	-0.00897
128	-0.000533	128	-0.00243	128	-0.00971		110.124	2.04673e-05	80.026	-0.00156	79.4	-0.00899
130.1	-0.0001	130.1	-0.00233	130.1	-0.01017		111.01	2.00943e-05	80.9018	-0.00156	79.6396	-0.00899
132.1	0.000133	132.1	-0.00221	132.1	-0.01035		111.896	1.97212e-05	81.4	-0.00156	80.5135	-0.00901
134.1	0.00025	134.1	-0.0025	134.1	-0.01005		112.782	1.9348e-05	81.7776	-0.00157	81.3874	-0.00903
136.2	-0.00045	136.2	-0.00237	136.2	-0.00984		113.668	1.89746e-05	82.6534	-0.00157	81.4	-0.00903
138.2	-0.00117	138.2	-0.00268	138.2	-0.00973		114.553	1.86012e-05	83.5	-0.00157	82.2613	-0.00905
140.2	-0.000433	140.2	-0.00192	140.2	-0.00838		115.439	1.82276e-05	83.5291	-0.00157	83.1351	-0.00907
142.2	0.0007	142.2	-0.00226	142.2	-0.00861		116.325	1.78538e-05	84.4049	-0.00158	83.5	-0.00908
144.3	0.000467	144.3	-0.00166	144.3	-0.00866		117.211	1.748e-05	85.2807	-0.00158	84.009	-0.00909
146.3	0.000733	146.3	-0.00203	146.3	-0.00906		118.097	1.7106e-05	85.5	-0.00158	84.8829	-0.00911
148.3	0.000167	148.3	-0.00296	148.3	-0.00927		118.983	1.67319e-05	86.1565	-0.00158	85.5	-0.00912
150.3	0.00015	150.3	-0.00171	150.3	-0.00989		119.869	1.63577e-05	87.0322	-0.00159	85.7568	-0.00913
152.4	-0.000167	152.4	-0.0018	152.4	-0.01025		120.755	1.59834e-05	87.5	-0.00159	86.6306	-0.00915
154.4	-0.0002	154.4	-0.00199	154.4	-0.00974		121.641	1.56089e-05	87.908	-0.00159	87.5	-0.00916
156.4	-0.00055	156.4	-0.00103	156.4	-0.00877		122.526	1.52344e-05	88.7838	-0.00159	87.5045	-0.00916
158.4	-0.0007	158.4	-0.00166	158.4	-0.00908		123.412	1.48596e-05	89.6	-0.00159	88.3784	-0.00918
160.5	-0.00115	160.5	-0.00167	160.5	-0.00971		124.298	1.44848e-05	89.6596	-0.00159	89.2523	-0.0092
162.5	-0.00085	162.5	-0.00163	162.5	-0.00912		125.184	1.41099e-05	90.5353	-0.0016	89.6	-0.0092
164.5	-0.000367	164.5	-0.00162	164.5	-0.01049		126.07	1.37348e-05	91.4111	-0.0016	90.1261	-0.00921
166.5	-0.000367	166.5	-0.00203	166.5	-0.00996		126.956	1.33596e-05	91.6	-0.0016	91	-0.00923
168.6	1.7e-05	168.6	-0.00195	168.6	-0.01055		127.842	1.29843e-05	92.2869	-0.0016	91.6	-0.00924
170.6	-0.000283	170.6	-0.00254	170.6	-0.01002		128.728	1.26088e-05	93.1627	-0.00161	91.8739	-0.00924
172.6	-0.000167	172.6	-0.00247	172.6	-0.00993		129.614	1.22333e-05	93.6	-0.00161	92.7477	-0.00926
174.6	0.000533	174.6	-0.00171	174.6	-0.01003		130.499	1.18576e-05	94.0384	-0.00161	93.6	-0.00927
176.7	-0.000367	176.7	-0.00156	176.7	-0.00932		131.385	1.14818e-05	94.9142	-0.00161	93.6216	-0.00928
178.7	-0.000417	178.7	-0.00187	178.7	-0.01013		132.271	1.11058e-05	95.6	-0.00161	94.4955	-0.00929
180.7	-0.00035	180.7	-0.00202	180.7	-0.01067		133.157	1.07298e-05	95.79	-0.00161	95.3694	-0.0093
182.7	-0.000233	182.7	-0.00191	182.7	-0.01116		134.043	1.03536e-05	96.6658	-0.00162	95.6	-0.00931
184.8	0.000333	184.8	-0.0019	184.8	-0.01045		134.929	9.97729e-06	97.5415	-0.00162	96.2432	-0.00932
186.8	0.0002	186.8	-0.00197	186.8	-0.00973		135.815	9.60086e-06	97.7	-0.00162	97.1171	-0.00933
188.8	0.0003	188.8	-0.00181	188.8	-0.00997		136.701	9.2243e-06	98.4173	-0.00162	97.7	-0.00934
190.8	0.000467	190.8	-0.00141	190.8	-0.00995		137.586	8.84763e-06	99.2931	-0.00162	97.991	-0.00935
192.9	-0.0005	192.9	-0.00112	192.9	-0.00903		138.472	8.47083e-06	99.7	-0.00162	98.8649	-0.00936
194.9	-0.0014	194.9	-0.00167	194.9	-0.00949		139.358	8.0939e-06	100.169	-0.00163	99.7	-0.00937
196.9	-0.000833	196.9	-0.00255	196.9	-0.01012		140.244	7.71685e-06	101.045	-0.00163	99.7387	-0.00937
198.9	-0.000467	198.9	-0.00203	198.9	-0.00956		141.13	7.33968e-06	101.7	-0.00163	100.613	-0.00938
201	-8.3e-05	201	-0.00143	201	-0.00946		142.016	6.96238e-06	101.92	-0.00163	101.486	-0.0094
203	0.000467	203	-0.00147	203	-0.00978		142.902	6.58496e-06	102.796	-0.00163	101.7	-0.0094
205	0.000733	205	-0.00115	205	-0.01081		143.788	6.20742e-06	103.672	-0.00163	102.36	-0.00941
207	0.000967	207	-0.00147	207	-0.01011		144.674	5.82975e-06	103.7	-0.00163	103.234	-0.00942
209.1	0.00108	209.1	-0.00171	209.1	-0.01022		145.559	5.45196e-06	104.548	-0.00164	103.7	-0.00943
211.1	0.0001	211.1	-0.00142	211.1	-0.01023		146.445	5.07404e-06	105.424	-0.00164	104.108	-0.00943
213.1	6.7e-05	213.1	-0.00182	213.1	-0.00985		147.331	4.696e-06	105.8	-0.00164	104.982	-0.00944
215.1	0.000167	215.1	-0.00125	215.1	-0.01038		148.217	4.31784e-06	106.299	-0.00164	105.8	-0.00945
217.2	3.3e-05	217.2	-0.000974	217.2	-0.01036		149.103	3.93955e-06	107.175	-0.00164	105.856	-0.00946
219.2	-0.00065	219.2	-0.00127	219.2	-0.0097		149.989	3.56113e-06	107.8	-0.00164	106.73	-0.00947
221.2	-0.000817	221.2	-0.00177	221.2	-0.01013		150.875	3.1826e-06	108.051	-0.00164	107.604	-0.00948
223.2	-0.000517	223.2	-0.00146	223.2	-0.01081		151.761	2.80394e-06	108.927	-0.00165	107.8	-0.00948
225.3	-0.00138	225.3	-0.00195	225.3	-0.01038		152.647	2.42515e-06	109.8	-0.00165	108.477	-0.00949
227.3	-0.000883	227.3	-0.000995	227.3	-0.01022		153.532	2.04624e-06	109.802	-0.00165	109.351	-0.0095
229.3	-0.000317	229.3	-0.000737	229.3	-0.00973		154.418	1.6672e-06	110.678	-0.00165	109.8	-0.0095
231.3	-0.0002	231.3	-0.0011	231.3	-0.00981		155.304	1.28805e-06	111.554	-0.00165	110.225	-0.00951
233.4	0.00035	233.4	-0.0014	233.4	-0.01028		156.19	9.08762e-07	111.8	-0.00165	111.099	-0.00952
235.4	0.000983	235.4	-0.00176	235.4	-0.01054		157.076	5.29353e-07	112.43	-0.00165	111.8	-0.00953
237.4	0.000567	237.4	-0.00142	237.4	-0.01111		157.962	1.49821e-07	113.306	-0.00166	111.973	-0.00953
239.4	0.0002	239.4	-0.00191	239.4	-0.0103		158.848	-2.29837e-07	113.9	-0.00166	112.847	-0.00954
241.5	-0.000183	241.5	-0.000721	241.5	-0.00995		159.734	-6.09619e-07	114.181	-0.00166	113.721	-0.00955
243.5	0.000217	243.5	-8.4e-05	243.5	-0.01022		160.62	-9.89526e-07	115.057	-0.00166	113.9	-0.00955
245.5	0.000733	245.5	-0.000542	245.5	-0.01018		161.505	-1.36956e-06	115.9	-0.00166	114.595	-0.00956
247.6	0.000867	247.6	-0.00201	247.6	-0.01021		162.391	-1.74971e-06	115.933	-0.00166	115.468	-0.00957
249.6	-0.00015	249.6	-0.000926	249.6	-0.00993		163.277	-2.13e-06	116.809	-0.00166	115.9	-0.00957
251.6	0.000267	251.6	-0.000705	251.6	-0.00967		164.163	-2.5104e-06	117.684	-0.00166	116.342	-0.00958
253.6	0.000117	253.6	-0.00113	253.6	-0.00991		165.049	-2.89093e-06	117.9	-0.00166	117.216	-0.00959
255.7	0.000417	255.7	-0.00116	255.7	-0.00997		165.935	-3.27159e-06	118.56	-0.00167	117.9	-0.00959
257.7	0.0011	257.7	-0.00157	257.7	-0.00941		166.821	-3.65237e-06	119.436	-0.00167	118.09	-0.00959
259.7	-0.000317	259.7	-0.00105	259.7	-0.0112		167.707	-4.03328e-06	119.9	-0.00167	118.964	-0.0096
261.7	0.000933	261.7	-0.00127	261.7	-0.01211		168.592	-4.41431e-06	120.312	-0.00167	119.838	-0.00961
263.8	0.000317	263.8	-0.00161	263.8	-0.01083		169.478	-4.79546e-06	121.187	-0.00167	119.9	-0.00961
265.8	0.000267	265.8	-0.000911	265.8	-0.01084		170.364	-5.17675e-06	122	-0.00167	120.712	-0.00962
267.8	0.000817	267.8	-0.00127	267.8	-0.01009		171.25	-5.55815e-06	122.063	-0.00167	121.586	-0.00963
269.8	0.000617	269.8	-0.00132	269.8	-0.01001		172.136	-5.93969e-06	122.939	-0.00167	122	-0.00963
271.9	-0.00075	271.9	-0.00138	271.9	-0.01098		173.022	-6.32134e-06	123.815	-0.00168	122.459	-0.00964
273.9	-0.00045	273.9	-0.00127	273.9	-0.01187		173.908	-6.70313e-06	124	-0.00168	123.333	-0.00965
275.9	0.000117	275.9	-0.00148	275.9	-0.01203		174.794	-7.08503e-06	124.691	-0.00168	124	-0.00965
278	0.001	278	-0.000853	278	-0.01126		175.68	-7.46707e-06	125.566	-0.00168	124.207	-0.00965
280	6.7e-05	280	-0.000937	280	-0.01049		176.565	-7.84923e-06	126	-0.00168	125.081	-0.00966
282	0.000267	282	-0.00125	282	-0.011		177.451	-8.23151e-06	126.442	-0.00168	125.955	-0.00967
284	0.000583	284	-0.00138	284	-0.01086		178.337	-8.61392e-06	127.318	-0.00168	126	-0.00967
286.1	8.3e-05	286.1	-0.000995	286.1	-0.01093		179.223	-8.99646e-06	128	-0.00168	126.829	-0.00968
288.1	0.000133	288.1	-0.000253	288.1	-0.00997		180.109	-9.37912e-06	128.194	-0.00168	127.703	-0.00968
290.1	-0.0004	290.1	-0.000279	290.1	-0.01002		180.995	-9.7619e-06	129.069	-0.00168	128	-0.00969
292.1	-6.7e-05	292.1	-0.0006	292.1	-0.00956		181.881	-1.01448e-05	129.945	-0.00169	128.577	-0.00969
294.2	-0.000333	294.2	-0.000621	294.2	-0.01059		182.767	-1.05279e-05	130.1	-0.00169	129.45	-0.0097
296.2	-5e-05	296.2	-0.00113	296.2	-0.01117		183.653	-1.0911e-05	130.821	-0.00169	130.1	-0.0097
298.2	-0.000283	298.2	-0.00129	298.2	-0.01125		184.538	-1.12943e-05	131.697	-0.00169	130.324	-0.00971
300.3	0.000733	300.3	-0.00155	300.3	-0.01068		185.424	-1.16777e-05	132.1	-0.00169	131.198	-0.00971
302.3	0.000233	302.3	-0.0016	302.3	-0.01053		186.31	-1.20613e-05	132.573	-0.00169	132.072	-0.00972
304.3	0.00107	304.3	-0.00177	304.3	-0.01097		187.196	-1.24449e-05	133.448	-0.00169	132.1	-0.00972
306.3	-0.00102	306.3	-0.00108	306.3	-0.01127		188.082	-1.28287e-05	134.1	-0.00169	132.946	-0.00973
308.4	0.000483	308.4	-0.00121	308.4	-0.0104		188.968	-1.32126e-05	134.324	-0.00169	133.82	-0.00973
310.4	-0.000867	310.4	-0.00134	310.4	-0.01043		189.854	-1.35967e-05	135.2	-0.00169	134.1	-0.00974
312.4	3.3e-05	312.4	-0.00154	312.4	-0.01086		190.74	-1.39809e-05	136.076	-0.0017	134.694	-0.00974
314.5	0.000383	314.5	-0.00272	314.5	-0.01023		191.626	-1.43652e-05	136.2	-0.0017	135.568	-0.00975
316.5	-0.000583	316.5	-0.00228	316.5	-0.01073		192.511	-1.47496e-05	136.951	-0.0017	136.2	-0.00975
318.5	-0.000117	318.5	-0.00167	318.5	-0.01088		193.397	-1.51341e-05	137.827	-0.0017	136.441	-0.00975
320.5	-0.000417	320.5	-0.00156	320.5	-0.0104		194.283	-1.55188e-05	138.2	-0.0017	137.315	-0.00976
322.6	-0.0001	322.6	-0.00194	322.6	-0.0109		195.169	-1.59036e-05	138.703	-0.0017	138.189	-0.00977
324.6	-0.000433	324.6	-0.00213	324.6	-0.01145		196.055	-1.62885e-05	139.579	-0.0017	138.2	-0.00977
326.6	-0.000183	326.6	-0.00268	326.6	-0.0104		196.941	-1.66736e-05	140.2	-0.0017	139.063	-0.00977
328.7	3.3e-05	328.7	-0.00208	328.7	-0.01038		197.827	-1.70588e-05	140.455	-0.0017	139.937	-0.00978
330.7	0.00035	330.7	-0.00206	330.7	-0.01064		198.713	-1.74441e-05	141.33	-0.0017	140.2	-0.00978
332.7	-0.0009	332.7	-0.0027	332.7	-0.0107		199.599	-1.78295e-05	142.2	-0.0017	140.811	-0.00978
334.7	0.0004	334.7	-0.00243	334.7	-0.0107		200.484	-1.82151e-05	142.206	-0.0017	141.685	-0.00979
336.8	1.7e-05	336.8	-0.00242	336.8	-0.01053		201.37	-1.86008e-05	143.082	-0.00171	142.2	-0.00979
338.8	-0.00045	338.8	-0.00121	338.8	-0.01071		202.256	-1.89866e-05	143.958	-0.00171	142.559	-0.0098
340.8	-6.7e-05	340.8	-0.00127	340.8	-0.01064		203.142	-1.93725e-05	144.3	-0.00171	143.432	-0.0098
342.9	-0.0012	342.9	-0.00174	342.9	-0.01122		204.028	-1.97586e-05	144.833	-0.00171	144.3	-0.00981
344.9	-0.00055	344.9	-0.0018	344.9	-0.01194		204.914	-2.01448e-05	145.709	-0.00171	144.306	-0.00981
346.9	0.0001	346.9	-0.00194	346.9	-0.01195		205.8	-2.05311e-05	146.3	-0.00171	145.18	-0.00981
348.9	0.000417	348.9	-0.00211	348.9	-0.0114		206.686	-2.09176e-05	146.585	-0.00171	146.054	-0.00982
351	0.000967	351	-0.00178	351	-0.01088		207.571	-2.13042e-05	147.461	-0.00171	146.3	-0.00982
353	0.00055	353	-0.00147	353	-0.01031		208.457	-2.16909e-05	148.3	-0.00171	146.928	-0.00983
355	0.000767	355	-0.00102	355	-0.01083		209.343	-2.20777e-05	148.337	-0.00171	147.802	-0.00983
357.1	0.0004	357.1	-0.00107	357.1	-0.01105		210.229	-2.24646e-05	149.212	-0.00171	148.3	-0.00983
359.1	0.00127	359.1	-0.00125	359.1	-0.0111		211.115	-2.28517e-05	150.088	-0.00171	148.676	-0.00984
361.1	8.3e-05	361.1	-0.00241	361.1	-0.00983		212.001	-2.32389e-05	150.3	-0.00172	149.55	-0.00984
363.2	0.000383	363.2	-0.00229	363.2	-0.00847		212.887	-2.36263e-05	150.964	-0.00172	150.3	-0.00985
365.2	0.000717	365.2	-0.00214	365.2	-0.00908		213.773	-2.40137e-05	151.84	-0.00172	150.423	-0.00985
367.2	5e-05	367.2	-0.00224	367.2	-0.01008		214.659	-2.44013e-05	152.4	-0.00172	151.297	-0.00985
369.2	8.3e-05	369.2	-0.00244	369.2	-0.01031		215.544	-2.47891e-05	152.715	-0.00172	152.171	-0.00986
371.3	0.0012	371.3	-0.00258	371.3	-0.0104		216.43	-2.51769e-05	153.591	-0.00172	152.4	-0.00986
373.3	0.00015	373.3	-0.00228	373.3	-0.00993		217.316	-2.55649e-05	154.4	-0.00172	153.045	-0.00986
375.3	-0.000317	375.3	-0.00258	375.3	-0.0099		218.202	-2.5953e-05	154.467	-0.00172	153.919	-0.00987
377.4	-0.000583	377.4	-0.00214	377.4	-0.00942		219.088	-2.63412e-05	155.343	-0.00172	154.4	-0.00987
379.4	-0.000417	379.4	-0.00214	379.4	-0.00943		219.974	-2.67296e-05	156.219	-0.00172	154.793	-0.00987
381.4	0	381.4	-0.0027	381.4	-0.01111		220.86	-2.71181e-05	156.4	-0.00172	155.667	-0.00988
383.5	-5e-05	383.5	-0.00235	383.5	-0.00983		221.746	-2.75067e-05	157.094	-0.00172	156.4	-0.00988
385.5	5e-05	385.5	-0.00212	385.5	-0.00983		222.632	-2.78954e-05	157.97	-0.00172	156.541	-0.00988
387.5	-0.0006	387.5	-0.00225	387.5	-0.01214		223.517	-2.82843e-05	158.4	-0.00173	157.414	-0.00989
389.6	-0.000367	389.6	-0.00198	389.6	-0.01146		224.403	-2.86733e-05	158.846	-0.00173	158.288	-0.00989
391.6	-0.0006	391.6	-0.00215	391.6	-0.01044		225.289	-2.90624e-05	159.722	-0.00173	158.4	-0.00989
393.6	-0.0011	393.6	-0.00227	393.6	-0.00983		226.175	-2.94516e-05	160.5	-0.00173	159.162	-0.0099
395.6	-0.0001	395.6	-0.0024	395.6	-0.01045		227.061	-2.9841e-05	160.597	-0.00173	160.036	-0.0099
397.7	0	397.7	-0.00235	397.7	-0.01068		227.947	-3.02305e-05	161.473	-0.00173	160.5	-0.00991
399.7	-0.000733	399.7	-0.00237	399.7	-0.01067		228.833	-3.06202e-05	162.349	-0.00173	160.91	-0.00991
401.7	-0.00118	401.7	-0.00194	401.7	-0.01106		229.719	-3.10099e-05	162.5	-0.00173	161.784	-0.00991
403.8	-0.000483	403.8	-0.00268	403.8	-0.01117		230.605	-3.13998e-05	163.225	-0.00173	162.5	-0.00992
405.8	-0.000967	405.8	-0.00267	405.8	-0.01197		231.49	-3.17898e-05	164.101	-0.00173	162.658	-0.00992
407.8	-0.000667	407.8	-0.00262	407.8	-0.01177		232.376	-3.218e-05	164.5	-0.00173	163.532	-0.00992
409.9	-0.00055	409.9	-0.00271	409.9	-0.01077		233.262	-3.25703e-05	164.976	-0.00173	164.405	-0.00993
411.9	-0.000833	411.9	-0.00259	411.9	-0.01029		234.148	-3.29607e-05	165.852	-0.00173	164.5	-0.00993
413.9	-0.000533	413.9	-0.00311	413.9	-0.0112		235.034	-3.33512e-05	166.5	-0.00174	165.279	-0.00993
416	0.000333	416	-0.00237	416	-0.01069		235.92	-3.37419e-05	166.728	-0.00174	166.153	-0.00994
418	0.000267	418	-0.00248	418	-0.01		236.806	-3.41326e-05	167.604	-0.00174	166.5	-0.00994
420	0.000217	420	-0.00228	420	-0.01155		237.692	-3.45236e-05	168.479	-0.00174	167.027	-0.00994
422.1	-3.3e-05	422.1	-0.00206	422.1	-0.01089		238.577	-3.49146e-05	168.6	-0.00174	167.901	-0.00994
424.1	0.000567	424.1	-0.00341	424.1	-0.01091		239.463	-3.53058e-05	169.355	-0.00174	168.6	-0.00995
426.1	-0.000367	426.1	-0.00358	426.1	-0.01086		240.349	-3.56971e-05	170.231	-0.00174	168.775	-0.00995
428.2	-0.0002	428.2	-0.00317	428.2	-0.00956		241.235	-3.60885e-05	170.6	-0.00174	169.649	-0.00995
430.2	0.000633	430.2	-0.00238	430.2	-0.01013		242.121	-3.64801e-05	171.107	-0.00174	170.523	-0.00996
432.2	-0.000317	432.2	-0.00267	432.2	-0.01037		243.007	-3.68718e-05	171.982	-0.00174	170.6	-0.00996
434.3	-0.000167	434.3	-0.00291	434.3	-0.01001		243.893	-3.72636e-05	172.6	-0.00174	171.396	-0.00996
436.3	0.000367	436.3	-0.0028	436.3	-0.01148		244.779	-3.76555e-05	172.858	-0.00174	172.27	-0.00997
438.3	-1.7e-05	438.3	-0.00306	438.3	-0.01072		245.665	-3.80476e-05	173.734	-0.00174	172.6	-0.00997
440.4	0.000567	440.4	-0.00305	440.4	-0.01064		246.55	-3.84398e-05	174.6	-0.00174	173.144	-0.00997
442.4	0.0004	442.4	-0.00267	442.4	-0.01001		247.436	-3.88321e-05	174.61	-0.00174	174.018	-0.00997
444.4	-1.7e-05	444.4	-0.00244	444.4	-0.01089		248.322	-3.92246e-05	175.486	-0.00175	174.6	-0.00998
446.5	0.000217	446.5	-0.00197	446.5	-0.01034		249.208	-3.96172e-05	176.361	-0.00175	174.892	-0.00998
448.5	-0.000133	448.5	-0.0018	448.5	-0.01069		250.094	-4.00099e-05	176.7	-0.00175	175.766	-0.00998
450.5	-0.000733	450.5	-0.00177	450.5	-0.00972		250.98	-4.04027e-05	177.237	-0.00175	176.64	-0.00999
452.6	-0.000617	452.6	-0.002	452.6	-0.00921		251.866	-4.07957e-05	178.113	-0.00175	176.7	-0.00999
454.6	-0.000883	454.6	-0.00215	454.6	-0.0102		252.752	-4.11888e-05	178.7	-0.00175	177.514	-0.00999
456.6	-0.000367	456.6	-0.00275	456.6	-0.01068		253.638	-4.1582e-05	178.989	-0.00175	178.387	-0.01
458.7	-0.000317	458.7	-0.00163	458.7	-0.01036		254.523	-4.19754e-05	179.864	-0.00175	178.7	-0.01
460.7	0.0003	460.7	-0.00111	460.7	-0.01056		255.409	-4.23689e-05	180.7	-0.00175	179.261	-0.01
462.7	0.000417	462.7	-0.00184	462.7	-0.01053		256.295	-4.27625e-05	180.74	-0.00175	180.135	-0.01
464.8	0.0004	464.8	-0.00273	464.8	-0.01072		257.181	-4.31563e-05	181.616	-0.00175	180.7	-0.01001
466.8	-0.00015	466.8	-0.00254	466.8	-0.0112		258.067	-4.35501e-05	182.492	-0.00175	181.009	-0.01001
468.8	0.000517	468.8	-0.00277	468.8	-0.01081		258.953	-4.39442e-05	182.7	-0.00175	181.883	-0.01001
470.9	0.000333	470.9	-0.00249	470.9	-0.01081		259.839	-4.43383e-05	183.368	-0.00175	182.7	-0.01002
472.9	0.000733	472.9	-0.0024	472.9	-0.01071		260.725	-4.47326e-05	184.243	-0.00176	182.757	-0.01002
474.9	-0.000267	474.9	-0.00194	474.9	-0.01071		261.611	-4.5127e-05	184.8	-0.00176	183.631	-0.01002
477	-0.00122	477	-0.00141	477	-0.0103		262.496	-4.55215e-05	185.119	-0.00176	184.505	-0.01002
479	-0.00152	479	-0.00187	479	-0.00992		263.382	-4.59161e-05	185.995	-0.00176	184.8	-0.01002
481	-6.7e-05	481	-0.00157	481	-0.00962		264.268	-4.63109e-05	186.8	-0.00176	185.378	-0.01003
483.1	-0.000167	483.1	-0.00241	483.1	-0.01007		265.154	-4.67058e-05	186.871	-0.00176	186.252	-0.01003
485.1	0.0006	485.1	-0.00249	485.1	-0.00975		266.04	-4.71009e-05	187.746	-0.00176	186.8	-0.01003
487.1	-0.000283	487.1	-0.00301	487.1	-0.00942		266.926	-4.74961e-05	188.622	-0.00176	187.126	-0.01003
489.2	-0.000933	489.2	-0.00236	489.2	-0.00997		267.812	-4.78914e-05	188.8	-0.00176	188	-0.01004
491.2	-0.00045	491.2	-0.00168	491.2	-0.0106		268.698	-4.82868e-05	189.498	-0.00176	188.8	-0.01004
493.2	-0.00165	493.2	-0.00216	493.2	-0.01178		269.583	-4.86824e-05	190.374	-0.00176	188.874	-0.01004
495.3	-0.000683	495.3	-0.00304	495.3	-0.01201		270.469	-4.90781e-05	190.8	-0.00176	189.748	-0.01005
497.3	-0.00025	497.3	-0.00221	497.3	-0.01076		271.355	-4.94739e-05	191.25	-0.00176	190.622	-0.01005
499.3	0.000783	499.3	-0.0021	499.3	-0.00998		272.241	-4.98698e-05	192.125	-0.00176	190.8	-0.01005
501.4	0.000667	501.4	-0.00153	501.4	-0.0097		273.127	-5.02659e-05	192.9	-0.00177	191.495	-0.01005
503.4	-1.7e-05	503.4	-0.00198	503.4	-0.0105		274.013	-5.06621e-05	193.001	-0.00177	192.369	-0.01006
505.5	-3.3e-05	505.5	-0.00183	505.5	-0.01122		274.899	-5.10585e-05	193.877	-0.00177	192.9	-0.01006
507.5	0.0001	507.5	-0.00133	507.5	-0.01111		275.785	-5.1455e-05	194.753	-0.00177	193.243	-0.01006
509.5	-0.00075	509.5	-0.00144	509.5	-0.01183		276.671	-5.18516e-05	194.9	-0.00177	194.117	-0.01006
511.6	-0.00085	511.6	-0.00151	511.6	-0.01163		277.556	-5.22483e-05	195.628	-0.00177	194.9	-0.01007
513.6	-0.000683	513.6	-0.0017	513.6	-0.01052		278.442	-5.26452e-05	196.504	-0.00177	194.991	-0.01007
515.6	6.7e-05	515.6	-0.00172	515.6	-0.01152		279.328	-5.30422e-05	196.9	-0.00177	195.865	-0.01007
517.7	-6.7e-05	517.7	-0.0018	517.7	-0.01145		280.214	-5.34393e-05	197.38	-0.00177	196.739	-0.01008
519.7	-0.0001	519.7	-0.00197	519.7	-0.01118		281.1	-5.38365e-05	198.256	-0.00177	196.9	-0.01008
521.7	5e-05	521.7	-0.00134	521.7	-0.0117		281.986	-5.42339e-05	198.9	-0.00177	197.613	-0.01008
523.8	-0.0004	523.8	-0.00149	523.8	-0.01251		282.872	-5.46314e-05	199.132	-0.00177	198.486	-0.01008
525.8	-0.00123	525.8	-0.00167	525.8	-0.01171		283.758	-5.50291e-05	200.007	-0.00177	198.9	-0.01008
527.8	-0.000867	527.8	-0.00162	527.8	-0.01039		284.644	-5.54269e-05	200.883	-0.00177	199.36	-0.01009
529.9	-0.00132	529.9	-0.00188	529.9	-0.00997		285.529	-5.58248e-05	201	-0.00177	200.234	-0.01009
531.9	-0.000883	531.9	-0.00204	531.9	-0.0105		286.415	-5.62228e-05	201.759	-0.00177	201	-0.01009
533.9	-0.00105	533.9	-0.0023	533.9	-0.01026		287.301	-5.6621e-05	202.635	-0.00178	201.108	-0.01009
536	-0.000183	536	-0.000937	536	-0.00958		288.187	-5.70193e-05	203	-0.00178	201.982	-0.0101
538	-0.00025	538	-0.000768	538	-0.00938		289.073	-5.74177e-05	203.51	-0.00178	202.856	-0.0101
540.1	-0.000183	540.1	-0.00168	540.1	-0.01021		289.959	-5.78163e-05	204.386	-0.00178	203	-0.0101
542.1	-0.000483	542.1	-0.00175	542.1	-0.01126		290.845	-5.8215e-05	205	-0.00178	203.73	-0.0101
544.1	-0.000417	544.1	-0.00129	544.1	-0.01084		291.731	-5.86138e-05	205.262	-0.00178	204.604	-0.01011
546.2	-0.00123	546.2	-0.00134	546.2	-0.01092		292.617	-5.90128e-05	206.138	-0.00178	205	-0.01011
548.2	0.0002	548.2	-0.00161	548.2	-0.01146		293.502	-5.94119e-05	207	-0.00178	205.477	-0.01011
550.2	0.000817	550.2	-0.00174	550.2	-0.01133		294.388	-5.98111e-05	207.014	-0.00178	206.351	-0.01011
552.3	0.00055	552.3	-0.000958	552.3	-0.01122		295.274	-6.02104e-05	207.889	-0.00178	207	-0.01012
554.3	-0.000283	554.3	-0.00138	554.3	-0.01119		296.16	-6.06099e-05	208.765	-0.00178	207.225	-0.01012
556.3	-0.000183	556.3	-0.00225	556.3	-0.01042		297.046	-6.10095e-05	209.1	-0.00178	208.099	-0.01012
558.4	0.0001	558.4	-0.00154	558.4	-0.01043		297.932	-6.14093e-05	209.641	-0.00178	208.973	-0.01012
560.4	0.00075	560.4	-0.00156	560.4	-0.01018		298.818	-6.18091e-05	210.517	-0.00178	209.1	-0.01012
562.5	-0.000367	562.5	-0.00159	562.5	-0.00985		299.704	-6.22091e-05	211.1	-0.00178	209.847	-0.01013
564.5	-0.00143	564.5	-0.00218	564.5	-0.01047		300.589	-6.26093e-05	211.392	-0.00178	210.721	-0.01013
566.5	-0.00117	566.5	-0.00198	566.5	-0.01035		301.475	-6.30095e-05	212.268	-0.00179	211.1	-0.01013
568.6	-0.00162	568.6	-0.00175	568.6	-0.01095		302.361	-6.34099e-05	213.1	-0.00179	211.595	-0.01013
570.6	-0.000433	570.6	-0.00273	570.6	-0.01116		303.247	-6.38105e-05	213.144	-0.00179	212.468	-0.01014
572.6	8.3e-05	572.6	-0.00203	572.6	-0.01041		304.133	-6.42111e-05	214.02	-0.00179	213.1	-0.01014
574.7	0.000717	574.7	-0.000916	574.7	-0.01097		305.019	-6.46119e-05	214.895	-0.00179	213.342	-0.01014
576.7	-0.000267	576.7	-0.00107	576.7	-0.01174		305.905	-6.50129e-05	215.1	-0.00179	214.216	-0.01014
578.7	-0.00103	578.7	-0.00146	578.7	-0.01109		306.791	-6.54139e-05	215.771	-0.00179	215.09	-0.01015
580.8	3.3e-05	580.8	-0.00134	580.8	-0.0113		307.677	-6.58151e-05	216.647	-0.00179	215.1	-0.01015
582.8	-0.000717	582.8	-0.00168	582.8	-0.0106		308.562	-6.62164e-05	217.2	-0.00179	215.964	-0.01015
584.9	-0.000883	584.9	-0.0016	584.9	-0.01064		309.448	-6.66179e-05	217.523	-0.00179	216.838	-0.01015
586.9	-0.000683	586.9	-0.000668	586.9	-0.01112		310.334	-6.70195e-05	218.399	-0.00179	217.2	-0.01015
588.9	-0.000183	588.9	-0.00128	588.9	-0.012		311.22	-6.74212e-05	219.2	-0.00179	217.712	-0.01016
591	-1.7e-05	591	-0.00224	591	-0.01168		312.106	-6.7823e-05	219.274	-0.00179	218.586	-0.01016
593	0.000367	593	-0.00193	593	-0.01152		312.992	-6.8225e-05	220.15	-0.00179	219.2	-0.01016
595	-8.3e-05	595	-0.0019	595	-0.01152		313.878	-6.86271e-05	221.026	-0.00179	219.459	-0.01016
597.1	0.000283	597.1	-0.00175	597.1	-0.01066		314.764	-6.90294e-05	221.2	-0.0018	220.333	-0.01017
599.1	-0.0002	599.1	-0.00111	599.1	-0.01037		315.65	-6.94317e-05	221.902	-0.0018	221.2	-0.01017
601.1	-3.3e-05	601.1	-0.0014	601.1	-0.01061		316.535	-6.98342e-05	222.777	-0.0018	221.207	-0.01017
603.2	-0.000667	603.2	-0.00163	603.2	-0.01044		317.421	-7.02369e-05	223.2	-0.0018	222.081	-0.01017
605.2	-0.000183	605.2	-0.00246	605.2	-0.011		318.307	-7.06397e-05	223.653	-0.0018	222.955	-0.01018
607.3	-0.000417	607.3	-0.00175	607.3	-0.01097		319.193	-7.10426e-05	224.529	-0.0018	223.2	-0.01018
609.3	-0.000317	609.3	-0.00238	609.3	-0.01093		320.079	-7.14456e-05	225.3	-0.0018	223.829	-0.01018
611.3	-0.002	611.3	-0.00176	611.3	-0.01172		320.965	-7.18488e-05	225.405	-0.0018	224.703	-0.01018
613.4	-0.00148	613.4	-0.00219	613.4	-0.01191		321.851	-7.22521e-05	226.281	-0.0018	225.3	-0.01018
615.4	-0.000867	615.4	-0.0019	615.4	-0.0113		322.737	-7.26555e-05	227.156	-0.0018	225.577	-0.01018
617.4	-0.00138	617.4	-0.00176	617.4	-0.01095		323.623	-7.30591e-05	227.3	-0.0018	226.45	-0.01019
619.5	-0.000467	619.5	-0.00194	619.5	-0.01046		324.508	-7.34628e-05	228.032	-0.0018	227.3	-0.01019
621.5	0.000533	621.5	-0.0018	621.5	-0.0102		325.394	-7.38666e-05	228.908	-0.0018	227.324	-0.01019
623.5	0.000883	623.5	-0.00149	623.5	-0.00979		326.28	-7.42706e-05	229.3	-0.0018	228.198	-0.01019
625.6	0.0009	625.6	-0.00226	625.6	-0.01024		327.166	-7.46747e-05	229.784	-0.0018	229.072	-0.0102
627.6	-0.000333	627.6	-0.00178	627.6	-0.01119		328.052	-7.50789e-05	230.659	-0.0018	229.3	-0.0102
629.6	-0.000717	629.6	-0.000526	629.6	-0.01163		328.938	-7.54833e-05	231.3	-0.00181	229.946	-0.0102
631.7	-0.000517	631.7	-0.00211	631.7	-0.01275		329.824	-7.58878e-05	231.535	-0.00181	230.82	-0.0102
633.7	-0.00132	633.7	-0.00233	633.7	-0.01354		330.71	-7.62924e-05	232.411	-0.00181	231.3	-0.0102
635.8	-0.000233	635.8	-0.00183	635.8	-0.0121		331.596	-7.66972e-05	233.287	-0.00181	231.694	-0.01021
637.8	5e-05	637.8	-0.00242	637.8	-0.01103		332.481	-7.7102e-05	233.4	-0.00181	232.568	-0.01021
639.8	-0.0003	639.8	-0.00233	639.8	-0.01138		333.367	-7.75071e-05	234.163	-0.00181	233.4	-0.01021
641.9	-0.00035	641.9	-0.00235	641.9	-0.01128		334.253	-7.79122e-05	235.038	-0.00181	233.441	-0.01021
643.9	6.7e-05	643.9	-0.0028	643.9	-0.01107		335.139	-7.83175e-05	235.4	-0.00181	234.315	-0.01021
645.9	-0.00065	645.9	-0.00233	645.9	-0.01107		336.025	-7.8723e-05	235.914	-0.00181	235.189	-0.01022
648	1.7e-05	648	-0.00248	648	-0.0103		336.911	-7.91285e-05	236.79	-0.00181	235.4	-0.01022
650	0.0003	650	-0.0023	650	-0.01075		337.797	-7.95342e-05	237.4	-0.00181	236.063	-0.01022
652	-0.000717	652	-0.00298	652	-0.01041		338.683	-7.994e-05	237.666	-0.00181	236.937	-0.01022
654.1	0.000167	654.1	-0.00341	654.1	-0.01108		339.568	-8.0346e-05	238.541	-0.00181	237.4	-0.01023
656.1	0.00128	656.1	-0.00249	656.1	-0.01135		340.454	-8.07521e-05	239.4	-0.00181	237.811	-0.01023
658.1	0.00085	658.1	-0.00322	658.1	-0.01095		341.34	-8.11583e-05	239.417	-0.00181	238.685	-0.01023
660.2	0.0004	660.2	-0.0031	660.2	-0.01208		342.226	-8.15647e-05	240.293	-0.00181	239.4	-0.01023
662.2	-0.000533	662.2	-0.003	662.2	-0.01145		343.112	-8.19712e-05	241.169	-0.00182	239.559	-0.01023
664.3	-0.000267	664.3	-0.00351	664.3	-0.01076		343.998	-8.23778e-05	241.5	-0.00182	240.432	-0.01024
666.3	-0.000267	666.3	-0.00323	666.3	-0.01024		344.884	-8.27846e-05	242.045	-0.00182	241.306	-0.01024
668.3	0.0003	668.3	-0.00328	668.3	-0.01023		345.77	-8.31914e-05	242.92	-0.00182	241.5	-0.01024
670.4	0.0007	670.4	-0.00261	670.4	-0.01095		346.656	-8.35985e-05	243.5	-0.00182	242.18	-0.01024
672.4	-0.000967	672.4	-0.00286	672.4	-0.01147		347.541	-8.40056e-05	243.796	-0.00182	243.054	-0.01024
674.4	-0.000817	674.4	-0.00242	674.4	-0.0113		348.427	-8.44129e-05	244.672	-0.00182	243.5	-0.01025
676.5	-0.00107	676.5	-0.00238	676.5	-0.01019		349.313	-8.48204e-05	245.5	-0.00182	243.928	-0.01025
678.5	-6.7e-05	678.5	-0.00247	678.5	-0.01055		350.199	-8.52279e-05	245.548	-0.00182	244.802	-0.01025
680.5	-0.000367	680.5	-0.00217	680.5	-0.0111		351.085	-8.56356e-05	246.423	-0.00182	245.5	-0.01025
682.6	-0.00045	682.6	-0.00275	682.6	-0.01076		351.971	-8.60435e-05	247.299	-0.00182	245.676	-0.01025
684.6	0.000483	684.6	-0.00332	684.6	-0.01126		352.857	-8.64514e-05	247.6	-0.00182	246.55	-0.01026
686.6	-0.001	686.6	-0.00312	686.6	-0.01194		353.743	-8.68595e-05	248.175	-0.00182	247.423	-0.01026
688.7	-0.000283	688.7	-0.00188	688.7	-0.0116		354.629	-8.72677e-05	249.051	-0.00182	247.6	-0.01026
690.7	0.000117	690.7	-0.00262	690.7	-0.01052		355.514	-8.76761e-05	249.6	-0.00182	248.297	-0.01026
692.7	-0.0013	692.7	-0.00195	692.7	-0.01118		356.4	-8.80846e-05	249.927	-0.00182	249.171	-0.01026
694.8	-0.00173	694.8	-0.00186	694.8	-0.01182		357.286	-8.84932e-05	250.802	-0.00183	249.6	-0.01027
696.8	0.000183	696.8	-0.00238	696.8	-0.01175		358.172	-8.8902e-05	251.6	-0.00183	250.045	-0.01027
698.8	0.000367	698.8	-0.00258	698.8	-0.01173		359.058	-8.93109e-05	251.678	-0.00183	250.919	-0.01027
700.9	1.7e-05	700.9	-0.00328	700.9	-0.01077		359.944	-8.972e-05	252.554	-0.00183	251.6	-0.01027
702.9	-0.000217	702.9	-0.00238	702.9	-0.01052		360.83	-9.01291e-05	253.43	-0.00183	251.793	-0.01027
704.9	-0.000217	704.9	-0.00263	704.9	-0.01062		361.716	-9.05384e-05	253.6	-0.00183	252.667	-0.01027
707	-0.00035	707	-0.00377	707	-0.01014		362.601	-9.09479e-05	254.305	-0.00183	253.541	-0.01028
709	-0.000333	709	-0.00321	709	-0.00921		363.487	-9.13574e-05	255.181	-0.00183	253.6	-0.01028
711	-0.000683	711	-0.00293	711	-0.00981		364.373	-9.17672e-05	255.7	-0.00183	254.414	-0.01028
713.1	-0.000167	713.1	-0.00325	713.1	-0.01082		365.259	-9.2177e-05	256.057	-0.00183	255.288	-0.01028
715.1	-0.000267	715.1	-0.00317	715.1	-0.01039		366.145	-9.2587e-05	256.933	-0.00183	255.7	-0.01028
717.1	-0.000233	717.1	-0.0033	717.1	-0.01096		367.031	-9.29971e-05	257.7	-0.00183	256.162	-0.01029
719.2	-0.000817	719.2	-0.00298	719.2	-0.01121		367.917	-9.34073e-05	257.809	-0.00183	257.036	-0.01029
721.2	-0.0001	721.2	-0.00261	721.2	-0.011		368.803	-9.38177e-05	258.684	-0.00183	257.7	-0.01029
723.2	0.000167	723.2	-0.00247	723.2	-0.01162		369.689	-9.42282e-05	259.56	-0.00183	257.91	-0.01029
725.3	8.3e-05	725.3	-0.00306	725.3	-0.01144		370.574	-9.46389e-05	259.7	-0.00183	258.784	-0.01029
727.3	0.000783	727.3	-0.00345	727.3	-0.01048		371.46	-9.50497e-05	260.436	-0.00183	259.658	-0.0103
729.3	0.000567	729.3	-0.00305	729.3	-0.00972		372.346	-9.54606e-05	261.312	-0.00184	259.7	-0.0103
731.4	0.000467	731.4	-0.00344	731.4	-0.01007		373.232	-9.58717e-05	261.7	-0.00184	260.532	-0.0103
733.4	0.000217	733.4	-0.00304	733.4	-0.00962		374.118	-9.62828e-05	262.187	-0.00184	261.405	-0.0103
735.4	0.00015	735.4	-0.003	735.4	-0.01101		375.004	-9.66942e-05	263.063	-0.00184	261.7	-0.0103
737.5	-0.000417	737.5	-0.00408	737.5	-0.01183		375.89	-9.71056e-05	263.8	-0.00184	262.279	-0.0103
739.5	-0.0004	739.5	-0.00353	739.5	-0.01135		376.776	-9.75172e-05	263.939	-0.00184	263.153	-0.01031
741.5	-0.000317	741.5	-0.00311	741.5	-0.01103		377.662	-9.7929e-05	264.815	-0.00184	263.8	-0.01031
743.6	-0.000433	743.6	-0.00298	743.6	-0.01105		378.547	-9.83408e-05	265.69	-0.00184	264.027	-0.01031
745.6	-0.00055	745.6	-0.00342	745.6	-0.0113		379.433	-9.87528e-05	265.8	-0.00184	264.901	-0.01031
747.6	-0.00123	747.6	-0.00184	747.6	-0.0106		380.319	-9.9165e-05	266.566	-0.00184	265.775	-0.01032
749.6	-0.0011	749.6	-0.00242	749.6	-0.01068		381.205	-9.95772e-05	267.442	-0.00184	265.8	-0.01032
751.7	0.0003	751.7	-0.00321	751.7	-0.01098		382.091	-9.99897e-05	267.8	-0.00184	266.649	-0.01032
753.7	0.000133	753.7	-0.00327	753.7	-0.01103		382.977	-0.000100402	268.318	-0.00184	267.523	-0.01032
755.7	0.000417	755.7	-0.0033	755.7	-0.01106		383.863	-0.000100815	269.194	-0.00184	267.8	-0.01032
757.8	0.000617	757.8	-0.00193	757.8	-0.01046		384.749	-0.000101228	269.8	-0.00184	268.396	-0.01032
759.8	-8.3e-05	759.8	-0.00255	759.8	-0.0113		385.635	-0.000101641	270.069	-0.00184	269.27	-0.01033
761.8	-0.00085	761.8	-0.00325	761.8	-0.01152		386.52	-0.000102054	270.945	-0.00184	269.8	-0.01033
763.9	-0.0005	763.9	-0.0022	763.9	-0.01035		387.406	-0.000102467	271.821	-0.00185	270.144	-0.01033
765.9	-0.000367	765.9	-0.0022	765.9	-0.01037		388.292	-0.00010288	271.9	-0.00185	271.018	-0.01033
767.9	-0.00147	767.9	-0.00173	767.9	-0.01132		389.178	-0.000103294	272.697	-0.00185	271.892	-0.01033
769.9	0.000517	769.9	-0.00235	769.9	-0.01068		390.064	-0.000103707	273.572	-0.00185	271.9	-0.01033
772	0.00157	772	-0.00242	772	-0.01094		390.95	-0.000104121	273.9	-0.00185	272.766	-0.01034
774	5e-05	774	-0.00303	774	-0.01137		391.836	-0.000104535	274.448	-0.00185	273.64	-0.01034
776	0.000567	776	-0.00287	776	-0.01159		392.722	-0.000104949	275.324	-0.00185	273.9	-0.01034
778.1	0.000317	778.1	-0.00217	778.1	-0.01175		393.608	-0.000105363	275.9	-0.00185	274.514	-0.01034
780.1	0.0006	780.1	-0.00247	780.1	-0.01156		394.493	-0.000105778	276.2	-0.00185	275.387	-0.01034
782.1	-0.000167	782.1	-0.00276	782.1	-0.01104		395.379	-0.000106192	277.076	-0.00185	275.9	-0.01035
784.1	0.00025	784.1	-0.00311	784.1	-0.01131		396.265	-0.000106607	277.951	-0.00185	276.261	-0.01035
786.2	-1.7e-05	786.2	-0.00278	786.2	-0.01188		397.151	-0.000107021	278	-0.00185	277.135	-0.01035
788.2	-0.000767	788.2	-0.00251	788.2	-0.0113		398.037	-0.000107436	278.827	-0.00185	278	-0.01035
790.2	-0.0007	790.2	-0.00251	790.2	-0.01056		398.923	-0.000107851	279.703	-0.00185	278.009	-0.01035
792.2	-0.0004	792.2	-0.00126	792.2	-0.00972		399.809	-0.000108266	280	-0.00185	278.883	-0.01035
794.3	-8.3e-05	794.3	-0.000995	794.3	-0.011		400.695	-0.000108682	280.579	-0.00185	279.757	-0.01036
796.3	-0.000183	796.3	-0.00193	796.3	-0.01081		401.58	-0.000109097	281.454	-0.00186	280	-0.01036
798.3	0.0005	798.3	-0.00237	798.3	-0.01082		402.466	-0.000109513	282	-0.00186	280.631	-0.01036
800.4	-0.0002	800.4	-0.00288	800.4	-0.0115		403.352	-0.000109928	282.33	-0.00186	281.505	-0.01036
802.4	-0.000433	802.4	-0.0031	802.4	-0.01161		404.238	-0.000110344	283.206	-0.00186	282	-0.01036
804.4	0.000133	804.4	-0.00327	804.4	-0.01057		405.124	-0.00011076	284	-0.00186	282.378	-0.01036
806.4	0.00015	806.4	-0.00221	806.4	-0.01115		406.01	-0.000111176	284.082	-0.00186	283.252	-0.01037
808.5	-0.000433	808.5	-0.00193	808.5	-0.01115		406.896	-0.000111592	284.958	-0.00186	284	-0.01037
810.5	-0.001	810.5	-0.00156	810.5	-0.01183		407.782	-0.000112009	285.833	-0.00186	284.126	-0.01037
812.5	-0.000617	812.5	-0.00142	812.5	-0.01239		408.668	-0.000112425	286.1	-0.00186	285	-0.01037
814.5	-0.000117	814.5	-0.00131	814.5	-0.01317		409.553	-0.000112842	286.709	-0.00186	285.874	-0.01037
816.5	-6.7e-05	816.5	-0.00123	816.5	-0.01296		410.439	-0.000113258	287.585	-0.00186	286.1	-0.01037
818.6	-0.000317	818.6	-0.00142	818.6	-0.01138		411.325	-0.000113675	288.1	-0.00186	286.748	-0.01038
820.6	-0.000333	820.6	-0.00159	820.6	-0.01123		412.211	-0.000114092	288.461	-0.00186	287.622	-0.01038
822.6	-0.000567	822.6	-0.000947	822.6	-0.01186		413.097	-0.00011451	289.336	-0.00186	288.1	-0.01038
824.6	-0.000583	824.6	-0.00195	824.6	-0.01183		413.983	-0.000114927	290.1	-0.00186	288.495	-0.01038
826.7	-5e-05	826.7	-0.00171	826.7	-0.01284		414.869	-0.000115344	290.212	-0.00186	289.369	-0.01038
828.7	-0.00105	828.7	-0.00194	828.7	-0.0114		415.755	-0.000115762	291.088	-0.00186	290.1	-0.01039
830.7	-0.00187	830.7	-0.00163	830.7	-0.01093		416.641	-0.00011618	291.964	-0.00187	290.243	-0.01039
832.7	-0.00127	832.7	-0.00182	832.7	-0.01117		417.526	-0.000116598	292.1	-0.00187	291.117	-0.01039
834.8	-0.00128	834.8	-0.000911	834.8	-0.00937		418.412	-0.000117016	292.84	-0.00187	291.991	-0.01039
836.8	-0.00055	836.8	-0.0013	836.8	-0.01049		419.298	-0.000117434	293.715	-0.00187	292.1	-0.01039
838.8	-0.00065	838.8	-0.000763	838.8	-0.01082		420.184	-0.000117852	294.2	-0.00187	292.865	-0.01039
840.8	-0.00055	840.8	-0.00178	840.8	-0.00969		421.07	-0.00011827	294.591	-0.00187	293.739	-0.0104
842.8	0.000283	842.8	-0.00224	842.8	-0.01104		421.956	-0.000118689	295.467	-0.00187	294.2	-0.0104
844.9	0.000133	844.9	-0.00258	844.9	-0.01187		422.842	-0.000119108	296.2	-0.00187	294.613	-0.0104
846.9	-0.000483	846.9	-0.0027	846.9	-0.01175		423.728	-0.000119526	296.343	-0.00187	295.486	-0.0104
848.9	-0.000667	848.9	-0.0026	848.9	-0.0128		424.614	-0.000119945	297.218	-0.00187	296.2	-0.0104
850.9	0.00035	850.9	-0.00144	850.9	-0.01316		425.499	-0.000120364	298.094	-0.00187	296.36	-0.0104
852.9	0.0008	852.9	-0.000658	852.9	-0.01303		426.385	-0.000120784	298.2	-0.00187	297.234	-0.01041
854.9	-0.000517	854.9	-0.000395	854.9	-0.01173		427.271	-0.000121203	298.97	-0.00187	298.108	-0.01041
857	-0.000567	857	-0.00128	857	-0.01024		428.157	-0.000121623	299.846	-0.00187	298.2	-0.01041
859	-0.000683	859	-0.00167	859	-0.0088		429.043	-0.000122042	300.3	-0.00187	298.982	-0.01041
861	-0.0006	861	-0.00167	861	-0.00966		429.929	-0.000122462	300.722	-0.00187	299.856	-0.01041
863	-0.00103	863	-0.00121	863	-0.00995		430.815	-0.000122882	301.597	-0.00187	300.3	-0.01041
865	-0.000917	865	-0.00205	865	-0.01095		431.701	-0.000123302	302.3	-0.00188	300.73	-0.01041
867	0.0003	867	-0.00204	867	-0.01074		432.586	-0.000123722	302.473	-0.00188	301.604	-0.01042
869.1	5e-05	869.1	-0.00144	869.1	-0.01062		433.472	-0.000124143	303.349	-0.00188	302.3	-0.01042
871.1	0.0002	871.1	-0.00221	871.1	-0.0105		434.358	-0.000124563	304.225	-0.00188	302.477	-0.01042
873.1	8.3e-05	873.1	-0.00284	873.1	-0.01127		435.244	-0.000124984	304.3	-0.00188	303.351	-0.01042
							436.13	-0.000125404	305.1	-0.00188	304.225	-0.01042
							437.016	-0.000125825	305.976	-0.00188	304.3	-0.01042
							437.902	-0.000126246	306.3	-0.00188	305.099	-0.01043
							438.788	-0.000126667	306.852	-0.00188	305.973	-0.01043
							439.674	-0.000127089	307.728	-0.00188	306.3	-0.01043
							440.559	-0.00012751	308.4	-0.00188	306.847	-0.01043
							441.445	-0.000127932	308.603	-0.00188	307.721	-0.01043
							442.331	-0.000128354	309.479	-0.00188	308.4	-0.01044
							443.217	-0.000128775	310.355	-0.00188	308.595	-0.01044
							444.103	-0.000129197	310.4	-0.00188	309.468	-0.01044
							444.989	-0.00012962	311.231	-0.00188	310.342	-0.01044
							445.875	-0.000130042	312.107	-0.00188	310.4	-0.01044
							446.761	-0.000130464	312.4	-0.00188	311.216	-0.01044
							447.647	-0.000130887	312.982	-0.00189	312.09	-0.01044
							448.532	-0.000131309	313.858	-0.00189	312.4	-0.01045
							449.418	-0.000131732	314.5	-0.00189	312.964	-0.01045
							450.304	-0.000132155	314.734	-0.00189	313.838	-0.01045
							451.19	-0.000132578	315.61	-0.00189	314.5	-0.01045
							452.076	-0.000133002	316.485	-0.00189	314.712	-0.01045
							452.962	-0.000133425	316.5	-0.00189	315.586	-0.01045
							453.848	-0.000133849	317.361	-0.00189	316.459	-0.01046
							454.734	-0.000134272	318.237	-0.00189	316.5	-0.01046
							455.62	-0.000134696	318.5	-0.00189	317.333	-0.01046
							456.505	-0.00013512	319.113	-0.00189	318.207	-0.01046
							457.391	-0.000135544	319.989	-0.00189	318.5	-0.01046
							458.277	-0.000135968	320.5	-0.00189	319.081	-0.01046
							459.163	-0.000136393	320.864	-0.00189	319.955	-0.01047
							460.049	-0.000136817	321.74	-0.00189	320.5	-0.01047
							460.935	-0.000137242	322.6	-0.00189	320.829	-0.01047
							461.821	-0.000137667	322.616	-0.00189	321.703	-0.01047
							462.707	-0.000138091	323.492	-0.0019	322.577	-0.01047
							463.592	-0.000138516	324.367	-0.0019	322.6	-0.01047
							464.478	-0.000138942	324.6	-0.0019	323.45	-0.01047
							465.364	-0.000139367	325.243	-0.0019	324.324	-0.01048
							466.25	-0.000139792	326.119	-0.0019	324.6	-0.01048
							467.136	-0.000140218	326.6	-0.0019	325.198	-0.01048
							468.022	-0.000140644	326.995	-0.0019	326.072	-0.01048
							468.908	-0.00014107	327.871	-0.0019	326.6	-0.01048
							469.794	-0.000141496	328.7	-0.0019	326.946	-0.01048
							470.68	-0.000141922	328.746	-0.0019	327.82	-0.01048
							471.565	-0.000142348	329.622	-0.0019	328.694	-0.01049
							472.451	-0.000142775	330.498	-0.0019	328.7	-0.01049
							473.337	-0.000143201	330.7	-0.0019	329.568	-0.01049
							474.223	-0.000143628	331.374	-0.0019	330.441	-0.01049
							475.109	-0.000144055	332.249	-0.0019	330.7	-0.01049
							475.995	-0.000144482	332.7	-0.0019	331.315	-0.01049
							476.881	-0.000144909	333.125	-0.0019	332.189	-0.0105
							477.767	-0.000145336	334.001	-0.00191	332.7	-0.0105
							478.653	-0.000145764	334.7	-0.00191	333.063	-0.0105
							479.538	-0.000146191	334.877	-0.00191	333.937	-0.0105
							480.424	-0.000146619	335.753	-0.00191	334.7	-0.0105
							481.31	-0.000147047	336.628	-0.00191	334.811	-0.0105
							482.196	-0.000147475	336.8	-0.00191	335.685	-0.0105
							483.082	-0.000147903	337.504	-0.00191	336.559	-0.01051
							483.968	-0.000148331	338.38	-0.00191	336.8	-0.01051
							484.854	-0.00014876	338.8	-0.00191	337.432	-0.01051
							485.74	-0.000149188	339.256	-0.00191	338.306	-0.01051
							486.626	-0.000149617	340.131	-0.00191	338.8	-0.01051
							487.511	-0.000150046	340.8	-0.00191	339.18	-0.01051
							488.397	-0.000150475	341.007	-0.00191	340.054	-0.01051
							489.283	-0.000150904	341.883	-0.00191	340.8	-0.01052
							490.169	-0.000151333	342.759	-0.00191	340.928	-0.01052
							491.055	-0.000151763	342.9	-0.00191	341.802	-0.01052
							491.941	-0.000152192	343.635	-0.00191	342.676	-0.01052
							492.827	-0.000152622	344.51	-0.00191	342.9	-0.01052
							493.713	-0.000153052	344.9	-0.00192	343.55	-0.01052
							494.599	-0.000153482	345.386	-0.00192	344.423	-0.01052
							495.484	-0.000153912	346.262	-0.00192	344.9	-0.01053
							496.37	-0.000154342	346.9	-0.00192	345.297	-0.01053
							497.256	-0.000154773	347.138	-0.00192	346.171	-0.01053
							498.142	-0.000155203	348.013	-0.00192	346.9	-0.01053
							499.028	-0.000155634	348.889	-0.00192	347.045	-0.01053
							499.914	-0.000156065	348.9	-0.00192	347.919	-0.01053
							500.8	-0.000156496	349.765	-0.00192	348.793	-0.01053
							501.686	-0.000156927	350.641	-0.00192	348.9	-0.01054
							502.571	-0.000157358	351	-0.00192	349.667	-0.01054
							503.457	-0.000157789	351.517	-0.00192	350.541	-0.01054
							504.343	-0.000158221	352.392	-0.00192	351	-0.01054
							505.229	-0.000158652	353	-0.00192	351.414	-0.01054
							506.115	-0.000159084	353.268	-0.00192	352.288	-0.01054
							507.001	-0.000159516	354.144	-0.00192	353	-0.01054
							507.887	-0.000159948	355	-0.00192	353.162	-0.01054
							508.773	-0.000160381	355.02	-0.00192	354.036	-0.01055
							509.659	-0.000160813	355.895	-0.00193	354.91	-0.01055
							510.544	-0.000161245	356.771	-0.00193	355	-0.01055
							511.43	-0.000161678	357.1	-0.00193	355.784	-0.01055
							512.316	-0.000162111	357.647	-0.00193	356.658	-0.01055
							513.202	-0.000162544	358.523	-0.00193	357.1	-0.01055
							514.088	-0.000162977	359.1	-0.00193	357.532	-0.01055
							514.974	-0.00016341	359.399	-0.00193	358.405	-0.01056
							515.86	-0.000163844	360.274	-0.00193	359.1	-0.01056
							516.746	-0.000164277	361.1	-0.00193	359.279	-0.01056
							517.632	-0.000164711	361.15	-0.00193	360.153	-0.01056
							518.517	-0.000165144	362.026	-0.00193	361.027	-0.01056
							519.403	-0.000165578	362.902	-0.00193	361.1	-0.01056
							520.289	-0.000166013	363.2	-0.00193	361.901	-0.01056
							521.175	-0.000166447	363.777	-0.00193	362.775	-0.01057
							522.061	-0.000166881	364.653	-0.00193	363.2	-0.01057
							522.947	-0.000167316	365.2	-0.00193	363.649	-0.01057
							523.833	-0.00016775	365.529	-0.00193	364.523	-0.01057
							524.719	-0.000168185	366.405	-0.00193	365.2	-0.01057
							525.605	-0.00016862	367.2	-0.00194	365.396	-0.01057
							526.49	-0.000169055	367.28	-0.00194	366.27	-0.01057
							527.376	-0.00016949	368.156	-0.00194	367.144	-0.01058
							528.262	-0.000169926	369.032	-0.00194	367.2	-0.01058
							529.148	-0.000170361	369.2	-0.00194	368.018	-0.01058
							530.034	-0.000170797	369.908	-0.00194	368.892	-0.01058
							530.92	-0.000171233	370.784	-0.00194	369.2	-0.01058
							531.806	-0.000171669	371.3	-0.00194	369.766	-0.01058
							532.692	-0.000172105	371.659	-0.00194	370.64	-0.01058
							533.577	-0.000172541	372.535	-0.00194	371.3	-0.01059
							534.463	-0.000172977	373.3	-0.00194	371.514	-0.01059
							535.349	-0.000173414	373.411	-0.00194	372.387	-0.01059
							536.235	-0.00017385	374.287	-0.00194	373.261	-0.01059
							537.121	-0.000174287	375.162	-0.00194	373.3	-0.01059
							538.007	-0.000174724	375.3	-0.00194	374.135	-0.01059
							538.893	-0.000175161	376.038	-0.00194	375.009	-0.01059
							539.779	-0.000175599	376.914	-0.00194	375.3	-0.01059
							540.665	-0.000176036	377.4	-0.00194	375.883	-0.0106
							541.55	-0.000176473	377.79	-0.00195	376.757	-0.0106
							542.436	-0.000176911	378.666	-0.00195	377.4	-0.0106
							543.322	-0.000177349	379.4	-0.00195	377.631	-0.0106
							544.208	-0.000177787	379.541	-0.00195	378.505	-0.0106
							545.094	-0.000178225	380.417	-0.00195	379.378	-0.0106
							545.98	-0.000178663	381.293	-0.00195	379.4	-0.0106
							546.866	-0.000179102	381.4	-0.00195	380.252	-0.0106
							547.752	-0.00017954	382.169	-0.00195	381.126	-0.01061
							548.638	-0.000179979	383.044	-0.00195	381.4	-0.01061
							549.523	-0.000180418	383.5	-0.00195	382	-0.01061
							550.409	-0.000180857	383.92	-0.00195	382.874	-0.01061
							551.295	-0.000181296	384.796	-0.00195	383.5	-0.01061
							552.181	-0.000181735	385.5	-0.00195	383.748	-0.01061
							553.067	-0.000182174	385.672	-0.00195	384.622	-0.01061
							553.953	-0.000182614	386.548	-0.00195	385.495	-0.01062
							554.839	-0.000183053	387.423	-0.00195	385.5	-0.01062
							555.725	-0.000183493	387.5	-0.00195	386.369	-0.01062
							556.611	-0.000183933	388.299	-0.00195	387.243	-0.01062
							557.496	-0.000184373	389.175	-0.00196	387.5	-0.01062
							558.382	-0.000184814	389.6	-0.00196	388.117	-0.01062
							559.268	-0.000185254	390.051	-0.00196	388.991	-0.01062
							560.154	-0.000185695	390.926	-0.00196	389.6	-0.01062
							561.04	-0.000186135	391.6	-0.00196	389.865	-0.01062
							561.926	-0.000186576	391.802	-0.00196	390.739	-0.01063
							562.812	-0.000187017	392.678	-0.00196	391.6	-0.01063
							563.698	-0.000187458	393.554	-0.00196	391.613	-0.01063
							564.583	-0.000187899	393.6	-0.00196	392.486	-0.01063
							565.469	-0.000188341	394.43	-0.00196	393.36	-0.01063
							566.355	-0.000188782	395.305	-0.00196	393.6	-0.01063
							567.241	-0.000189224	395.6	-0.00196	394.234	-0.01063
							568.127	-0.000189666	396.181	-0.00196	395.108	-0.01064
							569.013	-0.000190108	397.057	-0.00196	395.6	-0.01064
							569.899	-0.00019055	397.7	-0.00196	395.982	-0.01064
							570.785	-0.000190992	397.933	-0.00196	396.856	-0.01064
							571.671	-0.000191435	398.808	-0.00196	397.7	-0.01064
							572.556	-0.000191877	399.684	-0.00196	397.73	-0.01064
							573.442	-0.00019232	399.7	-0.00196	398.604	-0.01064
							574.328	-0.000192763	400.56	-0.00197	399.477	-0.01064
							575.214	-0.000193206	401.436	-0.00197	399.7	-0.01064
							576.1	-0.000193649	401.7	-0.00197	400.351	-0.01065
							576.986	-0.000194092	402.312	-0.00197	401.225	-0.01065
							577.872	-0.000194536	403.187	-0.00197	401.7	-0.01065
							578.758	-0.00019498	403.8	-0.00197	402.099	-0.01065
							579.644	-0.000195423	404.063	-0.00197	402.973	-0.01065
							580.529	-0.000195867	404.939	-0.00197	403.8	-0.01065
							581.415	-0.000196311	405.8	-0.00197	403.847	-0.01065
							582.301	-0.000196755	405.815	-0.00197	404.721	-0.01065
							583.187	-0.0001972	406.69	-0.00197	405.595	-0.01066
							584.073	-0.000197644	407.566	-0.00197	405.8	-0.01066
							584.959	-0.000198089	407.8	-0.00197	406.468	-0.01066
							585.845	-0.000198534	408.442	-0.00197	407.342	-0.01066
							586.731	-0.000198978	409.318	-0.00197	407.8	-0.01066
							587.617	-0.000199423	409.9	-0.00197	408.216	-0.01066
							588.502	-0.000199869	410.193	-0.00197	409.09	-0.01066
							589.388	-0.000200314	411.069	-0.00197	409.9	-0.01066
							590.274	-0.00020076	411.9	-0.00198	409.964	-0.01066
							591.16	-0.000201205	411.945	-0.00198	410.838	-0.01067
							592.046	-0.000201651	412.821	-0.00198	411.712	-0.01067
							592.932	-0.000202097	413.697	-0.00198	411.9	-0.01067
							593.818	-0.000202543	413.9	-0.00198	412.586	-0.01067
							594.704	-0.000202989	414.572	-0.00198	413.459	-0.01067
							595.589	-0.000203436	415.448	-0.00198	413.9	-0.01067
							596.475	-0.000203882	416	-0.00198	414.333	-0.01067
							597.361	-0.000204329	416.324	-0.00198	415.207	-0.01067
							598.247	-0.000204776	417.2	-0.00198	416	-0.01068
							599.133	-0.000205223	418	-0.00198	416.081	-0.01068
							600.019	-0.00020567	418.075	-0.00198	416.955	-0.01068
							600.905	-0.000206117	418.951	-0.00198	417.829	-0.01068
							601.791	-0.000206564	419.827	-0.00198	418	-0.01068
							602.677	-0.000207012	420	-0.00198	418.703	-0.01068
							603.562	-0.000207459	420.703	-0.00198	419.577	-0.01068
							604.448	-0.000207907	421.579	-0.00198	420	-0.01068
							605.334	-0.000208355	422.1	-0.00198	420.45	-0.01068
							606.22	-0.000208803	422.454	-0.00198	421.324	-0.01069
							607.106	-0.000209252	423.33	-0.00199	422.1	-0.01069
							607.992	-0.0002097	424.1	-0.00199	422.198	-0.01069
							608.878	-0.000210149	424.206	-0.00199	423.072	-0.01069
							609.764	-0.000210597	425.082	-0.00199	423.946	-0.01069
							610.65	-0.000211046	425.957	-0.00199	424.1	-0.01069
							611.535	-0.000211495	426.1	-0.00199	424.82	-0.01069
							612.421	-0.000211945	426.833	-0.00199	425.694	-0.01069
							613.307	-0.000212394	427.709	-0.00199	426.1	-0.01069
							614.193	-0.000212843	428.2	-0.00199	426.568	-0.0107
							615.079	-0.000213293	428.585	-0.00199	427.441	-0.0107
							615.965	-0.000213743	429.461	-0.00199	428.2	-0.0107
							616.851	-0.000214193	430.2	-0.00199	428.315	-0.0107
							617.737	-0.000214643	430.336	-0.00199	429.189	-0.0107
							618.623	-0.000215093	431.212	-0.00199	430.063	-0.0107
							619.508	-0.000215543	432.088	-0.00199	430.2	-0.0107
							620.394	-0.000215994	432.2	-0.00199	430.937	-0.0107
							621.28	-0.000216444	432.964	-0.00199	431.811	-0.01071
							622.166	-0.000216895	433.839	-0.00199	432.2	-0.01071
							623.052	-0.000217346	434.3	-0.002	432.685	-0.01071
							623.938	-0.000217797	434.715	-0.002	433.559	-0.01071
							624.824	-0.000218248	435.591	-0.002	434.3	-0.01071
							625.71	-0.0002187	436.3	-0.002	434.432	-0.01071
							626.596	-0.000219151	436.467	-0.002	435.306	-0.01071
							627.481	-0.000219603	437.343	-0.002	436.18	-0.01071
							628.367	-0.000220055	438.218	-0.002	436.3	-0.01071
							629.253	-0.000220507	438.3	-0.002	437.054	-0.01071
							630.139	-0.000220959	439.094	-0.002	437.928	-0.01072
							631.025	-0.000221411	439.97	-0.002	438.3	-0.01072
							631.911	-0.000221864	440.4	-0.002	438.802	-0.01072
							632.797	-0.000222316	440.846	-0.002	439.676	-0.01072
							633.683	-0.000222769	441.721	-0.002	440.4	-0.01072
							634.568	-0.000223222	442.4	-0.002	440.55	-0.01072
							635.454	-0.000223675	442.597	-0.002	441.423	-0.01072
							636.34	-0.000224128	443.473	-0.002	442.297	-0.01072
							637.226	-0.000224581	444.349	-0.002	442.4	-0.01072
							638.112	-0.000225035	444.4	-0.002	443.171	-0.01073
							638.998	-0.000225488	445.225	-0.002	444.045	-0.01073
							639.884	-0.000225942	446.1	-0.00201	444.4	-0.01073
							640.77	-0.000226396	446.5	-0.00201	444.919	-0.01073
							641.656	-0.00022685	446.976	-0.00201	445.793	-0.01073
							642.541	-0.000227304	447.852	-0.00201	446.5	-0.01073
							643.427	-0.000227759	448.5	-0.00201	446.667	-0.01073
							644.313	-0.000228213	448.728	-0.00201	447.541	-0.01073
							645.199	-0.000228668	449.603	-0.00201	448.414	-0.01073
							646.085	-0.000229122	450.479	-0.00201	448.5	-0.01073
							646.971	-0.000229577	450.5	-0.00201	449.288	-0.01074
							647.857	-0.000230033	451.355	-0.00201	450.162	-0.01074
							648.743	-0.000230488	452.231	-0.00201	450.5	-0.01074
							649.629	-0.000230943	452.6	-0.00201	451.036	-0.01074
							650.514	-0.000231399	453.107	-0.00201	451.91	-0.01074
							651.4	-0.000231854	453.982	-0.00201	452.6	-0.01074
							652.286	-0.00023231	454.6	-0.00201	452.784	-0.01074
							653.172	-0.000232766	454.858	-0.00201	453.658	-0.01074
							654.058	-0.000233222	455.734	-0.00201	454.532	-0.01074
							654.944	-0.000233679	456.6	-0.00201	454.6	-0.01074
							655.83	-0.000234135	456.61	-0.00201	455.405	-0.01075
							656.716	-0.000234592	457.485	-0.00202	456.279	-0.01075
							657.601	-0.000235049	458.361	-0.00202	456.6	-0.01075
							658.487	-0.000235505	458.7	-0.00202	457.153	-0.01075
							659.373	-0.000235962	459.237	-0.00202	458.027	-0.01075
							660.259	-0.00023642	460.113	-0.00202	458.7	-0.01075
							661.145	-0.000236877	460.7	-0.00202	458.901	-0.01075
							662.031	-0.000237335	460.988	-0.00202	459.775	-0.01075
							662.917	-0.000237792	461.864	-0.00202	460.649	-0.01075
							663.803	-0.00023825	462.7	-0.00202	460.7	-0.01075
							664.689	-0.000238708	462.74	-0.00202	461.523	-0.01076
							665.574	-0.000239166	463.616	-0.00202	462.396	-0.01076
							666.46	-0.000239624	464.492	-0.00202	462.7	-0.01076
							667.346	-0.000240083	464.8	-0.00202	463.27	-0.01076
							668.232	-0.000240541	465.367	-0.00202	464.144	-0.01076
							669.118	-0.000241	466.243	-0.00202	464.8	-0.01076
							670.004	-0.000241459	466.8	-0.00202	465.018	-0.01076
							670.89	-0.000241918	467.119	-0.00202	465.892	-0.01076
							671.776	-0.000242377	467.995	-0.00202	466.766	-0.01076
							672.662	-0.000242836	468.8	-0.00202	466.8	-0.01076
							673.547	-0.000243296	468.87	-0.00202	467.64	-0.01077
							674.433	-0.000243755	469.746	-0.00203	468.514	-0.01077
							675.319	-0.000244215	470.622	-0.00203	468.8	-0.01077
							676.205	-0.000244675	470.9	-0.00203	469.387	-0.01077
							677.091	-0.000245135	471.498	-0.00203	470.261	-0.01077
							677.977	-0.000245595	472.374	-0.00203	470.9	-0.01077
							678.863	-0.000246056	472.9	-0.00203	471.135	-0.01077
							679.749	-0.000246516	473.249	-0.00203	472.009	-0.01077
							680.635	-0.000246977	474.125	-0.00203	472.883	-0.01077
							681.52	-0.000247438	474.9	-0.00203	472.9	-0.01077
							682.406	-0.000247899	475.001	-0.00203	473.757	-0.01078
							683.292	-0.00024836	475.877	-0.00203	474.631	-0.01078
							684.178	-0.000248821	476.752	-0.00203	474.9	-0.01078
							685.064	-0.000249282	477	-0.00203	475.505	-0.01078
							685.95	-0.000249744	477.628	-0.00203	476.378	-0.01078
							686.836	-0.000250206	478.504	-0.00203	477	-0.01078
							687.722	-0.000250668	479	-0.00203	477.252	-0.01078
							688.608	-0.00025113	479.38	-0.00203	478.126	-0.01078
							689.493	-0.000251592	480.256	-0.00203	479	-0.01078
							690.379	-0.000252054	481	-0.00204	479.874	-0.01079
							691.265	-0.000252517	481.131	-0.00204	480.748	-0.01079
							692.151	-0.000252979	482.007	-0.00204	481	-0.01079
							693.037	-0.000253442	482.883	-0.00204	481.622	-0.01079
							693.923	-0.000253905	483.1	-0.00204	482.495	-0.01079
							694.809	-0.000254368	483.759	-0.00204	483.1	-0.01079
							695.695	-0.000254831	484.634	-0.00204	483.369	-0.01079
							696.58	-0.000255295	485.1	-0.00204	484.243	-0.01079
							697.466	-0.000255758	485.51	-0.00204	485.1	-0.01079
							698.352	-0.000256222	486.386	-0.00204	485.117	-0.01079
							699.238	-0.000256686	487.1	-0.00204	485.991	-0.0108
							700.124	-0.00025715	487.262	-0.00204	486.865	-0.0108
							701.01	-0.000257614	488.138	-0.00204	487.1	-0.0108
							701.896	-0.000258078	489.013	-0.00204	487.739	-0.0108
							702.782	-0.000258543	489.2	-0.00204	488.613	-0.0108
							703.668	-0.000259007	489.889	-0.00204	489.2	-0.0108
							704.553	-0.000259472	490.765	-0.00204	489.486	-0.0108
							705.439	-0.000259937	491.2	-0.00204	490.36	-0.0108
							706.325	-0.000260402	491.641	-0.00204	491.2	-0.0108
							707.211	-0.000260867	493.2	-0.00205	491.234	-0.0108
							708.097	-0.000261333	495.3	-0.00205	493.2	-0.01081
							708.983	-0.000261798	497.3	-0.00205	495.3	-0.01081
							709.869	-0.000262264	499.3	-0.00205	497.3	-0.01081
							710.755	-0.00026273	501.4	-0.00205	499.3	-0.01082
							711.641	-0.000263196	503.4	-0.00205	501.4	-0.01082
							712.526	-0.000263662	505.5	-0.00206	503.4	-0.01082
							713.412	-0.000264128	507.5	-0.00206	505.5	-0.01082
							714.298	-0.000264595	509.5	-0.00206	507.5	-0.01083
							715.184	-0.000265061	511.6	-0.00206	509.5	-0.01083
							716.07	-0.000265528	513.6	-0.00206	511.6	-0.01083
							716.956	-0.000265995	515.6	-0.00206	513.6	-0.01084
							717.842	-0.000266462	517.7	-0.00207	515.6	-0.01084
							718.728	-0.000266929	519.7	-0.00207	517.7	-0.01084
							719.614	-0.000267397	521.7	-0.00207	519.7	-0.01084
							720.499	-0.000267864	523.8	-0.00207	521.7	-0.01085
							721.385	-0.000268332	525.8	-0.00207	523.8	-0.01085
							722.271	-0.0002688	527.8	-0.00207	525.8	-0.01085
							723.157	-0.000269268	529.9	-0.00208	527.8	-0.01086
							724.043	-0.000269736	531.9	-0.00208	529.9	-0.01086
							724.929	-0.000270204	533.9	-0.00208	531.9	-0.01086
							725.815	-0.000270672	536	-0.00208	533.9	-0.01086
							726.701	-0.000271141	538	-0.00208	536	-0.01087
							727.586	-0.00027161	540.1	-0.00208	538	-0.01087
							728.472	-0.000272079	542.1	-0.00209	540.1	-0.01087
							729.358	-0.000272548	544.1	-0.00209	542.1	-0.01087
							730.244	-0.000273017	546.2	-0.00209	544.1	-0.01088
							731.13	-0.000273486	548.2	-0.00209	546.2	-0.01088
							732.016	-0.000273956	550.2	-0.00209	548.2	-0.01088
							732.902	-0.000274426	552.3	-0.00209	550.2	-0.01088
							733.788	-0.000274895	554.3	-0.0021	552.3	-0.01089
							734.674	-0.000275365	556.3	-0.0021	554.3	-0.01089
							735.559	-0.000275836	558.4	-0.0021	556.3	-0.01089
							736.445	-0.000276306	560.4	-0.0021	558.4	-0.0109
							737.331	-0.000276776	562.5	-0.0021	560.4	-0.0109
							738.217	-0.000277247	564.5	-0.0021	562.5	-0.0109
							739.103	-0.000277718	566.5	-0.0021	564.5	-0.0109
							739.989	-0.000278189	568.6	-0.00211	566.5	-0.0109
							740.875	-0.00027866	570.6	-0.00211	568.6	-0.01091
							741.761	-0.000279131	572.6	-0.00211	570.6	-0.01091
							742.647	-0.000279602	574.7	-0.00211	572.6	-0.01091
							743.532	-0.000280074	576.7	-0.00211	574.7	-0.01091
							744.418	-0.000280545	578.7	-0.00211	576.7	-0.01092
							745.304	-0.000281017	580.8	-0.00212	578.7	-0.01092
							746.19	-0.000281489	582.8	-0.00212	580.8	-0.01092
							747.076	-0.000281961	584.9	-0.00212	582.8	-0.01092
							747.962	-0.000282434	586.9	-0.00212	584.9	-0.01093
							748.848	-0.000282906	588.9	-0.00212	586.9	-0.01093
							749.734	-0.000283379	591	-0.00212	588.9	-0.01093
							750.62	-0.000283852	593	-0.00213	591	-0.01093
							751.505	-0.000284324	595	-0.00213	593	-0.01094
							752.391	-0.000284798	597.1	-0.00213	595	-0.01094
							753.277	-0.000285271	599.1	-0.00213	597.1	-0.01094
							754.163	-0.000285744	601.1	-0.00213	599.1	-0.01094
							755.049	-0.000286218	603.2	-0.00213	601.1	-0.01094
							755.935	-0.000286691	605.2	-0.00213	603.2	-0.01095
							756.821	-0.000287165	607.3	-0.00214	605.2	-0.01095
							757.707	-0.000287639	609.3	-0.00214	607.3	-0.01095
							758.592	-0.000288113	611.3	-0.00214	609.3	-0.01095
							759.478	-0.000288588	613.4	-0.00214	611.3	-0.01096
							760.364	-0.000289062	615.4	-0.00214	613.4	-0.01096
							761.25	-0.000289537	617.4	-0.00214	615.4	-0.01096
							762.136	-0.000290012	619.5	-0.00215	617.4	-0.01096
							763.022	-0.000290487	621.5	-0.00215	619.5	-0.01096
							763.908	-0.000290962	623.5	-0.00215	621.5	-0.01097
							764.794	-0.000291437	625.6	-0.00215	623.5	-0.01097
							765.68	-0.000291912	627.6	-0.00215	625.6	-0.01097
							766.565	-0.000292388	629.6	-0.00215	627.6	-0.01097
							767.451	-0.000292864	631.7	-0.00216	629.6	-0.01097
							768.337	-0.00029334	633.7	-0.00216	631.7	-0.01098
							769.223	-0.000293816	635.8	-0.00216	633.7	-0.01098
							770.109	-0.000294292	637.8	-0.00216	635.8	-0.01098
							770.995	-0.000294768	639.8	-0.00216	637.8	-0.01098
							771.881	-0.000295245	641.9	-0.00216	639.8	-0.01098
							772.767	-0.000295721	643.9	-0.00216	641.9	-0.01099
							773.653	-0.000296198	645.9	-0.00217	643.9	-0.01099
							774.538	-0.000296675	648	-0.00217	645.9	-0.01099
							775.424	-0.000297152	650	-0.00217	648	-0.01099
							776.31	-0.00029763	652	-0.00217	650	-0.01099
							777.196	-0.000298107	654.1	-0.00217	652	-0.011
							778.082	-0.000298585	656.1	-0.00217	654.1	-0.011
							778.968	-0.000299063	658.1	-0.00217	656.1	-0.011
							779.854	-0.00029954	660.2	-0.00218	658.1	-0.011
							780.74	-0.000300019	662.2	-0.00218	660.2	-0.011
							781.626	-0.000300497	664.3	-0.00218	662.2	-0.01101
							782.511	-0.000300975	666.3	-0.00218	664.3	-0.01101
							783.397	-0.000301454	668.3	-0.00218	666.3	-0.01101
							784.283	-0.000301932	670.4	-0.00218	668.3	-0.01101
							785.169	-0.000302411	672.4	-0.00219	670.4	-0.01101
							786.055	-0.00030289	674.4	-0.00219	672.4	-0.01101
							786.941	-0.000303369	676.5	-0.00219	674.4	-0.01102
							787.827	-0.000303849	678.5	-0.00219	676.5	-0.01102
							788.713	-0.000304328	680.5	-0.00219	678.5	-0.01102
							789.598	-0.000304808	682.6	-0.00219	680.5	-0.01102
							790.484	-0.000305288	684.6	-0.00219	682.6	-0.01102
							791.37	-0.000305768	686.6	-0.0022	684.6	-0.01102
							792.256	-0.000306248	688.7	-0.0022	686.6	-0.01103
							793.142	-0.000306728	690.7	-0.0022	688.7	-0.01103
							794.028	-0.000307209	692.7	-0.0022	690.7	-0.01103
							794.914	-0.000307689	694.8	-0.0022	692.7	-0.01103
							795.8	-0.00030817	696.8	-0.0022	694.8	-0.01103
							796.686	-0.000308651	698.8	-0.0022	696.8	-0.01103
							797.571	-0.000309132	700.9	-0.00221	698.8	-0.01104
							798.457	-0.000309613	702.9	-0.00221	700.9	-0.01104
							799.343	-0.000310095	704.9	-0.00221	702.9	-0.01104
							800.229	-0.000310576	707	-0.00221	704.9	-0.01104
							801.115	-0.000311058	709	-0.00221	707	-0.01104
							802.001	-0.00031154	711	-0.00221	709	-0.01104
							802.887	-0.000312022	713.1	-0.00221	711	-0.01105
							803.773	-0.000312504	715.1	-0.00222	713.1	-0.01105
							804.659	-0.000312986	717.1	-0.00222	715.1	-0.01105
							805.544	-0.000313469	719.2	-0.00222	717.1	-0.01105
							806.43	-0.000313951	721.2	-0.00222	719.2	-0.01105
							807.316	-0.000314434	723.2	-0.00222	721.2	-0.01105
							808.202	-0.000314917	725.3	-0.00222	723.2	-0.01106
							809.088	-0.0003154	727.3	-0.00222	725.3	-0.01106
							809.974	-0.000315884	729.3	-0.00223	727.3	-0.01106
							810.86	-0.000316367	731.4	-0.00223	729.3	-0.01106
							811.746	-0.000316851	733.4	-0.00223	731.4	-0.01106
							812.632	-0.000317334	735.4	-0.00223	733.4	-0.01106
							813.517	-0.000317818	737.5	-0.00223	735.4	-0.01106
							814.403	-0.000318302	739.5	-0.00223	737.5	-0.01107
							815.289	-0.000318787	741.5	-0.00223	739.5	-0.01107
							816.175	-0.000319271	743.6	-0.00224	741.5	-0.01107
							817.061	-0.000319756	745.6	-0.00224	743.6	-0.01107
							817.947	-0.00032024	747.6	-0.00224	745.6	-0.01107
							818.833	-0.000320725	749.6	-0.00224	747.6	-0.01107
							819.719	-0.00032121	751.7	-0.00224	749.6	-0.01107
							820.605	-0.000321695	753.7	-0.00224	751.7	-0.01108
							821.49	-0.000322181	755.7	-0.00224	753.7	-0.01108
							822.376	-0.000322666	757.8	-0.00225	755.7	-0.01108
							823.262	-0.000323152	759.8	-0.00225	757.8	-0.01108
							824.148	-0.000323638	761.8	-0.00225	759.8	-0.01108
							825.034	-0.000324124	763.9	-0.00225	761.8	-0.01108
							825.92	-0.00032461	765.9	-0.00225	763.9	-0.01108
							826.806	-0.000325096	767.9	-0.00225	765.9	-0.01109
							827.692	-0.000325583	769.9	-0.00225	767.9	-0.01109
							828.577	-0.000326069	772	-0.00226	769.9	-0.01109
							829.463	-0.000326556	774	-0.00226	772	-0.01109
							830.349	-0.000327043	776	-0.00226	774	-0.01109
							831.235	-0.00032753	778.1	-0.00226	776	-0.01109
							832.121	-0.000328017	780.1	-0.00226	778.1	-0.01109
							833.007	-0.000328505	782.1	-0.00226	780.1	-0.0111
							833.893	-0.000328992	784.1	-0.00226	782.1	-0.0111
							834.779	-0.00032948	786.2	-0.00227	784.1	-0.0111
							835.665	-0.000329968	788.2	-0.00227	786.2	-0.0111
							836.55	-0.000330456	790.2	-0.00227	788.2	-0.0111
							837.436	-0.000330944	792.2	-0.00227	790.2	-0.0111
							838.322	-0.000331433	794.3	-0.00227	792.2	-0.0111
							839.208	-0.000331921	796.3	-0.00227	794.3	-0.0111
							840.094	-0.00033241	798.3	-0.00227	796.3	-0.01111
							840.98	-0.000332899	800.4	-0.00227	798.3	-0.01111
							841.866	-0.000333388	802.4	-0.00228	800.4	-0.01111
							842.752	-0.000333877	804.4	-0.00228	802.4	-0.01111
							843.638	-0.000334367	806.4	-0.00228	804.4	-0.01111
							844.523	-0.000334856	808.5	-0.00228	806.4	-0.01111
							845.409	-0.000335346	810.5	-0.00228	808.5	-0.01111
							846.295	-0.000335836	812.5	-0.00228	810.5	-0.01111
							847.181	-0.000336326	814.5	-0.00228	812.5	-0.01111
							848.067	-0.000336816	816.5	-0.00229	814.5	-0.01112
							848.953	-0.000337306	818.6	-0.00229	816.5	-0.01112
							849.839	-0.000337797	820.6	-0.00229	818.6	-0.01112
							850.725	-0.000338287	822.6	-0.00229	820.6	-0.01112
							851.611	-0.000338778	824.6	-0.00229	822.6	-0.01112
							852.496	-0.000339269	826.7	-0.00229	824.6	-0.01112
							853.382	-0.00033976	828.7	-0.00229	826.7	-0.01112
							854.268	-0.000340251	830.7	-0.00229	828.7	-0.01112
							855.154	-0.000340743	832.7	-0.0023	830.7	-0.01112
							856.04	-0.000341234	834.8	-0.0023	832.7	-0.01113
							856.926	-0.000341726	836.8	-0.0023	834.8	-0.01113
							857.812	-0.000342218	838.8	-0.0023	836.8	-0.01113
							858.698	-0.00034271	840.8	-0.0023	838.8	-0.01113
							859.583	-0.000343202	842.8	-0.0023	840.8	-0.01113
							860.469	-0.000343695	844.9	-0.0023	842.8	-0.01113
							861.355	-0.000344187	846.9	-0.00231	844.9	-0.01113
							862.241	-0.00034468	848.9	-0.00231	846.9	-0.01113
							863.127	-0.000345173	850.9	-0.00231	848.9	-0.01113
							864.013	-0.000345666	852.9	-0.00231	850.9	-0.01114
							864.899	-0.000346159	854.9	-0.00231	852.9	-0.01114
							865.785	-0.000346653	857	-0.00231	854.9	-0.01114
							866.671	-0.000347146	859	-0.00231	857	-0.01114
							867.556	-0.00034764	861	-0.00231	859	-0.01114
							868.442	-0.000348134	863	-0.00232	861	-0.01114
							869.328	-0.000348628	865	-0.00232	863	-0.01114
							870.214	-0.000349122	867	-0.00232	865	-0.01114
							871.1	-0.000349617	869.1	-0.00232	867	-0.01114
