# Supplementary material for: Direct time-resolved observation of surface-bound carbon dioxide radical anions on metallic nanocatalysts
Source: Nat Commun. 2023 Nov 6;14:7116. doi: 10.1038/s41467-023-42936-6 (PMC10628153; doi:10.1038/s41467-023-42936-6)
Supplement: Supplementary file 4 — Source Data [file 41467_2023_42936_MOESM4_ESM.zip › Source Data/Figure 2/Figure 2f.xlsx]

## Sheet: Sheet1
Figure 2f
raw data							fitting data
-164.9	5e-06	-167.3	0.00172	-169.4	0.0013		0.8764	0.00985	1.9086	0.00916	0.1538	0.0103
-162.9	1.6e-05	-165.3	0.000805	-167.4	-0.00117		0.9148	0.00982	1.9285	0.00915	0.96666	0.01029
-160.8	-0.000195	-163.2	0.000926	-165.3	0.00223		0.9339	0.00981	1.9385	0.00915	1.77952	0.01028
-158.8	-0.0003	-161.2	0.000668	-163.3	-0.000247		0.9531	0.0098	1.9485	0.00914	2.59238	0.01026
-156.7	-0.000326	-159.1	0.00111	-161.2	0.000711		0.9723	0.00979	1.9584	0.00914	3.40524	0.01025
-154.6	-0.000305	-157	0.000968	-159.1	0.0016		0.9915	0.00978	1.9684	0.00914	4.2181	0.01024
-152.6	-6.3e-05	-155	0.000179	-157.1	0.000253		1.0107	0.00976	1.9784	0.00913	5.03095	0.01023
-150.5	-0.000605	-152.9	0.000153	-155	0.000663		1.0299	0.00975	1.9883	0.00913	5.84381	0.01022
-148.5	-0.000158	-150.9	-0.000516	-153	0.00178		1.0491	0.00974	1.9983	0.00913	6.65667	0.01021
-146.4	7.9e-05	-148.8	5e-06	-150.9	0.00134		1.0684	0.00973	2.0083	0.00912	7.46953	0.01019
-144.4	0.0005	-146.8	0.000132	-148.9	0.00236		1.0876	0.00972	2.0183	0.00912	8.28239	0.01018
-142.3	0.000279	-144.7	0.000547	-146.8	0.00112		1.1068	0.0097	2.0283	0.00912	9.09525	0.01017
-140.3	-0.000189	-142.7	0.00127	-144.8	0.00189		1.126	0.00969	2.0382	0.00911	9.90811	0.01016
-138.2	0.000121	-140.6	0.0012	-142.7	0.000805		1.1452	0.00968	2.0482	0.00911	10.721	0.01015
-136.2	0.000168	-138.6	0.00178	-140.7	0.00223		1.1644	0.00967	2.0582	0.0091	11.5338	0.01014
-134.1	0.000495	-136.5	0.00177	-138.6	0.00211		1.1837	0.00966	2.0682	0.0091	12.3467	0.01013
-132.1	0.000405	-134.5	0.00162	-136.6	0.00176		1.2029	0.00964	2.0782	0.0091	13.1595	0.01011
-130	-5.8e-05	-132.4	0.00127	-134.5	0.00247		1.2221	0.00963	2.0882	0.00909	13.9724	0.0101
-128	-9.5e-05	-130.4	0.000595	-132.5	0.00401		1.2414	0.00962	2.0982	0.00909	14.7853	0.01009
-126	-0.000426	-128.4	-0.0006	-130.5	0.00211		1.2606	0.00961	2.1082	0.00909	15.5981	0.01008
-123.9	-0.000342	-126.3	-0.0009	-128.4	0.00297		1.2799	0.0096	2.1182	0.00908	16.411	0.01007
-121.9	0.000237	-124.3	0.000174	-126.4	0.00162		1.2991	0.00959	2.1282	0.00908	17.2238	0.01006
-119.8	0.000374	-122.2	0.00103	-124.3	0.00266		1.3184	0.00957	2.1382	0.00908	18.0367	0.01005
-117.8	0.000263	-120.2	0.000658	-122.3	0.00129		1.3376	0.00956	2.1482	0.00907	18.8496	0.01004
-115.7	-9.5e-05	-118.1	0.00188	-120.2	0.00194		1.3569	0.00955	2.1583	0.00907	19.6624	0.01003
-113.7	-0.000137	-116.1	0.00171	-118.2	0.000389		1.3761	0.00954	2.1683	0.00906	20.4753	0.01002
-111.6	-0.000621	-114	0.002	-116.1	0.00104		1.3954	0.00953	2.1783	0.00906	21.2881	0.01001
-109.6	-0.000605	-112	0.00121	-114.1	0.00156		1.4147	0.00952	2.1883	0.00906	22.101	0.00999
-107.5	-0.000258	-109.9	-0.000416	-112	0.00195		1.4339	0.00951	2.1983	0.00905	22.9139	0.00998
-105.5	4.7e-05	-107.9	-0.00118	-110	0.00247		1.4532	0.00949	2.2084	0.00905	23.7267	0.00997
-103.5	-0.000316	-105.9	-0.00106	-108	0.00142		1.4725	0.00948	2.2184	0.00905	24.5396	0.00996
-101.4	-0.000795	-103.8	-0.000468	-105.9	0.00108		1.4918	0.00947	2.2284	0.00904	25.3524	0.00995
-99.4	-0.00149	-101.8	0.0003	-103.9	0.00239		1.511	0.00946	2.2385	0.00904	26.1653	0.00994
-97.3	-0.0012	-99.7	0.000926	-101.8	5.8e-05		1.5303	0.00945	2.2485	0.00904	26.9781	0.00993
-95.3	-0.000174	-97.7	0.00217	-99.8	-0.000321		1.5496	0.00944	2.2585	0.00903	27.791	0.00992
-93.2	-0.000595	-95.6	0.00194	-97.7	0.000516		1.5689	0.00943	2.2686	0.00903	28.6039	0.00991
-91.2	-0.000379	-93.6	0.00136	-95.7	0.00171		1.5882	0.00941	2.2786	0.00903	29.4167	0.0099
-89.2	-0.000579	-91.6	0.00132	-93.7	0.000947		1.6075	0.0094	2.2887	0.00902	30.2296	0.00989
-87.1	0.000158	-89.5	0.0015	-91.6	-0.00118		1.6268	0.00939	2.2987	0.00902	31.0424	0.00988
-85.1	0.000184	-87.5	0.000579	-89.6	0.000942		1.6461	0.00938	2.3087	0.00901	31.8553	0.00987
-83	-0.000353	-85.4	-0.000226	-87.5	0.000905		1.6654	0.00937	2.3188	0.00901	32.6682	0.00986
-81	-0.000379	-83.4	-0.000889	-85.5	0.000905		1.6847	0.00936	2.3289	0.00901	33.481	0.00985
-79	-0.000453	-81.4	-0.0005	-83.5	0.000705		1.7041	0.00935	2.3389	0.009	34.2939	0.00984
-76.9	-0.000516	-79.3	-0.000211	-81.4	0.000358		1.7234	0.00934	2.349	0.009	35.1067	0.00983
-74.9	-0.000516	-77.3	0.000584	-79.4	-0.000211		1.7427	0.00933	2.359	0.009	35.9196	0.00982
-72.8	0.000174	-75.2	0.0008	-77.3	0.000574		1.762	0.00931	2.3691	0.00899	36.7325	0.00981
-70.8	0.000505	-73.2	5.3e-05	-75.3	0.0012		1.77253	0.00931	2.3792	0.00899	37.5453	0.0098
-68.8	0.000521	-71.2	0.00124	-73.3	0.000742		1.7814	0.0093	2.3892	0.00899	38.3582	0.00979
-66.7	-0.000179	-69.1	0.000474	-71.2	0.0011		1.8007	0.00929	2.3993	0.00898	39.171	0.00979
-64.7	-0.000668	-67.1	8.9e-05	-69.2	0.000463		1.8201	0.00928	2.4094	0.00898	39.9839	0.00978
-62.6	-0.000321	-65	-0.000584	-67.1	0.000863		1.8394	0.00927	2.4194	0.00898	40.7968	0.00977
-60.6	-0.000347	-63	-0.000763	-65.1	0.000895		1.8587	0.00926	2.4295	0.00897	41.6096	0.00976
-58.6	-0.000205	-61	-0.000437	-63.1	0.000537		1.8781	0.00925	2.4396	0.00897	42.4225	0.00975
-56.5	-0.0003	-58.9	-0.000184	-61	-0.000463		1.8975	0.00924	2.4497	0.00897	43.2353	0.00974
-54.5	-0.000495	-56.9	-0.000479	-59	-0.00304		1.9168	0.00923	2.4597	0.00896	44.0482	0.00973
-52.5	-0.000132	-54.9	-0.000316	-57	-0.00201		1.9362	0.00922	2.4698	0.00896	44.861	0.00972
-50.4	-0.000205	-52.8	0.000342	-54.9	-0.00258		1.9555	0.0092	2.4799	0.00896	45.6739	0.00971
-48.4	-4.7e-05	-50.8	0.000774	-52.9	-3.7e-05		1.9749	0.00919	2.49	0.00895	46.4868	0.0097
-46.4	0.000137	-48.8	0.00151	-50.9	-0.000147		1.9943	0.00918	2.5001	0.00895	47.2996	0.00969
-44.3	0.000295	-46.7	0.000653	-48.8	-0.000221		2.0137	0.00917	2.5102	0.00894	48.1125	0.00968
-42.3	0.000216	-44.7	-0.000368	-46.8	-0.00127		2.0331	0.00916	2.5203	0.00894	48.9253	0.00968
-40.2	-0.000205	-42.6	-0.000863	-44.7	-0.000284		2.0524	0.00915	2.5304	0.00894	49.7382	0.00967
-38.2	0.000232	-40.6	-0.00118	-42.7	0.00195		2.0718	0.00914	2.5405	0.00893	50.5511	0.00966
-36.2	-1.6e-05	-38.6	-0.00217	-40.7	0.00194		2.0912	0.00913	2.5506	0.00893	51.3639	0.00965
-34.1	8.4e-05	-36.5	-0.00145	-38.6	-0.0018		2.1106	0.00912	2.5607	0.00893	52.1768	0.00964
-32.1	-0.000363	-34.5	9.5e-05	-36.6	-0.000705		2.13	0.00911	2.5708	0.00892	52.9896	0.00963
-30.1	7.4e-05	-32.5	-3.2e-05	-34.6	-0.000153		2.1494	0.0091	2.5809	0.00892	53.8025	0.00962
-28	-0.000258	-30.4	0.000547	-32.5	-0.00211		2.1689	0.00909	2.591	0.00892	54.6154	0.00961
-26	-0.000179	-28.4	0.000532	-30.5	-0.00185		2.1883	0.00908	2.6011	0.00891	55.4282	0.00961
-24	0.000363	-26.4	0.000563	-28.5	-0.000174		2.2077	0.00907	2.6112	0.00891	56.2411	0.0096
-21.9	-4.7e-05	-24.3	0.000105	-26.4	-0.000184		2.2271	0.00906	2.6213	0.00891	57.0539	0.00959
-19.9	-0.000342	-22.3	-2.6e-05	-24.4	-0.00115		2.2465	0.00904	2.6314	0.0089	57.8668	0.00958
-18.3153	0.00108	-22.6153	-0.00156	-22.4	-0.00287		2.266	0.00903	2.6416	0.0089	58.6797	0.00957
-18.0985	-0.000621	-22.3985	-0.0005	-21.7153	0.00291		2.2854	0.00902	2.6517	0.0089	59.4925	0.00956
-17.8818	-0.000816	-22.1818	-0.00119	-21.4985	0.00543		2.3048	0.00901	2.6618	0.00889	60.3054	0.00956
-17.6652	-0.000263	-21.9652	-0.00169	-21.2818	0.00438		2.3243	0.009	2.6719	0.00889	61.1182	0.00955
-17.4487	-0.000211	-21.7487	-0.00209	-21.0652	0.00411		2.3437	0.00899	2.682	0.00889	61.9311	0.00954
-17.2323	2.6e-05	-21.5323	-0.000826	-20.8487	0.00538		2.3632	0.00898	2.6922	0.00888	62.7439	0.00953
-17.016	-2.6e-05	-21.316	-0.00118	-20.6323	0.00317		2.3826	0.00897	2.7023	0.00888	63.5568	0.00952
-16.7999	0.0002	-21.0999	-0.000974	-20.416	0.00253		2.4021	0.00896	2.7124	0.00888	64.3697	0.00951
-16.5839	-3.2e-05	-20.8839	0.000674	-20.1999	0.000389		2.4216	0.00895	2.7226	0.00887	65.1825	0.00951
-16.3679	-0.000205	-20.6679	0	-19.9839	-0.000916		2.441	0.00894	2.7327	0.00887	65.9954	0.0095
-16.1521	-0.000421	-20.4521	-0.000553	-19.7679	-0.00217		2.4605	0.00893	2.7428	0.00887	66.8082	0.00949
-15.9364	-0.000979	-20.2364	-0.00117	-19.5521	-0.000695		2.48	0.00892	2.753	0.00886	67.6211	0.00948
-15.7208	-0.00104	-20.0208	0.00109	-19.3364	-4.2e-05		2.4995	0.00891	2.7631	0.00886	68.434	0.00948
-15.5053	-0.000968	-19.8053	0.000958	-19.1208	0.000721		2.519	0.0089	2.7732	0.00886	69.2468	0.00947
-15.2899	-0.000168	-19.5899	0.000647	-18.9053	0.00106		2.5384	0.00889	2.7834	0.00885	70.0597	0.00946
-15.0747	2.1e-05	-19.3747	-0.0002	-18.6899	0.00166		2.5579	0.00888	2.7935	0.00885	70.8725	0.00945
-14.8595	6.8e-05	-19.1595	6.8e-05	-18.4747	0.00237		2.5774	0.00887	2.8037	0.00885	71.6854	0.00944
-14.6444	0.000484	-18.9444	0.000274	-18.2595	0.00367		2.5969	0.00886	2.8138	0.00884	72.4983	0.00944
-14.4295	0.00111	-18.7295	0.00217	-18.0444	0.00197		2.6164	0.00885	2.82116	0.00884	73.3111	0.00943
-14.2147	0.000142	-18.5147	0.000226	-17.8295	0.000947		2.636	0.00884	2.824	0.00884	74.124	0.00942
-13.9999	-0.000826	-18.2999	0.0003	-17.6147	-0.00103		2.6555	0.00883	2.8341	0.00884	74.9368	0.00941
-13.7853	-0.000332	-18.0853	0.0009	-17.3999	-0.00118		2.66867	0.00882	2.8443	0.00883	75.7497	0.00941
-13.5708	-0.000284	-17.8708	5.3e-05	-17.1853	-0.00148		2.675	0.00882	2.8544	0.00883	76.5626	0.0094
-13.3564	-0.0007	-17.6564	-0.00155	-16.9708	-0.00246		2.6945	0.00881	2.8646	0.00883	77.3754	0.00939
-13.1421	-0.00144	-17.4421	-0.00107	-16.7564	0.000537		2.714	0.0088	2.8747	0.00882	78.1883	0.00938
-12.9279	-0.00212	-17.2279	-0.00144	-16.5421	0.000847		2.7336	0.00879	2.8849	0.00882	79.0011	0.00938
-12.7138	-0.00119	-17.0138	-0.00129	-16.3279	0.00151		2.7531	0.00878	3.73372	0.00855	79.814	0.00937
-12.4998	-0.000342	-16.7998	-0.000737	-16.1138	0.0045		2.7726	0.00877	4.0455	0.00846	80.6269	0.00936
-12.2859	-1.6e-05	-16.5859	-0.000616	-15.8998	0.00432		2.7922	0.00876	4.0557	0.00846	81.4397	0.00936
-12.0722	0.000174	-16.3722	-0.00161	-15.6859	0.00312		2.8117	0.00875	4.2826	0.0084	82.2526	0.00935
-11.8585	-0.00187	-16.1585	-0.000605	-15.4722	-0.000111		2.8313	0.00874	4.3027	0.00839	83.0654	0.00934
-11.645	-0.00102	-15.945	0.000416	-15.2585	0.000921		3.5648	0.00838	4.64628	0.0083	83.8783	0.00933
-11.4315	-0.00131	-15.7315	-0.000495	-15.045	0.00212		4.46093	0.00799	5.55884	0.00807	84.6911	0.00933
-11.2182	-0.000668	-15.5182	-0.00124	-14.8315	0.00286		5.35707	0.00763	6.4714	0.00786	85.504	0.00932
-11.0049	-0.000905	-15.3049	-0.000763	-14.6182	0.00222		6.2532	0.00731	7.38396	0.00767	86.3169	0.00931
-10.7918	-0.00115	-15.0918	-5.3e-05	-14.4049	0.00163		7.14933	0.00702	8.29652	0.00751	87.1297	0.00931
-10.5787	-0.00169	-14.8787	0.000279	-14.1918	-0.00131		8.04546	0.00676	9.20908	0.00736	87.9426	0.0093
-10.3658	-0.00143	-14.6658	0.0009	-13.9787	-0.00237		8.9416	0.00652	10.1216	0.00723	88.7554	0.00929
-10.153	-0.00164	-14.453	-0.000511	-13.7658	-0.00247		9.83773	0.00631	11.0342	0.00711	89.5683	0.00929
-9.9403	-0.00269	-14.2403	-0.000447	-13.553	-0.00205		10.7339	0.00612	11.9468	0.007	90.3812	0.00928
-9.7276	-0.00197	-14.0276	-0.000505	-13.3403	-0.00117		11.63	0.00594	12.8593	0.0069	91.194	0.00927
-9.5151	-0.000821	-13.8151	-0.0008	-13.1276	-0.00118		12.5261	0.00578	13.7719	0.00682	92.0069	0.00926
-9.3027	-0.000421	-13.6027	-0.000774	-12.9151	-0.00202		13.4223	0.00564	14.6844	0.00674	92.8197	0.00926
-9.0904	3.7e-05	-13.3904	0	-12.7027	-0.00248		14.3184	0.00551	15.597	0.00667	93.6326	0.00925
-8.8782	0.000158	-13.7752	-0.000758	-12.4904	-0.000168		15.2145	0.00539	16.5096	0.0066	94.4454	0.00924
-8.6661	-0.000253	-13.5587	-0.0003	-12.2782	0.00208		16.1107	0.00528	17.4221	0.00655	95.2583	0.00924
-8.4541	-0.000442	-13.3423	-0.000211	-12.0661	0.00106		17.0068	0.00518	18.3347	0.0065	96.0712	0.00923
-8.2422	-0.000716	-13.126	0.00111	-11.8541	0.000184		17.9029	0.00509	19.2472	0.00645	96.884	0.00923
-8.0304	-0.000942	-12.9099	0.000642	-11.6422	-0.000237		18.7991	0.00501	20.1598	0.00641	97.6969	0.00922
-7.8187	-0.0018	-12.6939	0.000458	-11.4304	0.00258		19.6952	0.00494	21.0724	0.00637	98.5097	0.00921
-7.6071	-0.000932	-12.4779	0.00125	-11.2187	0.000984		20.5913	0.00487	21.9849	0.00634	99.3226	0.00921
-7.3955	-0.00135	-12.2621	0.00196	-11.0071	0.00139		21.4875	0.00481	22.8975	0.0063	100.135	0.0092
-7.1841	-0.00139	-12.0464	0.00125	-10.7955	-0.000195		22.3836	0.00475	23.81	0.00628	100.948	0.00919
-6.9728	-0.00183	-11.8308	0.0011	-10.5841	-0.000737		23.2797	0.0047	24.7226	0.00625	101.761	0.00919
-6.7616	-0.000958	-11.6153	-0.000521	-10.3728	0.000147		24.1759	0.00465	25.6352	0.00623	102.574	0.00918
-6.5505	-0.000642	-11.3999	-1.1e-05	-10.1616	0.00226		25.072	0.0046	26.5477	0.00621	103.387	0.00917
-6.3395	-0.000479	-11.1847	-0.00178	-9.9505	0.000295		25.9681	0.00456	27.4603	0.00619	104.2	0.00917
-6.1286	-0.000437	-10.9695	-0.000421	-9.7395	-0.000895		26.8643	0.00452	28.3728	0.00617	105.013	0.00916
-5.9178	-0.0005	-10.7544	0.000137	-9.5286	-0.000784		27.7604	0.00449	29.2854	0.00615	105.825	0.00916
		-10.5395	0.000663	-9.4953	0.00208		28.6565	0.00445	30.198	0.00614	106.638	0.00915
-5.9018	0.000284	-10.3247	0.000226	-9.2785	-0.000232		29.5527	0.00442	31.1105	0.00613	107.451	0.00914
-5.8623	-0.000821	-10.1099	-0.00146	-9.0618	-0.00152		30.4488	0.00439	32.0231	0.00611	108.264	0.00914
-5.8227	-0.00226	-9.8953	-0.000905	-8.8452	0.000726		31.3449	0.00437	32.9356	0.0061	109.077	0.00913
-5.7832	-0.00342	-9.6808	0.000553	-8.6287	-0.000195		32.2411	0.00434	33.8482	0.00609	109.89	0.00913
-5.7437	-0.00208	-9.4664	0.0012	-8.4123	-0.00406		33.1372	0.00432	34.7608	0.00608	110.703	0.00912
-5.7043	-0.00203	-9.2521	0.00198	-8.196	0.00469		34.0333	0.00429	35.6733	0.00607	111.515	0.00911
-5.6648	-0.00293	-9.0379	0.000274	-7.9799	0.00356		34.9295	0.00427	36.5859	0.00606	112.328	0.00911
-5.6253	-0.000153	-8.8238	-0.000321	-7.7639	0.00104		35.8256	0.00425	37.4984	0.00606	113.141	0.0091
-5.5858	0.000374	-8.6098	0.00116	-7.5479	-0.000947		36.7217	0.00423	38.411	0.00605	113.954	0.0091
-5.5463	0.000479	-8.3959	0.00305	-7.3321	-0.00238		37.6178	0.00421	39.3236	0.00604	114.767	0.00909
-5.5069	-0.00117	-8.1822	0.00205	-7.1164	0.000921		38.514	0.00419	40.2361	0.00604	115.58	0.00908
-5.4674	-0.00107	-7.9685	0.000784	-6.9008	0.00338		39.4101	0.00418	41.1487	0.00603	116.393	0.00908
-5.4279	0.000505	-7.755	0.000242	-6.6853	0.00211		40.3062	0.00416	42.0612	0.00602	117.206	0.00907
-5.3885	0.00166	-7.5415	0.000268	-6.4699	0.00283		41.2024	0.00414	42.9738	0.00602	118.018	0.00907
-5.349	-0.000289	-7.3282	-0.000511	-6.2547	0.00395		42.0985	0.00413	43.8864	0.00601	118.831	0.00906
-5.3096	-0.00164	-7.1149	0.000321	-6.0395	0.00136		42.9947	0.00411	44.7989	0.00601	119.644	0.00906
-5.2701	0.000284	-6.9018	-0.0001	-5.8244	0.00187		43.8908	0.0041	45.7115	0.006	120.457	0.00905
-5.2307	0.00166	-6.6887	0.000584	-5.6095	0.00245		44.7869	0.00409	46.624	0.006	121.27	0.00904
-5.1913	0.00122	-6.4758	0.00142	-5.3947	0.000679		45.6831	0.00407	47.5366	0.00599	122.083	0.00904
-5.1518	0.00124	-6.263	0.00216	-5.1799	-0.00168		46.5792	0.00406	48.4492	0.00599	122.896	0.00903
-5.1124	0.000626	-6.0503	0.00123	-4.9653	0		47.4753	0.00405	49.3617	0.00598	123.708	0.00903
-5.073	0.000532	-5.8376	0.000611	-4.7508	0.00461		48.3715	0.00403	50.2743	0.00598	124.521	0.00902
-5.0336	-0.000232	-5.6251	7.4e-05	-4.5364	0.00328		49.2676	0.00402	51.1868	0.00598	125.334	0.00902
-4.9942	0.000937	-5.4127	4.2e-05	-4.3221	0.00165		50.1637	0.00401	52.0994	0.00597	126.147	0.00901
-4.9547	-0.000895	-5.2004	0.000605	-4.1079	0.0017		51.0598	0.004	53.012	0.00597	126.96	0.00901
-4.9153	-0.000111	-4.9882	0.000489	-3.8938	0.00306		51.956	0.00399	53.9245	0.00597	127.773	0.009
-4.8759	0.000968	-4.7761	0.000616	-3.6798	0.00109		52.8521	0.00397	54.8371	0.00596	128.586	0.009
-4.8365	0.000905	-4.5641	0.000947	-3.4659	6.3e-05		53.7482	0.00396	55.7496	0.00596	129.398	0.00899
-4.7971	0.000247	-4.3522	0.000705	-3.2522	0.001		54.6444	0.00395	56.6622	0.00596	130.211	0.00898
-4.7577	-0.000347	-4.1404	-2.1e-05	-3.0618	0.00194		55.5405	0.00394	57.5748	0.00595	131.024	0.00898
-4.7183	-0.00235	-3.9287	-0.000484	-3.0223	-0.00349		56.4367	0.00393	58.4873	0.00595	131.837	0.00897
-4.679	-0.00204	-3.7171	0.000232	-2.9827	-0.00247		57.3328	0.00392	59.3999	0.00595	132.65	0.00897
-4.6396	-0.0016	-3.5055	8.9e-05	-2.9432	-0.00539		58.2289	0.00391	60.3124	0.00594	133.463	0.00896
-4.6002	-0.00118	-3.2941	0.00117	-2.9037	0.00271		59.1251	0.0039	61.225	0.00594	134.276	0.00896
-4.5608	-0.000458	-3.0828	3.7e-05	-2.8643	0.00397		60.0212	0.00389	62.1376	0.00594	135.088	0.00895
-4.5214	0.000911	-2.8716	-0.00228	-2.8248	0.0014		60.9173	0.00388	63.0501	0.00593	135.901	0.00895
-4.4821	0.00305	-2.6605	-0.002	-2.7853	0.000453		61.8135	0.00387	63.9627	0.00593	136.714	0.00894
-4.4427	0.00293	-2.4495	-0.00111	-2.7458	-0.00158		62.7096	0.00386	64.8752	0.00593	137.527	0.00894
-4.4033	0.00128	-2.2386	-0.000305	-2.7063	0.000126		63.6057	0.00385	65.7878	0.00592	138.34	0.00893
-4.364	0.000458	-2.0278	0.000558	-2.6669	0.00157		64.5019	0.00384	66.7004	0.00592	139.153	0.00893
-4.3246	-0.00232	-1.8171	0.000632	-2.6274	0.00128		65.398	0.00383	67.6129	0.00592	139.966	0.00892
-4.2853	-0.00328	-1.6065	0.000689	-2.5879	0.00455		66.2941	0.00382	68.5255	0.00592	140.778	0.00892
-4.2459	-0.00195	-1.396	-0.00156	-2.5485	0.00228		67.1902	0.00381	69.438	0.00591	141.591	0.00891
-4.2066	-9.5e-05	-1.1856	-0.00224	-2.509	0.00266		68.0864	0.00381	70.3506	0.00591	142.404	0.00891
-4.1672	-0.000105	-0.9753	-0.000611	-2.4696	0.00104		68.9825	0.0038	71.2632	0.00591	143.217	0.0089
-4.1279	0.00135	-0.765	-0.000147	-2.4301	0.00458		69.8786	0.00379	72.1757	0.0059	144.03	0.0089
-4.0885	-0.000679	-0.5549	-0.00123	-2.3907	0.00114		70.7748	0.00378	73.0883	0.0059	144.843	0.00889
-4.0492	-0.000311	-0.1781	0.000858	-2.3513	0.00213		71.6709	0.00377	74.0008	0.0059	145.656	0.00889
-4.0098	0.000911	-0.1762	0.00227	-2.3118	0.00159		72.567	0.00376	74.9134	0.0059	146.468	0.00889
-3.9705	0.00114	-0.1742	0.00291	-2.2724	0.00613		73.4632	0.00375	75.826	0.00589	147.281	0.00888
-3.9312	0.000121	-0.1722	-0.000163	-2.233	0.00497		74.3593	0.00374	76.7385	0.00589	148.094	0.00888
-3.8919	-0.00296	-0.1703	0.000763	-2.1936	-0.00304		75.2554	0.00374	77.6511	0.00589	148.907	0.00887
-3.8525	-0.00261	-0.1683	-0.0009	-2.1542	-0.00792		76.1516	0.00373	78.5636	0.00588	149.72	0.00887
-3.8132	-0.00202	-0.1663	-0.00154	-2.1147	-0.0081		77.0477	0.00372	79.4762	0.00588	150.533	0.00886
-3.7739	-0.00135	-0.1644	0	-2.0753	-0.00905		77.9438	0.00371	80.3888	0.00588	151.346	0.00886
-3.7346	0.000474	-0.1624	0.000789	-2.0359	-0.00206		78.84	0.0037	81.3013	0.00588	152.158	0.00885
-3.6952	0.000568	-0.1605	0.000668	-1.9965	-0.00134		79.7361	0.0037	82.2139	0.00587	152.971	0.00885
-3.6559	-0.00117	-0.1585	0.000158	-1.9571	-0.00314		80.6322	0.00369	83.1264	0.00587	153.784	0.00884
-3.6166	-0.000463	-0.1565	-0.000405	-1.9177	-0.00655		81.5284	0.00368	84.039	0.00587	154.597	0.00884
-3.5773	-1.6e-05	-0.1546	-0.00136	-1.8783	-0.01286		82.4245	0.00367	84.9516	0.00587	155.41	0.00883
-3.538	-0.000721	-0.1526	-0.00116	-1.839	-0.00905		83.3206	0.00366	85.8641	0.00586	156.223	0.00883
-3.4987	-0.000921	-0.1506	0.000121	-1.7996	-0.00551		84.2168	0.00366	86.7767	0.00586	157.036	0.00883
-3.4594	-0.00268	-0.1487	0.000821	-1.7602	0.000158		85.1129	0.00365	87.6892	0.00586	157.848	0.00882
-3.4201	-0.00247	-0.1467	-0.000468	-1.7208	0.00251		86.009	0.00364	88.6018	0.00586	158.661	0.00882
-3.3808	-0.00186	-0.1447	-0.000884	-1.6814	-0.0043		86.9052	0.00363	89.5144	0.00585	159.474	0.00881
-3.3415	-0.00178	-0.1428	0.000211	-1.6421	-0.0068		87.8013	0.00363	90.4269	0.00585	160.287	0.00881
-3.3022	-0.00176	-0.1408	0.00181	-1.6027	-0.00335		88.6974	0.00362	91.3395	0.00585	161.1	0.0088
-3.2629	-0.00212	-0.1389	0.000784	-1.5633	0.00341		89.5936	0.00361	92.252	0.00585	161.913	0.0088
-3.2236	-0.00214	-0.1369	-0.00147	-1.524	0.000616		90.4897	0.0036	93.1646	0.00584	162.726	0.0088
-3.1843	-0.00341	-0.1349	-0.00108	-1.4846	-0.00112		91.3858	0.0036	94.0772	0.00584	163.538	0.00879
-3.145	-0.00351	-0.133	0.000537	-1.4453	-0.00102		92.282	0.00359	94.9897	0.00584	164.351	0.00879
-3.1057	-0.00285	-0.131	0.000737	-1.4059	-0.002		93.1781	0.00358	95.9023	0.00584	165.164	0.00878
-3.0665	-0.00207	-0.129	-0.000232	-1.3666	0.00168		94.0742	0.00358	96.8148	0.00584	165.977	0.00878
-3.0272	-0.00158	-0.1271	-0.00157	-1.3272	-0.000342		94.9704	0.00357	97.7274	0.00583	166.79	0.00877
-2.9879	-0.000611	-0.1251	0.000295	-1.2879	-0.00524		95.8665	0.00356	98.64	0.00583	167.603	0.00877
-2.9486	-0.00276	-0.1232	-0.0011	-1.2485	-0.00674		96.7626	0.00356	99.5525	0.00583	168.416	0.00877
-2.9093	-0.00316	-0.1212	-0.00184	-1.2092	-0.00826		97.6588	0.00355	100.465	0.00583	169.228	0.00876
-2.8701	-0.0022	-0.1192	0.000284	-1.1698	-0.0001		98.5549	0.00354	101.378	0.00582	170.041	0.00876
-2.8308	-0.00252	-0.1173	0.00113	-1.1305	0.00202		99.451	0.00354	102.29	0.00582	170.854	0.00875
-2.7915	-0.00152	-0.1153	0.000358	-1.0912	-0.00221		100.347	0.00353	103.203	0.00582	171.667	0.00875
-2.7522	0.00344	-0.1134	0.000805	-1.0519	-0.00187		101.243	0.00352	104.115	0.00582	172.48	0.00875
-2.713	0.00303	-0.1114	-0.000463	-1.0125	-0.00307		102.139	0.00352	105.028	0.00582	173.293	0.00874
-2.6737	-6.8e-05	-0.1094	-0.000674	-0.9732	-0.00351		103.036	0.00351	105.94	0.00581	174.106	0.00874
-2.6344	-0.000926	-0.1075	0.0007	-0.9339	-0.00511		103.932	0.0035	106.853	0.00581	174.918	0.00873
-2.5951	-0.000532	-0.1055	-0.000332	-0.8946	-0.00405		104.828	0.0035	107.766	0.00581	175.731	0.00873
-2.5559	-0.00207	-0.1036	0.000289	-0.8552	-0.0047		105.724	0.00349	108.678	0.00581	176.544	0.00873
-2.5166	-0.0024	-0.1016	-0.000642	-0.8159	-0.00418		106.62	0.00348	109.591	0.0058	177.357	0.00872
-2.4773	-0.00261	-0.0997	-0.00113	-0.7766	-0.00758		107.516	0.00348	110.503	0.0058	178.17	0.00872
-2.4381	-0.00331	-0.0977	-8.9e-05	-0.7373	-0.00869		108.412	0.00347	111.416	0.0058	178.983	0.00871
-2.3988	-0.00234	-0.0957	-0.000579	-0.698	-0.01095		109.308	0.00347	112.328	0.0058	179.796	0.00871
-2.4181	0.000379	-0.0938	-0.000889	-0.6587	-0.01187		110.205	0.00346	113.241	0.0058	180.609	0.00871
-2.3989	-8.9e-05	-0.0918	-0.00231	-0.6194	-0.0073		111.101	0.00345	114.153	0.00579	181.421	0.0087
-2.3797	-0.00224	-0.0899	-0.00147	-0.5801	-0.00417		111.997	0.00345	115.066	0.00579	182.234	0.0087
-2.3605	-0.00103	-0.0879	-0.00128	-0.5408	-0.00112		112.893	0.00344	115.979	0.00579	183.047	0.0087
-2.3413	-0.0035	-0.086	-0.00171	-0.5015	-0.00466		113.789	0.00344	116.891	0.00579	183.86	0.00869
-2.3221	-0.00442	-0.084	-0.000874	-0.4622	-0.00444		114.685	0.00343	117.804	0.00579	184.673	0.00869
-2.3029	-0.00121	-0.082	0.000674	-0.4229	-0.00337		115.581	0.00343	118.716	0.00578	185.486	0.00868
-2.2837	0.0031	-0.0801	-5.8e-05	-0.3836	-0.00407		116.478	0.00342	119.629	0.00578	186.299	0.00868
-2.2646	0.0035	-0.0781	-0.00157	-0.3443	-0.00432		117.374	0.00341	120.541	0.00578	187.111	0.00868
-2.2454	-0.000674	-0.0762	-0.00148	-0.305	-0.00156		118.27	0.00341	121.454	0.00578	187.924	0.00867
-2.2262	0.000516	-0.0742	-0.00192	-0.2657	-0.000711		119.166	0.0034	122.367	0.00578	188.737	0.00867
-2.2071	0.00157	-0.0723	-0.00146	-0.2265	-0.00516		120.062	0.0034	123.279	0.00577	189.55	0.00867
-2.1879	0.000611	-0.0703	-0.00164	-0.1872	-0.00545		120.958	0.00339	124.192	0.00577	190.363	0.00866
-2.1687	-0.000805	-0.0684	-0.00232	-0.1479	-0.00603		121.854	0.00339	125.104	0.00577	191.176	0.00866
-2.1496	1.6e-05	-0.0664	-0.000179	-0.1821	0.00168		122.75	0.00338	126.017	0.00577	191.989	0.00866
-2.1304	-0.00143	-0.0644	-0.000311	-0.1802	0.00138		123.647	0.00338	126.929	0.00577	192.801	0.00865
-2.1113	0.00172	-0.0625	0.000153	-0.1782	0.000742		124.543	0.00337	127.842	0.00576	193.614	0.00865
-2.0921	0.000758	-0.0605	-0.0013	-0.1762	0.00203		125.439	0.00337	128.754	0.00576	194.427	0.00864
-2.073	-0.00211	-0.0586	-0.00114	-0.1743	0.004		126.335	0.00336	129.667	0.00576	195.24	0.00864
-2.0538	-0.00367	-0.0566	-0.00131	-0.1723	0.00245		127.231	0.00335	130.58	0.00576	196.053	0.00864
-2.0347	-0.00262	-0.0547	-0.0015	-0.1703	-0.000411		128.127	0.00335	131.492	0.00576	196.866	0.00863
-2.0156	-0.00343	-0.0527	-0.000384	-0.1684	-0.00267		129.023	0.00334	132.405	0.00575	197.679	0.00863
-1.9964	-0.000426	-0.0508	0.00102	-0.1664	-0.0017		129.92	0.00334	133.317	0.00575	198.491	0.00863
-1.9773	0.000632	-0.0488	0.000121	-0.1645	0.0011		130.816	0.00333	134.23	0.00575	199.304	0.00862
-1.9582	-0.000984	-0.0469	-0.000668	-0.1625	-0.000305		131.712	0.00333	135.142	0.00575	200.117	0.00862
-1.939	-0.00315	-0.0449	-0.000289	-0.1605	0.000889		132.608	0.00332	136.055	0.00575	200.93	0.00862
-1.9199	-0.00435	-0.043	-0.00213	-0.1586	0.000789		133.504	0.00332	136.967	0.00574	201.743	0.00861
-1.9008	-0.00349	-0.041	-0.0016	-0.1566	0.00443		134.4	0.00332	137.88	0.00574	202.556	0.00861
-1.8817	-0.000474	-0.0391	-0.000911	-0.1546	0.00292		135.296	0.00331	138.793	0.00574	203.369	0.00861
-1.8626	0.00139	-0.0371	-0.00283	-0.1527	0.000432		136.192	0.00331	139.705	0.00574	204.181	0.0086
-1.8434	0.000868	-0.0351	-0.00243	-0.1507	-1.1e-05		137.089	0.0033	140.618	0.00574	204.994	0.0086
-1.8243	0.00303	-0.0332	-0.00246	-0.1487	-0.00218		137.985	0.0033	141.53	0.00574	205.807	0.0086
-1.8052	0.00154	-0.0312	-0.00105	-0.1468	-0.0026		138.881	0.00329	142.443	0.00573	206.62	0.00859
-1.7861	4.2e-05	-0.0293	-0.00206	-0.1448	-0.00238		139.777	0.00329	143.355	0.00573	207.433	0.00859
-1.767	-0.00273	-0.0273	-0.00242	-0.1429	-0.00224		140.673	0.00328	144.268	0.00573	208.246	0.00859
-1.7479	-0.00112	-0.0254	-0.00295	-0.1409	-0.000379		141.569	0.00328	145.181	0.00573	209.059	0.00859
-1.7288	-0.00102	-0.0234	-0.00377	-0.1389	0.000705		142.465	0.00327	146.093	0.00573	209.871	0.00858
-1.7097	0.000211	-0.0215	-0.00261	-0.137	0.00225		143.362	0.00327	147.006	0.00572	210.684	0.00858
-1.6906	-0.000379	-0.0195	-0.003	-0.135	-0.00131		144.258	0.00326	147.918	0.00572	211.497	0.00858
-1.6715	0.00219	-0.0176	-0.00493	-0.133	-0.000732		145.154	0.00326	148.831	0.00572	212.31	0.00857
-1.6524	0.000816	-0.0156	-0.00674	-0.1311	-0.00145		146.05	0.00326	149.743	0.00572	213.123	0.00857
-1.6333	-0.000558	-0.0137	-0.01101	-0.1291	-0.000195		146.946	0.00325	150.656	0.00572	213.936	0.00857
-1.6142	-0.00178	-0.0117	-0.01824	-0.1272	-0.00148		147.842	0.00325	151.568	0.00572	214.749	0.00856
-1.5951	-0.00209	-0.0098	-0.02818	-0.1252	0.00133		148.738	0.00324	152.481	0.00571	215.561	0.00856
-1.576	-0.00181	-0.0078	-0.03922	-0.1232	0.00314		149.634	0.00324	153.394	0.00571	216.374	0.00856
-1.5569	-0.00223	-0.0059	-0.04805	-0.1213	0.000216		150.531	0.00323	154.306	0.00571	217.187	0.00855
-1.5378	-0.00307	-0.0039	-0.05432	-0.1193	0.00138		151.427	0.00323	155.219	0.00571	218	0.00855
-1.5187	-0.00348	-0.002	-0.0597	-0.1174	0.00102		152.323	0.00323	156.131	0.00571	218.813	0.00855
-1.4996	-0.0048	0	-0.06482	-0.1154	0.00156		153.219	0.00322	157.044	0.00571	219.626	0.00855
-1.4805	-0.00443	0.0019	-0.06457	-0.1134	-0.00228		154.115	0.00322	157.956	0.0057	220.439	0.00854
-1.4615	-0.00169	0.0039	-0.06297	-0.1115	-0.00197		155.011	0.00321	158.869	0.0057	221.251	0.00854
-1.4424	0.00218	0.0058	-0.0609	-0.1095	-0.000674		155.907	0.00321	159.781	0.0057	222.064	0.00854
-1.4356	-0.00178	0.0078	-0.05627	-0.1076	0.000826		156.804	0.00321	160.694	0.0057	222.877	0.00853
-1.4164	-0.00169	0.0097	-0.0537	-0.1056	0.000484		157.7	0.0032	161.607	0.0057	223.69	0.00853
-1.3973	0.000347	0.0117	-0.05055	-0.1037	-0.00194		158.596	0.0032	162.519	0.0057	224.503	0.00853
-1.3782	-0.000968	0.0136	-0.04808	-0.1017	0.000137		159.492	0.00319	163.432	0.0057	225.316	0.00853
-1.359	-0.00156	0.0156	-0.04037	-0.0997	-0.000284		160.388	0.00319	164.344	0.00569	226.129	0.00852
-1.3399	-0.00282	0.0175	-0.02677	-0.0978	0.000126		161.284	0.00319	165.257	0.00569	226.941	0.00852
-1.3208	-0.00128	0.0195	-0.01337	-0.0958	0.0013		162.18	0.00318	166.169	0.00569	227.754	0.00852
-1.3017	0.00247	0.0214	-0.00286	-0.0939	0.00173		163.076	0.00318	167.082	0.00569	228.567	0.00851
-1.2826	0.00321	0.0234	0.00244	-0.0919	0.00136		163.973	0.00318	167.995	0.00569	229.38	0.00851
-1.2634	0.00141	0.0253	0.00443	-0.09	-0.000995		164.869	0.00317	168.907	0.00569	230.193	0.00851
-1.2443	-0.000821	0.0273	0.00814	-0.088	-0.00161		165.765	0.00317	169.82	0.00568	231.006	0.00851
-1.2252	0.000453	0.0292	0.0095	-0.086	-0.00276		166.661	0.00317	170.732	0.00568	231.819	0.0085
-1.2061	0.00262	0.0312	0.00985	-0.0841	-0.00241		167.557	0.00316	171.645	0.00568	232.631	0.0085
-1.187	-0.0015	0.0331	0.00801	-0.0821	-0.00242		168.453	0.00316	172.557	0.00568	233.444	0.0085
-1.1679	-0.000205	0.0351	0.00753	-0.0802	-0.00522		169.349	0.00315	173.47	0.00568	234.257	0.00849
-1.1488	0.00119	0.037	0.00777	-0.0782	-0.00421		170.246	0.00315	174.382	0.00568	235.07	0.00849
-1.1297	-0.000368	0.039	0.00867	-0.0763	-0.0036		171.142	0.00315	175.295	0.00568	235.883	0.00849
-1.1106	-4.2e-05	0.0409	0.01019	-0.0743	-0.00386		172.038	0.00314	176.208	0.00567	236.696	0.00849
-1.0915	-0.000237	0.0429	0.01105	-0.0724	-0.00397		172.934	0.00314	177.12	0.00567	237.509	0.00848
-1.0724	-0.000211	0.0448	0.00988	-0.0704	-0.00311		173.83	0.00314	178.033	0.00567	238.321	0.00848
-1.0533	-0.000679	0.0468	0.01146	-0.0684	-0.00403		174.726	0.00313	178.945	0.00567	239.134	0.00848
-1.0342	-0.00104	0.0487	0.01162	-0.0665	-0.00273		175.622	0.00313	179.858	0.00567	239.947	0.00848
-1.0151	-0.00122	0.0507	0.01083	-0.0645	-0.0033		176.518	0.00313	180.77	0.00567	240.76	0.00847
-0.996	0.000374	0.0526	0.01134	-0.0626	-0.00392		177.415	0.00312	181.683	0.00567	241.573	0.00847
-0.9769	-0.000116	0.0546	0.01081	-0.0606	-0.00486		178.311	0.00312	182.595	0.00566	242.386	0.00847
-0.9578	0.00136	0.0565	0.01223	-0.0587	-0.00692		179.207	0.00312	183.508	0.00566	243.199	0.00847
-0.9387	0.000389	0.0584	0.01216	-0.0567	-0.00501		180.103	0.00312	184.421	0.00566	244.012	0.00846
-0.9196	-0.00125	0.0604	0.01295	-0.0548	-0.00389		180.999	0.00311	185.333	0.00566	244.824	0.00846
-0.9005	-0.000426	0.0623	0.01161	-0.0528	-0.00331		181.895	0.00311	186.246	0.00566	245.637	0.00846
-0.8815	0.000258	0.0643	0.01084	-0.0509	-0.00201		182.791	0.00311	187.158	0.00566	246.45	0.00846
-0.8624	-0.000547	0.0662	0.0102	-0.0489	5.8e-05		183.688	0.0031	188.071	0.00566	247.263	0.00845
-0.8433	-0.0001	0.0682	0.0117	-0.047	-0.00177		184.584	0.0031	188.983	0.00565	248.076	0.00845
-0.8242	0.000674	0.0701	0.01182	-0.045	-0.00373		185.48	0.0031	189.896	0.00565	248.889	0.00845
-0.8051	0.00164	0.0721	0.01331	-0.0431	-0.00451		186.376	0.00309	190.809	0.00565	249.702	0.00845
-0.786	0.00214	0.074	0.01337	-0.0411	-0.005		187.272	0.00309	191.721	0.00565	250.514	0.00844
-0.7669	0.000132	0.076	0.01231	-0.0391	-0.0022		188.168	0.00309	192.634	0.00565	251.327	0.00844
-0.7479	2.1e-05	0.0779	0.01187	-0.0372	-0.00345		189.064	0.00308	193.546	0.00565	252.14	0.00844
-0.7288	0.000437	0.0799	0.01313	-0.0352	-0.00712		189.96	0.00308	194.459	0.00565	252.953	0.00844
-0.7097	-0.00106	0.0818	0.01193	-0.0333	-0.00903		190.857	0.00308	195.371	0.00565	253.766	0.00843
-0.6906	-0.000711	0.0838	0.00997	-0.0313	-0.0051		191.753	0.00308	196.284	0.00564	254.579	0.00843
-0.6715	-0.000358	0.0857	0.01093	-0.0294	-0.00513		192.649	0.00307	197.196	0.00564	255.392	0.00843
-0.6525	0.000568	0.0877	0.01249	-0.0274	-0.00792		193.545	0.00307	198.109	0.00564	256.204	0.00843
-0.6334	0.000763	0.0896	0.01219	-0.0255	-0.01174		194.441	0.00307	199.022	0.00564	257.017	0.00842
-0.6143	-0.00174	0.0916	0.01266	-0.0235	-0.01616		195.337	0.00306	199.934	0.00564	257.83	0.00842
-0.5952	-0.00231	0.0935	0.01186	-0.0216	-0.01753		196.233	0.00306	200.847	0.00564	258.643	0.00842
-0.5762	-0.0012	0.0955	0.01177	-0.0196	-0.01936		197.13	0.00306	201.759	0.00564	259.456	0.00842
-0.5571	-0.0009	0.0974	0.01163	-0.0177	-0.02725		198.026	0.00306	202.672	0.00564	260.269	0.00842
-0.538	-0.000268	0.0994	0.01197	-0.0157	-0.04877		198.922	0.00305	203.584	0.00563	261.082	0.00841
-0.5189	-5.3e-05	0.1013	0.01131	-0.0138	-0.07451		199.818	0.00305	204.497	0.00563	261.894	0.00841
-0.4998	-0.000779	0.1032	0.01003	-0.0118	-0.10111		200.714	0.00305	205.409	0.00563	262.707	0.00841
-0.4808	-0.000416	0.1052	0.01243	-0.0099	-0.12512		201.61	0.00305	206.322	0.00563	263.52	0.00841
-0.4617	-0.00207	0.1071	0.01215	-0.0079	-0.14137		202.506	0.00304	207.235	0.00563	264.333	0.0084
-0.4426	-0.000537	0.1091	0.01276	-0.006	-0.15215		203.402	0.00304	208.147	0.00563	265.146	0.0084
-0.4235	0.000495	0.111	0.0142	-0.004	-0.15932		204.299	0.00304	209.06	0.00563	265.959	0.0084
-0.4045	0.000463	0.113	0.01337	-0.0021	-0.16423		205.195	0.00304	209.972	0.00563	266.772	0.0084
-0.3854	-0.000179	0.1149	0.01168	-0.0001	-0.16766		206.091	0.00303	210.885	0.00562	267.584	0.0084
-0.3663	2.1e-05	0.1169	0.01184	0.0018	-0.16749		206.987	0.00303	211.797	0.00562	268.397	0.00839
-0.3472	0.000337	0.1188	0.01137	0.0038	-0.16295		207.883	0.00303	212.71	0.00562	269.21	0.00839
-0.3281	-0.000679	0.1208	0.011	0.0057	-0.15972		208.779	0.00303	213.623	0.00562	270.023	0.00839
-0.3091	-0.00152	0.1227	0.0116	0.0077	-0.15469		209.675	0.00302	214.535	0.00562	270.836	0.00839
-0.29	-0.00182	0.1247	0.01185	0.0096	-0.14395		210.572	0.00302	215.448	0.00562	271.649	0.00838
-0.2709	0.000605	0.1266	0.01147	0.0116	-0.12725		211.468	0.00302	216.36	0.00562	272.462	0.00838
-0.2518	0.000589	0.1286	0.01301	0.0135	-0.10186		212.364	0.00302	217.273	0.00562	273.274	0.00838
-0.2327	-0.000663	0.1305	0.0127	0.0155	-0.07053		213.26	0.00301	218.185	0.00562	274.087	0.00838
-0.2136	-0.00122	0.1325	0.01396	0.0174	-0.04157		214.156	0.00301	219.098	0.00561	274.9	0.00838
-0.1946	-0.000289	0.1344	0.01261	0.0194	-0.02265		215.052	0.00301	220.01	0.00561	275.713	0.00837
-0.1755	-0.000337	0.1364	0.01244	0.0213	-0.01283		215.948	0.00301	220.923	0.00561	276.526	0.00837
-0.1564	0.000421	0.1383	0.01221	0.0233	-0.00648		216.844	0.00301	221.836	0.00561	277.339	0.00837
-0.1801	-0.000268	0.1403	0.01504	0.0252	-0.00539		217.741	0.003	222.748	0.00561	278.152	0.00837
-0.1782	-0.000521	0.1422	0.01406	0.0272	-0.00295		218.637	0.003	223.661	0.00561	278.964	0.00837
-0.1762	-0.000421	0.1442	0.01151	0.0291	-0.00138		219.533	0.003	224.573	0.00561	279.777	0.00836
-0.1742	0.000174	0.1461	0.01217	0.0311	-0.00367		220.429	0.003	225.486	0.00561	280.59	0.00836
-0.1723	-0.000358	0.1481	0.01249	0.033	-0.00183		221.325	0.00299	226.398	0.00561	281.403	0.00836
-0.1703	-0.000479	0.15	0.01204	0.035	0.000121		222.221	0.00299	227.311	0.0056	282.216	0.00836
-0.1683	0.000305	0.1519	0.01114	0.0369	0.00246		223.117	0.00299	228.223	0.0056	283.029	0.00836
-0.1664	-8.4e-05	0.1539	0.01205	0.0389	0.00343		224.014	0.00299	229.136	0.0056	283.842	0.00835
-0.1644	-0.000526	0.1558	0.01322	0.0408	0.00241		224.91	0.00299	230.049	0.0056	284.654	0.00835
-0.1625	-0.000511	0.1578	0.01288	0.0428	0.00202		225.806	0.00298	230.961	0.0056	285.467	0.00835
-0.1605	-0.00106	0.1597	0.01355	0.0447	0.00206		226.702	0.00298	231.874	0.0056	286.28	0.00835
-0.1585	-0.00131	0.1617	0.0136	0.0467	0.00366		227.598	0.00298	232.786	0.0056	287.093	0.00835
-0.1566	-0.000305	0.1636	0.01343	0.0486	0.00464		228.494	0.00298	233.699	0.0056	287.906	0.00834
-0.1546	0.000789	0.1656	0.01258	0.0506	0.00436		229.39	0.00298	234.611	0.0056	288.719	0.00834
-0.1526	0.000284	0.1675	0.01152	0.0525	0.00737		230.286	0.00297	235.524	0.00559	289.532	0.00834
-0.1507	0.000758	0.1695	0.01081	0.0544	0.00757		231.183	0.00297	236.437	0.00559	290.344	0.00834
-0.1487	0.000884	0.1714	0.012	0.0564	0.0087		232.079	0.00297	237.349	0.00559	291.157	0.00834
-0.1467	-5e-06	0.1734	0.01229	0.0583	0.00942		232.975	0.00297	238.262	0.00559	291.97	0.00834
-0.1448	0.000295	0.1753	0.01236	0.0603	0.00915		233.871	0.00297	239.174	0.00559	292.783	0.00833
-0.1428	0.000832	0.1773	0.01317	0.0622	0.007		234.767	0.00296	240.087	0.00559	293.596	0.00833
-0.1409	-0.000637	0.1792	0.01366	0.0642	0.00707		235.663	0.00296	240.999	0.00559	294.409	0.00833
-0.1389	-0.000411	0.1812	0.01315	0.0661	0.00742		236.559	0.00296	241.912	0.00559	295.222	0.00833
-0.1369	-0.000289	0.1831	0.01297	0.0681	0.00633		237.456	0.00296	242.824	0.00559	296.034	0.00833
-0.135	-8.4e-05	0.1851	0.01216	0.07	0.00738		238.352	0.00296	243.737	0.00559	296.847	0.00832
-0.133	-0.000637	0.187	0.01177	0.072	0.01036		239.248	0.00295	244.65	0.00558	297.66	0.00832
-0.131	-5.8e-05	0.189	0.01106	0.0739	0.01132		240.144	0.00295	245.562	0.00558	298.473	0.00832
-0.1291	0.000537	0.1909	0.01087	0.0759	0.00927		241.04	0.00295	246.475	0.00558	299.286	0.00832
-0.1271	0.000468	0.1929	0.01076	0.0778	0.00681		241.936	0.00295	247.387	0.00558	300.099	0.00832
-0.1252	0.00117	0.1948	0.01131	0.0798	0.00725		242.832	0.00295	248.3	0.00558	300.912	0.00832
-0.1232	0.00143	0.1968	0.01307	0.0817	0.00804		243.728	0.00295	249.212	0.00558	301.725	0.00831
-0.1212	0.000642	0.1987	0.0119	0.0837	0.00942		244.625	0.00294	250.125	0.00558	302.537	0.00831
-0.1193	-0.000342	0.2007	0.01121	0.0856	0.00917		245.521	0.00294	251.037	0.00558	303.35	0.00831
-0.1173	-0.00104	0.2026	0.01074	0.0876	0.01143		246.417	0.00294	251.95	0.00558	304.163	0.00831
-0.1154	-0.000495	0.2046	0.01102	0.0895	0.01154		247.313	0.00294	252.863	0.00558	304.976	0.00831
-0.1134	-0.0011	0.2065	0.01335	0.0915	0.00961		248.209	0.00294	253.775	0.00558	305.789	0.0083
-0.1114	-0.000853	0.2085	0.01387	0.0934	0.00944		249.105	0.00293	254.688	0.00557	306.602	0.0083
-0.1095	-0.00114	0.2104	0.01232	0.0954	0.00813		250.001	0.00293	255.6	0.00557	307.415	0.0083
-0.1075	-0.000479	0.2124	0.0135	0.0973	0.00886		250.898	0.00293	256.513	0.00557	308.227	0.0083
-0.1056	-0.000653	0.2143	0.01369	0.0992	0.01136		251.794	0.00293	257.425	0.00557	309.04	0.0083
-0.1036	-0.000495	0.2163	0.01401	0.1012	0.00789		252.69	0.00293	258.338	0.00557	309.853	0.0083
-0.1017	0.000205	0.2182	0.01163	0.1031	0.01021		253.586	0.00293	259.251	0.00557	310.666	0.00829
-0.0997	-4.2e-05	0.2202	0.01204	0.1051	0.01129		254.482	0.00292	260.163	0.00557	311.479	0.00829
-0.0977	-0.0004	0.2221	0.01323	0.107	0.01105		255.378	0.00292	261.076	0.00557	312.292	0.00829
-0.0958	-0.000379	0.2241	0.01431	0.109	0.01205		256.274	0.00292	261.988	0.00557	313.105	0.00829
-0.0938	-0.0016	0.226	0.01308	0.1109	0.01196		257.17	0.00292	262.901	0.00557	313.917	0.00829
-0.0919	-0.000926	0.228	0.01222	0.1129	0.01151		258.067	0.00292	263.813	0.00557	314.73	0.00829
-0.0899	-0.00148	0.2299	0.01235	0.1148	0.00731		258.963	0.00292	264.726	0.00556	315.543	0.00829
-0.088	-0.00172	0.2319	0.01212	0.1168	0.00984		259.859	0.00292	265.638	0.00556	316.356	0.00828
-0.086	-0.000879	0.2338	0.0114	0.1187	0.00836		260.755	0.00291	266.551	0.00556	317.169	0.00828
-0.084	-0.000705	0.2358	0.01094	0.1207	0.00946		261.651	0.00291	267.464	0.00556	317.982	0.00828
-0.0821	-0.00174	0.2377	0.01155	0.1226	0.01074		262.547	0.00291	268.376	0.00556	318.795	0.00828
-0.0801	-0.00167	0.2397	0.01193	0.1246	0.01067		263.443	0.00291	269.289	0.00556	319.607	0.00828
-0.0782	-0.000542	0.2416	0.01125	0.1265	0.00841		264.34	0.00291	270.201	0.00556	320.42	0.00828
-0.0762	-0.00117	0.2436	0.01073	0.1285	0.00864		265.236	0.00291	271.114	0.00556	321.233	0.00827
-0.0743	-0.000753	0.2455	0.01312	0.1304	0.00978		266.132	0.00291	272.026	0.00556	322.046	0.00827
-0.0723	0.00102	0.2475	0.01254	0.1324	0.01107		267.028	0.0029	272.939	0.00556	322.859	0.00827
-0.0704	0.000484	0.2494	0.01275	0.1343	0.01169		267.924	0.0029	273.851	0.00556	323.672	0.00827
-0.0684	0.000826	0.2514	0.01203	0.1363	0.01357		268.82	0.0029	274.764	0.00556	324.485	0.00827
-0.0664	-8.4e-05	0.2533	0.01084	0.1382	0.01338		269.716	0.0029	275.677	0.00555	325.297	0.00827
-0.0645	-0.00145	0.2553	0.00966	0.1402	0.01106		270.612	0.0029	276.589	0.00555	326.11	0.00827
-0.0625	-0.000795	0.2572	0.01091	0.1421	0.01034		271.509	0.0029	277.502	0.00555	326.923	0.00826
-0.0606	0.000679	0.2592	0.01132	0.1441	0.01158		272.405	0.0029	278.414	0.00555	327.736	0.00826
-0.0586	-0.000326	0.2611	0.01185	0.146	0.00969		273.301	0.00289	279.327	0.00555	328.549	0.00826
-0.0567	-0.0019	0.2631	0.01172	0.1479	0.00837		274.197	0.00289	280.239	0.00555	329.362	0.00826
-0.0547	-0.00168	0.265	0.01193	0.1499	0.00972		275.093	0.00289	281.152	0.00555	330.175	0.00826
-0.0528	-0.00156	0.267	0.01341	0.1518	0.00911		275.989	0.00289	282.065	0.00555	330.987	0.00826
-0.0508	-0.00212	0.2689	0.01291	0.1538	0.00634		276.885	0.00289	282.977	0.00555	331.8	0.00825
-0.0489	-0.00202	0.2709	0.01314	0.1557	0.01043		277.782	0.00289	283.89	0.00555	332.613	0.00825
-0.0469	-0.0014	0.2729	0.01217	0.1577	0.01124		278.678	0.00289	284.802	0.00555	333.426	0.00825
-0.045	-0.00146	0.2748	0.01324	0.1596	0.00948		279.574	0.00288	285.715	0.00555	334.239	0.00825
-0.043	-0.00127	0.2768	0.01261	0.1616	0.01089		280.47	0.00288	286.627	0.00555	335.052	0.00825
-0.0411	-0.000842	0.2787	0.01131	0.1635	0.01001		281.366	0.00288	287.54	0.00554	335.865	0.00825
-0.0391	-0.000689	0.2807	0.01052	0.1655	0.00853		282.262	0.00288	288.452	0.00554	336.677	0.00825
-0.0371	-0.00147	0.2826	0.01185	0.1674	0.00833		283.158	0.00288	289.365	0.00554	337.49	0.00825
-0.0352	-0.00215	0.2846	0.0123	0.1694	0.01058		284.054	0.00288	290.278	0.00554	338.303	0.00824
-0.0332	-0.0018	0.2865	0.01141	0.1713	0.01134		284.951	0.00288	291.19	0.00554	339.116	0.00824
-0.0313	-0.00253	0.2885	0.01096	0.1733	0.01252		285.847	0.00288	292.103	0.00554	339.929	0.00824
-0.0293	-0.00194	0.2904	0.01248	0.1752	0.01142		286.743	0.00288	293.015	0.00554	340.742	0.00824
-0.0274	-0.00175	0.2924	0.01138	0.1772	0.00903		287.639	0.00287	293.928	0.00554	341.555	0.00824
-0.0254	-0.00121	0.2943	0.01092	0.1791	0.00893		288.535	0.00287	294.84	0.00554	342.367	0.00824
-0.0235	-0.0033	0.2963	0.0107	0.1811	0.00935		289.431	0.00287	295.753	0.00554	343.18	0.00824
-0.0215	-0.00348	0.2983	0.01154	0.183	0.01098		290.327	0.00287	296.665	0.00554	343.993	0.00823
-0.0196	-0.00342	0.3002	0.00937	0.185	0.01114		291.224	0.00287	297.578	0.00554	344.806	0.00823
-0.0176	-0.00385	0.3022	0.01203	0.1869	0.01131		292.12	0.00287	298.491	0.00554	345.619	0.00823
-0.0157	-0.00577	0.3041	0.01198	0.1889	0.01056		293.016	0.00287	299.403	0.00554	346.432	0.00823
-0.0137	-0.01286	0.3061	0.01305	0.1908	0.01168		293.912	0.00287	300.316	0.00553	347.245	0.00823
-0.0118	-0.02017	0.308	0.01332	0.1928	0.01056		294.808	0.00286	301.228	0.00553	348.057	0.00823
-0.0098	-0.02908	0.31	0.01344	0.1947	0.00961		295.704	0.00286	302.141	0.00553	348.87	0.00823
-0.0079	-0.03472	0.3119	0.0122	0.1967	0.01063		296.6	0.00286	303.053	0.00553	349.683	0.00823
-0.0059	-0.03997	0.3139	0.01217	0.1986	0.01072		297.496	0.00286	303.966	0.00553	350.496	0.00822
-0.004	-0.04285	0.3158	0.01165	0.2006	0.00995		298.393	0.00286	304.879	0.00553	351.309	0.00822
-0.002	-0.04436	0.3178	0.01071	0.2025	0.01286		299.289	0.00286	305.791	0.00553	352.122	0.00822
-0.0001	-0.04471	0.3198	0.01075	0.2045	0.01136		300.185	0.00286	306.704	0.00553	352.935	0.00822
0.0019	-0.04244	0.3217	0.01121	0.2064	0.00933		301.081	0.00286	307.616	0.00553	353.747	0.00822
0.0038	-0.04007	0.3237	0.01162	0.2084	0.00883		301.977	0.00286	308.529	0.00553	354.56	0.00822
0.0058	-0.03736	0.3256	0.01298	0.2103	0.01139		302.873	0.00286	309.441	0.00553	355.373	0.00822
0.0077	-0.03464	0.3276	0.01137	0.2123	0.01291		303.769	0.00285	310.354	0.00553	356.186	0.00822
0.0097	-0.03172	0.3295	0.01237	0.2142	0.01284		304.666	0.00285	311.266	0.00553	356.999	0.00821
0.0116	-0.02936	0.3315	0.01383	0.2162	0.01194		305.562	0.00285	312.179	0.00553	357.812	0.00821
0.0136	-0.02401	0.3335	0.01378	0.2181	0.01014		306.458	0.00285	313.092	0.00553	358.625	0.00821
0.0155	-0.01595	0.3354	0.01248	0.2201	0.01029		307.354	0.00285	314.004	0.00552	359.438	0.00821
0.0175	-0.00495	0.3374	0.01371	0.222	0.00912		308.25	0.00285	314.917	0.00552	360.25	0.00821
0.0194	0.00283	0.3393	0.013	0.224	0.00858		309.146	0.00285	315.829	0.00552	361.063	0.00821
0.0214	0.00726	0.3413	0.01221	0.2259	0.00792		310.042	0.00285	316.742	0.00552	361.876	0.00821
0.0233	0.00907	0.3432	0.01093	0.2279	0.00953		310.938	0.00285	317.654	0.00552	362.689	0.00821
0.0253	0.00886	0.3452	0.01038	0.2298	0.00918		311.835	0.00285	318.567	0.00552	363.502	0.0082
0.0272	0.01025	0.3472	0.00984	0.2318	0.01046		312.731	0.00284	319.479	0.00552	364.315	0.0082
0.0292	0.0099	0.3491	0.00852	0.2337	0.00997		313.627	0.00284	320.392	0.00552	365.128	0.0082
0.0311	0.01073	0.3511	0.00917	0.2357	0.01026		314.523	0.00284	321.305	0.00552	365.94	0.0082
0.0331	0.0113	0.353	0.01046	0.2376	0.01016		315.419	0.00284	322.217	0.00552	366.753	0.0082
0.035	0.01074	0.355	0.01053	0.2396	0.01082		316.315	0.00284	323.13	0.00552	367.566	0.0082
0.037	0.01061	0.357	0.01245	0.2415	0.00887		317.211	0.00284	324.042	0.00552	368.379	0.0082
0.0389	0.00975	0.3589	0.01243	0.2435	0.00892		318.107	0.00284	324.955	0.00552	369.192	0.0082
0.0409	0.01038	0.3609	0.01291	0.2454	0.01013		319.004	0.00284	325.867	0.00552	370.005	0.0082
0.0428	0.01121	0.3628	0.01233	0.2474	0.00965		319.9	0.00284	326.78	0.00552	370.818	0.00819
0.0448	0.0114	0.3648	0.01042	0.2493	0.00952		320.796	0.00284	327.692	0.00552	371.63	0.00819
0.0467	0.01275	0.3667	0.011	0.2513	0.00918		321.692	0.00284	328.605	0.00551	372.443	0.00819
0.0487	0.01381	0.3687	0.0106	0.2532	0.00942		322.588	0.00283	329.518	0.00551	373.256	0.00819
0.0506	0.01323	0.3707	0.01125	0.2552	0.00848		323.484	0.00283	330.43	0.00551	374.069	0.00819
0.0526	0.01133	0.3726	0.0113	0.2571	0.00776		324.38	0.00283	331.343	0.00551	374.882	0.00819
0.0545	0.01076	0.3746	0.01155	0.2591	0.00672		325.277	0.00283	332.255	0.00551	375.695	0.00819
0.0564	0.01143	0.3765	0.01132	0.261	0.0085		326.173	0.00283	333.168	0.00551	376.508	0.00819
0.0584	0.01229	0.3785	0.01019	0.263	0.00991		327.069	0.00283	334.08	0.00551	377.32	0.00819
0.0603	0.01242	0.3805	0.00909	0.2649	0.00806		327.965	0.00283	334.993	0.00551	378.133	0.00818
0.0623	0.01336	0.3824	0.01184	0.2669	0.00945		328.861	0.00283	335.906	0.00551	378.946	0.00818
0.0642	0.01182	0.3844	0.01133	0.2689	0.01001		329.757	0.00283	336.818	0.00551	379.759	0.00818
0.0662	0.01071	0.3864	0.00926	0.2708	0.00819		330.653	0.00283	337.731	0.00551	380.572	0.00818
0.0681	0.01119	0.3883	0.01091	0.2728	0.00954		331.549	0.00283	338.643	0.00551	381.385	0.00818
0.0701	0.0118	0.3903	0.01277	0.2747	0.00993		332.446	0.00283	339.556	0.00551	382.198	0.00818
0.072	0.01198	0.3922	0.0107	0.2767	0.00921		333.342	0.00282	340.468	0.00551	383.01	0.00818
0.074	0.01131	0.3942	0.01116	0.2786	0.01044		334.238	0.00282	341.381	0.00551	383.823	0.00818
0.0759	0.01117	0.3962	0.01293	0.2806	0.0109		335.134	0.00282	342.293	0.00551	384.636	0.00818
0.0779	0.01137	0.3981	0.01263	0.2825	0.01105		336.03	0.00282	343.206	0.00551	385.449	0.00817
0.0798	0.01206	0.4001	0.0108	0.2845	0.01097		336.926	0.00282	344.119	0.00551	386.262	0.00817
0.0818	0.01196	0.402	0.00964	0.2864	0.01191		337.822	0.00282	345.031	0.0055	387.075	0.00817
0.0837	0.01163	0.404	0.0095	0.2884	0.01072		338.719	0.00282	345.944	0.0055	387.888	0.00817
0.0857	0.01037	0.406	0.00988	0.2903	0.00869		339.615	0.00282	346.856	0.0055	388.7	0.00817
0.0876	0.00971	0.4079	0.01147	0.2923	0.0099		340.511	0.00282	347.769	0.0055	389.513	0.00817
0.0896	0.0098	0.4099	0.01222	0.2943	0.00837		341.407	0.00282	348.681	0.0055	390.326	0.00817
0.0915	0.01137	0.4119	0.01186	0.2962	0.00757		342.303	0.00282	349.594	0.0055	391.139	0.00817
0.0935	0.01207	0.4138	0.01221	0.2982	0.00751		343.199	0.00282	350.507	0.0055	391.952	0.00817
0.0954	0.01291	0.4158	0.01319	0.3001	0.00907		344.095	0.00282	351.419	0.0055	392.765	0.00817
0.0974	0.01252	0.4178	0.01288	0.3021	0.00852		344.991	0.00282	352.332	0.0055	393.578	0.00816
0.0993	0.01197	0.4197	0.01185	0.304	0.00732		345.888	0.00281	353.244	0.0055	394.39	0.00816
0.1012	0.01177	0.4217	0.0112	0.306	0.00708		346.784	0.00281	354.157	0.0055	395.203	0.00816
0.1032	0.01252	0.4237	0.01097	0.3079	0.0076		347.68	0.00281	355.069	0.0055	396.016	0.00816
0.1051	0.01135	0.4256	0.01036	0.3099	0.0083		348.576	0.00281	355.982	0.0055	396.829	0.00816
0.1071	0.0119	0.4276	0.0107	0.3118	0.00868		349.472	0.00281	356.894	0.0055	397.642	0.00816
0.109	0.0117	0.4295	0.00955	0.3138	0.00868		350.368	0.00281	357.807	0.0055	398.455	0.00816
0.111	0.01192	0.4315	0.00901	0.3158	0.0104		351.264	0.00281	358.72	0.0055	399.268	0.00816
0.1129	0.01234	0.4335	0.0124	0.3177	0.01036		352.161	0.00281	359.632	0.0055	400.08	0.00816
0.1149	0.01285	0.4354	0.01321	0.3197	0.01138		353.057	0.00281	360.545	0.0055	400.893	0.00816
0.1168	0.01318	0.4374	0.01096	0.3216	0.00983		353.953	0.00281	361.457	0.0055	401.706	0.00816
0.1188	0.01301	0.4394	0.01043	0.3236	0.01002		354.849	0.00281	362.37	0.0055	402.519	0.00815
0.1207	0.01205	0.4413	0.01073	0.3255	0.0111		355.745	0.00281	363.282	0.00549	403.332	0.00815
0.1227	0.01226	0.4433	0.01311	0.3275	0.0113		356.641	0.00281	364.195	0.00549	404.145	0.00815
0.1246	0.0128	0.4453	0.01352	0.3295	0.00797		357.537	0.00281	365.107	0.00549	404.958	0.00815
0.1266	0.01361	0.4472	0.01394	0.3314	0.01072		358.433	0.00281	366.02	0.00549	405.77	0.00815
0.1285	0.01321	0.4492	0.01298	0.3334	0.01215		359.33	0.0028	366.933	0.00549	406.583	0.00815
0.1305	0.01344	0.4512	0.01114	0.3353	0.01035		360.226	0.0028	367.845	0.00549	407.396	0.00815
0.1324	0.01245	0.4531	0.01224	0.3373	0.00967		361.122	0.0028	368.758	0.00549	408.209	0.00815
0.1344	0.01207	0.4551	0.01251	0.3392	0.00804		362.018	0.0028	369.67	0.00549	409.022	0.00815
0.1363	0.01175	0.4571	0.01061	0.3412	0.00859		362.914	0.0028	370.583	0.00549	409.835	0.00815
0.1383	0.01184	0.459	0.01064	0.3432	0.01191		363.81	0.0028	371.495	0.00549	410.648	0.00815
0.1402	0.01288	0.461	0.0099	0.3451	0.01336		364.706	0.0028	372.408	0.00549	411.46	0.00814
0.1422	0.01323	0.463	0.00933	0.3471	0.01197		365.603	0.0028	373.32	0.00549	412.273	0.00814
0.1441	0.01388	0.465	0.01116	0.349	0.01152		366.499	0.0028	374.233	0.00549	413.086	0.00814
0.1461	0.01307	0.4669	0.01151	0.351	0.0125		367.395	0.0028	375.146	0.00549	413.899	0.00814
0.148	0.01239	0.4689	0.01024	0.353	0.01025		368.291	0.0028	376.058	0.00549	414.712	0.00814
0.1499	0.01236	0.4709	0.01084	0.3549	0.0093		369.187	0.0028	376.971	0.00549	415.525	0.00814
0.1519	0.01161	0.4728	0.01142	0.3569	0.01087		370.083	0.0028	377.883	0.00549	416.338	0.00814
0.1538	0.01242	0.4748	0.01077	0.3588	0.00997		370.979	0.0028	378.796	0.00549	417.151	0.00814
0.1558	0.01191	0.4768	0.01115	0.3608	0.00893		371.875	0.0028	379.708	0.00549	417.963	0.00814
0.1577	0.01217	0.4787	0.01133	0.3627	0.0089		372.772	0.0028	380.621	0.00549	418.776	0.00814
0.1597	0.01305	0.4807	0.01238	0.3647	0.00946		373.668	0.0028	381.534	0.00549	419.589	0.00814
0.1616	0.01228	0.4827	0.01207	0.3667	0.00713		374.564	0.0028	382.446	0.00549	420.402	0.00814
0.1636	0.01265	0.4846	0.01396	0.3686	0.00785		375.46	0.00279	383.359	0.00548	421.215	0.00813
0.1655	0.01212	0.4866	0.01303	0.3706	0.00681		376.356	0.00279	384.271	0.00548	422.028	0.00813
0.1675	0.01138	0.4886	0.00993	0.3725	0.00448		377.252	0.00279	385.184	0.00548	422.841	0.00813
0.1694	0.01194	0.4906	0.00933	0.3745	0.00597		378.148	0.00279	386.096	0.00548	423.653	0.00813
0.1714	0.01163	0.4925	0.00961	0.3765	0.00557		379.045	0.00279	387.009	0.00548	424.466	0.00813
0.1733	0.01374	0.4945	0.01221	0.3784	0.00637		379.941	0.00279	387.921	0.00548	425.279	0.00813
0.1753	0.01313	0.4965	0.01134	0.3804	0.00743		380.837	0.00279	388.834	0.00548	426.092	0.00813
0.1772	0.01297	0.4985	0.01119	0.3824	0.0086		381.733	0.00279	389.747	0.00548	426.905	0.00813
0.1792	0.01355	0.5004	0.01175	0.3843	0.01047		382.629	0.00279	390.659	0.00548	427.718	0.00813
0.1811	0.01305	0.5024	0.01171	0.3863	0.01061		383.525	0.00279	391.572	0.00548	428.531	0.00813
0.1831	0.01315	0.5044	0.012	0.3882	0.01026		384.421	0.00279	392.484	0.00548	429.343	0.00813
0.185	0.0119	0.5063	0.01115	0.3902	0.01026		385.317	0.00279	393.397	0.00548	430.156	0.00813
0.187	0.01145	0.5083	0.00968	0.3922	0.01006		386.214	0.00279	394.309	0.00548	430.969	0.00813
0.1889	0.01069	0.5103	0.00855	0.3941	0.00812		387.11	0.00279	395.222	0.00548	431.782	0.00812
0.1909	0.01197	0.5123	0.0081	0.3961	0.00145		388.006	0.00279	396.135	0.00548	432.595	0.00812
0.1928	0.0133	0.5142	0.01142	0.398	0.00334		388.902	0.00279	397.047	0.00548	433.408	0.00812
0.1948	0.01271	0.5162	0.01242	0.4	0.0077		389.798	0.00279	397.96	0.00548	434.221	0.00812
0.1967	0.0129	0.5182	0.01291	0.402	0.00735		390.694	0.00279	398.872	0.00548	435.033	0.00812
0.1987	0.01332	0.5202	0.01099	0.4039	0.00779		391.59	0.00279	399.785	0.00548	435.846	0.00812
0.2006	0.01262	0.5221	0.00944	0.4059	0.00757		392.487	0.00279	400.697	0.00548	436.659	0.00812
0.2026	0.01204	0.5241	0.00885	0.4079	0.00845		393.383	0.00278	401.61	0.00548	437.472	0.00812
0.2045	0.0121	0.5261	0.00864	0.4098	0.00752		394.279	0.00278	402.522	0.00548	438.285	0.00812
0.2065	0.0112	0.5281	0.00792	0.4118	0.00716		395.175	0.00278	403.435	0.00548	439.098	0.00812
0.2084	0.01152	0.53	0.00938	0.4138	0.00911		396.071	0.00278	404.348	0.00548	439.911	0.00812
0.2104	0.01154	0.532	0.01132	0.4157	0.00988		396.967	0.00278	405.26	0.00548	440.723	0.00812
0.2123	0.01244	0.534	0.01136	0.4177	0.01145		397.863	0.00278	406.173	0.00547	441.536	0.00812
0.2143	0.01224	0.536	0.01257	0.4197	0.00931		398.759	0.00278	407.085	0.00547	442.349	0.00812
0.2162	0.01256	0.5379	0.01134	0.4216	0.00945		399.656	0.00278	407.998	0.00547	443.162	0.00811
0.2182	0.01331	0.5399	0.01167	0.4236	0.00981		400.552	0.00278	408.91	0.00547	443.975	0.00811
0.2201	0.01226	0.5419	0.01124	0.4255	0.01065		401.448	0.00278	409.823	0.00547	444.788	0.00811
0.2221	0.01247	0.5439	0.0109	0.4275	0.01184		402.344	0.00278	410.735	0.00547	445.601	0.00811
0.224	0.01296	0.5458	0.01108	0.4295	0.0101		403.24	0.00278	411.648	0.00547	446.413	0.00811
0.226	0.01255	0.5478	0.01226	0.4314	0.00721		404.136	0.00278	412.561	0.00547	447.226	0.00811
0.2279	0.01177	0.5498	0.012	0.4334	0.00676		405.032	0.00278	413.473	0.00547	448.039	0.00811
0.2299	0.01201	0.5518	0.01039	0.4354	0.00855		405.929	0.00278	414.386	0.00547	448.852	0.00811
0.2318	0.0118	0.5538	0.00987	0.4373	0.00956		406.825	0.00278	415.298	0.00547	449.665	0.00811
0.2338	0.01249	0.5557	0.01002	0.4393	0.00978		407.721	0.00278	416.211	0.00547	450.478	0.00811
0.2357	0.01171	0.5577	0.01157	0.4413	0.00941		408.617	0.00278	417.123	0.00547	451.291	0.00811
0.2377	0.01285	0.5597	0.01023	0.4432	0.01064		409.513	0.00278	418.036	0.00547	452.103	0.00811
0.2396	0.01191	0.5617	0.01156	0.4452	0.01079		410.409	0.00278	418.949	0.00547	452.916	0.00811
0.2416	0.01155	0.5637	0.01248	0.4472	0.00872		411.305	0.00278	419.861	0.00547	453.729	0.00811
0.2435	0.01218	0.5656	0.01	0.4491	0.00796		412.201	0.00278	420.774	0.00547	454.542	0.00811
0.2455	0.0119	0.5676	0.01094	0.4511	0.00829		413.098	0.00278	421.686	0.00547	455.355	0.0081
0.2474	0.01073	0.5696	0.01057	0.4531	0.00818		413.994	0.00278	422.599	0.00547	456.168	0.0081
0.2494	0.01086	0.5716	0.01158	0.455	0.00742		414.89	0.00278	423.511	0.00547	456.981	0.0081
0.2513	0.01199	0.5736	0.01189	0.457	0.00811		415.786	0.00277	424.424	0.00547	457.793	0.0081
0.2533	0.01241	0.5755	0.0116	0.459	0.0099		416.682	0.00277	425.336	0.00547	458.606	0.0081
0.2552	0.01381	0.5775	0.01231	0.461	0.00981		417.578	0.00277	426.249	0.00547	459.419	0.0081
0.2572	0.01365	0.5795	0.01222	0.4629	0.01107		418.474	0.00277	427.162	0.00547	460.232	0.0081
0.2591	0.0136	0.5815	0.0085	0.4649	0.01146		419.371	0.00277	428.074	0.00547	461.045	0.0081
0.2611	0.01332	0.5835	0.00935	0.4669	0.013		420.267	0.00277	428.987	0.00547	461.858	0.0081
0.263	0.01192	0.5854	0.00877	0.4688	0.01199		421.163	0.00277	429.899	0.00547	462.671	0.0081
0.265	0.01162	0.5874	0.01129	0.4708	0.01127		422.059	0.00277	430.812	0.00547	463.483	0.0081
0.2669	0.01137	0.5894	0.01036	0.4728	0.01138		422.955	0.00277	431.724	0.00547	464.296	0.0081
0.2689	0.01138	0.5914	0.00834	0.4747	0.01038		423.851	0.00277	432.637	0.00547	465.109	0.0081
0.2709	0.01182	0.5934	0.00904	0.4767	0.01093		424.747	0.00277	433.549	0.00546	465.922	0.0081
0.2728	0.01193	0.5954	0.00824	0.4787	0.00924		425.643	0.00277	434.462	0.00546	466.735	0.0081
0.2748	0.01152	0.5973	0.0097	0.4806	0.00745		426.54	0.00277	435.375	0.00546	467.548	0.0081
0.2767	0.01203	0.5993	0.01148	0.4826	0.01142		427.436	0.00277	436.287	0.00546	468.361	0.00809
0.2787	0.01188	0.6013	0.01171	0.4846	0.01155		428.332	0.00277	437.2	0.00546	469.173	0.00809
0.2806	0.01119	0.6033	0.014	0.4866	0.01317		429.228	0.00277	438.112	0.00546	469.986	0.00809
0.2826	0.01111	0.6053	0.01614	0.4885	0.0123		430.124	0.00277	439.025	0.00546	470.799	0.00809
0.2845	0.01072	0.6073	0.01377	0.4905	0.01139		431.02	0.00277	439.937	0.00546	471.612	0.00809
0.2865	0.0128	0.6092	0.01307	0.4925	0.01088		431.916	0.00277	440.85	0.00546	472.425	0.00809
0.2884	0.0135	0.6112	0.01167	0.4945	0.01032		432.813	0.00277	441.762	0.00546	473.238	0.00809
0.2904	0.01244	0.6132	0.01085	0.4964	0.01155		433.709	0.00277	442.675	0.00546	474.051	0.00809
0.2923	0.01234	0.6152	0.01133	0.4984	0.01217		434.605	0.00277	443.588	0.00546	474.863	0.00809
0.2943	0.01371	0.6172	0.01183	0.5004	0.00907		435.501	0.00277	444.5	0.00546	475.676	0.00809
0.2963	0.01117	0.6192	0.01027	0.5023	0.00775		436.397	0.00277	445.413	0.00546	476.489	0.00809
0.2982	0.01081	0.6211	0.01277	0.5043	0.00715		437.293	0.00277	446.325	0.00546	477.302	0.00809
0.3002	0.01003	0.6231	0.01113	0.5063	0.00961		438.189	0.00277	447.238	0.00546	478.115	0.00809
0.3021	0.01163	0.6251	0.00818	0.5083	0.00974		439.085	0.00277	448.15	0.00546	478.928	0.00809
0.3041	0.01198	0.6271	0.00968	0.5102	0.00887		439.982	0.00277	449.063	0.00546	479.741	0.00809
0.306	0.01168	0.6291	0.01014	0.5122	0.00932		440.878	0.00277	449.976	0.00546	480.553	0.00809
0.308	0.01174	0.6311	0.01065	0.5142	0.01108		441.774	0.00277	450.888	0.00546	481.366	0.00809
0.3099	0.01035	0.6331	0.01056	0.5162	0.00797		442.67	0.00276	451.801	0.00546	482.179	0.00808
0.3119	0.01154	0.6351	0.0113	0.5181	0.00668		443.566	0.00276	452.713	0.00546	482.992	0.00808
0.3138	0.01167	0.637	0.01095	0.5201	0.00871		444.462	0.00276	453.626	0.00546	483.805	0.00808
0.3158	0.01274	0.639	0.01121	0.5221	0.00957		445.358	0.00276	454.538	0.00546	484.618	0.00808
0.3178	0.01351	0.641	0.01193	0.5241	0.00583		446.255	0.00276	455.451	0.00546	485.431	0.00808
0.3197	0.01189	0.643	0.01121	0.526	0.00989		447.151	0.00276	456.363	0.00546	486.244	0.00808
0.3217	0.01098	0.645	0.00911	0.528	0.01276		448.047	0.00276	457.276	0.00546	487.056	0.00808
0.3236	0.01218	0.647	0.00878	0.53	0.00991		448.943	0.00276	458.189	0.00546	487.869	0.00808
0.3256	0.01281	0.649	0.00888	0.532	0.00927		449.839	0.00276	459.101	0.00546	488.682	0.00808
0.3275	0.01122	0.651	0.00766	0.5339	0.00793		450.735	0.00276	460.014	0.00546	489.495	0.00808
0.3295	0.01238	0.653	0.00804	0.5359	0.00825		451.631	0.00276	460.926	0.00546	490.308	0.00808
0.3315	0.01195	0.6549	0.00987	0.5379	0.0112		452.527	0.00276	461.839	0.00546	491.121	0.00808
0.3334	0.0105	0.6569	0.00713	0.5399	0.0091		453.424	0.00276	462.751	0.00546	491.934	0.00808
0.3354	0.01007	0.6589	0.00946	0.5418	0.00862		454.32	0.00276	463.664	0.00546	492.746	0.00808
0.3373	0.01111	0.6609	0.01089	0.5438	0.01191		455.216	0.00276	464.577	0.00546	493.559	0.00808
0.3393	0.01058	0.6629	0.01188	0.5458	0.00811		456.112	0.00276	465.489	0.00545	494.372	0.00808
0.3412	0.01108	0.6649	0.01068	0.5478	0.00845		457.008	0.00276	466.402	0.00545	495.185	0.00808
0.3432	0.01322	0.6669	0.0118	0.5498	0.00678		457.904	0.00276	467.314	0.00545	495.998	0.00808
0.3452	0.01315	0.6689	0.00962	0.5517	0.00895		458.8	0.00276	468.227	0.00545	496.811	0.00808
0.3471	0.01373	0.6709	0.00823	0.5537	0.0101		459.697	0.00276	469.139	0.00545	497.624	0.00807
0.3491	0.01343	0.6729	0.01016	0.5557	0.01012		460.593	0.00276	470.052	0.00545	498.436	0.00807
0.351	0.01214	0.6749	0.01018	0.5577	0.01224		461.489	0.00276	470.964	0.00545	499.249	0.00807
0.353	0.01154	0.6768	0.01091	0.5597	0.01228		462.385	0.00276	471.877	0.00545	500.062	0.00807
0.355	0.01175	0.6788	0.01067	0.5616	0.0108		463.281	0.00276	472.79	0.00545	500.875	0.00807
0.3569	0.01008	0.6808	0.00933	0.5636	0.00987		464.177	0.00276	473.702	0.00545	501.688	0.00807
0.3589	0.01031	0.6828	0.01068	0.5656	0.01229		465.073	0.00276	474.615	0.00545	502.501	0.00807
0.3608	0.01042	0.6848	0.01123	0.5676	0.01031		465.969	0.00276	475.527	0.00545	503.314	0.00807
0.3628	0.01137	0.6868	0.01188	0.5696	0.01051		466.866	0.00276	476.44	0.00545	504.126	0.00807
0.3647	0.01117	0.6888	0.01015	0.5715	0.01228		467.762	0.00276	477.352	0.00545	504.939	0.00807
0.3667	0.01071	0.6908	0.00739	0.5735	0.01019		468.658	0.00276	478.265	0.00545	505.752	0.00807
0.3687	0.01137	0.6928	0.00935	0.5755	0.00791		469.554	0.00276	479.177	0.00545	506.565	0.00807
0.3706	0.01189	0.6948	0.01063	0.5775	0.00911		470.45	0.00276	480.09	0.00545	507.378	0.00807
0.3726	0.00993	0.6968	0.00872	0.5795	0.00996		471.346	0.00276	481.003	0.00545	508.191	0.00807
0.3745	0.01087	0.6988	0.00804	0.5814	0.00965		472.242	0.00276	481.915	0.00545	509.004	0.00807
0.3765	0.01183	0.7008	0.0096	0.5834	0.00987		473.139	0.00276	482.828	0.00545	509.816	0.00807
0.3785	0.00984	0.7028	0.00832	0.5854	0.00852		474.035	0.00276	483.74	0.00545	510.629	0.00807
0.3804	0.01145	0.7048	0.00632	0.5874	0.0096		474.931	0.00276	484.653	0.00545	511.442	0.00807
0.3824	0.01286	0.7068	0.00698	0.5894	0.00607		475.827	0.00276	485.565	0.00545	512.255	0.00807
0.3844	0.01143	0.7088	0.00871	0.5914	0.0061		476.723	0.00276	486.478	0.00545	513.068	0.00807
0.3863	0.01139	0.7108	0.00777	0.5933	0.00813		477.619	0.00276	487.39	0.00545	513.881	0.00807
0.3883	0.01145	0.7128	0.00853	0.5953	0.00787		478.515	0.00276	488.303	0.00545	514.694	0.00807
0.3902	0.01307	0.7147	0.01139	0.5973	0.00687		479.411	0.00276	489.216	0.00545	515.506	0.00806
0.3922	0.01142	0.7167	0.01065	0.5993	0.00824		480.308	0.00275	490.128	0.00545	516.319	0.00806
0.3942	0.01278	0.7187	0.01074	0.6013	0.00654		481.204	0.00275	491.041	0.00545	517.132	0.00806
0.3961	0.01195	0.7207	0.01129	0.6033	0.00794		482.1	0.00275	491.953	0.00545	517.945	0.00806
0.3981	0.0106	0.7227	0.00979	0.6052	0.01182		482.996	0.00275	492.866	0.00545	518.758	0.00806
0.4	0.01175	0.7247	0.0087	0.6072	0.01078		483.892	0.00275	493.778	0.00545	519.571	0.00806
0.402	0.01152	0.7267	0.00807	0.6092	0.00963		484.788	0.00275	494.691	0.00545	520.384	0.00806
0.404	0.01037	0.7287	0.0077	0.6112	0.00952		485.684	0.00275	495.604	0.00545	521.196	0.00806
0.4059	0.00984	0.7307	0.01123	0.6132	0.01014		486.581	0.00275	496.516	0.00545	522.009	0.00806
0.4079	0.00953	0.7327	0.01189	0.6152	0.01107		487.477	0.00275	497.429	0.00545	522.822	0.00806
0.4099	0.01004	0.7347	0.00927	0.6171	0.01176		488.373	0.00275	498.341	0.00545	523.635	0.00806
0.4118	0.0099	0.7367	0.00796	0.6191	0.01315		489.269	0.00275	499.254	0.00545	524.448	0.00806
0.4138	0.01105	0.7387	0.00877	0.6211	0.01277		490.165	0.00275	500.166	0.00545	525.261	0.00806
0.4158	0.00946	0.7407	0.00995	0.6231	0.01253		491.061	0.00275	501.079	0.00545	526.074	0.00806
0.4177	0.01088	0.7427	0.01034	0.6251	0.00985		491.957	0.00275	501.991	0.00545	526.886	0.00806
0.4197	0.01147	0.7447	0.00934	0.6271	0.00995		492.853	0.00275	502.904	0.00545	527.699	0.00806
0.4217	0.01141	0.7467	0.01081	0.6291	0.00928		493.75	0.00275	503.817	0.00545	528.512	0.00806
0.4236	0.01027	0.7487	0.01227	0.6311	0.01033		494.646	0.00275	504.729	0.00544	529.325	0.00806
0.4256	0.0116	0.7507	0.01042	0.633	0.01103		495.542	0.00275	505.642	0.00544	530.138	0.00806
0.4275	0.01146	0.7527	0.00969	0.635	0.01		496.438	0.00275	506.554	0.00544	530.951	0.00806
0.4295	0.01279	0.7547	0.00971	0.637	0.01085		497.334	0.00275	507.467	0.00544	531.764	0.00806
0.4315	0.01249	0.7567	0.0102	0.639	0.01054		498.23	0.00275	508.379	0.00544	532.576	0.00806
0.4334	0.01087	0.7587	0.00807	0.641	0.00821		499.126	0.00275	509.292	0.00544	533.389	0.00806
0.4354	0.01098	0.7607	0.00863	0.643	0.0083		500.022	0.00275	510.204	0.00544	534.202	0.00806
0.4374	0.01054	0.7627	0.00803	0.645	0.00795		500.919	0.00275	511.117	0.00544	535.015	0.00805
0.4393	0.0116	0.7647	0.00946	0.647	0.00998		501.815	0.00275	512.03	0.00544	535.828	0.00805
0.4413	0.01092	0.7667	0.01012	0.649	0.00952		502.711	0.00275	512.942	0.00544	536.641	0.00805
0.4433	0.01097	0.7688	0.01072	0.6509	0.01103		503.607	0.00275	513.855	0.00544	537.454	0.00805
0.4452	0.01032	0.7708	0.00971	0.6529	0.00829		504.503	0.00275	514.767	0.00544	538.266	0.00805
0.4472	0.01114	0.7728	0.00867	0.6549	0.00723		505.399	0.00275	515.68	0.00544	539.079	0.00805
0.4492	0.01062	0.7748	0.00857	0.6569	0.00916		506.295	0.00275	516.592	0.00544	539.892	0.00805
0.4511	0.01128	0.7768	0.00937	0.6589	0.00993		507.192	0.00275	517.505	0.00544	540.705	0.00805
0.4531	0.01238	0.7788	0.00915	0.6609	0.00921		508.088	0.00275	518.418	0.00544	541.518	0.00805
0.4551	0.01137	0.7808	0.00961	0.6629	0.00499		508.984	0.00275	519.33	0.00544	542.331	0.00805
0.457	0.01161	0.7828	0.01002	0.6649	0.0069		509.88	0.00275	520.243	0.00544	543.144	0.00805
0.459	0.01243	0.7848	0.01165	0.6669	0.00961		510.776	0.00275	521.155	0.00544	543.957	0.00805
0.461	0.01086	0.7868	0.0123	0.6689	0.00763		511.672	0.00275	522.068	0.00544	544.769	0.00805
0.463	0.00922	0.7888	0.00868	0.6709	0.00486		512.568	0.00275	522.98	0.00544	545.582	0.00805
0.4649	0.00955	0.7908	0.00807	0.6728	0.00319		513.465	0.00275	523.893	0.00544	546.395	0.00805
0.4669	0.01028	0.7928	0.00868	0.6748	0.00705		514.361	0.00275	524.805	0.00544	547.208	0.00805
0.4689	0.01148	0.7948	0.00778	0.6768	0.00881		515.257	0.00275	525.718	0.00544	548.021	0.00805
0.4708	0.01363	0.7968	0.01172	0.6788	0.00926		516.153	0.00275	526.631	0.00544	548.834	0.00805
0.4728	0.01282	0.7988	0.01291	0.6808	0.01194		517.049	0.00275	527.543	0.00544	549.647	0.00805
0.4748	0.01155	0.8008	0.01016	0.6828	0.01247		517.945	0.00275	528.456	0.00544	550.459	0.00805
0.4767	0.01174	0.8028	0.01132	0.6848	0.01127		518.841	0.00275	529.368	0.00544	551.272	0.00805
0.4787	0.01096	0.8048	0.01231	0.6868	0.00961		519.737	0.00275	530.281	0.00544	552.085	0.00805
0.4807	0.0103	0.8069	0.01294	0.6888	0.00955		520.634	0.00275	531.193	0.00544	552.898	0.00805
0.4826	0.01146	0.8089	0.01096	0.6908	0.00544		521.53	0.00275	532.106	0.00544	553.711	0.00805
0.4846	0.0106	0.8109	0.01113	0.6928	0.00611		522.426	0.00275	533.018	0.00544	554.524	0.00805
0.4866	0.01126	0.8129	0.0103	0.6948	0.00625		523.322	0.00275	533.931	0.00544	555.337	0.00805
0.4886	0.01138	0.8149	0.008	0.6968	0.00802		524.218	0.00275	534.844	0.00544	556.149	0.00805
0.4905	0.0129	0.8169	0.00813	0.6988	0.01091		525.114	0.00275	535.756	0.00544	556.962	0.00804
0.4925	0.01115	0.8189	0.00806	0.7008	0.01068		526.01	0.00275	536.669	0.00544	557.775	0.00804
0.4945	0.00977	0.8378	0.01063	0.7028	0.00971		526.906	0.00275	537.581	0.00544	558.588	0.00804
0.4965	0.01107	0.8475	0.00936	0.7048	0.00751		527.803	0.00275	538.494	0.00544	559.401	0.00804
0.4984	0.01005	0.8572	0.00808	0.7068	0.01055		528.699	0.00275	539.406	0.00544	560.214	0.00804
0.5004	0.01002	0.8669	0.00745	0.7088	0.00839		529.595	0.00275	540.319	0.00544	561.027	0.00804
0.5024	0.01082	0.8766	0.00786	0.7107	0.00742		530.491	0.00275	541.232	0.00544	561.839	0.00804
0.5043	0.01097	0.8864	0.00916	0.7127	0.0118		531.387	0.00275	542.144	0.00544	562.652	0.00804
0.5063	0.01084	0.8961	0.0108	0.7147	0.01167		532.283	0.00275	543.057	0.00544	563.465	0.00804
0.5083	0.01025	0.9058	0.01212	0.7167	0.01002		533.179	0.00275	543.969	0.00544	564.278	0.00804
0.5103	0.01053	0.9155	0.01269	0.7187	0.01		534.076	0.00275	544.882	0.00544	565.091	0.00804
0.5122	0.0096	0.9252	0.01255	0.7207	0.00805		534.972	0.00275	545.794	0.00544	565.904	0.00804
0.5142	0.00945	0.935	0.01211	0.7227	0.0091		535.868	0.00274	546.707	0.00544	566.717	0.00804
0.5162	0.01068	0.9447	0.01186	0.7247	0.00842		536.764	0.00274	547.619	0.00544	567.529	0.00804
0.5182	0.01012	0.9544	0.01202	0.7267	0.00894		537.66	0.00274	548.532	0.00544	568.342	0.00804
0.5201	0.01012	0.9642	0.01238	0.7287	0.00971		538.556	0.00274	549.445	0.00544	569.155	0.00804
0.5221	0.01131	0.9739	0.01247	0.7307	0.00911		539.452	0.00274	550.357	0.00544	569.968	0.00804
0.5241	0.01176	0.9836	0.01183	0.7327	0.00861		540.348	0.00274	551.27	0.00544	570.781	0.00804
0.5261	0.01233	0.9934	0.01034	0.7347	0.00777		541.245	0.00274	552.182	0.00544	571.594	0.00804
0.528	0.01151	1.0031	0.00835	0.7367	0.01054		542.141	0.00274	553.095	0.00544	572.407	0.00804
0.53	0.0092	1.0128	0.00649	0.7387	0.00913		543.037	0.00274	554.007	0.00544	573.219	0.00804
0.532	0.00927	1.0226	0.00535	0.7407	0.00976		543.933	0.00274	554.92	0.00544	574.032	0.00804
0.534	0.00984	1.0323	0.00514	0.7427	0.01133		544.829	0.00274	555.832	0.00543	574.845	0.00804
0.5359	0.00866	1.0421	0.00567	0.7447	0.01377		545.725	0.00274	556.745	0.00543	575.658	0.00804
0.5379	0.00957	1.0518	0.00649	0.7467	0.01111		546.621	0.00274	557.658	0.00543	576.471	0.00804
0.5399	0.00923	1.0616	0.00724	0.7487	0.00879		547.518	0.00274	558.57	0.00543	577.284	0.00804
0.5419	0.01078	1.0713	0.00786	0.7507	0.0083		548.414	0.00274	559.483	0.00543	578.097	0.00804
0.5438	0.01044	1.0811	0.00858	0.7527	0.01023		549.31	0.00274	560.395	0.00543	578.909	0.00804
0.5458	0.01053	1.0908	0.00968	0.7547	0.01259		550.206	0.00274	561.308	0.00543	579.722	0.00804
0.5478	0.00949	1.1006	0.01118	0.7613	0.00811		551.102	0.00274	562.22	0.00543	580.535	0.00804
0.5498	0.00883	1.1104	0.0127	0.7711	0.00972		551.998	0.00274	563.133	0.00543	581.348	0.00804
0.5518	0.00985	1.1201	0.01364	0.7808	0.0082		552.894	0.00274	564.046	0.00543	582.161	0.00804
0.5537	0.01076	1.1299	0.01343	0.7906	0.00666		553.79	0.00274	564.958	0.00543	582.974	0.00804
0.5557	0.01073	1.1396	0.01194	0.8004	0.00607		554.687	0.00274	565.871	0.00543	583.787	0.00803
0.5577	0.01121	1.1494	0.00962	0.8101	0.00684		555.583	0.00274	566.783	0.00543	584.599	0.00803
0.5597	0.01137	1.1592	0.0073	0.8199	0.00924		556.479	0.00274	567.696	0.00543	585.412	0.00803
0.5617	0.01027	1.169	0.00587	0.8296	0.00964		557.375	0.00274	568.608	0.00543	586.225	0.00803
0.5636	0.01116	1.1787	0.00583	0.8394	0.01033		558.271	0.00274	569.521	0.00543	587.038	0.00803
0.5656	0.01151	1.1885	0.00712	0.8492	0.00793		559.167	0.00274	570.433	0.00543	587.851	0.00803
0.5676	0.01096	1.1983	0.0091	0.859	0.0094		560.063	0.00274	571.346	0.00543	588.664	0.00803
0.5696	0.01046	1.2081	0.0109	0.8687	0.01143		560.96	0.00274	572.259	0.00543	589.477	0.00803
0.5716	0.01027	1.2179	0.0118	0.8785	0.01183		561.856	0.00274	573.171	0.00543	590.289	0.00803
0.5735	0.01229	1.2276	0.01157	0.8883	0.01005		562.752	0.00274	574.084	0.00543	591.102	0.00803
0.5755	0.01232	1.2374	0.01053	0.8981	0.0114		563.648	0.00274	574.996	0.00543	591.915	0.00803
0.5775	0.0114	1.2472	0.00934	0.9079	0.01116		564.544	0.00274	575.909	0.00543	592.728	0.00803
0.5795	0.00944	1.257	0.00865	0.9176	0.00746		565.44	0.00274	576.821	0.00543	593.541	0.00803
0.5815	0.00857	1.2668	0.00873	0.9274	0.00517		566.336	0.00274	577.734	0.00543	594.354	0.00803
0.5834	0.00992	1.2766	0.00933	0.9372	0.00472		567.232	0.00274	578.646	0.00543	595.167	0.00803
0.5854	0.01137	1.2864	0.00984	0.947	0.00622		568.129	0.00274	579.559	0.00543	595.979	0.00803
0.5874	0.0108	1.2962	0.00969	0.9568	0.00748		569.025	0.00274	580.472	0.00543	596.792	0.00803
0.5894	0.01025	1.306	0.00873	0.9666	0.00835		569.921	0.00274	581.384	0.00543	597.605	0.00803
0.5914	0.01043	1.3158	0.00726	0.9764	0.00909		570.817	0.00274	582.297	0.00543	598.418	0.00803
0.5934	0.00911	1.3256	0.00592	0.9862	0.00962		571.713	0.00274	583.209	0.00543	599.231	0.00803
0.6081	0.01151	1.3354	0.00527	0.996	0.01097		572.609	0.00274	584.122	0.00543	600.044	0.00803
0.6272	0.01082	1.3453	0.00546	1.0058	0.01085		573.505	0.00274	585.034	0.00543	600.857	0.00803
0.6464	0.00973	1.3551	0.00619	1.0156	0.00845		574.402	0.00274	585.947	0.00543	601.669	0.00803
0.6655	0.0115	1.3649	0.00693	1.0254	0.00802		575.298	0.00274	586.86	0.00543	602.482	0.00803
0.6847	0.01012	1.3747	0.00733	1.0353	0.00811		576.194	0.00274	587.772	0.00543	603.295	0.00803
0.7039	0.00941	1.3845	0.00739	1.0451	0.00886		577.09	0.00274	588.685	0.00543	604.108	0.00803
0.723	0.00972	1.3944	0.00745	1.0549	0.00918		577.986	0.00274	589.597	0.00543	604.921	0.00803
0.7422	0.01063	1.4042	0.00787	1.0647	0.00831		578.882	0.00274	590.51	0.00543	605.734	0.00803
0.7613	0.0101	1.414	0.00872	1.0745	0.00715		579.778	0.00274	591.422	0.00543	606.547	0.00803
0.7805	0.01044	1.4238	0.00976	1.0844	0.00884		580.674	0.00274	592.335	0.00543	607.36	0.00803
0.7997	0.01045	1.4337	0.01052	1.0942	0.01196		581.571	0.00274	593.247	0.00543	608.172	0.00803
0.8189	0.00996	1.4435	0.01063	1.104	0.01086		582.467	0.00274	594.16	0.00543	608.985	0.00803
0.838	0.00969	1.4534	0.0101	1.1138	0.00988		583.363	0.00274	595.073	0.00543	609.798	0.00803
0.8572	0.01047	1.4632	0.00927	1.1237	0.00965		584.259	0.00274	595.985	0.00543	610.611	0.00803
0.8764	0.0113	1.473	0.00869	1.1335	0.01172		585.155	0.00274	596.898	0.00543	611.424	0.00803
0.8956	0.01021	1.4829	0.00878	1.1434	0.01426		586.051	0.00274	597.81	0.00543	612.237	0.00803
0.9148	0.00931	1.4927	0.00961	1.1532	0.01382		586.947	0.00274	598.723	0.00543	613.05	0.00803
0.9339	0.01127	1.5026	0.01088	1.163	0.01354		587.844	0.00274	599.635	0.00543	613.862	0.00803
0.9531	0.0109	1.5124	0.01205	1.1729	0.01466		588.74	0.00274	600.548	0.00543	614.675	0.00802
0.9723	0.00922	1.5223	0.01257	1.1827	0.01542		589.636	0.00274	601.46	0.00543	615.488	0.00802
0.9915	0.00982	1.5322	0.01217	1.1926	0.0122		590.532	0.00274	602.373	0.00543	616.301	0.00802
1.0107	0.01008	1.542	0.01104	1.2024	0.01367		591.428	0.00274	603.286	0.00543	617.114	0.00802
1.0299	0.01019	1.5519	0.00979	1.2123	0.01402		592.324	0.00274	604.198	0.00543	617.927	0.00802
1.0491	0.0093	1.5617	0.00917	1.2222	0.01371		593.22	0.00274	605.111	0.00543	618.74	0.00802
1.0684	0.00994	1.5716	0.00973	1.232	0.01197		594.116	0.00274	606.023	0.00543	619.552	0.00802
1.0876	0.01059	1.5815	0.0114	1.2419	0.01048		595.013	0.00274	606.936	0.00543	620.365	0.00802
1.1068	0.00994	1.5914	0.0135	1.2517	0.01086		595.909	0.00274	607.848	0.00543	621.178	0.00802
1.126	0.00883	1.6012	0.01497	1.2616	0.01046		596.805	0.00274	608.761	0.00543	621.991	0.00802
1.1452	0.01017	1.6111	0.01497	1.2715	0.01153		597.701	0.00274	609.674	0.00543	622.804	0.00802
1.1644	0.01011	1.621	0.01338	1.2814	0.01218		598.597	0.00274	610.586	0.00543	623.617	0.00802
1.1837	0.01137	1.6309	0.01092	1.2912	0.01169		599.493	0.00274	611.499	0.00543	624.43	0.00802
1.2029	0.01031	1.6408	0.0088	1.3011	0.01262		600.389	0.00274	612.411	0.00543	625.242	0.00802
1.2221	0.00923	1.6507	0.00805	1.311	0.01341		601.286	0.00274	613.324	0.00543	626.055	0.00802
1.2414	0.0087	1.6605	0.00891	1.3209	0.01263		602.182	0.00274	614.236	0.00543	626.868	0.00802
1.2606	0.00987	1.6704	0.01076	1.3308	0.01047		603.078	0.00274	615.149	0.00543	627.681	0.00802
1.2799	0.0094	1.6803	0.01247	1.3407	0.0092		603.974	0.00274	616.061	0.00543	628.494	0.00802
1.2991	0.01063	1.6902	0.01314	1.3505	0.00834		604.87	0.00274	616.974	0.00543	629.307	0.00802
1.3184	0.00922	1.7001	0.01259	1.3604	0.00675		605.766	0.00274	617.887	0.00543	630.12	0.00802
1.3376	0.00969	1.71	0.0114	1.3703	0.00727		606.662	0.00274	618.799	0.00543	630.932	0.00802
1.3569	0.01024	1.7199	0.01048	1.3802	0.01021		607.558	0.00274	619.712	0.00543	631.745	0.00802
1.3761	0.0091	1.7298	0.01048	1.3901	0.01198		608.455	0.00274	620.624	0.00543	632.558	0.00802
1.3954	0.00914	1.7398	0.01143	1.4	0.01208		609.351	0.00274	621.537	0.00543	633.371	0.00802
1.4147	0.01049	1.7497	0.01276	1.4099	0.01085		610.247	0.00274	622.449	0.00543	634.184	0.00802
1.4339	0.011	1.7596	0.01368	1.4198	0.00951		611.143	0.00274	623.362	0.00543	634.997	0.00802
1.4532	0.01115	1.7695	0.01366	1.4298	0.00794		612.039	0.00274	624.274	0.00543	635.81	0.00802
1.4725	0.0095	1.7794	0.01259	1.4397	0.00856		612.935	0.00274	625.187	0.00543	636.622	0.00802
1.4918	0.0092	1.7893	0.01081	1.4496	0.0119		613.831	0.00274	626.1	0.00543	637.435	0.00802
1.511	0.00763	1.7993	0.00885	1.4595	0.01072		614.728	0.00274	627.012	0.00543	638.248	0.00802
1.5303	0.00803	1.8092	0.00717	1.4694	0.01144		615.624	0.00274	627.925	0.00543	639.061	0.00802
1.5496	0.00863	1.8191	0.00608	1.4793	0.0106		616.52	0.00274	628.837	0.00543	639.874	0.00802
1.5689	0.01004	1.8291	0.00573	1.4893	0.01028		617.416	0.00274	629.75	0.00543	640.687	0.00802
1.5882	0.00846	1.839	0.00615	1.4992	0.01197		618.312	0.00274	630.662	0.00542	641.5	0.00802
1.6075	0.00884	1.8489	0.00725	1.5091	0.01319		619.208	0.00274	631.575	0.00542	642.312	0.00802
1.6268	0.00917	1.8589	0.00885	1.5191	0.01391		620.104	0.00274	632.488	0.00542	643.125	0.00802
1.6461	0.009	1.8688	0.01066	1.529	0.01489		621	0.00274	633.4	0.00542	643.938	0.00802
1.6654	0.00685	1.8788	0.01231	1.5389	0.01221		621.897	0.00274	634.313	0.00542	644.751	0.00802
1.6847	0.00888	1.8887	0.01348	1.5489	0.01113		622.793	0.00274	635.225	0.00542	645.564	0.00802
1.7041	0.01066	1.8987	0.01394	1.5588	0.01325		623.689	0.00274	636.138	0.00542	646.377	0.00802
1.7234	0.01	1.9086	0.01364	1.5688	0.01464		624.585	0.00274	637.05	0.00542	647.19	0.00802
1.7427	0.00994	1.9186	0.01269	1.5787	0.01199		625.481	0.00274	637.963	0.00542	648.002	0.00802
1.762	0.00856	1.9285	0.01136	1.5887	0.00765		626.377	0.00274	638.875	0.00542	648.815	0.00802
1.7814	0.00867	1.9385	0.00993	1.5986	0.00761		627.273	0.00274	639.788	0.00542	649.628	0.00802
1.8007	0.00951	1.9485	0.0087	1.6086	0.00818		628.17	0.00274	640.701	0.00542	650.441	0.00802
1.8201	0.0085	1.9584	0.00784	1.6185	0.00942		629.066	0.00274	641.613	0.00542	651.254	0.00802
1.8394	0.00698	1.9684	0.00734	1.6285	0.01033		629.962	0.00274	642.526	0.00542	652.067	0.00802
1.8587	0.00701	1.9784	0.0071	1.6385	0.01253		630.858	0.00274	643.438	0.00542	652.88	0.00802
1.8781	0.00884	1.9883	0.00698	1.6484	0.01248		631.754	0.00274	644.351	0.00542	653.692	0.00802
1.8975	0.00987	1.9983	0.00695	1.6584	0.01084		632.65	0.00274	645.263	0.00542	654.505	0.00801
1.9168	0.00778	2.0083	0.00711	1.6684	0.01113		633.546	0.00274	646.176	0.00542	655.318	0.00801
1.9362	0.00802	2.0183	0.00767	1.6783	0.0122		634.442	0.00274	647.088	0.00542	656.131	0.00801
1.9555	0.00595	2.0283	0.00876	1.6883	0.0132		635.339	0.00274	648.001	0.00542	656.944	0.00801
1.9749	0.00549	2.0382	0.01028	1.6983	0.01466		636.235	0.00274	648.914	0.00542	657.757	0.00801
1.9943	0.00597	2.0482	0.0119	1.7083	0.01444		637.131	0.00274	649.826	0.00542	658.57	0.00801
2.0137	0.00772	2.0582	0.01314	1.7183	0.01323		638.027	0.00274	650.739	0.00542	659.383	0.00801
2.0331	0.00705	2.0682	0.01358	1.7282	0.01214		638.923	0.00274	651.651	0.00542	660.195	0.00801
2.0524	0.00737	2.0782	0.01305	1.7382	0.01115		639.819	0.00274	652.564	0.00542	661.008	0.00801
2.0718	0.00526	2.0882	0.01168	1.7482	0.00923		640.715	0.00274	653.476	0.00542	661.821	0.00801
2.0912	0.00697	2.0982	0.00981	1.7582	0.00853		641.612	0.00274	654.389	0.00542	662.634	0.00801
2.1106	0.00888	2.1082	0.00791	1.7682	0.01005		642.508	0.00274	655.302	0.00542	663.447	0.00801
2.13	0.00785	2.1182	0.00639	1.7782	0.01281		643.404	0.00274	656.214	0.00542	664.26	0.00801
2.1494	0.00705	2.1282	0.00553	1.7882	0.0136		644.3	0.00274	657.127	0.00542	665.073	0.00801
2.1689	0.00882	2.1382	0.0054	1.7982	0.01438		645.196	0.00274	658.039	0.00542	665.885	0.00801
2.1883	0.00848	2.1482	0.00589	1.8082	0.01414		646.092	0.00274	658.952	0.00542	666.698	0.00801
2.2077	0.00844	2.1583	0.00669	1.8182	0.01346		646.988	0.00274	659.864	0.00542	667.511	0.00801
2.2271	0.00748	2.1683	0.00747	1.8282	0.01172		647.884	0.00274	660.777	0.00542	668.324	0.00801
2.2465	0.01028	2.1783	0.00797	1.8382	0.011		648.781	0.00274	661.689	0.00542	669.137	0.00801
2.266	0.00863	2.1883	0.00819	1.8483	0.01148		649.677	0.00274	662.602	0.00542	669.95	0.00801
2.2854	0.00968	2.1983	0.00835	1.8583	0.01412		650.573	0.00274	663.515	0.00542	670.763	0.00801
2.3048	0.01031	2.2084	0.00879	1.8683	0.01424		651.469	0.00274	664.427	0.00542	671.575	0.00801
2.3243	0.00774	2.2184	0.00965	1.8783	0.01265		652.365	0.00274	665.34	0.00542	672.388	0.00801
2.3437	0.00778	2.2284	0.01077	1.8883	0.00933		653.261	0.00274	666.252	0.00542	673.201	0.00801
2.3632	0.00804	2.2385	0.01168	1.8984	0.00918		654.157	0.00274	667.165	0.00542	674.014	0.00801
2.3826	0.00887	2.2485	0.01187	1.9084	0.00994		655.054	0.00274	668.077	0.00542	674.827	0.00801
2.4021	0.00603	2.2585	0.01114	1.9184	0.01137		655.95	0.00274	668.99	0.00542	675.64	0.00801
2.4216	0.00823	2.2686	0.00978	1.9285	0.01279		656.846	0.00274	669.902	0.00542	676.453	0.00801
2.441	0.00905	2.2786	0.00843	1.9385	0.01339		657.742	0.00274	670.815	0.00542	677.265	0.00801
2.4605	0.00884	2.2887	0.00778	1.9485	0.01021		658.638	0.00274	671.728	0.00542	678.078	0.00801
2.48	0.0098	2.2987	0.00816	1.9586	0.00722		659.534	0.00273	672.64	0.00542	678.891	0.00801
2.4995	0.01005	2.3087	0.00941	1.9686	0.00743		660.43	0.00273	673.553	0.00542	679.704	0.00801
2.519	0.00948	2.3188	0.01093	1.9787	0.00756		661.326	0.00273	674.465	0.00542	680.517	0.00801
2.5384	0.0059	2.3289	0.01206	1.9887	0.00804		662.223	0.00273	675.378	0.00542	681.33	0.00801
2.5579	0.00892	2.3389	0.01237	1.9987	0.00865		663.119	0.00273	676.29	0.00542	682.143	0.00801
2.5774	0.00846	2.349	0.01182	2.0088	0.01064		664.015	0.00273	677.203	0.00542	682.955	0.00801
2.5969	0.00926	2.359	0.01072	2.0189	0.01005		664.911	0.00273	678.116	0.00542	683.768	0.00801
2.6164	0.00709	2.3691	0.00948	2.0289	0.00985		665.807	0.00273	679.028	0.00542	684.581	0.00801
2.636	0.00643	2.3792	0.00844	2.039	0.01098		666.703	0.00273	679.941	0.00542	685.394	0.00801
2.6555	0.00917	2.3892	0.00777	2.049	0.00993		667.599	0.00273	680.853	0.00542	686.207	0.00801
2.675	0.0094	2.3993	0.00748	2.0591	0.00835		668.496	0.00273	681.766	0.00542	687.02	0.00801
2.6945	0.01031	2.4094	0.0075	2.0692	0.01126		669.392	0.00273	682.678	0.00542	687.833	0.00801
2.714	0.0104	2.4194	0.00771	2.0792	0.0125		670.288	0.00273	683.591	0.00542	688.645	0.00801
2.7336	0.009	2.4295	0.00802	2.0893	0.01085		671.184	0.00273	684.503	0.00542	689.458	0.00801
2.7531	0.00776	2.4396	0.00833	2.0994	0.01026		672.08	0.00273	685.416	0.00542	690.271	0.00801
2.7726	0.00811	2.4497	0.00861	2.1094	0.00846		672.976	0.00273	686.329	0.00542	691.084	0.00801
2.7922	0.0082	2.4597	0.00887	2.1195	0.0098		673.872	0.00273	687.241	0.00542	691.897	0.00801
2.8117	0.01117	2.4698	0.00911	2.1296	0.0115		674.768	0.00273	688.154	0.00542	692.71	0.00801
2.8313	0.00736	2.4799	0.0093	2.1397	0.01403		675.665	0.00273	689.066	0.00542	693.523	0.00801
2.8509	0.0051	2.49	0.00939	2.1497	0.01309		676.561	0.00273	689.979	0.00542	694.335	0.00801
2.8704	0.00746	2.5001	0.00927	2.1598	0.01047		677.457	0.00273	690.891	0.00542	695.148	0.00801
2.89	0.00676	2.5102	0.00892	2.1699	0.0099		678.353	0.00273	691.804	0.00542	695.961	0.00801
2.9096	0.00719	2.5203	0.00843	2.18	0.01158		679.249	0.00273	692.716	0.00542	696.774	0.00801
2.9291	0.00898	2.5304	0.00804	2.1901	0.01232		680.145	0.00273	693.629	0.00542	697.587	0.00801
2.9487	0.00877	2.5405	0.00799	2.2002	0.01041		681.041	0.00273	694.542	0.00542	698.4	0.00801
2.9683	0.01055	2.5506	0.00843	2.2103	0.01061		681.938	0.00273	695.454	0.00542	699.213	0.00801
2.9879	0.00963	2.5607	0.00929	2.2204	0.01026		682.834	0.00273	696.367	0.00542	700.025	0.00801
3.0075	0.01095	2.5708	0.01027	2.2305	0.01013		683.73	0.00273	697.279	0.00542	700.838	0.00801
3.0271	0.0124	2.5809	0.01098	2.2406	0.011		684.626	0.00273	698.192	0.00542	701.651	0.00801
3.0467	0.00964	2.591	0.01113	2.2507	0.01082		685.522	0.00273	699.104	0.00542	702.464	0.00801
3.0663	0.00785	2.6011	0.01067	2.2608	0.01063		686.418	0.00273	700.017	0.00542	703.277	0.00801
3.0859	0.00931	2.6112	0.00983	2.2709	0.01015		687.314	0.00273	700.93	0.00542	704.09	0.00801
3.1055	0.00931	2.6213	0.00898	2.281	0.01089		688.21	0.00273	701.842	0.00542	704.903	0.00801
3.1251	0.01038	2.6314	0.00851	2.2911	0.01234		689.107	0.00273	702.755	0.00542	705.715	0.00801
3.1447	0.00974	2.6416	0.00862	2.3012	0.01078		690.003	0.00273	703.667	0.00542	706.528	0.00801
3.1644	0.01054	2.6517	0.00925	2.3113	0.01161		690.899	0.00273	704.58	0.00542	707.341	0.008
3.184	0.00927	2.6618	0.01016	2.3214	0.01214		691.795	0.00273	705.492	0.00542	708.154	0.008
3.2036	0.00974	2.6719	0.01097	2.3316	0.01406		692.691	0.00273	706.405	0.00542	708.967	0.008
3.2233	0.00924	2.682	0.01136	2.3417	0.01265		693.587	0.00273	707.317	0.00542	709.78	0.008
3.2429	0.0098	2.6922	0.01116	2.3518	0.00973		694.483	0.00273	708.23	0.00542	710.593	0.008
3.2626	0.00925	2.7023	0.01038	2.3619	0.00816		695.38	0.00273	709.143	0.00542	711.405	0.008
3.2822	0.00911	2.7124	0.00916	2.372	0.01027		696.276	0.00273	710.055	0.00542	712.218	0.008
3.3019	0.00925	2.7226	0.00776	2.3822	0.01141		697.172	0.00273	710.968	0.00542	713.031	0.008
3.3215	0.00863	2.7327	0.00647	2.3923	0.01155		698.068	0.00273	711.88	0.00542	713.844	0.008
3.3412	0.00721	2.7428	0.0055	2.4024	0.01245		698.964	0.00273	712.793	0.00542	714.657	0.008
3.3609	0.00794	2.753	0.00505	2.4126	0.01333		699.86	0.00273	713.705	0.00542	715.47	0.008
3.3805	0.00885	2.7631	0.00521	2.4227	0.0122		700.756	0.00273	714.618	0.00542	716.283	0.008
3.4002	0.00881	2.7732	0.00598	2.4328	0.01101		701.652	0.00273	715.53	0.00542	717.095	0.008
3.4199	0.00651	2.7834	0.00723	2.443	0.01077		702.549	0.00273	716.443	0.00542	717.908	0.008
3.4396	0.00913	2.7935	0.00874	2.4531	0.01405		703.445	0.00273	717.356	0.00542	718.721	0.008
3.4593	0.00844	2.8037	0.0102	2.4632	0.01474		704.341	0.00273	718.268	0.00542	719.534	0.008
3.479	0.0104	2.8138	0.01135	2.4734	0.01541		705.237	0.00273	719.181	0.00542	720.347	0.008
3.4987	0.01078	2.824	0.01204	2.4835	0.01341		706.133	0.00273	720.093	0.00542	721.16	0.008
3.5184	0.00946	2.8341	0.01226	2.4937	0.01285		707.029	0.00273	721.006	0.00542	721.973	0.008
3.5381	0.00925	2.8443	0.01215	2.5038	0.01034		707.925	0.00273	721.918	0.00542	722.785	0.008
3.5578	0.00903	2.8544	0.01191	2.514	0.00744		708.822	0.00273	722.831	0.00542	723.598	0.008
3.5775	0.01234	2.8646	0.01168	2.5241	0.00788		709.718	0.00273	723.744	0.00542	724.411	0.008
3.5972	0.01065	2.8747	0.01153	2.5343	0.01071		710.614	0.00273	724.656	0.00542	725.224	0.008
3.617	0.01028	2.8849	0.01149	2.5444	0.01361		711.51	0.00273	725.569	0.00542	726.037	0.008
3.6367	0.00812	2.895	0.01156	2.5546	0.01368		712.406	0.00273	726.481	0.00542	726.85	0.008
3.6564	0.00927	2.9052	0.01174	2.5647	0.01259		713.302	0.00273	727.394	0.00542	727.663	0.008
3.6762	0.00939	2.9154	0.01201	2.5749	0.01306		714.198	0.00273	728.306	0.00542	728.476	0.008
3.6959	0.0073	2.9255	0.01227	2.585	0.01601		715.094	0.00273	729.219	0.00542	729.288	0.008
3.7156	0.00808	2.9357	0.01237	2.5952	0.01351		715.991	0.00273	730.131	0.00542	730.101	0.008
3.7354	0.00739	2.9458	0.01219	2.6054	0.01367		716.887	0.00273	731.044	0.00542	730.914	0.008
3.7552	0.00979	2.956	0.01169	2.6155	0.01429		717.783	0.00273	731.957	0.00542	731.727	0.008
3.7749	0.0098	2.9662	0.011	2.6257	0.01483		718.679	0.00273	732.869	0.00542	732.54	0.008
3.7947	0.01025	2.9763	0.01032	2.6358	0.01357		719.575	0.00273	733.782	0.00542	733.353	0.008
3.8144	0.01074	2.9865	0.00977	2.646	0.01045		720.471	0.00273	734.694	0.00542	734.166	0.008
3.8342	0.01085	2.9967	0.00932	2.6562	0.00942		721.367	0.00273	735.607	0.00542	734.978	0.008
3.854	0.00977	3.0069	0.00878	2.6663	0.00932		722.263	0.00273	736.519	0.00542	735.791	0.008
3.8738	0.00847	3.017	0.00803	2.6765	0.00812		723.16	0.00273	737.432	0.00542	736.604	0.008
3.8936	0.01162	3.0272	0.00714	2.6867	0.01112		724.056	0.00273	738.344	0.00542	737.417	0.008
3.9133	0.01067	3.0374	0.00649	2.6969	0.01028		724.952	0.00273	739.257	0.00542	738.23	0.008
3.9331	0.00786	3.0476	0.00656	2.707	0.00922		725.848	0.00273	740.17	0.00542	739.043	0.008
3.9529	0.0083	3.0577	0.00764	2.7172	0.00995		726.744	0.00273	741.082	0.00542	739.856	0.008
3.9727	0.00974	3.0679	0.00958	2.7274	0.01192		727.64	0.00273	741.995	0.00542	740.668	0.008
3.9925	0.00762	3.0781	0.01174	2.7376	0.01203		728.536	0.00273	742.907	0.00542	741.481	0.008
4.0124	0.00718	3.0883	0.01325	2.7477	0.01168		729.433	0.00273	743.82	0.00542	742.294	0.008
4.0322	0.00831	3.0984	0.01352	2.7579	0.01278		730.329	0.00273	744.732	0.00542	743.107	0.008
4.052	0.00852	3.1086	0.0125	2.7681	0.01267		731.225	0.00273	745.645	0.00542	743.92	0.008
4.0718	0.00774	3.1188	0.01081	2.7783	0.0147		732.121	0.00273	746.558	0.00542	744.733	0.008
4.0916	0.00627	3.129	0.00939	2.7884	0.01472		733.017	0.00273	747.47	0.00542	745.546	0.008
4.1115	0.00685	3.1392	0.00897	2.7986	0.01272		733.913	0.00273	748.383	0.00542	746.358	0.008
4.1313	0.00743	3.1494	0.00967	2.8088	0.01241		734.809	0.00273	749.295	0.00542	747.171	0.008
4.1511	0.00838	3.1596	0.01096	2.819	0.01064		735.705	0.00273	750.208	0.00542	747.984	0.008
4.171	0.00947	3.1697	0.01195	2.8292	0.00811		736.602	0.00273	751.12	0.00542	748.797	0.008
4.1908	0.00986	3.1799	0.01188	2.8394	0.00564		737.498	0.00273	752.033	0.00542	749.61	0.008
4.2107	0.00892	3.1901	0.01054	2.8496	0.00828		738.394	0.00273	752.945	0.00542	750.423	0.008
4.2305	0.00767	3.2003	0.00839	2.8597	0.01005		739.29	0.00273	753.858	0.00542	751.236	0.008
4.2504	0.00643	3.2105	0.00629	2.8699	0.00933		740.186	0.00273	754.771	0.00542	752.048	0.008
4.2702	0.00885	3.2207	0.00504	2.8801	0.00937		741.082	0.00273	755.683	0.00542	752.861	0.008
4.2901	0.00685	3.2309	0.00502	2.8903	0.0138		741.978	0.00273	756.596	0.00542	753.674	0.008
4.31	0.00786	3.2411	0.00603	2.9005	0.01462		742.875	0.00273	757.508	0.00542	754.487	0.008
4.3298	0.00762	3.2513	0.00747	2.9107	0.012		743.771	0.00273	758.421	0.00542	755.3	0.008
4.3497	0.0068	3.2615	0.00863	2.9209	0.01157		744.667	0.00273	759.333	0.00542	756.113	0.008
4.3696	0.00707	3.2716	0.00902	2.9311	0.012		745.563	0.00273	760.246	0.00542	756.926	0.008
4.3895	0.00783	3.2818	0.00856	2.9413	0.01105		746.459	0.00273	761.158	0.00542	757.738	0.008
4.4094	0.00881	3.292	0.00749	2.9515	0.01167		747.355	0.00273	762.071	0.00542	758.551	0.008
4.4293	0.00857	3.3022	0.00626	2.9616	0.01385		748.251	0.00273	762.984	0.00542	759.364	0.008
4.4492	0.00758	3.3124	0.00531	2.9718	0.01219		749.147	0.00273	763.896	0.00542	760.177	0.008
4.4691	0.00974	3.3226	0.00496	2.982	0.00946		750.044	0.00273	764.809	0.00542	760.99	0.008
4.489	0.01019	3.3328	0.0053	2.9922	0.00734		750.94	0.00273	765.721	0.00542	761.803	0.008
4.5089	0.0083	3.343	0.00621	3.0024	0.00646		751.836	0.00273	766.634	0.00542	762.616	0.008
4.5288	0.01026	3.3532	0.00745	3.0126	0.00763		752.732	0.00273	767.546	0.00542	763.428	0.008
4.5487	0.01044	3.3634	0.00869	3.0228	0.01041		753.628	0.00273	768.459	0.00541	764.241	0.008
4.5686	0.00995	3.3736	0.00962	3.033	0.01106		754.524	0.00273	769.372	0.00541	765.054	0.008
4.5885	0.00874	3.3838	0.01007	3.0432	0.01173		755.42	0.00273	770.284	0.00541	765.867	0.008
4.6085	0.00851	3.394	0.01002	3.0534	0.01225		756.317	0.00273	771.197	0.00541	766.68	0.008
4.6284	0.00866	3.4042	0.00959	3.0636	0.01071		757.213	0.00273	772.109	0.00541	767.493	0.008
4.6483	0.0087	3.4144	0.00897	3.0738	0.01061		758.109	0.00273	773.022	0.00541	768.306	0.008
4.6683	0.00758	3.4246	0.00831	3.084	0.01186		759.005	0.00273	773.934	0.00541	769.118	0.008
4.6882	0.00417	3.4348	0.00768	3.0942	0.01255		759.901	0.00273	774.847	0.00541	769.931	0.008
4.7082	0.00608	3.445	0.0071	3.1044	0.01142		760.797	0.00273	775.759	0.00541	770.744	0.008
4.7281	0.00803	3.4552	0.00658	3.1146	0.01064		761.693	0.00273	776.672	0.00541	771.557	0.008
4.7481	0.00731	3.4654	0.0062	3.1248	0.00982		762.589	0.00273	777.585	0.00541	772.37	0.008
4.768	0.00531	3.4756	0.00603	3.135	0.00872		763.486	0.00273	778.497	0.00541	773.183	0.008
4.788	0.00866	3.4858	0.00612	3.1452	0.00727		764.382	0.00273	779.41	0.00541	773.996	0.008
4.8079	0.00995	3.496	0.00638	3.1554	0.00839		765.278	0.00273	780.322	0.00541	774.808	0.008
4.8279	0.01012	3.5062	0.00663	3.1656	0.01162		766.174	0.00273	781.235	0.00541	775.621	0.008
4.8479	0.00969	3.5164	0.00669	3.1758	0.01123		767.07	0.00273	782.147	0.00541	776.434	0.008
4.8678	0.01031	3.5266	0.00653	3.186	0.01104		767.966	0.00273	783.06	0.00541	777.247	0.008
4.8878	0.01141	3.5368	0.00632	3.1962	0.01178		768.862	0.00273	783.972	0.00541	778.06	0.008
4.9078	0.00928	3.547	0.0063	3.2064	0.01386		769.759	0.00273	784.885	0.00541	778.873	0.008
4.9278	0.00743	3.5572	0.00666	3.2166	0.01322		770.655	0.00273	785.798	0.00541	779.686	0.008
4.9478	0.00577	3.5673	0.00733	3.2268	0.01132		771.551	0.00273	786.71	0.00541	780.499	0.008
4.9677	0.01104	3.5775	0.00801	3.237	0.0137		772.447	0.00273	787.623	0.00541	781.311	0.008
4.9877	0.01032	3.5877	0.00836	3.2472	0.0144		773.343	0.00273	788.535	0.00541	782.124	0.008
5.0077	0.00721	3.5979	0.00817	3.2573	0.01444		774.239	0.00273	789.448	0.00541	782.937	0.008
5.0277	0.00568	3.6081	0.0075	3.2675	0.01169		775.135	0.00273	790.36	0.00541	783.75	0.008
5.0477	0.00634	3.6183	0.00664	3.2777	0.00868		776.031	0.00273	791.273	0.00541	784.563	0.008
5.0677	0.00788	3.6285	0.00589	3.2879	0.00984		776.928	0.00273	792.186	0.00541	785.376	0.008
5.0877	0.0084	3.6387	0.00547	3.2981	0.01297		777.824	0.00273	793.098	0.00541	786.189	0.008
5.1078	0.00871	3.6489	0.0054	3.3083	0.01382		778.72	0.00273	794.011	0.00541	787.001	0.008
5.1278	0.00581	3.6591	0.00566	3.3185	0.01266		779.616	0.00273	794.923	0.00541	787.814	0.008
5.1478	0.00726	3.6693	0.00622	3.3287	0.01064		780.512	0.00273	795.836	0.00541	788.627	0.008
5.1678	0.00545	3.6795	0.00711	3.3389	0.01018		781.408	0.00273	796.748	0.00541	789.44	0.00799
5.1878	0.00935	3.6897	0.00829	3.3491	0.01154		782.304	0.00273	797.661	0.00541	790.253	0.00799
5.2079	0.00871	3.6999	0.00955	3.3593	0.00928		783.201	0.00273	798.573	0.00541	791.066	0.00799
5.2279	0.00694	3.71	0.01058	3.3695	0.00915		784.097	0.00273	799.486	0.00541	791.879	0.00799
5.2479	0.00727	3.7202	0.01101	3.3797	0.00998		784.993	0.00273	800.399	0.00541	792.691	0.00799
5.268	0.00927	3.7304	0.01073	3.3899	0.00758		785.889	0.00273	801.311	0.00541	793.504	0.00799
5.288	0.01133	3.7406	0.00988	3.4	0.00996		786.785	0.00273	802.224	0.00541	794.317	0.00799
5.308	0.00974	3.7508	0.00882	3.4102	0.01277		787.681	0.00273	803.136	0.00541	795.13	0.00799
5.3281	0.00749	3.761	0.00786	3.4204	0.01132		788.577	0.00273	804.049	0.00541	795.943	0.00799
5.3481	0.0072	3.7711	0.00711	3.4306	0.00988		789.473	0.00273	804.961	0.00541	796.756	0.00799
5.3682	0.00832	3.7813	0.00647	3.4408	0.00943		790.37	0.00273	805.874	0.00541	797.569	0.00799
5.3882	0.00444	3.7915	0.00586	3.451	0.00955		791.266	0.00273	806.786	0.00541	798.381	0.00799
5.4083	0.00695	3.8017	0.00535	3.4611	0.01008		792.162	0.00273	807.699	0.00541	799.194	0.00799
5.4283	0.00731	3.8119	0.00529	3.4713	0.01027		793.058	0.00273	808.612	0.00541	800.007	0.00799
5.4484	0.00837	3.822	0.00604	3.4815	0.01053		793.954	0.00273	809.524	0.00541	800.82	0.00799
5.4685	0.00898	3.8322	0.0077	3.4917	0.01157		794.85	0.00273	810.437	0.00541	801.633	0.00799
5.4885	0.00998	3.8424	0.00988	3.5019	0.01171		795.746	0.00273	811.349	0.00541	802.446	0.00799
5.5086	0.00964	3.8526	0.01182	3.512	0.01278		796.643	0.00273	812.262	0.00541	803.259	0.00799
5.5287	0.00816	3.8627	0.01277	3.5222	0.01195		797.539	0.00273	813.174	0.00541	804.071	0.00799
5.5488	0.00759	3.8729	0.01237	3.5324	0.00888		798.435	0.00273	814.087	0.00541	804.884	0.00799
5.5688	0.00904	3.8831	0.01085	3.5426	0.0075		799.331	0.00273	815	0.00541	805.697	0.00799
5.5889	0.00938	3.8932	0.0089	3.5527	0.00973		800.227	0.00273	815.912	0.00541	806.51	0.00799
5.609	0.00856	3.9034	0.00727	3.5629	0.01246		801.123	0.00273	816.825	0.00541	807.323	0.00799
5.6291	0.00756	3.9136	0.00645	3.5731	0.01232		802.019	0.00273	817.737	0.00541	808.136	0.00799
5.6492	0.00485	3.9237	0.00642	3.5832	0.00918		802.915	0.00273	818.65	0.00541	808.949	0.00799
5.6693	0.00907	3.9339	0.00681	3.5934	0.01042		803.812	0.00273	819.562	0.00541	809.761	0.00799
5.6893	0.00516	3.944	0.00715	3.6036	0.01191		804.708	0.00273	820.475	0.00541	810.574	0.00799
5.7094	0.00605	3.9542	0.00705	3.6137	0.01278		805.604	0.00273	821.387	0.00541	811.387	0.00799
5.7295	0.00744	3.9644	0.00639	3.6239	0.01187		806.5	0.00273	822.3	0.00541	812.2	0.00799
5.7496	0.00839	3.9745	0.00525	3.634	0.01065
5.7697	0.00826	3.9847	0.00392	3.6442	0.00938
5.7898	0.00877	3.9948	0.00275	3.6544	0.0085
5.8099	0.0087	4.005	0.00206	3.6645	0.00865
5.83	0.00812	4.0151	0.00209	3.6747	0.00793
5.8502	0.00637	4.0253	0.0028	3.6848	0.00894
5.8703	0.00547	4.0354	0.00387	3.695	0.0093
5.8904	0.00582	4.0455	0.00477	3.7051	0.01034
5.9105	0.00563	4.0557	0.00499	3.7153	0.01144
5.9306	0.00754	4.2826	0.00948	3.7254	0.01336
5.9507	0.00772	4.3027	0.00753	3.7355	0.01086
5.9709	0.01023	4.3228	0.00555	3.7457	0.00863
5.991	0.00935	4.3428	0.00468	3.5809	0.01047
6.0111	0.0078	4.3629	0.00514	3.6009	0.00943
6.0312	0.00666	4.383	0.00569	3.6209	0.00938
6.0514	0.00678	4.4031	0.00819	3.641	0.011
6.0715	0.00621	4.4232	0.01331	3.661	0.0078
6.0916	0.00536	4.4433	0.01112	3.681	0.00645
6.1118	0.00867	4.4633	0.00757	3.7011	0.00957
6.1319	0.008	4.4834	0.00801	3.7211	0.01685
6.152	0.00857	4.5035	0.00401	3.7412	0.01169
6.1722	0.00613	4.5236	0.00393	3.7612	0.013
6.1923	0.00737	4.5437	0.00903	3.7813	0.01218
6.2124	0.00759	4.5638	0.00942	3.8013	0.00912
6.2326	0.00854	4.5839	0.00671	3.8214	0.009
6.2527	0.0063	4.604	0.00714	3.8415	0.00614
6.2729	0.00784	4.6242	0.00884	3.8615	0.00692
6.293	0.00739	4.6443	0.00918	3.8816	0.01051
6.3132	0.00807	4.6644	0.00416	3.9017	0.01604
6.3333	0.00736	4.6845	0.00488	3.9218	0.01425
6.3535	0.00719	4.7046	0.00738	3.9418	0.01235
6.3736	0.00625	4.7247	0.0071	3.9619	0.00724
6.3938	0.00655	4.7449	0.0077	3.982	0.00947
6.4139	0.00811	4.765	0.01282	4.0021	0.01623
6.4341	0.00826	4.7851	0.00901	4.0222	0.01921
6.4543	0.00697	4.8052	0.00961	4.0423	0.01104
6.4744	0.00526	4.8254	0.01045	4.0623	0.01586
6.4946	0.00572	4.8455	0.01052	4.0824	0.01414
6.5147	0.0065	4.8656	0.01018	4.1025	0.0121
6.5349	0.00809	4.8858	0.01074	4.1226	0.0054
6.555	0.00568	4.9059	0.01295	4.1427	0.0023
6.5752	0.00925	4.926	0.01351	4.1628	0.01315
6.5954	0.01058	4.9462	0.01092	4.1829	0.02024
6.6155	0.00948	4.9663	0.00954	4.203	0.01641
6.6357	0.01	4.9864	0.00892	4.2232	0.01313
6.6559	0.01057	5.0066	0.00572	4.2433	0.01316
6.676	0.01128	5.0267	0.0099	4.2634	0.01428
6.6962	0.00684	5.0469	0.00815	4.2835	0.01
6.7164	0.00585	5.067	0.00858	4.3036	0.01051
6.7365	0.00648	5.0872	0.01281	4.3237	0.00971
6.7567	0.00475	5.1073	0.01421	4.3439	0.01056
6.7769	0.00625	5.1275	0.01082	4.364	0.00831
6.797	0.00643	5.1476	0.01104	4.3841	0.00671
6.8172	0.00651	5.1678	0.0119	4.4042	0.01318
6.8374	0.00368	5.1879	0.01024	4.4244	0.01465
6.8575	0.0079	5.2081	0.01043	4.4445	0.01673
6.8777	0.00785	5.2283	0.00833	4.4646	0.01798
6.8979	0.00657	5.2484	0.00486	4.4848	0.0128
6.918	0.00562	5.2686	0.00655	4.5049	0.00933
6.9382	0.00766	5.2887	0.0082	4.525	0.01129
6.9584	0.00758	5.3089	0.00917	4.5452	0.01148
6.9785	0.00918	5.329	0.01287	4.5653	0.0098
6.9987	0.00578	5.3492	0.01287	4.5854	0.0097
7.0189	0.00636	5.3694	0.0102	4.6056	0.01142
7.039	0.00391	5.3895	0.00624	4.6257	0.00635
7.0592	0.00694	5.4097	0.00566	4.6459	0.0108
7.0794	0.00637	5.4299	0.00356	4.666	0.00753
7.0995	0.00419	5.45	0.00216	4.6862	0.01408
7.1197	0.00518	5.4702	0.00384	4.7063	0.01383
7.1399	0.00466	5.4904	0.00693	4.7265	0.00908
7.16	0.00611	5.5105	0.00848	4.7466	0.0065
7.1802	0.00709	5.5307	0.00492	4.7668	0.01177
7.2004	0.00659	5.5509	0.00505	4.7869	0.01214
7.2205	0.00776	5.571	0.00706	4.8071	0.00563
7.2407	0.00855	5.5912	0.01153	4.8273	0.00683
7.2547	0.0058	5.6114	0.00506	4.8474	0.00524
7.2944	0.00616	5.6315	0.00723	4.8676	0.00465
7.334	0.00563	5.6517	0.00814	4.8877	0.00547
7.3737	0.00644	5.6719	0.01103	4.9079	0.00402
7.4134	0.0081	5.692	0.0084	4.928	0.000837
7.4531	0.00697	5.7122	0.00572	4.9482	0.00525
7.4928	0.00771	5.7324	0.0061	4.9684	0.01158
7.5325	0.0061	5.7525	0.00696	4.9885	0.01112
7.5723	0.00512	5.7727	0.00692	5.0087	0.00423
7.612	0.00381	5.7929	0.00998	5.0289	0.00553
7.6517	0.00486	5.813	0.01218	5.049	0.01226
7.6914	0.00624	5.8332	0.00892	5.0692	0.01096
7.7311	0.00616	5.8534	0.00535	5.0894	0.01495
7.7708	0.00758	5.8735	0.00816	5.1095	0.01036
7.8106	0.00773	5.8937	0.00797	5.1297	0.01606
7.8503	0.00732	5.9139	0.00846	5.1499	0.01453
7.89	0.00645	5.934	0.00778	5.17	0.01489
7.9298	0.00651	5.9542	0.00864	5.1902	0.01076
7.9695	0.00674	5.9744	0.00666	5.2104	0.00807
8.0092	0.0073	5.9945	0.00732	5.2305	0.00279
8.049	0.00572	6.0147	0.00996	5.2507	0.00739
8.0887	0.00635	6.0349	0.01089	5.2709	0.00736
8.1285	0.01031	6.055	0.01108	5.291	0.00981
8.1682	0.00898	6.0752	0.00895	5.3112	0.0079
8.2079	0.008	6.0953	0.00868	5.3314	0.00818
8.2477	0.0068	6.1155	0.00905	5.3515	0.00748
8.2875	0.00627	6.1357	0.00817	5.3717	0.01584
8.3272	0.00498	6.1558	0.00758	5.3919	0.00972
8.367	0.00536	6.176	0.01242	5.412	0.00808
8.4067	0.00605	6.1961	0.00828	5.4322	0.01421
8.4465	0.0062	6.2163	0.00644	5.4524	0.01074
8.4863	0.0051	6.2364	0.00738	5.4725	0.01196
8.526	0.00506	6.2566	0.00752	5.4927	0.00818
8.5658	0.00507	6.2767	0.01035	5.5129	0.01034
8.6056	0.00716	6.2969	0.01032	5.533	0.01052
8.6453	0.00725	6.317	0.01096	5.5532	0.00978
8.6851	0.00448	6.3372	0.00596	5.5734	0.01383
8.7249	0.0039	6.3573	0.00568	5.5935	0.01414
8.7647	0.0035	6.3775	0.0086	5.6137	0.01152
8.8045	0.00428	6.3976	0.0117	5.6339	0.00435
8.8443	0.0055	6.4177	0.00794	5.654	0.00668
8.884	0.00865	6.4379	0.00863	5.6742	0.01278
8.9238	0.00897	6.458	0.00566	5.6943	0.01961
8.9636	0.0067	6.4781	0.00465	5.7145	0.01054
9.0034	0.00614	6.4983	0.00673	5.7347	0.01674
9.0432	0.00573	6.5184	0.01273	5.7548	0.0175
9.083	0.00535	6.5385	0.00825	5.775	0.01689
9.1228	0.00691	6.624	0.00752	5.7951	0.01154
9.1626	0.00476	6.6636	0.00924	5.8153	0.01258
9.2024	0.00442	6.7033	0.0084	5.8354	0.01072
9.2423	0.0059	6.7429	0.00958	5.8556	0.00895
9.2821	0.00675	6.7826	0.00714	5.8757	0.01235
9.3219	0.00863	6.8222	0.00667	5.8959	0.01498
9.3617	0.00974	6.8619	0.00316	5.916	0.01098
9.4015	0.00698	6.9016	0.00366	5.9362	0.01047
9.4413	0.00491	6.9412	0.0065	5.9563	0.01332
9.4811	0.00584	6.9809	0.00746	5.9765	0.01264
9.521	0.00677	7.0206	0.0092	5.9966	0.01187
9.5608	0.00625	7.0603	0.00808	6.0167	0.00947
9.6006	0.00623	7.0999	0.00996	6.0369	0.00898
9.6405	0.00713	7.1396	0.00738	6.057	0.00903
9.6803	0.00693	7.1793	0.00701	6.0771	0.00575
9.7201	0.00518	7.219	0.00696	6.0973	0.00807
9.76	0.00482	7.2587	0.00688	6.1174	0.01448
9.7998	0.00453	7.2984	0.00863	6.1375	0.02017
9.8396	0.00352	7.338	0.00704	6.1576	0.01477
9.8795	0.00617	7.3777	0.01	6.1778	0.01171
9.9193	0.00575	7.4174	0.00911	6.1637	0.00902
9.9592	0.00573	7.4571	0.00569	6.2033	0.01283
9.999	0.00648	7.4968	0.00484	6.2429	0.01188
10.0389	0.00646	7.5365	0.00666	6.2825	0.01366
10.0787	0.00614	7.5763	0.00895	6.3222	0.01554
10.1186	0.00564	7.616	0.00684	6.3618	0.01312
10.1584	0.00621	7.6557	0.00561	6.4014	0.01128
10.1983	0.00701	7.6954	0.00847	6.4411	0.01145
10.2381	0.00789	7.7351	0.00945	6.4807	0.01499
10.278	0.00883	7.7748	0.00809	6.5203	0.01685
10.3178	0.00902	7.8146	0.00998	6.56	0.01751
10.3577	0.00695	7.8543	0.01022	6.5996	0.01426
10.3976	0.00642	7.894	0.01046	6.6393	0.01628
10.4374	0.00523	7.9338	0.00665	6.6789	0.01468
10.4773	0.00477	7.9735	0.00581	6.7186	0.01797
10.5172	0.00632	8.0132	0.00785	6.7582	0.01689
10.557	0.00684	8.053	0.00518	6.7979	0.00898
10.5969	0.00537	8.0927	0.00588	6.8376	0.00669
10.6368	0.00484	8.1325	0.0081	6.8772	0.0109
10.6766	0.00542	8.1722	0.00802	6.9169	0.01396
10.7165	0.00547	8.2119	0.01192	6.9566	0.00994
10.7564	0.00446	8.2517	0.00919	6.9963	0.0095
10.7963	0.00572	8.2915	0.0064	7.0359	0.01121
10.8362	0.00441	8.3312	0.00498	7.0756	0.00924
10.876	0.00367	8.371	0.00807	7.1153	0.01106
10.9159	0.00478	8.4107	0.00893	7.155	0.01094
10.9558	0.00509	8.4505	0.0089	7.1947	0.01207
10.9957	0.00429	8.4903	0.01141	7.2344	0.01676
11.0356	0.00806	8.53	0.01144	7.274	0.00988
11.0755	0.00795	8.5698	0.00925	7.3137	0.00923
11.1153	0.00672	8.6096	0.00758	7.3534	0.012
11.1552	0.00556	8.6493	0.00496	7.3931	0.01204
11.1951	0.00556	8.6891	0.00586	7.4328	0.01193
11.235	0.00647	8.7289	0.00844	7.4725	0.00901
11.2749	0.00794	8.7687	0.00944	7.5123	0.01266
11.3148	0.00756	8.8085	0.00921	7.552	0.01534
11.3547	0.00534	8.8483	0.00748	7.5917	0.01148
11.3946	0.00524	8.888	0.00802	7.6314	0.01127
11.4345	0.00455	8.9278	0.00905	7.6711	0.00716
11.4744	0.00517	8.9676	0.00883	7.7108	0.00741
11.5143	0.00723	9.0074	0.00995	7.7506	0.00726
11.5542	0.00702	9.0472	0.00761	7.7903	0.00937
11.5941	0.00508	9.087	0.00677	7.83	0.00809
11.634	0.00433	9.1268	0.00868	7.8698	0.01128
11.6739	0.00484	9.1666	0.00532	7.9095	0.00731
11.7138	0.00529	9.2064	0.00571	7.9492	0.00728
11.7537	0.00405	9.2463	0.00809	7.989	0.00814
11.7936	0.00264	9.2861	0.00758	8.0287	0.0102
11.8335	0.00253	9.3259	0.00857	8.0685	0.01087
11.8734	0.00379	9.3657	0.00912	8.1082	0.01301
11.9133	0.00511	9.4055	0.00882	8.1479	0.01503
11.9532	0.00544	9.4453	0.00902	8.1877	0.01292
11.9932	0.00555	9.4851	0.00928	8.2275	0.00972
12.0331	0.00618	9.525	0.01233	8.2672	0.01011
12.073	0.00917	9.5648	0.00982	8.307	0.01414
12.1129	0.00848	9.6046	0.00591	8.3467	0.00803
12.1528	0.00653	9.6445	0.00398	8.3865	0.0042
12.1927	0.00649	9.6843	0.00729	8.4263	0.00621
12.2326	0.0053	9.7241	0.00786	8.466	0.01277
12.2725	0.00644	9.764	0.01007	8.5058	0.01202
12.3124	0.00606	9.8038	0.00755	8.5456	0.01127
12.3524	0.00445	9.8436	0.00723	8.5853	0.00927
12.3923	0.00431	9.8835	0.00667	8.6251	0.00921
12.4322	0.00705	9.9233	0.00176	8.6649	0.00752
12.4721	0.00639	9.9632	0.000111	8.7047	0.00518
12.4263	0.00643	10.003	0.00565	8.7445	0.000247
12.6277	0.00603	10.0429	0.00722	8.7843	0.00655
12.8291	0.00637	10.0827	0.00454	8.824	0.00797
13.0304	0.00703	10.1226	0.00843	8.8638	0.00543
13.2317	0.00662	10.1624	0.00793	8.9036	0.0101
13.4328	0.00564	10.2023	0.00844	8.9434	0.01102
13.6339	0.005	10.2421	0.0086	8.9832	0.0094
13.835	0.00497	10.282	0.00653	9.023	0.00917
14.036	0.00514	10.3218	0.00549	9.0628	0.01263
14.2369	0.00439	10.3617	0.00318	9.1026	0.00719
14.4377	0.00465	10.4016	0.00471	9.1424	0.00234
14.6385	0.00459	10.4414	0.00557	9.1823	0.00668
14.8392	0.00407	10.4813	0.0076	9.2221	0.00534
15.0398	0.00525	10.5212	0.00547	9.2619	0.0011
15.2404	0.00541	10.561	0.00666	9.3017	0.00583
15.4409	0.00656	10.6009	0.00728	9.3415	0.01075
15.6413	0.00601	10.6408	0.00472	9.3813	0.01149
15.8417	0.00598	10.6806	0.00424	9.4211	0.01226
16.042	0.00496	10.7205	0.00293	9.461	0.0105
16.2422	0.00438	10.7604	0.000605	9.5008	0.00678
16.4424	0.00444	10.8003	0.00434	9.5406	0.00823
16.6425	0.00521	10.8402	0.00754	9.5805	0.0085
16.8426	0.00558	10.88	0.00958	9.6203	0.00672
17.0426	0.00562	10.9199	0.0064	9.6601	0.00269
17.2425	0.00559	10.9598	0.00565	9.7	0.00319
17.4423	0.00606	10.9997	0.00772	9.7398	0.000311
17.6421	0.00598	11.0396	0.0081	9.7796	0.00264
17.8419	0.00473	11.0795	0.0045	9.8195	0.00316
18.0415	0.00541	11.1193	0.00447	9.8593	0.00883
18.2412	0.00528	11.1592	0.0085	9.8992	0.01006
18.4407	0.00528	11.1991	0.00765	9.939	0.01172
18.6402	0.00428	11.239	0.00976	9.9789	0.00832
18.8396	0.00481	11.2789	0.00975	10.0187	0.00931
19.039	0.00432	11.3188	0.00936	10.0586	0.00777
19.2383	0.00446	11.3587	0.00814	10.0984	0.00671
19.4376	0.0057	11.3986	0.00595	10.1383	0.01358
19.6368	0.00503	11.4385	0.00603	10.1781	0.00924
19.8359	0.00524	11.4784	0.00836	10.218	0.00834
20.035	0.00447	11.5183	0.00846	10.2578	0.00991
20.234	0.00452	11.5582	0.00736	10.2977	0.00664
20.4329	0.00498	11.5981	0.00976	10.3376	0.0102
20.6318	0.00568	11.638	0.00851	10.3774	0.00664
20.8306	0.00623	11.6779	0.0081	10.4173	0.00289
21.0294	0.00575	11.7178	0.0097	10.4572	0.00514
21.2281	0.00608	11.7577	0.01035	10.497	0.0084
21.4268	0.00557	11.7976	0.01124	10.5369	0.01063
21.6254	0.00404	11.8375	0.01009	10.5768	0.01581
21.824	0.00321	11.8774	0.00783	10.6166	0.01412
22.0224	0.00395	11.9173	0.01197	10.6565	0.01197
22.2209	0.00478	11.9572	0.01008	10.6964	0.0075
22.4193	0.00524	11.9972	0.00925	10.7363	0.00768
22.6176	0.00374	12.0371	0.00688	10.7762	0.00619
22.8158	0.00405	12.077	0.00365	10.816	0.0114
23.0141	0.00472	12.1169	0.00479	10.8559	0.01161
23.2122	0.00544	12.1568	0.00583	10.8958	0.01336
23.4103	0.00624	12.1967	0.00843	10.9357	0.00884
23.6084	0.00582	12.2366	0.00854	10.9756	0.01014
23.8064	0.00441	12.2765	0.00645	11.0155	0.01267
24.0043	0.00474	12.3164	0.00751	11.0553	0.01278
24.2022	0.0052	12.3564	0.00633	11.0952	0.01446
24.4	0.0059	12.3963	0.0054	11.1351	0.0132
24.5978	0.00577	12.4362	0.00584	11.175	0.0144
24.7956	0.00503	12.4761	0.00468	11.2149	0.00566
24.9932	0.00315	12.516	0.00521	11.2548	0.00743
25.1909	0.00408	12.5559	0.00534	11.2947	0.01079
25.3885	0.00392	12.5958	0.00924	11.3346	0.0095
25.586	0.00504	12.6358	0.01061	11.3745	0.00886
25.7835	0.00552	12.6757	0.01011	11.4144	0.00855
25.9809	0.00442	12.7156	0.01057	11.4543	0.00792
26.1783	0.00439	12.7555	0.0111	11.4942	0.00611
26.3756	0.00472	12.7954	0.01003	11.5341	0.00802
26.5729	0.00514	12.8353	0.00871	11.574	0.00868
26.7701	0.00499	12.8753	0.00818	11.6139	0.00776
26.9673	0.00546	12.9152	0.00756	11.6538	0.00497
27.1644	0.00566	12.9551	0.00578	11.6937	0.00467
27.3615	0.00575	12.995	0.00699	11.7336	0.00566
27.5585	0.00484	13.0349	0.00445	11.7735	0.00691
27.7555	0.00426	13.0748	0.00559	11.8134	0.00839
27.9524	0.00452	13.1148	0.0062	11.8533	0.00537
28.1493	0.00491	13.1547	0.00353	11.8932	0.0095
28.3461	0.00483	13.1946	0.00626	11.9332	0.01368
28.5429	0.00423	13.2345	0.00838	11.9731	0.01448
28.7397	0.00437	13.2744	0.01019	12.013	0.01837
28.9364	0.00494	13.3143	0.00895	12.0529	0.01712
29.133	0.00485	13.3542	0.00559	12.0928	0.01541
29.3296	0.00428	13.3941	0.00329	12.1327	0.01562
29.5262	0.00404	13.4341	0.0075	12.1726	0.00855
29.7227	0.00432	13.474	0.00523	12.2125	0.00815
29.9192	0.00441	13.5139	0.00543	12.2524	0.01
30.1156	0.00344	13.5538	0.00521	12.2924	0.00947
30.312	0.00477	13.5937	0.00413	12.3323	0.00591
30.5084	0.00506	13.6336	0.00665	12.3722	0.0053
30.7047	0.00497	13.6735	0.00727	12.4121	0.0097
30.9009	0.00529	13.7134	0.00714	12.452	0.01292
31.0971	0.00413	13.7533	0.00745	12.4919	0.01267
31.2933	0.00393	13.7932	0.00895	12.5318	0.01602
31.4894	0.00376	13.8331	0.0061	12.5718	0.01321
31.6855	0.00452	13.8731	0.00557	12.6117	0.00833
31.8816	0.00522	13.913	0.00519	12.6516	0.01205
32.0776	0.00493	13.9529	0.00444	12.6915	0.01336
32.2735	0.00459	13.9928	0.00342	12.7314	0.00953
32.4695	0.00454	14.0327	0.00355	12.7713	0.00667
32.6653	0.00503	14.0726	0.00482	12.8113	0.00794
32.8612	0.00416	14.1125	0.00822	12.8512	0.01092
33.057	0.00372	14.1524	0.01058	12.8911	0.01225
33.2527	0.00414	14.1808	0.00545	12.931	0.0108
33.4485	0.00372	14.3835	0.00549	12.9709	0.01302
33.6442	0.00453	14.5861	0.0071	13.0108	0.01316
33.8398	0.00486	14.7886	0.00694	13.0508	0.01676
34.0354	0.00459	14.991	0.00715	13.0907	0.01699
34.231	0.00472	15.1934	0.00724	13.1306	0.01827
34.4265	0.00432	15.3957	0.0061	13.1705	0.01517
34.622	0.00421	15.5979	0.00497	13.2104	0.01284
34.8175	0.00345	15.8001	0.00642	13.2503	0.01416
35.0129	0.00372	16.0022	0.00532	13.2902	0.01495
35.2083	0.00346	16.2042	0.00574	13.3301	0.01188
35.4036	0.00368	16.4061	0.00661	13.3701	0.01122
35.5989	0.00474	16.608	0.00566	13.41	0.01063
35.7942	0.00494	16.8098	0.00685	13.4499	0.01466
35.9894	0.00462	17.0115	0.0078	13.4898	0.00933
36.1846	0.00416	17.2132	0.00724	13.5297	0.00942
36.3798	0.00436	17.4148	0.00674	13.5696	0.0101
36.575	0.00571	17.6163	0.00626	13.6095	0.01002
36.7701	0.00594	17.8177	0.00571	13.6494	0.01088
36.9651	0.00498	18.0191	0.00587	13.6893	0.00812
37.1602	0.00429	18.2204	0.00615	13.7292	0.0039
37.3552	0.00419	18.4217	0.00568	13.7691	0.00187
37.5501	0.00394	18.6228	0.00576	13.8091	0.00878
37.7451	0.00408	18.8239	0.00583	13.849	0.00915
37.94	0.00436	19.025	0.00677	13.8889	0.01109
38.1349	0.00397	19.226	0.00855	13.9288	0.00918
38.3297	0.00346	19.4269	0.00922	13.9687	0.01138
38.5245	0.00415	19.6277	0.00763	14.0086	0.01025
38.7193	0.00467	19.8285	0.0069	14.0485	0.00913
38.9141	0.00497	20.0292	0.00634	14.0884	0.01013
39.1088	0.00389	20.2298	0.00632	14.2369	0.00825
39.3035	0.00465	20.4304	0.00612	14.4377	0.01096
39.4981	0.00379	20.6309	0.00596	14.6385	0.01098
39.6928	0.00402	20.8313	0.00557	14.8392	0.01147
39.8874	0.00473	21.0317	0.00596	15.0398	0.00946
40.082	0.00364	21.232	0.0066	15.2404	0.00763
40.2765	0.00417	21.4322	0.00624	15.4409	0.00762
40.471	0.0045	21.6324	0.00696	15.6413	0.01135
40.6655	0.00402	21.8325	0.00713	15.8417	0.01252
40.86	0.00534	22.0326	0.00596	16.042	0.01159
41.0544	0.00402	22.2326	0.00544	16.2422	0.00897
41.2488	0.00324	22.4325	0.00528	16.4424	0.00937
41.4432	0.00423	22.6323	0.00511	16.6425	0.0109
41.6375	0.00477	22.8321	0.00644	16.8426	0.01003
41.8319	0.00433	23.0319	0.00628	17.0426	0.00998
42.0262	0.00443	23.2315	0.00551	17.2425	0.0108
42.2204	0.0042	23.4312	0.00613	17.4423	0.00782
42.4147	0.00346	23.6307	0.00614	17.6421	0.0084
42.6089	0.00329	23.8302	0.0067	17.8419	0.00888
42.8031	0.00346	24.0296	0.00566	18.0415	0.00678
42.9973	0.00491	24.229	0.00584	18.2412	0.00911
43.1914	0.00553	24.4283	0.00505	18.4407	0.00986
43.3856	0.00472	24.6276	0.00451	18.6402	0.00736
43.5797	0.00334	24.8268	0.00547	18.8396	0.0085
43.7738	0.00315	25.0259	0.00552	19.039	0.00935
43.9678	0.00413	25.225	0.0058	19.2383	0.01019
44.1619	0.00397	25.424	0.0067	19.4376	0.00871
44.3559	0.00317	25.6229	0.00638	19.6368	0.00878
44.5499	0.00413	25.8218	0.00545	19.8359	0.0069
44.7439	0.0043	26.0206	0.00648	20.035	0.00896
44.9378	0.00352	26.2194	0.00692	20.234	0.00852
45.1317	0.00425	26.4181	0.00756	20.4329	0.00926
45.3256	0.00425	26.6168	0.00792	20.6318	0.01004
45.5195	0.00422	26.8154	0.0056	20.8306	0.01005
45.7134	0.00386	27.014	0.00544	21.0294	0.0086
45.9073	0.00253	27.2124	0.00426	21.2281	0.00935
46.1011	0.00316	27.4109	0.00416	21.4268	0.0105
46.2949	0.00414	27.6093	0.00642	21.6254	0.01046
46.4887	0.00401	27.8076	0.00664	21.824	0.01132
46.6825	0.00462	28.0058	0.00629	22.0224	0.00962
46.8763	0.0047	28.2041	0.00505	22.2209	0.00923
47.07	0.00458	28.4022	0.00451	22.4193	0.01117
47.2637	0.00407	28.6003	0.00538	22.6176	0.0112
47.4575	0.00422	28.7984	0.00588	22.8158	0.01131
47.6511	0.00462	28.9964	0.00604	23.0141	0.01048
47.8448	0.00387	29.1943	0.00596	23.2122	0.00897
48.0385	0.00361	29.3922	0.00611	23.4103	0.00833
48.2321	0.00464	29.59	0.00637	23.6084	0.00916
48.4258	0.00468	29.7878	0.00695	23.8064	0.00899
48.6194	0.00463	29.9856	0.00722	24.0043	0.01061
48.813	0.00395	30.1832	0.00781	24.2022	0.01148
49.0066	0.00503	30.3809	0.00654	24.4	0.00971
49.2002	0.00424	30.5785	0.00556	24.5978	0.00987
49.3937	0.00459	30.776	0.00581	24.7956	0.00951
49.5873	0.0037	30.9735	0.00734	24.9932	0.00962
49.7808	0.00405	31.1709	0.00867	25.1909	0.00735
49.9743	0.00307	31.3683	0.00901	25.3885	0.00726
50.1678	0.00294	31.5656	0.00767	25.586	0.00791
50.3614	0.00397	31.7629	0.00744	25.7835	0.00949
50.5548	0.0039	31.9601	0.00568	25.9809	0.0101
50.7483	0.00395	32.1573	0.00581	26.1783	0.0108
50.9418	0.00343	32.3544	0.00594	26.3756	0.01145
51.1352	0.0041	32.5515	0.00672	26.5729	0.01053
51.3287	0.00371	32.7485	0.00584	26.7701	0.00864
51.5221	0.00368	32.9455	0.00555	26.9673	0.00932
51.7155	0.00423	33.1424	0.00467	27.1644	0.01015
51.909	0.00375	33.3393	0.00514	27.3615	0.0093
52.1024	0.00382	33.5361	0.00544	27.5585	0.01019
52.2958	0.00496	33.7329	0.00469	27.7555	0.00989
52.4892	0.00452	33.9297	0.00458	27.9524	0.00896
52.6825	0.00509	34.1264	0.00531	28.1493	0.00951
52.8759	0.00433	34.323	0.0059	28.3461	0.01232
53.0693	0.00461	34.5196	0.00672	28.5429	0.01055
53.2626	0.00448	34.7162	0.00655	28.7397	0.00914
53.456	0.00412	34.9127	0.00631	28.9364	0.01061
53.6494	0.00443	35.1092	0.00543	29.133	0.01022
53.8427	0.00394	35.3056	0.00693	29.3296	0.01042
54.036	0.00388	35.502	0.00593	29.5262	0.01076
54.2293	0.00341	35.6984	0.00552	29.7227	0.01107
54.4227	0.00397	35.8947	0.00606	29.9192	0.01044
54.616	0.00391	36.0909	0.00644	30.1156	0.00897
54.8093	0.00415	36.2871	0.00502	30.312	0.00886
55.0026	0.00368	36.4833	0.00483	30.5084	0.00814
55.1959	0.00384	36.6794	0.00512	30.7047	0.00695
55.3892	0.00342	36.8755	0.00532	30.9009	0.00767
55.5825	0.00401	37.0716	0.00622	31.0971	0.00842
55.7758	0.00498	37.2676	0.007	31.2933	0.01061
55.9691	0.00524	37.4635	0.00637	31.4894	0.01141
56.1624	0.0037	37.6595	0.00564	31.6855	0.01176
56.3557	0.0036	37.8553	0.00569	31.8816	0.01113
56.549	0.00335	38.0512	0.00494	32.0776	0.00801
56.7423	0.00394	38.247	0.00638	32.2735	0.00571
56.9356	0.00455	38.4427	0.00705	32.4695	0.00632
57.1289	0.00382	38.6385	0.0065	32.6653	0.00764
57.3222	0.00366	38.8342	0.00662	32.8612	0.00772
57.5155	0.00238	39.0298	0.00572	33.057	0.00967
57.7088	0.00215	39.2254	0.00587	33.2527	0.01193
57.9021	0.00324	39.421	0.00488	33.4485	0.0103
58.0954	0.00297	39.6165	0.00572	33.6442	0.00971
58.2887	0.00287	39.812	0.00702	33.8398	0.00897
58.482	0.00262	40.0075	0.00674	34.0354	0.00977
58.6753	0.0029	40.2029	0.00606	34.231	0.00941
58.8686	0.0027	40.3983	0.00585	34.4265	0.00862
59.0619	0.00285	40.5936	0.00551	34.622	0.01024
59.2552	0.00347	40.7889	0.00561	34.8175	0.01106
59.4485	0.00378	40.9842	0.0047	35.0129	0.01075
59.6419	0.00388	41.1794	0.00523	35.2083	0.01024
59.8352	0.00297	41.3746	0.00562	35.4036	0.01177
60.0285	0.00385	41.5698	0.00595	35.5989	0.01058
60.2218	0.00562	41.765	0.00665	35.7942	0.01
60.4152	0.00511	41.9601	0.00734	35.9894	0.01033
60.6085	0.00446	42.1551	0.00588	36.1846	0.01067
60.8019	0.00449	42.3502	0.00525	36.3798	0.01265
60.9952	0.00438	42.5452	0.00558	36.575	0.01158
61.1886	0.00443	42.7401	0.00533	36.7701	0.00991
61.3819	0.00361	42.9351	0.00488	36.9651	0.01091
61.5753	0.0035	43.13	0.0046	37.1602	0.01114
61.7687	0.00344	43.3249	0.00573	37.3552	0.01183
61.9621	0.00401	43.5197	0.00627	37.5501	0.01064
62.1555	0.00452	43.7145	0.00659	37.7451	0.01082
62.3489	0.00442	43.9093	0.00555	37.94	0.01022
62.5423	0.0035	44.1041	0.00528	38.1349	0.01091
62.7357	0.00368	44.2988	0.00601	38.3297	0.01033
62.9292	0.00395	44.4935	0.00641	38.5245	0.00843
63.1226	0.00482	44.6881	0.00576	38.7193	0.00977
63.3161	0.0041	44.8828	0.00502	38.9141	0.01137
63.5096	0.00405	45.0774	0.00516	39.1088	0.01118
63.703	0.00397	45.272	0.00686	39.3035	0.01226
63.8965	0.00427	45.4665	0.00736	39.4981	0.01023
64.09	0.00428	45.661	0.00688	39.6928	0.00736
64.2835	0.00373	45.8555	0.00644	39.8874	0.0074
64.4771	0.00461	46.05	0.00622	40.082	0.01038
64.6706	0.00486	46.2444	0.0063	40.2765	0.01111
64.8642	0.00431	46.4388	0.00596	40.471	0.01043
65.0577	0.00468	46.6332	0.00686	40.6655	0.00923
65.2513	0.00344	46.8275	0.00661	40.86	0.00881
65.4449	0.00283	47.0219	0.00461	41.0544	0.01022
65.6385	0.00374	47.2162	0.00408	41.2488	0.01392
65.8322	0.00247	47.4104	0.00633	41.4432	0.015
66.0258	0.00225	47.6047	0.00718	41.6375	0.01171
66.2195	0.00268	47.7989	0.00716	41.8319	0.00696
66.4131	0.00412	47.9931	0.00576	42.0262	0.00878
66.6068	0.00445	48.1873	0.00625	42.2204	0.00952
66.8005	0.00434	48.3814	0.00681	42.4147	0.00932
66.9943	0.00402	48.5756	0.00516	42.6089	0.00962
67.188	0.0036	48.7697	0.0046	42.8031	0.00853
67.3818	0.00422	48.9638	0.00527	42.9973	0.00965
67.5755	0.00444	49.1578	0.00641	43.1914	0.00907
67.7693	0.00365	49.3519	0.0063	43.3856	0.01059
67.9631	0.00395	49.5459	0.00731	43.5797	0.01042
68.157	0.00358	49.7399	0.00668	43.7738	0.00944
68.3508	0.00365	49.9339	0.00698	43.9678	0.00881
68.5447	0.0023	50.1278	0.00715	44.1619	0.0122
68.7386	0.00244	50.3217	0.00659	44.3559	0.01207
68.9325	0.00258	50.5156	0.00796	44.5499	0.01146
69.1264	0.00334	50.7095	0.00783	44.7439	0.01031
69.3204	0.00414	50.9034	0.00597	44.9378	0.00967
69.5144	0.00368	51.0973	0.00551	45.1317	0.00802
69.7084	0.00355	51.2911	0.00375	45.3256	0.00771
69.9024	0.00303	51.4849	0.00572	45.5195	0.00611
70.0964	0.00235	51.6787	0.00675	45.7134	0.00554
70.2905	0.00351	51.8725	0.00674	45.9073	0.00736
70.4846	0.00375	52.0663	0.00755	46.1011	0.00736
70.6787	0.00472	52.26	0.00782	46.2949	0.01095
70.8728	0.00472	52.4537	0.00708	46.4887	0.01051
71.067	0.00403	52.6475	0.00526	46.6825	0.0111
71.2612	0.00394	52.8411	0.00622	46.8763	0.01107
71.4554	0.00458	53.0348	0.00643	47.07	0.00979
71.6497	0.00296	53.2285	0.00774	47.2637	0.01062
71.8439	0.00367	53.4221	0.00809	47.4575	0.01036
72.0382	0.00386	53.6158	0.00783	47.6511	0.01171
72.2325	0.00387	53.8094	0.00721	47.8448	0.01057
72.4269	0.00441	54.003	0.00617	48.0385	0.00916
72.6212	0.00353	54.1966	0.00522	48.2321	0.01031
72.8156	0.00428	54.3902	0.00487	48.4258	0.0112
73.01	0.00358	54.5837	0.00486	48.6194	0.00917
73.2045	0.00329	54.7773	0.00457	48.813	0.0089
73.399	0.00341	54.9708	0.00531	49.0066	0.00903
73.5935	0.00323	55.1643	0.00612	49.2002	0.00642
73.788	0.00355	55.3578	0.00563	49.3937	0.00707
73.9826	0.00252	55.5514	0.00548	49.5873	0.01083
74.1772	0.0025	55.7448	0.00449	49.7808	0.01144
74.3718	0.00249	55.9383	0.0054	49.9743	0.0098
74.5665	0.00354	56.1318	0.00604	50.1678	0.00758
74.7612	0.00328	56.3252	0.00604	50.3614	0.00831
74.9559	0.00314	56.5187	0.00612	50.5548	0.01054
75.1507	0.00278	56.7121	0.00605	50.7483	0.01093
75.3455	0.00362	56.9055	0.00547	50.9418	0.00842
75.5403	0.00428	57.099	0.00568	51.1352	0.00965
75.7351	0.00437	57.2924	0.00472	51.3287	0.0114
75.93	0.00348	57.4858	0.00398	51.5221	0.01034
76.1249	0.00362	57.6792	0.00624	51.7155	0.00853
76.3199	0.00296	57.8725	0.0053	51.909	0.00951
76.5149	0.0039	58.0659	0.00557	52.1024	0.00956
76.7099	0.00443	58.2593	0.00693	52.2958	0.00798
76.905	0.00428	58.4526	0.00515	52.4892	0.00628
77.5	0.00384	58.646	0.00349	52.6825	0.00623
79.5	0.00386	58.8394	0.00384	52.8759	0.00787
81.6	0.00343	59.0327	0.00672	53.0693	0.00833
83.6	0.00382	59.226	0.00683	53.2626	0.00822
85.6	0.00382	59.4193	0.00594	53.456	0.00695
87.6	0.00375	59.6127	0.00622	53.6494	0.00734
89.7	0.00348	59.806	0.00493	53.8427	0.00716
91.7	0.00328	59.9993	0.00383	54.036	0.006
93.7	0.00353	60.1926	0.00453	54.2293	0.00525
95.7	0.00339	60.3859	0.00535	54.4227	0.00703
97.8	0.00335	60.5792	0.0057	54.616	0.01016
99.8	0.0034	60.7725	0.00575	54.8093	0.0131
101.8	0.00358	60.9658	0.00657	55.0026	0.0131
103.8	0.00348	61.1591	0.00647	55.1959	0.01211
105.9	0.00385	61.3524	0.00642	55.3892	0.01092
107.9	0.00404	61.5457	0.00635	55.5825	0.00922
109.9	0.00385	61.739	0.00577	55.7758	0.01028
111.9	0.00335	61.9323	0.00682	55.9691	0.00905
114	0.00331	62.1256	0.00625	56.1624	0.00941
116	0.00284	62.3189	0.00457	56.3557	0.0082
118	0.00325	62.5122	0.00474	56.549	0.00893
120	0.00326	62.7055	0.00544	56.7423	0.00913
122.1	0.00333	62.8988	0.00644	56.9356	0.01037
124.1	0.00368	63.0921	0.00606	57.1289	0.01134
126.1	0.00356	63.2854	0.00657	57.3222	0.01136
128.2	0.0039	63.4787	0.00499	57.5155	0.00912
130.2	0.00326	63.672	0.00427	57.7088	0.00844
132.2	0.00334	63.8653	0.00468	57.9021	0.01039
134.2	0.00373	64.0586	0.0046	58.0954	0.01376
136.3	0.00345	64.2519	0.00539	58.2887	0.01262
138.3	0.00301	64.4452	0.00594	58.482	0.01154
140.3	0.00301	64.6385	0.00586	58.6753	0.01082
142.3	0.00348	64.8319	0.00519	58.8686	0.011
144.4	0.0036	65.0252	0.00502	59.0619	0.01018
146.4	0.00327	65.2185	0.00483	59.2552	0.00973
148.4	0.00429	65.4118	0.00514	59.4485	0.0079
150.4	0.00457	65.6052	0.00463	59.6419	0.00859
152.5	0.00435	65.7985	0.00422	59.8352	0.00936
154.5	0.00367	65.9919	0.00674	60.0285	0.0096
156.5	0.00347	66.1852	0.00783	60.2218	0.00804
158.5	0.00343	66.3786	0.00804	60.4152	0.00844
160.6	0.00378	66.5719	0.00685	60.6085	0.01098
162.6	0.00343	66.7653	0.0067	60.8019	0.01018
164.6	0.00342	66.9587	0.00636	60.9952	0.00951
166.6	0.0038	67.1521	0.00615	61.1886	0.00746
168.7	0.00354	67.3455	0.0061	61.3819	0.00723
170.7	0.00316	67.5389	0.00647	61.5753	0.00994
172.7	0.00331	67.7323	0.00828	61.7687	0.00952
174.7	0.00323	67.9257	0.00743	61.9621	0.00801
176.8	0.00322	68.1192	0.00637	62.1555	0.0091
178.8	0.00277	68.3126	0.00756	62.3489	0.01079
180.8	0.0025	68.5061	0.00665	62.5423	0.01372
182.8	0.00257	68.6996	0.00548	62.7357	0.01183
184.9	0.00278	68.893	0.00487	62.9292	0.01161
186.9	0.00334	69.0865	0.00553	63.1226	0.01062
188.9	0.00332	69.28	0.00633	63.3161	0.01108
190.9	0.00272	69.4735	0.00661	63.5096	0.00918
193	0.00283	69.6671	0.00586	63.703	0.00856
195	0.00331	69.8606	0.005	63.8965	0.00841
197	0.0034	70.0542	0.0046	64.09	0.0082
199	0.00333	70.2477	0.00623	64.2835	0.00953
201.1	0.00341	70.4413	0.00713	64.4771	0.00897
203.1	0.00292	70.6349	0.00727	64.6706	0.00966
205.1	0.00232	70.8285	0.00792	64.8642	0.01044
207.1	0.00284	71.0222	0.00811	65.0577	0.00973
209.2	0.00286	71.2158	0.0066	65.2513	0.00987
211.2	0.0033	71.4095	0.00748	65.4449	0.01034
213.2	0.00324	71.6031	0.00623	65.6385	0.0102
215.2	0.00255	71.7968	0.0062	65.8322	0.01265
217.3	0.00259	71.9905	0.00571	66.0258	0.01289
219.3	0.002	72.1843	0.00575	66.2195	0.0095
221.3	0.00256	72.378	0.00577	66.4131	0.00848
223.3	0.00267	72.5718	0.00521	66.6068	0.00998
225.4	0.00286	72.7655	0.00455	66.8005	0.00957
227.4	0.0027	72.9593	0.00624	66.9943	0.00974
229.4	0.00299	73.1531	0.00792	67.188	0.01
231.4	0.00333	73.347	0.00751	67.3818	0.00943
233.5	0.00258	73.5408	0.00778	67.5755	0.00793
235.5	0.00267	73.7347	0.00707	67.7693	0.00785
237.5	0.00237	73.9286	0.00474	67.9631	0.00958
239.6	0.00225	74.1225	0.00475	68.157	0.00901
241.6	0.00255	74.3164	0.00558	68.3508	0.01016
243.6	0.00294	74.5104	0.00711	68.5447	0.00757
245.6	0.00311	74.7044	0.0087	68.7386	0.00627
247.7	0.00317	74.8984	0.00752	68.9325	0.00663
249.7	0.00329	75.0924	0.00687	69.1264	0.00754
251.7	0.003	75.2864	0.0057	69.3204	0.00974
253.7	0.00268	75.4805	0.00533	69.5144	0.00927
255.8	0.00303	75.6746	0.00644	69.7084	0.01152
257.8	0.0029	75.8687	0.00673	69.9024	0.01259
259.8	0.00322	76.0628	0.00664	70.0964	0.01062
261.8	0.00292	76.257	0.00672	70.2905	0.00867
263.9	0.00252	76.4512	0.0064	70.4846	0.00752
265.9	0.00257	76.6454	0.00761	70.6787	0.0109
267.9	0.0026	76.8397	0.00712	70.8728	0.01223
270	0.0033	77.0339	0.00603	71.067	0.01006
272	0.00285	77.2282	0.00699	71.2612	0.00904
274	0.00316	77.4225	0.00576	71.4554	0.01054
276	0.00304	77.6169	0.0052	71.6497	0.00914
278.1	0.00273	77.8112	0.0051	71.8439	0.00957
280.1	0.00339	78.0056	0.00477	72.0382	0.00864
282.1	0.00334	78.2	0.0052	72.2325	0.01044
284.1	0.00288	78.3945	0.00362	72.4269	0.00993
286.2	0.00224	78.589	0.00347	72.6212	0.00951
288.2	0.00278	78.7835	0.00615	72.8156	0.01054
290.2	0.00273	78.978	0.00632	73.01	0.00968
292.3	0.00297	79.1726	0.00555	73.2045	0.00941
294.3	0.0028	79.3672	0.00456	73.399	0.00845
296.3	0.00302	79.5618	0.00411	73.5935	0.00966
298.3	0.00307	79.7565	0.00619	73.788	0.00804
300.4	0.00287	79.9512	0.00585	73.9826	0.00739
302.4	0.00258	80.1459	0.00676	74.1772	0.00763
304.4	0.00283	80.3407	0.00382	74.3718	0.00902
306.5	0.0032	80.5355	0.00533	74.5665	0.01075
308.5	0.0034	80.7303	0.00772	74.7612	0.00947
310.5	0.00316	80.9251	0.00761	74.9559	0.01073
312.5	0.00321	81.12	0.00725	75.1507	0.01155
314.6	0.00306	81.3149	0.00575	75.3455	0.01508
316.6	0.00278	81.5099	0.00458	75.5403	0.01401
318.6	0.00255	81.7049	0.00594	75.7351	0.01093
320.7	0.00287	81.8999	0.00635	75.93	0.01223
322.7	0.00322	82.095	0.00669	76.1249	0.01251
324.7	0.00368	82.2901	0.00565	76.3199	0.01177
326.7	0.00319	82.4852	0.00454	76.5149	0.0107
328.8	0.00297	82.6804	0.00528	76.7099	0.00875
330.8	0.00323	82.8756	0.0056	76.905	0.00898
332.8	0.00296	83.0708	0.00603	77.1001	0.00991
334.9	0.0028	83.2661	0.00566	77.2952	0.00839
336.9	0.00272	83.4614	0.00623	77.4904	0.00947
338.9	0.00283	83.6568	0.00712	77.6856	0.01027
340.9	0.00332	83.8521	0.00804	77.8808	0.00859
343	0.00316	83.2	0.00577	78.0761	0.00773
345	0.00277	85.2	0.00574	78.2714	0.00804
347	0.00311	87.3	0.00518	78.4668	0.01085
349.1	0.00322	89.3	0.00548	78.6621	0.01292
351.1	0.00277	91.3	0.0056	79.2	0.00934
353.1	0.00275	93.3	0.00553	81.2	0.00955
355.2	0.00263	95.4	0.00593	83.2	0.00782
357.2	0.00326	97.4	0.00583	85.3	0.00825
359.2	0.00329	99.4	0.00628	87.3	0.00719
361.2	0.00333	101.4	0.00584	89.3	0.00712
363.3	0.00264	103.5	0.00513	91.3	0.01022
365.3	0.00266	105.5	0.00474	93.4	0.00832
367.3	0.00303	107.5	0.00513	95.4	0.01008
369.4	0.00323	109.5	0.00567	97.4	0.01188
371.4	0.00291	111.6	0.00533	99.4	0.01023
373.4	0.00286	113.6	0.00608	101.5	0.00776
375.5	0.00267	115.6	0.00564	103.5	0.00839
377.5	0.00229	117.6	0.00533	105.5	0.00892
379.5	0.00228	119.7	0.00527	107.5	0.00674
381.6	0.00259	121.7	0.0053	109.6	0.01023
383.6	0.00264	123.7	0.00507	111.6	0.01136
385.6	0.00309	125.8	0.00459	113.6	0.00798
387.6	0.00271	127.8	0.00482	115.7	0.00775
389.7	0.00264	129.8	0.00533	117.7	0.0087
391.7	0.00285	131.8	0.00463	119.7	0.01092
393.7	0.00296	133.9	0.00541	121.7	0.00929
395.8	0.00319	135.9	0.00535	123.8	0.0096
397.8	0.0029	137.9	0.00519	125.8	0.01015
399.8	0.00316	139.9	0.00515	127.8	0.00983
401.9	0.00255	142	0.006	129.8	0.00938
403.9	0.00245	144	0.00641	131.9	0.01068
405.9	0.0028	146	0.00629	133.9	0.00874
408	0.00257	148	0.00573	135.9	0.00702
410	0.0029	150.1	0.00531	137.9	0.00701
412	0.0026	152.1	0.0057	140	0.00752
414.1	0.0019	154.1	0.00555	142	0.00619
416.1	0.0021	156.1	0.0062	144	0.00727
418.1	0.00257	158.2	0.0057	146	0.00848
420.2	0.00293	160.2	0.00578	148.1	0.00835
422.2	0.00283	162.2	0.00541	150.1	0.01101
424.2	0.00245	164.2	0.00607	152.1	0.01042
426.3	0.00221	166.3	0.00568	154.1	0.00926
428.3	0.00218	168.3	0.00496	156.2	0.01042
430.3	0.00267	170.3	0.00564	158.2	0.00828
432.4	0.00236	172.3	0.00559	160.2	0.00908
434.4	0.00267	174.4	0.0054	162.2	0.0093
436.4	0.0031	176.4	0.00521	164.3	0.00793
438.5	0.00307	178.4	0.00531	166.3	0.00782
440.5	0.00306	180.4	0.00576	168.3	0.00712
442.5	0.0028	182.5	0.00579	170.3	0.00624
444.6	0.00327	184.5	0.00602	172.4	0.00754
446.6	0.00314	186.5	0.00583	174.4	0.01107
448.6	0.00243	188.5	0.00518	176.4	0.00774
450.7	0.00225	190.6	0.00584	178.4	0.00825
452.7	0.00257	192.6	0.00537	180.5	0.00918
454.7	0.00306	194.6	0.00539	182.5	0.00995
456.8	0.00279	196.6	0.0064	184.5	0.00802
458.8	0.00256	198.7	0.00655	186.5	0.00789
460.8	0.00277	200.7	0.00689	188.6	0.00956
462.9	0.00346	202.7	0.00653	190.6	0.00803
464.9	0.00375	204.7	0.00534	192.6	0.0081
466.9	0.00324	206.8	0.00542	194.6	0.00793
469	0.00329	208.8	0.00548	196.7	0.00878
471	0.00273	210.8	0.00504	198.7	0.00861
473	0.00276	212.8	0.00522	200.7	0.00866
475.1	0.00259	214.9	0.00573	202.7	0.0092
477.1	0.00275	216.9	0.00504	204.8	0.00744
479.1	0.00292	218.9	0.00566	206.8	0.00722
481.2	0.00272	220.9	0.00639	208.8	0.00831
483.2	0.00334	223	0.00665	210.8	0.01004
485.2	0.00311	225	0.00689	212.9	0.00663
487.3	0.00331	227	0.00673	214.9	0.00635
489.3	0.00344	229	0.007	216.9	0.00671
491.3	0.00341	231.1	0.00518	218.9	0.00858
493.4	0.00312	233.1	0.00618	221	0.00764
495.4	0.00257	235.1	0.00553	223	0.00797
497.5	0.00202	237.2	0.00534	225	0.00714
499.5	0.00247	239.2	0.00451	227.1	0.00866
501.5	0.00275	241.2	0.0038	229.1	0.006
503.6	0.00265	243.2	0.00481	231.1	0.00694
505.6	0.0026	245.3	0.00547	233.1	0.00776
507.6	0.00278	247.3	0.00624	235.2	0.00937
509.7	0.00307	249.3	0.00584	237.2	0.01034
511.7	0.00332	251.3	0.00541	239.2	0.00782
513.7	0.00308	253.4	0.00512	241.2	0.0062
515.8	0.00304	255.4	0.00422	243.3	0.00825
517.8	0.00285	257.4	0.0047	245.3	0.00763
519.8	0.00282	259.4	0.00524	247.3	0.00747
521.9	0.00257	261.5	0.00474	249.3	0.00896
523.9	0.0031	263.5	0.00516	251.4	0.00704
525.9	0.00232	265.5	0.00514	253.4	0.00717
528	0.00215	267.6	0.00513	255.4	0.00651
530	0.00197	269.6	0.00515	257.5	0.00794
532.1	0.00254	271.6	0.00517	259.5	0.00709
534.1	0.00294	273.6	0.00626	261.5	0.00532
536.1	0.00286	275.7	0.00636	263.5	0.00779
538.2	0.00291	277.7	0.00602	265.6	0.00904
540.2	0.00315	279.7	0.00564	267.6	0.00812
542.2	0.00279	281.7	0.00611	269.6	0.00937
544.3	0.00218	283.8	0.00592	271.6	0.0076
546.3	0.00201	285.8	0.00466	273.7	0.00756
548.3	0.002	287.8	0.00529	275.7	0.00611
550.4	0.0024	289.9	0.00553	277.7	0.00644
552.4	0.00274	291.9	0.00568	279.8	0.0079
554.5	0.00273	293.9	0.00585	281.8	0.008
556.5	0.00228	295.9	0.00488	283.8	0.00811
558.5	0.00245	298	0.00457	285.8	0.00725
560.6	0.00261	300	0.0049	287.9	0.00851
562.6	0.00294	302	0.00501	289.9	0.00788
564.6	0.00281	304.1	0.00586	291.9	0.00834
566.7	0.00235	306.1	0.00558	294	0.00889
568.7	0.00209	308.1	0.00615	296	0.00916
570.7	0.00274	310.1	0.0068	298	0.00887
572.8	0.00236	312.2	0.00693	300	0.00852
574.8	0.00281	314.2	0.00623	302.1	0.00764
576.9	0.00318	316.2	0.00615	304.1	0.0089
578.9	0.00234	318.3	0.00578	306.1	0.00734
580.9	0.00245	320.3	0.00574	308.2	0.00717
583	0.00201	322.3	0.00542	310.2	0.00889
585	0.00182	324.3	0.00506	312.2	0.00746
587	0.002	326.4	0.00527	314.2	0.00752
589.1	0.00242	328.4	0.00537	316.3	0.00857
591.1	0.00247	330.4	0.00575	318.3	0.00798
593.1	0.00268	332.5	0.00597	320.3	0.0074
595.2	0.00328	334.5	0.00634	322.4	0.00997
597.2	0.00278	336.5	0.00545	324.4	0.00689
599.3	0.00268	338.5	0.00542	326.4	0.00718
601.3	0.00277	340.6	0.00548	328.4	0.00683
603.3	0.00259	342.6	0.0056	330.5	0.00865
605.4	0.00284	344.6	0.00612	332.5	0.00871
607.4	0.00208	346.7	0.0056	334.5	0.00834
609.4	0.00171	348.7	0.00497	336.6	0.01153
611.5	0.00253	350.7	0.00515	338.6	0.00942
613.5	0.00233	352.8	0.00479	340.6	0.00756
615.5	0.00261	354.8	0.00588	342.7	0.00625
617.6	0.00325	356.8	0.00609	344.7	0.00886
619.6	0.00262	358.8	0.00534	346.7	0.00941
621.6	0.00237	360.9	0.0057	348.7	0.00794
623.7	0.00242	362.9	0.00544	350.8	0.00731
625.7	0.00234	364.9	0.00592	352.8	0.0093
627.8	0.00291	367	0.00515	354.8	0.00816
629.8	0.00294	369	0.00538	356.9	0.00752
631.8	0.00276	371	0.0057	358.9	0.00888
633.9	0.00272	373.1	0.00534	360.9	0.00927
635.9	0.00258	375.1	0.00606	363	0.00957
637.9	0.00228	377.1	0.00577	365	0.0086
640	0.00256	379.2	0.0053	367	0.00948
642	0.00262	381.2	0.00536	369.1	0.00892
644	0.0027	383.2	0.0057	371.1	0.0102
646.1	0.00308	385.2	0.00586	373.1	0.00944
648.1	0.00313	387.3	0.0057	375.1	0.00989
650.1	0.00276	389.3	0.00493	377.2	0.00686
652.2	0.003	391.3	0.00509	379.2	0.00722
654.2	0.00226	393.4	0.00468	381.2	0.01026
656.3	0.00202	395.4	0.00627	383.3	0.01045
658.3	0.00236	397.4	0.00673	385.3	0.00825
660.3	0.00211	399.5	0.00579	387.3	0.00958
662.4	0.00282	401.5	0.00572	389.4	0.00736
664.4	0.00301	403.5	0.00568	391.4	0.00803
666.4	0.00312	405.6	0.00557	393.4	0.00648
668.5	0.0027	407.6	0.00623	395.5	0.00815
670.5	0.00281	409.6	0.0054	397.5	0.00773
672.5	0.00256	411.7	0.00572	399.5	0.00886
674.6	0.00285	413.7	0.00526	401.6	0.00857
676.6	0.0025	415.7	0.00541	403.6	0.00884
678.6	0.00254	417.8	0.00549	405.6	0.00816
680.7	0.00267	419.8	0.00611	407.7	0.00898
682.7	0.00268	421.8	0.00607	409.7	0.00839
684.7	0.00196	423.9	0.00615	411.7	0.00808
686.8	0.0025	425.9	0.00616	413.8	0.00895
688.8	0.0024	427.9	0.00554	415.8	0.00872
690.8	0.00264	430	0.00513	417.8	0.00778
692.9	0.00323	432	0.00558	419.9	0.0098
694.9	0.0031	434	0.00614	421.9	0.00969
696.9	0.0024	436.1	0.00551	423.9	0.00953
699	0.00271	438.1	0.00586	426	0.00893
701	0.00277	440.1	0.00501	428	0.01095
703	0.003	442.2	0.00543	430	0.00906
705.1	0.00284	444.2	0.00542	432.1	0.00962
707.1	0.00295	446.2	0.00519	434.1	0.00951
709.1	0.0025	448.3	0.005	436.1	0.00996
711.2	0.00285	450.3	0.00542	438.2	0.00813
713.2	0.00301	452.3	0.00541	440.2	0.00554
715.2	0.0033	454.4	0.00548	442.2	0.00659
717.3	0.00338	456.4	0.00505	444.3	0.00745
719.3	0.00296	458.4	0.00551	446.3	0.00669
721.3	0.00264	460.5	0.00571	448.3	0.00851
723.4	0.00303	462.5	0.00622	450.4	0.01063
725.4	0.00296	464.5	0.0056	452.4	0.00948
727.4	0.00274	466.6	0.00496	454.4	0.0097
729.5	0.00285	468.6	0.0052	456.5	0.0087
731.5	0.00297	470.6	0.0048	458.5	0.00867
733.5	0.00349	472.7	0.00616	460.5	0.00906
735.6	0.00314	474.7	0.00646	462.6	0.00967
737.6	0.00283	476.7	0.00608	464.6	0.00831
739.6	0.00333	478.8	0.00591	466.6	0.00725
741.6	0.00251	480.8	0.00534	468.7	0.00913
743.7	0.00233	482.8	0.00517	470.7	0.0086
745.7	0.00264	484.9	0.00538	472.7	0.00845
747.7	0.00281	486.9	0.00527	474.8	0.0091
749.8	0.00321	488.9	0.00495	476.8	0.00717
751.8	0.00246	491	0.00487	478.8	0.00927
753.8	0.00276	493	0.00485	480.9	0.00829
755.9	0.00297	495.1	0.00481	482.9	0.008
757.9	0.00246	497.1	0.00594	485	0.00937
759.9	0.00254	499.1	0.00624	487	0.00725
761.9	0.00247	501.2	0.00519	489	0.00785
764	0.00295	503.2	0.00561	491.1	0.00902
766	0.00321	505.2	0.00475	493.1	0.00927
768	0.00302	507.3	0.00461	495.1	0.0091
770.1	0.00242	509.3	0.00455	497.2	0.00713
772.1	0.00275	511.3	0.0039	499.2	0.00794
774.1	0.0028	513.4	0.00401	501.2	0.00808
776.1	0.00257	515.4	0.00383	503.3	0.00874
778.2	0.00293	517.4	0.00494	505.3	0.00797
780.2	0.00302	519.5	0.00469	507.3	0.00907
782.2	0.00315	521.5	0.00517	509.4	0.00757
784.2	0.00317	523.5	0.00603	511.4	0.00997
786.3	0.00265	525.6	0.00534	513.4	0.01096
788.3	0.00285	527.6	0.00548	515.5	0.00843
790.3	0.00282	529.7	0.00523	517.5	0.00975
792.4	0.0022	531.7	0.00529	519.6	0.00748
794.4	0.00264	533.7	0.00498	521.6	0.00726
796.4	0.00311	535.8	0.00522	523.6	0.00683
798.4	0.00298	537.8	0.00561	525.7	0.00876
800.5	0.0029	539.8	0.00566	527.7	0.00875
802.5	0.00254	541.9	0.0056	529.7	0.00798
804.5	0.00277	543.9	0.00562	531.8	0.00814
806.5	0.00316	545.9	0.00531	533.8	0.00684
808.5	0.00267	548	0.00508	535.8	0.00736
810.6	0.0024	550	0.00519	537.9	0.00653
812.6	0.00271	552.1	0.00478	539.9	0.00757
814.6	0.00312	554.1	0.00533	542	0.00901
816.6	0.00303	556.1	0.00545	544	0.00687
818.7	0.00288	558.2	0.00532	546	0.0068
820.7	0.00276	560.2	0.00471	548.1	0.00763
822.7	0.00318	562.2	0.00586	550.1	0.0079
824.7	0.00325	564.3	0.00603	552.1	0.00564
826.8	0.0036	566.3	0.0066	554.2	0.00655
828.8	0.00303	568.3	0.0065	556.2	0.00724
830.8	0.00241	570.4	0.00609	558.2	0.0071
832.8	0.00339	572.4	0.00529	560.3	0.00873
834.8	0.00325	574.5	0.00488	562.3	0.00788
836.9	0.00326	576.5	0.00494	564.4	0.00908
838.9	0.00264	578.5	0.00529	566.4	0.00859
840.9	0.00226	580.6	0.00517	568.4	0.00972
842.9	0.00267	582.6	0.00568	570.5	0.00766
844.9	0.00287	584.6	0.00517	572.5	0.00635
846.9	0.00324	586.7	0.00544	574.5	0.0077
849	0.00352	588.7	0.00562	576.6	0.00792
851	0.00369	590.7	0.00544	578.6	0.0079
853	0.00367	592.8	0.00562	580.6	0.00874
855	0.00311	594.8	0.00597	582.7	0.00667
857	0.00296	596.9	0.00505	584.7	0.00785
859	0.00262	598.9	0.0051	586.8	0.00736
861.1	0.00295	600.9	0.00455	588.8	0.00586
863.1	0.00301	603	0.00484	590.8	0.00726
865.1	0.00288	605	0.00483	592.9	0.00768
		607	0.00501	594.9	0.00642
		609.1	0.00502	596.9	0.00582
		611.1	0.00591	599	0.00701
		613.1	0.00538	601	0.0073
		615.2	0.00544	603	0.00731
		617.2	0.00466	605.1	0.00774
		619.2	0.00436	607.1	0.00996
		621.3	0.00504	609.1	0.00932
		623.3	0.0059	611.2	0.00947
		625.4	0.00537	613.2	0.01007
		627.4	0.00546	615.3	0.00809
		629.4	0.00567	617.3	0.01015
		631.5	0.00638	619.3	0.00797
		633.5	0.00674	621.4	0.00748
		635.5	0.00585	623.4	0.00985
		637.6	0.00534	625.4	0.00995
		639.6	0.00501	627.5	0.00887
		641.6	0.00471	629.5	0.00883
		643.7	0.00446	631.5	0.00736
		645.7	0.00444	633.6	0.00615
		647.7	0.00482	635.6	0.00849
		649.8	0.00475	637.6	0.00824
		651.8	0.00472	639.7	0.0066
		653.9	0.00553	641.7	0.0062
		655.9	0.00568	643.8	0.00852
		657.9	0.0051	645.8	0.00885
		660	0.00549	647.8	0.00727
		662	0.00644	649.9	0.00604
		664	0.00636	651.9	0.00845
		666.1	0.00629	653.9	0.00678
		668.1	0.00576	656	0.00753
		670.1	0.00493	658	0.00939
		672.2	0.00427	660	0.00738
		674.2	0.00447	662.1	0.00609
		676.2	0.00514	664.1	0.00624
		678.3	0.00602	666.1	0.00744
		680.3	0.00486	668.2	0.00835
		682.3	0.00534	670.2	0.00872
		684.4	0.00462	672.2	0.00778
		686.4	0.00475	674.3	0.0079
		688.4	0.00565	676.3	0.00948
		690.5	0.00553	678.3	0.00886
		692.5	0.00531	680.4	0.00934
		694.5	0.00514	682.4	0.00851
		696.6	0.00567	684.4	0.00795
		698.6	0.00573	686.5	0.00931
		700.6	0.00501	688.5	0.00823
		702.7	0.00548	690.5	0.008
		704.7	0.00517	692.6	0.00653
		706.7	0.00496	694.6	0.00897
		708.8	0.00426	696.6	0.0071
		710.8	0.00618	698.7	0.00799
		712.8	0.00665	700.7	0.01051
		714.9	0.00596	702.7	0.00892
		716.9	0.00561	704.8	0.00738
		718.9	0.00604	706.8	0.00746
		721	0.00653	708.8	0.0072
		723	0.0062	710.9	0.00678
		725	0.00547	712.9	0.00751
		727.1	0.00489	714.9	0.00852
		729.1	0.00454	717	0.00908
		731.1	0.00537	719	0.00872
		733.2	0.00432	721	0.00773
		735.2	0.00488	723.1	0.00606
		737.2	0.00605	725.1	0.00935
		739.2	0.00584	727.1	0.00895
		741.3	0.00596	729.1	0.00821
		743.3	0.00522	731.2	0.00598
		745.3	0.0058	733.2	0.00775
		747.4	0.00495	735.2	0.00631
		749.4	0.00521	737.3	0.0082
[truncated: 57 more rows]
