# Supplementary material for: Direct time-resolved observation of surface-bound carbon dioxide radical anions on metallic nanocatalysts
Source: Nat Commun. 2023 Nov 6;14:7116. doi: 10.1038/s41467-023-42936-6 (PMC10628153; doi:10.1038/s41467-023-42936-6)
Supplement: Supplementary file 4 — Source Data [file 41467_2023_42936_MOESM4_ESM.zip › Source Data/Figure 2/Figure 2g.xlsx]

## Sheet: Sheet1
Figure 2g
raw data							fitting data
-164.9	0.000284	-161.3	0.000684	-169.4	0.00152		1.4749	0.00268	3.129	0.00356	2.2709	0.00414
-162.9	0.000221	-159.3	0.000947	-167.4	0.000153		2.33428	0.00267	3.96861	0.00356	3.09615	0.00423
-160.8	0.000437	-157.2	0.000574	-165.3	0.00105		3.19367	0.00267	4.80822	0.00356	3.92141	0.00432
-158.8	0.000379	-155.2	0.000347	-163.3	-6.3e-05		4.05305	0.00267	5.64783	0.00356	4.74666	0.00441
-156.7	0.000174	-153.1	-0.000232	-161.2	0.000511		4.91244	0.00266	6.48744	0.00356	5.57192	0.00449
-154.6	0.000221	-151	-0.000626	-159.1	0.000842		5.77182	0.00266	7.32705	0.00357	6.39717	0.00457
-152.6	0.000211	-149	-0.000853	-157.1	0.000458		6.63121	0.00266	8.16666	0.00357	7.22243	0.00465
-150.5	4.2e-05	-146.9	-0.000805	-155	-0.0005		7.49059	0.00265	9.00627	0.00357	8.04768	0.00472
-148.5	0.000163	-144.9	-0.000289	-153	0.000621		8.34998	0.00265	9.84588	0.00357	8.87293	0.0048
-146.4	-0.000242	-142.8	-0.000242	-150.9	0.0003		9.20936	0.00265	10.6855	0.00357	9.69819	0.00487
-144.4	4.7e-05	-140.8	5.3e-05	-148.9	-0.000242		10.0687	0.00264	11.5251	0.00357	10.5234	0.00493
-142.3	2.6e-05	-138.7	0.000558	-146.8	0.000447		10.9281	0.00264	12.3647	0.00357	11.3487	0.005
-140.3	-0.000253	-136.7	0.000647	-144.8	-0.000805		11.7875	0.00264	13.2043	0.00357	12.1739	0.00506
-138.2	-0.000116	-134.6	0.000458	-142.7	0.000311		12.6469	0.00263	14.0439	0.00358	12.9992	0.00512
-136.2	-0.000284	-132.6	6.8e-05	-140.7	0.000847		13.5063	0.00263	14.8835	0.00358	13.8245	0.00518
-134.1	-0.000626	-130.5	0.000421	-138.6	0.000763		14.3657	0.00263	15.7232	0.00358	14.6497	0.00523
-132.1	-0.000495	-128.5	-0.000453	-136.6	0.000721		15.225	0.00262	16.5628	0.00358	15.475	0.00529
-130	-0.000468	-126.4	-0.000432	-134.5	-5.3e-05		16.0844	0.00262	17.4024	0.00358	16.3002	0.00534
-128	-0.000337	-124.4	0.000116	-132.5	-0.000742		16.9438	0.00261	18.242	0.00358	17.1255	0.00539
-126	-0.000311	-122.4	0.000247	-130.5	-0.000458		17.8032	0.00261	19.0816	0.00358	17.9507	0.00544
-123.9	0.000105	-120.3	0.000221	-128.4	0.000137		18.6626	0.00261	19.9212	0.00358	18.776	0.00548
-121.9	0.000132	-118.3	0.000605	-126.4	-6.8e-05		19.522	0.0026	20.7608	0.00358	19.6012	0.00553
-119.8	4.7e-05	-116.2	0.000453	-124.3	-0.0003		20.3814	0.0026	21.6004	0.00359	20.4265	0.00557
-117.8	-5.3e-05	-114.2	0.000579	-122.3	0.000516		21.2407	0.0026	22.44	0.00359	21.2518	0.00561
-115.7	0.000105	-112.1	0.000232	-120.2	0.00133		22.1001	0.00259	23.2797	0.00359	22.077	0.00565
-113.7	-0.000121	-110.1	-8.4e-05	-118.2	0.000768		22.9595	0.00259	24.1193	0.00359	22.9023	0.00569
-111.6	-0.000153	-108	-0.000526	-116.1	0.00123		23.8189	0.00259	24.9589	0.00359	23.7275	0.00572
-109.6	-0.000289	-106	-0.000453	-114.1	0.000984		24.6783	0.00258	25.7985	0.00359	24.5528	0.00576
-107.5	-0.000584	-103.9	0.000332	-112	0.00165		25.5377	0.00258	26.6381	0.00359	25.378	0.00579
-105.5	9.5e-05	-101.9	0.000353	-110	0.000311		26.3971	0.00258	27.4777	0.00359	26.2033	0.00582
-103.5	0.000179	-99.9	0.000205	-108	0.000537		27.2564	0.00257	28.3173	0.00359	27.0285	0.00586
-101.4	3.7e-05	-97.8	0.000274	-105.9	5e-06		28.1158	0.00257	29.1569	0.0036	27.8538	0.00589
-99.4	0.000295	-95.8	0.000332	-103.9	0.000389		28.9752	0.00257	29.9965	0.0036	28.679	0.00592
-97.3	0.000416	-93.7	0.000405	-101.8	-0.00103		29.8346	0.00256	30.8361	0.0036	29.5043	0.00594
-95.3	8.4e-05	-91.7	0.000442	-99.8	-0.000353		30.694	0.00256	31.6758	0.0036	30.3296	0.00597
-93.2	-0.000311	-89.6	0.000563	-97.7	-0.000126		31.5534	0.00256	32.5154	0.0036	31.1548	0.006
-91.2	-0.000295	-87.6	0.000295	-95.7	-1.6e-05		32.4127	0.00255	33.355	0.0036	31.9801	0.00602
-89.2	1.6e-05	-85.6	0.000395	-93.7	8.4e-05		33.2721	0.00255	34.1946	0.0036	32.8053	0.00604
-87.1	-0.000258	-83.5	-4.2e-05	-91.6	0.000447		34.1315	0.00255	35.0342	0.0036	33.6306	0.00607
-85.1	-0.000142	-81.5	-0.000326	-89.6	0.000558		34.9909	0.00254	35.8738	0.0036	34.4558	0.00609
-83	-0.000121	-79.4	-5e-06	-87.5	0.00117		35.8503	0.00254	36.7134	0.0036	35.2811	0.00611
-81	0.000389	-77.4	-0.000247	-85.5	0.0002		36.7097	0.00254	37.553	0.0036	36.1063	0.00613
-79	0.000274	-75.4	-4.2e-05	-83.5	-0.0001		37.569	0.00253	38.3927	0.0036	36.9316	0.00615
-76.9	0.000195	-73.3	0.000311	-81.4	-0.000489		38.4284	0.00253	39.2323	0.00361	37.7568	0.00617
-74.9	5.3e-05	-71.3	0.000684	-79.4	0.000216		39.2878	0.00253	40.0719	0.00361	38.5821	0.00618
-72.8	-4.2e-05	-69.2	0.000789	-77.3	-0.000911		40.1472	0.00252	40.9115	0.00361	39.4074	0.0062
-70.8	-0.000132	-67.2	0.000426	-75.3	3.7e-05		41.0066	0.00252	41.7511	0.00361	40.2326	0.00622
-68.8	-6.3e-05	-65.2	0.000179	-73.3	0.000979		41.866	0.00252	42.5907	0.00361	41.0579	0.00623
-66.7	-0.000168	-63.1	-0.000105	-71.2	0.00143		42.7254	0.00251	43.4303	0.00361	41.8831	0.00625
-64.7	-0.000158	-61.1	-0.000316	-69.2	0.000895		43.5847	0.00251	44.2699	0.00361	42.7084	0.00626
-62.6	-0.000205	-59	-0.000237	-67.1	0.000716		44.4441	0.00251	45.1095	0.00361	43.5336	0.00628
-60.6	-7.4e-05	-57	-0.000353	-65.1	0.000421		45.3035	0.0025	45.9491	0.00361	44.3589	0.00629
-58.6	7.4e-05	-55	-7.4e-05	-63.1	-0.000321		46.1629	0.0025	46.7888	0.00361	45.1841	0.0063
-56.5	-2.1e-05	-52.9	0.000295	-61	0.000111		47.0223	0.0025	47.6284	0.00361	46.0094	0.00631
-54.5	7.4e-05	-50.9	0.000568	-59	0.000595		47.8817	0.00249	48.468	0.00361	46.8346	0.00633
-52.5	0.000221	-48.9	0.00111	-57	0.000232		48.7411	0.00249	49.3076	0.00361	47.6599	0.00634
-50.4	3.2e-05	-46.8	0.0009	-54.9	0.000216		49.6004	0.00249	50.1472	0.00361	48.4851	0.00635
-48.4	5.3e-05	-44.8	0.000521	-52.9	0.000147		50.4598	0.00248	50.9868	0.00362	49.3104	0.00636
-46.4	0.000189	-42.8	0.000126	-50.9	8.9e-05		51.3192	0.00248	51.8264	0.00362	50.1356	0.00637
-44.3	-2.6e-05	-40.7	-0.000189	-48.8	0.000211		52.1786	0.00248	52.666	0.00362	50.9609	0.00638
-42.3	0.000137	-38.7	3.7e-05	-46.8	0.000679		53.038	0.00247	53.5056	0.00362	51.7862	0.00639
-40.2	-0.000137	-36.6	-0.000211	-44.7	-4.2e-05		53.8974	0.00247	54.3453	0.00362	52.6114	0.00639
-38.2	0.000142	-34.6	0.000216	-42.7	-0.000258		54.7567	0.00247	55.1849	0.00362	53.4367	0.0064
-36.2	0.000379	-32.6	0.000826	-40.7	-0.000816		55.6161	0.00246	56.0245	0.00362	54.2619	0.00641
-34.1	0.000374	-30.5	0.000611	-38.6	-0.000116		56.4755	0.00246	56.8641	0.00362	55.0872	0.00642
-32.1	0.000274	-28.5	0.000421	-36.6	0.000553		57.3349	0.00246	57.7037	0.00362	55.9124	0.00642
-30.1	0.000184	-26.5	0.000895	-34.6	0.000779		58.1943	0.00246	58.5433	0.00362	56.7377	0.00643
-28	0.000663	-24.4	0.0011	-32.5	0.000884		59.0537	0.00245	59.3829	0.00362	57.5629	0.00644
-26	0.000553	-22.4	0.000437	-30.5	0.000732		59.913	0.00245	60.2225	0.00362	58.3882	0.00644
-22.1953	0.000311	-20.4	0.000316	-28.5	0.0003		60.7724	0.00245	61.0621	0.00362	59.2135	0.00645
-21.9785	-7e-05	-16.5953	-0.000184	-26.4	-0.00118		61.6318	0.00244	61.9017	0.00362	60.0387	0.00645
-21.7618	3.8e-05	-16.3785	0.000384	-24.4	-0.000353		62.4912	0.00244	62.7413	0.00362	60.864	0.00646
-21.5452	0.000505	-16.1618	0.000484	-22.4	-0.000658		63.3506	0.00244	63.581	0.00362	61.6892	0.00646
-21.3287	0.000454	-15.9452	0.000135	-20.3	-0.000842		64.21	0.00243	64.4206	0.00362	62.5145	0.00647
-21.1123	0.00102	-15.7287	0.000122	-20.1986	-0.000278		65.0694	0.00243	65.2602	0.00362	63.3397	0.00647
-20.896	0.000286	-15.5123	-4.9e-05	-19.9818	-0.000119		65.9287	0.00243	66.0998	0.00362	64.165	0.00647
-20.6799	0.000262	-15.296	-9.7e-05	-19.7651	0.000216		66.7881	0.00242	66.9394	0.00362	64.9902	0.00648
-20.4639	0.000492	-15.0799	-0.000181	-19.5485	0.000697		67.6475	0.00242	67.779	0.00362	65.8155	0.00648
-20.2479	0.00057	-14.8639	-0.000386	-19.332	-0.000373		68.5069	0.00242	68.6186	0.00362	66.6407	0.00648
-20.0321	0.000311	-14.6479	-0.000616	-19.1156	-0.000684		69.3663	0.00241	69.4582	0.00362	67.466	0.00649
-19.8164	0.00033	-14.4321	-0.000792	-18.8993	-6.2e-05		70.2257	0.00241	70.2978	0.00363	68.2913	0.00649
-19.6008	0.000789	-14.2164	0.000422	-18.6832	0.000373		71.085	0.00241	71.1375	0.00363	69.1165	0.00649
-19.3853	0.000532	-14.0008	0.000622	-18.4672	0.000484		71.9444	0.0024	71.9771	0.00363	69.9418	0.0065
-19.1699	0.000441	-13.7853	0.000541	-18.2512	-8.6e-05		72.8038	0.0024	72.8167	0.00363	70.767	0.0065
-18.9547	0.000435	-13.5699	1.6e-05	-18.0354	-0.000686		73.6632	0.0024	73.6563	0.00363	71.5923	0.0065
-18.7395	0.000138	-13.3547	0.000338	-17.8197	-0.000162		74.5226	0.0024	74.4959	0.00363	72.4175	0.0065
-18.5244	-0.000232	-13.1395	0.000576	-17.6041	0.00033		75.382	0.00239	75.3355	0.00363	73.2428	0.0065
-18.3095	-0.000143	-12.9244	0.000978	-17.3886	0.000446		76.2413	0.00239	76.1751	0.00363	74.068	0.00651
-18.0947	-0.00013	-12.7095	0.000397	-17.1732	2.4e-05		77.1007	0.00239	77.0147	0.00363	74.8933	0.00651
-17.8799	-0.000132	-12.4947	-0.000211	-16.958	-0.000392		77.9601	0.00238	77.8543	0.00363	75.7185	0.00651
-17.6653	0.000273	-12.2799	-0.000365	-16.7428	4.3e-05		78.8195	0.00238	78.694	0.00363	76.5438	0.00651
-17.4508	0.00053	-12.0653	-0.000295	-16.5277	0.000327		79.6789	0.00238	79.5336	0.00363	77.3691	0.00651
-17.2364	-0.000105	-11.8508	-0.000143	-16.3128	0.000292		80.5383	0.00237	80.3732	0.00363	78.1943	0.00651
-17.0221	0.000308	-11.6364	-0.000454	-16.098	-0.000227		81.3977	0.00237	81.2128	0.00363	79.0195	0.00651
-16.8079	0.000403	-11.4221	-0.000165	-15.8832	-0.000795		82.257	0.00237	82.0524	0.00363	79.8448	0.00651
-16.5938	0.00023	-11.2079	0.000359	-15.6686	-0.000822		83.1164	0.00236	82.892	0.00363	80.6701	0.00651
-16.3798	9.7e-05	-10.9938	-0.000154	-15.4541	-0.00111		83.9758	0.00236	83.7316	0.00363	81.4953	0.00651
-16.1659	0.000392	-10.7798	-0.000324	-15.2397	-0.000859		84.8352	0.00236	84.5712	0.00363	82.3206	0.00651
-15.9522	-0.000157	-10.5659	0.0001	-15.0254	-0.00017		85.6946	0.00236	85.4108	0.00363	83.1458	0.00651
-15.7385	-0.000303	-10.3522	0.000357	-14.8112	-0.000754		86.554	0.00235	86.2505	0.00363	83.9711	0.00651
-15.525	-0.000327	-10.1385	0.000546	-14.5971	-0.000238		87.4133	0.00235	87.0901	0.00363	84.7963	0.00651
-15.3115	-4.3e-05	-9.925	0.000619	-14.3831	0.000843		88.2727	0.00235	87.9297	0.00363	85.6216	0.00651
-15.0982	0.000184	-9.7115	0.000441	-14.1692	0.000524		89.1321	0.00234	88.7693	0.00363	86.4468	0.00651
-14.8849	0.000376	-9.4982	0.00104	-13.9555	-0.000427		89.9915	0.00234	89.6089	0.00363	87.2721	0.00651
-14.6718	8.4e-05	-9.2849	0.000495	-13.7418	-0.00153		90.8509	0.00234	90.4485	0.00363	88.0974	0.00651
-14.4587	9.5e-05	-9.0718	-0.000322	-13.5283	-0.00172		91.7103	0.00233	91.2881	0.00363	88.9226	0.00651
-14.2458	0.000249	-8.8587	-0.000335	-13.3148	-0.000776		92.5697	0.00233	92.1277	0.00363	89.7479	0.00651
-14.033	0.000222	-8.6458	-0.000105	-13.1015	-0.000227		93.429	0.00233	92.9673	0.00363	90.5731	0.00651
-13.8203	0.000176	-8.433	-0.000138	-12.8882	-0.00117		94.2884	0.00232	93.807	0.00363	91.3984	0.00651
-13.6076	0.000573	-8.2203	0.0004	-12.6751	-0.00115		95.1478	0.00232	94.6466	0.00363	92.2236	0.00651
-13.3951	0.000149	-8.0076	0.000305	-12.462	-0.00017		96.0072	0.00232	95.4862	0.00363	93.0489	0.00651
-13.1827	-5e-06	-7.7951	0.000119	-12.2491	-7e-05		96.8666	0.00232	96.3258	0.00363	93.8741	0.00651
-12.9704	-0.000122	-7.5827	-0.000184	-12.0363	-0.000365		97.726	0.00231	97.1654	0.00363	94.6994	0.00651
-12.7582	0.000373	-7.3704	-8.4e-05	-11.8236	-0.000695		98.5854	0.00231	98.005	0.00363	95.5246	0.0065
-12.5461	0.00027	-7.1582	-0.000189	-11.6109	-0.00073		99.4447	0.00231	98.8446	0.00363	96.3499	0.0065
-12.3341	-4.6e-05	-6.9461	-6.5e-05	-11.3984	-0.000424		100.304	0.0023	99.6842	0.00363	97.1752	0.0065
-12.1222	1.35525e-20	-6.7341	0.000454	-11.186	-3.5e-05		101.163	0.0023	100.524	0.00363	98.0004	0.0065
-11.9104	3e-05	-6.5222	0.000735	-10.9737	-6.8e-05		102.023	0.0023	101.363	0.00363	98.8257	0.0065
-11.6987	-0.000538	-6.3104	0.000486	-10.7615	0.000605		102.882	0.0023	102.203	0.00363	99.6509	0.0065
-11.4871	-0.000554	-6.0987	-4.1e-05	-10.5494	3.2e-05		103.742	0.00229	103.043	0.00363	100.476	0.0065
-11.2755	-0.000446	-5.8871	-9.5e-05	-10.3374	-0.000286		104.601	0.00229	103.882	0.00363	101.301	0.0065
-11.0641	-5.7e-05	-5.6755	-0.0002	-10.1255	-0.000862		105.46	0.00229	104.722	0.00363	102.127	0.00649
-10.8528	-0.000511	-5.4641	-5.9e-05	-9.9137	-0.000643		106.32	0.00228	105.561	0.00363	102.952	0.00649
-10.6416	-0.000603	-5.2528	0.000381	-9.702	0.000246		107.179	0.00228	106.401	0.00363	103.777	0.00649
-10.4305	-0.000503	-5.0416	-0.000492	-9.4904	-0.000343		108.039	0.00228	107.241	0.00363	104.602	0.00649
-10.2195	-7.6e-05	-4.8305	0.0001	-9.2788	-0.000892		108.898	0.00227	108.08	0.00363	105.428	0.00649
-10.0086	-0.000219	-4.6195	-7e-05	-9.0674	-0.00131		109.757	0.00227	108.92	0.00363	106.253	0.00649
-9.7978	-0.000192	-4.4086	-4.1e-05	-8.8561	-0.00154		110.617	0.00227	109.76	0.00363	107.078	0.00648
-9.5871	-0.000227	-4.1978	0.000295	-8.6449	-0.00168		111.476	0.00227	110.599	0.00363	107.903	0.00648
-9.3765	-0.000141	-3.9871	-0.000397	-8.4338	-0.00122		112.335	0.00226	111.439	0.00363	108.729	0.00648
-9.166	0.0002			-8.2228	-0.00138		113.195	0.00226	112.278	0.00363	109.554	0.00648
-8.9556	-7.3e-05	-2.9449	-0.000459	-8.0119	-0.00102		114.054	0.00226	113.118	0.00363	110.379	0.00648
-8.7453	-2.7e-05	-2.9257	-0.00057	-7.8011	-0.00113		114.914	0.00225	113.958	0.00363	111.204	0.00647
-8.535	-0.000286	-2.9065	-0.00139	-7.5904	-0.00187		115.773	0.00225	114.797	0.00363	112.03	0.00647
-8.3249	-0.000173	-2.8873	-0.000616	-7.3798	-0.00152		116.632	0.00225	115.637	0.00363	112.855	0.00647
-8.1149	-5.4e-05	-2.8681	-0.000505	-7.1693	-0.00159		117.492	0.00225	116.476	0.00363	113.68	0.00647
-7.905	-0.000516	-2.8489	-0.00033	-6.9589	-0.00151		118.351	0.00224	117.316	0.00363	114.505	0.00647
-7.6951	-0.000838	-2.8297	0.000495	-6.7486	-0.000935		119.211	0.00224	118.156	0.00362	115.331	0.00646
-7.4854	-0.000878	-2.8105	0.00073	-6.5383	-0.00202		120.07	0.00224	118.995	0.00362	116.156	0.00646
-7.2758	-0.000554	-2.7914	0.00102	-6.3282	-0.00228		120.929	0.00223	119.835	0.00362	116.981	0.00646
-7.0662	-0.000143	-2.7722	0.000559	-6.1182	-0.00196		121.789	0.00223	120.674	0.00362	117.807	0.00646
-6.8568	-0.0001	-2.753	-4.9e-05	-5.9083	-0.000927		122.648	0.00223	121.514	0.00362	118.632	0.00646
-6.6474	0.000122	-2.7339	0.000211	-5.6984	-0.00104		123.507	0.00223	122.354	0.00362	119.457	0.00645
-6.4381	-0.000176	-2.7147	0.000622	-5.4887	-0.000876		124.367	0.00222	123.193	0.00362	120.282	0.00645
-6.229	-0.000624	-2.6955	0.00294	-5.2791	-0.00193		125.226	0.00222	124.033	0.00362	121.108	0.00645
-6.0199	-0.000659	-2.6764	0.00273	-5.0695	-0.00193		126.086	0.00222	124.873	0.00362	121.933	0.00645
-5.8109	-0.000511	-2.6572	0.00225	-4.8601	-0.000678		126.945	0.00221	125.712	0.00362	122.758	0.00645
-5.8618	-0.00115	-2.6381	0.00163	-4.6507	-0.000862		127.804	0.00221	126.552	0.00362	123.583	0.00644
-5.8223	-0.000322	-2.6189	0.000543	-4.4414	-0.00181		128.664	0.00221	127.391	0.00362	124.409	0.00644
-5.7827	0.000522	-2.5998	0.000786	-4.5567	0.00141		129.523	0.00221	128.231	0.00362	125.234	0.00644
-5.7432	-0.000108	-2.5806	0.000414	-4.5173	3e-05		130.383	0.0022	129.071	0.00362	126.059	0.00644
-5.7037	-0.000116	-2.5615	-0.000211	-4.4779	-0.000246		131.242	0.0022	129.91	0.00362	126.884	0.00643
-5.6643	0.000822	-2.5424	0.000943	-4.4386	0.000649		132.101	0.0022	130.75	0.00362	127.71	0.00643
-5.6248	-2.2e-05	-2.5232	0.00144	-4.3992	0.0001		132.961	0.0022	131.589	0.00362	128.535	0.00643
-5.5853	0.000268	-2.5041	0.00148	-4.3598	-0.000208		133.82	0.00219	132.429	0.00362	129.36	0.00643
-5.5458	0.000992	-2.485	0.0024	-4.3205	1.9e-05		134.679	0.00219	133.269	0.00362	130.185	0.00643
-5.5063	0.0005	-2.4658	0.00191	-4.2811	-0.0011		135.539	0.00219	134.108	0.00362	131.011	0.00642
-5.4669	-7.6e-05	-2.4467	-0.000338	-4.2418	-0.00434		136.398	0.00218	134.948	0.00362	131.836	0.00642
-5.4274	-0.0006	-2.4276	1.4e-05	-4.2024	-0.00219		137.258	0.00218	135.787	0.00362	132.661	0.00642
-5.3879	-0.000608	-2.4085	0.000403	-4.1631	-0.000495		138.117	0.00218	136.627	0.00362	133.486	0.00642
-5.3485	0.000416	-2.3894	0.00077	-4.1237	-0.000705		138.976	0.00218	137.467	0.00362	134.312	0.00641
-5.309	0.000651	-2.3702	-0.00107	-4.0844	0.000346		139.836	0.00217	138.306	0.00362	135.137	0.00641
-5.2696	0.00129	-2.3511	-0.0019	-4.045	0.00127		140.695	0.00217	139.146	0.00362	135.962	0.00641
-5.2301	0.000797	-2.332	-0.000908	-4.0057	0.000205		141.555	0.00217	139.986	0.00361	136.787	0.00641
-5.1907	0.000927	-2.3129	-0.00113	-3.9663	-0.00224		142.414	0.00216	140.825	0.00361	137.613	0.0064
-5.1513	0.00118	-2.2938	-3e-05	-3.927	-0.00176		143.273	0.00216	141.665	0.00361	138.438	0.0064
-5.1118	0.000851	-2.2747	-0.00234	-3.8877	-0.00102		144.133	0.00216	142.504	0.00361	139.263	0.0064
-5.0724	0.000881	-2.2556	-0.000157	-3.8484	-0.00145		144.992	0.00216	143.344	0.00361	140.088	0.0064
-5.033	0.000424	-2.2365	0.00173	-3.809	-0.0019		145.851	0.00215	144.184	0.00361	140.914	0.00639
-4.9936	0.000608	-2.2174	0.00112	-3.7697	-0.000984		146.711	0.00215	145.023	0.00361	141.739	0.00639
-4.9542	0.000459	-2.1983	0.00137	-3.7304	0.00047		147.57	0.00215	145.863	0.00361	142.564	0.00639
-4.9147	0.000773	-2.1792	0.0033	-3.6911	-0.00109		148.43	0.00215	146.702	0.00361	143.389	0.00639
-4.8753	0.000289	-2.1601	0.00257	-3.6517	-0.00392		149.289	0.00214	147.542	0.00361	144.215	0.00638
-4.8359	-0.00127	-2.141	0.00177	-3.6124	-0.00212		150.148	0.00214	148.382	0.00361	145.04	0.00638
-4.7965	-0.00067	-2.1219	-0.000589	-3.5731	0.000341		151.008	0.00214	149.221	0.00361	145.865	0.00638
-4.7571	0.000381	-2.1028	0.000557	-3.5338	-0.00173		151.867	0.00214	150.061	0.00361	146.69	0.00638
-4.7177	-0.000511	-2.0837	0.00198	-3.4945	-0.00369		152.727	0.00213	150.9	0.00361	147.516	0.00637
-4.6783	-0.0012	-2.0646	0.000724	-3.4552	-0.002		153.586	0.00213	151.74	0.00361	148.341	0.00637
-4.639	-0.000511	-2.0455	-9.2e-05	-3.4159	-0.00192		154.445	0.00213	152.58	0.00361	149.166	0.00637
-4.5996	0.000689	-2.0264	-0.000597	-3.3766	-0.000641		155.305	0.00212	153.419	0.00361	149.991	0.00637
-4.5602	0.00169	-2.0073	-0.000435	-3.3373	0.000427		156.164	0.00212	154.259	0.00361	150.817	0.00636
-4.5208	0.00119	-1.9883	0.000716	-3.298	0.00163		157.023	0.00212	155.099	0.0036	151.642	0.00636
-4.4814	0.00115	-1.9692	0.000389	-3.2587	0.000178		157.883	0.00212	155.938	0.0036	152.467	0.00636
-4.4421	0.00155	-1.9501	-0.00125	-3.2194	4.9e-05		158.742	0.00211	156.778	0.0036	153.292	0.00636
-4.4027	0.000284	-1.931	-0.00108	-3.1801	-0.000635		159.602	0.00211	157.617	0.0036	154.118	0.00635
-4.3633	0.000111	-1.9119	0.000562	-3.1408	4.3e-05		160.461	0.00211	158.457	0.0036	154.943	0.00635
-4.324	0.000192	-1.8928	-0.000795	-3.1015	0.000165		161.32	0.00211	159.297	0.0036	155.768	0.00635
-4.2846	0.000989	-1.8737	-0.00267	-3.0622	0.000995		162.18	0.0021	160.136	0.0036	156.593	0.00635
-4.2453	0.00102	-1.8547	-0.0022	-3.023	0.0015		163.039	0.0021	160.976	0.0036	157.419	0.00634
-4.2059	0.00083	-1.8356	-0.00327	-2.9837	-0.000795		163.899	0.0021	161.815	0.0036	158.244	0.00634
-4.1666	0.000454	-1.8165	-0.00305	-2.9444	-0.000895		164.758	0.0021	162.655	0.0036	159.069	0.00634
-4.1272	0.000562	-1.7974	-0.00131	-2.9051	0.000395		165.617	0.00209	163.495	0.0036	159.894	0.00634
-4.0879	0.000497	-1.7783	-0.00262	-2.8658	0.000681		166.477	0.00209	164.334	0.0036	160.72	0.00633
-4.0485	0.000216	-1.7593	-0.00143	-2.8266	-0.00132		167.336	0.00209	165.174	0.0036	161.545	0.00633
-4.0092	-0.000154	-1.7402	-6.5e-05	-2.7873	-0.00219		168.195	0.00209	166.013	0.0036	162.37	0.00633
-3.9698	-0.000232	-1.7211	-0.00115	-2.748	-0.00213		169.055	0.00208	166.853	0.00359	163.196	0.00633
-3.9305	-0.00137	-1.702	-0.00154	-2.7087	0.000181		169.914	0.00208	167.693	0.00359	164.021	0.00632
-3.8912	-0.001	-1.683	-0.000776	-2.6695	-0.00145		170.774	0.00208	168.532	0.00359	164.846	0.00632
-3.8519	-0.000335	-1.6639	0.000368	-2.6302	-0.00234		171.633	0.00208	169.372	0.00359	165.671	0.00632
-3.8125	-2.2e-05	-1.6448	2.4e-05	-2.5909	-0.00107		172.492	0.00207	170.212	0.00359	166.497	0.00632
-3.7732	-0.000495	-1.6257	-0.00118	-2.5516	8.6e-05		173.352	0.00207	171.051	0.00359	167.322	0.00631
-3.7339	-0.000292	-1.6066	-0.00215	-2.5124	-0.000873		174.211	0.00207	171.891	0.00359	168.147	0.00631
-3.6946	-4.9e-05	-1.5876	0.000578	-2.4731	-0.00311		175.071	0.00207	172.73	0.00359	168.972	0.00631
-3.6552	-4.1e-05	-1.5685	0.00157	-2.4338	-0.0045		175.93	0.00206	173.57	0.00359	169.798	0.00631
-3.6159	0.000268	-1.5494	0.00112	-2.3946	-0.00397		176.789	0.00206	174.41	0.00359	170.623	0.0063
-3.5766	-0.000141	-1.5303	0.00181	-2.3553	-0.000773		177.649	0.00206	175.249	0.00359	171.448	0.0063
-3.5373	-0.000584	-1.5113	0.00227	-2.3161	0.00145		178.508	0.00205	176.089	0.00359	172.273	0.0063
-3.498	-0.000959	-1.4922	0.00047	-2.2768	0.00193		179.367	0.00205	176.928	0.00359	173.099	0.0063
-3.4587	-0.00145	-1.4731	-0.00168	-2.2375	0.00209		180.227	0.00205	177.768	0.00358	173.924	0.00629
-3.4194	-0.00174	-1.454	-0.00209	-2.1983	0.000395		181.086	0.00205	178.608	0.00358	174.749	0.00629
-3.3801	-0.00144	-1.4349	-0.00149	-2.159	-0.00109		181.946	0.00204	179.447	0.00358	175.574	0.00629
-3.3408	-0.00119	-1.4159	-4.6e-05	-2.1198	-0.00111		182.805	0.00204	180.287	0.00358	176.4	0.00629
-3.3015	-0.00103	-1.3968	-0.000573	-2.0805	-0.000941		183.664	0.00204	181.126	0.00358	177.225	0.00628
-3.2622	-0.000776	-1.3777	-0.00087	-2.0412	0.000222		184.524	0.00204	181.966	0.00358	178.05	0.00628
-3.2229	-0.00103	-1.3586	8.1e-05	-2.002	-0.00104		185.383	0.00203	182.806	0.00358	178.875	0.00628
-3.1836	-0.000505	-1.3395	0.000489	-1.9627	-0.00235		186.243	0.00203	183.645	0.00358	179.701	0.00628
-3.1443	-0.000954	-1.3204	-0.00126	-1.9235	-0.00244		187.102	0.00203	184.485	0.00358	180.526	0.00627
-3.105	-0.00107	-1.3014	-0.00139	-1.8842	-0.00228		187.961	0.00203	185.325	0.00358	181.351	0.00627
-3.0657	-0.000738	-1.2823	-0.000289	-1.845	-0.00194		188.821	0.00203	186.164	0.00358	182.176	0.00627
-3.0265	0.000319	-1.2632	0.000897	-1.8157	0.000324		189.68	0.00202	187.004	0.00358	183.002	0.00627
-2.9872	0.000116	-1.2441	-0.00126	-1.7966	0.000705		190.539	0.00202	187.843	0.00357	183.827	0.00626
-2.9479	0.000443			-1.7774	0.00182		191.399	0.00202	188.683	0.00357	184.652	0.00626
-2.9086	-0.000868	-0.1701	0.000419	-1.7583	-0.00131		192.258	0.00202	189.523	0.00357	185.477	0.00626
-2.8693	-0.000632	-0.1682	0.000649	-1.7391	-0.00179		193.118	0.00201	190.362	0.00357	186.303	0.00626
-2.8301	-0.00119	-0.1662	8.4e-05	-1.72	-0.000511		193.977	0.00201	191.202	0.00357	187.128	0.00625
-2.7908	-0.00103	-0.1642	0.000338	-1.7008	0.000638		194.836	0.00201	192.041	0.00357	187.953	0.00625
-2.7515	-0.00106	-0.1623	0.000154	-1.6817	-0.000314		195.696	0.00201	192.881	0.00357	188.778	0.00625
-2.7122	-0.000165	-0.1603	-0.000438	-1.6626	-0.00117		196.555	0.002	193.721	0.00357	189.604	0.00625
-2.673	0.000103	-0.1583	-7.3e-05	-1.6434	-0.000362		197.415	0.002	194.56	0.00357	190.429	0.00624
-2.6337	0.000503	-0.1564	-0.000265	-1.6243	0.00227		198.274	0.002	195.4	0.00357	191.254	0.00624
-2.5944	0.000103	-0.1544	0.000292	-1.6052	0.00223		199.133	0.002	196.239	0.00357	192.079	0.00624
-2.5551	-0.000689	-0.1525	-0.000641	-1.586	0.000873		199.993	0.00199	197.079	0.00357	192.905	0.00624
-2.5159	-0.00112	-0.1505	-0.000435	-1.5669	0.00228		200.852	0.00199	197.919	0.00356	193.73	0.00623
-2.4766	3.2e-05	-0.1485	0.000295	-1.5478	0.00273		201.711	0.00199	198.758	0.00356	194.555	0.00623
-2.4373	-0.000943	-0.1466	0.000262	-1.5287	0.00212		202.571	0.00199	199.598	0.00356	195.38	0.00623
-2.3981	-0.00105	-0.1446	0.000259	-1.5096	0.00168		203.43	0.00198	200.437	0.00356	196.206	0.00623
-2.1181	0.000546	-0.1426	0.000132	-1.4904	0.00199		204.29	0.00198	201.277	0.00356	197.031	0.00622
-2.0989	0.00107	-0.1407	0.000465	-1.4713	0.00181		205.149	0.00198	202.117	0.00356	197.856	0.00622
-2.0797	0.000562	-0.1387	0.000746	-1.4522	-0.0009		206.008	0.00198	202.956	0.00356	198.681	0.00622
-2.0605	-0.00114	-0.1367	0.000143	-1.4331	-0.000865		206.868	0.00197	203.796	0.00356	199.507	0.00622
-2.0413	-0.000459	-0.1348	-0.00037	-1.414	-0.00102		207.727	0.00197	204.636	0.00356	200.332	0.00621
-2.0221	0.00115	-0.1328	-0.000465	-1.3949	0.000151		208.587	0.00197	205.475	0.00356	201.157	0.00621
-2.0029	0.000849	-0.1309	7e-05	-1.3758	-0.00145		209.446	0.00197	206.315	0.00355	201.982	0.00621
-1.9837	-0.000211	-0.1289	0.000178	-1.3567	-0.00149		210.305	0.00197	207.154	0.00355	202.808	0.00621
-1.9646	0.000308	-0.1269	-5.4e-05	-1.3376	-0.00158		211.165	0.00196	207.994	0.00355	203.633	0.00621
-1.9454	0.000289	-0.125	-0.000554	-1.3185	0.000508		212.024	0.00196	208.834	0.00355	204.458	0.0062
-1.9262	-0.000257	-0.123	-0.000343	-1.2994	0.000519		212.883	0.00196	209.673	0.00355	205.283	0.0062
-1.9071	-0.000176	-0.121	-0.000232	-1.2803	0.00217		213.743	0.00196	210.513	0.00355	206.109	0.0062
-1.8879	-0.000122	-0.1191	0.000132	-1.2612	0.000911		214.602	0.00195	211.352	0.00355	206.934	0.0062
-1.8687	-0.00105	-0.1171	0.000411	-1.2421	0.00156		215.462	0.00195	212.192	0.00355	207.759	0.00619
-1.8496	-0.000824	-0.1152	-7.3e-05	-1.223	0.00204		216.321	0.00195	213.032	0.00355	208.584	0.00619
-1.8304	0.000176	-0.1132	-0.000446	-1.2039	0.00213		217.18	0.00195	213.871	0.00355	209.41	0.00619
-1.8113	0.00152	-0.1112	-0.000381	-1.1848	0.00216		218.04	0.00194	214.711	0.00354	210.235	0.00619
-1.7921	0.00139	-0.1093	-0.000227	-1.1657	0.00236		218.899	0.00194	215.55	0.00354	211.06	0.00618
-1.773	0.000938	-0.1073	0.000116	-1.1466	0.00193		219.759	0.00194	216.39	0.00354	211.886	0.00618
-1.7538	-0.000395	-0.1054	-1.9e-05	-1.1275	0.00235		220.618	0.00194	217.23	0.00354	212.711	0.00618
-1.7347	-0.000259	-0.1034	-0.000692	-1.1085	-1.4e-05		221.477	0.00194	218.069	0.00354	213.536	0.00618
-1.7156	-8.1e-05	-0.1014	-0.000535	-1.0894	-0.00172		222.337	0.00193	218.909	0.00354	214.361	0.00617
-1.6964	-3e-05	-0.0995	-0.000254	-1.0703	-8.9e-05		223.196	0.00193	219.749	0.00354	215.187	0.00617
-1.6773	-0.000195	-0.0975	-0.000381	-1.0512	0.00154		224.055	0.00193	220.588	0.00354	216.012	0.00617
-1.6582	0.000689	-0.0956	-0.000943	-1.0321	-0.000943		224.915	0.00193	221.428	0.00354	216.837	0.00617
-1.639	0.000705	-0.0936	0.000157	-1.013	-0.00351		225.774	0.00192	222.267	0.00354	217.662	0.00616
-1.6199	-0.00123	-0.0917	-0.000543	-0.9939	-0.00438		226.634	0.00192	223.107	0.00353	218.488	0.00616
-1.6008	0.000714	-0.0897	-0.000324	-0.9749	-0.00309		227.493	0.00192	223.947	0.00353	219.313	0.00616
-1.5817	0.00157	-0.0877	1.4e-05	-0.9558	-0.00184		228.352	0.00192	224.786	0.00353	220.138	0.00616
-1.5626	0.0018	-0.0858	-0.000351	-0.9367	-0.000541		229.212	0.00191	225.626	0.00353	220.963	0.00615
-1.5434	0.00077	-0.0838	-0.000135	-0.9176	0.000395		230.071	0.00191	226.465	0.00353	221.789	0.00615
-1.5243	-9.2e-05	-0.0819	6.8e-05	-0.8985	-0.00172		230.931	0.00191	227.305	0.00353	222.614	0.00615
-1.5052	0.000303	-0.0799	-0.000108	-0.8795	-0.000884		231.79	0.00191	228.145	0.00353	223.439	0.00615
-1.4861	0.000227	-0.078	-0.000368	-0.8604	0.00141		232.649	0.00191	228.984	0.00353	224.264	0.00614
-1.467	0.000424	-0.076	-0.000762	-0.8413	0.00354		233.509	0.0019	229.824	0.00353	225.09	0.00614
-1.4479	0.00139	-0.074	-0.000792	-0.8222	0.000219		234.368	0.0019	230.663	0.00352	225.915	0.00614
-1.4288	0.00159	-0.0721	-0.000527	-0.8032	-0.00249		235.227	0.0019	231.503	0.00352	226.74	0.00614
-1.4097	0.000941	-0.0701	-0.000638	-0.7841	-0.00304		236.087	0.0019	232.343	0.00352	227.565	0.00614
-1.3906	0.000122	-0.0682	-0.000135	-0.765	-0.00166		236.946	0.00189	233.182	0.00352	228.391	0.00613
-1.3715	-0.000165	-0.0662	-0.000265	-0.7459	0.00183		237.806	0.00189	234.022	0.00352	229.216	0.00613
-1.3524	0.00105	-0.0643	-0.00043	-0.7268	0.00163		238.665	0.00189	234.862	0.00352	230.041	0.00613
-1.3333	0.00246	-0.0623	2.2e-05	-0.7078	0.00202		239.524	0.00189	235.701	0.00352	230.866	0.00613
-1.3142	0.00208	-0.0604	-0.000484	-0.6887	-0.000719		240.384	0.00189	236.541	0.00352	231.692	0.00612
-1.2951	0.00142	-0.0584	-0.000697	-0.6696	-0.00341		241.243	0.00188	237.38	0.00352	232.517	0.00612
-1.276	0.000211	-0.0564	-0.00104	-0.6505	0.000638		242.103	0.00188	238.22	0.00351	233.342	0.00612
-1.2569	-0.000827	-0.0545	-0.000684	-0.6315	-0.00244		242.962	0.00188	239.06	0.00351	234.167	0.00612
-1.2378	-0.000503	-0.0525	-0.000241	-0.6124	-0.00309		243.821	0.00188	239.899	0.00351	234.993	0.00611
-1.2187	0.000165	-0.0506	0.000132	-0.5933	-0.00265		244.681	0.00188	240.739	0.00351	235.818	0.00611
-1.1996	-0.000662	-0.0486	0.000127	-0.5742	-0.00128		245.54	0.00187	241.578	0.00351	236.643	0.00611
-1.1805	-0.000565	-0.0467	-0.000576	-0.5551	0.0012		246.399	0.00187	242.418	0.00351	237.468	0.00611
-1.1615	-0.000327	-0.0447	-0.000597	-0.5361	0.00287		247.259	0.00187	243.258	0.00351	238.294	0.0061
-1.1424	0.000203	-0.0428	-0.000514	-0.517	0.00355		248.118	0.00187	244.097	0.00351	239.119	0.0061
-1.1233	-0.00127	-0.0408	-0.000549	-0.4979	0.00238		248.978	0.00186	244.937	0.0035	239.944	0.0061
-1.1042	-0.00172	-0.0389	-0.000208	-0.4788	0.00161		249.837	0.00186	245.776	0.0035	240.769	0.0061
-1.0851	-0.00157	-0.0369	-0.000441	-0.4597	-0.000238		250.696	0.00186	246.616	0.0035	241.595	0.0061
-1.066	-0.000714	-0.035	-0.000376	-0.4406	-0.00111		251.556	0.00186	247.456	0.0035	242.42	0.00609
-1.0469	-0.000889	-0.033	-0.00101	-0.4216	-0.0018		252.415	0.00186	248.295	0.0035	243.245	0.00609
-1.0279	-0.00138	-0.0311	-0.000584	-0.4025	-0.00203		253.275	0.00185	249.135	0.0035	244.07	0.00609
-1.0088	-0.00162	-0.0291	-0.000727	-0.3834	-0.00224		254.134	0.00185	249.975	0.0035	244.896	0.00609
-0.9897	-0.000843	-0.0271	-0.000711	-0.3643	-0.00108		254.993	0.00185	250.814	0.0035	245.721	0.00608
-0.9706	-0.00122	-0.0252	-0.000884	-0.3452	-0.00175		255.853	0.00185	251.654	0.0035	246.546	0.00608
-0.9515	-0.000981	-0.0232	-0.00143	-0.3261	-0.000778		256.712	0.00185	252.493	0.00349	247.371	0.00608
-0.9325	-0.000378	-0.0213	-0.000816	-0.307	-0.00137		257.571	0.00184	253.333	0.00349	248.197	0.00608
-0.9134	5.9e-05	-0.0193	-0.00017	-0.288	-0.00128		258.431	0.00184	254.173	0.00349	249.022	0.00607
-0.8943	-0.000438	-0.0174	-0.000397	-0.2689	-0.000205		259.29	0.00184	255.012	0.00349	249.847	0.00607
-0.8752	-0.00187	-0.0154	-0.00121	-0.2498	-0.000908		260.15	0.00184	255.852	0.00349	250.672	0.00607
-0.8562	-0.000584	-0.0135	-0.00113	-0.2307	0.000243		261.009	0.00184	256.691	0.00349	251.498	0.00607
-0.8371	3.5e-05	-0.0115	-0.00101	-0.1821	0.000578		261.868	0.00183	257.531	0.00349	252.323	0.00607
-0.818	-0.000843	-0.0096	-0.00137	-0.1802	0.000114		262.728	0.00183	258.371	0.00349	253.148	0.00606
-0.7989	-0.0018	-0.0076	-0.00276	-0.1782	3e-05		263.587	0.00183	259.21	0.00348	253.973	0.00606
-0.7798	-0.000616	-0.0057	-0.00428	-0.1762	0.000616		264.447	0.00183	260.05	0.00348	254.799	0.00606
-0.7608	0.000108	-0.0037	-0.00587	-0.1743	0.000192		265.306	0.00182	260.889	0.00348	255.624	0.00606
-0.7417	-0.000389	-0.0018	-0.00717	-0.1723	-0.000762		266.165	0.00182	261.729	0.00348	256.449	0.00605
-0.7226	-0.000146	0.0002	-0.00857	-0.1703	-0.000368		267.025	0.00182	262.569	0.00348	257.274	0.00605
-0.7035	0.000957	0.0021	-0.00756	-0.1684	-0.000368		267.884	0.00182	263.408	0.00348	258.1	0.00605
-0.6845	0.000324	0.0041	-0.00577	-0.1664	-0.000935		268.743	0.00182	264.248	0.00348	258.925	0.00605
-0.6654	-0.000808	0.006	-0.00285	-0.1645	8.9e-05		269.603	0.00181	265.088	0.00348	259.75	0.00604
		0.008	0.000819	-0.1625	0.000678		270.462	0.00181	265.927	0.00347	260.576	0.00604
-0.1703	-0.000551	0.0099	0.00253	-0.1605	0.00067		271.322	0.00181	266.767	0.00347	261.401	0.00604
-0.1684	-0.000122	0.0119	0.00308	-0.1586	0.000435		272.181	0.00181	267.606	0.00347	262.226	0.00604
-0.1664	-4.6e-05	0.0138	0.0026	-0.1566	0.0009		273.04	0.00181	268.446	0.00347	263.051	0.00604
-0.1644	0.000373	0.0158	0.000835	-0.1546	0.000208		273.9	0.0018	269.286	0.00347	263.877	0.00603
-0.1625	0.000338	0.0177	-0.000684	-0.1527	7.8e-05		274.759	0.0018	270.125	0.00347	264.702	0.00603
-0.1605	0.000116	0.0197	-0.00149	-0.1507	-8.1e-05		275.619	0.0018	270.965	0.00347	265.527	0.00603
-0.1585	-1.6e-05	0.0216	-0.00293	-0.1487	0.000335		276.478	0.0018	271.804	0.00347	266.352	0.00603
-0.1566	-0.00057	0.0236	-0.00232	-0.1468	-0.000149		277.337	0.0018	272.644	0.00346	267.178	0.00602
-0.1546	-0.000354	0.0255	-0.000886	-0.1448	-9.5e-05		278.197	0.00179	273.484	0.00346	268.003	0.00602
-0.1527	-0.000192	0.0275	0.000186	-0.1429	-0.000614		279.056	0.00179	274.323	0.00346	268.828	0.00602
-0.1507	4.6e-05	0.0294	0.00139	-0.1409	-0.000316		279.915	0.00179	275.163	0.00346	269.653	0.00602
-0.1487	0.000214	0.0314	0.00215	-0.1389	-0.000268		280.775	0.00179	276.002	0.00346	270.479	0.00602
-0.1468	0.000124	0.0333	0.00195	-0.137	-0.00123		281.634	0.00179	276.842	0.00346	271.304	0.00601
-0.1448	-0.000184	0.0353	0.00207	-0.135	-0.000859		282.494	0.00178	277.682	0.00346	272.129	0.00601
-0.1428	-0.000295	0.0372	0.00236	-0.133	8.6e-05		283.353	0.00178	278.521	0.00346	272.954	0.00601
-0.1409	-0.000381	0.0392	0.00263	-0.1311	0.000392		284.212	0.00178	279.361	0.00345	273.78	0.00601
-0.1389	0.000451	0.0411	0.00215	-0.1291	0.000192		285.072	0.00178	280.2	0.00345	274.605	0.006
-0.1369	0.000286	0.0431	0.00252	-0.1272	-0.000524		285.931	0.00178	281.04	0.00345	275.43	0.006
-0.135	0.000184	0.045	0.00271	-0.1252	-0.000135		286.791	0.00178	281.88	0.00345	276.255	0.006
-0.133	-8.6e-05	0.047	0.00214	-0.1232	-1.6e-05		287.65	0.00177	282.719	0.00345	277.081	0.006
-0.1311	0.000368	0.0489	0.00228	-0.1213	2.2e-05		288.509	0.00177	283.559	0.00345	277.906	0.006
-0.1291	0.000373	0.0509	0.00246	-0.1193	-0.000441		289.369	0.00177	284.399	0.00345	278.731	0.00599
-0.1271	-6.8e-05	0.0528	0.00218	-0.1174	0.000368		290.228	0.00177	285.238	0.00345	279.556	0.00599
-0.1252	-9.5e-05	0.0548	0.00221	-0.1154	0.000673		291.087	0.00177	286.078	0.00344	280.382	0.00599
-0.1232	0.00027	0.0567	0.00276	-0.1134	-0.000346		291.947	0.00176	286.917	0.00344	281.207	0.00599
-0.1212	0.000432	0.0587	0.00314	-0.1115	-0.000781		292.806	0.00176	287.757	0.00344	282.032	0.00598
-0.1193	0.000541	0.0606	0.00307	-0.1095	0.000332		293.666	0.00176	288.597	0.00344	282.857	0.00598
-0.1173	-3e-05	0.0626	0.0027	-0.1076	0.000322		294.525	0.00176	289.436	0.00344	283.683	0.00598
-0.1154	-0.000516	0.0645	0.00305	-0.1056	-0.000332		295.384	0.00176	290.276	0.00344	284.508	0.00598
-0.1134	-0.0005	0.0664	0.00319	-0.1037	-0.000403		296.244	0.00175	291.115	0.00344	285.333	0.00598
-0.1114	-0.000276	0.0684	0.0029	-0.1017	-0.000403		297.103	0.00175	291.955	0.00343	286.158	0.00597
-0.1095	-5.4e-05	0.0703	0.0029	-0.0997	-0.000376		297.963	0.00175	292.795	0.00343	286.984	0.00597
-0.1075	-0.000135	0.0723	0.00245	-0.0978	-0.000535		298.822	0.00175	293.634	0.00343	287.809	0.00597
-0.1056	8.6e-05	0.0742	0.00235	-0.0958	-0.000276		299.681	0.00175	294.474	0.00343	288.634	0.00597
-0.1036	0.000181	0.0762	0.00235	-0.0939	-0.000803		300.541	0.00174	295.313	0.00343	289.459	0.00596
-0.1016	-6.5e-05	0.0781	0.00275	-0.0919	-0.000865		301.4	0.00174	296.153	0.00343	290.285	0.00596
-0.0997	-0.000165	0.0801	0.00267	-0.09	-0.000527		302.259	0.00174	296.993	0.00343	291.11	0.00596
-0.0977	-0.000597	0.082	0.00231	-0.088	-0.00107		303.119	0.00174	297.832	0.00343	291.935	0.00596
-0.0958	-0.000859	0.084	0.00272	-0.086	-0.000262		303.978	0.00174	298.672	0.00342	292.76	0.00596
-0.0938	-0.000541	0.0859	0.00277	-0.0841	0.000249		304.838	0.00174	299.512	0.00342	293.586	0.00595
-0.0919	-0.000662	0.0879	0.00308	-0.0821	-0.000168		305.697	0.00173	300.351	0.00342	294.411	0.00595
-0.0899	-0.000451	0.0898	0.00296	-0.0802	1.4e-05		306.556	0.00173	301.191	0.00342	295.236	0.00595
-0.0879	-0.000168	0.0918	0.00259	-0.0782	-0.000397		307.416	0.00173	302.03	0.00342	296.061	0.00595
-0.086	-0.000595	0.0937	0.00288	-0.0763	-0.000738		308.275	0.00173	302.87	0.00342	296.887	0.00594
-0.084	-0.000995	0.0957	0.00303	-0.0743	-0.000584		309.135	0.00173	303.71	0.00342	297.712	0.00594
-0.0821	-0.000616	0.0976	0.00305	-0.0724	-0.000905		309.994	0.00172	304.549	0.00341	298.537	0.00594
-0.0801	-0.000522	0.0996	0.00302	-0.0704	-0.00127		310.853	0.00172	305.389	0.00341	299.362	0.00594
-0.0782	-0.000162	0.1015	0.00272	-0.0684	-0.000732		311.713	0.00172	306.228	0.00341	300.188	0.00594
-0.0762	3e-06	0.1035	0.00288	-0.0665	-7.8e-05		312.572	0.00172	307.068	0.00341	301.013	0.00593
-0.0742	-9.5e-05	0.1054	0.00323	-0.0645	-6.5e-05		313.431	0.00172	307.908	0.00341	301.838	0.00593
-0.0723	3e-05	0.1074	0.00295	-0.0626	-0.000324		314.291	0.00172	308.747	0.00341	302.663	0.00593
-0.0703	-0.000316	0.1093	0.00292	-0.0606	-0.000514		315.15	0.00171	309.587	0.00341	303.489	0.00593
-0.0684	-0.000195	0.1112	0.00255	-0.0587	-0.000276		316.01	0.00171	310.426	0.00341	304.314	0.00593
-0.0664	-8.6e-05	0.1132	0.00282	-0.0567	-0.000965		316.869	0.00171	311.266	0.0034	305.139	0.00592
-0.0645	-7.6e-05	0.1151	0.00246	-0.0548	-0.00108		317.728	0.00171	312.106	0.0034	305.964	0.00592
-0.0625	-0.000338	0.1171	0.00207	-0.0528	-0.00165		318.588	0.00171	312.945	0.0034	306.79	0.00592
-0.0606	9.5e-05	0.119	0.0024	-0.0509	-0.00147		319.447	0.00171	313.785	0.0034	307.615	0.00592
-0.0586	0.000219	0.121	0.00276	-0.0489	-0.00131		320.307	0.0017	314.625	0.0034	308.44	0.00591
-0.0566	4.6e-05	0.1229	0.00279	-0.047	-0.0006		321.166	0.0017	315.464	0.0034	309.266	0.00591
-0.0547	-0.000105	0.1249	0.0027	-0.045	-0.000884		322.025	0.0017	316.304	0.0034	310.091	0.00591
-0.0527	0.000273	0.1268	0.00307	-0.0431	-0.00104		322.885	0.0017	317.143	0.00339	310.916	0.00591
-0.0508	-0.0001	0.1288	0.00286	-0.0411	-0.00145		323.744	0.0017	317.983	0.00339	311.741	0.00591
-0.0488	0.000151	0.1307	0.00269	-0.0391	-0.00179		324.603	0.00169	318.823	0.00339	312.567	0.0059
-0.0469	-6.5e-05	0.1327	0.00228	-0.0372	-0.0016		325.463	0.00169	319.662	0.00339	313.392	0.0059
-0.0449	0.000108	0.1346	0.00245	-0.0352	-0.00164		326.322	0.00169	320.502	0.00339	314.217	0.0059
-0.043	0.000708	0.1366	0.0026	-0.0333	-0.00139		327.182	0.00169	321.341	0.00339	315.042	0.0059
-0.041	0.000527	0.1385	0.00244	-0.0313	-0.00124		328.041	0.00169	322.181	0.00339	315.868	0.0059
-0.0391	0.000411	0.1405	0.00221	-0.0294	-0.00115		328.9	0.00169	323.021	0.00338	316.693	0.00589
-0.0371	0.000714	0.1424	0.00249	-0.0274	-0.00171		329.76	0.00168	323.86	0.00338	317.518	0.00589
-0.0352	0.000427	0.1444	0.00266	-0.0255	-0.00141		330.619	0.00168	324.7	0.00338	318.343	0.00589
-0.0332	-9.5e-05	0.1463	0.00304	-0.0235	-0.00303		331.479	0.00168	325.539	0.00338	319.169	0.00589
-0.0313	-1.1e-05	0.1483	0.00288	-0.0216	-0.00425		332.338	0.00168	326.379	0.00338	319.994	0.00589
-0.0293	-0.000303	0.1502	0.00297	-0.0196	-0.00737		333.197	0.00168	327.219	0.00338	320.819	0.00588
-0.0273	-0.000414	0.1522	0.00259	-0.0177	-0.01082		334.057	0.00168	328.058	0.00338	321.644	0.00588
-0.0254	-0.000108	0.1541	0.00269	-0.0157	-0.01409		334.916	0.00167	328.898	0.00337	322.47	0.00588
-0.0234	4.3e-05	0.1561	0.00284	-0.0138	-0.01818		335.775	0.00167	329.738	0.00337	323.295	0.00588
-0.0215	0.000276	0.158	0.00251	-0.0118	-0.02073		336.635	0.00167	330.577	0.00337	324.12	0.00587
-0.0195	-6.2e-05	0.1599	0.00305	-0.0099	-0.02189		337.494	0.00167	331.417	0.00337	324.945	0.00587
-0.0176	-0.000776	0.1619	0.00244	-0.0079	-0.02105		338.354	0.00167	332.256	0.00337	325.771	0.00587
-0.0156	-0.000832	0.1638	0.00228	-0.006	-0.01987		339.213	0.00167	333.096	0.00337	326.596	0.00587
-0.0137	-0.000114	0.1658	0.00241	-0.004	-0.01764		340.072	0.00166	333.936	0.00337	327.421	0.00587
-0.0117	-0.000154	0.1677	0.00285	-0.0021	-0.0151		340.932	0.00166	334.775	0.00336	328.246	0.00586
-0.0098	-0.000943	0.1697	0.00279	-0.0001	-0.01418		341.791	0.00166	335.615	0.00336	329.072	0.00586
-0.0078	-0.00201	0.1716	0.00219	0.0018	-0.01348		342.651	0.00166	336.454	0.00336	329.897	0.00586
-0.0059	-0.00327	0.1736	0.00247	0.0038	-0.01347		343.51	0.00166	337.294	0.00336	330.722	0.00586
-0.0039	-0.0044	0.1755	0.00255	0.0057	-0.01505		344.369	0.00166	338.134	0.00336	331.547	0.00586
-0.002	-0.00562	0.1775	0.00221	0.0077	-0.01648		345.229	0.00165	338.973	0.00336	332.373	0.00585
5.37764e-17	-0.00577	0.1794	0.00264	0.0096	-0.01636		346.088	0.00165	339.813	0.00336	333.198	0.00585
0.0019	-0.00507	0.1814	0.00324	0.0116	-0.01357		346.947	0.00165	340.652	0.00335	334.023	0.00585
0.0039	-0.00317	0.1833	0.00318	0.0135	-0.00971		347.807	0.00165	341.492	0.00335	334.848	0.00585
0.0058	0.000184	0.1853	0.00304	0.0155	-0.00609		348.666	0.00165	342.332	0.00335	335.674	0.00585
0.0078	0.00398	0.1872	0.00261	0.0174	-0.00279		349.526	0.00165	343.171	0.00335	336.499	0.00584
0.0097	0.00694	0.1892	0.00282	0.0194	-0.0013		350.385	0.00164	344.011	0.00335	337.324	0.00584
0.0117	0.00799	0.1911	0.00322	0.0213	-0.000332		351.244	0.00164	344.851	0.00335	338.149	0.00584
0.0136	0.00679	0.1931	0.00267	0.0233	0.000686		352.104	0.00164	345.69	0.00335	338.975	0.00584
0.0156	0.00411	0.195	0.00236	0.0252	0.000249		352.963	0.00164	346.53	0.00334	339.8	0.00584
0.0175	0.00141	0.197	0.00314	0.0272	7e-05		353.823	0.00164	347.369	0.00334	340.625	0.00583
0.0195	-0.000605	0.1989	0.00292	0.0291	0.000859		354.682	0.00164	348.209	0.00334	341.45	0.00583
0.0214	-0.00151	0.2009	0.00267	0.0311	0.00154		355.541	0.00164	349.049	0.00334	342.276	0.00583
0.0234	-0.00164	0.2028	0.00232	0.033	0.00248		356.401	0.00163	349.888	0.00334	343.101	0.00583
0.0253	-0.000665	0.2048	0.00285	0.035	0.0018		357.26	0.00163	350.728	0.00334	343.926	0.00583
0.0273	0.000243	0.2067	0.00357	0.0369	0.0015		358.119	0.00163	351.567	0.00334	344.751	0.00582
0.0292	0.00129	0.2087	0.00342	0.0389	0.00121		358.979	0.00163	352.407	0.00333	345.577	0.00582
0.0312	0.00141	0.2106	0.00254	0.0408	0.00171		359.838	0.00163	353.247	0.00333	346.402	0.00582
0.0331	0.00186	0.2126	0.00212	0.0428	0.00157		360.698	0.00163	354.086	0.00333	347.227	0.00582
0.0351	0.00216	0.2145	0.00208	0.0447	0.000789		361.557	0.00162	354.926	0.00333	348.052	0.00582
0.037	0.00188	0.2165	0.00207	0.0467	0.00171		362.416	0.00162	355.765	0.00333	348.878	0.00581
0.039	0.00199	0.2184	0.00201	0.0486	0.00227		363.276	0.00162	356.605	0.00333	349.703	0.00581
0.0409	0.00195	0.2204	0.00214	0.0506	0.00133		364.135	0.00162	357.445	0.00333	350.528	0.00581
0.0429	0.00176	0.2223	0.00272	0.0525	0.0018		364.995	0.00162	358.284	0.00332	351.353	0.00581
0.0448	0.00131	0.2243	0.00234	0.0544	0.00281		365.854	0.00162	359.124	0.00332	352.179	0.00581
0.0468	0.00083	0.2262	0.00212	0.0564	0.00186		366.713	0.00162	359.964	0.00332	353.004	0.0058
0.0487	0.00114	0.2282	0.00226	0.0583	0.000922		367.573	0.00161	360.803	0.00332	353.829	0.0058
0.0507	0.00193	0.2301	0.00237	0.0603	0.00196		368.432	0.00161	361.643	0.00332	354.655	0.0058
0.0526	0.00242	0.2321	0.00291	0.0622	0.00204		369.291	0.00161	362.482	0.00332	355.48	0.0058
0.0546	0.0022	0.234	0.00308	0.0642	0.00171		370.151	0.00161	363.322	0.00332	356.305	0.0058
0.0565	0.0017	0.236	0.00314	0.0661	0.00206		371.01	0.00161	364.162	0.00331	357.13	0.00579
0.0585	0.00184	0.2379	0.00315	0.0681	0.00201		371.87	0.00161	365.001	0.00331	357.956	0.00579
0.0604	0.00169	0.2399	0.00315	0.07	0.00267		372.729	0.0016	365.841	0.00331	358.781	0.00579
0.0624	0.0018	0.2418	0.0028	0.072	0.00297		373.588	0.0016	366.68	0.00331	359.606	0.00579
0.0643	0.00201	0.2438	0.0026	0.0739	0.00107		374.448	0.0016	367.52	0.00331	360.431	0.00579
0.0662	0.00221	0.2457	0.00237	0.0759	0.000735		375.307	0.0016	368.36	0.00331	361.257	0.00578
0.0682	0.00248	0.2477	0.00164	0.0778	0.00101		376.167	0.0016	369.199	0.00331	362.082	0.00578
0.0701	0.00259	0.2496	0.00199	0.0798	0.00149		377.026	0.0016	370.039	0.0033	362.907	0.00578
0.0721	0.00229	0.2516	0.0019	0.0817	0.00131		377.885	0.0016	370.878	0.0033	363.732	0.00578
0.074	0.0017	0.2535	0.00274	0.0837	0.00158		378.745	0.00159	371.718	0.0033	364.558	0.00578
0.076	0.00154	0.2555	0.00257	0.0856	0.000897		379.604	0.00159	372.558	0.0033	365.383	0.00577
0.0779	0.00188	0.2574	0.00237	0.0876	0.000586		380.463	0.00159	373.397	0.0033	366.208	0.00577
0.0799	0.00224	0.2594	0.00231	0.0895	0.000865		381.323	0.00159	374.237	0.0033	367.033	0.00577
0.0818	0.00227	0.2613	0.00204	0.0915	0.00105		382.182	0.00159	375.077	0.0033	367.859	0.00577
0.0838	0.00202	0.2633	0.00255	0.0934	0.00197		383.042	0.00159	375.916	0.00329	368.684	0.00577
0.0857	0.00201	0.2652	0.00266	0.0954	0.00131		383.901	0.00159	376.756	0.00329	369.509	0.00576
0.0877	0.00181	0.2672	0.00211	0.0973	0.0013		384.76	0.00158	377.595	0.00329	370.334	0.00576
0.0896	0.00224	0.2691	0.00223	0.0992	0.00178		385.62	0.00158	378.435	0.00329	371.16	0.00576
0.0916	0.00247	0.2711	0.00234	0.1012	0.00242		386.479	0.00158	379.275	0.00329	371.985	0.00576
0.0935	0.0024	0.273	0.00294	0.1031	0.00118		387.339	0.00158	380.114	0.00329	372.81	0.00576
0.0955	0.00235	0.275	0.00219	0.1051	0.00142		388.198	0.00158	380.954	0.00329	373.635	0.00575
0.0974	0.00238	0.2769	0.00198	0.107	0.00191		389.057	0.00158	381.793	0.00328	374.461	0.00575
0.0994	0.00196	0.2789	0.00236	0.109	0.00204		389.917	0.00158	382.633	0.00328	375.286	0.00575
0.1013	0.00189	0.2809	0.00213	0.1109	0.00199		390.776	0.00157	383.473	0.00328	376.111	0.00575
0.1033	0.0025	0.2828	0.00247	0.1129	0.00232		391.635	0.00157	384.312	0.00328	376.936	0.00575
0.1052	0.00265	0.2848	0.00252	0.1148	0.00206		392.495	0.00157	385.152	0.00328	377.762	0.00574
0.1072	0.0018	0.2867	0.00264	0.1168	0.00209		393.354	0.00157	385.991	0.00328	378.587	0.00574
0.1091	0.0017	0.2887	0.00288	0.1187	0.00258		394.214	0.00157	386.831	0.00328	379.412	0.00574
0.111	0.00194	0.2906	0.00293	0.1207	0.00181		395.073	0.00157	387.671	0.00327	380.237	0.00574
0.113	0.00274	0.2926	0.00255	0.1226	0.00225		395.932	0.00157	388.51	0.00327	381.063	0.00574
0.1149	0.00266	0.2945	0.00253	0.1246	0.00242		396.792	0.00157	389.35	0.00327	381.888	0.00573
0.1169	0.00274	0.2965	0.00207	0.1265	0.00226		397.651	0.00156	390.189	0.00327	382.713	0.00573
0.1188	0.00284	0.2984	0.00252	0.1285	0.00185		398.511	0.00156	391.029	0.00327	383.538	0.00573
0.1208	0.0024	0.3004	0.00271	0.1304	0.00164		399.37	0.00156	391.869	0.00327	384.364	0.00573
0.1227	0.00206	0.3023	0.00298	0.1324	0.00168		400.229	0.00156	392.708	0.00327	385.189	0.00573
0.1247	0.00264	0.3043	0.0028	0.1343	0.0012		401.089	0.00156	393.548	0.00326	386.014	0.00573
0.1266	0.00243	0.3063	0.0023	0.1363	0.000911		401.948	0.00156	394.388	0.00326	386.839	0.00572
0.1286	0.00233	0.3082	0.0022	0.1382	0.0017		402.807	0.00156	395.227	0.00326	387.665	0.00572
0.1305	0.0019	0.3102	0.00198	0.1402	0.00166		403.667	0.00155	396.067	0.00326	388.49	0.00572
0.1325	0.00197	0.3121	0.00247	0.1421	0.00131		404.526	0.00155	396.906	0.00326	389.315	0.00572
0.1344	0.00198	0.3141	0.00194	0.1441	0.00144		405.386	0.00155	397.746	0.00326	390.14	0.00572
0.1364	0.00227	0.316	0.00224	0.146	0.00208		406.245	0.00155	398.586	0.00325	390.966	0.00571
0.1383	0.00274	0.318	0.0023	0.1479	0.00181		407.104	0.00155	399.425	0.00325	391.791	0.00571
0.1403	0.00251	0.3199	0.00307	0.1499	0.00184		407.964	0.00155	400.265	0.00325	392.616	0.00571
0.1422	0.00212	0.3219	0.00359	0.1518	0.00208		408.823	0.00155	401.104	0.00325	393.441	0.00571
0.1442	0.00217	0.3238	0.00279	0.1538	0.00188		409.683	0.00155	401.944	0.00325	394.267	0.00571
0.1461	0.00214	0.3258	0.00288	0.1557	0.00162		410.542	0.00154	402.784	0.00325	395.092	0.0057
0.1481	0.00216	0.3278	0.0025	0.1577	0.00178		411.401	0.00154	403.623	0.00325	395.917	0.0057
0.15	0.00172	0.3297	0.00214	0.1596	0.00238		412.261	0.00154	404.463	0.00324	396.742	0.0057
0.152	0.00217	0.3317	0.00198	0.1616	0.0028		413.12	0.00154	405.302	0.00324	397.568	0.0057
0.1539	0.00226	0.3336	0.00274	0.1635	0.00194		413.979	0.00154	406.142	0.00324	398.393	0.0057
0.1559	0.00163	0.3356	0.00294	0.1655	0.00198		414.839	0.00154	406.982	0.00324	399.218	0.00569
0.1578	0.00195	0.3375	0.003	0.1674	0.00245		415.698	0.00154	407.821	0.00324	400.043	0.00569
0.1597	0.00233	0.3395	0.00298	0.1694	0.00287		416.558	0.00154	408.661	0.00324	400.869	0.00569
0.1617	0.00276	0.3415	0.00217	0.1713	0.00213		417.417	0.00153	409.501	0.00324	401.694	0.00569
0.1636	0.00264	0.3434	0.0023	0.1733	0.00218		418.276	0.00153	410.34	0.00323	402.519	0.00569
0.1656	0.00287	0.3454	0.00221	0.1752	0.00148		419.136	0.00153	411.18	0.00323	403.345	0.00569
0.1675	0.00223	0.3473	0.00175	0.1772	0.00114		419.995	0.00153	412.019	0.00323	404.17	0.00568
0.1695	0.00214	0.3493	0.00117	0.1791	0.0017		420.855	0.00153	412.859	0.00323	404.995	0.00568
0.1714	0.00242	0.3512	0.00169	0.1811	0.00211		421.714	0.00153	413.699	0.00323	405.82	0.00568
0.1734	0.00254	0.3532	0.002	0.183	0.00267		422.573	0.00153	414.538	0.00323	406.646	0.00568
0.1753	0.00211	0.3552	0.0021	0.185	0.00231		423.433	0.00153	415.378	0.00323	407.471	0.00568
0.1773	0.00197	0.3571	0.00248	0.1869	0.00195		424.292	0.00152	416.217	0.00322	408.296	0.00567
0.1792	0.00186	0.3591	0.00233	0.1889	0.00202		425.151	0.00152	417.057	0.00322	409.121	0.00567
0.1812	0.00248	0.361	0.00235	0.1908	0.0019		426.011	0.00152	417.897	0.00322	409.947	0.00567
0.1831	0.00284	0.363	0.00208	0.1928	0.00165		426.87	0.00152	418.736	0.00322	410.772	0.00567
0.1851	0.00257	0.365	0.00229	0.1947	0.00164		427.73	0.00152	419.576	0.00322	411.597	0.00567
0.187	0.00215	0.3669	0.002	0.1967	0.00234		428.589	0.00152	420.415	0.00322	412.422	0.00566
0.189	0.00231	0.3689	0.00199	0.1986	0.00172		429.448	0.00152	421.255	0.00322	413.248	0.00566
0.1909	0.00265	0.3708	0.00266	0.2006	0.00129		430.308	0.00152	422.095	0.00321	414.073	0.00566
0.1929	0.00235	0.3728	0.00261	0.2025	0.00168		431.167	0.00151	422.934	0.00321	414.898	0.00566
0.1948	0.00231	0.3747	0.00241	0.2045	0.00204		432.027	0.00151	423.774	0.00321	415.723	0.00566
0.1968	0.00227	0.3767	0.00214	0.2064	0.00152		432.886	0.00151	424.614	0.00321	416.549	0.00566
0.1987	0.00232	0.3787	0.00211	0.2084	0.00183		433.745	0.00151	425.453	0.00321	417.374	0.00565
0.2007	0.00226	0.3806	0.00155	0.2103	0.00166		434.605	0.00151	426.293	0.00321	418.199	0.00565
0.2026	0.0019	0.3826	0.00247	0.2123	0.0019		435.464	0.00151	427.132	0.00321	419.024	0.00565
0.2046	0.00164	0.3845	0.00237	0.2142	0.00157		436.323	0.00151	427.972	0.0032	419.85	0.00565
0.2065	0.0014	0.3865	0.00252	0.2162	0.00233		437.183	0.00151	428.812	0.0032	420.675	0.00565
0.2085	0.00157	0.3885	0.00269	0.2181	0.00173		438.042	0.0015	429.651	0.0032	421.5	0.00564
0.2104	0.00207	0.3904	0.00191	0.2201	0.00181		438.902	0.0015	430.491	0.0032	422.325	0.00564
0.2124	0.00275	0.3924	0.00154	0.222	0.00164		439.761	0.0015	431.33	0.0032	423.151	0.00564
0.2143	0.0024	0.3944	0.0021	0.224	0.0019		440.62	0.0015	432.17	0.0032	423.976	0.00564
0.2163	0.00264	0.3963	0.00212	0.2259	0.00218		441.48	0.0015	433.01	0.00319	424.801	0.00564
0.2182	0.00277	0.3983	0.00202	0.2279	0.00211		442.339	0.0015	433.849	0.00319	425.626	0.00564
0.2202	0.0026	0.4002	0.00182	0.2298	0.00244		443.199	0.0015	434.689	0.00319	426.452	0.00563
0.2221	0.00244	0.4022	0.00215	0.2318	0.00253		444.058	0.0015	435.528	0.00319	427.277	0.00563
0.2241	0.00248	0.4042	0.00181	0.2337	0.00231		444.917	0.0015	436.368	0.00319	428.102	0.00563
0.226	0.00259	0.4061	0.00231	0.2357	0.00257		445.777	0.00149	437.208	0.00319	428.927	0.00563
0.228	0.00297	0.4081	0.00195	0.2376	0.00254		446.636	0.00149	438.047	0.00319	429.753	0.00563
0.2299	0.00263	0.41	0.00268	0.2396	0.00198		447.495	0.00149	438.887	0.00318	430.578	0.00562
0.2319	0.00253	0.412	0.00227	0.2415	0.00275		448.355	0.00149	439.727	0.00318	431.403	0.00562
0.2338	0.00248	0.414	0.00251	0.2435	0.002		449.214	0.00149	440.566	0.00318	432.228	0.00562
0.2358	0.00235	0.4159	0.0028	0.2454	0.0011		450.074	0.00149	441.406	0.00318	433.054	0.00562
0.2377	0.00181	0.4179	0.00329	0.2474	0.00133		450.933	0.00149	442.245	0.00318	433.879	0.00562
0.2397	0.00209	0.4199	0.00311	0.2493	0.00261		451.792	0.00149	443.085	0.00318	434.704	0.00562
0.2416	0.00177	0.4218	0.00285	0.2513	0.00228		452.652	0.00149	443.925	0.00318	435.529	0.00561
0.2436	0.00205	0.4238	0.00247	0.2532	0.00242		453.511	0.00148	444.764	0.00317	436.355	0.00561
0.2455	0.0018	0.4258	0.00144	0.2552	0.00205		454.371	0.00148	445.604	0.00317	437.18	0.00561
0.2475	0.00244	0.4277	0.0019	0.2571	0.00212		455.23	0.00148	446.443	0.00317	438.005	0.00561
0.2494	0.00279	0.4297	0.00193	0.2591	0.0029		456.089	0.00148	447.283	0.00317	438.83	0.00561
0.2514	0.00283	0.4317	0.00211	0.261	0.00237		456.949	0.00148	448.123	0.00317	439.656	0.00561
0.2533	0.00254	0.4336	0.00227	0.263	0.00248		457.808	0.00148	448.962	0.00317	440.481	0.0056
0.2553	0.00236	0.4356	0.00156	0.2649	0.00226		458.667	0.00148	449.802	0.00317	441.306	0.0056
0.2572	0.00263	0.4375	0.00167	0.2669	0.00206		459.527	0.00148	450.641	0.00316	442.131	0.0056
0.2592	0.00239	0.4395	0.00203	0.2689	0.00145		460.386	0.00148	451.481	0.00316	442.957	0.0056
0.2611	0.00217	0.4415	0.00227	0.2708	0.00229		461.246	0.00148	452.321	0.00316	443.782	0.0056
0.2631	0.00214	0.4434	0.00316	0.2728	0.00174		462.105	0.00147	453.16	0.00316	444.607	0.00559
0.265	0.0024	0.4454	0.00261	0.2747	0.00119		462.964	0.00147	454	0.00316	445.432	0.00559
0.267	0.00259	0.4474	0.00313	0.2767	0.00135		463.824	0.00147	454.84	0.00316	446.258	0.00559
0.2689	0.0028	0.4493	0.00323	0.2786	0.0018		464.683	0.00147	455.679	0.00316	447.083	0.00559
0.2709	0.00356	0.4513	0.00293	0.2806	0.00136		465.543	0.00147	456.519	0.00315	447.908	0.00559
0.2728	0.00342	0.4533	0.00271	0.2825	0.000392		466.402	0.00147	457.358	0.00315	448.734	0.00559
0.2748	0.00284	0.4552	0.00238	0.2845	0.000143		467.261	0.00147	458.198	0.00315	449.559	0.00558
0.2767	0.00227	0.4572	0.00227	0.2864	0.00116		468.121	0.00147	459.038	0.00315	450.384	0.00558
0.2787	0.00233	0.4592	0.00226	0.2884	0.00126		468.98	0.00147	459.877	0.00315	451.209	0.00558
0.2807	0.00221	0.4611	0.00238	0.2903	0.00146		469.839	0.00147	460.717	0.00315	452.035	0.00558
0.2826	0.00199	0.4631	0.00272	0.2923	0.00152		470.699	0.00146	461.556	0.00315	452.86	0.00558
0.2846	0.00204	0.4651	0.00217	0.2943	0.00192		471.558	0.00146	462.396	0.00314	453.685	0.00558
0.2865	0.00192	0.467	0.00205	0.2962	0.00318		472.418	0.00146	463.236	0.00314	454.51	0.00557
0.2885	0.0024	0.469	0.00238	0.2982	0.00302		473.277	0.00146	464.075	0.00314	455.336	0.00557
0.2904	0.00254	0.471	0.00302	0.3001	0.00243		474.136	0.00146	464.915	0.00314	456.161	0.00557
0.2924	0.00291	0.473	0.00275	0.3021	0.00234		474.996	0.00146	465.754	0.00314	456.986	0.00557
0.2943	0.00252	0.4749	0.00301	0.304	0.00201		475.855	0.00146	466.594	0.00314	457.811	0.00557
0.2963	0.00209	0.4769	0.00198	0.306	0.00117		476.715	0.00146	467.434	0.00313	458.637	0.00557
0.2982	0.00237	0.4789	0.00206	0.3079	0.0018		477.574	0.00146	468.273	0.00313	459.462	0.00556
0.3002	0.00269	0.4808	0.00258	0.3099	0.00212		478.433	0.00146	469.113	0.00313	460.287	0.00556
0.3021	0.00265	0.4828	0.00239	0.3118	0.0021		479.293	0.00145	469.952	0.00313	461.112	0.00556
0.3041	0.0025	0.4848	0.002	0.3138	0.00204		480.152	0.00145	470.792	0.00313	461.938	0.00556
0.3061	0.00237	0.4867	0.00137	0.3158	0.00141		481.011	0.00145	471.632	0.00313	462.763	0.00556
0.308	0.00216	0.4887	0.00219	0.3177	0.000965		481.871	0.00145	472.471	0.00313	463.588	0.00555
0.31	0.00241	0.4907	0.00267	0.3197	0.00158		482.73	0.00145	473.311	0.00312	464.413	0.00555
0.3119	0.00269	0.4926	0.00321	0.3216	0.00161		483.59	0.00145	474.151	0.00312	465.239	0.00555
0.3139	0.00243	0.4946	0.0027	0.3236	0.00147		484.449	0.00145	474.99	0.00312	466.064	0.00555
0.3158	0.00257	0.4966	0.00244	0.3255	0.00211		485.308	0.00145	475.83	0.00312	466.889	0.00555
0.3178	0.00233	0.4986	0.0028	0.3275	0.00222		486.168	0.00145	476.669	0.00312	467.714	0.00555
0.3197	0.00167	0.5005	0.00356	0.3295	0.00254		487.027	0.00145	477.509	0.00312	468.54	0.00554
0.3217	0.00177	0.5025	0.00371	0.3314	0.00152		487.887	0.00145	478.349	0.00312	469.365	0.00554
0.3236	0.00221	0.5045	0.00322	0.3334	0.00158		488.746	0.00144	479.188	0.00311	470.19	0.00554
0.3256	0.0023	0.5065	0.00331	0.3353	0.0017		489.605	0.00144	480.028	0.00311	471.015	0.00554
0.3276	0.0017	0.5084	0.00279	0.3373	0.00192		490.465	0.00144	480.867	0.00311	471.841	0.00554
0.3295	0.002	0.5104	0.00291	0.3392	0.00181		491.324	0.00144	481.707	0.00311	472.666	0.00554
0.3315	0.00253	0.5124	0.003	0.3412	0.000768		492.183	0.00144	482.547	0.00311	473.491	0.00553
0.3334	0.00196	0.5143	0.00253	0.3432	0.000851		493.043	0.00144	483.386	0.00311	474.316	0.00553
0.3354	0.00233	0.5163	0.00248	0.3451	0.00153		493.902	0.00144	484.226	0.00311	475.142	0.00553
0.3373	0.00231	0.5183	0.00188	0.3471	0.000768		494.762	0.00144	485.065	0.0031	475.967	0.00553
0.3393	0.00206	0.5203	0.00237	0.349	0.000611		495.621	0.00144	485.905	0.0031	476.792	0.00553
0.3413	0.0021	0.5222	0.00254	0.351	0.00131		496.48	0.00144	486.745	0.0031	477.617	0.00553
0.3432	0.00241	0.5242	0.00207	0.353	0.00156		497.34	0.00144	487.584	0.0031	478.443	0.00552
0.3452	0.00246	0.5262	0.00221	0.3549	0.00133		498.199	0.00143	488.424	0.0031	479.268	0.00552
0.3471	0.00198	0.5282	0.00232	0.3569	0.00174		499.059	0.00143	489.264	0.0031	480.093	0.00552
0.3491	0.00229	0.5301	0.00268	0.3588	0.00144		499.918	0.00143	490.103	0.0031	480.918	0.00552
0.351	0.00229	0.5321	0.00289	0.3608	0.00212		500.777	0.00143	490.943	0.00309	481.744	0.00552
0.353	0.0025	0.5341	0.00255	0.3627	0.00231		501.637	0.00143	491.782	0.00309	482.569	0.00552
0.355	0.00238	0.5361	0.00212	0.3647	0.00202		502.496	0.00143	492.622	0.00309	483.394	0.00551
0.3569	0.00265	0.538	0.00286	0.3667	0.00195		503.355	0.00143	493.462	0.00309	484.219	0.00551
0.3589	0.00245	0.54	0.00302	0.3686	0.00166		504.215	0.00143	494.301	0.00309	485.045	0.00551
0.3608	0.00174	0.542	0.00331	0.3706	0.00155		505.074	0.00143	495.141	0.00309	485.87	0.00551
0.3628	0.00177	0.544	0.00335	0.3725	0.00174		505.934	0.00143	495.98	0.00309	486.695	0.00551
0.3648	0.00199	0.5459	0.00386	0.3745	0.00207		506.793	0.00143	496.82	0.00308	487.52	0.00551
0.3667	0.00199	0.5479	0.00375	0.3765	0.00235		507.652	0.00143	497.66	0.00308	488.346	0.0055
0.3687	0.00234	0.5499	0.00308	0.3784	0.00238		508.512	0.00142	498.499	0.00308	489.171	0.0055
0.3706	0.00214	0.5519	0.00185	0.3804	0.00276		509.371	0.00142	499.339	0.00308	489.996	0.0055
0.3726	0.00202	0.5538	0.00206	0.3824	0.00249		510.231	0.00142	500.178	0.00308	490.821	0.0055
0.3745	0.0022	0.5558	0.00222	0.3843	0.00168		511.09	0.00142	501.018	0.00308	491.647	0.0055
0.3765	0.00192	0.5578	0.00278	0.3863	0.00221		511.949	0.00142	501.858	0.00308	492.472	0.0055
0.3785	0.00175	0.5598	0.00325	0.3882	0.002		512.809	0.00142	502.697	0.00307	493.297	0.00549
0.3804	0.00181	0.5618	0.00216	0.3902	0.00158		513.668	0.00142	503.537	0.00307	494.123	0.00549
0.3824	0.00228	0.5637	0.00235	0.3922	0.0015		514.527	0.00142	504.377	0.00307	494.948	0.00549
0.3843	0.00228	0.5657	0.00231	0.3941	0.00107		515.387	0.00142	505.216	0.00307	495.773	0.00549
0.3863	0.00219	0.5677	0.00264	0.3961	0.000608		516.246	0.00142	506.056	0.00307	496.598	0.00549
0.3883	0.00234	0.5697	0.00234	0.398	0.000516		517.106	0.00142	506.895	0.00307	497.424	0.00549
0.3902	0.0025	0.5717	0.00216	0.4	0.00157		517.965	0.00142	507.735	0.00307	498.249	0.00548
0.3922	0.00289	0.5736	0.00253	0.402	0.00315		518.824	0.00142	508.575	0.00306	499.074	0.00548
0.3942	0.00287	0.5756	0.00308	0.4039	0.00296		519.684	0.00141	509.414	0.00306	499.899	0.00548
0.3961	0.00275	0.5776	0.00271	0.4059	0.0019		520.543	0.00141	510.254	0.00306	500.725	0.00548
0.3981	0.0029	0.5796	0.00223	0.4079	0.00244		521.403	0.00141	511.093	0.00306	501.55	0.00548
0.4	0.00203	0.5816	0.00201	0.4098	0.00251		522.262	0.00141	511.933	0.00306	502.375	0.00548
0.402	0.0014	0.5835	0.00147	0.4118	0.00164		523.121	0.00141	512.773	0.00306	503.2	0.00547
0.404	0.00207	0.5855	0.0016	0.4138	0.00208		523.981	0.00141	513.612	0.00306	504.026	0.00547
0.4059	0.002	0.5875	0.00242	0.4157	0.00197		524.84	0.00141	514.452	0.00305	504.851	0.00547
0.4079	0.00245	0.5895	0.00272	0.4177	0.00217		525.699	0.00141	515.291	0.00305	505.676	0.00547
0.4098	0.00212	0.5915	0.00266	0.4197	0.00246		526.559	0.00141	516.131	0.00305	506.501	0.00547
0.4118	0.00231	0.5934	0.00166	0.4216	0.00211		527.418	0.00141	516.971	0.00305	507.327	0.00547
0.4138	0.00198	0.5954	0.00205	0.4236	0.00182		528.278	0.00141	517.81	0.00305	508.152	0.00546
0.4157	0.00263	0.5974	0.00202	0.4255	0.000859		529.137	0.00141	518.65	0.00305	508.977	0.00546
0.4177	0.00254	0.5994	0.00222	0.4275	0.00149		529.996	0.00141	519.49	0.00305	509.802	0.00546
0.4197	0.00204	0.6014	0.00238	0.4295	0.00126		530.856	0.0014	520.329	0.00304	510.628	0.00546
0.4216	0.00201	0.6034	0.00248	0.4314	0.00171		531.715	0.0014	521.169	0.00304	511.453	0.00546
0.4236	0.00196	0.6053	0.00253	0.4334	0.0025		532.575	0.0014	522.008	0.00304	512.278	0.00546
0.4256	0.00153	0.6073	0.00261	0.4354	0.00247		533.434	0.0014	522.848	0.00304	513.103	0.00546
0.4275	0.00138	0.6093	0.0027	0.4373	0.00261		534.293	0.0014	523.688	0.00304	513.929	0.00545
0.4295	0.00194	0.6113	0.00311	0.4393	0.00242		535.153	0.0014	524.527	0.00304	514.754	0.00545
0.4315	0.00201	0.6133	0.00316	0.4413	0.00249		536.012	0.0014	525.367	0.00304	515.579	0.00545
0.4334	0.0021	0.6153	0.00341	0.4432	0.00211		536.871	0.0014	526.206	0.00303	516.404	0.00545
0.4354	0.00197	0.6172	0.00297	0.4452	0.00228		537.731	0.0014	527.046	0.00303	517.23	0.00545
0.4373	0.00206	0.6192	0.00317	0.4472	0.00275		538.59	0.0014	527.886	0.00303	518.055	0.00545
0.4393	0.0027	0.6212	0.0031	0.4491	0.00191		539.45	0.0014	528.725	0.00303	518.88	0.00544
0.4413	0.00221	0.6232	0.00332	0.4511	0.0025		540.309	0.0014	529.565	0.00303	519.705	0.00544
0.4432	0.00147	0.6252	0.00198	0.4531	0.002		541.168	0.0014	530.404	0.00303	520.531	0.00544
0.4452	0.00171	0.6272	0.00314	0.455	0.00216		542.028	0.0014	531.244	0.00303	521.356	0.00544
0.4472	0.00225	0.6291	0.00288	0.457	0.0024		542.887	0.0014	532.084	0.00303	522.181	0.00544
0.4491	0.00206	0.6311	0.00252	0.459	0.00202		543.747	0.00139	532.923	0.00302	523.006	0.00544
0.4511	0.00191	0.6331	0.00277	0.461	0.00168		544.606	0.00139	533.763	0.00302	523.832	0.00543
0.4531	0.00173	0.6351	0.00315	0.4629	0.00151		545.465	0.00139	534.603	0.00302	524.657	0.00543
0.455	0.00238	0.6371	0.00337	0.4649	0.0011		546.325	0.00139	535.442	0.00302	525.482	0.00543
0.457	0.00204	0.6391	0.00316	0.4669	0.000646		547.184	0.00139	536.282	0.00302	526.307	0.00543
0.459	0.00275	0.6411	0.0027	0.4688	0.000862		548.043	0.00139	537.121	0.00302	527.133	0.00543
0.4609	0.0023	0.6431	0.00226	0.4708	0.000573		548.903	0.00139	537.961	0.00302	527.958	0.00543
0.4629	0.00208	0.645	0.00283	0.4728	0.000695		549.762	0.00139	538.801	0.00301	528.783	0.00543
0.4649	0.00213	0.647	0.00269	0.4747	0.00192		550.622	0.00139	539.64	0.00301	529.608	0.00542
0.4668	0.00262	0.649	0.00367	0.4767	0.00161		551.481	0.00139	540.48	0.00301	530.434	0.00542
0.4688	0.00197	0.651	0.00292	0.4787	0.00101		552.34	0.00139	541.319	0.00301	531.259	0.00542
0.4708	0.00177	0.653	0.00264	0.4806	0.00102		553.2	0.00139	542.159	0.00301	532.084	0.00542
0.4728	0.00222	0.655	0.00282	0.4826	0.00156		554.059	0.00139	542.999	0.00301	532.909	0.00542
0.4747	0.00232	0.657	0.00293	0.4846	0.00177		554.919	0.00139	543.838	0.00301	533.735	0.00542
0.4767	0.00184	0.659	0.00289	0.4866	0.00124		555.778	0.00139	544.678	0.003	534.56	0.00541
0.4787	0.00207	0.661	0.00271	0.4885	0.00145		556.637	0.00139	545.517	0.003	535.385	0.00541
0.4806	0.00239	0.6629	0.00342	0.4905	0.00132		557.497	0.00138	546.357	0.003	536.21	0.00541
0.4826	0.00244	0.6649	0.00341	0.4925	0.00165		558.356	0.00138	547.197	0.003	537.036	0.00541
0.4846	0.00252	0.6669	0.00355	0.4945	0.00105		559.215	0.00138	548.036	0.003	537.861	0.00541
0.4865	0.00237	0.6689	0.003	0.4964	0.00142		560.075	0.00138	548.876	0.003	538.686	0.00541
0.4885	0.00174	0.6709	0.00279	0.4984	0.00147		560.934	0.00138	549.716	0.003	539.511	0.0054
0.4905	0.00191	0.6729	0.00331	0.5004	0.00149		561.794	0.00138	550.555	0.00299	540.337	0.0054
0.4924	0.00214	0.6749	0.00367	0.5023	0.00177		562.653	0.00138	551.395	0.00299	541.162	0.0054
0.4944	0.00209	0.6729	0.000836025	0.5043	0.00162		563.512	0.00138	552.234	0.00299	541.987	0.0054
0.4964	0.00188	0.6826	0.00129	0.5063	0.00184		564.372	0.00138	553.074	0.00299	542.812	0.0054
0.4984	0.0019	0.6923	0.00151	0.5083	0.00195		565.231	0.00138	553.914	0.00299	543.638	0.0054
0.5003	0.00192	0.702	0.0016	0.5102	0.00127		566.091	0.00138	554.753	0.00299	544.463	0.0054
0.5023	0.00231	0.7117	0.0016	0.5122	0.000981		566.95	0.00138	555.593	0.00299	545.288	0.00539
0.5043	0.0023	0.7214	0.00152	0.5142	-7.8e-05		567.809	0.00138	556.432	0.00298	546.114	0.00539
0.5063	0.00214	0.7311	0.00134	0.5162	0.00121		568.669	0.00138	557.272	0.00298	546.939	0.00539
0.5082	0.00168	0.7408	0.00112	0.5181	0.00105		569.528	0.00138	558.112	0.00298	547.764	0.00539
0.5102	0.00187	0.7505	0.000967386	0.5201	0.0012		570.387	0.00138	558.951	0.00298	548.589	0.00539
0.5122	0.00182	0.7602	0.00102	0.5221	0.00142		571.247	0.00138	559.791	0.00298	549.415	0.00539
0.5141	0.00229	0.7699	0.00137	0.5241	0.00204		572.106	0.00138	560.63	0.00298	550.24	0.00538
0.5161	0.00215	0.7796	0.00203	0.526	0.00193		572.966	0.00138	561.47	0.00298	551.065	0.00538
0.5181	0.00286	0.7893	0.00292	0.528	0.00264		573.825	0.00137	562.31	0.00298	551.89	0.00538
0.5201	0.00317	0.799	0.00393	0.53	0.00275		574.684	0.00137	563.149	0.00297	552.716	0.00538
0.522	0.00248	0.8087	0.0049	0.532	0.00262		575.544	0.00137	563.989	0.00297	553.541	0.00538
0.524	0.00218	0.8184	0.00562	0.5339	0.00262		576.403	0.00137	564.828	0.00297	554.366	0.00538
0.526	0.00191	0.8281	0.00592	0.5359	0.00151		577.263	0.00137	565.668	0.00297	555.191	0.00538
0.528	0.00174	0.8378	0.00569	0.5379	0.00254		578.122	0.00137	566.508	0.00297	556.017	0.00537
0.5299	0.00214	0.8475	0.00499	0.5399	0.00232		578.981	0.00137	567.347	0.00297	556.842	0.00537
0.5319	0.00229	0.8572	0.00406	0.5418	0.00179		579.841	0.00137	568.187	0.00297	557.667	0.00537
0.5339	0.00253	0.8669	0.00321	0.5438	0.00243		580.7	0.00137	569.027	0.00296	558.492	0.00537
0.5359	0.00248	0.8766	0.00272	0.5458	0.0024		581.559	0.00137	569.866	0.00296	559.318	0.00537
0.5378	0.00172	0.8864	0.00262	0.5478	0.0026		582.419	0.00137	570.706	0.00296	560.143	0.00537
0.5398	0.00179	0.8961	0.00274	0.5498	0.00307		583.278	0.00137	571.545	0.00296	560.968	0.00537
0.5418	0.00185	0.9058	0.00278	0.5517	0.00335		584.138	0.00137	572.385	0.00296	561.793	0.00536
0.5438	0.00175	0.9155	0.00256	0.5537	0.00263		584.997	0.00137	573.225	0.00296	562.619	0.00536
0.5457	0.00169	0.9252	0.00208	0.5557	0.00128		585.856	0.00137	574.064	0.00296	563.444	0.00536
0.5477	0.00259	0.935	0.00159	0.5577	0.00229		586.716	0.00137	574.904	0.00296	564.269	0.00536
0.5497	0.00223	0.9447	0.0014	0.5597	0.00309		587.575	0.00137	575.743	0.00295	565.094	0.00536
0.5517	0.00195	0.9544	0.00167	0.5616	0.00279		588.434	0.00137	576.583	0.00295	565.92	0.00536
0.5536	0.00266	0.9642	0.00234	0.5636	0.00218		589.294	0.00137	577.423	0.00295	566.745	0.00535
0.5556	0.00245	0.9739	0.00312	0.5656	0.0022		590.153	0.00137	578.262	0.00295	567.57	0.00535
0.5576	0.00202	0.9836	0.00367	0.5676	0.00225		591.013	0.00137	579.102	0.00295	568.395	0.00535
0.5596	0.00182	0.9934	0.0038	0.5696	0.00347		591.872	0.00136	579.941	0.00295	569.221	0.00535
0.5616	0.00174	1.0031	0.00349	0.5715	0.00403		592.731	0.00136	580.781	0.00295	570.046	0.00535
0.5635	0.00218	1.0128	0.00293	0.5735	0.00354		593.591	0.00136	581.621	0.00294	570.871	0.00535
0.5655	0.00227	1.0226	0.00236	0.5755	0.00291		594.45	0.00136	582.46	0.00294	571.696	0.00535
0.5675	0.00215	1.0323	0.00196	0.5775	0.00277		595.31	0.00136	583.3	0.00294	572.522	0.00534
0.5695	0.00235	1.0421	0.00181	0.5795	0.00354		596.169	0.00136	584.14	0.00294	573.347	0.00534
0.5715	0.0026	1.0518	0.0019	0.5814	0.0027		597.028	0.00136	584.979	0.00294	574.172	0.00534
0.5734	0.00249	1.0616	0.00218	0.5834	0.00217		597.888	0.00136	585.819	0.00294	574.997	0.00534
0.5754	0.0028	1.0713	0.00258	0.5854	0.00213		598.747	0.00136	586.658	0.00294	575.823	0.00534
0.5774	0.0025	1.0811	0.00303	0.5874	0.00171		599.606	0.00136	587.498	0.00294	576.648	0.00534
0.5794	0.00232	1.0908	0.00348	0.5894	0.00173		600.466	0.00136	588.338	0.00293	577.473	0.00534
0.5814	0.00236	1.1006	0.00387	0.5914	0.00159		601.325	0.00136	589.177	0.00293	578.298	0.00533
0.5833	0.00196	1.1104	0.00418	0.5933	0.00164		602.185	0.00136	590.017	0.00293	579.124	0.00533
0.5853	0.00245	1.1201	0.00443	0.5953	0.00117		603.044	0.00136	590.856	0.00293	579.949	0.00533
0.5873	0.00218	1.1299	0.00464	0.5973	0.00133		603.903	0.00136	591.696	0.00293	580.774	0.00533
0.5893	0.00144	1.1396	0.00483	0.5993	0.00258		604.763	0.00136	592.536	0.00293	581.599	0.00533
0.5913	0.00185	1.1494	0.00499	0.6013	0.00241		605.622	0.00136	593.375	0.00293	582.425	0.00533
0.5932	0.0017	1.1592	0.00511	0.6033	0.00222		606.482	0.00136	594.215	0.00292	583.25	0.00533
0.5952	0.00237	1.169	0.00513	0.6052	0.00273		607.341	0.00136	595.054	0.00292	584.075	0.00532
0.5972	0.0024	1.1787	0.00502	0.6072	0.00236		608.2	0.00136	595.894	0.00292	584.9	0.00532
0.5992	0.00244	1.1885	0.00479	0.6092	0.00251		609.06	0.00136	596.734	0.00292	585.726	0.00532
0.6012	0.00168	1.1983	0.00444	0.6112	0.00171		609.919	0.00136	597.573	0.00292	586.551	0.00532
0.6032	0.0014	1.2081	0.00403	0.6132	0.00147		610.779	0.00136	598.413	0.00292	587.376	0.00532
0.6051	0.00164	1.2179	0.0036	0.6152	0.000754		611.638	0.00136	599.253	0.00292	588.201	0.00532
0.6071	0.00241	1.2276	0.0032	0.6171	0.00125		612.497	0.00136	600.092	0.00292	589.027	0.00532
0.6091	0.00253	1.2374	0.00288	0.6191	0.0006		613.357	0.00136	600.932	0.00291	589.852	0.00531
0.6111	0.00302	1.2472	0.00268	0.6211	0.000346		614.216	0.00136	601.771	0.00291	590.677	0.00531
0.6131	0.00205	1.257	0.00259	0.6231	0.000862		615.075	0.00136	602.611	0.00291	591.503	0.00531
0.6151	0.00189	1.2668	0.00257	0.6251	0.00127		615.935	0.00135	603.451	0.00291	592.328	0.00531
0.617	0.00204	1.2766	0.00255	0.6271	0.00107		616.794	0.00135	604.29	0.00291	593.153	0.00531
0.619	0.00223	1.2864	0.00249	0.6291	0.000273		617.654	0.00135	605.13	0.00291	593.978	0.00531
0.621	0.00165	1.2962	0.00239	0.6311	0.0018		618.513	0.00135	605.969	0.00291	594.804	0.00531
0.623	0.00237	1.306	0.0023	0.633	0.00248		619.372	0.00135	606.809	0.0029	595.629	0.0053
0.625	0.00201	1.3158	0.00222	0.635	0.004		620.232	0.00135	607.649	0.0029	596.454	0.0053
0.627	0.0021	1.3256	0.00214	0.637	0.00332		621.091	0.00135	608.488	0.0029	597.279	0.0053
0.6289	0.00234	1.3354	0.00199	0.639	0.00283		621.951	0.00135	609.328	0.0029	598.105	0.0053
0.6309	0.00215	1.3453	0.00173	0.641	0.00188		622.81	0.00135	610.167	0.0029	598.93	0.0053
0.6329	0.00234	1.3551	0.00136	0.643	0.0011		623.669	0.00135	611.007	0.0029	599.755	0.0053
0.6349	0.00158	1.3649	0.00101	0.645	0.000862		624.529	0.00135	611.847	0.0029	600.58	0.0053
0.6369	0.00199	1.3747	0.000873123	0.647	0.00114		625.388	0.00135	612.686	0.0029	601.406	0.00529
0.6389	0.00223	1.3845	0.0011	0.649	0.00161		626.247	0.00135	613.526	0.00289	602.231	0.00529
0.6409	0.00221	1.3944	0.00169	0.6509	0.00285		627.107	0.00135	614.366	0.00289	603.056	0.00529
0.6429	0.00218	1.4042	0.00245	0.6529	0.00264		627.966	0.00135	615.205	0.00289	603.881	0.00529
0.6448	0.00158	1.414	0.00305	0.6549	0.0022		628.826	0.00135	616.045	0.00289	604.707	0.00529
0.6468	0.00164	1.4238	0.00321	0.6569	0.00127		629.685	0.00135	616.884	0.00289	605.532	0.00529
0.6488	0.00167	1.4337	0.00282	0.6589	0.00151		630.544	0.00135	617.724	0.00289	606.357	0.00529
0.6508	0.00211	1.4435	0.00202	0.6609	0.00251		631.404	0.00135	618.564	0.00289	607.182	0.00528
0.6528	0.00218	1.4534	0.00119	0.6629	0.0028		632.263	0.00135	619.403	0.00289	608.008	0.00528
0.6548	0.00226	1.4632	0.000684874	0.6649	0.00289		633.122	0.00135	620.243	0.00288	608.833	0.00528
0.6568	0.00281	1.473	0.000724905	0.6669	0.00247		633.982	0.00135	621.082	0.00288	609.658	0.00528
0.6588	0.00287	1.4829	0.00124	0.6689	0.00203		634.841	0.00135	621.922	0.00288	610.483	0.00528
0.6608	0.00245	1.4927	0.00195	0.6709	0.00278		635.701	0.00135	622.762	0.00288	611.309	0.00528
0.6627	0.00236	1.5026	0.00248	0.6728	0.00293		636.56	0.00135	623.601	0.00288	612.134	0.00528
0.6647	0.00236	1.5124	0.0026	0.6748	0.00217		637.419	0.00135	624.441	0.00288	612.959	0.00527
0.6667	0.00174	1.5223	0.00229	0.6768	0.00257		638.279	0.00135	625.28	0.00288	613.784	0.00527
0.6687	0.00252	1.5322	0.00175	0.6788	0.00201		639.138	0.00135	626.12	0.00288	614.61	0.00527
0.6707	0.00197	1.542	0.00127	0.6808	0.00194		639.998	0.00135	626.96	0.00287	615.435	0.00527
0.6727	0.00172	1.5519	0.0011	0.6828	0.00261		640.857	0.00135	627.799	0.00287	616.26	0.00527
0.6747	0.00197	1.5617	0.00136	0.6848	0.003		641.716	0.00135	628.639	0.00287	617.085	0.00527
0.6767	0.00253	1.5716	0.00198	0.6868	0.00341		642.576	0.00135	629.479	0.00287	617.911	0.00527
0.6787	0.00262	1.5815	0.00276	0.6888	0.0031		643.435	0.00135	630.318	0.00287	618.736	0.00526
0.6807	0.00197	1.5914	0.00346	0.6908	0.00276		644.294	0.00135	631.158	0.00287	619.561	0.00526
0.6827	0.00232	1.6012	0.00386	0.6928	0.00302		645.154	0.00135	631.997	0.00287	620.386	0.00526
0.6846	0.00262	1.6111	0.00386	0.6948	0.00311		646.013	0.00135	632.837	0.00287	621.212	0.00526
0.6866	0.00219	1.621	0.00349	0.6968	0.00271		646.873	0.00135	633.677	0.00286	622.037	0.00526
0.6886	0.00222	1.6309	0.00294	0.6988	0.00268		647.732	0.00135	634.516	0.00286	622.862	0.00526
0.6906	0.00193	1.6408	0.00249	0.7008	0.00337		648.591	0.00135	635.356	0.00286	623.687	0.00526
0.6926	0.00226	1.6507	0.0024	0.7028	0.00252		649.451	0.00135	636.195	0.00286	624.513	0.00525
0.6946	0.0024	1.6605	0.00277	0.7048	0.00293		650.31	0.00135	637.035	0.00286	625.338	0.00525
0.6966	0.00286	1.6704	0.00345	0.7068	0.00236		651.17	0.00135	637.875	0.00286	626.163	0.00525
0.6986	0.00312	1.6803	0.00408	0.7088	0.0031		652.029	0.00135	638.714	0.00286	626.988	0.00525
0.7006	0.00286	1.6902	0.00422	0.7107	0.00197		652.888	0.00135	639.554	0.00286	627.814	0.00525
0.7026	0.00278	1.7001	0.00363	0.7127	0.00207		653.748	0.00135	640.393	0.00285	628.639	0.00525
0.7046	0.0026	1.71	0.00236	0.7147	0.00272		654.607	0.00134	641.233	0.00285	629.464	0.00525
0.7066	0.00213	1.7199	0.000795046	0.7167	0.00203		655.466	0.00134	642.073	0.00285	630.289	0.00525
0.7086	0.00236	1.7298	-0.000518806	0.7187	0.00171		656.326	0.00134	642.912	0.00285	631.115	0.00524
0.7106	0.00265	1.7398	-0.00116	0.7207	0.00232		657.185	0.00134	643.752	0.00285	631.94	0.00524
0.7126	0.00252	1.7497	-0.001	0.7227	0.00294		658.045	0.00134	644.592	0.00285	632.765	0.00524
0.7146	0.00206	1.7596	-0.000272	0.7247	0.00224		658.904	0.00134	645.431	0.00285	633.59	0.00524
0.7166	0.00173	1.7695	0.000638945	0.7267	0.00184		659.763	0.00134	646.271	0.00285	634.416	0.00524
0.7186	0.00175	1.7794	0.00139	0.7287	0.00167		660.623	0.00134	647.11	0.00284	635.241	0.00524
0.7206	0.00233	1.7893	0.00187	0.7307	0.00155		661.482	0.00134	647.95	0.00284	636.066	0.00524
0.7225	0.00296	1.7993	0.00216	0.7327	0.00244		662.342	0.00134	648.79	0.00284	636.891	0.00523
0.7245	0.00274	1.8092	0.00242	0.7347	0.00267		663.201	0.00134	649.629	0.00284	637.717	0.00523
0.7265	0.00211	1.8191	0.0027	0.7367	0.00275		664.06	0.00134	650.469	0.00284	638.542	0.00523
0.7285	0.00219	1.8291	0.00288	0.7387	0.0027		664.92	0.00134	651.308	0.00284	639.367	0.00523
0.7305	0.00191	1.839	0.00278	0.7407	0.0015		665.779	0.00134	652.148	0.00284	640.193	0.00523
0.7325	0.0024	1.8489	0.00231	0.7427	0.00122		666.638	0.00134	652.988	0.00284	641.018	0.00523
0.7345	0.00191	1.8589	0.00162	0.7447	0.00168		667.498	0.00134	653.827	0.00283	641.843	0.00523
0.7365	0.00191	1.8688	0.00104	0.7467	0.00214		668.357	0.00134	654.667	0.00283	642.668	0.00522
0.7385	0.00205	1.8788	0.000942067	0.7487	0.00241		669.217	0.00134	655.506	0.00283	643.494	0.00522
0.7405	0.00204	1.8887	0.00148	0.7507	0.00193		670.076	0.00134	656.346	0.00283	644.319	0.00522
0.7425	0.00191	1.8987	0.00251	0.7527	0.00164		670.935	0.00134	657.186	0.00283	645.144	0.00522
0.7445	0.00197	1.9086	0.0036	0.7547	0.0022		671.795	0.00134	658.025	0.00283	645.969	0.00522
0.7465	0.00258	1.9186	0.0043	0.7567	0.00155		672.654	0.00134	658.865	0.00283	646.795	0.00522
0.7485	0.00202	1.9285	0.00435	0.7587	0.00174		673.514	0.00134	659.705	0.00283	647.62	0.00522
0.7505	0.00208	1.9385	0.00382	0.7607	0.00122		674.373	0.00134	660.544	0.00282	648.445	0.00522
0.7525	0.00292	1.9485	0.00309	0.7627	0.00174		675.232	0.00134	661.384	0.00282	649.27	0.00521
0.7545	0.00263	1.9584	0.00257	0.7648	0.00249		676.092	0.00134	662.223	0.00282	650.096	0.00521
0.7565	0.00188	1.9684	0.00255	0.7668	0.00285		676.951	0.00134	663.063	0.00282	650.921	0.00521
0.7585	0.00179	1.9784	0.00301	0.7688	0.00255		677.81	0.00134	663.903	0.00282	651.746	0.00521
0.7605	0.00155	1.9883	0.00368	0.7708	0.0026		678.67	0.00134	664.742	0.00282	652.571	0.00521
0.7625	0.0013	1.9983	0.00423	0.7728	0.00193		679.529	0.00134	665.582	0.00282	653.397	0.00521
0.7645	0.00195	2.0083	0.00442	0.7748	0.00194		680.389	0.00134	666.421	0.00282	654.222	0.00521
0.7665	0.00236	2.0183	0.00424	0.7768	0.00264		681.248	0.00134	667.261	0.00281	655.047	0.00521
0.7685	0.00254	2.0283	0.00388	0.7788	0.00268		682.107	0.00134	668.101	0.00281	655.872	0.0052
0.7835	0.00262	2.0382	0.00355	0.7808	0.00285		682.967	0.00134	668.94	0.00281	656.698	0.0052
0.8027	0.00292	2.0482	0.00344	0.7828	0.00234		683.826	0.00134	669.78	0.00281	657.523	0.0052
0.8219	0.00245	2.0582	0.00353	0.7848	0.00273		684.686	0.00134	670.619	0.00281	658.348	0.0052
0.841	0.00238	2.0682	0.00371	0.7868	0.00219		685.545	0.00134	671.459	0.00281	659.173	0.0052
0.8602	0.00231	2.0782	0.00378	0.7888	0.000751		686.404	0.00134	672.299	0.00281	659.999	0.0052
0.8793	0.00224	2.0882	0.00366	0.7908	0.000508		687.264	0.00134	673.138	0.00281	660.824	0.0052
0.8985	0.00191	2.0982	0.00336	0.7928	0.00138		688.123	0.00134	673.978	0.00281	661.649	0.00519
0.9177	0.00233	2.1082	0.00306	0.7948	0.00217		688.982	0.00134	674.817	0.0028	662.474	0.00519
0.9369	0.00276	2.1182	0.00295	0.7968	0.00183		689.842	0.00134	675.657	0.0028	663.3	0.00519
0.956	0.00186	2.1282	0.00316	0.7988	0.00162		690.701	0.00134	676.497	0.0028	664.125	0.00519
0.9752	0.00205	2.1382	0.00367	0.8008	0.00117		691.561	0.00134	677.336	0.0028	664.95	0.00519
0.9944	0.00212	2.1482	0.00431	0.8029	0.00221		692.42	0.00134	678.176	0.0028	665.775	0.00519
1.0136	0.00187	2.1583	0.00486	0.8049	0.0033		693.279	0.00134	679.016	0.0028	666.601	0.00519
1.0328	0.00198	2.1683	0.00513	0.8069	0.00318		694.139	0.00134	679.855	0.0028	667.426	0.00519
1.0519	0.00237	2.1783	0.00506	0.8089	0.00297		694.998	0.00134	680.695	0.0028	668.251	0.00518
1.0711	0.00306	2.1883	0.00473	0.8109	0.00185		695.858	0.00134	681.534	0.00279	669.076	0.00518
1.0903	0.00296	2.1983	0.0043	0.8129	0.00237		696.717	0.00134	682.374	0.00279	669.902	0.00518
1.1095	0.00246	2.2084	0.0039	0.8149	0.00359		697.576	0.00134	683.214	0.00279	670.727	0.00518
1.1287	0.00259	2.2184	0.00364	0.8199	0.00486		698.436	0.00134	684.053	0.00279	671.552	0.00518
1.1479	0.00262	2.2284	0.00352	0.8296	0.00412		699.295	0.00134	684.893	0.00279	672.377	0.00518
1.1671	0.00212	2.2385	0.00357	0.8394	0.00278		700.154	0.00134	685.732	0.00279	673.203	0.00518
1.1864	0.00164	2.2485	0.00378	0.8492	0.00205		701.014	0.00134	686.572	0.00279	674.028	0.00518
1.2056	0.00252	2.2585	0.00414	0.859	0.000711		701.873	0.00134	687.412	0.00279	674.853	0.00517
1.2248	0.00273	2.2686	0.00454	0.8687	0.00107		702.733	0.00134	688.251	0.00279	675.678	0.00517
1.244	0.00199	2.2786	0.00481	0.8785	0.00206		703.592	0.00134	689.091	0.00278	676.504	0.00517
1.2632	0.00227	2.2887	0.00472	0.8883	0.00322		704.451	0.00134	689.93	0.00278	677.329	0.00517
1.2824	0.00225	2.2987	0.00417	0.8981	0.00315		705.311	0.00134	690.77	0.00278	678.154	0.00517
1.3017	0.0023	2.3087	0.00326	0.9079	0.00384		706.17	0.00134	691.61	0.00278	678.979	0.00517
1.3209	0.00242	2.3188	0.00234	0.9176	0.00414		707.03	0.00134	692.449	0.00278	679.805	0.00517
1.3401	0.0025	2.3289	0.00178	0.9274	0.00249		707.889	0.00134	693.289	0.00278	680.63	0.00516
1.3594	0.00206	2.3389	0.00183	0.9372	-0.000208		708.748	0.00134	694.129	0.00278	681.455	0.00516
1.3786	0.00298	2.349	0.00239	0.947	-0.000614		709.608	0.00134	694.968	0.00278	682.28	0.00516
1.3979	0.00338	2.359	0.00306	0.9568	0.00126		710.467	0.00134	695.808	0.00277	683.106	0.00516
1.4171	0.00253	2.3691	0.00339	0.9666	0.00111		711.326	0.00134	696.647	0.00277	683.931	0.00516
1.4364	0.00219	2.3792	0.0031	0.9764	0.00129		712.186	0.00134	697.487	0.00277	684.756	0.00516
1.4556	0.0022	2.3892	0.00226	0.9862	0.00177		713.045	0.00134	698.327	0.00277	685.582	0.00516
1.4749	0.00183	2.3993	0.00124	0.996	0.0021		713.905	0.00134	699.166	0.00277	686.407	0.00516
1.4941	0.00207	2.4094	0.00047872	1.0058	0.00235		714.764	0.00134	700.006	0.00277	687.232	0.00515
1.5134	0.00257	2.4194	0.000201651	1.0156	0.00205		715.623	0.00134	700.845	0.00277	688.057	0.00515
1.5327	0.00273	2.4295	0.000344341	1.0254	0.00167		716.483	0.00135	701.685	0.00277	688.883	0.00515
1.5519	0.00274	2.4396	0.000621761	1.0353	0.00144		717.342	0.00135	702.525	0.00277	689.708	0.00515
1.5712	0.00193	2.4497	0.000746377	1.0451	0.000924		718.202	0.00135	703.364	0.00276	690.533	0.00515
1.5905	0.00142	2.4597	0.000615865	1.0549	0.000546		719.061	0.00135	704.204	0.00276	691.358	0.00515
1.6098	0.00253	2.4698	0.000358034	1.0647	0.00148		719.92	0.00135	705.043	0.00276	692.184	0.00515
1.629	0.00176	2.4799	0.000221316	1.0745	0.00209		720.78	0.00135	705.883	0.00276	693.009	0.00515
1.6483	0.00144	2.49	0.000401489	1.0844	0.00144		721.639	0.00135	706.723	0.00276	693.834	0.00514
1.6676	0.00253	2.5001	0.000920841	1.0942	0.000695		722.498	0.00135	707.562	0.00276	694.659	0.00514
1.6869	0.00312	2.5102	0.00163	1.104	0.00188		723.358	0.00135	708.402	0.00276	695.485	0.00514
1.7062	0.00335	2.5203	0.00228	1.1138	0.00277		724.217	0.00135	709.242	0.00276	696.31	0.00514
1.7255	0.00285	2.5304	0.00271	1.1237	0.00247		725.077	0.00135	710.081	0.00276	697.135	0.00514
1.7448	0.0026	2.5405	0.00286	1.1335	0.00136		725.936	0.00135	710.921	0.00275	697.96	0.00514
1.7641	0.00205	2.5506	0.00282	1.1434	0.00155		726.795	0.00135	711.76	0.00275	698.786	0.00514
1.7834	0.00287	2.5607	0.00276	1.1532	0.00467		727.655	0.00135	712.6	0.00275	699.611	0.00514
1.8027	0.00305	2.5708	0.00288	1.163	0.00458		728.514	0.00135	713.44	0.00275	700.436	0.00513
1.8221	0.00325	2.5809	0.00327	1.1729	0.00197		729.374	0.00135	714.279	0.00275	701.261	0.00513
1.8414	0.00221	2.591	0.00392	1.1827	0.00213		730.233	0.00135	715.119	0.00275	702.087	0.00513
1.8607	0.00296	2.6011	0.00464	1.1926	0.00439		731.092	0.00135	715.958	0.00275	702.912	0.00513
1.88	0.00309	2.6112	0.00516	1.2024	0.00424		731.952	0.00135	716.798	0.00275	703.737	0.00513
1.8994	0.00269	2.6213	0.00522	1.2123	0.00193		732.811	0.00135	717.638	0.00275	704.562	0.00513
1.9187	0.00285	2.6314	0.0047	1.2222	0.000559		733.67	0.00135	718.477	0.00274	705.388	0.00513
1.9381	0.00222	2.6416	0.00365	1.232	0.000678		734.53	0.00135	719.317	0.00274	706.213	0.00513
1.9574	0.00237	2.6517	0.00234	1.2419	0.000603		735.389	0.00135	720.156	0.00274	707.038	0.00513
1.9767	0.00202	2.6618	0.00112	1.2517	0.00087		736.249	0.00135	720.996	0.00274	707.863	0.00512
1.9961	0.00202	2.6719	0.000319062	1.2616	0.00149		737.108	0.00135	721.836	0.00274	708.689	0.00512
2.0155	0.00183	2.682	0.000104745	1.2715	0.00243		737.967	0.00135	722.675	0.00274	709.514	0.00512
2.0348	0.00257	2.6922	0.000465111	1.2814	0.00294		738.827	0.00135	723.515	0.00274	710.339	0.00512
2.0542	0.00286	2.7023	0.00124	1.2912	0.0032		739.686	0.00135	724.355	0.00274	711.164	0.00512
2.0735	0.00254	2.7124	0.00217	1.3011	0.0015		740.546	0.00135	725.194	0.00274	711.99	0.00512
2.0929	0.00219	2.7226	0.00303	1.311	0.00242		741.405	0.00135	726.034	0.00273	712.815	0.00512
2.1123	0.00301	2.7327	0.00359	1.3209	0.0047		742.264	0.00135	726.873	0.00273	713.64	0.00512
2.1317	0.00298	2.7428	0.00376	1.3308	0.00454		743.124	0.00135	727.713	0.00273	714.465	0.00511
2.1511	0.00208	2.753	0.00354	1.3407	0.00425		743.983	0.00135	728.553	0.00273	715.291	0.00511
2.1704	0.00277	2.7631	0.0031	1.3505	0.00349		744.842	0.00135	729.392	0.00273	716.116	0.00511
2.1898	0.00309	2.7732	0.00266	1.3604	0.00311		745.702	0.00135	730.232	0.00273	716.941	0.00511
2.2092	0.00242	2.7834	0.00247	1.3703	0.00346		746.561	0.00135	731.071	0.00273	717.766	0.00511
2.2286	0.00255	2.7935	0.0027	1.3802	0.0035		747.421	0.00135	731.911	0.00273	718.592	0.00511
2.248	0.0032	2.8037	0.00334	1.3901	0.003		748.28	0.00135	732.751	0.00273	719.417	0.00511
2.2674	0.00361	2.8138	0.00424	1.4	0.00252		749.139	0.00135	733.59	0.00272	720.242	0.00511
2.2869	0.00218	2.824	0.00521	1.4099	0.00284		749.999	0.00135	734.43	0.00272	721.067	0.0051
2.3063	0.00199	2.8341	0.00603	1.4198	0.00307		750.858	0.00135	735.269	0.00272	721.893	0.0051
2.3257	0.00174	2.8443	0.0066	1.4298	0.00335		751.718	0.00135	736.109	0.00272	722.718	0.0051
2.3451	0.0022	2.8544	0.00683	1.4397	0.0035		752.577	0.00135	736.949	0.00272	723.543	0.0051
2.3645	0.00262	2.8646	0.00669	1.4496	0.00347		753.436	0.00135	737.788	0.00272	724.368	0.0051
2.384	0.00191	2.8747	0.00617	1.4595	0.00414		754.296	0.00135	738.628	0.00272	725.194	0.0051
2.4034	0.00253	2.8849	0.00534	1.4694	0.00484		755.155	0.00136	739.468	0.00272	726.019	0.0051
2.4228	0.00303	2.895	0.00441	1.4793	0.00474		756.014	0.00136	740.307	0.00272	726.844	0.0051
2.4423	0.00244	2.9052	0.00366	1.4893	0.00444		756.874	0.00136	741.147	0.00271	727.669	0.00509
2.4617	0.00314	2.9154	0.00338	1.4992	0.00514		757.733	0.00136	741.986	0.00271	728.495	0.00509
2.4812	0.00255	2.9255	0.00369	1.5091	0.00492		758.593	0.00136	742.826	0.00271	729.32	0.00509
2.5006	0.00305	2.9357	0.00444	1.5191	0.00359		759.452	0.00136	743.666	0.00271	730.145	0.00509
2.5201	0.00271	2.9458	0.00524	1.529	0.00196		760.311	0.00136	744.505	0.00271	730.97	0.00509
2.5396	0.00241	2.956	0.00566	1.5389	0.0018		761.171	0.00136	745.345	0.00271	731.796	0.00509
2.559	0.00219	2.9662	0.00545	1.5489	0.00169		762.03	0.00136	746.184	0.00271	732.621	0.00509
2.5785	0.0021	2.9763	0.00469	1.5588	0.00177		762.89	0.00136	747.024	0.00271	733.446	0.00509
2.598	0.00348	2.9865	0.00372	1.5688	0.0019		763.749	0.00136	747.864	0.00271	734.272	0.00509
2.6175	0.00285	2.9967	0.00294	1.5787	0.00154		764.608	0.00136	748.703	0.0027	735.097	0.00508
2.637	0.00243	3.0069	0.00261	1.5887	0.00314		765.468	0.00136	749.543	0.0027	735.922	0.00508
2.6564	0.00254	3.017	0.00272	1.5986	0.00417		766.327	0.00136	750.382	0.0027	736.747	0.00508
2.6759	0.00348	3.0272	0.00307	1.6086	0.00224		767.186	0.00136	751.222	0.0027	737.573	0.00508
2.6954	0.00308	3.0374	0.00341	1.6185	0.000422		768.046	0.00136	752.062	0.0027	738.398	0.00508
2.7149	0.00245	3.0476	0.00359	1.6285	0.000703		768.905	0.00136	752.901	0.0027	739.223	0.00508
2.7344	0.0018	3.0577	0.00362	1.6385	0.00225		769.765	0.00136	753.741	0.0027	740.048	0.00508
2.754	0.00238	3.0679	0.00358	1.6484	0.00322		770.624	0.00136	754.581	0.0027	740.874	0.00508
2.7735	0.00309	3.0781	0.00353	1.6584	0.00291		771.483	0.00136	755.42	0.0027	741.699	0.00507
2.793	0.00389	3.0883	0.0035	1.6684	0.00359		772.343	0.00136	756.26	0.00269	742.524	0.00507
2.8125	0.00251	3.0984	0.00351	1.6783	0.00339		773.202	0.00136	757.099	0.00269	743.349	0.00507
2.832	0.00325	3.1086	0.00361	1.6883	0.00388		774.062	0.00136	757.939	0.00269	744.175	0.00507
2.8516	0.00348	3.1188	0.00393	1.6983	0.00534		774.921	0.00136	758.779	0.00269	745	0.00507
2.8711	0.00364	3.129	0.00456	1.7083	0.00602		775.78	0.00136	759.618	0.00269	745.825	0.00507
2.8906	0.00321	3.1392	0.00541	1.7183	0.00527		776.64	0.00136	760.458	0.00269	746.65	0.00507
2.9102	0.00314	3.1494	0.00627	1.7282	0.00475		777.499	0.00136	761.297	0.00269	747.476	0.00507
2.9297	0.00339	3.1596	0.00681	1.7382	0.00501		778.358	0.00136	762.137	0.00269	748.301	0.00507
2.9493	0.00246	3.1697	0.00678	1.7482	0.00474		779.218	0.00137	762.977	0.00269	749.126	0.00506
2.9689	0.00238	3.1799	0.00621	1.7582	0.00497		780.077	0.00137	763.816	0.00269	749.951	0.00506
2.9884	0.00312	3.1901	0.00532	1.7682	0.00545		780.937	0.00137	764.656	0.00268	750.777	0.00506
3.008	0.00237	3.2003	0.00448	1.7782	0.00607		781.796	0.00137	765.495	0.00268	751.602	0.00506
3.0276	0.00189	3.2105	0.00397	1.7882	0.00657		782.655	0.00137	766.335	0.00268	752.427	0.00506
3.0471	0.00138	3.2207	0.00383	1.7982	0.00492		783.515	0.00137	767.175	0.00268	753.252	0.00506
3.0667	0.00211	3.2309	0.00395	1.8082	0.00265		784.374	0.00137	768.014	0.00268	754.078	0.00506
3.0863	0.00213	3.2411	0.0041	1.8182	0.00297		785.234	0.00137	768.854	0.00268	754.903	0.00506
3.1059	0.00315	3.2513	0.00413	1.8282	0.0041		786.093	0.00137	769.693	0.00268	755.728	0.00506
3.1255	0.00223	3.2615	0.00404	1.8382	0.00464		786.952	0.00137	770.533	0.00268	756.553	0.00505
3.1451	0.00243	3.2716	0.0039	1.8483	0.00496		787.812	0.00137	771.373	0.00268	757.379	0.00505
3.1647	0.00286	3.2818	0.0038	1.8583	0.00404		788.671	0.00137	772.212	0.00268	758.204	0.00505
3.1843	0.00276	3.292	0.00375	1.8683	0.00224		789.53	0.00137	773.052	0.00267	759.029	0.00505
3.2039	0.00337	3.3022	0.0037	1.8783	0.00348		790.39	0.00137	773.892	0.00267	759.854	0.00505
3.2235	0.00327	3.3124	0.0036	1.8883	0.00387		791.249	0.00137	774.731	0.00267	760.68	0.00505
3.2431	0.00339	3.3226	0.00344	1.8984	0.0031		792.109	0.00137	775.571	0.00267	761.505	0.00505
3.2627	0.00283	3.3328	0.00327	1.9084	0.00226		792.968	0.00137	776.41	0.00267	762.33	0.00505
3.2824	0.00256	3.343	0.0032	1.9184	0.00231		793.827	0.00137	777.25	0.00267	763.155	0.00504
3.302	0.00308	3.3532	0.00329	1.9285	0.00325		794.687	0.00137	778.09	0.00267	763.981	0.00504
3.3216	0.00179	3.3634	0.00357	1.9385	0.00425		795.546	0.00137	778.929	0.00267	764.806	0.00504
3.3413	0.00277	3.3736	0.00401	1.9485	0.00465		796.406	0.00137	779.769	0.00267	765.631	0.00504
3.3609	0.00339	3.3838	0.0045	1.9586	0.00431		797.265	0.00137	780.608	0.00266	766.456	0.00504
3.3806	0.00342	3.394	0.00486	1.9686	0.00338		798.124	0.00138	781.448	0.00266	767.282	0.00504
3.4002	0.00391	3.4042	0.00493	1.9787	0.00253		798.984	0.00138	782.288	0.00266	768.107	0.00504
3.4199	0.00493	3.4144	0.00457	1.9887	0.00329		799.843	0.00138	783.127	0.00266	768.932	0.00504
3.4395	0.00371	3.4246	0.00383	1.9987	0.00393		800.702	0.00138	783.967	0.00266	769.757	0.00504
3.4592	0.00319	3.4348	0.0029	2.0088	0.00394		801.562	0.00138	784.806	0.00266	770.583	0.00503
3.4789	0.00273	3.445	0.00214	2.0189	0.00342		802.421	0.00138	785.646	0.00266	771.408	0.00503
3.4985	0.00296	3.4552	0.00186	2.0289	0.00305		803.281	0.00138	786.486	0.00266	772.233	0.00503
3.5182	0.00385	3.4654	0.00226	2.039	0.00331		804.14	0.00138	787.325	0.00266	773.058	0.00503
3.5379	0.0034	3.4756	0.00326	2.049	0.00376		804.999	0.00138	788.165	0.00266	773.884	0.00503
3.5576	0.00274	3.4858	0.00456	2.0591	0.00308		805.859	0.00138	789.005	0.00265	774.709	0.00503
3.5773	0.00367	3.496	0.00578	2.0692	0.0024		806.718	0.00138	789.844	0.00265	775.534	0.00503
3.597	0.00282	3.5062	0.00659	2.0792	0.00311		807.578	0.00138	790.684	0.00265	776.359	0.00503
3.6167	0.00187	3.5164	0.00679	2.0893	0.00305		808.437	0.00138	791.523	0.00265	777.185	0.00503
3.6364	0.00232	3.5266	0.00639	2.0994	0.0029		809.296	0.00138	792.363	0.00265	778.01	0.00502
3.6561	0.0027	3.5368	0.00551	2.1094	0.00345		810.156	0.00138	793.203	0.00265	778.835	0.00502
3.6758	0.0017	3.547	0.00436	2.1195	0.00256		811.015	0.00138	794.042	0.00265	779.66	0.00502
3.6955	0.00184	3.5572	0.00315	2.1296	0.0018		811.874	0.00138	794.882	0.00265	780.486	0.00502
3.7152	0.00217	3.5673	0.00211	2.1397	0.00276		812.734	0.00138	795.721	0.00265	781.311	0.00502
3.735	0.00372	3.5775	0.00145	2.1497	0.00487		813.593	0.00138	796.561	0.00265	782.136	0.00502
3.7547	0.00462	3.5877	0.0013	2.1598	0.00558		814.453	0.00138	797.401	0.00264	782.962	0.00502
3.7744	0.00462	3.5979	0.00165	2.1699	0.00548		815.312	0.00139	798.24	0.00264	783.787	0.00502
3.7942	0.00382	3.6081	0.00239	2.18	0.00391		816.171	0.00139	799.08	0.00264	784.612	0.00502
3.8139	0.00305	3.6183	0.00328	2.1901	0.00337		817.031	0.00139	799.919	0.00264	785.437	0.00501
3.8336	0.00254	3.6285	0.00406	2.2002	0.00228		817.89	0.00139	800.759	0.00264	786.263	0.00501
3.8534	0.00292	3.6387	0.00458	2.2103	0.00193		818.75	0.00139	801.599	0.00264	787.088	0.00501
3.8732	0.0029	3.6489	0.00477	2.2204	0.00299		819.609	0.00139	802.438	0.00264	787.913	0.00501
3.8929	0.00151	3.6591	0.00472	2.2305	0.00404		820.468	0.00139	803.278	0.00264	788.738	0.00501
3.9127	0.00116	3.6693	0.00461	2.2406	0.00395		821.328	0.00139	804.118	0.00264	789.564	0.00501
3.9324	0.00137	3.6795	0.00459	2.2507	0.00287		822.187	0.00139	804.957	0.00264	790.389	0.00501
3.9522	0.000789	3.6897	0.0047	2.2608	0.00335		823.046	0.00139	805.797	0.00263	791.214	0.00501
3.972	0.00194	3.6999	0.00486	2.2709	0.00295		823.906	0.00139	806.636	0.00263	792.039	0.00501
3.9918	0.00193	3.71	0.00482	2.281	0.00323		824.765	0.00139	807.476	0.00263	792.865	0.005
4.0116	0.00281	3.7202	0.00436	2.2911	0.00471		825.625	0.00139	808.316	0.00263	793.69	0.005
4.0313	0.00162	3.7304	0.00337	2.3012	0.00311		826.484	0.00139	809.155	0.00263	794.515	0.005
4.0511	0.00154	3.7406	0.00199	2.3113	0.00254		827.343	0.00139	809.995	0.00263	795.34	0.005
4.0709	0.0028	3.7508	0.000633324	2.3214	0.00376		828.203	0.00139	810.834	0.00263	796.166	0.005
4.0907	0.0023	3.761	-0.000243215	2.3316	0.00461		829.062	0.00139	811.674	0.00263	796.991	0.005
4.1105	0.00307	3.7711	-0.000321628	2.3417	0.0028		829.922	0.0014	812.514	0.00263	797.816	0.005
4.1304	0.00186	3.7813	0.000379443	2.3518	0.00133		830.781	0.0014	813.353	0.00263	798.641	0.005
4.1502	0.00233	3.7915	0.00151	2.3619	0.0021		831.64	0.0014	814.193	0.00263	799.467	0.005
4.17	0.00288	3.8017	0.00256	2.372	0.00392		832.5	0.0014	815.032	0.00262	800.292	0.005
4.1898	0.00227	3.8119	0.00317	2.3822	0.00501		833.359	0.0014	815.872	0.00262	801.117	0.00499
4.2096	0.0019	3.822	0.00326	2.3923	0.00384		834.218	0.0014	816.712	0.00262	801.942	0.00499
4.2295	0.00291	3.8322	0.00306	2.4024	0.00224		835.078	0.0014	817.551	0.00262	802.768	0.00499
4.2493	0.00191	3.8424	0.00291	2.4646	0.00115		835.937	0.0014	818.391	0.00262	803.593	0.00499
4.2691	0.00184	3.8526	0.00298	2.4845	0.00227		836.797	0.0014	819.231	0.00262	804.418	0.00499
4.289	0.00295	3.8627	0.00323	2.5043	0.00319		837.656	0.0014	820.07	0.00262	805.243	0.00499
4.3088	0.00393	3.8729	0.0034	2.5241	0.00538		838.515	0.0014	820.91	0.00262	806.069	0.00499
4.3287	0.00389	3.8831	0.00325	2.544	0.00358		839.375	0.0014	821.749	0.00262	806.894	0.00499
4.3485	0.00388	3.8932	0.00271	2.5638	0.00268		840.234	0.0014	822.589	0.00262	807.719	0.00499
4.3684	0.00344	3.9034	0.00198	2.5837	0.00188		841.094	0.0014	823.429	0.00261	808.544	0.00498
4.3882	0.00211	3.9136	0.00138	2.6035	0.00278		841.953	0.0014	824.268	0.00261	809.37	0.00498
4.4081	0.00215	3.9237	0.00118	2.6234	0.00245		842.812	0.00141	825.108	0.00261	810.195	0.00498
4.428	0.00321	3.9339	0.00146	2.6432	0.00266		843.672	0.00141	825.947	0.00261	811.02	0.00498
4.4478	0.00304	3.944	0.00205	2.6631	0.00606		844.531	0.00141	826.787	0.00261	811.845	0.00498
4.4677	0.00267	3.9542	0.00262	2.683	0.0037		845.39	0.00141	827.627	0.00261	812.671	0.00498
4.4876	0.00299	3.9644	0.00287	2.7028	-0.000573		846.25	0.00141	828.466	0.00261	813.496	0.00498
4.5075	0.00303	3.761	0.00432	2.7227	-0.000862		847.109	0.00141	829.306	0.00261	814.321	0.00498
4.5274	0.004	3.781	0.00327	2.7426	0.00053		847.969	0.00141	830.145	0.00261	815.146	0.00498
4.5473	0.00313	3.801	0.0016	2.7625	0.00503		848.828	0.00141	830.985	0.00261	815.972	0.00498
4.5672	0.0036	3.821	0.00201	2.7824	0.00709		849.687	0.00141	831.825	0.00261	816.797	0.00497
4.5871	0.00393	3.841	0.00147	2.8023	0.00624		850.547	0.00141	832.664	0.0026	817.622	0.00497
4.607	0.00264	3.8609	0.00121	2.8222	0.00265		851.406	0.00141	833.504	0.0026	818.447	0.00497
4.6269	0.00271	3.8809	0.00248	2.8421	0.00311		852.266	0.00141	834.343	0.0026	819.273	0.00497
4.6468	0.00345	3.9009	0.00263	2.862	0.00558		853.125	0.00141	835.183	0.0026	820.098	0.00497
4.6667	0.00421	3.9209	0.00262	2.8819	0.00688		853.984	0.00141	836.023	0.0026	820.923	0.00497
4.6866	0.00295	3.9409	0.00294	2.9018	0.00471		854.844	0.00141	836.862	0.0026	821.748	0.00497
4.7065	0.00332	3.9609	0.00304	2.9217	0.00334		855.703	0.00142	837.702	0.0026	822.574	0.00497
4.7265	0.00391	3.9809	0.00165	2.9416	0.00532		856.562	0.00142	838.542	0.0026	823.399	0.00497
4.7464	0.00375	4.001	0.00232	2.9615	0.00607		857.422	0.00142	839.381	0.0026	824.224	0.00496
4.7663	0.00295	4.021	0.00207	2.9815	0.00303		858.281	0.00142	840.221	0.0026	825.049	0.00496
4.7863	0.00326	4.041	0.00298	3.0014	0.00184		859.141	0.00142	841.06	0.0026	825.875	0.00496
4.8062	0.00307	4.061	0.0041	3.0213	0.00399		860	0.00142	841.9	0.00259	826.7	0.00496
4.8262	0.00378	4.081	0.00392	3.0413	0.00355
4.8461	0.00425	4.1011	0.00457	3.0612	0.00286
4.8661	0.00357	4.1211	0.00437	3.0812	0.00477
4.886	0.00388	4.1411	0.00463	3.1011	0.00476
4.906	0.00337	4.1612	0.00355	3.1211	0.00521
4.9259	0.00281	4.1812	0.00333	3.141	0.00482
4.9459	0.00308	4.2012	0.00142	3.161	0.00427
4.9659	0.00375	4.2213	0.00189	3.1809	0.00128
4.9858	0.00324	4.2413	0.00237	3.2009	0.00367
5.0058	0.00239	4.2614	0.00269	3.2209	0.00289
5.0258	0.00315	4.2814	0.00365	3.2408	0.00162
5.0458	0.00267	4.3015	0.00547	3.2608	0.00262
5.0658	0.00192	4.3215	0.00375	3.2808	0.00435
5.0857	0.00336	4.3416	0.00386	3.3008	0.0048
5.1057	0.00241	4.3617	0.00311	3.3208	0.00237
5.1257	0.00374	4.3817	0.00346	3.3407	0.00186
5.1457	0.00312	4.4018	0.00239	3.3607	0.00251
5.1657	0.00435	4.4219	0.00244	3.3807	0.00369
5.1857	0.00344	4.442	0.00456	3.4007	0.00602
5.2057	0.00322	4.462	0.00712	3.4207	0.00486
5.2258	0.00261	4.4821	0.00565	3.4407	0.00412
5.2458	0.00369	4.5022	0.00328	3.4607	0.00465
5.2658	0.00407	4.5223	0.00448	3.4808	0.00577
5.2858	0.00334	4.5424	0.0041	3.5008	0.00368
5.3058	0.00489	4.5625	0.00395	3.5208	0.0034
5.3259	0.00378	4.5825	0.00477	3.5408	0.00517
5.3459	0.00307	4.6026	0.00576	3.5608	0.0076
5.3659	0.00205	4.6227	0.00564	3.5809	0.00928
5.386	0.00321	4.6428	0.00404	3.6009	0.0057
5.406	0.00432	4.6629	0.00232	3.6209	0.00543
5.426	0.00402	4.683	0.00171	3.641	0.00549
5.4461	0.00271	4.7031	0.0023	3.661	0.00542
5.4661	0.00266	4.7232	0.0028	3.681	0.00526
5.4862	0.00422	4.7434	0.0028	3.7011	0.00367
5.5062	0.00335	4.7635	0.00224	3.7211	0.00445
5.5263	0.00248	4.7836	0.00225	3.7412	0.00571
5.5463	0.00227	4.8037	0.00276	3.7612	0.00615
5.5664	0.00233	4.8238	0.00459	3.7813	0.00335
5.5865	0.00302	4.8439	0.00446	3.8013	0.00608
5.6065	0.00434	4.8641	0.00368	3.8214	0.00441
5.6266	0.00392	4.8842	0.00312	3.8415	0.00329
5.6467	0.00449	4.9043	0.00381	3.8615	0.00428
5.6668	0.0029	4.9244	0.00444	3.8816	0.0052
5.6868	0.00314	4.9446	0.00387	3.9017	0.00712
5.7069	0.00263	4.9647	0.00268	3.9218	0.00915
5.727	0.0021	4.9848	0.00244	3.9418	0.00839
5.7471	0.00219	5.005	0.00129	3.9619	0.00664
5.7672	0.00251	5.0251	0.00298	3.982	0.0046
5.7873	0.00269	5.0452	0.00372	4.0021	0.00511
5.6305	0.00195	5.0654	0.00237	4.0222	0.00277
5.6506	0.00117	5.0855	0.00407	4.0423	0.00143
5.6707	0.00269	5.1056	0.00589	4.0623	0.00267
5.6909	0.00291	5.1258	0.00377	4.0824	0.00467
5.711	0.00199	5.1459	0.00319	4.1025	0.00375
5.7311	0.0014	5.1661	0.00063	4.1226	0.00213
5.7512	0.00134	5.1862	0.00151	4.1427	0.00261
5.7714	0.00228	5.2064	0.00504	4.1628	0.00292
5.7915	0.00156	5.2265	0.00456	4.1829	0.004
5.8116	0.00302	5.2467	0.00524	4.203	0.00373
5.8318	0.00359	5.2668	0.00404	4.2232	0.00448
5.8519	0.00368	5.287	0.00472	4.2433	0.00459
5.872	0.00268	5.3071	0.00601	4.2634	0.00337
5.8922	0.00334	5.3273	0.00425	4.2835	0.0017
5.9123	0.00379	5.3475	0.00451	4.3036	0.00321
5.9324	0.00203	5.3676	0.0029	4.3237	0.000903
5.9526	0.00147	5.3878	0.00464	4.3439	0.000857
5.9727	0.00101	5.4079	0.0043	4.364	-0.000195
5.9929	0.00174	5.4281	0.00438	4.3841	-0.00124
6.013	0.00147	5.4482	0.00433	4.4042	0.00173
6.0332	0.00182	5.4684	0.00326	4.4244	0.0014
6.0533	0.00195	5.4886	0.00291	4.4445	0.0016
6.0735	0.00253	5.5087	0.00237	4.4646	0.00382
6.0936	0.00263	5.5289	0.00326	4.4848	0.006
6.1138	0.00405	5.5491	0.00485	4.5049	0.00507
6.1339	0.00424	5.5692	0.00336	4.525	0.00385
6.1541	0.00405	5.5894	0.00343	4.5452	0.00252
6.1743	0.00281	5.6096	0.00287	4.5653	0.0033
6.1944	0.00125	5.6297	0.00265	4.5854	0.00218
6.2146	0.00146	5.6499	0.00319	4.6056	0.00394
6.2347	0.00201	5.6701	0.00554	4.6257	0.00561
6.2549	0.0035	5.6902	0.00499	4.6459	0.00498
6.275	0.00392	5.7104	0.00341	4.666	0.00483
6.2952	0.00417	5.7306	0.00385	4.6862	0.00498
6.3154	0.00441	5.7507	0.00388	4.7063	0.00387
6.3355	0.00335	5.7709	0.00354	4.7265	0.00312
6.3557	0.0041	5.7911	0.00439	4.7466	0.00518
6.3759	0.00404	5.8112	0.00573	4.7668	0.00609
6.396	0.00367	5.8314	0.00418	4.7869	0.00535
6.4162	0.00354	5.8516	0.00208	4.8071	0.0054
6.4364	0.0028	5.8717	0.00217	4.8273	0.00451
6.4565	0.00128	5.8919	0.0039	4.8474	0.00351
6.4767	0.00167	5.9121	0.0013	4.8676	0.0052
6.4969	0.00235	5.9322	0.00237	4.8877	0.00595
6.517	0.00166	5.9524	0.00359	4.9079	0.00427
6.5372	0.00214	5.9726	0.00519	4.928	0.00554
6.5574	0.00298	5.9927	0.00454	4.9482	0.00484
6.5775	0.00308	6.0129	0.00408	4.9684	0.00371
6.5977	0.00301	6.0331	0.00277	4.9885	0.00332
6.6179	0.00207	6.0532	0.00297	5.0087	0.0028
6.638	0.00231	6.0734	0.00315	5.0289	0.00506
6.6582	0.00288	6.0936	0.00321	5.049	0.00409
6.6784	0.00241	6.1137	0.00309	5.0692	0.00325
6.6985	0.00144	6.1339	0.00391	5.0894	0.00328
6.7187	0.00147	6.1541	0.00317	5.1095	0.00579
6.7389	0.000765	6.1742	0.00272	5.1297	0.0064
6.759	0.00268	6.1944	0.00382	5.1499	0.00365
6.7792	0.0035	6.2145	0.00409	5.17	0.00327
6.7994	0.0025	6.2347	0.00512	5.1902	0.00487
6.8195	0.00323	6.2549	0.004	5.2104	0.00385
6.8397	0.0033	6.275	0.00442	5.2305	0.00259
6.8599	0.00462	6.2952	0.00457	5.2507	0.00358
6.88	0.00407	6.3153	0.0052	5.2709	0.0083
6.8582	0.00201	6.3355	0.00505	5.291	0.0078
6.8979	0.00162	6.3556	0.00457	5.3112	0.0039
6.9376	0.00235	6.3758	0.00522	5.3314	0.00466
6.9772	0.00256	6.3959	0.00444	5.3515	0.00361
7.0169	0.00308	6.4161	0.0045	5.3717	0.00318
7.0566	0.00349	6.4362	0.00258	5.3919	0.00335
7.0963	0.00205	6.4564	0.00334	5.412	0.00311
7.1359	0.00233	6.4765	0.00349	5.4322	0.00303
7.1756	0.00299	6.4967	0.00369	5.4524	0.0019
7.2153	0.00328	6.5168	0.00495	5.4725	0.00224
7.255	0.00313	6.5369	0.00417	5.4927	0.00258
7.2947	0.0028	6.5571	0.00205	5.5129	0.00284
7.3344	0.00329	6.5772	0.000205	5.533	0.00358
7.374	0.00374	6.5973	0.00105	5.5532	0.00467
7.4137	0.00277	6.6175	0.00332	5.5734	0.00637
7.4534	0.00303	6.6376	0.00263	5.5935	0.00702
7.4931	0.00279	6.6577	0.00221	5.6137	0.00759
7.5328	0.0027	6.6778	0.00345	5.6339	0.00691
7.5725	0.00298	6.698	0.00295	5.654	0.00494
7.6123	0.00345	6.7181	0.00273	5.6742	0.00482
7.652	0.00283	6.7382	0.00393	5.6943	0.00537
7.6917	0.00209	6.7583	0.00345	5.7145	0.00563
7.7314	0.00242	6.7784	0.00492	5.7347	0.00645
7.7711	0.00347	6.7985	0.00459	5.7548	0.00474
7.8108	0.0031	6.8187	0.00431	5.775	0.00282
7.8506	0.00224	6.8388	0.00416	5.7951	0.00295
7.8903	0.00304	6.8589	0.00386	5.8153	0.00339
7.93	0.00289	6.879	0.00565	5.8354	0.00271
7.9698	0.00227	6.8991	0.00511	5.8556	0.00418
8.0095	0.00247	6.9191	0.00574	5.8757	0.00415
8.0492	0.00235	6.9392	0.00393	5.8959	0.00319
8.089	0.00305	6.9593	0.00199	5.916	0.00442
8.1287	0.00362	6.9794	0.00274	5.9362	0.0047
8.1685	0.00351	6.9995	0.0024	5.9563	0.0055
8.2082	0.00285	7.2518	0.00346	5.9765	0.00594
8.2479	0.00251	7.4575	0.00367	5.9966	0.00402
8.2877	0.00219	7.6631	0.00364	6.0167	0.00327
8.3275	0.00246	7.8686	0.00372	6.0369	0.00228
8.3672	0.0033	8.0741	0.00333	6.057	0.00439
8.407	0.00289	8.2794	0.00327	6.0771	0.00457
8.4467	0.00297	8.4847	0.00311	6.0973	0.00472
8.4865	0.00254	8.6899	0.00311	6.2672	0.0032
8.5263	0.00315	8.895	0.00335	6.3068	0.0036
8.566	0.00232	9.1	0.00376	6.3464	0.00533
8.6058	0.00226	9.3049	0.00474	6.386	0.00514
8.6456	0.000581	9.5098	0.00386	6.4257	0.00615
8.6853	0.000686	9.7145	0.00315	6.4653	0.00622
8.7251	0.00211	9.9192	0.00311	6.5049	0.00615
8.7649	0.00303	10.1238	0.00396	6.5446	0.00484
8.8047	0.00292	10.3283	0.00415	6.5842	0.00425
8.8445	0.00317	10.5328	0.00356	6.6238	0.00335
8.8843	0.00241	10.7372	0.00402	6.6635	0.00427
8.924	0.00217	10.9414	0.00395	6.7031	0.00443
8.9638	0.00268	11.1457	0.00338	6.7428	0.00379
9.0036	0.00293	11.3498	0.00346	6.7824	0.00439
9.0434	0.0018	11.5538	0.00387	6.8221	0.00506
9.0832	0.00239	11.7578	0.00373	6.8617	0.00567
9.123	0.00251	11.9617	0.00405	6.9014	0.00715
9.1628	0.00255	12.1655	0.004	6.9411	0.00742
9.2026	0.00161	12.3692	0.00332	6.9807	0.0068
9.2424	0.00318	12.5729	0.00353	7.0204	0.0049
9.2823	0.00285	12.7765	0.0029	7.0601	0.00553
9.3221	0.0019	12.98	0.00304	7.0998	0.007
9.3619	0.00129	13.1834	0.00348	7.1394	0.007
9.4017	0.00195	13.3867	0.0037	7.1791	0.00396
9.4415	0.0017	13.59	0.00344	7.2188	0.00375
9.4813	0.00291	13.7932	0.00321	7.2585	0.0036
9.5211	0.00273	13.9963	0.00369	7.2982	0.00431
9.561	0.00275	14.1994	0.00387	7.3379	0.0041
9.6008	0.00258	14.4023	0.00314	7.3775	0.00287
9.6406	0.00195	14.6052	0.00357	7.4172	0.00432
9.6805	0.002	14.808	0.00407	7.4569	0.00531
9.7203	0.00184	15.0108	0.00354	7.4966	0.00437
9.7601	0.000984	15.2135	0.00321	7.5363	0.00834
9.8	0.00138	15.4161	0.00291	7.576	0.00834
9.8398	0.00172	15.6186	0.0033	7.6158	0.0078
9.8796	0.00231	15.821	0.00332	7.6555	0.00651
9.9195	0.00214	16.0234	0.00282	7.6952	0.00605
9.9593	0.00248	16.2257	0.0024	7.7349	0.00437
9.9992	0.00293	16.4279	0.00293	7.7746	0.00347
10.039	0.0025	16.6301	0.0035	7.8143	0.00316
10.0789	0.00247	16.8322	0.0044	7.8541	0.00497
10.1187	0.00297	17.0342	0.00439	7.8938	0.00548
10.1586	0.00296	17.2361	0.00413	7.9335	0.00569
10.1984	0.00252	17.438	0.00357	7.9733	0.00585
10.2383	0.00152	17.6398	0.00359	8.013	0.00444
10.2781	0.000551	17.8415	0.0036	8.0527	0.0026
10.318	0.001	18.0432	0.00341	8.0925	0.00144
10.3578	0.00102	18.2448	0.00357	8.1322	0.00225
10.3977	0.00173	18.4463	0.00283	8.172	0.00554
10.4376	0.00171	18.6477	0.0032	8.2117	0.00586
10.4774	0.00146	18.8491	0.0036	8.2514	0.0058
10.5173	0.00227	19.0504	0.00386	8.2912	0.00608
10.5572	0.00137	19.2517	0.00393	8.331	0.00755
10.597	0.00229	19.4528	0.00305	8.3707	0.00638
10.6369	0.00167	19.6539	0.00308	8.4105	0.00515
10.6768	0.00172	19.855	0.00345	8.4502	0.00582
10.7166	0.0033	20.056	0.00317	8.49	0.00577
10.7565	0.00228	20.2569	0.0027	8.5298	0.00512
10.7964	0.00228	20.4577	0.00306	8.5695	0.00382
10.8363	0.00205	20.6585	0.00321	8.6093	0.00451
10.8762	0.00265	20.8592	0.00283	8.6491	0.00598
10.916	0.00332	21.0598	0.00264	8.6888	0.00524
10.9559	0.00246	21.2604	0.00253	8.7286	0.00385
10.9958	0.00133	21.4609	0.00308	8.7684	0.00286
11.0357	0.00312	21.6613	0.00289	8.8082	0.00299
11.0756	0.00216	21.8617	0.00357	8.848	0.00347
11.1155	0.00261	22.062	0.00331	8.8878	0.0024
11.1553	0.00291	22.2622	0.0037	8.9275	0.003
11.1952	0.0027	22.4624	0.00334	8.9673	0.00495
11.2351	0.00241	22.6625	0.00361	9.0071	0.00401
11.275	0.00193	22.8626	0.00441	9.0469	0.00467
11.3149	0.00271	23.0626	0.00444	9.0867	0.00703
11.3548	0.00222	23.2625	0.0041	9.1265	0.00821
11.3947	0.00246	23.4623	0.00407	9.1663	0.00438
11.4346	0.00225	23.6621	0.0042	9.2061	0.00481
11.4745	0.00111	23.8619	0.00348	9.2459	0.0052
11.5144	0.00106	24.0615	0.00298	9.2858	0.00369
11.5543	0.000819	24.2612	0.00355	9.3256	0.0054
11.5942	0.0011	24.4607	0.00421	9.3654	0.00531
11.6341	0.00118	24.6602	0.00423	9.4052	0.00738
11.674	0.00175	24.8596	0.00402	9.445	0.00696
11.7139	0.00225	25.059	0.0038	9.4848	0.00339
11.7538	0.00213	25.2583	0.0036	9.5246	0.00156
11.7937	0.002	25.4576	0.0035	9.5645	0.00299
11.8336	0.00261	25.6568	0.00294	9.6043	0.00458
11.8735	0.00301	25.8559	0.00367	9.6441	0.00394
11.9134	0.00224	26.055	0.00365	9.684	0.00365
11.9533	0.00208	26.254	0.00355	9.7238	0.00377
11.9932	0.00174	26.4529	0.00385	9.7636	0.00357
12.0332	0.00218	26.6518	0.0037	9.8035	0.00537
12.0731	0.00142	26.8506	0.00372	9.8433	0.00345
12.113	0.00185	27.0494	0.00458	9.8831	0.00126
12.1529	0.00235	27.2481	0.00497	9.923	0.00314
12.1928	0.00237	27.4468	0.00461	9.9628	0.00608
12.2327	0.00264	27.6454	0.00356	10.0027	0.00534
12.2726	0.00245	27.844	0.00408	10.0425	0.00344
12.3125	0.00271	28.0424	0.0038	10.0824	0.00208
12.3524	0.00285	28.2409	0.00354	10.1222	0.000889
12.3924	0.00326	28.4393	0.00309	10.1621	0.00229
12.4323	0.00334	28.6376	0.00282	10.2019	0.00286
12.4722	0.00296	28.8358	0.00362	10.2418	0.00538
12.5121	0.00191	29.0341	0.00364	10.2816	0.0056
12.552	0.00268	29.2322	0.00365	10.3215	0.00467
12.5919	0.00222	29.4303	0.00375	10.3613	0.00557
12.6318	0.00232	29.6284	0.00355	10.4012	0.00511
12.6718	0.00264	29.8264	0.00376	10.4411	0.00377
12.7117	0.00337	30.0243	0.00404	10.4809	0.00475
12.7516	0.00243	30.2222	0.00397	10.5208	0.00344
12.7915	0.00289	30.42	0.00331	10.5607	0.0034
12.8314	0.0027	30.6178	0.00302	10.6005	0.00404
12.8713	0.00232	30.8156	0.00389	10.6404	0.00348
12.9113	0.00171	31.0132	0.00423	10.6803	0.0032
12.9512	0.00148	31.2109	0.00397	10.7201	0.00406
12.9911	0.000914	31.4085	0.00328	10.76	0.00456
13.031	0.0017	31.606	0.00346	10.7999	0.00372
13.0709	0.00148	31.8035	0.00368	10.8398	0.0064
13.1108	0.0024	32.0009	0.00437	10.8797	0.00637
13.1508	0.00332	32.1983	0.00442	10.9195	0.00485
13.1907	0.0033	32.3956	0.00453	10.9594	0.0057
13.2306	0.00256	32.5929	0.00465	10.9993	0.00557
13.2705	0.00106	32.7901	0.0045	11.0392	0.00622
13.3104	0.00144	32.9873	0.00392	11.0791	0.00562
13.3503	0.00237	33.1844	0.00381	11.119	0.00545
13.3902	0.00311	33.3815	0.00373	11.1588	0.00526
13.4301	0.0034	33.5785	0.00404	11.1987	0.00564
13.4701	0.00334	33.7755	0.00342	11.2386	0.0059
13.51	0.00308	33.9724	0.00349	11.2785	0.00848
13.5499	0.00273	34.1693	0.00344	11.3184	0.0078
13.5898	0.00305	34.3661	0.00318	11.3583	0.00522
13.6297	0.00317	34.5629	0.00302	11.3982	0.00567
13.6696	0.00332	34.7597	0.00288	11.4381	0.00792
13.7095	0.00386	34.9564	0.00363	11.4398	0.00201
13.7494	0.00371	35.153	0.00342	11.6419	0.0036
13.7893	0.00288	35.3496	0.00294	11.8439	0.00423
13.8292	0.00203	35.5462	0.00355	12.0458	0.00717
13.8691	0.00173	35.7427	0.0033	12.2477	0.00685
13.9091	0.00195	35.9392	0.00343	12.4495	0.0058
13.949	0.00242	36.1356	0.00328	12.6512	0.00701
13.9889	0.00233	36.332	0.00349	12.8529	0.00558
14.0288	0.00214	36.5284	0.00361	13.0545	0.00319
14.0687	0.00305	36.7247	0.00412	13.256	0.00296
14.1086	0.00361	36.9209	0.00397	13.4574	0.00347
14.1485	0.0028	37.1171	0.00376	13.6588	0.00471
14.1884	0.0018	37.3133	0.00315	13.8601	0.00562
13.8528	0.00294	37.5094	0.00301	14.0614	0.00406
14.0539	0.00284	37.7055	0.00353	14.2625	0.0031
14.255	0.00287	37.9016	0.00369	14.4636	0.00371
14.456	0.00266	38.0976	0.00437	14.6647	0.0059
14.6569	0.00258	38.2935	0.00476	14.8657	0.0068
14.8577	0.00267	38.4895	0.00487	15.0666	0.00598
15.0585	0.0025	38.6853	0.00457	15.2674	0.00492
15.2592	0.00255	38.8812	0.00484	15.4682	0.00598
15.4598	0.00275	39.077	0.005	15.6689	0.00582
15.6604	0.0025	39.2727	0.00481	15.8695	0.00566
15.8609	0.00228	39.4685	0.00378	16.0701	0.00524
16.0613	0.0022	39.6642	0.00465	16.2706	0.00512
16.2617	0.0029	39.8598	0.00448	16.471	0.0047
16.462	0.00244	40.0554	0.00447	16.6714	0.00546
16.6622	0.00188	40.251	0.00411	16.8717	0.00392
16.8624	0.00226	40.4465	0.00306	17.0719	0.00581
17.0625	0.0028	40.642	0.00324	17.2721	0.00613
17.2626	0.00287	40.8375	0.00376	17.4722	0.00564
17.4626	0.00297	41.0329	0.00317	17.6723	0.00434
17.6625	0.00315	41.2283	0.0031	17.8723	0.00392
17.8623	0.00304	41.4236	0.00398	18.0722	0.00355
18.0621	0.00275	41.6189	0.00467	18.272	0.00405
18.2619	0.00296	41.8142	0.00383	18.4718	0.00452
18.4615	0.00289	42.0094	0.00327	18.6716	0.00617
18.6612	0.00294	42.2046	0.00353	18.8712	0.00641
18.8607	0.00262	42.3998	0.00274	19.0709	0.00514
19.0602	0.00227	42.595	0.00315	19.2704	0.00516
19.2596	0.0024	42.7901	0.00289	19.4699	0.0056
19.459	0.00211	42.9851	0.00253	19.6693	0.00575
19.6583	0.002	43.1802	0.00347	19.8687	0.00568
19.8576	0.00231	43.3752	0.0039	20.068	0.00358
20.0568	0.00244	43.5701	0.00326	20.2673	0.00454
20.2559	0.002	43.7651	0.00322	20.4665	0.00523
20.455	0.0024	43.96	0.00339	20.6656	0.00418
20.654	0.0024	44.1549	0.0031	20.8647	0.00178
20.8529	0.00244	44.3497	0.00367	21.0637	0.00432
21.0518	0.00241	44.5445	0.0036	21.2626	0.00564
21.2506	0.00209	44.7393	0.00346	21.4615	0.00514
21.4494	0.00258	44.9341	0.00352	21.6603	0.00374
21.6481	0.00252	45.1288	0.00398	21.8591	0.00438
21.8468	0.00217	45.3235	0.00385	22.0578	0.00363
22.0454	0.00265	45.5181	0.00402	22.2565	0.00527
22.244	0.00258	45.7128	0.00373	22.4551	0.00825
22.4424	0.00312	45.9074	0.00354	22.6537	0.00582
22.6409	0.00302	46.102	0.00252	22.8521	0.00439
22.8393	0.00266	46.2965	0.00255	23.0506	0.00648
23.0376	0.00276	46.491	0.00304	23.249	0.00544
23.2358	0.00236	46.6855	0.00294	23.4473	0.00626
23.4341	0.00262	46.88	0.00335	23.6455	0.00757
23.6322	0.00211	47.0744	0.00394	23.8438	0.0079
23.8303	0.00254	47.2688	0.00372	24.0419	0.00755
24.0284	0.00248	47.4632	0.00325	24.24	0.00819
24.2264	0.00288	47.6575	0.00335	24.4381	0.0072
24.4243	0.00267	47.8519	0.00393	24.6361	0.0081
24.6222	0.00269	48.0462	0.0035	24.834	0.00681
24.82	0.00168	48.2404	0.00396	25.0319	0.00708
25.0178	0.00178	48.4347	0.0045	25.2297	0.0069
25.2156	0.00258	48.6289	0.0042	25.4275	0.00607
25.4132	0.00259	48.8231	0.00398	25.6253	0.0064
25.6109	0.00318	49.0173	0.0043	25.8229	0.00595
25.8085	0.00309	49.2114	0.00364	26.0206	0.00565
26.006	0.00296	49.4056	0.00323	26.2182	0.00526
26.2035	0.00251	49.5997	0.00309	26.4157	0.005
26.4009	0.00198	49.7938	0.00305	26.6132	0.00372
26.5983	0.00208	49.9878	0.00229	26.8106	0.00386
26.7956	0.00221	50.1819	0.003	27.008	0.00537
26.9929	0.00213	50.3759	0.00387	27.2053	0.00414
27.1901	0.00251	50.5699	0.00385	27.4026	0.00506
27.3873	0.00225	50.7639	0.00368	27.5998	0.00593
27.5844	0.00221	50.9578	0.0044	27.797	0.0056
27.7815	0.00198	51.1517	0.00389	27.9941	0.00642
27.9785	0.00207	51.3456	0.00308	28.1912	0.00562
28.1755	0.00217	51.5395	0.00335	28.3882	0.00696
28.3724	0.00253	51.7334	0.0038	28.5852	0.00835
28.5693	0.00267	51.9273	0.00396	28.7821	0.00876
28.7661	0.00291	52.1211	0.00397	28.979	0.00804
28.9629	0.00293	52.3149	0.00365	29.1758	0.0084
29.1597	0.00308	52.5087	0.00411	29.3726	0.0082
29.3564	0.00252	52.7025	0.0036	29.5694	0.007
29.553	0.00238	52.8963	0.00392	29.7661	0.00708
29.7496	0.00216	53.09	0.00328	29.9627	0.00772
29.9462	0.00234	53.2837	0.00365	30.1593	0.0069
30.1427	0.00254	53.4775	0.00333	30.3559	0.00719
30.3392	0.0026	53.6711	0.00343	30.5524	0.0065
30.5356	0.00252	53.8648	0.00423	30.7489	0.00477
30.732	0.00258	54.0585	0.00439	30.9453	0.00484
30.9284	0.00262	54.2521	0.00382	31.1417	0.00426
31.1247	0.00237	54.4458	0.00385	31.3381	0.00391
31.3209	0.00207	54.6394	0.00383	31.5344	0.00571
31.5171	0.00192	54.833	0.00353	31.7306	0.00657
31.7133	0.00175	55.0266	0.00344	31.9268	0.00505
31.9094	0.00192	55.2202	0.00361	32.123	0.00431
32.1055	0.00221	55.4137	0.00411	32.3191	0.00747
32.3016	0.00277	55.6073	0.00409	32.5152	0.00826
32.4976	0.00302	55.8008	0.00373	32.7113	0.00787
32.6935	0.00266	55.9943	0.00308	32.9073	0.0084
32.8895	0.00207	56.1878	0.00368	33.1032	0.00698
33.0853	0.00211	56.3814	0.00355	33.2992	0.00482
33.2812	0.00255	56.5748	0.00357	33.495	0.00285
33.477	0.00254	56.7683	0.00411	33.6909	0.00401
33.6727	0.00271	56.9618	0.00355	33.8867	0.00614
33.8685	0.00223	57.1552	0.00345	34.0824	0.0066
34.0642	0.00262	57.3487	0.00338	34.2782	0.00727
34.2598	0.00296	57.5421	0.00331	34.4739	0.00606
34.4554	0.00262	57.7355	0.00337	34.6695	0.00554
34.651	0.00227	57.929	0.00415	34.8651	0.0049
34.8465	0.00249	58.1224	0.00439	35.0607	0.00584
35.042	0.00294	58.3158	0.00367	35.2562	0.0065
35.2375	0.00312	58.5092	0.00332	35.4517	0.0065
35.4329	0.00271	58.7025	0.0031	35.6472	0.00768
35.6283	0.00253	58.8959	0.0031	35.8426	0.00829
35.8236	0.0026	59.0893	0.00263	36.038	0.00597
36.0189	0.00267	59.2826	0.00325	36.2333	0.0044
36.2142	0.00291	59.476	0.00311	36.4286	0.00662
36.4094	0.00306	59.6694	0.00333	36.6239	0.00642
36.6046	0.00313	59.8627	0.00381	36.8191	0.00698
36.7998	0.00288	60.056	0.00299	37.0143	0.00488
36.995	0.00267	60.2493	0.00203	37.2095	0.00477
37.1901	0.00268	60.4427	0.00278	37.4047	0.00683
37.3851	0.00243	60.636	0.00328	37.5998	0.00673
37.5802	0.00262	60.8293	0.00371	37.7948	0.00576
37.7752	0.00245	61.0226	0.00302	37.9899	0.00672
37.9701	0.00217	61.2159	0.00315	38.1849	0.00667
38.1651	0.00233	61.4092	0.00254	38.3798	0.00661
38.36	0.00297	61.6025	0.00301	38.5748	0.00594
38.5549	0.00289	61.7958	0.00398	38.7697	0.0063
38.7497	0.00279	61.9891	0.00383	38.9646	0.00742
38.9445	0.00247	62.1824	0.00384	39.1594	0.00575
39.1393	0.0022	62.3757	0.00378	39.3542	0.00544
39.3341	0.0028	62.569	0.0035	39.549	0.00741
39.5288	0.00202	62.7623	0.00372	39.7438	0.00927
39.7235	0.00227	62.9556	0.00345	39.9385	0.00534
39.9181	0.00275	63.1489	0.00285	40.1332	0.00517
40.1128	0.00294	63.3422	0.00258	40.3278	0.00468
40.3074	0.00283	63.5355	0.00325	40.5225	0.0043
40.502	0.00281	63.7288	0.00351	40.7171	0.00552
40.6965	0.00294	63.9221	0.00383	40.9117	0.00691
40.891	0.00323	64.1154	0.00389	41.1062	0.00654
41.0855	0.00258	64.3087	0.00387	41.3007	0.0055
41.28	0.00227	64.502	0.00397	41.4952	0.00717
41.4744	0.00189	64.6953	0.00399	41.6897	0.0065
41.6688	0.00268	64.8886	0.00419	41.8841	0.00445
41.8632	0.00279	65.0819	0.00417	42.0785	0.00378
42.0575	0.00271	65.2752	0.00401	42.2729	0.00634
42.2519	0.00268	65.4685	0.00459	42.4672	0.00877
42.4462	0.00274	65.6619	0.00373	42.6616	0.00965
42.6404	0.00266	65.8552	0.00326	42.8559	0.00794
42.8347	0.00245	66.0485	0.00295	43.0501	0.00741
43.0289	0.00278	66.2418	0.0028	43.2444	0.0068
43.2231	0.00322	66.4352	0.0029	43.4386	0.00618
43.4173	0.00302	66.6285	0.00357	43.6328	0.00741
43.6114	0.00296	66.8219	0.0043	43.827	0.00612
43.8056	0.00359	67.0152	0.00414	44.0211	0.00538
43.9997	0.00321	67.2086	0.0042	44.2153	0.00706
44.1938	0.00274	67.4019	0.00462	44.4094	0.00645
44.3878	0.00195	67.5953	0.00442	44.6035	0.00609
44.5819	0.00181	67.7887	0.0043	44.7975	0.00589
44.7759	0.00245	67.9821	0.00447	44.9916	0.00654
44.9699	0.0025	68.1755	0.00392	45.1856	0.00893
45.1639	0.00225	68.3689	0.0034	45.3796	0.00943
45.3578	0.00281	68.5623	0.0032	45.5736	0.00876
45.5517	0.00283	68.7557	0.0029	45.7675	0.00889
45.7456	0.00297	68.9492	0.00342	45.9614	0.00759
45.9395	0.00226	69.1426	0.00346	46.1553	0.00466
46.1334	0.00268	69.3361	0.00372	46.3492	0.00287
46.3273	0.00279	69.5296	0.00373	46.5431	0.0046
46.5211	0.00237	69.723	0.00393	46.737	0.00715
46.7149	0.00231	69.9165	0.00316	46.9308	0.00704
46.9087	0.0027	70.11	0.00348	47.1246	0.00715
47.1025	0.00268	70.3035	0.00338	47.3184	0.00645
47.2963	0.0028	70.4971	0.00494	47.5122	0.00701
47.49	0.00313	70.6906	0.0051	47.706	0.00759
47.6837	0.0027	70.8842	0.00428	47.8997	0.00531
47.8775	0.00242	71.0777	0.00386	48.0934	0.00572
48.0711	0.00246	71.2713	0.00429	48.2872	0.0061
48.2648	0.00264	71.4649	0.00411	48.4808	0.00667
48.4585	0.00225	71.6585	0.00382	48.6745	0.00713
48.6521	0.00239	71.8522	0.00316	48.8682	0.00465
48.8458	0.00224	72.0458	0.0035	49.0618	0.00632
49.0394	0.002	72.2395	0.0036	49.2555	0.00601
49.233	0.00206	72.4331	0.00441	49.4491	0.00463
49.4266	0.00238	72.6268	0.00442	49.6427	0.0051
49.6202	0.00194	72.8205	0.00465	49.8363	0.0066
49.8137	0.0022	73.0143	0.00299	50.0299	0.00534
50.0073	0.00203	73.208	0.00345	50.2234	0.00516
50.2008	0.00216	73.4018	0.00386	50.417	0.00402
50.3943	0.00256	73.5955	0.00418	50.6105	0.00348
50.5878	0.00264	73.7893	0.00368	50.804	0.00557
50.7814	0.00264	73.9831	0.00274	50.9975	0.00668
50.9748	0.00257	74.177	0.00272	51.1911	0.0084
51.1683	0.00236	74.3708	0.00261	51.3845	0.00739
51.3618	0.00225	74.5647	0.00242	51.578	0.00434
51.5552	0.00228	74.7586	0.00272	51.7715	0.00484
51.7487	0.00228	74.9525	0.00285	51.9649	0.006
51.9421	0.00195	75.1464	0.00354	52.1584	0.00697
52.1355	0.00196	75.3404	0.0041	52.3518	0.00664
52.329	0.00237	75.5344	0.00341	52.5452	0.00764
52.5224	0.00254	75.7284	0.00377	52.7387	0.00795
52.7158	0.00237	75.9224	0.00374	52.9321	0.00544
52.9092	0.00229	76.1164	0.00412	53.1255	0.00599
53.1025	0.00231	76.3105	0.00424	53.3189	0.00576
53.2959	0.00247	76.5046	0.00442	53.5122	0.00577
53.4893	0.00275	76.6987	0.00391	53.7056	0.007
53.6826	0.0028	76.8928	0.00381	53.899	0.00787
53.876	0.00208	77.087	0.00308	54.0923	0.00577
54.0694	0.00202	77.2812	0.00263	54.2857	0.00397
54.2627	0.00226	77.4754	0.00354	54.4791	0.0047
54.456	0.002	77.6697	0.00353	54.6724	0.00591
54.6493	0.00168	77.8639	0.00444	54.8657	0.00462
54.8427	0.00227	78.0582	0.00419	55.059	0.00462
55.036	0.00245	78.2525	0.00414	55.2524	0.00614
55.2293	0.00246	78.4469	0.00368	55.4457	0.00935
55.4226	0.00238	78.6412	0.00366	55.639	0.00834
55.6159	0.00212	78.8356	0.00307	55.8323	0.00625
55.8092	0.00261	79.03	0.0033	56.0256	0.006
56.0025	0.00276	79.2245	0.00327	56.2189	0.00634
56.1958	0.00269	79.419	0.00375	56.4122	0.00728
56.3891	0.00262	79.6135	0.00405	56.6055	0.00594
56.5824	0.00247	79.808	0.00406	56.7988	0.00591
56.7757	0.00261	80.0026	0.00415	56.9921	0.00585
56.969	0.0029	80.1972	0.00434	57.1854	0.00618
57.1623	0.00265	80.3918	0.00416	57.3787	0.00537
57.3556	0.00247	80.5865	0.00327	57.572	0.00432
57.5489	0.00238	80.7812	0.00304	57.7653	0.00645
57.7422	0.0024	80.9759	0.00284	57.9586	0.00747
57.9355	0.00245	81.1707	0.00284	58.1519	0.00636
58.1288	0.00208	81.3655	0.0037	58.3452	0.00593
58.3221	0.00166	81.5603	0.00357	58.5385	0.00538
58.5154	0.00214	81.7551	0.0035	58.7318	0.00663
58.7087	0.00215	81.95	0.00371	58.9251	0.00512
58.902	0.00212	82.1449	0.00356	59.1184	0.00746
59.0953	0.00242	82.3399	0.0042	59.3117	0.00973
59.2886	0.0025	82.5349	0.00407	59.505	0.00821
59.4819	0.00308	82.7299	0.00368	59.6983	0.00543
59.6752	0.00282	82.925	0.00418	59.8916	0.00692
59.8685	0.00242	83.1201	0.00417	60.0849	0.00758
60.0619	0.00223	83.3152	0.00341	60.2782	0.00791
60.2552	0.0024	83.5104	0.0027	60.4716	0.00655
60.4485	0.00241	83.7056	0.00229	60.6649	0.00546
60.6418	0.00221	83.9008	0.00321	60.8582	0.00558
60.8352	0.00246	84.0961	0.00256	61.0515	0.00502
61.0285	0.00259	84.2914	0.00271	61.2449	0.00528
61.2219	0.00243	84.4868	0.00349	61.4382	0.00612
61.4152	0.00241	84.6821	0.00382	61.6316	0.00744
61.6086	0.00225	84.6	0.00346	61.8249	0.00722
61.8019	0.00284	86.6	0.00378	62.0183	0.00737
61.9953	0.00227	88.6	0.00364	62.2116	0.00844
62.1887	0.00266	90.7	0.00298	62.405	0.00603
62.3821	0.00321	92.7	0.00284	62.5984	0.00601
62.5755	0.00276	94.7	0.0034	62.7918	0.00588
62.7689	0.00202	96.7	0.00392	62.9852	0.00417
62.9623	0.0024	98.8	0.00417	63.1786	0.0047
63.1557	0.00283	100.8	0.0038	63.372	0.00719
63.3492	0.00256	102.8	0.00318	63.5654	0.00723
63.5426	0.00293	104.8	0.00281	63.7589	0.00694
63.7361	0.00273	106.9	0.00386	63.9523	0.00725
63.9296	0.00315	108.9	0.00375	64.1458	0.00806
64.123	0.00318	110.9	0.00362	64.3393	0.00605
64.3165	0.00229	112.9	0.00362	64.5327	0.00598
64.51	0.0021	115	0.00335	64.7262	0.00588
64.7035	0.00208	117	0.00348	64.9197	0.00546
64.8971	0.00226	119	0.0039	65.1132	0.00851
65.0906	0.0024	121	0.00407	65.3068	0.00735
65.2842	0.00243	123.1	0.00386	65.5003	0.00738
65.4777	0.00274	125.1	0.0037	65.6939	0.00731
65.6713	0.00315	127.1	0.00304	65.8874	0.00725
65.8649	0.00272	129.2	0.00316	66.081	0.005
66.0585	0.00305	131.2	0.00277	66.2746	0.0047
66.2522	0.0027	133.2	0.00278	66.4682	0.00529
66.4458	0.00335	135.2	0.00276	66.6619	0.00584
66.6395	0.00355	137.3	0.00342	66.8555	0.00591
66.8331	0.0031	139.3	0.00338	67.0492	0.0051
67.0268	0.00281	141.3	0.00341	67.2428	0.00538
67.2205	0.0033	143.3	0.00362	67.4365	0.0053
67.4143	0.00291	145.4	0.00291	67.6302	0.00636
67.608	0.00254	147.4	0.00308	67.824	0.00855
67.8018	0.0025	149.4	0.0034	68.0177	0.0088
67.9955	0.00301	151.4	0.00338	68.2115	0.00825
68.1893	0.00245	153.5	0.00313	68.4052	0.00687
68.3831	0.00234	155.5	0.0033	68.599	0.00507
68.577	0.00216	157.5	0.00315	68.7928	0.00649
68.7708	0.00221	159.5	0.00406	68.9867	0.00765
68.9647	0.00241	161.6	0.00378	69.1805	0.00597
69.1586	0.0019	163.6	0.00376	69.3744	0.00685
69.3525	0.00215	165.6	0.00344	69.5683	0.00916
69.5464	0.00215	167.6	0.00313	69.7622	0.00839
69.7404	0.00203	169.7	0.0033	69.9561	0.00506
69.9344	0.00197	171.7	0.00331	70.1501	0.00467
70.1284	0.00232	173.7	0.00309	70.3441	0.00545
70.3224	0.00248	175.7	0.00316	70.5381	0.00484
70.5164	0.0024	177.8	0.00312	70.7321	0.00485
70.7105	0.00263	179.8	0.00376	70.9261	0.00553
70.9046	0.0025	181.8	0.00387	71.1202	0.00648
71.0987	0.00261	183.8	0.00375	71.3143	0.00605
71.2928	0.0028	185.9	0.00438	71.5084	0.00819
71.487	0.00244	187.9	0.00411	71.7025	0.00756
71.6812	0.00234	189.9	0.00341	71.8967	0.00635
71.8754	0.00221	191.9	0.00358	72.0909	0.00405
72.0697	0.00243	194	0.00316	72.2851	0.00452
72.2639	0.0024	196	0.00346	72.4794	0.00286
72.4582	0.0026	198	0.00294	72.6736	0.00301
72.6525	0.00215	200	0.00272	72.8679	0.00544
72.8469	0.00234	202.1	0.00356	73.0622	0.00461
73.0412	0.00217	204.1	0.00396	73.2566	0.00452
73.2356	0.00223	206.1	0.00418	73.4509	0.00719
73.43	0.00253	208.1	0.00406	73.6453	0.00483
73.6245	0.00296	210.2	0.00416	73.8397	0.00498
73.819	0.00249	212.2	0.00394	74.0342	0.00532
74.0135	0.00224	214.2	0.00354	74.2287	0.00713
74.208	0.00223	216.2	0.0031	74.4232	0.00842
74.4026	0.00282	218.3	0.00288	74.6177	0.00917
74.5972	0.00298	220.3	0.00293	74.8123	0.00708
74.7918	0.00282	222.3	0.00339	75.0069	0.00776
74.9865	0.00293	224.3	0.00374	75.2015	0.00936
75.1812	0.00255	226.4	0.00399	75.3962	0.00808
75.3759	0.00269	228.4	0.00362	75.5909	0.00753
75.5707	0.00299	230.4	0.00382	75.7856	0.00602
75.7655	0.0027	232.4	0.00382	75.9804	0.00482
75.9603	0.00291	234.5	0.00329	76.1752	0.00589
76.1551	0.0028	236.5	0.00322	76.37	0.00674
76.35	0.00263	238.5	0.00303	76.5648	0.0062
76.5449	0.00265	240.6	0.00351	76.7597	0.00669
76.7399	0.00254	242.6	0.00374	76.9546	0.00872
76.9349	0.00239	244.6	0.00364	77.1496	0.00734
77.1299	0.0022	246.6	0.00326	77.3446	0.00864
77.325	0.00209	248.7	0.00361	77.5396	0.0086
77.5201	0.00277	250.7	0.00359	77.7347	0.00735
77.7152	0.00255	252.7	0.00387	77.9298	0.00652
77.9104	0.00262	254.7	0.00378	78.1249	0.00767
78.1056	0.00245	256.8	0.00341	78.3201	0.00618
78.3008	0.00212	258.8	0.00348	78.5153	0.00661
78.4961	0.00169	260.8	0.00327	78.7105	0.00633
78.6914	0.0016	262.8	0.00322	78.9058	0.00609
78.8868	0.0019	264.9	0.00304	79.1011	0.00634
79.0821	0.0018	266.9	0.00293	79.2965	0.00723
81.1	0.0025	268.9	0.003	79.4918	0.007
83.2	0.00271	271	0.00306	83.1	0.00586
85.2	0.00266	273	0.00331	85.2	0.00639
87.2	0.00253	275	0.00397	87.2	0.00737
89.2	0.00241	277	0.00331	89.2	0.00606
91.3	0.0023	279.1	0.00303	91.2	0.00548
93.3	0.00232	281.1	0.00342	93.3	0.0058
95.3	0.00231	283.1	0.00416	95.3	0.00673
97.3	0.00213	285.1	0.00367	97.3	0.00697
99.4	0.00233	287.2	0.00305	99.3	0.00759
101.4	0.00236	289.2	0.00362	101.4	0.00741
103.4	0.00241	291.2	0.00306	103.4	0.00731
105.4	0.00226	293.3	0.00322	105.4	0.00708
107.5	0.00212	295.3	0.00359	107.4	0.00694
109.5	0.00214	297.3	0.00378	109.5	0.0072
111.5	0.00214	299.3	0.004	111.5	0.00595
113.5	0.00206	301.4	0.00382	113.5	0.00639
115.6	0.00244	303.4	0.0036	115.5	0.00533
117.6	0.00248	305.4	0.00363	117.6	0.00484
119.6	0.00252	307.5	0.00346	119.6	0.00534
121.6	0.0019	309.5	0.00353	121.6	0.00582
123.7	0.00195	311.5	0.00394	123.7	0.00661
125.7	0.00223	313.5	0.00402	125.7	0.00623
127.7	0.00256	315.6	0.00398	127.7	0.00582
129.7	0.00278	317.6	0.00375	129.7	0.00661
131.8	0.00251	319.6	0.00365	131.8	0.00563
133.8	0.00247	321.7	0.00371	133.8	0.00498
135.8	0.00224	323.7	0.00329	135.8	0.00594
137.8	0.00187	325.7	0.00365	137.8	0.00661
139.9	0.00198	327.7	0.00366	139.9	0.00593
141.9	0.00232	329.8	0.00356	141.9	0.00642
143.9	0.00237	331.8	0.00332	143.9	0.00771
145.9	0.00204	333.8	0.00345	145.9	0.00703
148	0.00158	335.9	0.00346	148	0.00697
150	0.00179	337.9	0.00342	150	0.00663
152	0.00185	339.9	0.00432	152	0.00645
154	0.00202	341.9	0.00401	154	0.00632
156.1	0.00192	344	0.00433	156.1	0.00615
158.1	0.002	346	0.00389	158.1	0.00627
160.1	0.00205	348	0.00394	160.1	0.00591
162.1	0.00178	350.1	0.0041	162.1	0.00584
164.2	0.00169	352.1	0.00367	164.2	0.00627
166.2	0.0017	354.1	0.00359	166.2	0.00656
168.2	0.00172	356.2	0.00323	168.2	0.00627
170.2	0.00204	358.2	0.00376	170.2	0.00566
172.3	0.00213	360.2	0.00383	172.3	0.00617
174.3	0.00208	362.2	0.00388	174.3	0.00689
176.3	0.00224	364.3	0.00333	176.3	0.00645
178.3	0.00228	366.3	0.00333	178.3	0.00638
180.4	0.00228	368.3	0.00343	180.4	0.00682
182.4	0.00214	370.4	0.00287	182.4	0.00681
184.4	0.00213	372.4	0.0037	184.4	0.00602
186.4	0.00188	374.4	0.00354	186.4	0.00635
188.5	0.00194	376.5	0.00325	188.5	0.00646
190.5	0.00231	378.5	0.00381	190.5	0.0064
192.5	0.00223	380.5	0.00353	192.5	0.00688
194.6	0.0022	382.6	0.0035	194.5	0.00674
196.6	0.00207	384.6	0.00314	196.6	0.00658
198.6	0.00196	386.6	0.00353	198.6	0.00715
200.6	0.00191	388.6	0.00312	200.6	0.00667
202.7	0.00202	390.7	0.00325	202.6	0.00657
204.7	0.00158	392.7	0.00379	204.7	0.00645
206.7	0.00179	394.7	0.00361	206.7	0.00619
208.7	0.0021	396.8	0.00314	208.7	0.00572
210.8	0.00237	398.8	0.00309	210.7	0.0055
212.8	0.00224	400.8	0.00357	212.8	0.00617
214.8	0.002	402.9	0.00368	214.8	0.00616
216.8	0.00181	404.9	0.00346	216.8	0.00625
218.9	0.00156	406.9	0.00328	218.8	0.00635
220.9	0.00165	409	0.00305	220.9	0.00643
222.9	0.00211	411	0.00314	222.9	0.00586
225	0.00235	413	0.0038	224.9	0.00558
227	0.0023	415.1	0.00414	226.9	0.00575
229	0.00207	417.1	0.00358	229	0.00588
231	0.00173	419.1	0.00354	231	0.0063
233.1	0.00181	421.2	0.00389	233	0.00615
235.1	0.0017	423.2	0.00396	235.1	0.00611
237.1	0.00178	425.2	0.0034	237.1	0.00608
239.1	0.0017	427.3	0.00346	239.1	0.00543
241.2	0.00187	429.3	0.0035	241.1	0.00509
243.2	0.00184	431.3	0.00385	243.2	0.00554
245.2	0.00147	433.4	0.00383	245.2	0.00618
247.3	0.00176	435.4	0.00378	247.2	0.00555
249.3	0.00191	437.4	0.00362	249.2	0.00556
251.3	0.00223	439.5	0.00376	251.3	0.00673
253.3	0.0023	441.5	0.0031	253.3	0.00622
255.4	0.00235	443.5	0.0028	255.3	0.00643
257.4	0.002	445.6	0.00271	257.3	0.00644
259.4	0.00182	447.6	0.00299	259.4	0.00684
261.5	0.00193	449.6	0.00285	261.4	0.00626
263.5	0.00183	451.7	0.0031	263.4	0.00628
265.5	0.00147	453.7	0.00351	265.5	0.00574
267.5	0.00177	455.7	0.00406	267.5	0.00575
269.6	0.00165	457.8	0.00293	269.5	0.00608
271.6	0.00157	459.8	0.00326	271.5	0.0064
273.6	0.00156	461.8	0.00354	273.6	0.00668
275.7	0.00175	463.9	0.0035	275.6	0.006
277.7	0.00174	465.9	0.0028	277.6	0.00644
279.7	0.00165	467.9	0.0027	279.6	0.00596
281.7	0.00154	470	0.00283	281.7	0.00557
283.8	0.00198	472	0.00293	283.7	0.00707
285.8	0.00212	474	0.00281	285.7	0.00676
287.8	0.00213	476.1	0.00271	287.8	0.00676
289.9	0.002	478.1	0.0026	289.8	0.00646
291.9	0.00197	480.1	0.00327	291.8	0.00626
293.9	0.00201	482.2	0.003	293.8	0.00537
295.9	0.00162	484.2	0.0025	295.9	0.00638
298	0.00125	486.2	0.00231	297.9	0.00565
300	0.00136	488.3	0.00247	299.9	0.0051
302	0.0017	490.3	0.00244	302	0.00596
304.1	0.00181	492.3	0.00284	304	0.00513
306.1	0.00203	494.4	0.00273	306	0.0058
308.1	0.00188	496.4	0.00283	308	0.0071
310.2	0.00157	498.5	0.00302	310.1	0.00618
312.2	0.00151	500.5	0.00339	312.1	0.00547
314.2	0.00153	502.5	0.00316	314.1	0.00551
316.2	0.00159	504.6	0.00276	316.2	0.00615
318.3	0.00173	506.6	0.00257	318.2	0.0063
320.3	0.00162	508.6	0.00272	320.2	0.00634
322.3	0.00193	510.7	0.00253	322.2	0.00685
324.4	0.00152	512.7	0.00248	324.3	0.00585
326.4	0.0012	514.7	0.00243	326.3	0.00608
328.4	0.00147	516.8	0.00274	328.3	0.0061
330.5	0.00161	518.8	0.00273	330.4	0.00584
332.5	0.0017	520.8	0.0031	332.4	0.00603
334.5	0.00176	522.9	0.00335	334.4	0.00625
336.6	0.00168	524.9	0.00314	336.4	0.00623
338.6	0.00196	526.9	0.00305	338.5	0.00587
340.6	0.00176	529	0.00317	340.5	0.00525
342.6	0.00192	531	0.00315	342.5	0.00619
344.7	0.0023	533.1	0.00344	344.6	0.00582
346.7	0.00202	535.1	0.00261	346.6	0.00646
348.7	0.00197	537.1	0.00233	348.6	0.00614
350.8	0.00184	539.2	0.00284	350.7	0.00603
352.8	0.00174	541.2	0.00312	352.7	0.00564
354.8	0.0015	543.2	0.00305	354.7	0.00608
356.9	0.00157	545.3	0.00288	356.7	0.00656
358.9	0.00161	547.3	0.00258	358.8	0.0068
360.9	0.00145	549.3	0.00267	360.8	0.0063
363	0.00177	551.4	0.00256	362.8	0.00631
365	0.00206	553.4	0.00272	364.9	0.00662
367	0.00216	555.5	0.00272	366.9	0.00621
369.1	0.00154	557.5	0.00248	368.9	0.00602
371.1	0.00188	559.5	0.00286	371	0.0065
373.1	0.0016	561.6	0.00262	373	0.00596
375.2	0.00145	563.6	0.00328	375	0.00516
377.2	0.0014	565.6	0.00285	377.1	0.00495
379.2	0.00151	567.7	0.00282	379.1	0.00458
381.3	0.00134	569.7	0.00316	381.1	0.00534
383.3	0.00176	571.7	0.00269	383.1	0.00566
385.3	0.00162	573.8	0.00235	385.2	0.00496
387.4	0.0017	575.8	0.00227	387.2	0.00516
389.4	0.00171	577.9	0.00212	389.2	0.00526
391.4	0.00182	579.9	0.00225	391.3	0.00478
393.5	0.00156	581.9	0.00277	393.3	0.00555
395.5	0.00141	584	0.00313	395.3	0.00652
397.5	0.00131	586	0.00326	397.4	0.00517
399.6	0.00146	588	0.00267	399.4	0.00544
401.6	0.0018	590.1	0.00296	401.4	0.00482
403.6	0.00211	592.1	0.00323	403.5	0.00537
405.7	0.00165	594.1	0.0026	405.5	0.00526
407.7	0.00152	596.2	0.00226	407.5	0.00566
409.7	0.00151	598.2	0.00226	409.6	0.00566
411.8	0.00152	600.3	0.00174	411.6	0.00533
413.8	0.0015	602.3	0.00231	413.6	0.00527
415.8	0.002	604.3	0.00216	415.7	0.00564
417.9	0.00166	606.4	0.00248	417.7	0.00503
419.9	0.00185	608.4	0.00291	419.7	0.00595
421.9	0.00167	610.4	0.00285	421.8	0.00608
424	0.00125	612.5	0.00316	423.8	0.0057
426	0.0016	614.5	0.0028	425.8	0.00572
428	0.00151	616.5	0.00311	427.9	0.00592
430.1	0.00175	618.6	0.00253	429.9	0.00652
432.1	0.0016	620.6	0.00201	431.9	0.00638
434.1	0.00162	622.6	0.00201	434	0.00482
436.2	0.00127	624.7	0.00233	436	0.00477
438.2	0.00153	626.7	0.00278	438	0.00496
440.2	0.00137	628.8	0.00293	440.1	0.00578
442.3	0.00134	630.8	0.00306	442.1	0.00602
444.3	0.0018	632.8	0.00293	444.1	0.00626
446.3	0.0013	634.9	0.0026	446.2	0.00647
448.4	0.000968	636.9	0.00218	448.2	0.00554
450.4	0.00106	638.9	0.00236	450.2	0.00501
452.5	0.00113	641	0.00176	452.3	0.00545
454.5	0.00134	643	0.00197	454.3	0.00555
456.5	0.00114	645	0.00204	456.3	0.00525
458.6	0.00122	647.1	0.00243	458.4	0.00491
460.6	0.00133	649.1	0.00274	460.4	0.00522
462.6	0.00131	651.1	0.00248	462.4	0.00603
464.7	0.00116	653.2	0.00288	464.5	0.00582
466.7	0.00126	655.2	0.00346	466.5	0.00526
468.7	0.00114	657.3	0.00344	468.5	0.00477
470.8	0.00121	659.3	0.00275	470.6	0.00568
472.8	0.00132	661.3	0.00301	472.6	0.00504
474.8	0.00145	663.4	0.00287	474.6	0.00417
476.9	0.00143	665.4	0.00291	476.7	0.00433
478.9	0.00168	667.4	0.00265	478.7	0.00436
480.9	0.00174	669.5	0.00354	480.7	0.00494
483	0.00189	671.5	0.00355	482.8	0.00612
485	0.00141	673.5	0.00313	484.8	0.00572
487.1	0.00139	675.6	0.00333	486.8	0.00536
489.1	0.00117	677.6	0.00351	488.9	0.00422
491.1	0.00127	679.6	0.00252	490.9	0.00504
493.2	0.00117	681.7	0.00293	493	0.00572
495.2	0.00145	683.7	0.00265	495	0.00502
497.2	0.00144	685.7	0.00247	497	0.0058
499.3	0.00135	687.8	0.00253	499.1	0.00628
501.3	0.00125	689.8	0.00287	501.1	0.00615
503.3	0.00136	691.8	0.00308	503.1	0.00498
505.4	0.00132	693.9	0.00377	505.2	0.0038
507.4	0.0013	695.9	0.00362	507.2	0.00472
509.5	0.0013	697.9	0.00365	509.2	0.00507
511.5	0.00111	700	0.00312	511.3	0.00479
513.5	0.00118	702	0.00297	513.3	0.0047
515.6	0.00147	704	0.00288	515.3	0.00568
517.6	0.00118	706.1	0.00272	517.4	0.00491
519.6	0.0012	708.1	0.00281	519.4	0.00591
521.7	0.00135	710.1	0.00225	521.4	0.00558
523.7	0.00147	712.2	0.0024	523.5	0.00538
525.7	0.00124	714.2	0.00276	525.5	0.00516
527.8	0.00122	716.2	0.00284	527.6	0.00599
529.8	0.00117	718.3	0.0033	529.6	0.00607
531.9	0.00126	720.3	0.00328	531.6	0.00485
533.9	0.00181	722.3	0.0032	533.7	0.00538
535.9	0.00145	724.4	0.00303	535.7	0.00516
538	0.00108	726.4	0.00243	537.7	0.00521
540	0.00136	728.4	0.00254	539.8	0.00592
542	0.00133	730.5	0.00244	541.8	0.00584
544.1	0.0015	732.5	0.00244	543.8	0.00605
546.1	0.00145	734.5	0.00294	545.9	0.00582
548.1	0.00102	736.6	0.00289	547.9	0.00506
550.2	0.00106	738.6	0.00277	550	0.00525
552.2	0.00106	740.6	0.00297	552	0.00535
554.3	0.000937	742.6	0.00332	554	0.00564
556.3	0.00136	744.7	0.00307	556.1	0.0046
558.3	0.00145	746.7	0.00282	558.1	0.00392
560.4	0.00115	748.7	0.0025	560.1	0.00537
562.4	0.00112	750.8	0.00222	562.2	0.00503
564.4	0.0016	752.8	0.00289	564.2	0.0051
566.5	0.00145	754.8	0.00296	566.2	0.00576
568.5	0.00162	756.9	0.00282	568.3	0.00564
570.5	0.00141	758.9	0.00314	570.3	0.00643
572.6	0.00165	760.9	0.00304	572.4	0.00577
574.6	0.00169	762.9	0.00313	574.4	0.00593
576.6	0.00144	765	0.00301	576.4	0.00544
578.7	0.00138	767	0.00223	578.5	0.00541
580.7	0.00182	769	0.00265	580.5	0.00516
582.8	0.00152	771.1	0.00247	582.5	0.00561
584.8	0.00113	773.1	0.00212	584.6	0.00543
586.8	0.00123	775.1	0.00238	586.6	0.00544
588.9	0.00161	777.1	0.00224	588.6	0.00582
590.9	0.00161	779.2	0.0025	590.7	0.00525
592.9	0.00148	781.2	0.00296	592.7	0.00567
595	0.0014	783.2	0.00282	594.8	0.00581
597	0.00155	785.2	0.00278	596.8	0.00617
599	0.00144	787.3	0.00323	598.8	0.00542
601.1	0.00115	789.3	0.00344	600.9	0.00502
603.1	0.000963	791.3	0.0026	602.9	0.00428
605.1	0.00125	793.4	0.00277	604.9	0.00542
607.2	0.00159	795.4	0.00319	607	0.00568
609.2	0.00196	797.4	0.00272	609	0.00586
611.3	0.00198	799.4	0.00277	611	0.00567
613.3	0.00155	801.5	0.00295	613.1	0.00495
615.3	0.00157	803.5	0.003	615.1	0.00616
617.4	0.00157	805.5	0.00336	617.1	0.00673
619.4	0.00137	807.5	0.00366	619.2	0.00581
621.4	0.0012	809.5	0.0026	621.2	0.00642
623.5	0.0011	811.6	0.00217	623.3	0.00543
625.5	0.00124	813.6	0.00188	625.3	0.00596
627.5	0.00157	815.6	0.00163	627.3	0.00573
629.6	0.00124	817.6	0.00196	629.4	0.00562
631.6	0.00106	819.7	0.00238	631.4	0.0061
633.6	0.00129	821.7	0.00215	633.4	0.00578
635.7	0.000937	823.7	0.00286	635.5	0.00483
637.7	0.00128	825.7	0.00357	637.5	0.00458
639.7	0.00147	827.8	0.0033	639.5	0.00374
641.8	0.00173	829.8	0.00328	641.6	0.00392
643.8	0.00178	831.8	0.00324	643.6	0.00483
645.8	0.00183	833.8	0.00253	645.6	0.00444
647.9	0.0015	835.8	0.00212	647.7	0.00442
649.9	0.00145	837.9	0.00212	649.7	0.00485
651.9	0.0015	839.9	0.00203	651.8	0.00503
654	0.00172	841.9	0.00273	653.8	0.00526
656	0.00152	843.9	0.00331	655.8	0.00562
658	0.00127	845.9	0.00314	657.9	0.0059
660.1	0.00128	847.9	0.00269	659.9	0.00518
662.1	0.00115	850	0.00286	661.9	0.00511
664.1	0.00131	852	0.00282	664	0.00482
666.2	0.001	854	0.00267	666	0.00427
668.2	0.00102	856	0.00254	668	0.00514
670.2	0.000884	858	0.00235	670.1	0.00475
672.3	0.00128	860	0.00208	672.1	0.00456
674.3	0.00134	862.1	0.00197	674.1	0.00497
676.3	0.00163	864.1	0.00224	676.2	0.00583
678.4	0.00156	866.1	0.00269	678.2	0.00557
680.4	0.00148			680.2	0.00561
682.4	0.00153			682.3	0.00542
684.5	0.00146			684.3	0.00434
686.5	0.00141			686.3	0.00467
688.5	0.00155			688.4	0.00464
690.6	0.00175			690.4	0.00512
692.6	0.00184			692.4	0.00551
694.6	0.00178			694.5	0.00561
696.6	0.0016			696.5	0.00571
698.7	0.00189			698.5	0.006
700.7	0.0017			700.6	0.00556
702.7	0.00162			702.6	0.00472
704.8	0.00154			704.6	0.00546
706.8	0.00131			706.7	0.00513
708.8	0.0014			708.7	0.00408
710.9	0.00124			710.7	0.00431
712.9	0.00136			712.8	0.0046
714.9	0.00132			714.8	0.00407
716.9	0.00154			716.8	0.00437
719	0.00167			718.9	0.00532
721	0.00162			720.9	0.00601
723	0.00153			722.9	0.00557
725.1	0.00167			725	0.00494
727.1	0.00165			727	0.00408
729.1	0.00154			729	0.00464
731.1	0.0016			731.1	0.00493
733.2	0.00138			733.1	0.00553
735.2	0.00167			735.1	0.00532
737.2	0.00205			737.1	0.00522
739.2	0.00154			739.2	0.00546
741.3	0.0016			741.2	0.00477
743.3	0.00126			743.2	0.00483
745.3	0.00145			745.3	0.00473
747.4	0.00107			747.3	0.00538
749.4	0.0013			749.3	0.0051
751.4	0.00117			751.4	0.00553
753.4	0.00136			753.4	0.00507
755.5	0.00151			755.4	0.00491
757.5	0.00158			757.4	0.00464
759.5	0.00141			759.5	0.00582
761.5	0.00136			761.5	0.00551
763.5	0.00129			763.5	0.00586
765.6	0.00176			765.6	0.00619
767.6	0.00191			767.6	0.00614
769.6	0.0014			769.6	0.00562
771.6	0.00137			771.6	0.00452
773.7	0.00106			773.7	0.00508
775.7	0.00136			775.7	0.00489
777.7	0.00134			777.7	0.00513
779.7	0.00149			779.7	0.00512
781.8	0.00137			781.8	0.00592
783.8	0.00164			783.8	0.007
785.8	0.00197			785.8	0.00612
787.8	0.00178			787.9	0.00611
789.8	0.00186			789.9	0.00483
791.9	0.00163			791.9	0.00618
793.9	0.00172			793.9	0.0071
795.9	0.00165			796	0.00592
797.9	0.00163			798	0.00534
799.9	0.00143			800	0.00533
801.9	0.00171			802	0.00598
804	0.00168			804	0.00685
806	0.00163			806.1	0.00571
808	0.00211			808.1	0.00608
810	0.00185			810.1	0.0063
812	0.00195			812.1	0.00592
814	0.00174			814.2	0.00627
816.1	0.00158			816.2	0.00534
818.1	0.00183			818.2	0.0059
820.1	0.00183			820.2	0.00564
				822.3	0.00631
[truncated: 19 more rows]
