# Supplementary material for: Direct time-resolved observation of surface-bound carbon dioxide radical anions on metallic nanocatalysts
Source: Nat Commun. 2023 Nov 6;14:7116. doi: 10.1038/s41467-023-42936-6 (PMC10628153; doi:10.1038/s41467-023-42936-6)
Supplement: Supplementary file 4 — Source Data [file 41467_2023_42936_MOESM4_ESM.zip › Source Data/Figure 2/Figure 2h.xlsx]

## Sheet: Sheet1
Figure 2h
raw data							fitting data
-156.9	0.00015	-156.9	2.6e-05	-156.9	-0.000674		32.8	0.000786846	38.9	0.000970141	36.8	0.0023		-156.9	0.000141794	-156.9	-3.14955e-05	-156.9	-0.000109501
-154.9	0.00014	-154.9	-1.1e-05	-154.9	-0.000205		33.648	0.00077839	39.735	0.000912763	37.6371	0.00223		-156.706	0.000141815	-156.706	-3.13673e-05	-156.706	-0.000109487
-152.8	-5e-05	-152.8	0.000389	-152.8	-0.000216		34.4961	0.000770184	40.5701	0.000860526	38.4743	0.00216		-156.512	0.000141835	-156.512	-3.12387e-05	-156.512	-0.000109472
-150.8	1e-05	-150.8	0.000511	-150.8	-0.000463		34.8	0.000767302	40.9	0.000841179	38.9	0.00213		-156.318	0.000141856	-156.318	-3.11098e-05	-156.318	-0.000109458
-148.7	-0.00014	-148.7	0.000179	-148.7	-0.000511		35.3441	0.000762215	41.4051	0.000812874	39.3114	0.00209		-156.124	0.000141877	-156.124	-3.09805e-05	-156.124	-0.000109443
-146.6	-0.00012	-146.6	-0.000268	-146.6	-0.0002		36.1922	0.000754472	42.2401	0.000769312	40.1486	0.00203		-155.931	0.000141898	-155.931	-3.08509e-05	-155.931	-0.000109429
-144.6	-0.00017	-144.6	-0.000279	-144.6	-0.000258		36.8	0.000749055	42.9	0.000737489	40.9	0.00197		-155.737	0.00014192	-155.737	-3.07209e-05	-155.737	-0.000109414
-142.5	-1e-05	-142.5	-4.2e-05	-142.5	-0.000679		37.0402	0.000746943	43.0752	0.000729399	40.9857	0.00197		-155.543	0.000141941	-155.543	-3.05906e-05	-155.543	-0.000109399
-140.5	-0.00013	-140.5	-1.6e-05	-140.5	-0.000884		37.8883	0.000739618	43.9102	0.000692742	41.8228	0.00191		-155.349	0.000141962	-155.349	-3.04599e-05	-155.349	-0.000109385
-138.4	-7e-05	-138.4	2.6e-05	-138.4	-0.000795		38.7363	0.000732485	44.7452	0.000658993	42.66	0.00185		-155.155	0.000141984	-155.155	-3.03289e-05	-155.155	-0.00010937
-136.4	-6e-05	-136.4	-3.2e-05	-136.4	-0.000205		38.9	0.00073113	44.9	0.000653032	42.9	0.00183		-154.961	0.000142005	-154.961	-3.01975e-05	-154.961	-0.000109355
-134.3	0.00036	-134.3	-0.000242	-134.3	0.0002		39.5844	0.000725537	45.5803	0.000627841	43.4971	0.00179		-154.767	0.000142027	-154.767	-3.00658e-05	-154.767	-0.000109339
-132.3	0.00066	-132.3	0.0001	-132.3	0.000195		40.4324	0.000718763	46.4153	0.000599009	44.3342	0.00173		-154.573	0.000142049	-154.573	-2.99337e-05	-154.573	-0.000109324
-130.2	0.00022	-130.2	-0.000126	-130.2	8.4e-05		40.9	0.0007151	47	0.00058007	44.9	0.0017		-154.379	0.000142071	-154.379	-2.98012e-05	-154.379	-0.000109309
-128.2	0	-128.2	-0.000111	-128.2	-0.000216		41.2805	0.000712156	47.2503	0.000572252	45.1714	0.00168		-154.185	0.000142093	-154.185	-2.96684e-05	-154.185	-0.000109294
-126.1	0	-126.1	0.000126	-126.1	-6.3e-05		42.1285	0.000705707	48.0854	0.00054735	46.0085	0.00163		-153.992	0.000142115	-153.992	-2.95352e-05	-153.992	-0.000109278
-124.1	-0.00016	-124.1	-3.2e-05	-124.1	-0.0005		42.9	0.000699971	48.9204	0.000524108	46.8456	0.00158		-153.798	0.000142137	-153.798	-2.94017e-05	-153.798	-0.000109263
-122	-0.00023	-122	0.000184	-122	-2.6e-05		42.9766	0.000699409	49	0.000521973	47	0.00157		-153.604	0.00014216	-153.604	-2.92678e-05	-153.604	-0.000109247
-120	-0.00047	-120	-5e-06	-120	0.000289		43.8246	0.000693254	49.7555	0.000502352	47.6828	0.00153		-153.41	0.000142182	-153.41	-2.91335e-05	-153.41	-0.000109231
-118	-0.0002	-118	-0.0001	-118	-2.1e-05		44.6727	0.000687236	50.5905	0.000481929	48.5199	0.00148		-153.216	0.000142205	-153.216	-2.89989e-05	-153.216	-0.000109215
-115.9	8e-05	-115.9	4.7e-05	-115.9	-0.000416		44.9	0.000685645	51	0.000472357	49	0.00146		-153.022	0.000142227	-153.022	-2.88639e-05	-153.022	-0.0001092
-113.9	0.00032	-113.9	0.000221	-113.9	-0.000253		45.5207	0.000681348	51.4255	0.000462699	49.3571	0.00144		-152.828	0.00014225	-152.828	-2.87285e-05	-152.828	-0.000109184
-111.8	0.00027	-111.8	-0.000326	-111.8	0.000274		46.3688	0.000675585	52.2606	0.000444542	50.1942	0.00139		-152.634	0.000142273	-152.634	-2.85928e-05	-152.634	-0.000109168
-109.8	-0.00013	-109.8	-0.000268	-109.8	0.000479		47	0.000671373	53.0956	0.000427347	51	0.00135		-152.44	0.000142296	-152.44	-2.84567e-05	-152.44	-0.000109151
-107.7	-0.00038	-107.7	-8.4e-05	-107.7	-0.000142		47.2168	0.000669941	53.1	0.000427259	51.0313	0.00135		-152.247	0.000142319	-152.247	-2.83202e-05	-152.247	-0.000109135
-105.7	-0.00014	-105.7	-0.000253	-105.7	-9.5e-05		48.0649	0.00066441	53.9306	0.000411018	51.8685	0.00131		-152.053	0.000142342	-152.053	-2.81834e-05	-152.053	-0.000109119
-103.6	8e-05	-103.6	-0.0001	-103.6	-0.000111		48.9129	0.000658987	54.7657	0.000395468	52.7056	0.00127		-151.859	0.000142366	-151.859	-2.80462e-05	-151.859	-0.000109102
-101.6	0.00039	-101.6	3.7e-05	-101.6	0		49	0.000658436	55.1	0.000389443	53.1	0.00125		-151.665	0.000142389	-151.665	-2.79086e-05	-151.665	-0.000109086
-99.5	0.00062	-99.5	-0.000326	-99.5	-0.000405		49.761	0.000653667	55.6007	0.00038062	53.5427	0.00123		-151.471	0.000142413	-151.471	-2.77706e-05	-151.471	-0.000109069
-97.5	0.00026	-97.5	4.7e-05	-97.5	-0.000116		50.609	0.000648447	56.4357	0.000366405	54.3799	0.00119		-151.277	0.000142436	-151.277	-2.76323e-05	-151.277	-0.000109052
-95.5	0.00033	-95.5	2.1e-05	-95.5	0.000111		51	0.000646072	57.1	0.000355509	55.1	0.00116		-151.083	0.00014246	-151.083	-2.74936e-05	-151.083	-0.000109036
-93.4	-5e-05	-93.4	-6.8e-05	-93.4	0.000121		51.4571	0.00064332	57.2708	0.000352763	55.217	0.00115		-150.889	0.000142484	-150.889	-2.73545e-05	-150.889	-0.000109019
-91.4	-2e-05	-91.4	-0.000379	-91.4	-0.000389		52.3051	0.000638285	58.1058	0.000339638	56.0541	0.00112		-150.695	0.000142508	-150.695	-2.7215e-05	-150.695	-0.000109002
-89.3	-0.0001	-89.3	-0.000437	-89.3	-0.000842		53.1	0.000633643	58.9408	0.000326982	56.8913	0.00108		-150.501	0.000142532	-150.501	-2.70752e-05	-150.501	-0.000108984
-87.3	-0.00023	-87.3	-0.0001	-87.3	-0.000326		53.1531	0.000633336	59.1	0.00032462	57.1	0.00108		-150.308	0.000142556	-150.308	-2.69349e-05	-150.308	-0.000108967
-85.2	6e-05	-85.2	4.7e-05	-85.2	-0.000305		54.0012	0.000628469	59.7759	0.000314753	57.7284	0.00105		-150.114	0.00014258	-150.114	-2.67943e-05	-150.114	-0.00010895
-83.2	0.00027	-83.2	0.000421	-83.2	-0.000326		54.8492	0.000623683	60.6109	0.00030291	58.5656	0.00102		-149.92	0.000142605	-149.92	-2.66534e-05	-149.92	-0.000108933
-81.2	0.00012	-81.2	0.000489	-81.2	-0.000395		55.1	0.000622282	61.2	0.00029477	59.1	0.000997059		-149.726	0.000142629	-149.726	-2.6512e-05	-149.726	-0.000108915
-79.1	2e-05	-79.1	0.000537	-79.1	-0.000495		55.6973	0.000618973	61.446	0.000291421	59.4027	0.000985723		-149.532	0.000142654	-149.532	-2.63702e-05	-149.532	-0.000108897
-77.1	4e-05	-77.1	0.000195	-77.1	-0.000184		56.5453	0.000614336	62.281	0.000280254	60.2398	0.000955004		-149.338	0.000142679	-149.338	-2.62281e-05	-149.338	-0.00010888
-75	-0.00042	-75	-5.3e-05	-75	-0.000305		57.1	0.000611341	63.116	0.000269382	61.077	0.000925187		-149.144	0.000142704	-149.144	-2.60856e-05	-149.144	-0.000108862
-73	0.00012	-73	-6.8e-05	-73	-0.000211		57.3934	0.000609769	63.2	0.000268304	61.2	0.00092088		-148.95	0.000142729	-148.95	-2.59427e-05	-148.95	-0.000108844
-71	0	-71	-5.3e-05	-71	-2.6e-05		58.2414	0.00060527	63.9511	0.00025878	61.9141	0.000896242		-148.756	0.000142754	-148.756	-2.57994e-05	-148.756	-0.000108826
-68.9	-2e-05	-68.9	0.000126	-68.9	-0.000116		59.0895	0.000600836	64.7861	0.000248427	62.7512	0.000868139		-148.563	0.000142779	-148.563	-2.56557e-05	-148.563	-0.000108808
-66.9	0.00024	-66.9	0.000316	-66.9	-0.000179		59.1	0.000600781	65.2	0.000243381	63.2	0.000853412		-148.369	0.000142805	-148.369	-2.55116e-05	-148.369	-0.00010879
-64.8	0.0001	-64.8	0.0005	-64.8	0.000311		59.9375	0.000596464	65.6211	0.000238303	63.5884	0.000840851		-148.175	0.00014283	-148.175	-2.53671e-05	-148.175	-0.000108771
-62.8	0.00013	-62.8	0.000158	-62.8	0.000626		60.7856	0.000592152	66.4562	0.000228391	64.4255	0.000814349		-147.981	0.000142856	-147.981	-2.52223e-05	-147.981	-0.000108753
-60.8	2e-05	-60.8	0.000111	-60.8	0.000516		61.2	0.000590067	67.2912	0.000218675	65.2	0.000790509		-147.787	0.000142881	-147.787	-2.5077e-05	-147.787	-0.000108734
-58.7	-0.00017	-58.7	0.000121	-58.7	0.000205		61.6336	0.000587899	67.3	0.000218573	65.2627	0.000788608		-147.593	0.000142907	-147.593	-2.49313e-05	-147.593	-0.000108716
-56.7	4e-05	-56.7	0.0003	-56.7	0.000263		62.4817	0.000583701	68.1262	0.000209141	66.0998	0.000763602		-147.399	0.000142933	-147.399	-2.47853e-05	-147.399	-0.000108697
-54.6	0.00019	-54.6	0.000189	-54.6	0.000626		63.2	0.000580188	68.9613	0.000199778	66.9369	0.000739306		-147.205	0.000142959	-147.205	-2.46388e-05	-147.205	-0.000108678
-52.6	0.00039	-52.6	0.000658	-52.6	0.000347		63.3297	0.000579557	69.3	0.000196025	67.3	0.000728984		-147.011	0.000142986	-147.011	-2.4492e-05	-147.011	-0.000108659
-50.6	0.00023	-50.6	0.000716	-50.6	0.000547		64.1778	0.000575465	69.7963	0.000190573	67.7741	0.000715698		-146.818	0.000143012	-146.818	-2.43448e-05	-146.818	-0.00010864
-48.5	0.00057	-48.5	0.000874	-48.5	0.000289		65.0258	0.000571424	70.6313	0.000181517	68.6112	0.000692752		-146.624	0.000143039	-146.624	-2.41971e-05	-146.624	-0.000108621
-46.5	0.00053	-46.5	0.000837	-46.5	0.000395		65.2	0.0005706	71.3	0.000174367	69.3	0.000674356		-146.43	0.000143065	-146.43	-2.40491e-05	-146.43	-0.000108602
-44.5	0.00039	-44.5	0.000484	-44.5	0.000289		65.8739	0.000567431	71.4664	0.000172601	69.4484	0.000670449		-146.236	0.000143092	-146.236	-2.39006e-05	-146.236	-0.000108582
-42.4	0.00042	-42.4	0.000268	-42.4	0.000379		66.7219	0.000563485	72.3014	0.000163817	70.2855	0.000648766		-146.042	0.000143119	-146.042	-2.37518e-05	-146.042	-0.000108563
-40.4	0.00039	-40.4	-7.4e-05	-40.4	0.000842		67.3	0.000560821	73.1364	0.000155158	71.1226	0.000627682		-145.848	0.000143146	-145.848	-2.36025e-05	-145.848	-0.000108543
-38.4	0.0002	-38.4	0.000111	-38.4	0.000853		67.57	0.000559584	73.3	0.000153476	71.3	0.00062329		-145.654	0.000143173	-145.654	-2.34528e-05	-145.654	-0.000108523
-36.3	0	-36.3	0.000174	-36.3	0.000489		68.418	0.000555727	73.9715	0.000146617	71.9598	0.000607178		-145.46	0.0001432	-145.46	-2.33028e-05	-145.46	-0.000108504
-34.3	3e-05	-34.3	0.000511	-34.3	-3.7e-05		69.2661	0.000551913	74.8065	0.000138188	72.7969	0.000587234		-145.266	0.000143228	-145.266	-2.31523e-05	-145.266	-0.000108484
-32.2	0.00035	-32.2	0.000289	-32.2	4.7e-05		69.3	0.000551762	75.4	0.000132263	73.3	0.00057551		-145.072	0.000143255	-145.072	-2.30014e-05	-145.072	-0.000108464
-30.2	0.00054	-30.2	-0.000179	-30.2	6.3e-05		70.1141	0.000548141	75.6415	0.000129866	73.634	0.000567832		-144.879	0.000143283	-144.879	-2.28501e-05	-144.879	-0.000108443
-28.2	0.0006	-28.2	-0.000347	-28.2	8.9e-05		70.9622	0.000544408	76.4766	0.000121647	74.4712	0.000548954		-144.685	0.000143311	-144.685	-2.26984e-05	-144.685	-0.000108423
-26.1	0.00028	-26.1	1.1e-05	-26.1	2.6e-05		71.3	0.000542932	77.3116	0.000113527	75.3083	0.000530581		-144.491	0.000143338	-144.491	-2.25463e-05	-144.491	-0.000108403
-24.1	0.00014	-24.1	-8.9e-05	-24.1	-0.000589		71.8102	0.000540715	77.4	0.000112673	75.4	0.000528599		-144.297	0.000143367	-144.297	-2.23938e-05	-144.297	-0.000108382
-22.1	0.00038	-22.1	0.000563	-22.1	-0.000179		72.6583	0.000537059	78.1466	0.0001055	76.1454	0.000512699		-144.103	0.000143395	-144.103	-2.22408e-05	-144.103	-0.000108362
-20	0.00026	-20	0.000321	-20	0.000105		73.3	0.000534317	78.9817	9.75645e-05	76.9826	0.000495289		-143.909	0.000143423	-143.909	-2.20874e-05	-143.909	-0.000108341
-18	0.00015	-18	0.000321	-18	-0.000153		73.5063	0.00053344	79.4	9.36223e-05	77.4	0.000486781		-143.715	0.000143452	-143.715	-2.19337e-05	-143.715	-0.00010832
-16	7e-05	-16	-4.7e-05	-16	-2.1e-05		74.3543	0.000529857	79.8167	8.97166e-05	77.8197	0.000478338		-143.521	0.00014348	-143.521	-2.17794e-05	-143.521	-0.000108299
-13.9	0.0001	-13.9	8.4e-05	-13.9	0.000716		75.2024	0.000526309	80.6518	8.19536e-05	78.6569	0.000461828		-143.327	0.000143509	-143.327	-2.16248e-05	-143.327	-0.000108278
-11.9	0.00019	-11.9	-0.000289	-11.9	0.000305		75.4	0.000525487	81.4	7.50673e-05	79.4	0.000447532		-143.134	0.000143538	-143.134	-2.14698e-05	-143.134	-0.000108257
-9.9	0.00039	-9.9	-0.000216	-9.9	0.000353		76.0504	0.000522794	81.4868	7.42727e-05	79.494	0.000445747		-142.94	0.000143567	-142.94	-2.13143e-05	-142.94	-0.000108235
-7.8	0.00027	-7.8	-0.000237	-7.8	0.0003		76.8985	0.000519313	82.3218	6.66717e-05	80.3311	0.000430079		-142.746	0.000143596	-142.746	-2.11584e-05	-142.746	-0.000108214
-5.8	0.0003	-5.8	-0.000368	-5.8	0.000221		77.4	0.00051727	83.1569	5.91483e-05	81.1683	0.000414812		-142.552	0.000143625	-142.552	-2.10021e-05	-142.552	-0.000108192
-3.8	2e-05	-3.8	-0.000395	-3.8	3.7e-05		77.7465	0.000515864	83.5	5.60788e-05	81.4	0.000410655		-142.358	0.000143655	-142.358	-2.08454e-05	-142.358	-0.00010817
-1.7	-0.00067	-1.7	-0.000211	-1.7	-0.000279		78.5946	0.000512447	83.9919	5.17006e-05	82.0054	0.000399931		-142.164	0.000143684	-142.164	-2.06882e-05	-142.164	-0.000108148
0.3	-0.00043	0.3	-0.000258	0.3	-0.000511		79.4	0.00050923	84.8269	4.43267e-05	82.8425	0.000385425		-141.97	0.000143714	-141.97	-2.05306e-05	-141.97	-0.000108126
2.3	-5e-05	2.3	-0.000147	2.3	0.000274		79.4426	0.00050906	85.5	3.84356e-05	83.5	0.000374287		-141.776	0.000143744	-141.776	-2.03726e-05	-141.776	-0.000108104
4.4	-0.00016	4.4	-0.000195	4.4	-0.000111		80.2907	0.000505704	85.662	3.7025e-05	83.6797	0.000371281		-141.582	0.000143774	-141.582	-2.02142e-05	-141.582	-0.000108082
6.4	-0.0002	6.4	0.0001	6.4	0.000332		81.1387	0.000502376	86.497	2.97938e-05	84.5168	0.000357487		-141.388	0.000143804	-141.388	-2.00553e-05	-141.388	-0.00010806
8.4	6e-05	8.4	0.000489	8.4	0.000553		81.4	0.000501357	87.332	2.26317e-05	85.3539	0.000344032		-141.195	0.000143834	-141.195	-1.9896e-05	-141.195	-0.000108037
10.4	6e-05	10.4	0.000868	10.4	0.000332		81.9868	0.000499078	87.5	2.11993e-05	85.5	0.000341718		-141.001	0.000143864	-141.001	-1.97362e-05	-141.001	-0.000108015
12.5	0.00037	12.5	0.000558	12.5	0.000637		82.8348	0.000495808	88.1671	1.55375e-05	86.1911	0.000330904		-140.807	0.000143895	-140.807	-1.9576e-05	-140.807	-0.000107992
14.5	0.0004	14.5	0.000721	14.5	0.00102		83.5	0.000493262	89.0021	8.50978e-06	87.0282	0.000318093		-140.613	0.000143926	-140.613	-1.94154e-05	-140.613	-0.000107969
16.5	0.00076	16.5	0.000637	16.5	0.00143		83.6829	0.000492565	89.6	3.51808e-06	87.5	0.000311009		-140.419	0.000143957	-140.419	-1.92544e-05	-140.419	-0.000107946
18.6	0.00038	18.6	0.000626	18.6	0.00102		84.5309	0.000489349	89.8371	1.54748e-06	87.8654	0.000305589		-140.225	0.000143988	-140.225	-1.90929e-05	-140.225	-0.000107923
20.6	0.00064	20.6	0.000784	20.6	0.00112		85.379	0.00048616	90.6722	-5.35052e-06	88.7025	0.000293381		-140.031	0.000144019	-140.031	-1.89309e-05	-140.031	-0.0001079
22.6	0.00083	22.6	0.000879	22.6	0.00136		85.5	0.000485707	91.5072	-1.21852e-05	89.5396	0.00028146		-139.837	0.00014405	-139.837	-1.87686e-05	-139.837	-0.000107876
24.7	0.00097	24.7	0.000489	24.7	0.00105		86.227	0.000482997	91.6	-1.29409e-05	89.6	0.000280611		-139.643	0.000144082	-139.643	-1.86057e-05	-139.643	-0.000107853
26.7	0.00058	26.7	0.000458	26.7	0.00163		87.0751	0.000479859	92.3422	-1.89576e-05	90.3768	0.000269817		-139.45	0.000144113	-139.45	-1.84425e-05	-139.45	-0.000107829
28.7	0.00065	28.7	0.000874	28.7	0.00181		87.5	0.000478296	93.1773	-2.56686e-05	91.2139	0.000258442		-139.256	0.000144145	-139.256	-1.82788e-05	-139.256	-0.000107805
30.7	0.00075	30.7	0.00104	30.7	0.00164		87.9231	0.000476746	93.6	-2.90427e-05	91.6	0.000253285		-139.062	0.000144177	-139.062	-1.81146e-05	-139.062	-0.000107781
32.8	0.00096	32.8	0.000758	32.8	0.00203		88.7712	0.000473658	94.0123	-3.23189e-05	92.0511	0.000247328		-138.868	0.000144209	-138.868	-1.795e-05	-138.868	-0.000107757
34.8	0.001	34.8	0.000989	34.8	0.00207		89.6	0.000470664	94.8474	-3.89096e-05	92.8882	0.000236465		-138.674	0.000144241	-138.674	-1.7785e-05	-138.674	-0.000107733
36.8	0.00042	36.8	0.000726	36.8	0.00231		89.6192	0.000470594	95.6	-4.47994e-05	93.6	0.00022742		-138.48	0.000144273	-138.48	-1.76195e-05	-138.48	-0.000107709
38.9	0.00061	38.9	0.000889	38.9	0.00218		90.4673	0.000467554	95.6824	-4.54412e-05	93.7253	0.000225846		-138.286	0.000144306	-138.286	-1.74535e-05	-138.286	-0.000107684
40.9	0.00039	40.9	0.000832	40.9	0.002		91.3153	0.000464537	96.5174	-5.19146e-05	94.5625	0.000215462		-138.092	0.000144339	-138.092	-1.72871e-05	-138.092	-0.000107659
42.9	0.00049	42.9	0.00104	42.9	0.00155		91.6	0.00046353	97.3525	-5.83305e-05	95.3996	0.000205306		-137.898	0.000144372	-137.898	-1.71203e-05	-137.898	-0.000107635
44.9	0.00065	44.9	0.000547	44.9	0.0014		92.1634	0.000461544	97.7	-6.0984e-05	95.6	0.000202908		-137.704	0.000144405	-137.704	-1.6953e-05	-137.704	-0.00010761
47	0.00086	47	0.000384	47	0.00147		93.0114	0.000458572	98.1875	-6.46895e-05	96.2367	0.000195371		-137.511	0.000144438	-137.511	-1.67852e-05	-137.511	-0.000107585
49	0.00088	49	0.000742	49	0.00177		93.6	0.000456523	99.0225	-7.09923e-05	97.0739	0.00018565		-137.317	0.000144471	-137.317	-1.6617e-05	-137.317	-0.000107559
51	0.00084	51	0.000247	51	0.00173		93.8595	0.000455624	99.7	-7.60651e-05	97.7	0.000178515		-137.123	0.000144504	-137.123	-1.64483e-05	-137.123	-0.000107534
53.1	0.00074	53.1	0.000605	53.1	0.00134		94.7075	0.000452697	99.8576	-7.72396e-05	97.911	0.000176136		-136.929	0.000144538	-136.929	-1.62792e-05	-136.929	-0.000107508
55.1	0.00076	55.1	0.000574	55.1	0.00142		95.5556	0.000449791	100.693	-8.34319e-05	98.7481	0.000166822		-136.735	0.000144572	-136.735	-1.61096e-05	-136.735	-0.000107483
57.1	0.00068	57.1	0.000405	57.1	0.000942		95.6	0.00044964	101.528	-8.95698e-05	99.5853	0.000157702		-136.541	0.000144606	-136.541	-1.59395e-05	-136.541	-0.000107457
59.1	0.00069	59.1	5e-06	59.1	0.000689		96.4036	0.000446907	101.7	-9.08301e-05	99.7	0.000156467		-136.347	0.00014464	-136.347	-1.5769e-05	-136.347	-0.000107431
61.2	0.00048	61.2	-0.000132	61.2	0.000595		97.2516	0.000444045	102.363	-9.56539e-05	100.422	0.00014877		-136.153	0.000144674	-136.153	-1.5598e-05	-136.153	-0.000107405
63.2	0.00056	63.2	0.000147	63.2	0.00119		97.7	0.000442539	103.198	-0.000101685	101.26	0.000140019		-135.959	0.000144709	-135.959	-1.54266e-05	-135.959	-0.000107379
65.2	0.00053	65.2	0.000184	65.2	0.000711		98.0997	0.000441202	103.7	-0.000105287	101.7	0.000135487		-135.766	0.000144743	-135.766	-1.52547e-05	-135.766	-0.000107352
67.3	0.00035	67.3	0.000326	67.3	0.000626		98.9477	0.000438381	104.033	-0.000107663	102.097	0.000131445		-135.572	0.000144778	-135.572	-1.50823e-05	-135.572	-0.000107326
69.3	0.00045	69.3	0.000679	69.3	0.000658		99.7	0.000435895	104.868	-0.000113589	102.934	0.000123042		-135.378	0.000144813	-135.378	-1.49094e-05	-135.378	-0.000107299
71.3	0.00082	71.3	0.000321	71.3	0.000484		99.7958	0.000435579	105.703	-0.000119463	103.7	0.000115495		-135.184	0.000144848	-135.184	-1.47361e-05	-135.184	-0.000107272
73.3	0.00078	73.3	0.000416	73.3	0.000989		100.644	0.000432798	105.8	-0.000120144	103.771	0.000114803		-134.99	0.000144884	-134.99	-1.45623e-05	-134.99	-0.000107245
75.4	0.00061	75.4	0.000158	75.4	0.000547		101.492	0.000430036	106.538	-0.000125286	104.608	0.000106725		-134.796	0.000144919	-134.796	-1.4388e-05	-134.796	-0.000107218
77.4	0.00067	77.4	1.1e-05	77.4	0.000358		101.7	0.000429361	107.373	-0.000131059	105.445	9.88016e-05		-134.602	0.000144955	-134.602	-1.42133e-05	-134.602	-0.000107191
79.4	0.00061	79.4	-0.000221	79.4	0.000505		102.34	0.000427294	107.8	-0.000133992	105.8	9.54895e-05		-134.408	0.000144991	-134.408	-1.4038e-05	-134.408	-0.000107163
81.4	0.00062	81.4	-0.000195	81.4	0.000884		103.188	0.000424571	108.208	-0.000136781	106.282	9.10286e-05		-134.214	0.000145026	-134.214	-1.38623e-05	-134.214	-0.000107136
83.5	0.00062	83.5	-0.000105	83.5	0.000342		103.7	0.000422936	109.043	-0.000142454	107.12	8.34011e-05		-134.021	0.000145063	-134.021	-1.36861e-05	-134.021	-0.000107108
85.5	0.00054	85.5	0.000111	85.5	0.000474		104.036	0.000421867	109.8	-0.000147554	107.8	7.73051e-05		-133.827	0.000145099	-133.827	-1.35095e-05	-133.827	-0.00010708
87.5	0.00045	87.5	0.000289	87.5	0.000568		104.884	0.000419182	109.878	-0.000148077	107.957	7.59147e-05		-133.633	0.000145135	-133.633	-1.33323e-05	-133.633	-0.000107052
89.6	0.00065	89.6	-0.000174	89.6	0.000579		105.732	0.000416515	110.713	-0.000153651	108.794	6.8565e-05		-133.439	0.000145172	-133.439	-1.31547e-05	-133.439	-0.000107023
91.6	0.00038	91.6	-0.000263	91.6	6.8e-05		105.8	0.000416303	111.548	-0.000159177	109.631	6.13478e-05		-133.245	0.000145209	-133.245	-1.29766e-05	-133.245	-0.000106995
93.6	0.00039	93.6	-0.000347	93.6	-0.000274		106.58	0.000413867	111.8	-0.000160835	109.8	5.99059e-05		-133.051	0.000145246	-133.051	-1.2798e-05	-133.051	-0.000106966
95.6	0.00015	95.6	-6.3e-05	95.6	0.000153		107.428	0.000411237	112.383	-0.000164656	110.468	5.4259e-05		-132.857	0.000145283	-132.857	-1.26189e-05	-132.857	-0.000106938
97.7	0.00049	97.7	3.2e-05	97.7	0.000389		107.8	0.00041009	113.218	-0.000170086	111.305	4.72947e-05		-132.663	0.000145321	-132.663	-1.24393e-05	-132.663	-0.000106909
99.7	0.00095	99.7	-0.000242	99.7	0.000379		108.276	0.000408625	113.9	-0.000174486	111.8	4.32354e-05		-132.469	0.000145358	-132.469	-1.22593e-05	-132.469	-0.000106879
101.7	0.00097	101.7	5.3e-05	101.7	-5.3e-05		109.124	0.000406031	114.053	-0.00017547	112.142	4.04511e-05		-132.275	0.000145396	-132.275	-1.20787e-05	-132.275	-0.00010685
103.7	0.00071	103.7	-0.000274	103.7	1.6e-05		109.8	0.000403977	114.888	-0.000180807	112.979	3.37246e-05		-132.082	0.000145434	-132.082	-1.18977e-05	-132.082	-0.000106821
105.8	0.0004	105.8	-5e-06	105.8	0.000226		109.972	0.000403455	115.723	-0.000186098	113.817	2.71116e-05		-131.888	0.000145472	-131.888	-1.17161e-05	-131.888	-0.000106791
107.8	0.00029	107.8	8.9e-05	107.8	0.000142		110.82	0.000400896	115.9	-0.000187212	113.9	2.6459e-05		-131.694	0.00014551	-131.694	-1.15341e-05	-131.694	-0.000106761
109.8	0.00022	109.8	-4.2e-05	109.8	0.000611		111.668	0.000398354	116.558	-0.000191343	114.654	2.06086e-05		-131.5	0.000145549	-131.5	-1.13516e-05	-131.5	-0.000106731
111.8	0.00053	111.8	9.5e-05	111.8	0.000853		111.8	0.000397962	117.393	-0.000196543	115.491	1.42125e-05		-131.306	0.000145588	-131.306	-1.11685e-05	-131.306	-0.000106701
113.9	0.00066	113.9	-0.000111	113.9	-2.6e-05		112.517	0.00039583	117.9	-0.000199676	115.9	1.11245e-05		-131.112	0.000145626	-131.112	-1.0985e-05	-131.112	-0.000106671
115.9	0.00065	115.9	-0.000258	115.9	-0.000311		113.365	0.000393323	118.228	-0.000201698	116.328	7.91984e-06		-130.918	0.000145666	-130.918	-1.0801e-05	-130.918	-0.00010664
117.9	0.00036	117.9	0.000137	117.9	-0.000642		113.9	0.000391748	119.063	-0.000206808	117.165	1.7277e-06		-130.724	0.000145705	-130.724	-1.06164e-05	-130.724	-0.00010661
119.9	0.0002	119.9	8.4e-05	119.9	-0.000295		114.213	0.000390832	119.898	-0.000211874	117.9	-3.62729e-06		-130.53	0.000145744	-130.53	-1.04314e-05	-130.53	-0.000106579
122	0.00017	122	-1.1e-05	122	-0.000574		115.061	0.000388358	119.9	-0.000211884	118.002	-4.36695e-06		-130.337	0.000145784	-130.337	-1.02459e-05	-130.337	-0.000106548
124	0.00016	124	-0.000684	124	-0.000432		115.9	0.000385926	120.733	-0.000216896	118.839	-1.0367e-05		-130.143	0.000145824	-130.143	-1.00598e-05	-130.143	-0.000106517
126	0.00018	126	-0.000168	126	0.000437		115.909	0.000385901	121.568	-0.000221875	119.677	-1.62752e-05		-129.949	0.000145864	-129.949	-9.87326e-06	-129.949	-0.000106485
128	0.0002	128	-0.000516	128	5.3e-05		116.757	0.000383459	122	-0.000224431	119.9	-1.78369e-05		-129.755	0.000145904	-129.755	-9.6862e-06	-129.755	-0.000106454
130.1	0.00027	130.1	-0.000232	130.1	-0.000395		117.605	0.000381035	122.403	-0.000226811	120.514	-2.20943e-05		-129.561	0.000145944	-129.561	-9.49862e-06	-129.561	-0.000106422
132.1	0.00018	132.1	-0.000337	132.1	-0.000489		117.9	0.000380194	123.239	-0.000231704	121.351	-2.78269e-05		-129.367	0.000145985	-129.367	-9.31054e-06	-129.367	-0.00010639
134.1	0.00042	134.1	-0.000258	134.1	-0.000658		118.453	0.000378626	124	-0.000236129	122	-3.22142e-05		-129.173	0.000146026	-129.173	-9.12194e-06	-129.173	-0.000106358
136.2	0.00055	136.2	-0.000442	136.2	-0.00102		119.301	0.000376233	124.074	-0.000236555	122.188	-3.34754e-05		-128.979	0.000146067	-128.979	-8.93283e-06	-128.979	-0.000106326
138.2	0.00045	138.2	-0.000405	138.2	-0.000263		119.9	0.000374552	124.909	-0.000241364	123.025	-3.90424e-05		-128.785	0.000146108	-128.785	-8.7432e-06	-128.785	-0.000106293
140.2	0.00033	140.2	2.1e-05	140.2	-0.000647		120.149	0.000373856	125.744	-0.000246131	123.862	-4.45302e-05		-128.591	0.000146149	-128.591	-8.55305e-06	-128.591	-0.00010626
142.2	0.0006	142.2	-0.000174	142.2	-0.000358		120.997	0.000371495	126	-0.000247587	124	-4.54256e-05		-128.398	0.000146191	-128.398	-8.36239e-06	-128.398	-0.000106228
144.3	0.00014	144.3	-0.000321	144.3	-0.000305		121.845	0.000369149	126.579	-0.000250858	124.699	-4.9941e-05		-128.204	0.000146233	-128.204	-8.1712e-06	-128.204	-0.000106195
146.3	0.00011	146.3	-0.000721	146.3	-5.3e-05		122	0.000368722	127.414	-0.000255543	125.537	-5.5277e-05		-128.01	0.000146275	-128.01	-7.97949e-06	-128.01	-0.000106161
148.3	0.00048	148.3	-0.000689	148.3	-5.8e-05		122.693	0.000366819	128	-0.000258808	126	-5.81998e-05		-127.816	0.000146317	-127.816	-7.78726e-06	-127.816	-0.000106128
150.3	0.00029	150.3	-0.000568	150.3	-5.3e-05		123.541	0.000364504	128.249	-0.000260188	126.374	-6.05404e-05		-127.622	0.000146359	-127.622	-7.59451e-06	-127.622	-0.000106094
152.4	0.00053	152.4	-0.000547	152.4	-0.0001		124	0.000363257	129.084	-0.000264793	127.211	-6.57332e-05		-127.428	0.000146402	-127.428	-7.40122e-06	-127.428	-0.00010606
154.4	0.00038	154.4	-0.000489	154.4	-0.000516		124.389	0.000362204	129.919	-0.000269358	128	-7.05658e-05		-127.234	0.000146445	-127.234	-7.20741e-06	-127.234	-0.000106026
156.4	0.00013	156.4	-0.000311	156.4	-0.000647		125.237	0.000359919	130.1	-0.000270343	128.048	-7.08575e-05		-127.04	0.000146488	-127.04	-7.01308e-06	-127.04	-0.000105992
158.4	-0.00026	158.4	-2.1e-05	158.4	-0.00116		126	0.000357877	130.754	-0.000273883	128.885	-7.5915e-05		-126.846	0.000146531	-126.846	-6.81821e-06	-126.846	-0.000105958
160.5	0.00011	160.5	0.000163	160.5	-0.000442		126.085	0.000357649	131.589	-0.00027837	129.722	-8.09077e-05		-126.653	0.000146574	-126.653	-6.62281e-06	-126.653	-0.000105923
162.5	8e-05	162.5	0.000142	162.5	0.000232		126.933	0.000355394	132.1	-0.000281097	130.1	-8.314e-05		-126.459	0.000146618	-126.459	-6.42687e-06	-126.459	-0.000105888
164.5	0.00038	164.5	-0.000521	164.5	4.7e-05		127.781	0.000353154	132.424	-0.000282818	130.559	-8.58374e-05		-126.265	0.000146662	-126.265	-6.2304e-06	-126.265	-0.000105853
166.5	0.00022	166.5	-0.000453	166.5	-0.000595		128	0.000352579	133.259	-0.000287227	131.397	-9.07057e-05		-126.071	0.000146706	-126.071	-6.0334e-06	-126.071	-0.000105818
168.6	0.00027	168.6	-0.000689	168.6	-0.000789		128.629	0.000350928	134.094	-0.000291599	132.1	-9.47507e-05		-125.877	0.00014675	-125.877	-5.83585e-06	-125.877	-0.000105783
170.6	0.00019	170.6	-0.000484	170.6	-0.00107		129.477	0.000348717	134.1	-0.00029163	132.234	-9.55144e-05		-125.683	0.000146795	-125.683	-5.63777e-06	-125.683	-0.000105747
172.6	7e-05	172.6	-0.000305	172.6	-0.000595		130.1	0.000347103	134.929	-0.000295932	133.071	-0.000100265		-125.489	0.00014684	-125.489	-5.43915e-06	-125.489	-0.000105711
174.6	0.00037	174.6	-0.000347	174.6	-0.000279		130.326	0.00034652	135.764	-0.000300228	133.908	-0.000104959		-125.295	0.000146885	-125.295	-5.23998e-06	-125.295	-0.000105675
176.7	-7e-05	176.7	-0.000726	176.7	-0.000574		131.174	0.000344338	136.2	-0.000302456	134.1	-0.000106029		-125.101	0.00014693	-125.101	-5.04027e-06	-125.101	-0.000105639
178.7	-0.00012	178.7	-0.000521	178.7	-0.000179		132.022	0.00034217	136.599	-0.000304487	134.745	-0.000109599		-124.908	0.000146975	-124.908	-4.84001e-06	-124.908	-0.000105602
180.7	-0.00027	180.7	-0.000637	180.7	-0.000137		132.1	0.00034197	137.434	-0.00030871	135.582	-0.000114184		-124.714	0.000147021	-124.714	-4.63921e-06	-124.714	-0.000105566
182.7	-0.00052	182.7	-0.000653	182.7	-0.000553		132.87	0.000340015	138.2	-0.00031255	136.2	-0.000117535		-124.52	0.000147067	-124.52	-4.43786e-06	-124.52	-0.000105529
184.8	-0.00032	184.8	-0.000611	184.8	-0.000595		133.718	0.000337875	138.269	-0.000312896	136.419	-0.000118718		-124.326	0.000147113	-124.326	-4.23596e-06	-124.326	-0.000105492
186.8	4e-05	186.8	-0.000495	186.8	-0.0003		134.1	0.000336915	139.104	-0.000317045	137.256	-0.000123201		-124.132	0.000147159	-124.132	-4.03351e-06	-124.132	-0.000105454
188.8	0.0002	188.8	-0.000384	188.8	0.000532		134.566	0.000335749	139.939	-0.000321159	138.094	-0.000127635		-123.938	0.000147205	-123.938	-3.8305e-06	-123.938	-0.000105417
190.8	6e-05	190.8	-0.000968	190.8	0.000111		135.414	0.000333636	140.2	-0.000322437	138.2	-0.000128195		-123.744	0.000147252	-123.744	-3.62694e-06	-123.744	-0.000105379
192.9	-0.00032	192.9	-0.00112	192.9	-0.000132		136.2	0.00033169	140.774	-0.000325238	138.931	-0.00013202		-123.55	0.000147299	-123.55	-3.42282e-06	-123.55	-0.000105341
194.9	0.00014	194.9	-0.000663	194.9	-8.9e-05		136.262	0.000331537	141.609	-0.000329281	139.768	-0.000136359		-123.356	0.000147346	-123.356	-3.21815e-06	-123.356	-0.000105303
196.9	0.00031	196.9	-0.000263	196.9	-0.000263		137.11	0.000329451	142.2	-0.00033212	140.2	-0.000138581		-123.162	0.000147394	-123.162	-3.01292e-06	-123.162	-0.000105264
198.9	-0.00017	198.9	-0.000258	198.9	-0.000853		137.958	0.000327379	142.444	-0.000333289	140.605	-0.000140652		-122.969	0.000147441	-122.969	-2.80712e-06	-122.969	-0.000105226
201	-6e-05	201	-0.000237	201	-0.000811		138.2	0.00032679	143.279	-0.000337263	141.442	-0.000144901		-122.775	0.000147489	-122.775	-2.60077e-06	-122.775	-0.000105187
203	8e-05	203	-0.000216	203	-0.000521		138.806	0.000325321	144.114	-0.000341202	142.2	-0.000148709		-122.581	0.000147537	-122.581	-2.39385e-06	-122.581	-0.000105148
205	0.00017	205	-0.000221	205	-0.000421		139.654	0.000323275	144.3	-0.000342073	142.279	-0.000149106		-122.387	0.000147586	-122.387	-2.18636e-06	-122.387	-0.000105108
207	0.0004	207	-0.000321	207	0.000368		140.2	0.000321966	144.949	-0.000345107	143.116	-0.000153269		-122.193	0.000147634	-122.193	-1.97831e-06	-122.193	-0.000105069
209.1	5e-05	209.1	-0.000637	209.1	-0.0004		140.502	0.000321243	145.784	-0.000348979	143.954	-0.00015739		-121.999	0.000147683	-121.999	-1.76969e-06	-121.999	-0.000105029
211.1	2e-05	211.1	-0.000847	211.1	-0.000279		141.35	0.000319224	146.3	-0.000351353	144.3	-0.000159084		-121.805	0.000147732	-121.805	-1.5605e-06	-121.805	-0.000104989
213.1	-7e-05	213.1	-0.000995	213.1	-9.5e-05		142.198	0.000317218	146.62	-0.000352817	144.791	-0.000161471		-121.611	0.000147782	-121.611	-1.35074e-06	-121.611	-0.000104948
215.1	-0.0001	215.1	-0.00118	215.1	-0.0003		142.2	0.000317214	147.455	-0.000356622	145.628	-0.000165513		-121.417	0.000147831	-121.417	-1.1404e-06	-121.417	-0.000104908
217.2	0.0002	217.2	-0.00106	217.2	0.000153		143.046	0.000315225	148.29	-0.000360395	146.3	-0.000168731		-121.224	0.000147881	-121.224	-9.29489e-07	-121.224	-0.000104867
219.2	7e-05	219.2	-0.000842	219.2	6.8e-05		143.894	0.000313245	148.3	-0.000360441	146.465	-0.000169517		-121.03	0.000147931	-121.03	-7.18002e-07	-121.03	-0.000104826
221.2	0.00027	221.2	-0.000795	221.2	5.8e-05		144.3	0.000312302	149.125	-0.000364134	147.302	-0.000173483		-120.836	0.000147981	-120.836	-5.05937e-07	-120.836	-0.000104785
223.2	0.00084	223.2	-0.000389	223.2	-5.3e-05		144.742	0.000311277	149.96	-0.000367842	148.139	-0.000177413		-120.642	0.000148032	-120.642	-2.93292e-07	-120.642	-0.000104744
225.3	0.00058	225.3	-0.000121	225.3	-0.000253		145.59	0.000309322	150.3	-0.000369343	148.3	-0.000178163		-120.448	0.000148083	-120.448	-8.00661e-08	-120.448	-0.000104702
227.3	0.00066	227.3	-0.000526	227.3	-0.000263		146.3	0.000307696	150.795	-0.000371517	148.976	-0.000181307		-120.254	0.000148134	-120.254	1.33743e-07	-120.254	-0.00010466
229.3	0.00071	229.3	-0.000568	229.3	-0.000611		146.438	0.00030738	151.63	-0.000375161	149.814	-0.000185166		-120.06	0.000148185	-120.06	3.48136e-07	-120.06	-0.000104618
231.3	0.00053	231.3	-0.000326	231.3	-0.000916		147.286	0.00030545	152.4	-0.000378494	150.3	-0.000187393		-119.866	0.000148237	-119.866	5.63116e-07	-119.866	-0.000104575
233.4	0.00039	233.4	-0.000379	233.4	-0.000442		148.135	0.000303533	152.465	-0.000378773	150.651	-0.000188991		-119.672	0.000148288	-119.672	7.78683e-07	-119.672	-0.000104532
235.4	0.00017	235.4	-0.000458	235.4	-0.000426		148.3	0.00030316	153.3	-0.000382354	151.488	-0.000192783		-119.478	0.00014834	-119.478	9.9484e-07	-119.478	-0.00010449
237.4	-0.00011	237.4	-0.000589	237.4	-0.000547		148.983	0.000301628	154.135	-0.000385904	152.325	-0.000196542		-119.285	0.000148393	-119.285	1.21159e-06	-119.285	-0.000104446
239.4	-0.00015	239.4	-0.000763	239.4	-0.000321		149.831	0.000299735	154.4	-0.000387025	152.4	-0.000196878		-119.091	0.000148445	-119.091	1.42893e-06	-119.091	-0.000104403
241.5	-0.00018	241.5	-0.000537	241.5	-5.3e-05		150.3	0.000298692	154.97	-0.000389423	153.162	-0.00020027		-118.897	0.000148498	-118.897	1.64686e-06	-118.897	-0.000104359
243.5	0.0002	243.5	-0.0002	243.5	-5e-06		150.679	0.000297854	155.805	-0.000392913	153.999	-0.000203967		-118.703	0.000148551	-118.703	1.86539e-06	-118.703	-0.000104315
245.5	0.00031	245.5	-0.000142	245.5	-0.000179		151.527	0.000295985	156.4	-0.000395381	154.4	-0.000205726		-118.509	0.000148604	-118.509	2.08452e-06	-118.509	-0.000104271
247.6	0.00038	247.6	-0.000363	247.6	0.000258		152.375	0.000294128	156.64	-0.000396371	154.836	-0.000207633		-118.315	0.000148658	-118.315	2.30425e-06	-118.315	-0.000104226
249.6	0.00035	249.6	-0.000321	249.6	0.000247		152.4	0.000294073	157.475	-0.000399801	155.673	-0.000211269		-118.121	0.000148712	-118.121	2.52458e-06	-118.121	-0.000104182
251.6	0.00029	251.6	-0.000711	251.6	3.7e-05		153.223	0.000292284	158.31	-0.0004032	156.4	-0.000214401		-117.927	0.000148766	-117.927	2.74551e-06	-117.927	-0.000104137
253.6	0.00045	253.6	-0.000863	253.6	0.000263		154.071	0.000290451	158.4	-0.000403565	156.511	-0.000214876		-117.733	0.00014882	-117.733	2.96704e-06	-117.733	-0.000104091
255.7	0.00042	255.7	-0.000553	255.7	0.000174		154.4	0.000289742	159.145	-0.00040657	157.348	-0.000218455		-117.54	0.000148875	-117.54	3.18918e-06	-117.54	-0.000104046
257.7	-0.00014	257.7	-0.000447	257.7	-0.000263		154.919	0.000288629	159.98	-0.000409911	158.185	-0.000222006		-117.346	0.00014893	-117.346	3.41193e-06	-117.346	-0.000104
259.7	0.0003	259.7	-0.000458	259.7	0.000379		155.767	0.00028682	160.5	-0.000411977	158.4	-0.000222914		-117.152	0.000148985	-117.152	3.63529e-06	-117.152	-0.000103954
261.7	0.00025	261.7	-0.000553	261.7	0.000168		156.4	0.000285477	160.815	-0.000413224	159.022	-0.00022553		-116.958	0.000149041	-116.958	3.85926e-06	-116.958	-0.000103908
263.8	-0.00011	263.8	-0.000353	263.8	-0.000116		156.615	0.000285022	161.65	-0.000416507	159.859	-0.000229026		-116.764	0.000149096	-116.764	4.08384e-06	-116.764	-0.000103861
265.8	0.00017	265.8	-0.0005	265.8	-2.1e-05		157.463	0.000283235	162.485	-0.000419762	160.5	-0.000231686		-116.57	0.000149152	-116.57	4.30904e-06	-116.57	-0.000103814
267.8	0.00044	267.8	-0.000526	267.8	-0.000184		158.311	0.00028146	162.5	-0.00041982	160.696	-0.000232497		-116.376	0.000149209	-116.376	4.53485e-06	-116.376	-0.000103767
269.8	0.00016	269.8	-0.000284	269.8	-7.4e-05		158.4	0.000281275	163.32	-0.00042299	161.533	-0.000235942		-116.182	0.000149265	-116.182	4.76128e-06	-116.182	-0.000103719
271.9	9e-05	271.9	-0.000389	271.9	-8.4e-05		159.159	0.000279697	164.155	-0.000426189	162.371	-0.000239362		-115.988	0.000149322	-115.988	4.98833e-06	-115.988	-0.000103672
273.9	4e-05	273.9	-0.000437	273.9	-0.000553		160.007	0.000277944	164.5	-0.000427502	162.5	-0.000239888		-115.794	0.000149379	-115.794	5.216e-06	-115.794	-0.000103624
275.9	-9e-05	275.9	-0.000911	275.9	-0.000258		160.5	0.000276931	164.99	-0.000429361	163.208	-0.000242757		-115.601	0.000149437	-115.601	5.44429e-06	-115.601	-0.000103575
278	-6e-05	278	-0.000868	278	-0.000563		160.855	0.000276203	165.825	-0.000432505	164.045	-0.000246128		-115.407	0.000149494	-115.407	5.67321e-06	-115.407	-0.000103527
280	-2e-05	280	-0.000868	280	-0.000621		161.703	0.000274473	166.5	-0.000435026	164.5	-0.000247951		-115.213	0.000149552	-115.213	5.90276e-06	-115.213	-0.000103478
282	0.00017	282	-0.000589	282	-0.000416		162.5	0.000272858	166.66	-0.000435622	164.882	-0.000249475		-115.019	0.00014961	-115.019	6.13293e-06	-115.019	-0.000103429
284	0.00017	284	-0.000637	284	-0.000605		162.551	0.000272754	167.495	-0.000438712	165.719	-0.000252799		-114.825	0.000149669	-114.825	6.36373e-06	-114.825	-0.000103379
286.1	-2e-05	286.1	-0.000174	286.1	-0.000974		163.399	0.000271046	168.33	-0.000441776	166.5	-0.000255879		-114.631	0.000149728	-114.631	6.59517e-06	-114.631	-0.00010333
288.1	3e-05	288.1	-0.000195	288.1	-0.0009		164.247	0.000269349	168.6	-0.000442759	166.556	-0.0002561		-114.437	0.000149787	-114.437	6.82723e-06	-114.437	-0.000103279
290.1	-4e-05	290.1	-0.000289	290.1	-0.00108		164.5	0.000268846	169.165	-0.000444813	167.393	-0.000259379		-114.243	0.000149846	-114.243	7.05994e-06	-114.243	-0.000103229
292.1	0.0001	292.1	-0.000463	292.1	-0.000974		165.095	0.000267663	170	-0.000447824	168.231	-0.000262635		-114.049	0.000149906	-114.049	7.29328e-06	-114.049	-0.000103179
294.2	-1e-05	294.2	-0.000684	294.2	-0.000679		165.944	0.000265988	170.6	-0.00044997	168.6	-0.000264066		-113.856	0.000149966	-113.856	7.52725e-06	-113.856	-0.000103128
296.2	-0.00064	296.2	-0.00104	296.2	-0.000521		166.5	0.000264894	170.836	-0.000450809	169.068	-0.00026587		-113.662	0.000150026	-113.662	7.76187e-06	-113.662	-0.000103076
298.2	-0.00036	298.2	-0.0009	298.2	-5e-06		166.792	0.000264323	171.671	-0.000453768	169.905	-0.000269084		-113.468	0.000150087	-113.468	7.99713e-06	-113.468	-0.000103025
300.3	-0.00039	300.3	-0.0009	300.3	0.000363		167.64	0.000262669	172.506	-0.000456702	170.6	-0.000271737		-113.274	0.000150148	-113.274	8.23304e-06	-113.274	-0.000102973
302.3	-0.00018	302.3	-0.0009	302.3	-0.000716		168.488	0.000261026	172.6	-0.000457032	170.742	-0.000272277		-113.08	0.000150209	-113.08	8.46959e-06	-113.08	-0.000102921
304.3	-0.00037	304.3	-0.00125	304.3	-0.000516		168.6	0.000260809	173.341	-0.00045961	171.579	-0.000275449		-112.886	0.000150271	-112.886	8.70679e-06	-112.886	-0.000102868
306.3	-0.00068	306.3	-0.00106	306.3	-0.00127		169.336	0.000259393	174.176	-0.000462493	172.416	-0.000278602		-112.692	0.000150332	-112.692	8.94464e-06	-112.692	-0.000102816
308.4	-0.00034	308.4	-0.000489	308.4	-0.00146		170.184	0.00025777	174.6	-0.000463949	172.6	-0.000279291		-112.498	0.000150395	-112.498	9.18314e-06	-112.498	-0.000102762
310.4	-0.0003	310.4	-0.000453	310.4	-0.000958		170.6	0.000256978	175.011	-0.000465352	173.253	-0.000281734		-112.304	0.000150457	-112.304	9.42229e-06	-112.304	-0.000102709
312.4	-0.00021	312.4	-0.000863	312.4	-0.0005		171.032	0.000256158	175.846	-0.000468185	174.09	-0.000284847		-112.111	0.00015052	-112.111	9.66209e-06	-112.111	-0.000102655
314.5	0.00025	314.5	-0.000732	314.5	-0.000526		171.88	0.000254556	176.681	-0.000470995	174.6	-0.000286732		-111.917	0.000150583	-111.917	9.90256e-06	-111.917	-0.000102601
316.5	0.00022	316.5	-0.000421	316.5	-0.000774		172.6	0.000253204	176.7	-0.000471059	174.928	-0.000287941		-111.723	0.000150646	-111.723	1.01437e-05	-111.723	-0.000102547
318.5	0.00055	318.5	-0.000863	318.5	-0.000542		172.728	0.000252965	177.516	-0.000473779	175.765	-0.000291016		-111.529	0.00015071	-111.529	1.03855e-05	-111.529	-0.000102492
320.5	0.00046	320.5	-0.00111	320.5	-0.000537		173.576	0.000251383	178.351	-0.00047654	176.602	-0.000294072		-111.335	0.000150774	-111.335	1.06279e-05	-111.335	-0.000102437
322.6	0.0002	322.6	-0.000121	322.6	-0.000411		174.424	0.000249812	178.7	-0.000477688	176.7	-0.000294429		-111.141	0.000150838	-111.141	1.0871e-05	-111.141	-0.000102382
324.6	-6e-05	324.6	-0.000232	324.6	-0.000237		174.6	0.000249487	179.186	-0.000479277	177.439	-0.00029711		-110.947	0.000150903	-110.947	1.11148e-05	-110.947	-0.000102326
326.6	0.00034	326.6	-0.000384	326.6	9.5e-05		175.272	0.000248251	180.021	-0.000481991	178.276	-0.00030013		-110.753	0.000150968	-110.753	1.13592e-05	-110.753	-0.00010227
328.7	0.00045	328.7	-0.000542	328.7	-0.000189		176.12	0.000246699	180.7	-0.00048418	178.7	-0.000301653		-110.559	0.000151033	-110.559	1.16043e-05	-110.559	-0.000102214
330.7	0.00025	330.7	-0.000426	330.7	-3.2e-05		176.7	0.000245644	180.856	-0.000484681	179.113	-0.000303133		-110.365	0.000151098	-110.365	1.18501e-05	-110.365	-0.000102157
332.7	1e-05	332.7	-0.000174	332.7	-0.000342		176.968	0.000245158	181.691	-0.000487348	179.95	-0.000306118		-110.172	0.000151164	-110.172	1.20966e-05	-110.172	-0.0001021
334.7	9e-05	334.7	-0.000158	334.7	-0.000511		177.816	0.000243627	182.526	-0.000489991	180.7	-0.000308776		-109.978	0.000151231	-109.978	1.23437e-05	-109.978	-0.000102043
336.8	-0.00023	336.8	-0.000589	336.8	-0.000742		178.664	0.000242105	182.7	-0.000490539	180.788	-0.000309086		-109.784	0.000151297	-109.784	1.25915e-05	-109.784	-0.000101985
338.8	9e-05	338.8	-0.00107	338.8	-0.00114		178.7	0.000242041	183.361	-0.000492612	181.625	-0.000312036		-109.59	0.000151364	-109.59	1.284e-05	-109.59	-0.000101927
340.8	0.0001	340.8	-0.00123	340.8	-0.000968		179.512	0.000240593	184.196	-0.000495211	182.462	-0.000314971		-109.396	0.000151431	-109.396	1.30892e-05	-109.396	-0.000101869
342.9	-1e-05	342.9	-0.00133	342.9	-0.000789		180.36	0.00023909	184.8	-0.000497076	182.7	-0.000315802		-109.202	0.000151499	-109.202	1.3339e-05	-109.202	-0.00010181
344.9	0.00052	344.9	-0.000847	344.9	-0.00112		180.7	0.000238491	185.031	-0.000497787	183.299	-0.000317888		-109.008	0.000151567	-109.008	1.35896e-05	-109.008	-0.000101751
346.9	0.0004	346.9	-0.000837	346.9	-0.000995		181.208	0.000237598	185.866	-0.00050034	184.136	-0.00032079		-108.814	0.000151635	-108.814	1.38408e-05	-108.814	-0.000101691
348.9	0.00041	348.9	-0.0009	348.9	-0.000884		182.056	0.000236114	186.701	-0.000502872	184.8	-0.000323079		-108.62	0.000151703	-108.62	1.40927e-05	-108.62	-0.000101632
351	0.00043	351	-0.000242	351	-0.000621		182.7	0.000234995	186.8	-0.00050317	184.973	-0.000323675		-108.427	0.000151772	-108.427	1.43453e-05	-108.427	-0.000101572
353	1e-05	353	-3.7e-05	353	-0.00101		182.905	0.000234641	187.536	-0.000505382	185.81	-0.000326545		-108.233	0.000151842	-108.233	1.45986e-05	-108.233	-0.000101511
355	3e-05	355	-0.000295	355	-0.00124		183.753	0.000233176	188.371	-0.00050787	186.648	-0.000329399		-108.039	0.000151911	-108.039	1.48526e-05	-108.039	-0.00010145
357.1	0.0002	357.1	-0.000342	357.1	-0.00147		184.601	0.000231721	188.8	-0.000509139	186.8	-0.000329917		-107.845	0.000151981	-107.845	1.51072e-05	-107.845	-0.000101389
359.1	0.00046	359.1	-0.000584	359.1	-0.000832		184.8	0.000231381	189.206	-0.000510336	187.485	-0.000332238		-107.651	0.000152051	-107.651	1.53626e-05	-107.651	-0.000101327
361.1	0.00065	361.1	-0.000911	361.1	-0.000653		185.449	0.000230276	190.041	-0.000512782	188.322	-0.000335062		-107.457	0.000152122	-107.457	1.56187e-05	-107.457	-0.000101265
363.2	0.00027	363.2	-0.001	363.2	-0.00101		186.297	0.000228839	190.8	-0.000514985	188.8	-0.000336668		-107.263	0.000152193	-107.263	1.58755e-05	-107.263	-0.000101203
365.2	2e-05	365.2	-0.000647	365.2	-0.00113		186.8	0.000227991	190.876	-0.000515206	189.159	-0.00033787		-107.069	0.000152264	-107.069	1.6133e-05	-107.069	-0.00010114
367.2	-0.00017	367.2	-0.000821	367.2	-0.00115		187.145	0.000227412	191.711	-0.000517609	189.996	-0.000340664		-106.875	0.000152336	-106.875	1.63912e-05	-106.875	-0.000101077
369.2	-6e-05	369.2	-0.00134	369.2	-0.000842		187.993	0.000225994	192.546	-0.000519992	190.8	-0.000343333		-106.681	0.000152408	-106.681	1.66501e-05	-106.681	-0.000101014
371.3	-1e-05	371.3	-0.00127	371.3	-0.000121		188.8	0.000224652	192.9	-0.000520994	190.833	-0.000343443		-106.488	0.000152481	-106.488	1.69097e-05	-106.488	-0.00010095
373.3	0.00013	373.3	-0.00124	373.3	-0.000974		188.841	0.000224584	193.381	-0.000522354	191.67	-0.000346208		-106.294	0.000152553	-106.294	1.717e-05	-106.294	-0.000100886
375.3	-0.00013	375.3	-0.000974	375.3	-0.00122		189.689	0.000223184	194.217	-0.000524695	192.508	-0.000348959		-106.1	0.000152626	-106.1	1.7431e-05	-106.1	-0.000100821
377.4	-0.00016	377.4	-0.000674	377.4	-0.000405		190.537	0.000221793	194.9	-0.000526597	192.9	-0.000350244		-105.906	0.0001527	-105.906	1.76928e-05	-105.906	-0.000100756
379.4	0.00011	379.4	-0.000616	379.4	-0.0003		190.8	0.000221363	195.052	-0.000527017	193.345	-0.000351695		-105.712	0.000152774	-105.712	1.79552e-05	-105.712	-0.000100691
381.4	-0.00043	381.4	-0.000932	381.4	-0.000642		191.385	0.000220411	195.887	-0.000529318	194.182	-0.000354418		-105.518	0.000152848	-105.518	1.82184e-05	-105.518	-0.000100625
383.5	-0.00012	383.5	-0.00115	383.5	-0.000484		192.233	0.000219037	196.722	-0.0005316	194.9	-0.000356743		-105.324	0.000152923	-105.324	1.84823e-05	-105.324	-0.000100559
385.5	-2e-05	385.5	-0.00125	385.5	-0.000858		192.9	0.000217963	196.9	-0.000532084	195.019	-0.000357127		-105.13	0.000152998	-105.13	1.8747e-05	-105.13	-0.000100492
387.5	-0.00034	387.5	-0.00124	387.5	-0.000863		193.081	0.000217673	197.557	-0.000533861	195.856	-0.000359822		-104.936	0.000153073	-104.936	1.90123e-05	-104.936	-0.000100425
389.6	-0.00017	389.6	-0.00118	389.6	-0.00108		193.929	0.000216317	198.392	-0.000536104	196.693	-0.000362504		-104.743	0.000153149	-104.743	1.92784e-05	-104.743	-0.000100358
391.6	-9e-05	391.6	-0.00112	391.6	-0.00121		194.777	0.000214969	198.9	-0.000537459	196.9	-0.000363164		-104.549	0.000153225	-104.549	1.95452e-05	-104.549	-0.00010029
393.6	0.0001	393.6	-0.000805	393.6	-0.00127		194.9	0.000214775	199.227	-0.000538326	197.53	-0.000365172		-104.355	0.000153301	-104.355	1.98128e-05	-104.355	-0.000100222
395.6	0.00034	395.6	-0.00112	395.6	-0.00138		195.625	0.00021363	200.062	-0.00054053	198.367	-0.000367828		-104.161	0.000153378	-104.161	2.00811e-05	-104.161	-0.000100153
397.7	9e-05	397.7	-0.000747	397.7	-0.000932		196.473	0.0002123	200.897	-0.000542715	198.9	-0.00036951		-103.967	0.000153455	-103.967	2.03501e-05	-103.967	-0.000100084
399.7	0.00027	399.7	-0.000379	399.7	-0.0016		196.9	0.000211634	201	-0.000542984	199.205	-0.00037047		-103.773	0.000153533	-103.773	2.06198e-05	-103.773	-0.000100015
401.7	1e-05	401.7	-0.000263	401.7	-0.00142		197.321	0.000210979	201.732	-0.000544881	200.042	-0.0003731		-103.579	0.000153611	-103.579	2.08903e-05	-103.579	-9.99446e-05
403.8	-0.00023	403.8	-0.0005	403.8	-0.00144		198.169	0.000209665	202.567	-0.000547028	200.879	-0.000375716		-103.385	0.000153689	-103.385	2.11616e-05	-103.385	-9.98744e-05
405.8	-0.00031	405.8	-0.000911	405.8	-0.00126		198.9	0.000208541	203	-0.000548134	201	-0.000376094		-103.191	0.000153768	-103.191	2.14335e-05	-103.191	-9.98036e-05
407.8	-0.00047	407.8	-0.00108	407.8	-0.00119		199.017	0.00020836	203.402	-0.000549156	201.716	-0.00037832		-102.998	0.000153847	-102.998	2.17063e-05	-102.998	-9.97325e-05
409.9	-0.00023	409.9	-0.00152	409.9	-0.00123		199.865	0.000207064	204.237	-0.000551267	202.553	-0.000380912		-102.804	0.000153927	-102.804	2.19797e-05	-102.804	-9.96609e-05
411.9	0.00012	411.9	-0.0013	411.9	-0.00128		200.714	0.000205776	205	-0.000553179	203	-0.00038229		-102.61	0.000154007	-102.61	2.2254e-05	-102.61	-9.95889e-05
413.9	0	413.9	-0.00142	413.9	-0.00102		201	0.000205342	205.072	-0.000553359	203.39	-0.000383491		-102.416	0.000154087	-102.416	2.25289e-05	-102.416	-9.95165e-05
416	-4e-05	416	-0.000779	416	-0.00109		201.562	0.000204495	205.907	-0.000555433	204.227	-0.000386058		-102.222	0.000154168	-102.222	2.28047e-05	-102.222	-9.94436e-05
418	-0.00048	418	-0.000747	418	-0.00108		202.41	0.000203224	206.742	-0.000557489	205	-0.000388417		-102.028	0.000154249	-102.028	2.30812e-05	-102.028	-9.93702e-05
420	9e-05	420	-0.000595	420	-0.00178		203	0.000202343	207	-0.00055812	205.065	-0.000388613		-101.834	0.000154331	-101.834	2.33584e-05	-101.834	-9.92965e-05
422.1	-3e-05	422.1	-0.000468	422.1	-0.000963		203.258	0.00020196	207.577	-0.000559527	205.902	-0.000391156		-101.64	0.000154413	-101.64	2.36364e-05	-101.64	-9.92223e-05
424.1	0.0003	424.1	-0.000658	424.1	-0.00116		204.106	0.000200704	208.412	-0.000561548	206.739	-0.000393687		-101.446	0.000154496	-101.446	2.39152e-05	-101.446	-9.91476e-05
426.1	0.00057	426.1	-0.00114	426.1	-0.00106		204.954	0.000199456	209.1	-0.000563199	207	-0.000394474		-101.252	0.000154578	-101.252	2.41947e-05	-101.252	-9.90725e-05
428.2	0.00036	428.2	-0.00103	428.2	-0.00151		205	0.000199389	209.247	-0.000563551	207.576	-0.000396206		-101.059	0.000154662	-101.059	2.4475e-05	-101.059	-9.89969e-05
430.2	-0.00029	430.2	-0.00107	430.2	-0.00128		205.802	0.000198217	210.082	-0.000565537	208.413	-0.000398714		-100.865	0.000154745	-100.865	2.47561e-05	-100.865	-9.89209e-05
432.2	-0.00019	432.2	-0.00138	432.2	-0.00118		206.65	0.000196985	210.917	-0.000567506	209.1	-0.000400762		-100.671	0.000154829	-100.671	2.50379e-05	-100.671	-9.88444e-05
434.3	-0.00013	434.3	-0.00148	434.3	-0.000726		207	0.000196479	211.1	-0.000567934	209.25	-0.00040121		-100.477	0.000154914	-100.477	2.53205e-05	-100.477	-9.87674e-05
436.3	0	436.3	-0.00116	436.3	-0.00105		207.498	0.000195761	211.752	-0.000569458	210.087	-0.000403694		-100.283	0.000154999	-100.283	2.56039e-05	-100.283	-9.869e-05
438.3	-0.0003	438.3	-0.00125	438.3	-0.00147		208.346	0.000194545	212.587	-0.000571392	210.925	-0.000406167		-100.089	0.000155084	-100.089	2.58881e-05	-100.089	-9.86121e-05
440.4	2e-05	440.4	-0.00111	440.4	-0.00121		209.1	0.00019347	213.1	-0.000572572	211.1	-0.000406684		-99.8952	0.00015517	-99.8952	2.6173e-05	-99.8952	-9.85337e-05
442.4	0.0002	442.4	-0.00114	442.4	-0.00122		209.194	0.000193336	213.422	-0.000573311	211.762	-0.000408629		-99.7013	0.000155256	-99.7013	2.64588e-05	-99.7013	-9.84548e-05
444.4	-0.00015	444.4	-0.00119	444.4	-0.00119		210.042	0.000192136	214.257	-0.000575212	212.599	-0.000411079		-99.5074	0.000155343	-99.5074	2.67453e-05	-99.5074	-9.83755e-05
446.5	-0.0006	446.5	-0.00129	446.5	-0.00136		210.89	0.000190943	215.092	-0.000577098	213.1	-0.000412541		-99.3135	0.00015543	-99.3135	2.70326e-05	-99.3135	-9.82957e-05
448.5	8e-05	448.5	-0.000732	448.5	-0.00122		211.1	0.000190649	215.1	-0.000577115	213.436	-0.000413519		-99.1196	0.000155517	-99.1196	2.73207e-05	-99.1196	-9.82153e-05
450.5	0.00032	450.5	-0.00114	450.5	-0.000589		211.738	0.000189757	215.927	-0.000578967	214.273	-0.000415947		-98.9257	0.000155605	-98.9257	2.76096e-05	-98.9257	-9.81346e-05
452.6	3e-05	452.6	-0.00126	452.6	-0.000611		212.586	0.00018858	216.762	-0.00058082	215.1	-0.000418335		-98.7318	0.000155694	-98.7318	2.78992e-05	-98.7318	-9.80533e-05
454.6	-0.0001	454.6	-0.00146	454.6	-0.000626		213.1	0.00018787	217.2	-0.000581784	215.11	-0.000418365		-98.5379	0.000155783	-98.5379	2.81897e-05	-98.5379	-9.79715e-05
456.6	0.00025	456.6	-0.00108	456.6	-0.00107		213.434	0.000187409	217.597	-0.000582657	215.947	-0.000420772		-98.344	0.000155872	-98.344	2.8481e-05	-98.344	-9.78892e-05
458.7	6e-05	458.7	-0.000716	458.7	-0.00141		214.282	0.000186246	218.433	-0.000584478	216.784	-0.000423168		-98.1501	0.000155962	-98.1501	2.8773e-05	-98.1501	-9.78064e-05
460.7	-0.00018	460.7	-0.000405	460.7	-0.00129		215.1	0.000185132	219.2	-0.000586137	217.2	-0.000424353		-97.9563	0.000156052	-97.9563	2.90659e-05	-97.9563	-9.77231e-05
462.7	-0.00027	462.7	-0.000705	462.7	-0.00101		215.13	0.000185091	219.268	-0.000586283	217.622	-0.000425553		-97.7624	0.000156143	-97.7624	2.93596e-05	-97.7624	-9.76393e-05
464.8	0.00018	464.8	-0.000668	464.8	-0.00127		215.978	0.000183943	220.103	-0.000588073	218.459	-0.000427928		-97.5685	0.000156234	-97.5685	2.96541e-05	-97.5685	-9.7555e-05
466.8	6e-05	466.8	-0.000989	466.8	-0.000658		216.826	0.000182802	220.938	-0.000589847	219.2	-0.000430022		-97.3746	0.000156325	-97.3746	2.99494e-05	-97.3746	-9.74701e-05
468.8	3e-05	468.8	-0.000716	468.8	-0.000368		217.2	0.000182302	221.2	-0.000590401	219.296	-0.000430292		-97.1807	0.000156417	-97.1807	3.02455e-05	-97.1807	-9.73848e-05
470.9	-0.00036	470.9	-0.000674	470.9	-0.000316		217.674	0.000181669	221.773	-0.000591606	220.133	-0.000432646		-96.9868	0.00015651	-96.9868	3.05424e-05	-96.9868	-9.72989e-05
472.9	0.00011	472.9	-0.000937	472.9	-7.9e-05		218.523	0.000180543	222.608	-0.00059335	220.97	-0.000434989		-96.7929	0.000156603	-96.7929	3.08401e-05	-96.7929	-9.72125e-05
474.9	-0.00013	474.9	-0.00146	474.9	-0.000163		219.2	0.000179648	223.2	-0.000594578	221.2	-0.000435631		-96.599	0.000156696	-96.599	3.11386e-05	-96.599	-9.71255e-05
477	-0.0002	477	-0.00162	477	-0.000826		219.371	0.000179424	223.443	-0.000595078	221.807	-0.000437323		-96.4051	0.00015679	-96.4051	3.1438e-05	-96.4051	-9.70381e-05
479	-3e-05	479	-0.00145	479	-0.00156		220.219	0.000178312	224.278	-0.000596792	222.644	-0.000439646		-96.2112	0.000156884	-96.2112	3.17382e-05	-96.2112	-9.69501e-05
481	0.00015	481	-0.00129	481	-0.00122		221.067	0.000177207	225.113	-0.000598491	223.2	-0.000441182		-96.0173	0.000156979	-96.0173	3.20392e-05	-96.0173	-9.68615e-05
483.1	0.00029	483.1	-0.0012	483.1	-0.00166		221.2	0.000177034	225.3	-0.00059887	223.482	-0.000441959		-95.8234	0.000157075	-95.8234	3.2341e-05	-95.8234	-9.67724e-05
485.1	0.00027	485.1	-0.000605	485.1	-0.00188		221.915	0.000176109	225.948	-0.000600176	224.319	-0.000444261		-95.6295	0.00015717	-95.6295	3.26437e-05	-95.6295	-9.66828e-05
487.1	0.0001	487.1	-0.000926	487.1	-0.00161		222.763	0.000175019	226.783	-0.000601845	225.156	-0.000446554		-95.4356	0.000157267	-95.4356	3.29472e-05	-95.4356	-9.65926e-05
489.2	-2e-05	489.2	-0.000947	489.2	-0.00137		223.2	0.000174459	227.3	-0.000602872	225.3	-0.000446948		-95.2417	0.000157363	-95.2417	3.32515e-05	-95.2417	-9.65018e-05
491.2	-0.0002	491.2	-0.0007	491.2	-0.000542		223.611	0.000173935	227.618	-0.000603501	225.993	-0.000448837		-95.0478	0.000157461	-95.0478	3.35567e-05	-95.0478	-9.64105e-05
493.2	-0.00016	493.2	-0.000526	493.2	-0.000342		224.459	0.000172858	228.453	-0.000605142	226.83	-0.000451111		-94.8539	0.000157558	-94.8539	3.38627e-05	-94.8539	-9.63186e-05
495.3	-3e-05	495.3	-0.000937	495.3	-0.0011		225.3	0.000171797	229.288	-0.000606769	227.3	-0.000452382		-94.6601	0.000157657	-94.6601	3.41696e-05	-94.6601	-9.62262e-05
497.3	-0.00015	497.3	-0.00139	497.3	-0.000342		225.307	0.000171788	229.3	-0.000606792	227.667	-0.000453374		-94.4662	0.000157755	-94.4662	3.44773e-05	-94.4662	-9.61332e-05
499.3	2e-05	499.3	-0.00123	499.3	-0.000389		226.155	0.000170725	230.123	-0.000608382	228.504	-0.000455628		-94.2723	0.000157855	-94.2723	3.47858e-05	-94.2723	-9.60396e-05
501.4	-0.00019	501.4	-0.00116	501.4	-0.000263		227.003	0.000169668	230.958	-0.000609981	229.3	-0.00045776		-94.0784	0.000157954	-94.0784	3.50952e-05	-94.0784	-9.59454e-05
503.4	-5e-05	503.4	-0.000842	503.4	-0.000511		227.3	0.0001693	231.3	-0.000610632	229.342	-0.000457872		-93.8845	0.000158055	-93.8845	3.54054e-05	-93.8845	-9.58507e-05
505.5	0.00053	505.5	-0.000879	505.5	-0.000847		227.851	0.000168619	231.793	-0.000611566	230.179	-0.000460106		-93.6906	0.000158155	-93.6906	3.57165e-05	-93.6906	-9.57554e-05
507.5	0.00042	507.5	-0.000537	507.5	-0.00103		228.699	0.000167576	232.628	-0.000613137	231.016	-0.000462331		-93.4967	0.000158257	-93.4967	3.60284e-05	-93.4967	-9.56594e-05
509.5	0.00031	509.5	-5e-06	509.5	-0.000942		229.3	0.000166841	233.4	-0.000614578	231.3	-0.000463084		-93.3028	0.000158358	-93.3028	3.63412e-05	-93.3028	-9.55629e-05
511.6	-2e-05	511.6	-8.4e-05	511.6	-0.000374		229.547	0.00016654	233.463	-0.000614695	231.853	-0.000464546		-93.1089	0.000158461	-93.1089	3.66549e-05	-93.1089	-9.54658e-05
513.6	0.00014	513.6	-0.0006	513.6	-0.000468		230.395	0.00016551	234.298	-0.00061624	232.69	-0.000466752		-92.915	0.000158563	-92.915	3.69694e-05	-92.915	-9.53681e-05
515.6	0.00011	515.6	-0.000979	515.6	-0.000437		231.243	0.000164487	235.133	-0.000617771	233.4	-0.000468616		-92.7211	0.000158667	-92.7211	3.72848e-05	-92.7211	-9.52698e-05
517.7	-7e-05	517.7	-0.00103	517.7	-0.000963		231.3	0.000164419	235.4	-0.000618257	233.527	-0.000468949		-92.5272	0.000158771	-92.5272	3.76011e-05	-92.5272	-9.51708e-05
519.7	-0.0001	519.7	-0.00155	519.7	-0.000689		232.091	0.00016347	235.968	-0.000619289	234.364	-0.000471137		-92.3333	0.000158875	-92.3333	3.79182e-05	-92.3333	-9.50713e-05
521.7	3e-05	521.7	-0.00161	521.7	-0.000247		232.939	0.00016246	236.803	-0.000620794	235.202	-0.000473315		-92.1394	0.00015898	-92.1394	3.82362e-05	-92.1394	-9.49711e-05
523.8	0.00038	523.8	-0.00107	523.8	-9.5e-05		233.4	0.000161914	237.4	-0.000621861	235.4	-0.00047383		-91.9455	0.000159085	-91.9455	3.8555e-05	-91.9455	-9.48704e-05
525.8	0.00039	525.8	-0.000889	525.8	-0.000742		233.787	0.000161457	237.638	-0.000622286	236.039	-0.000475484		-91.7516	0.000159191	-91.7516	3.88748e-05	-91.7516	-9.47689e-05
527.8	0.00018	527.8	-0.000853	527.8	-0.000758		234.635	0.00016046	238.473	-0.000623765	236.876	-0.000477644		-91.5578	0.000159298	-91.5578	3.91954e-05	-91.5578	-9.46669e-05
529.9	-8e-05	529.9	-0.000568	529.9	-0.000489		235.4	0.000159566	239.308	-0.000625231	237.4	-0.000478991		-91.3639	0.000159405	-91.3639	3.95169e-05	-91.3639	-9.45642e-05
531.9	0.00015	531.9	-0.000511	531.9	-0.000621		235.483	0.000159469	239.4	-0.000625391	237.713	-0.000479794		-91.17	0.000159512	-91.17	3.98393e-05	-91.17	-9.44609e-05
533.9	-8e-05	533.9	-0.000463	533.9	-0.000474		236.332	0.000158484	240.143	-0.000626684	238.55	-0.000481936		-90.9761	0.00015962	-90.9761	4.01626e-05	-90.9761	-9.43569e-05
536	-1e-05	536	-0.000979	536	-0.000521		237.18	0.000157506	240.978	-0.000628125	239.387	-0.000484069		-90.7822	0.000159729	-90.7822	4.04867e-05	-90.7822	-9.42523e-05
538	-3e-05	538	-0.00105	538	-0.000279		237.4	0.000157253	241.5	-0.000629019	239.4	-0.000484102		-90.5883	0.000159838	-90.5883	4.08118e-05	-90.5883	-9.41471e-05
540.1	2e-05	540.1	-0.0009	540.1	-0.000358		238.028	0.000156534	241.814	-0.000629554	240.224	-0.000486193		-90.3944	0.000159948	-90.3944	4.11377e-05	-90.3944	-9.40412e-05
542.1	0.0003	542.1	-0.0012	542.1	-0.000326		238.876	0.000155568	242.649	-0.00063097	241.061	-0.000488308		-90.2005	0.000160058	-90.2005	4.14646e-05	-90.2005	-9.39346e-05
544.1	0.00027	544.1	-0.00114	544.1	-0.000463		239.4	0.000154974	243.484	-0.000632374	241.5	-0.000489412		-90.0066	0.000160169	-90.0066	4.17923e-05	-90.0066	-9.38273e-05
546.2	0	546.2	-0.000916	546.2	-0.000489		239.724	0.000154609	243.5	-0.000632402	241.899	-0.000490414		-89.8127	0.000160281	-89.8127	4.2121e-05	-89.8127	-9.37194e-05
548.2	-0.00027	548.2	-0.000821	548.2	-0.000626		240.572	0.000153655	244.319	-0.000633766	242.736	-0.000492512		-89.6188	0.000160393	-89.6188	4.24505e-05	-89.6188	-9.36108e-05
550.2	-0.0003	550.2	-0.000616	550.2	-0.000595		241.42	0.000152708	245.154	-0.000635146	243.5	-0.000494419		-89.4249	0.000160505	-89.4249	4.2781e-05	-89.4249	-9.35016e-05
552.3	-1e-05	552.3	-0.000784	552.3	-0.000132		241.5	0.000152618	245.5	-0.000635715	243.573	-0.000494601		-89.231	0.000160619	-89.231	4.31124e-05	-89.231	-9.33916e-05
554.3	0.00029	554.3	-0.000674	554.3	-0.00104		242.268	0.000151766	245.989	-0.000636514	244.41	-0.000496681		-89.0371	0.000160732	-89.0371	4.34446e-05	-89.0371	-9.3281e-05
556.3	-0.0001	556.3	-0.000621	556.3	-0.000489		243.116	0.000150831	246.824	-0.00063787	245.247	-0.000498752		-88.8432	0.000160847	-88.8432	4.37778e-05	-88.8432	-9.31696e-05
558.4	0.00015	558.4	-0.00108	558.4	-0.000384		243.5	0.000150409	247.6	-0.00063912	245.5	-0.000499376		-88.6493	0.000160962	-88.6493	4.41119e-05	-88.6493	-9.30576e-05
560.4	0.00012	560.4	-0.00116	560.4	-5.3e-05		243.964	0.000149902	247.659	-0.000639214	246.084	-0.000500815		-88.4555	0.000161077	-88.4555	4.4447e-05	-88.4555	-9.29449e-05
562.5	0.00014	562.5	-0.00113	562.5	-0.000421		244.812	0.000148978	248.494	-0.000640547	246.921	-0.000502869		-88.2616	0.000161193	-88.2616	4.47829e-05	-88.2616	-9.28314e-05
564.5	0.0004	564.5	-0.00145	564.5	-5.3e-05		245.5	0.000148233	249.329	-0.000641868	247.6	-0.000504529		-88.0677	0.00016131	-88.0677	4.51198e-05	-88.0677	-9.27173e-05
566.5	7e-05	566.5	-0.00121	566.5	-0.000126		245.66	0.000148061	249.6	-0.000642295	247.759	-0.000504915		-87.8738	0.000161427	-87.8738	4.54576e-05	-87.8738	-9.26024e-05
568.6	2e-05	568.6	-0.000916	568.6	-0.000505		246.508	0.000147149	250.164	-0.000643178	248.596	-0.000506953		-87.6799	0.000161545	-87.6799	4.57963e-05	-87.6799	-9.24868e-05
570.6	7e-05	570.6	-0.000879	570.6	-0.000963		247.356	0.000146243	250.999	-0.000644477	249.433	-0.000508982		-87.486	0.000161663	-87.486	4.6136e-05	-87.486	-9.23705e-05
572.6	0.00032	572.6	-0.000837	572.6	-0.00135		247.6	0.000145984	251.6	-0.000645405	249.6	-0.000509386		-87.2921	0.000161782	-87.2921	4.64766e-05	-87.2921	-9.22534e-05
574.7	0.00033	574.7	-0.000605	574.7	-0.00133		248.204	0.000145343	251.834	-0.000645764	250.27	-0.000511003		-87.0982	0.000161902	-87.0982	4.68181e-05	-87.0982	-9.21356e-05
576.7	0.00048	576.7	-0.000168	576.7	-0.00108		249.052	0.000144448	252.669	-0.000647041	251.107	-0.000513015		-86.9043	0.000162022	-86.9043	4.71606e-05	-86.9043	-9.20171e-05
578.7	0.00049	578.7	-0.000768	578.7	-0.000526		249.6	0.000143874	253.504	-0.000648306	251.6	-0.000514196		-86.7104	0.000162143	-86.7104	4.7504e-05	-86.7104	-9.18978e-05
580.8	5e-05	580.8	-0.000553	580.8	-0.000879		249.9	0.00014356	253.6	-0.000648451	251.944	-0.000515019		-86.5165	0.000162265	-86.5165	4.78483e-05	-86.5165	-9.17778e-05
582.8	-0.0001	582.8	-0.000811	582.8	-0.000705		250.748	0.000142677	254.339	-0.00064956	252.781	-0.000517015		-86.3226	0.000162387	-86.3226	4.81936e-05	-86.3226	-9.1657e-05
584.9	-0.00011	584.9	-0.00134	584.9	-0.000274		251.596	0.000141799	255.174	-0.000650804	253.6	-0.000518959		-86.1287	0.000162509	-86.1287	4.85399e-05	-86.1287	-9.15354e-05
586.9	0.00042	586.9	-0.00145	586.9	-0.000653		251.6	0.000141796	255.7	-0.000651581	253.619	-0.000519003		-85.9348	0.000162633	-85.9348	4.88871e-05	-85.9348	-9.14131e-05
588.9	0.00028	588.9	-0.000942	588.9	-0.0004		252.444	0.000140928	256.009	-0.000652036	254.456	-0.000520983		-85.7409	0.000162757	-85.7409	4.92353e-05	-85.7409	-9.129e-05
591	-0.00021	591	-0.000489	591	-0.000737		253.292	0.000140062	256.844	-0.000653259	255.293	-0.000522954		-85.547	0.000162881	-85.547	4.95844e-05	-85.547	-9.11661e-05
593	-0.00023	593	-0.000437	593	-0.00123		253.6	0.000139749	257.679	-0.00065447	255.7	-0.00052391		-85.3531	0.000163007	-85.3531	4.99345e-05	-85.3531	-9.10414e-05
595	-2e-05	595	-0.000479	595	-0.00137		254.141	0.000139201	257.7	-0.0006545	256.13	-0.000524918		-85.1593	0.000163133	-85.1593	5.02855e-05	-85.1593	-9.0916e-05
597.1	0.00034	597.1	-0.000126	597.1	-0.000747		254.989	0.000138346	258.514	-0.000655671	256.967	-0.000526873		-84.9654	0.000163259	-84.9654	5.06375e-05	-84.9654	-9.07897e-05
599.1	0.00021	599.1	-0.000168	599.1	-0.0007		255.7	0.000137633	259.349	-0.000656862	257.7	-0.000528579		-84.7715	0.000163386	-84.7715	5.09905e-05	-84.7715	-9.06627e-05
601.1	0.00018	601.1	-0.0004	601.1	-6.3e-05		255.837	0.000137496	259.7	-0.000657359	257.804	-0.000528821		-84.5776	0.000163514	-84.5776	5.13445e-05	-84.5776	-9.05348e-05
603.2	0.00024	603.2	-0.000705	603.2	-0.000532		256.685	0.000136652	260.184	-0.000658043	258.641	-0.000530761		-84.3837	0.000163643	-84.3837	5.16994e-05	-84.3837	-9.04062e-05
605.2	0.0006	605.2	-0.000947	605.2	-0.000421		257.533	0.000135813	261.019	-0.000659213	259.478	-0.000532692		-84.1898	0.000163772	-84.1898	5.20553e-05	-84.1898	-9.02767e-05
607.3	0.0003	607.3	-0.00117	607.3	-0.000611		257.7	0.000135648	261.7	-0.000660159	259.7	-0.000533202		-83.9959	0.000163902	-83.9959	5.24122e-05	-83.9959	-9.01464e-05
609.3	-0.0001	609.3	-0.00108	609.3	-0.00122		258.381	0.000134979	261.854	-0.000660373	260.316	-0.000534616		-83.802	0.000164032	-83.802	5.27701e-05	-83.802	-9.00152e-05
611.3	-0.00014	611.3	-0.000974	611.3	-0.00145		259.229	0.000134151	262.689	-0.000661523	261.153	-0.000536532		-83.6081	0.000164163	-83.6081	5.31289e-05	-83.6081	-8.98832e-05
613.4	-7e-05	613.4	-0.00107	613.4	-0.00153		259.7	0.000133693	263.524	-0.000662664	261.7	-0.00053778		-83.4142	0.000164295	-83.4142	5.34888e-05	-83.4142	-8.97504e-05
615.4	0.00039	615.4	-0.000842	615.4	-0.00116		260.077	0.000133328	263.8	-0.000663038	261.99	-0.00053844		-83.2203	0.000164427	-83.2203	5.38496e-05	-83.2203	-8.96168e-05
617.4	0.00036	617.4	-0.000132	617.4	-0.000674		260.925	0.00013251	264.359	-0.000663794	262.827	-0.000540341		-83.0264	0.000164561	-83.0264	5.42114e-05	-83.0264	-8.94822e-05
619.5	0.00046	619.5	-0.000105	619.5	-0.000963		261.7	0.000131768	265.194	-0.000664915	263.664	-0.000542234		-82.8325	0.000164694	-82.8325	5.45742e-05	-82.8325	-8.93469e-05
621.5	0.00015	621.5	-0.000426	621.5	-0.00113		261.773	0.000131698	265.8	-0.000665721	263.8	-0.00054254		-82.6386	0.000164829	-82.6386	5.49381e-05	-82.6386	-8.92106e-05
623.5	-0.00055	623.5	-0.000789	623.5	-0.000753		262.621	0.000130891	266.03	-0.000666026	264.501	-0.000544119		-82.4447	0.000164964	-82.4447	5.53029e-05	-82.4447	-8.90735e-05
625.6	-0.00044	625.6	-0.000768	625.6	-0.000705		263.469	0.000130089	266.865	-0.000667127	265.338	-0.000545996		-82.2508	0.0001651	-82.2508	5.56687e-05	-82.2508	-8.89355e-05
627.6	0.00023	627.6	-0.001	627.6	-0.00103		263.8	0.000129777	267.7	-0.000668219	265.8	-0.000547028		-82.057	0.000165237	-82.057	5.60356e-05	-82.057	-8.87967e-05
629.6	-7e-05	629.6	-0.00133	629.6	-0.000584		264.317	0.000129291	267.8	-0.000668349	266.176	-0.000547866		-81.8631	0.000165374	-81.8631	5.64034e-05	-81.8631	-8.86569e-05
631.7	-0.00035	631.7	-0.00135	631.7	-0.00114		265.165	0.0001285	268.535	-0.000669301	267.013	-0.000549728		-81.6692	0.000165512	-81.6692	5.67723e-05	-81.6692	-8.85162e-05
633.7	-0.00056	633.7	-0.0014	633.7	-0.0011		265.8	0.00012791	269.37	-0.000670374	267.8	-0.000551473		-81.4753	0.000165651	-81.4753	5.71421e-05	-81.4753	-8.83747e-05
635.8	6e-05	635.8	-0.000795	635.8	-0.00148		266.013	0.000127713	269.8	-0.000670924	267.85	-0.000551583		-81.2814	0.00016579	-81.2814	5.7513e-05	-81.2814	-8.82322e-05
637.8	-0.00011	637.8	-0.000505	637.8	-0.000721		266.861	0.000126931	270.205	-0.000671438	268.687	-0.00055343		-81.0875	0.00016593	-81.0875	5.7885e-05	-81.0875	-8.80888e-05
639.8	0.00036	639.8	-0.000574	639.8	-0.000542		267.709	0.000126154	271.04	-0.000672493	269.524	-0.00055527		-80.8936	0.000166071	-80.8936	5.82579e-05	-80.8936	-8.79445e-05
641.9	0.00041	641.9	-0.000379	641.9	-0.00135		267.8	0.000126071	271.875	-0.000673538	269.8	-0.000555875		-80.6997	0.000166213	-80.6997	5.86319e-05	-80.6997	-8.77993e-05
643.9	0.00035	643.9	-0.000684	643.9	-0.00123		268.557	0.000125382	271.9	-0.00067357	270.361	-0.000557103		-80.5058	0.000166355	-80.5058	5.90069e-05	-80.5058	-8.76531e-05
645.9	0.00037	645.9	-0.000521	645.9	-0.00127		269.405	0.000124615	272.71	-0.000674575	271.198	-0.000558928		-80.3119	0.000166498	-80.3119	5.93829e-05	-80.3119	-8.7506e-05
648	0.00047	648	-0.000921	648	-0.000895		269.8	0.00012426	273.545	-0.000675603	271.9	-0.000560451		-80.118	0.000166642	-80.118	5.976e-05	-80.118	-8.7358e-05
650	0.00042	650	-0.00121	650	-0.001		270.253	0.000123853	273.9	-0.000676037	272.036	-0.000560745		-79.9241	0.000166786	-79.9241	6.01381e-05	-79.9241	-8.7209e-05
652	-0.00017	652	-0.0017	652	-0.00152		271.101	0.000123096	274.38	-0.000676621	272.873	-0.000562556		-79.7302	0.000166931	-79.7302	6.05172e-05	-79.7302	-8.7059e-05
654.1	-0.00036	654.1	-0.00149	654.1	-0.00174		271.9	0.000122387	275.215	-0.000677631	273.71	-0.000564359		-79.5363	0.000167077	-79.5363	6.08974e-05	-79.5363	-8.69081e-05
656.1	-0.00062	656.1	-0.0012	656.1	-0.00153		271.95	0.000122343	275.9	-0.000678453	273.9	-0.000564767		-79.3424	0.000167224	-79.3424	6.12787e-05	-79.3424	-8.67562e-05
658.1	-0.00022	658.1	-0.000589	658.1	-0.00121		272.798	0.000121596	276.05	-0.000678632	274.547	-0.000566154		-79.1486	0.000167372	-79.1486	6.1661e-05	-79.1486	-8.66033e-05
660.2	3e-05	660.2	-0.000379	660.2	-0.00165		273.646	0.000120853	276.885	-0.000679625	275.384	-0.000567943		-78.9547	0.00016752	-78.9547	6.20443e-05	-78.9547	-8.64494e-05
662.2	0.00014	662.2	-0.000605	662.2	-0.00128		273.9	0.000120631	277.72	-0.000680609	275.9	-0.000569042		-78.7608	0.000167669	-78.7608	6.24287e-05	-78.7608	-8.62945e-05
664.3	-0.00014	664.3	-0.000558	664.3	-0.00148		274.494	0.000120115	278	-0.000680937	276.221	-0.000569724		-78.5669	0.000167819	-78.5669	6.28142e-05	-78.5669	-8.61386e-05
666.3	-0.00074	666.3	-0.000632	666.3	-0.00108		275.342	0.000119382	278.555	-0.000681584	277.058	-0.000571498		-78.373	0.000167969	-78.373	6.32007e-05	-78.373	-8.59817e-05
668.3	-0.00079	668.3	-0.00113	668.3	-0.000768		275.9	0.000118901	279.39	-0.000682551	277.896	-0.000573265		-78.1791	0.00016812	-78.1791	6.35883e-05	-78.1791	-8.58238e-05
670.4	-0.00043	670.4	-0.00112	670.4	-0.00105		276.19	0.000118653	280	-0.000683253	278	-0.000573485		-77.9852	0.000168273	-77.9852	6.39769e-05	-77.9852	-8.56649e-05
672.4	-0.0003	672.4	-0.00122	672.4	-0.00121		277.038	0.000117929	280.225	-0.00068351	278.733	-0.000575025		-77.7913	0.000168425	-77.7913	6.43667e-05	-77.7913	-8.55049e-05
674.4	-0.00027	674.4	-0.00141	674.4	-0.00124		277.886	0.000117209	281.06	-0.000684461	279.57	-0.000576778		-77.5974	0.000168579	-77.5974	6.47575e-05	-77.5974	-8.53439e-05
676.5	-0.00033	676.5	-0.00107	676.5	-0.00107		278	0.000117113	281.895	-0.000685403	280	-0.000577676		-77.4035	0.000168734	-77.4035	6.51493e-05	-77.4035	-8.51819e-05
678.5	0.00012	678.5	-0.000137	678.5	-0.00115		278.734	0.000116495	282	-0.000685521	280.407	-0.000578524		-77.2096	0.000168889	-77.2096	6.55423e-05	-77.2096	-8.50188e-05
680.5	8e-05	680.5	-3.7e-05	680.5	-0.00176		279.582	0.000115784	282.73	-0.000686337	281.244	-0.000580263		-77.0157	0.000169045	-77.0157	6.59364e-05	-77.0157	-8.48546e-05
682.6	4e-05	682.6	-0.000732	682.6	-0.00168		280	0.000115436	283.565	-0.000687263	282	-0.000581827		-76.8218	0.000169202	-76.8218	6.63315e-05	-76.8218	-8.46894e-05
684.6	0.00017	684.6	-0.000421	684.6	-0.00181		280.43	0.000115079	284	-0.000687742	282.081	-0.000581995		-76.6279	0.000169359	-76.6279	6.67277e-05	-76.6279	-8.45231e-05
686.6	0.00019	686.6	-0.000316	686.6	-0.00163		281.278	0.000114377	284.4	-0.000688181	282.918	-0.00058372		-76.434	0.000169518	-76.434	6.7125e-05	-76.434	-8.43557e-05
688.7	4e-05	688.7	-0.000711	688.7	-0.00125		282	0.000113784	285.235	-0.000689091	283.755	-0.000585438		-76.2401	0.000169677	-76.2401	6.75234e-05	-76.2401	-8.41872e-05
690.7	-0.00033	690.7	-0.00101	690.7	-0.00113		282.126	0.000113681	286.07	-0.000689993	284	-0.000585938		-76.0463	0.000169837	-76.0463	6.79229e-05	-76.0463	-8.40176e-05
692.7	-0.00052	692.7	-0.00116	692.7	-0.000847		282.974	0.000112988	286.1	-0.000690025	284.593	-0.000587149		-75.8524	0.000169998	-75.8524	6.83235e-05	-75.8524	-8.38469e-05
694.8	-0.00017	694.8	-0.00113	694.8	-0.000847		283.822	0.0001123	286.905	-0.000690888	285.43	-0.000588853		-75.6585	0.00017016	-75.6585	6.87253e-05	-75.6585	-8.36751e-05
696.8	-6e-05	696.8	-0.000889	696.8	-0.000663		284	0.000112157	287.74	-0.000691775	286.1	-0.000590213		-75.4646	0.000170323	-75.4646	6.91281e-05	-75.4646	-8.35021e-05
698.8	0.00018	698.8	-0.000611	698.8	-0.000858		284.67	0.000111617	288.1	-0.000692154	286.267	-0.00059055		-75.2707	0.000170486	-75.2707	6.9532e-05	-75.2707	-8.3328e-05
700.9	0.00041	700.9	-0.000137	700.9	-0.00127		285.518	0.000110938	288.575	-0.000692654	287.104	-0.000592241		-75.0768	0.00017065	-75.0768	6.99371e-05	-75.0768	-8.31528e-05
702.9	0.00028	702.9	-0.000279	702.9	-0.00175		286.1	0.000110474	289.411	-0.000693525	287.941	-0.000593925		-74.8829	0.000170815	-74.8829	7.03432e-05	-74.8829	-8.29764e-05
704.9	0.00032	704.9	-8.4e-05	704.9	-0.0015		286.366	0.000110263	290.1	-0.000694239	288.1	-0.000594244		-74.689	0.000170981	-74.689	7.07505e-05	-74.689	-8.27989e-05
707	0.00031	707	-0.000142	707	-0.00127		287.214	0.000109592	290.246	-0.000694389	288.778	-0.000595602		-74.4951	0.000171148	-74.4951	7.11589e-05	-74.4951	-8.26202e-05
709	0.00033	709	-0.000326	709	-0.000779		288.062	0.000108926	291.081	-0.000695246	289.615	-0.000597272		-74.3012	0.000171316	-74.3012	7.15684e-05	-74.3012	-8.24404e-05
711	-7e-05	711	-0.000437	711	-0.000711		288.1	0.000108897	291.916	-0.000696095	290.1	-0.000598236		-74.1073	0.000171485	-74.1073	7.19791e-05	-74.1073	-8.22593e-05
713.1	-0.00029	713.1	-0.000905	713.1	-0.000911		288.911	0.000108264	292.1	-0.000696282	290.453	-0.000598936		-73.9134	0.000171654	-73.9134	7.23909e-05	-73.9134	-8.20771e-05
715.1	-0.0004	715.1	-0.00123	715.1	-0.000747		289.759	0.000107607	292.751	-0.000696937	291.29	-0.000600593		-73.7195	0.000171824	-73.7195	7.28038e-05	-73.7195	-8.18936e-05
717.1	-5e-05	717.1	-0.00126	717.1	-0.00101		290.1	0.000107343	293.586	-0.000697771	292.1	-0.000602191		-73.5256	0.000171995	-73.5256	7.32179e-05	-73.5256	-8.1709e-05
719.2	-0.0004	719.2	-0.00115	719.2	-0.000932		290.607	0.000106953	294.2	-0.000698381	292.127	-0.000602244		-73.3317	0.000172168	-73.3317	7.36331e-05	-73.3317	-8.15231e-05
721.2	-0.00084	721.2	-0.000695	721.2	-0.00137		291.455	0.000106304	294.421	-0.000698599	292.964	-0.000603887		-73.1378	0.000172341	-73.1378	7.40495e-05	-73.1378	-8.1336e-05
723.2	-0.00043	723.2	-0.000258	723.2	-0.00109		292.1	0.000105812	295.256	-0.000699419	293.801	-0.000605525		-72.9439	0.000172514	-72.9439	7.4467e-05	-72.9439	-8.11476e-05
725.3	-0.00011	725.3	-0.000363	725.3	-0.00133		292.303	0.000105658	296.091	-0.000700232	294.2	-0.000606302		-72.7501	0.000172689	-72.7501	7.48856e-05	-72.7501	-8.09581e-05
727.3	-6e-05	727.3	-0.000637	727.3	-0.0021		293.151	0.000105017	296.2	-0.000700338	294.638	-0.000607155		-72.5562	0.000172865	-72.5562	7.53054e-05	-72.5562	-8.07672e-05
729.3	0.00038	729.3	0.000116	729.3	-0.00227		293.999	0.00010438	296.926	-0.000701038	295.475	-0.00060878		-72.3623	0.000173041	-72.3623	7.57264e-05	-72.3623	-8.05751e-05
731.4	7e-05	731.4	0.000105	731.4	-0.0017		294.2	0.00010423	297.761	-0.000701837	296.2	-0.00061018		-72.1684	0.000173219	-72.1684	7.61486e-05	-72.1684	-8.03817e-05
733.4	3e-05	733.4	-0.000674	733.4	-0.00112		294.847	0.000103747	298.2	-0.000702255	296.313	-0.000610397		-71.9745	0.000173397	-71.9745	7.65719e-05	-71.9745	-8.01871e-05
735.4	-0.00022	735.4	-0.000879	735.4	-0.000653		295.695	0.000103118	298.596	-0.00070263	297.15	-0.000612009		-71.7806	0.000173577	-71.7806	7.69963e-05	-71.7806	-7.99911e-05
737.5	-0.00053	737.5	-0.00139	737.5	-0.000805		296.2	0.000102746	299.431	-0.000703415	297.987	-0.000613613		-71.5867	0.000173757	-71.5867	7.7422e-05	-71.5867	-7.97939e-05
739.5	-0.00035	739.5	-0.00151	739.5	-0.00109		296.543	0.000102494	300.266	-0.000704194	298.2	-0.000614021		-71.3928	0.000173938	-71.3928	7.78488e-05	-71.3928	-7.95953e-05
741.5	-0.00062	741.5	-0.00127	741.5	-0.000626		297.391	0.000101873	300.3	-0.000704225	298.824	-0.000615212		-71.1989	0.00017412	-71.1989	7.82768e-05	-71.1989	-7.93954e-05
743.6	-0.00027	743.6	-0.000989	743.6	-0.00103		298.2	0.000101284	301.101	-0.000704966	299.661	-0.000616804		-71.005	0.000174303	-71.005	7.87059e-05	-71.005	-7.91942e-05
745.6	0.00015	745.6	-0.000684	745.6	-0.00104		298.239	0.000101256	301.936	-0.000705731	300.3	-0.000618015		-70.8111	0.000174487	-70.8111	7.91363e-05	-70.8111	-7.89916e-05
747.6	0.00045	747.6	-0.0001	747.6	-0.00141		299.087	0.000100643	302.3	-0.000706062	300.498	-0.00061839		-70.6172	0.000174672	-70.6172	7.95678e-05	-70.6172	-7.87877e-05
749.6	0.00016	749.6	0.0002	749.6	-0.00124		299.935	0.000100034	302.771	-0.000706489	301.335	-0.000619969		-70.4233	0.000174858	-70.4233	8.00006e-05	-70.4233	-7.85825e-05
751.7	0.00014	751.7	0.000379	751.7	-0.00155		300.3	9.97727e-05	303.606	-0.000707241	302.172	-0.000621542		-70.2294	0.000175045	-70.2294	8.04345e-05	-70.2294	-7.83758e-05
753.7	0.00027	753.7	-0.000395	753.7	-0.0009		300.783	9.94283e-05	304.3	-0.000707862	302.3	-0.000621781		-70.0355	0.000175233	-70.0355	8.08696e-05	-70.0355	-7.81678e-05
755.7	0.00026	755.7	-0.000679	755.7	-0.00112		301.631	9.8827e-05	304.441	-0.000707987	303.01	-0.000623109		-69.8416	0.000175422	-69.8416	8.1306e-05	-69.8416	-7.79584e-05
757.8	5e-05	757.8	-0.000784	757.8	-0.000947		302.3	9.83555e-05	305.276	-0.000708726	303.847	-0.000624669		-69.6478	0.000175612	-69.6478	8.17435e-05	-69.6478	-7.77476e-05
759.8	-0.00037	759.8	-0.000726	759.8	-0.00143		302.479	9.82295e-05	306.111	-0.000709459	304.3	-0.000625512		-69.4539	0.000175803	-69.4539	8.21822e-05	-69.4539	-7.75353e-05
761.8	-0.00037	761.8	-0.000368	761.8	-0.00128		303.327	9.76358e-05	306.3	-0.000709624	304.684	-0.000626224		-69.26	0.000175994	-69.26	8.26222e-05	-69.26	-7.73217e-05
763.9	-0.00028	763.9	-0.000463	763.9	-0.00147		304.175	9.70459e-05	306.946	-0.000710185	305.521	-0.000627772		-69.0661	0.000176187	-69.0661	8.30634e-05	-69.0661	-7.71066e-05
765.9	-3e-05	765.9	-0.000342	765.9	-0.00115		304.3	9.69595e-05	307.781	-0.000710906	306.3	-0.000629207		-68.8722	0.000176381	-68.8722	8.35057e-05	-68.8722	-7.68901e-05
767.9	0.00011	767.9	-5.8e-05	767.9	-0.000626		305.023	9.64597e-05	308.4	-0.000711435	306.358	-0.000629314		-68.6783	0.000176576	-68.6783	8.39494e-05	-68.6783	-7.66721e-05
769.9	0.00016	769.9	0.000389	769.9	-0.0011		305.871	9.58773e-05	308.616	-0.00071162	307.195	-0.00063085		-68.4844	0.000176772	-68.4844	8.43942e-05	-68.4844	-7.64526e-05
772	0.00024	772	2.6e-05	772	-0.00132		306.3	9.55844e-05	309.451	-0.000712327	308.032	-0.000632379		-68.2905	0.000176969	-68.2905	8.48402e-05	-68.2905	-7.62317e-05
774	0.00017	774	3.7e-05	774	-0.000674		306.72	9.52986e-05	310.286	-0.000713029	308.4	-0.000633049		-68.0966	0.000177166	-68.0966	8.52875e-05	-68.0966	-7.60093e-05
776	0.00028	776	-0.000526	776	-0.000653		307.568	9.47236e-05	310.4	-0.000713124	308.87	-0.000633903		-67.9027	0.000177365	-67.9027	8.57361e-05	-67.9027	-7.57853e-05
778.1	-0.00032	778.1	-0.000811	778.1	-0.000758		308.4	9.41628e-05	311.121	-0.000713725	309.707	-0.00063542		-67.7088	0.000177565	-67.7088	8.61858e-05	-67.7088	-7.55599e-05
780.1	-0.00013	780.1	-0.00146	780.1	-0.000842		308.416	9.41523e-05	311.956	-0.000714414	310.4	-0.000636673		-67.5149	0.000177766	-67.5149	8.66368e-05	-67.5149	-7.5333e-05
782.1	0.00035	782.1	-0.00114	782.1	-0.000526		309.264	9.35846e-05	312.4	-0.000714778	310.544	-0.000636932		-67.321	0.000177968	-67.321	8.70891e-05	-67.321	-7.51045e-05
784.1	0.0001	784.1	-0.00135	784.1	-0.000679		310.112	9.30206e-05	312.791	-0.000715098	311.381	-0.000638437		-67.1271	0.000178171	-67.1271	8.75426e-05	-67.1271	-7.48745e-05
786.2	-6e-05	786.2	-0.000774	786.2	-0.000542		310.4	9.28296e-05	313.627	-0.000715776	312.218	-0.000639937		-66.9332	0.000178375	-66.9332	8.79974e-05	-66.9332	-7.46429e-05
788.2	0.00014	788.2	-0.00106	788.2	-0.0012		310.96	9.24601e-05	314.462	-0.000716448	312.4	-0.000640262		-66.7393	0.000178581	-66.7393	8.84534e-05	-66.7393	-7.44097e-05
790.2	0.00035	790.2	-0.000663	790.2	-0.00137		311.808	9.19032e-05	314.5	-0.000716479	313.055	-0.00064143		-66.5455	0.000178787	-66.5455	8.89106e-05	-66.5455	-7.4175e-05
792.2	0.0002	792.2	-0.000132	792.2	-0.000816		312.4	9.15165e-05	315.297	-0.000717114	313.892	-0.000642918		-66.3516	0.000178994	-66.3516	8.93692e-05	-66.3516	-7.39387e-05
794.3	0.00028	794.3	-0.000658	794.3	-0.000511		312.656	9.13499e-05	316.132	-0.000717774	314.5	-0.000643994		-66.1577	0.000179203	-66.1577	8.9829e-05	-66.1577	-7.37007e-05
796.3	0.00049	796.3	-0.000947	796.3	-0.000663		313.504	9.08001e-05	316.5	-0.000718064	314.73	-0.0006444		-65.9638	0.000179412	-65.9638	9.02901e-05	-65.9638	-7.34612e-05
798.3	0.00022	798.3	-0.00135	798.3	-6.8e-05		314.352	9.02538e-05	316.967	-0.000718429	315.567	-0.000645875		-65.7699	0.000179623	-65.7699	9.07524e-05	-65.7699	-7.322e-05
800.4	-0.00034	800.4	-0.000874	800.4	-0.000516		314.5	9.01588e-05	317.802	-0.000719078	316.404	-0.000647345		-65.576	0.000179834	-65.576	9.1216e-05	-65.576	-7.29772e-05
802.4	-0.00044	802.4	-0.00138	802.4	-0.000289		315.2	8.9711e-05	318.5	-0.000719616	316.5	-0.000647514		-65.3821	0.000180047	-65.3821	9.16809e-05	-65.3821	-7.27327e-05
804.4	-0.00071	804.4	-0.00122	804.4	-0.000463		316.048	8.91717e-05	318.637	-0.000719721	317.241	-0.000648809		-65.1882	0.000180261	-65.1882	9.21471e-05	-65.1882	-7.24865e-05
806.4	-0.00072	806.4	-0.0011	806.4	-0.000579		316.5	8.88856e-05	319.472	-0.000720359	318.078	-0.000650267		-64.9943	0.000180476	-64.9943	9.26146e-05	-64.9943	-7.22387e-05
808.5	-0.00078	808.5	-0.00105	808.5	-0.000705		316.896	8.86358e-05	320.307	-0.000720992	318.5	-0.000651		-64.8004	0.000180692	-64.8004	9.30834e-05	-64.8004	-7.19892e-05
810.5	-0.00042	810.5	-0.000611	810.5	-0.000526		317.744	8.81033e-05	320.5	-0.000721137	318.915	-0.00065172		-64.6065	0.00018091	-64.6065	9.35534e-05	-64.6065	-7.1738e-05
812.5	-0.00037	812.5	-0.000463	812.5	-0.000832		318.5	8.76316e-05	321.142	-0.000721619	319.752	-0.000653166		-64.4126	0.000181128	-64.4126	9.40248e-05	-64.4126	-7.14851e-05
814.5	-4e-05	814.5	0.000142	814.5	-0.000495		318.592	8.75742e-05	321.977	-0.00072224	320.5	-0.000654453		-64.2187	0.000181348	-64.2187	9.44975e-05	-64.2187	-7.12304e-05
816.5	-0.0004	816.5	0.000211	816.5	-0.000416		319.44	8.70485e-05	322.6	-0.0007227	320.589	-0.000654607		-64.0248	0.000181568	-64.0248	9.49714e-05	-64.0248	-7.0974e-05
818.6	-0.00015	818.6	-0.000126	818.6	-0.00102		320.288	8.65262e-05	322.812	-0.000722856	321.427	-0.000656042		-63.8309	0.00018179	-63.8309	9.54467e-05	-63.8309	-7.07158e-05
820.6	-0.00016	820.6	-0.000589	820.6	-0.000416		320.5	8.63963e-05	323.647	-0.000723467	322.264	-0.000657472		-63.637	0.000182013	-63.637	9.59233e-05	-63.637	-7.04559e-05
822.6	-0.00041	822.6	-0.000837	822.6	-0.000568		321.136	8.60072e-05	324.482	-0.000724072	322.6	-0.000658044		-63.4431	0.000182237	-63.4431	9.64012e-05	-63.4431	-7.01941e-05
824.6	-0.0004	824.6	-0.00115	824.6	-0.000242		321.984	8.54915e-05	324.6	-0.000724158	323.101	-0.000658895		-63.2493	0.000182463	-63.2493	9.68805e-05	-63.2493	-6.99306e-05
826.7	-0.00087	826.7	-0.00116	826.7	0.000179		322.6	8.51192e-05	325.317	-0.000724673	323.938	-0.000660314		-63.0554	0.000182689	-63.0554	9.7361e-05	-63.0554	-6.96653e-05
828.7	-0.00042	828.7	-0.00131	828.7	-0.000505		322.832	8.4979e-05	326.152	-0.000725268	324.6	-0.000661431		-62.8615	0.000182917	-62.8615	9.78429e-05	-62.8615	-6.93981e-05
830.7	-0.00081	830.7	-0.00104	830.7	-0.000337		323.68	8.44699e-05	326.6	-0.000725585	324.775	-0.000661726		-62.6676	0.000183146	-62.6676	9.83261e-05	-62.6676	-6.91291e-05
832.7	-0.00066	832.7	-0.000284	832.7	-0.000926		324.529	8.3964e-05	326.987	-0.000725858	325.612	-0.000663133		-62.4737	0.000183376	-62.4737	9.88107e-05	-62.4737	-6.88582e-05
834.8	-0.00048	834.8	-0.000216	834.8	-0.000863		324.6	8.39215e-05	327.822	-0.000726443	326.449	-0.000664534		-62.2798	0.000183607	-62.2798	9.92966e-05	-62.2798	-6.85855e-05
836.8	-0.00019	836.8	-0.000253	836.8	-0.00124		325.377	8.34614e-05	328.657	-0.000727023	326.6	-0.000664785		-62.0859	0.00018384	-62.0859	9.97838e-05	-62.0859	-6.83108e-05
838.8	-0.00046	838.8	2.1e-05	838.8	-0.00117		326.225	8.29619e-05	328.7	-0.000727052	327.287	-0.00066593		-61.892	0.000184074	-61.892	0.000100272	-61.892	-6.80343e-05
840.8	-0.00104	840.8	-0.000732	840.8	-0.00141		326.6	8.27418e-05	329.492	-0.000727597	328.124	-0.00066732		-61.6981	0.000184309	-61.6981	0.000100762	-61.6981	-6.77559e-05
842.8	-0.00092	842.8	-0.00105	842.8	-0.00108		327.073	8.24656e-05	330.327	-0.000728167	328.7	-0.000668273		-61.5042	0.000184545	-61.5042	0.000101254	-61.5042	-6.74755e-05
844.9	-0.00097	844.9	-0.00132	844.9	-0.00106		327.921	8.19725e-05	330.7	-0.00072842	328.961	-0.000668704		-61.3103	0.000184782	-61.3103	0.000101746	-61.3103	-6.71932e-05
846.9	-0.0006	846.9	-0.00132	846.9	-0.0007		328.7	8.15222e-05	331.162	-0.000728732	329.798	-0.000670083		-61.1164	0.000185021	-61.1164	0.00010224	-61.1164	-6.6909e-05
848.9	-0.00117	848.9	-0.000974	848.9	-0.00113		328.769	8.14826e-05	331.997	-0.000729292	330.635	-0.000671457		-60.9225	0.000185261	-60.9225	0.000102736	-60.9225	-6.66227e-05
850.9	-0.00124	850.9	-0.000384	850.9	-0.000905		329.617	8.09958e-05	332.7	-0.00072976	330.7	-0.000671563		-60.7286	0.000185502	-60.7286	0.000103232	-60.7286	-6.63345e-05
852.9	-0.001	852.9	-0.000516	852.9	-0.00102		330.465	8.0512e-05	332.832	-0.000729848	331.472	-0.000672825		-60.5347	0.000185744	-60.5347	0.000103731	-60.5347	-6.60443e-05
854.9	-0.00063	854.9	-0.000158	854.9	-0.00136		330.7	8.03785e-05	333.667	-0.000730398	332.309	-0.000674188		-60.3408	0.000185988	-60.3408	0.00010423	-60.3408	-6.5752e-05
857	-0.00111	857	9.5e-05	857	-0.00108		331.313	8.00314e-05	334.502	-0.000730944	332.7	-0.000674822		-60.1469	0.000186233	-60.1469	0.000104731	-60.1469	-6.54577e-05
859	-0.00076	859	-0.000184	859	-0.00118		332.161	7.95538e-05	334.7	-0.000731072	333.147	-0.000675545		-59.953	0.000186479	-59.953	0.000105233	-59.953	-6.51614e-05
861	-0.00077	861	-0.000384	861	-0.000568		332.7	7.92519e-05	335.337	-0.000731485	333.984	-0.000676897		-59.7592	0.000186727	-59.7592	0.000105737	-59.7592	-6.4863e-05
863	-0.00083	863	-0.000721	863	-0.00103		333.009	7.90793e-05	336.172	-0.000732021	334.7	-0.000678049		-59.5653	0.000186976	-59.5653	0.000106242	-59.5653	-6.45625e-05
865	-0.00104	865	-0.000953	865	-0.000579		333.857	7.86078e-05	336.8	-0.000732421	334.821	-0.000678243		-59.3714	0.000187226	-59.3714	0.000106748	-59.3714	-6.42599e-05
867	-0.00062	867	-0.0014	867	-0.000611		334.7	7.81422e-05	337.008	-0.000732553	335.658	-0.000679585		-59.1775	0.000187478	-59.1775	0.000107256	-59.1775	-6.39552e-05
869.1	-0.00069	869.1	-0.00166	869.1	-0.00115		334.705	7.81394e-05	337.843	-0.00073308	336.495	-0.00068092		-58.9836	0.00018773	-58.9836	0.000107765	-58.9836	-6.36483e-05
871.1	-0.00118	871.1	-0.00117	871.1	-0.000984		335.553	7.76739e-05	338.678	-0.000733602	336.8	-0.000681406		-58.7897	0.000187985	-58.7897	0.000108276	-58.7897	-6.33393e-05
873.1	-0.00136	873.1	-0.000426	873.1	-0.00148		336.401	7.72113e-05	338.8	-0.000733679	337.332	-0.000682251		-58.5958	0.00018824	-58.5958	0.000108788	-58.5958	-6.30281e-05
							336.8	7.69949e-05	339.513	-0.000734121	338.169	-0.000683576		-58.4019	0.000188497	-58.4019	0.000109302	-58.4019	-6.27148e-05
							337.249	7.67518e-05	340.348	-0.000734634	338.8	-0.000684571		-58.208	0.000188755	-58.208	0.000109817	-58.208	-6.23992e-05
							338.097	7.62951e-05	340.8	-0.00073491	339.007	-0.000684896		-58.0141	0.000189015	-58.0141	0.000110333	-58.0141	-6.20814e-05
							338.8	7.5919e-05	341.183	-0.000735143	339.844	-0.000686211		-57.8202	0.000189275	-57.8202	0.000110851	-57.8202	-6.17614e-05
							338.945	7.58414e-05	342.018	-0.000735648	340.681	-0.00068752		-57.6263	0.000189538	-57.6263	0.00011137	-57.6263	-6.14392e-05
							339.793	7.53906e-05	342.853	-0.000736148	340.8	-0.000687707		-57.4324	0.000189801	-57.4324	0.00011189	-57.4324	-6.11146e-05
							340.641	7.49426e-05	342.9	-0.000736177	341.518	-0.000688825		-57.2385	0.000190066	-57.2385	0.000112412	-57.2385	-6.07878e-05
							340.8	7.48592e-05	343.688	-0.000736644	342.355	-0.000690124		-57.0446	0.000190333	-57.0446	0.000112936	-57.0446	-6.04586e-05
							341.489	7.44976e-05	344.523	-0.000737136	342.9	-0.000690967		-56.8507	0.000190601	-56.8507	0.000113461	-56.8507	-6.01272e-05
							342.338	7.40553e-05	344.9	-0.000737357	343.192	-0.000691418		-56.6569	0.00019087	-56.6569	0.000113987	-56.6569	-5.97933e-05
							342.9	7.37635e-05	345.358	-0.000737624	344.029	-0.000692707		-56.463	0.000191141	-56.463	0.000114515	-56.463	-5.94572e-05
							343.186	7.36159e-05	346.193	-0.000738107	344.866	-0.00069399		-56.2691	0.000191413	-56.2691	0.000115045	-56.2691	-5.91186e-05
							344.034	7.31793e-05	346.9	-0.000738513	344.9	-0.000694042		-56.0752	0.000191686	-56.0752	0.000115575	-56.0752	-5.87776e-05
							344.882	7.27454e-05	347.028	-0.000738586	345.704	-0.000695269		-55.8813	0.000191961	-55.8813	0.000116108	-55.8813	-5.84342e-05
							344.9	7.27361e-05	347.863	-0.000739061	346.541	-0.000696543		-55.6874	0.000192238	-55.6874	0.000116641	-55.6874	-5.80884e-05
							345.73	7.23143e-05	348.698	-0.000739532	346.9	-0.000697088		-55.4935	0.000192516	-55.4935	0.000117177	-55.4935	-5.77401e-05
							346.578	7.1886e-05	348.9	-0.000739645	347.378	-0.000697811		-55.2996	0.000192795	-55.2996	0.000117713	-55.2996	-5.73893e-05
							346.9	7.1724e-05	349.533	-0.000739999	348.215	-0.000699074		-55.1057	0.000193076	-55.1057	0.000118252	-55.1057	-5.7036e-05
							347.426	7.14604e-05	350.368	-0.000740462	348.9	-0.000700105		-54.9118	0.000193358	-54.9118	0.000118791	-54.9118	-5.66802e-05
							348.274	7.10376e-05	351	-0.000740809	349.052	-0.000700333		-54.7179	0.000193642	-54.7179	0.000119332	-54.7179	-5.63219e-05
							348.9	7.07271e-05	351.203	-0.000740921	349.889	-0.000701586		-54.524	0.000193927	-54.524	0.000119875	-54.524	-5.5961e-05
							349.122	7.06174e-05	352.038	-0.000741376	350.726	-0.000702835		-54.3301	0.000194214	-54.3301	0.000120419	-54.3301	-5.55975e-05
							349.97	7.01999e-05	352.873	-0.000741827	351	-0.000703242		-54.1362	0.000194502	-54.1362	0.000120965	-54.1362	-5.52314e-05
							350.818	6.97851e-05	353	-0.000741895	351.564	-0.000704078		-53.9423	0.000194792	-53.9423	0.000121512	-53.9423	-5.48627e-05
							351	6.96964e-05	353.708	-0.000742274	352.401	-0.000705317		-53.7484	0.000195083	-53.7484	0.000122061	-53.7484	-5.44913e-05
							351.666	6.93729e-05	354.543	-0.000742717	353	-0.0007062		-53.5545	0.000195376	-53.5545	0.000122611	-53.5545	-5.41173e-05
							352.514	6.89634e-05	355	-0.000742958	353.238	-0.00070655		-53.3607	0.000195671	-53.3607	0.000123163	-53.3607	-5.37406e-05
							353	6.87299e-05	355.378	-0.000743156	354.075	-0.000707779		-53.1668	0.000195967	-53.1668	0.000123716	-53.1668	-5.33611e-05
							353.362	6.85564e-05	356.213	-0.000743592	354.912	-0.000709003		-52.9729	0.000196264	-52.9729	0.000124271	-52.9729	-5.2979e-05
							354.21	6.81521e-05	357.048	-0.000744024	355	-0.000709131		-52.779	0.000196564	-52.779	0.000124827	-52.779	-5.2594e-05
							355	6.77779e-05	357.1	-0.00074405	355.749	-0.000710222		-52.5851	0.000196864	-52.5851	0.000125385	-52.5851	-5.22064e-05
							355.058	6.77504e-05	357.883	-0.000744452	356.586	-0.000711436		-52.3912	0.000197167	-52.3912	0.000125944	-52.3912	-5.18159e-05
							355.906	6.73512e-05	358.718	-0.000744876	357.1	-0.000712179		-52.1973	0.000197471	-52.1973	0.000126505	-52.1973	-5.14225e-05
							356.754	6.69545e-05	359.1	-0.000745069	357.424	-0.000712646		-52.0034	0.000197776	-52.0034	0.000127068	-52.0034	-5.10264e-05
							357.1	6.67936e-05	359.553	-0.000745297	358.261	-0.00071385		-51.8095	0.000198083	-51.8095	0.000127632	-51.8095	-5.06273e-05
							357.602	6.65604e-05	360.388	-0.000745714	359.098	-0.00071505		-51.6156	0.000198392	-51.6156	0.000128198	-51.6156	-5.02254e-05
							358.45	6.61688e-05	361.1	-0.000746066	359.1	-0.000715053		-51.4217	0.000198702	-51.4217	0.000128765	-51.4217	-4.98206e-05
							359.1	6.58706e-05	361.224	-0.000746127	359.935	-0.000716245		-51.2278	0.000199014	-51.2278	0.000129334	-51.2278	-4.94128e-05
							359.298	6.57797e-05	362.059	-0.000746537	360.772	-0.000717435		-51.0339	0.000199328	-51.0339	0.000129904	-51.0339	-4.9002e-05
							360.147	6.53931e-05	362.894	-0.000746944	361.1	-0.0007179		-50.84	0.000199644	-50.84	0.000130476	-50.84	-4.85883e-05
							360.995	6.50089e-05	363.2	-0.000747092	361.609	-0.000718621		-50.6461	0.000199961	-50.6461	0.00013105	-50.6461	-4.81716e-05
							361.1	6.49614e-05	363.729	-0.000747346	362.446	-0.000719801		-50.4522	0.000200279	-50.4522	0.000131625	-50.4522	-4.77518e-05
							361.843	6.46273e-05	364.564	-0.000747746	363.2	-0.00072086		-50.2584	0.0002006	-50.2584	0.000132201	-50.2584	-4.73289e-05
							362.691	6.4248e-05	365.2	-0.000748048	363.283	-0.000720978		-50.0645	0.000200922	-50.0645	0.00013278	-50.0645	-4.6903e-05
							363.2	6.40214e-05	365.399	-0.000748142	364.121	-0.000722149		-49.8706	0.000201246	-49.8706	0.00013336	-49.8706	-4.64739e-05
							363.539	6.38712e-05	366.234	-0.000748534	364.958	-0.000723316		-49.6767	0.000201571	-49.6767	0.000133941	-49.6767	-4.60417e-05
							364.387	6.34967e-05	367.069	-0.000748924	365.2	-0.000723653		-49.4828	0.000201898	-49.4828	0.000134524	-49.4828	-4.56064e-05
							365.2	6.31399e-05	367.2	-0.000748984	365.795	-0.000724478		-49.2889	0.000202227	-49.2889	0.000135109	-49.2889	-4.51678e-05
							365.235	6.31247e-05	367.904	-0.000749309	366.632	-0.000725636		-49.095	0.000202558	-49.095	0.000135695	-49.095	-4.47261e-05
							366.083	6.2755e-05	368.739	-0.000749692	367.2	-0.000726418		-48.9011	0.000202891	-48.9011	0.000136283	-48.9011	-4.42811e-05
							366.931	6.23877e-05	369.2	-0.000749902	367.469	-0.000726789		-48.7072	0.000203225	-48.7072	0.000136873	-48.7072	-4.38328e-05
							367.2	6.22716e-05	369.574	-0.000750071	368.306	-0.000727937		-48.5133	0.000203561	-48.5133	0.000137464	-48.5133	-4.33812e-05
							367.779	6.20227e-05	370.409	-0.000750447	369.143	-0.000729081		-48.3194	0.000203899	-48.3194	0.000138057	-48.3194	-4.29263e-05
							368.627	6.16601e-05	371.244	-0.000750819	369.2	-0.000729158		-48.1255	0.000204239	-48.1255	0.000138652	-48.1255	-4.2468e-05
							369.2	6.14164e-05	371.3	-0.000750844	369.981	-0.00073022		-47.9316	0.00020458	-47.9316	0.000139248	-47.9316	-4.20064e-05
							369.475	6.12998e-05	372.079	-0.000751189	370.818	-0.000731355		-47.7377	0.000204923	-47.7377	0.000139846	-47.7377	-4.15413e-05
							370.323	6.09417e-05	372.914	-0.000751555	371.3	-0.000732007		-47.5438	0.000205268	-47.5438	0.000140445	-47.5438	-4.10728e-05
							371.171	6.0586e-05	373.3	-0.000751723	371.655	-0.000732485		-47.3499	0.000205615	-47.3499	0.000141046	-47.3499	-4.06009e-05
							371.3	6.05321e-05	373.749	-0.000751918	372.492	-0.000733611		-47.1561	0.000205964	-47.1561	0.000141649	-47.1561	-4.01254e-05
							372.019	6.02325e-05	374.584	-0.000752278	373.3	-0.000734693		-46.9622	0.000206315	-46.9622	0.000142254	-46.9622	-3.96464e-05
							372.867	5.98813e-05	375.3	-0.000752584	373.329	-0.000734732		-46.7683	0.000206667	-46.7683	0.00014286	-46.7683	-3.91639e-05
							373.3	5.9703e-05	375.419	-0.000752635	374.166	-0.000735849		-46.5744	0.000207021	-46.5744	0.000143468	-46.5744	-3.86778e-05
							373.715	5.95323e-05	376.254	-0.000752989	375.003	-0.000736962		-46.3805	0.000207378	-46.3805	0.000144077	-46.3805	-3.8188e-05
							374.563	5.91856e-05	377.089	-0.000753339	375.3	-0.000737355		-46.1866	0.000207736	-46.1866	0.000144689	-46.1866	-3.76946e-05
							375.3	5.88862e-05	377.4	-0.000753469	375.841	-0.00073807		-45.9927	0.000208096	-45.9927	0.000145301	-45.9927	-3.71976e-05
							375.411	5.88411e-05	377.924	-0.000753687	376.678	-0.000739173		-45.7988	0.000208458	-45.7988	0.000145916	-45.7988	-3.66968e-05
							376.259	5.84987e-05	378.759	-0.000754032	377.4	-0.000740122		-45.6049	0.000208822	-45.6049	0.000146532	-45.6049	-3.61923e-05
							377.108	5.81586e-05	379.4	-0.000754294	377.515	-0.000740272		-45.411	0.000209188	-45.411	0.00014715	-45.411	-3.5684e-05
							377.4	5.80418e-05	379.594	-0.000754373	378.352	-0.000741367		-45.2171	0.000209555	-45.2171	0.00014777	-45.2171	-3.5172e-05
							377.956	5.78206e-05	380.429	-0.000754712	379.189	-0.000742458		-45.0232	0.000209925	-45.0232	0.000148392	-45.0232	-3.46561e-05
							378.804	5.74848e-05	381.264	-0.000755048	379.4	-0.000742732		-44.8293	0.000210297	-44.8293	0.000149015	-44.8293	-3.41363e-05
							379.4	5.72499e-05	381.4	-0.000755102	380.026	-0.000743544		-44.6354	0.000210671	-44.6354	0.00014964	-44.6354	-3.36126e-05
							379.652	5.71511e-05	382.099	-0.000755381	380.863	-0.000744626		-44.4415	0.000211046	-44.4415	0.000150266	-44.4415	-3.3085e-05
							380.5	5.68195e-05	382.934	-0.000755711	381.4	-0.000745317		-44.2477	0.000211424	-44.2477	0.000150895	-44.2477	-3.25534e-05
							381.348	5.64901e-05	383.5	-0.000755933	381.7	-0.000745704		-44.0538	0.000211804	-44.0538	0.000151525	-44.0538	-3.20179e-05
							381.4	5.64699e-05	383.769	-0.000756038	382.538	-0.000746777		-43.8599	0.000212186	-43.8599	0.000152157	-43.8599	-3.14783e-05
							382.196	5.61628e-05	384.604	-0.000756363	383.375	-0.000747846		-43.666	0.000212569	-43.666	0.00015279	-43.666	-3.09346e-05
							383.044	5.58375e-05	385.44	-0.000756684	383.5	-0.000748006		-43.4721	0.000212955	-43.4721	0.000153426	-43.4721	-3.03868e-05
							383.5	5.56634e-05	385.5	-0.000756707	384.212	-0.000748911		-43.2782	0.000213343	-43.2782	0.000154063	-43.2782	-2.98349e-05
							383.892	5.55144e-05	386.275	-0.000757003	385.049	-0.000749971		-43.0843	0.000213733	-43.0843	0.000154702	-43.0843	-2.92788e-05
							384.74	5.51933e-05	387.11	-0.000757319	385.5	-0.000750541		-42.8904	0.000214125	-42.8904	0.000155343	-42.8904	-2.87185e-05
							385.5	5.49072e-05	387.5	-0.000757466	385.886	-0.000751028		-42.6965	0.000214519	-42.6965	0.000155985	-42.6965	-2.8154e-05
							385.588	5.48742e-05	387.945	-0.000757632	386.723	-0.00075208		-42.5026	0.000214916	-42.5026	0.000156629	-42.5026	-2.75852e-05
							386.436	5.45572e-05	388.78	-0.000757943	387.5	-0.000753053		-42.3087	0.000215314	-42.3087	0.000157275	-42.3087	-2.7012e-05
							387.284	5.42422e-05	389.6	-0.000758245	387.56	-0.000753128		-42.1148	0.000215715	-42.1148	0.000157923	-42.1148	-2.64346e-05
							387.5	5.41623e-05	389.615	-0.000758251	388.398	-0.000754172		-41.9209	0.000216117	-41.9209	0.000158573	-41.9209	-2.58527e-05
							388.132	5.39292e-05	390.45	-0.000758556	389.235	-0.000755212		-41.727	0.000216522	-41.727	0.000159224	-41.727	-2.52664e-05
							388.98	5.36182e-05	391.285	-0.000758859	389.6	-0.000755664		-41.5331	0.000216929	-41.5331	0.000159878	-41.5331	-2.46756e-05
							389.6	5.33922e-05	391.6	-0.000758972	390.072	-0.000756247		-41.3392	0.000217338	-41.3392	0.000160533	-41.3392	-2.40803e-05
							389.828	5.33092e-05	392.12	-0.000759159	390.909	-0.000757279		-41.1454	0.00021775	-41.1454	0.000161189	-41.1454	-2.34805e-05
							390.676	5.30022e-05	392.955	-0.000759456	391.6	-0.000758127		-40.9515	0.000218163	-40.9515	0.000161848	-40.9515	-2.28761e-05
							391.524	5.26971e-05	393.6	-0.000759684	391.746	-0.000758306		-40.7576	0.000218579	-40.7576	0.000162509	-40.7576	-2.22671e-05
							391.6	5.267e-05	393.79	-0.000759751	392.583	-0.00075933		-40.5637	0.000218997	-40.5637	0.000163171	-40.5637	-2.16534e-05
							392.372	5.2394e-05	394.625	-0.000760043	393.42	-0.000760349		-40.3698	0.000219417	-40.3698	0.000163835	-40.3698	-2.1035e-05
							393.22	5.20928e-05	395.46	-0.000760333	393.6	-0.000760567		-40.1759	0.00021984	-40.1759	0.000164501	-40.1759	-2.04118e-05
							393.6	5.19586e-05	395.6	-0.000760381	394.258	-0.000761364		-39.982	0.000220264	-39.982	0.000165169	-39.982	-1.97839e-05
							394.068	5.17935e-05	396.295	-0.00076062	395.095	-0.000762375		-39.7881	0.000220691	-39.7881	0.000165839	-39.7881	-1.91512e-05
							394.917	5.14962e-05	397.13	-0.000760905	395.6	-0.000762984		-39.5942	0.000221121	-39.5942	0.000166511	-39.5942	-1.85135e-05
							395.6	5.12579e-05	397.7	-0.000761098	395.932	-0.000763382		-39.4003	0.000221552	-39.4003	0.000167184	-39.4003	-1.7871e-05
							395.765	5.12007e-05	397.965	-0.000761188	396.769	-0.000764386		-39.2064	0.000221986	-39.2064	0.000167859	-39.2064	-1.72235e-05
							396.613	5.09071e-05	398.8	-0.000761468	397.606	-0.000765385		-39.0125	0.000222423	-39.0125	0.000168537	-39.0125	-1.65711e-05
							397.461	5.06154e-05	399.635	-0.000761745	397.7	-0.000765497		-38.8186	0.000222861	-38.8186	0.000169216	-38.8186	-1.59135e-05
							397.7	5.05334e-05	399.7	-0.000761766	398.443	-0.00076638		-38.6247	0.000223302	-38.6247	0.000169897	-38.6247	-1.52509e-05
							398.309	5.03256e-05	400.47	-0.00076202	399.28	-0.000767371		-38.4308	0.000223745	-38.4308	0.00017058	-38.4308	-1.45832e-05
							399.157	5.00376e-05	401.305	-0.000762293	399.7	-0.000767867		-38.2369	0.000224191	-38.2369	0.000171264	-38.2369	-1.39103e-05
							399.7	4.98541e-05	401.7	-0.000762421	400.118	-0.000768359		-38.043	0.000224639	-38.043	0.000171951	-38.043	-1.32322e-05
							400.005	4.97514e-05	402.14	-0.000762563	400.955	-0.000769342		-37.8492	0.00022509	-37.8492	0.00017264	-37.8492	-1.25488e-05
							400.853	4.94671e-05	402.975	-0.000762831	401.7	-0.000770214		-37.6553	0.000225543	-37.6553	0.00017333	-37.6553	-1.18601e-05
							401.7	4.91849e-05	403.8	-0.000763094	401.792	-0.000770322		-37.4614	0.000225998	-37.4614	0.000174022	-37.4614	-1.1166e-05
							401.701	4.91846e-05	403.81	-0.000763097	402.629	-0.000771297		-37.2675	0.000226456	-37.2675	0.000174717	-37.2675	-1.04666e-05
							402.549	4.89039e-05	404.645	-0.00076336	403.466	-0.000772269		-37.0736	0.000226916	-37.0736	0.000175413	-37.0736	-9.76167e-06
							403.397	4.8625e-05	405.48	-0.000763622	403.8	-0.000772656		-36.8797	0.000227379	-36.8797	0.000176111	-36.8797	-9.05126e-06
							403.8	4.84931e-05	405.8	-0.000763721	404.303	-0.000773237		-36.6858	0.000227844	-36.6858	0.000176811	-36.6858	-8.3353e-06
							404.245	4.83478e-05	406.315	-0.000763881	405.14	-0.000774201		-36.4919	0.000228312	-36.4919	0.000177513	-36.4919	-7.61375e-06
							405.093	4.80725e-05	407.15	-0.000764137	405.8	-0.000774958		-36.298	0.000228782	-36.298	0.000178217	-36.298	-6.88656e-06
							405.8	4.78443e-05	407.8	-0.000764335	405.977	-0.000775161		-36.1041	0.000229255	-36.1041	0.000178923	-36.1041	-6.15366e-06
							405.941	4.77989e-05	407.985	-0.000764392	406.815	-0.000776118		-35.9102	0.000229731	-35.9102	0.000179631	-35.9102	-5.41502e-06
							406.789	4.7527e-05	408.821	-0.000764644	407.652	-0.00077707		-35.7163	0.000230208	-35.7163	0.000180341	-35.7163	-4.67059e-06
							407.637	4.72569e-05	409.656	-0.000764894	407.8	-0.000777239		-35.5224	0.000230689	-35.5224	0.000181053	-35.5224	-3.92031e-06
							407.8	4.72052e-05	409.9	-0.000764967	408.489	-0.000778019		-35.3285	0.000231172	-35.3285	0.000181767	-35.3285	-3.16413e-06
							408.485	4.69884e-05	410.491	-0.000765142	409.326	-0.000778964		-35.1346	0.000231658	-35.1346	0.000182483	-35.1346	-2.40199e-06
							409.333	4.67218e-05	411.326	-0.000765388	409.9	-0.00077961		-34.9407	0.000232146	-34.9407	0.000183201	-34.9407	-1.63386e-06
							409.9	4.65445e-05	411.9	-0.000765556	410.163	-0.000779906		-34.7469	0.000232637	-34.7469	0.00018392	-34.7469	-8.59661e-07
							410.181	4.64568e-05	412.161	-0.000765631	411	-0.000780843		-34.553	0.00023313	-34.553	0.000184642	-34.553	-7.93541e-08
							411.029	4.61935e-05	412.996	-0.000765873	411.837	-0.000781777		-34.3591	0.000233627	-34.3591	0.000185366	-34.3591	7.07119e-07
							411.877	4.59318e-05	413.831	-0.000766112	411.9	-0.000781847		-34.1652	0.000234126	-34.1652	0.000186092	-34.1652	1.49981e-06
							411.9	4.59249e-05	413.9	-0.000766132	412.675	-0.000782708		-33.9713	0.000234627	-33.9713	0.00018682	-33.9713	2.29878e-06
							412.726	4.56719e-05	414.666	-0.00076635	413.512	-0.000783634		-33.7774	0.000235132	-33.7774	0.00018755	-33.7774	3.10408e-06
							413.574	4.54136e-05	415.501	-0.000766585	413.9	-0.000784063		-33.5835	0.000235639	-33.5835	0.000188282	-33.5835	3.91578e-06
							413.9	4.53146e-05	416	-0.000766725	414.349	-0.000784557		-33.3896	0.000236148	-33.3896	0.000189015	-33.3896	4.73391e-06
							414.422	4.5157e-05	416.336	-0.000766819	415.186	-0.000785476		-33.1957	0.000236661	-33.1957	0.000189751	-33.1957	5.55855e-06
							415.27	4.49019e-05	417.171	-0.00076705	416	-0.000786366		-33.0018	0.000237176	-33.0018	0.000190489	-33.0018	6.38975e-06
							416	4.46836e-05	418	-0.000767278	416.023	-0.000786392		-32.8079	0.000237694	-32.8079	0.00019123	-32.8079	7.22758e-06
							416.118	4.46486e-05	418.006	-0.000767279	416.86	-0.000787303		-32.614	0.000238215	-32.614	0.000191972	-32.614	8.07208e-06
							416.966	4.43968e-05	418.841	-0.000767507	417.697	-0.000788212		-32.4201	0.000238739	-32.4201	0.000192716	-32.4201	8.92332e-06
							417.814	4.41466e-05	419.676	-0.000767732	418	-0.000788539		-32.2262	0.000239265	-32.2262	0.000193462	-32.2262	9.78136e-06
							418	4.40919e-05	420	-0.000767819	418.535	-0.000789116		-32.0323	0.000239795	-32.0323	0.00019421	-32.0323	1.06463e-05
							418.662	4.38981e-05	420.511	-0.000767955	419.372	-0.000790017		-31.8384	0.000240327	-31.8384	0.000194961	-31.8384	1.15181e-05
							419.51	4.36511e-05	421.346	-0.000768177	420	-0.000790691		-31.6445	0.000240862	-31.6445	0.000195713	-31.6445	1.23969e-05
							420	4.35091e-05	422.1	-0.000768375	420.209	-0.000790915		-31.4506	0.0002414	-31.4506	0.000196468	-31.4506	1.32828e-05
							420.358	4.34057e-05	422.181	-0.000768396	421.046	-0.000791809		-31.2568	0.000241941	-31.2568	0.000197225	-31.2568	1.41757e-05
							421.206	4.31619e-05	423.016	-0.000768614	421.883	-0.000792699		-31.0629	0.000242485	-31.0629	0.000197984	-31.0629	1.50759e-05
							422.054	4.29196e-05	423.851	-0.00076883	422.1	-0.000792929		-30.869	0.000243032	-30.869	0.000198744	-30.869	1.59833e-05
							422.1	4.29065e-05	424.1	-0.000768894	422.72	-0.000793586		-30.6751	0.000243581	-30.6751	0.000199507	-30.6751	1.68979e-05
							422.902	4.26789e-05	424.686	-0.000769044	423.557	-0.00079447		-30.4812	0.000244134	-30.4812	0.000200273	-30.4812	1.782e-05
							423.75	4.24397e-05	425.521	-0.000769256	424.1	-0.00079504		-30.2873	0.00024469	-30.2873	0.00020104	-30.2873	1.87495e-05
							424.1	4.23415e-05	426.1	-0.000769402	424.394	-0.000795349		-30.0934	0.000245248	-30.0934	0.000201809	-30.0934	1.96865e-05
							424.598	4.2202e-05	426.356	-0.000769466	425.232	-0.000796226		-29.8995	0.00024581	-29.8995	0.000202581	-29.8995	2.06311e-05
							425.446	4.19659e-05	427.191	-0.000769675	426.069	-0.000797099		-29.7056	0.000246375	-29.7056	0.000203354	-29.7056	2.15833e-05
							426.1	4.17849e-05	428.026	-0.000769881	426.1	-0.000797131		-29.5117	0.000246943	-29.5117	0.00020413	-29.5117	2.25433e-05
							426.294	4.17312e-05	428.2	-0.000769924	426.906	-0.000797968		-29.3178	0.000247514	-29.3178	0.000204908	-29.3178	2.3511e-05
							427.142	4.14981e-05	428.861	-0.000770086	427.743	-0.000798834		-29.1239	0.000248088	-29.1239	0.000205689	-29.1239	2.44866e-05
							427.99	4.12664e-05	429.696	-0.000770289	428.2	-0.000799305		-28.93	0.000248665	-28.93	0.000206471	-28.93	2.54701e-05
							428.2	4.12094e-05	430.2	-0.000770411	428.58	-0.000799697		-28.7361	0.000249245	-28.7361	0.000207255	-28.7361	2.64616e-05
							428.838	4.10363e-05	430.531	-0.000770491	429.417	-0.000800556		-28.5422	0.000249829	-28.5422	0.000208042	-28.5422	2.74612e-05
							429.686	4.08076e-05	431.366	-0.00077069	430.2	-0.000801356		-28.3483	0.000250415	-28.3483	0.000208831	-28.3483	2.84689e-05
							430.2	4.06698e-05	432.2	-0.000770888	430.254	-0.000801411		-28.1545	0.000251005	-28.1545	0.000209622	-28.1545	2.94848e-05
							430.535	4.05803e-05	432.202	-0.000770888	431.092	-0.000802264		-27.9606	0.000251598	-27.9606	0.000210415	-27.9606	3.0509e-05
							431.383	4.03545e-05	433.037	-0.000771084	431.929	-0.000803113		-27.7667	0.000252194	-27.7667	0.000211211	-27.7667	3.15416e-05
							432.2	4.01382e-05	433.872	-0.000771279	432.2	-0.000803387		-27.5728	0.000252793	-27.5728	0.000212008	-27.5728	3.25827e-05
							432.231	4.01301e-05	434.3	-0.000771378	432.766	-0.000803958		-27.3789	0.000253396	-27.3789	0.000212808	-27.3789	3.36322e-05
							433.079	3.99072e-05	434.707	-0.000771472	433.603	-0.0008048		-27.185	0.000254002	-27.185	0.00021361	-27.185	3.46904e-05
							433.927	3.96857e-05	435.542	-0.000771663	434.3	-0.000805499		-26.9911	0.000254611	-26.9911	0.000214415	-26.9911	3.57572e-05
							434.3	3.95887e-05	436.3	-0.000771835	434.44	-0.000805639		-26.7972	0.000255224	-26.7972	0.000215221	-26.7972	3.68328e-05
							434.775	3.94656e-05	436.377	-0.000771852	435.277	-0.000806475		-26.6033	0.00025584	-26.6033	0.00021603	-26.6033	3.79173e-05
							435.623	3.92469e-05	437.212	-0.00077204	436.114	-0.000807307		-26.4094	0.000256459	-26.4094	0.000216841	-26.4094	3.90107e-05
							436.3	3.90733e-05	438.047	-0.000772226	436.3	-0.000807491		-26.2155	0.000257082	-26.2155	0.000217655	-26.2155	4.0113e-05
							436.471	3.90296e-05	438.3	-0.000772283	436.952	-0.000808136		-26.0216	0.000257708	-26.0216	0.00021847	-26.0216	4.12245e-05
							437.319	3.88137e-05	438.882	-0.000772411	437.789	-0.000808961		-25.8277	0.000258337	-25.8277	0.000219288	-25.8277	4.23452e-05
							438.167	3.85992e-05	439.717	-0.000772594	438.3	-0.000809464		-25.6338	0.00025897	-25.6338	0.000220108	-25.6338	4.3475e-05
							438.3	3.85657e-05	440.4	-0.000772743	438.626	-0.000809784		-25.4399	0.000259606	-25.4399	0.000220931	-25.4399	4.46143e-05
							439.015	3.83861e-05	440.552	-0.000772776	439.463	-0.000810603		-25.2461	0.000260246	-25.2461	0.000221756	-25.2461	4.57629e-05
							439.863	3.81743e-05	441.387	-0.000772955	440.3	-0.000811419		-25.0522	0.000260889	-25.0522	0.000222583	-25.0522	4.69211e-05
							440.4	3.80409e-05	442.222	-0.000773134	440.4	-0.000811516		-24.8583	0.000261536	-24.8583	0.000223412	-24.8583	4.80889e-05
							440.711	3.79638e-05	442.4	-0.000773172	441.137	-0.000812231		-24.6644	0.000262186	-24.6644	0.000224244	-24.6644	4.92664e-05
							441.559	3.77547e-05	443.057	-0.000773311	441.974	-0.000813041		-24.4705	0.00026284	-24.4705	0.000225078	-24.4705	5.04536e-05
							442.4	3.75487e-05	443.892	-0.000773486	442.4	-0.000813451		-24.2766	0.000263497	-24.2766	0.000225914	-24.2766	5.16508e-05
							442.407	3.75469e-05	444.4	-0.000773592	442.812	-0.000813847		-24.0827	0.000264158	-24.0827	0.000226753	-24.0827	5.28579e-05
							443.255	3.73405e-05	444.727	-0.00077366	443.649	-0.00081465		-23.8888	0.000264822	-23.8888	0.000227593	-23.8888	5.4075e-05
							444.103	3.71354e-05	445.562	-0.000773832	444.4	-0.000815368		-23.6949	0.00026549	-23.6949	0.000228437	-23.6949	5.53023e-05
							444.4	3.70639e-05	446.397	-0.000774003	444.486	-0.00081545		-23.501	0.000266162	-23.501	0.000229282	-23.501	5.65399e-05
							444.951	3.69316e-05	446.5	-0.000774024	445.323	-0.000816246		-23.3071	0.000266838	-23.3071	0.00023013	-23.3071	5.77878e-05
							445.799	3.67291e-05	447.232	-0.000774172	446.16	-0.00081704		-23.1132	0.000267517	-23.1132	0.000230981	-23.1132	5.90461e-05
							446.5	3.65627e-05	448.067	-0.00077434	446.5	-0.000817361		-22.9193	0.0002682	-22.9193	0.000231833	-22.9193	6.0315e-05
							446.647	3.65278e-05	448.5	-0.000774426	446.997	-0.00081783		-22.7254	0.000268886	-22.7254	0.000232689	-22.7254	6.15945e-05
							447.495	3.63279e-05	448.902	-0.000774506	447.834	-0.000818617		-22.5315	0.000269576	-22.5315	0.000233546	-22.5315	6.28848e-05
							448.344	3.61292e-05	449.737	-0.000774671	448.5	-0.000819241		-22.3376	0.00027027	-22.3376	0.000234406	-22.3376	6.41858e-05
							448.5	3.60927e-05	450.5	-0.000774821	448.671	-0.000819401		-22.1437	0.000270968	-22.1437	0.000235268	-22.1437	6.54978e-05
							449.192	3.59318e-05	450.572	-0.000774835	449.509	-0.000820182		-21.9499	0.00027167	-21.9499	0.000236133	-21.9499	6.68209e-05
							450.04	3.57357e-05	451.407	-0.000774997	450.346	-0.00082096		-21.756	0.000272375	-21.756	0.000237	-21.756	6.81551e-05
							450.5	3.56298e-05	452.242	-0.000775157	450.5	-0.000821103		-21.5621	0.000273085	-21.5621	0.000237869	-21.5621	6.95005e-05
							450.888	3.55408e-05	452.6	-0.000775226	451.183	-0.000821735		-21.3682	0.000273798	-21.3682	0.000238741	-21.3682	7.08573e-05
							451.736	3.53472e-05	453.077	-0.000775317	452.02	-0.000822506		-21.1743	0.000274515	-21.1743	0.000239616	-21.1743	7.22256e-05
							452.584	3.51548e-05	453.912	-0.000775475	452.6	-0.000823039		-20.9804	0.000275236	-20.9804	0.000240492	-20.9804	7.36054e-05
							452.6	3.51511e-05	454.6	-0.000775604	452.857	-0.000823275		-20.7865	0.000275961	-20.7865	0.000241372	-20.7865	7.49969e-05
							453.432	3.49636e-05	454.747	-0.000775631	453.694	-0.000824041		-20.5926	0.00027669	-20.5926	0.000242253	-20.5926	7.64001e-05
							454.28	3.47736e-05	455.582	-0.000775787	454.531	-0.000824803		-20.3987	0.000277423	-20.3987	0.000243137	-20.3987	7.78153e-05
							454.6	3.47023e-05	456.418	-0.000775941	454.6	-0.000824865		-20.2048	0.00027816	-20.2048	0.000244024	-20.2048	7.92425e-05
							455.128	3.45849e-05	456.6	-0.000775974	455.369	-0.000825563		-20.0109	0.000278901	-20.0109	0.000244913	-20.0109	8.06818e-05
							455.976	3.43974e-05	457.253	-0.000776093	456.206	-0.000826319		-19.817	0.000279646	-19.817	0.000245804	-19.817	8.21333e-05
							456.6	3.42601e-05	458.088	-0.000776244	456.6	-0.000826674		-19.6231	0.000280395	-19.6231	0.000246698	-19.6231	8.35972e-05
							456.824	3.4211e-05	458.7	-0.000776354	457.043	-0.000827073		-19.4292	0.000281148	-19.4292	0.000247595	-19.4292	8.50736e-05
							457.672	3.40259e-05	458.923	-0.000776394	457.88	-0.000827823		-19.2353	0.000281906	-19.2353	0.000248494	-19.2353	8.65626e-05
							458.52	3.38419e-05	459.758	-0.000776543	458.7	-0.000828555		-19.0414	0.000282667	-19.0414	0.000249395	-19.0414	8.80642e-05
							458.7	3.3803e-05	460.593	-0.00077669	458.717	-0.000828571		-18.8475	0.000283433	-18.8475	0.000250299	-18.8475	8.95787e-05
							459.368	3.36591e-05	460.7	-0.000776709	459.554	-0.000829315		-18.6536	0.000284202	-18.6536	0.000251206	-18.6536	9.11061e-05
							460.216	3.34775e-05	461.428	-0.000776836	460.391	-0.000830057		-18.4598	0.000284977	-18.4598	0.000252115	-18.4598	9.26467e-05
							460.7	3.33744e-05	462.263	-0.000776981	460.7	-0.000830329		-18.2659	0.000285755	-18.2659	0.000253027	-18.2659	9.42004e-05
							461.064	3.3297e-05	462.7	-0.000777057	461.229	-0.000830795		-18.072	0.000286537	-18.072	0.000253941	-18.072	9.57674e-05
							461.912	3.31177e-05	463.098	-0.000777125	462.066	-0.000831531		-17.8781	0.000287324	-17.8781	0.000254857	-17.8781	9.73479e-05
							462.7	3.29522e-05	463.933	-0.000777267	462.7	-0.000832087		-17.6842	0.000288115	-17.6842	0.000255777	-17.6842	9.89419e-05
							462.76	3.29395e-05	464.768	-0.000777408	462.903	-0.000832264		-17.4903	0.000288911	-17.4903	0.000256698	-17.4903	0.00010055
							463.608	3.27625e-05	464.8	-0.000777414	463.74	-0.000832994		-17.2964	0.000289711	-17.2964	0.000257623	-17.2964	0.000102171
							464.456	3.25866e-05	465.603	-0.000777548	464.577	-0.000833721		-17.1025	0.000290515	-17.1025	0.00025855	-17.1025	0.000103807
							464.8	3.25156e-05	466.438	-0.000777687	464.8	-0.000833914		-16.9086	0.000291324	-16.9086	0.000259479	-16.9086	0.000105457
							465.305	3.24118e-05	466.8	-0.000777747	465.414	-0.000834445		-16.7147	0.000292137	-16.7147	0.000260411	-16.7147	0.00010712
							466.153	3.22381e-05	467.273	-0.000777824	466.251	-0.000835166		-16.5208	0.000292954	-16.5208	0.000261346	-16.5208	0.000108799
							466.8	3.21063e-05	468.108	-0.000777961	466.8	-0.000835637		-16.3269	0.000293776	-16.3269	0.000262283	-16.3269	0.000110492
							467.001	3.20655e-05	468.8	-0.000778073	467.088	-0.000835885		-16.133	0.000294603	-16.133	0.000263223	-16.133	0.000112199
							467.849	3.18941e-05	468.943	-0.000778096	467.926	-0.0008366		-15.9391	0.000295434	-15.9391	0.000264166	-15.9391	0.000113921
							468.697	3.17237e-05	469.778	-0.00077823	468.763	-0.000837313		-15.7453	0.00029627	-15.7453	0.000265111	-15.7453	0.000115658
							468.8	3.1703e-05	470.613	-0.000778363	468.8	-0.000837344		-15.5513	0.00029711	-15.5513	0.000266059	-15.5513	0.000117411
							469.545	3.15544e-05	470.9	-0.000778408	469.6	-0.000838023		-15.3575	0.000297955	-15.3575	0.000267009	-15.3575	0.000119178
							470.393	3.13862e-05	471.448	-0.000778494	470.437	-0.00083873		-15.1636	0.000298804	-15.1636	0.000267962	-15.1636	0.000120961
							470.9	3.12862e-05	472.283	-0.000778625	470.9	-0.00083912		-14.9697	0.000299659	-14.9697	0.000268918	-14.9697	0.000122759
							471.241	3.12191e-05	472.9	-0.00077872	471.274	-0.000839434		-14.7758	0.000300517	-14.7758	0.000269876	-14.7758	0.000124573
							472.089	3.10531e-05	473.118	-0.000778754	472.111	-0.000840135		-14.5819	0.000301381	-14.5819	0.000270837	-14.5819	0.000126403
							472.9	3.08952e-05	473.953	-0.000778882	472.9	-0.000840794		-14.388	0.000302249	-14.388	0.000271801	-14.388	0.000128249
							472.937	3.08881e-05	474.788	-0.00077901	472.948	-0.000840834		-14.1941	0.000303122	-14.1941	0.000272768	-14.1941	0.000130111
							473.785	3.07241e-05	474.9	-0.000779027	473.786	-0.00084153		-14.0002	0.000304	-14.0002	0.000273737	-14.0002	0.000131989
							474.633	3.05612e-05	475.623	-0.000779136	474.623	-0.000842223		-13.8063	0.000304883	-13.8063	0.000274709	-13.8063	0.000133884
							474.9	3.05101e-05	476.458	-0.000779261	474.9	-0.000842452		-13.6124	0.000305771	-13.6124	0.000275683	-13.6124	0.000135795
							475.481	3.03993e-05	477	-0.000779341	475.46	-0.000842914		-13.4185	0.000306663	-13.4185	0.000276661	-13.4185	0.000137723
							476.329	3.02385e-05	477.293	-0.000779385	476.297	-0.000843601		-13.2246	0.000307561	-13.2246	0.000277641	-13.2246	0.000139668
							477	3.0112e-05	478.128	-0.000779507	477	-0.000844177		-13.0307	0.000308463	-13.0307	0.000278623	-13.0307	0.00014163
							477.177	3.00787e-05	478.963	-0.000779629	477.134	-0.000844286		-12.8368	0.00030937	-12.8368	0.000279609	-12.8368	0.000143609
							478.025	2.99199e-05	479	-0.000779635	477.971	-0.000844968		-12.6429	0.000310283	-12.6429	0.000280597	-12.6429	0.000145606
							478.873	2.97622e-05	479.798	-0.00077975	478.808	-0.000845648		-12.449	0.0003112	-12.449	0.000281588	-12.449	0.00014762
							479	2.97387e-05	480.634	-0.00077987	479	-0.000845803		-12.2552	0.000312123	-12.2552	0.000282582	-12.2552	0.000149652
							479.721	2.96054e-05	481	-0.000779922	479.646	-0.000846325		-12.0613	0.00031305	-12.0613	0.000283578	-12.0613	0.000151702
							480.569	2.94496e-05	481.469	-0.000779988	480.483	-0.000846999		-11.8674	0.000313983	-11.8674	0.000284578	-11.8674	0.00015377
							481	2.93709e-05	482.304	-0.000780106	481	-0.000847414		-11.6735	0.00031492	-11.6735	0.00028558	-11.6735	0.000155856
							481.417	2.92949e-05	483.1	-0.000780217	481.32	-0.00084767		-11.4796	0.000315863	-11.4796	0.000286585	-11.4796	0.000157961
							482.265	2.91411e-05	483.139	-0.000780223	482.157	-0.000848339		-11.2857	0.000316811	-11.2857	0.000287592	-11.2857	0.000160085
							483.1	2.89907e-05	483.974	-0.000780338	482.994	-0.000849005		-11.0918	0.000317765	-11.0918	0.000288603	-11.0918	0.000162227
							483.114	2.89883e-05	484.809	-0.000780453	483.1	-0.000849089		-10.8979	0.000318723	-10.8979	0.000289616	-10.8979	0.000164388
							483.962	2.88365e-05	485.1	-0.000780493	483.831	-0.000849669		-10.704	0.000319687	-10.704	0.000290632	-10.704	0.000166568
							484.81	2.86856e-05	485.644	-0.000780566	484.668	-0.00085033		-10.5101	0.000320657	-10.5101	0.000291651	-10.5101	0.000168768
							485.1	2.86342e-05	486.479	-0.000780679	485.1	-0.000850669		-10.3162	0.000321631	-10.3162	0.000292673	-10.3162	0.000170988
							485.658	2.85357e-05	487.1	-0.000780762	485.506	-0.000850988		-10.1223	0.000322611	-10.1223	0.000293698	-10.1223	0.000173227
							486.506	2.83868e-05	487.314	-0.000780791	486.343	-0.000851643		-9.92843	0.000323597	-9.92843	0.000294725	-9.92843	0.000175486
							487.1	2.8283e-05	488.149	-0.000780901	487.1	-0.000852234		-9.73453	0.000324587	-9.73453	0.000295756	-9.73453	0.000177765
							487.354	2.82388e-05	488.984	-0.000781011	487.18	-0.000852296		-9.54064	0.000325584	-9.54064	0.000296789	-9.54064	0.000180064
							488.202	2.80918e-05	489.2	-0.000781039	488.017	-0.000852947		-9.34675	0.000326585	-9.34675	0.000297825	-9.34675	0.000182384
							489.05	2.79457e-05	489.819	-0.00078112	488.854	-0.000853595		-9.15285	0.000327593	-9.15285	0.000298864	-9.15285	0.000184725
							489.2	2.79199e-05	490.654	-0.000781228	489.2	-0.000853862		-8.95896	0.000328606	-8.95896	0.000299906	-8.95896	0.000187087
							489.898	2.78005e-05	491.2	-0.000781298	489.691	-0.00085424		-8.76507	0.000329624	-8.76507	0.000300951	-8.76507	0.00018947
							490.746	2.76563e-05	491.489	-0.000781335	490.528	-0.000854883		-8.57117	0.000330648	-8.57117	0.000301999	-8.57117	0.000191874
							491.2	2.75794e-05	492.324	-0.000781441	491.2	-0.000855397		-8.37728	0.000331678	-8.37728	0.000303049	-8.37728	0.0001943
							491.594	2.75129e-05	493.159	-0.000781546	491.365	-0.000855523		-8.18338	0.000332714	-8.18338	0.000304103	-8.18338	0.000196748
							492.442	2.73705e-05	493.2	-0.000781551	492.203	-0.00085616		-7.98949	0.000333755	-7.98949	0.00030516	-7.98949	0.000199217
							493.2	2.7244e-05	493.994	-0.00078165	493.04	-0.000856796		-7.7956	0.000334802	-7.7956	0.000306219	-7.7956	0.000201709
							493.29	2.7229e-05	494.829	-0.000781753	493.2	-0.000856917		-7.6017	0.000335855	-7.6017	0.000307282	-7.6017	0.000204223
							494.138	2.70884e-05	495.3	-0.000781811	493.877	-0.000857428		-7.40781	0.000336913	-7.40781	0.000308347	-7.40781	0.00020676
							494.986	2.69487e-05	495.664	-0.000781856	494.714	-0.000858058		-7.21391	0.000337978	-7.21391	0.000309415	-7.21391	0.00020932
							495.3	2.68973e-05	496.499	-0.000781957	495.3	-0.000858498		-7.02002	0.000339048	-7.02002	0.000310487	-7.02002	0.000211903
							495.834	2.68099e-05	497.3	-0.000782054	495.551	-0.000858686		-6.82613	0.000340124	-6.82613	0.000311561	-6.82613	0.000214509
							496.682	2.6672e-05	497.334	-0.000782058	496.388	-0.000859311		-6.63223	0.000341207	-6.63223	0.000312639	-6.63223	0.000217139
							497.3	2.65721e-05	498.169	-0.000782158	497.225	-0.000859934		-6.43834	0.000342295	-6.43834	0.000313719	-6.43834	0.000219793
							497.53	2.6535e-05	499.004	-0.000782257	497.3	-0.000859989		-6.24444	0.000343389	-6.24444	0.000314803	-6.24444	0.00022247
							498.378	2.63988e-05	499.3	-0.000782291	498.063	-0.000860554		-6.05055	0.000344489	-6.05055	0.000315889	-6.05055	0.000225172
							499.226	2.62635e-05	499.839	-0.000782355	498.9	-0.000861171		-5.85666	0.000345596	-5.85666	0.000316978	-5.85666	0.000227898
							499.3	2.62518e-05	500.674	-0.000782452	499.3	-0.000861466		-5.66276	0.000346708	-5.66276	0.000318071	-5.66276	0.00023065
							500.074	2.61291e-05	501.4	-0.000782536	499.737	-0.000861787		-5.46887	0.000347827	-5.46887	0.000319167	-5.46887	0.000233426
							500.923	2.59955e-05	501.509	-0.000782548	500.574	-0.000862399		-5.27497	0.000348952	-5.27497	0.000320265	-5.27497	0.000236227
							501.4	2.59207e-05	502.344	-0.000782644	501.4	-0.000863002		-5.08108	0.000350083	-5.08108	0.000321367	-5.08108	0.000239054
							501.771	2.58628e-05	503.179	-0.000782738	501.411	-0.00086301		-4.88719	0.000351221	-4.88719	0.000322472	-4.88719	0.000241907
							502.619	2.57309e-05	503.4	-0.000782763	502.248	-0.000863618		-4.69329	0.000352365	-4.69329	0.00032358	-4.69329	0.000244785
							503.4	2.56101e-05	504.015	-0.000782832	503.085	-0.000864223		-4.4994	0.000353515	-4.4994	0.00032469	-4.4994	0.00024769
							503.467	2.55999e-05	504.85	-0.000782925	503.4	-0.00086445		-4.30551	0.000354671	-4.30551	0.000325805	-4.30551	0.000250622
							504.315	2.54697e-05	505.5	-0.000782997	503.923	-0.000864826		-4.11161	0.000355834	-4.11161	0.000326922	-4.11161	0.00025358
							505.163	2.53403e-05	505.685	-0.000783018	504.76	-0.000865427		-3.91772	0.000357003	-3.91772	0.000328042	-3.91772	0.000256565
							505.5	2.52891e-05	506.52	-0.000783109	505.5	-0.000865956		-3.72382	0.000358179	-3.72382	0.000329165	-3.72382	0.000259578
							506.011	2.52118e-05	507.355	-0.0007832	505.597	-0.000866025		-3.52993	0.000359362	-3.52993	0.000330292	-3.52993	0.000262618
							506.859	2.5084e-05	507.5	-0.000783215	506.434	-0.000866621		-3.33604	0.000360551	-3.33604	0.000331422	-3.33604	0.000265686
							507.5	2.4988e-05	508.19	-0.00078329	507.271	-0.000867215		-3.14214	0.000361746	-3.14214	0.000332555	-3.14214	0.000268782
							507.707	2.49571e-05	509.025	-0.000783379	507.5	-0.000867377		-2.94825	0.000362949	-2.94825	0.000333691	-2.94825	0.000271907
							508.555	2.4831e-05	509.5	-0.000783429	508.108	-0.000867806		-2.75435	0.000364158	-2.75435	0.00033483	-2.75435	0.000275061
							509.403	2.47057e-05	509.86	-0.000783467	508.945	-0.000868395		-2.56046	0.000365373	-2.56046	0.000335972	-2.56046	0.000278243
							509.5	2.46915e-05	510.695	-0.000783555	509.5	-0.000868784		-2.36657	0.000366596	-2.36657	0.000337118	-2.36657	0.000281455
							510.251	2.45812e-05	511.53	-0.000783642	509.782	-0.000868982		-2.17267	0.000367825	-2.17267	0.000338267	-2.17267	0.000284696
							511.099	2.44576e-05	511.6	-0.000783649	510.62	-0.000869566		-1.97878	0.000369061	-1.97878	0.000339418	-1.97878	0.000287967
							511.6	2.43849e-05	512.365	-0.000783728	511.457	-0.000870148		-1.78488	0.000370304	-1.78488	0.000340574	-1.78488	0.000291269
							511.947	2.43346e-05	513.2	-0.000783813	511.6	-0.000870247		-1.59099	0.000371554	-1.59099	0.000341732	-1.59099	0.000294601
							512.795	2.42125e-05	513.6	-0.000783854	512.294	-0.000870727		-1.3971	0.00037281	-1.3971	0.000342894	-1.3971	0.000297963
							513.6	2.40973e-05	514.035	-0.000783898	513.131	-0.000871305		-1.2032	0.000374074	-1.2032	0.000344059	-1.2032	0.000301357
							513.643	2.40912e-05	514.87	-0.000783982	513.6	-0.000871627		-1.00931	0.000375345	-1.00931	0.000345227	-1.00931	0.000304783
							514.491	2.39706e-05	515.6	-0.000784054	513.968	-0.00087188		-0.81542	0.000376623	-0.81542	0.000346398	-0.81542	0.00030824
							515.339	2.38508e-05	515.705	-0.000784065	514.805	-0.000872452		-0.62152	0.000377908	-0.62152	0.000347573	-0.62152	0.000311729
							515.6	2.38141e-05	516.54	-0.000784147	515.6	-0.000872994		-0.42763	0.0003792	-0.42763	0.000348751	-0.42763	0.00031525
							516.187	2.37318e-05	517.375	-0.000784229	515.642	-0.000873023		-0.23373	0.000380499	-0.23373	0.000349932	-0.23373	0.000318804
							517.035	2.36135e-05	517.7	-0.00078426	516.48	-0.000873591		-0.03984	0.000381806	-0.03984	0.000351117	-0.03984	0.000322391
							517.7	2.35213e-05	518.21	-0.00078431	517.317	-0.000874157		0.15405	0.00038312	0.15405	0.000352305	0.15405	0.000326012
							517.883	2.3496e-05	519.045	-0.00078439	517.7	-0.000874415		0.34795	0.000384441	0.34795	0.000353496	0.34795	0.000329666
							518.732	2.33792e-05	519.7	-0.000784453	518.154	-0.000874721		0.54184	0.00038577	0.54184	0.000354691	0.54184	0.000333355
							519.58	2.32632e-05	519.88	-0.00078447	518.991	-0.000875282		0.73574	0.000387106	0.73574	0.000355888	0.73574	0.000337077
							519.7	2.32468e-05	520.715	-0.000784549	519.7	-0.000875756		0.92963	0.000388449	0.92963	0.00035709	0.92963	0.000340835
							520.428	2.31479e-05	521.55	-0.000784627	519.828	-0.000875841		1.12352	0.0003898	1.12352	0.000358294	1.12352	0.000344627
							521.276	2.30333e-05	521.7	-0.000784641	520.665	-0.000876398		1.31742	0.000391158	1.31742	0.000359502	1.31742	0.000348455
							521.7	2.29763e-05	522.385	-0.000784705	521.502	-0.000876953		1.51131	0.000392525	1.51131	0.000360714	1.51131	0.000352319
							522.124	2.29195e-05	523.22	-0.000784782	521.7	-0.000877084		1.70521	0.000393898	1.70521	0.000361928	1.70521	0.000356219
							522.972	2.28064e-05	523.8	-0.000784835	522.34	-0.000877506		1.8991	0.00039528	1.8991	0.000363146	1.8991	0.000360156
							523.8	2.26967e-05	524.055	-0.000784858	523.177	-0.000878056		2.09299	0.000396669	2.09299	0.000364368	2.09299	0.000364129
							523.82	2.2694e-05	524.89	-0.000784933	523.8	-0.000878465		2.28689	0.000398065	2.28689	0.000365593	2.28689	0.00036814
							524.668	2.25824e-05	525.725	-0.000785008	524.014	-0.000878605		2.48078	0.00039947	2.48078	0.000366821	2.48078	0.000372188
							525.516	2.24714e-05	525.8	-0.000785015	524.851	-0.000879151		2.67467	0.000400882	2.67467	0.000368053	2.67467	0.000376275
							525.8	2.24344e-05	526.56	-0.000785083	525.688	-0.000879695		2.86857	0.000402303	2.86857	0.000369288	2.86857	0.000380399
							526.364	2.23612e-05	527.395	-0.000785156	525.8	-0.000879767		3.06246	0.000403731	3.06246	0.000370527	3.06246	0.000384563
							527.212	2.22517e-05	527.8	-0.000785192	526.525	-0.000880236		3.25636	0.000405167	3.25636	0.000371769	3.25636	0.000388766
							527.8	2.21762e-05	528.231	-0.000785229	527.362	-0.000880776		3.45025	0.000406612	3.45025	0.000373015	3.45025	0.000393008
							528.06	2.21429e-05	529.066	-0.000785302	527.8	-0.000881057		3.64414	0.000408064	3.64414	0.000374264	3.64414	0.000397291
							528.908	2.20347e-05	529.9	-0.000785373	528.199	-0.000881313		3.83804	0.000409524	3.83804	0.000375517	3.83804	0.000401614
							529.756	2.19273e-05	529.901	-0.000785373	529.9	-0.000882398		4.03193	0.000410993	4.03193	0.000376773	4.03193	0.000405978
							529.9	2.19091e-05	531.9	-0.000785543	531.9	-0.000883664		4.22583	0.00041247	4.22583	0.000378032	4.22583	0.000410383
							530.604	2.18205e-05	533.9	-0.000785709	533.9	-0.000884917		4.41972	0.000413955	4.41972	0.000379296	4.41972	0.000414829
							531.452	2.17144e-05	536	-0.000785879	536	-0.00088622		4.61361	0.000415448	4.61361	0.000380562	4.61361	0.000419318
							531.9	2.16587e-05	538	-0.000786038	538	-0.000887449		4.80751	0.00041695	4.80751	0.000381832	4.80751	0.000423849
							532.3	2.1609e-05	540.1	-0.000786202	540.1	-0.000888727		5.0014	0.00041846	5.0014	0.000383106	5.0014	0.000428424
							533.148	2.15043e-05	542.1	-0.000786354	542.1	-0.000889932		5.1953	0.000419979	5.1953	0.000384384	5.1953	0.000433041
							533.9	2.1412e-05	544.1	-0.000786503	544.1	-0.000891126		5.38919	0.000421506	5.38919	0.000385665	5.38919	0.000437703
							533.996	2.14002e-05	546.2	-0.000786657	546.2	-0.000892368		5.58308	0.000423042	5.58308	0.000386949	5.58308	0.000442409
							534.844	2.12968e-05	548.2	-0.0007868	548.2	-0.000893539		5.77698	0.000424586	5.77698	0.000388237	5.77698	0.000447159
							535.692	2.11941e-05	550.2	-0.00078694	550.2	-0.000894698		5.97087	0.000426139	5.97087	0.000389529	5.97087	0.000451955
							536	2.1157e-05	552.3	-0.000787084	552.3	-0.000895904		6.16476	0.000427701	6.16476	0.000390824	6.16476	0.000456796
							536.541	2.1092e-05	554.3	-0.000787218	554.3	-0.000897042		6.35866	0.000429271	6.35866	0.000392123	6.35866	0.000461684
							537.389	2.09906e-05	556.3	-0.000787349	556.3	-0.000898169		6.55255	0.00043085	6.55255	0.000393426	6.55255	0.000466618
							538	2.09179e-05	558.4	-0.000787484	558.4	-0.00089934		6.74645	0.000432438	6.74645	0.000394732	6.74645	0.000471599
							538.237	2.08898e-05	560.4	-0.00078761	560.4	-0.000900445		6.94034	0.000434035	6.94034	0.000396042	6.94034	0.000476628
							539.085	2.07897e-05	562.5	-0.00078774	562.5	-0.000901594		7.13423	0.000435641	7.13423	0.000397355	7.13423	0.000481705
							539.933	2.06902e-05	564.5	-0.000787861	564.5	-0.000902678		7.32813	0.000437256	7.32813	0.000398673	7.32813	0.00048683
							540.1	2.06706e-05	566.5	-0.000787979	566.5	-0.000903752		7.52202	0.00043888	7.52202	0.000399993	7.52202	0.000492005
							540.781	2.05913e-05	568.6	-0.0007881	568.6	-0.000904868		7.71592	0.000440513	7.71592	0.000401318	7.71592	0.000497229
							541.629	2.04931e-05	570.6	-0.000788214	570.6	-0.000905921		7.90981	0.000442156	7.90981	0.000402646	7.90981	0.000502503
							542.1	2.04388e-05	572.6	-0.000788325	572.6	-0.000906963		8.1037	0.000443807	8.1037	0.000403978	8.1037	0.000507828
							542.477	2.03955e-05	574.7	-0.000788439	574.7	-0.000908048		8.2976	0.000445468	8.2976	0.000405314	8.2976	0.000513204
							543.325	2.02985e-05	576.7	-0.000788545	576.7	-0.00090907		8.49149	0.000447138	8.49149	0.000406654	8.49149	0.000518631
							544.1	2.02104e-05	578.7	-0.000788649	578.7	-0.000910083		8.68539	0.000448817	8.68539	0.000407997	8.68539	0.000524111
							544.173	2.02021e-05	580.8	-0.000788757	580.8	-0.000911137		8.87928	0.000450506	8.87928	0.000409344	8.87928	0.000529643
							545.021	2.01063e-05	582.8	-0.000788856	582.8	-0.00091213		9.07317	0.000452204	9.07317	0.000410695	9.07317	0.000535228
							545.869	2.00112e-05	584.9	-0.000788959	584.9	-0.000913163		9.26707	0.000453912	9.26707	0.000412049	9.26707	0.000540868
							546.2	1.99742e-05	586.9	-0.000789055	586.9	-0.000914138		9.46096	0.00045563	9.46096	0.000413408	9.46096	0.000546561
							546.717	1.99167e-05	588.9	-0.000789148	588.9	-0.000915103		9.65485	0.000457357	9.65485	0.00041477	9.65485	0.00055231
							547.565	1.98227e-05	591	-0.000789245	591	-0.000916107		9.84875	0.000459094	9.84875	0.000416136	9.84875	0.000558114
							548.2	1.97528e-05	593	-0.000789335	593	-0.000917053		10.0426	0.00046084	10.0426	0.000417506	10.0426	0.000563974
							548.413	1.97294e-05	595	-0.000789423	595	-0.000917991		10.2365	0.000462597	10.2365	0.000418879	10.2365	0.000569891
							549.261	1.96367e-05	597.1	-0.000789513	597.1	-0.000918966		10.4304	0.000464363	10.4304	0.000420257	10.4304	0.000575865
							550.109	1.95445e-05	599.1	-0.000789597	599.1	-0.000919885		10.6243	0.000466139	10.6243	0.000421638	10.6243	0.000581896
							550.2	1.95347e-05	601.1	-0.00078968	601.1	-0.000920796		10.8182	0.000467925	10.8182	0.000423023	10.8182	0.000587986
							550.957	1.9453e-05	603.2	-0.000789765	603.2	-0.000921743		11.0121	0.000469722	11.0121	0.000424412	11.0121	0.000594136
							551.805	1.9362e-05	605.2	-0.000789844	605.2	-0.000922636		11.206	0.000471528	11.206	0.000425805	11.206	0.000600344
							552.3	1.93092e-05	607.3	-0.000789925	607.3	-0.000923565		11.3999	0.000473344	11.3999	0.000427202	11.3999	0.000606613
							552.653	1.92716e-05	609.3	-0.000790001	609.3	-0.000924441		11.5938	0.000475171	11.5938	0.000428603	11.5938	0.000612943
							553.501	1.91818e-05	611.3	-0.000790075	611.3	-0.000925309		11.7877	0.000477008	11.7877	0.000430008	11.7877	0.000619334
							554.3	1.90978e-05	613.4	-0.000790152	613.4	-0.000926211		11.9816	0.000478856	11.9816	0.000431416	11.9816	0.000625788
							554.35	1.90926e-05	615.4	-0.000790223	615.4	-0.000927062		12.1755	0.000480713	12.1755	0.000432829	12.1755	0.000632304
							555.198	1.90039e-05	617.4	-0.000790293	617.4	-0.000927905		12.3694	0.000482582	12.3694	0.000434245	12.3694	0.000638884
							556.046	1.89158e-05	619.5	-0.000790364	619.5	-0.000928782		12.5633	0.00048446	12.5633	0.000435666	12.5633	0.000645528
							556.3	1.88895e-05	621.5	-0.000790431	621.5	-0.000929609		12.7572	0.00048635	12.7572	0.00043709	12.7572	0.000652236
							556.894	1.88282e-05	623.5	-0.000790496	623.5	-0.000930428		12.9511	0.00048825	12.9511	0.000438519	12.9511	0.00065901
							557.742	1.87413e-05	625.6	-0.000790564	625.6	-0.000931279		13.1449	0.00049016	13.1449	0.000439951	13.1449	0.00066585
							558.4	1.86741e-05	627.6	-0.000790626	627.6	-0.000932082		13.3388	0.000492082	13.3388	0.000441388	13.3388	0.000672757
							558.59	1.86548e-05	629.6	-0.000790688	629.6	-0.000932878		13.5327	0.000494014	13.5327	0.000442828	13.5327	0.000679731
							559.438	1.8569e-05	631.7	-0.000790751	631.7	-0.000933705		13.7266	0.000495957	13.7266	0.000444273	13.7266	0.000686774
							560.286	1.84836e-05	633.7	-0.00079081	633.7	-0.000934485		13.9205	0.000497911	13.9205	0.000445721	13.9205	0.000693885
							560.4	1.84722e-05	635.8	-0.00079087	635.8	-0.000935296		14.1144	0.000499876	14.1144	0.000447174	14.1144	0.000701066
							561.134	1.83988e-05	637.8	-0.000790927	637.8	-0.000936062		14.3083	0.000501853	14.3083	0.000448631	14.3083	0.000708318
							561.982	1.83146e-05	639.8	-0.000790982	639.8	-0.00093682		14.5022	0.00050384	14.5022	0.000450092	14.5022	0.00071564
							562.5	1.82634e-05	641.9	-0.000791039	641.9	-0.000937608		14.6961	0.000505839	14.6961	0.000451556	14.6961	0.000723035
							562.83	1.82309e-05	643.9	-0.000791092	643.9	-0.000938351		14.89	0.000507849	14.89	0.000453025	14.89	0.000730501
							563.678	1.81477e-05	645.9	-0.000791144	645.9	-0.000939087		15.0839	0.00050987	15.0839	0.000454499	15.0839	0.000738042
							564.5	1.80676e-05	648	-0.000791197	648	-0.000939853		15.2778	0.000511902	15.2778	0.000455976	15.2778	0.000745656
							564.526	1.80651e-05	650	-0.000791247	650	-0.000940575		15.4717	0.000513946	15.4717	0.000457457	15.4717	0.000753345
							565.374	1.7983e-05	652	-0.000791295	652	-0.00094129		15.6656	0.000516002	15.6656	0.000458943	15.6656	0.00076111
							566.222	1.79014e-05	654.1	-0.000791345	654.1	-0.000942034		15.8595	0.000518069	15.8595	0.000460432	15.8595	0.000768951
							566.5	1.78748e-05	656.1	-0.000791392	656.1	-0.000942736		16.0533	0.000520148	16.0533	0.000461926	16.0533	0.00077687
							567.07	1.78203e-05	658.1	-0.000791438	658.1	-0.00094343		16.2473	0.000522239	16.2473	0.000463424	16.2473	0.000784866
							567.918	1.77398e-05	660.2	-0.000791485	660.2	-0.000944153		16.4411	0.000524341	16.4411	0.000464927	16.4411	0.000792942
							568.6	1.76754e-05	662.2	-0.000791528	662.2	-0.000944834		16.635	0.000526456	16.635	0.000466433	16.635	0.000801097
							568.766	1.76597e-05	664.3	-0.000791573	664.3	-0.000945543		16.8289	0.000528582	16.8289	0.000467944	16.8289	0.000809333
							570.6	1.74884e-05	666.3	-0.000791615	666.3	-0.000946211		17.0228	0.00053072	17.0228	0.000469459	17.0228	0.00081765
							572.6	1.73042e-05	668.3	-0.000791656	668.3	-0.000946873		17.2167	0.000532871	17.2167	0.000470978	17.2167	0.000826049
							574.7	1.71138e-05	670.4	-0.000791699	670.4	-0.000947562		17.4106	0.000535033	17.4106	0.000472501	17.4106	0.000834532
							576.7	1.69353e-05	672.4	-0.000791738	672.4	-0.000948211		17.6045	0.000537208	17.6045	0.000474029	17.6045	0.000843098
							578.7	1.67594e-05	674.4	-0.000791777	674.4	-0.000948854		17.7984	0.000539395	17.7984	0.000475561	17.7984	0.000851749
							580.8	1.65775e-05	676.5	-0.000791816	676.5	-0.000949523		17.9923	0.000541595	17.9923	0.000477097	17.9923	0.000860486
							582.8	1.6407e-05	678.5	-0.000791853	678.5	-0.000950153		18.1862	0.000543807	18.1862	0.000478638	18.1862	0.00086931
							584.9	1.62307e-05	680.5	-0.000791889	680.5	-0.000950778		18.3801	0.000546031	18.3801	0.000480183	18.3801	0.000878221
							586.9	1.60654e-05	682.6	-0.000791927	682.6	-0.000951428		18.574	0.000548268	18.574	0.000481732	18.574	0.000887221
							588.9	1.59025e-05	684.6	-0.000791961	684.6	-0.00095204		18.7679	0.000550518	18.7679	0.000483286	18.7679	0.00089631
							591	1.57342e-05	686.6	-0.000791995	686.6	-0.000952647		18.9618	0.00055278	18.9618	0.000484844	18.9618	0.000905489
							593	1.55763e-05	688.7	-0.00079203	688.7	-0.000953278		19.1557	0.000555056	19.1557	0.000486406	19.1557	0.00091476
							595	1.54208e-05	690.7	-0.000792063	690.7	-0.000953874		19.3496	0.000557344	19.3496	0.000487973	19.3496	0.000924122
							597.1	1.526e-05	692.7	-0.000792095	692.7	-0.000954463		19.5434	0.000559645	19.5434	0.000489544	19.5434	0.000933579
							599.1	1.51092e-05	694.8	-0.000792128	694.8	-0.000955076		19.7373	0.000561959	19.7373	0.000491119	19.7373	0.000943129
							601.1	1.49607e-05	696.8	-0.000792158	696.8	-0.000955654		19.9312	0.000564286	19.9312	0.000492699	19.9312	0.000952775
							603.2	1.48071e-05	698.8	-0.000792188	698.8	-0.000956227		20.1251	0.000566627	20.1251	0.000494283	20.1251	0.000962516
							605.2	1.46631e-05	700.9	-0.000792219	700.9	-0.000956823		20.319	0.00056898	20.319	0.000495872	20.319	0.000972355
							607.3	1.45143e-05	702.9	-0.000792247	702.9	-0.000957384		20.5129	0.000571347	20.5129	0.000497465	20.5129	0.000982292
							609.3	1.43747e-05	704.9	-0.000792276	704.9	-0.000957941		20.7068	0.000573728	20.7068	0.000499063	20.7068	0.000992329
							611.3	1.42371e-05	707	-0.000792304	707	-0.000958519		20.9007	0.000576122	20.9007	0.000500665	20.9007	0.001
							613.4	1.4095e-05	709	-0.000792331	709	-0.000959065		21.0946	0.000578529	21.0946	0.000502272	21.0946	0.00101
							615.4	1.39616e-05	711	-0.000792358	711	-0.000959606		21.2885	0.00058095	21.2885	0.000503883	21.2885	0.00102
							617.4	1.38303e-05	713.1	-0.000792385	713.1	-0.000960168		21.4824	0.000583385	21.4824	0.000505499	21.4824	0.00103
							619.5	1.36945e-05	715.1	-0.00079241	715.1	-0.000960698		21.6763	0.000585834	21.6763	0.000507119	21.6763	0.00104
							621.5	1.35672e-05	717.1	-0.000792435	717.1	-0.000961223		21.8702	0.000588297	21.8702	0.000508744	21.8702	0.00105
							623.5	1.34418e-05	719.2	-0.00079246	719.2	-0.000961769		22.0641	0.000590773	22.0641	0.000510373	22.0641	0.00107
							625.6	1.33121e-05	721.2	-0.000792484	721.2	-0.000962284		22.258	0.000593264	22.258	0.000512007	22.258	0.00108
							627.6	1.31906e-05	723.2	-0.000792507	723.2	-0.000962794		22.4519	0.000595769	22.4519	0.000513645	22.4519	0.00109
							629.6	1.30708e-05	725.3	-0.000792531	725.3	-0.000963324		22.6457	0.000598288	22.6457	0.000515289	22.6457	0.0011
							631.7	1.2947e-05	727.3	-0.000792554	727.3	-0.000963824		22.8396	0.000600821	22.8396	0.000516936	22.8396	0.00111
							633.7	1.28308e-05	729.3	-0.000792575	729.3	-0.00096432		23.0335	0.000603369	23.0335	0.000518589	23.0335	0.00112
							635.8	1.27108e-05	731.4	-0.000792598	731.4	-0.000964835		23.2274	0.000605931	23.2274	0.000520246	23.2274	0.00113
							637.8	1.25982e-05	733.4	-0.000792619	733.4	-0.000965321		23.4213	0.000608507	23.4213	0.000521907	23.4213	0.00114
							639.8	1.24873e-05	735.4	-0.000792639	735.4	-0.000965803		23.6152	0.000611099	23.6152	0.000523573	23.6152	0.00116
							641.9	1.23727e-05	737.5	-0.00079266	737.5	-0.000966303		23.8091	0.000613705	23.8091	0.000525244	23.8091	0.00117
							643.9	1.22652e-05	739.5	-0.00079268	739.5	-0.000966775		24.003	0.000616326	24.003	0.00052692	24.003	0.00118
							645.9	1.21593e-05	741.5	-0.000792699	741.5	-0.000967243		24.1969	0.000618962	24.1969	0.0005286	24.1969	0.00119
							648	1.20498e-05	743.6	-0.000792719	743.6	-0.000967729		24.3908	0.000621612	24.3908	0.000530285	24.3908	0.0012
							650	1.19471e-05	745.6	-0.000792737	745.6	-0.000968188		24.5847	0.000624278	24.5847	0.000531975	24.5847	0.00122
							652	1.1846e-05	747.6	-0.000792755	747.6	-0.000968642		24.7786	0.000626959	24.7786	0.00053367	24.7786	0.00123
							654.1	1.17414e-05	749.6	-0.000792773	749.6	-0.000969092		24.9725	0.000629655	24.9725	0.000535369	24.9725	0.00124
							656.1	1.16433e-05	751.7	-0.000792791	751.7	-0.00096956		25.1664	0.000632367	25.1664	0.000537073	25.1664	0.00125
							658.1	1.15468e-05	753.7	-0.000792808	753.7	-0.000970001		25.3603	0.000635094	25.3603	0.000538782	25.3603	0.00127
							660.2	1.14469e-05	755.7	-0.000792825	755.7	-0.000970438		25.5541	0.000637837	25.5541	0.000540495	25.5541	0.00128
							662.2	1.13533e-05	757.8	-0.000792842	757.8	-0.000970893		25.748	0.000640595	25.748	0.000542214	25.748	0.00129
							664.3	1.12564e-05	759.8	-0.000792858	759.8	-0.000971322		25.9419	0.000643369	25.9419	0.000543937	25.9419	0.0013
							666.3	1.11657e-05	761.8	-0.000792873	761.8	-0.000971746		26.1358	0.000646158	26.1358	0.000545665	26.1358	0.00132
							668.3	1.10762e-05	763.9	-0.000792889	763.9	-0.000972188		26.3297	0.000648964	26.3297	0.000547398	26.3297	0.00133
							670.4	1.09838e-05	765.9	-0.000792904	765.9	-0.000972604		26.5236	0.000651785	26.5236	0.000549136	26.5236	0.00135
							672.4	1.08971e-05	767.9	-0.000792919	767.9	-0.000973017		26.7175	0.000654623	26.7175	0.000550879	26.7175	0.00136
							674.4	1.08117e-05	769.9	-0.000792933	769.9	-0.000973425		26.9114	0.000657477	26.9114	0.000552626	26.9114	0.00137
							676.5	1.07234e-05	772	-0.000792948	772	-0.00097385		27.1053	0.000660347	27.1053	0.000554379	27.1053	0.00139
							678.5	1.06406e-05	774	-0.000792961	774	-0.000974251		27.2992	0.000663233	27.2992	0.000556136	27.2992	0.0014
							680.5	1.0559e-05	776	-0.000792975	776	-0.000974648		27.4931	0.000666136	27.4931	0.000557898	27.4931	0.00142
							682.6	1.04747e-05	778.1	-0.000792989	778.1	-0.000975061		27.687	0.000669055	27.687	0.000559666	27.687	0.00143
							684.6	1.03956e-05	780.1	-0.000793002	780.1	-0.00097545		27.8809	0.000671991	27.8809	0.000561438	27.8809	0.00144
							686.6	1.03178e-05	782.1	-0.000793014	782.1	-0.000975836		28.0748	0.000674944	28.0748	0.000563215	28.0748	0.00146
							688.7	1.02372e-05	784.1	-0.000793026	784.1	-0.000976218		28.2687	0.000677913	28.2687	0.000564997	28.2687	0.00147
							690.7	1.01617e-05	786.2	-0.000793039	786.2	-0.000976615		28.4626	0.0006809	28.4626	0.000566785	28.4626	0.00149
							692.7	1.00873e-05	788.2	-0.000793051	788.2	-0.00097699		28.6565	0.000683903	28.6565	0.000568577	28.6565	0.0015
							694.8	1.00104e-05	790.2	-0.000793063	790.2	-0.000977361		28.8503	0.000686924	28.8503	0.000570374	28.8503	0.00152
							696.8	9.93832e-06	792.2	-0.000793074	792.2	-0.000977728		29.0442	0.000689962	29.0442	0.000572176	29.0442	0.00153
							698.8	9.86728e-06	794.3	-0.000793086	794.3	-0.000978111		29.2381	0.000693017	29.2381	0.000573984	29.2381	0.00155
							700.9	9.79384e-06	796.3	-0.000793096	796.3	-0.000978471		29.432	0.00069609	29.432	0.000575796	29.432	0.00157
							702.9	9.72497e-06	798.3	-0.000793107	798.3	-0.000978828		29.6259	0.00069918	29.6259	0.000577614	29.6259	0.00158
							704.9	9.65714e-06	800.4	-0.000793118	800.4	-0.000979199		29.8198	0.000702288	29.8198	0.000579436	29.8198	0.0016
							707	9.587e-06	802.4	-0.000793128	802.4	-0.00097955		30.0137	0.000705413	30.0137	0.000581264	30.0137	0.00161
							709	9.52123e-06	804.4	-0.000793138	804.4	-0.000979897		30.2076	0.000708557	30.2076	0.000583097	30.2076	0.00163
							711	9.45645e-06	806.4	-0.000793148	806.4	-0.00098024		30.4015	0.000711718	30.4015	0.000584935	30.4015	0.00165
							713.1	9.38947e-06	808.5	-0.000793158	808.5	-0.000980597		30.5954	0.000714898	30.5954	0.000586778	30.5954	0.00166
							715.1	9.32666e-06	810.5	-0.000793168	810.5	-0.000980934		30.7893	0.000718095	30.7893	0.000588627	30.7893	0.00168
							717.1	9.26479e-06	812.5	-0.000793177	812.5	-0.000981268		30.9832	0.000721311	30.9832	0.00059048	30.9832	0.0017
							719.2	9.20083e-06	814.5	-0.000793186	814.5	-0.000981599		31.1771	0.000724545	31.1771	0.000592339	31.1771	0.00172
							721.2	9.14085e-06	816.5	-0.000793195	816.5	-0.000981926		31.371	0.000727798	31.371	0.000594203	31.371	0.00173
							723.2	9.08176e-06	818.6	-0.000793204	818.6	-0.000982267		31.5649	0.000731069	31.5649	0.000596072	31.5649	0.00175
							725.3	9.02068e-06	820.6	-0.000793212	820.6	-0.000982588		31.7588	0.000734359	31.7588	0.000597947	31.7588	0.00177
							727.3	8.9634e-06	822.6	-0.00079322	822.6	-0.000982906		31.9526	0.000737668	31.9526	0.000599827	31.9526	0.00179
							729.3	8.90697e-06	824.6	-0.000793229	824.6	-0.000983222		32.1465	0.000740996	32.1465	0.000601712	32.1465	0.0018
							731.4	8.84864e-06	826.7	-0.000793237	826.7	-0.000983549		32.3404	0.000744343	32.3404	0.000603602	32.3404	0.00182
							733.4	8.79393e-06	828.7	-0.000793245	828.7	-0.000983858		32.5343	0.000747708	32.5343	0.000605498	32.5343	0.00184
							735.4	8.74005e-06	830.7	-0.000793252	830.7	-0.000984164		32.7282	0.000751094	32.7282	0.000607399	32.7282	0.00186
							737.5	8.68434e-06	832.7	-0.00079326	832.7	-0.000984468		32.9221	0.000754498	32.9221	0.000609305	32.9221	0.00188
							739.5	8.63209e-06	834.8	-0.000793267	834.8	-0.000984783		33.116	0.000757922	33.116	0.000611217	33.116	0.0019
							741.5	8.58063e-06	836.8	-0.000793275	836.8	-0.000985081		33.3099	0.000761366	33.3099	0.000613134	33.3099	0.00192
							743.6	8.52743e-06	838.8	-0.000793281	838.8	-0.000985375		33.5038	0.000764829	33.5038	0.000615056	33.5038	0.00194
							745.6	8.47754e-06	840.8	-0.000793288	840.8	-0.000985667		33.6977	0.000768312	33.6977	0.000616984	33.6977	0.00196
							747.6	8.42839e-06	842.8	-0.000793295	842.8	-0.000985956		33.8916	0.000771815	33.8916	0.000618917	33.8916	0.00198
							749.6	8.37999e-06	844.9	-0.000793302	844.9	-0.000986257		34.0855	0.000775339	34.0855	0.000620856	34.0855	0.002
							751.7	8.32994e-06	846.9	-0.000793308	846.9	-0.00098654		34.2794	0.000778882	34.2794	0.0006228	34.2794	0.00202
							753.7	8.28301e-06	848.9	-0.000793315	848.9	-0.000986821		34.4733	0.000782446	34.4733	0.00062475	34.4733	0.00204
							755.7	8.23678e-06	850.9	-0.000793321	850.9	-0.000987099		34.6672	0.00078603	34.6672	0.000626705	34.6672	0.00206
							757.8	8.18899e-06	852.9	-0.000793327	852.9	-0.000987375		34.8611	0.000789634	34.8611	0.000628666	34.8611	0.00208
							759.8	8.14417e-06	854.9	-0.000793333	854.9	-0.000987648		35.0549	0.000793259	35.0549	0.000630632	35.0549	0.0021
							761.8	8.10002e-06	857	-0.000793339	857	-0.000987931		35.2488	0.000796905	35.2488	0.000632603	35.2488	0.00212
							763.9	8.05437e-06	859	-0.000793345	859	-0.000988199		35.4427	0.000800572	35.4427	0.00063458	35.4427	0.00214
							765.9	8.01157e-06	861	-0.00079335	861	-0.000988464		35.6366	0.00080426	35.6366	0.000636563	35.6366	0.00217
							767.9	7.96941e-06	863	-0.000793356	863	-0.000988727		35.8305	0.000807969	35.8305	0.000638551	35.8305	0.00219
							769.9	7.92788e-06	865	-0.000793361	865	-0.000988987		36.0244	0.0008117	36.0244	0.000640545	36.0244	0.00221
							772	7.88494e-06	867	-0.000793366	867	-0.000989245		36.2183	0.000815451	36.2183	0.000642545	36.2183	0.00223
							774	7.84468e-06	869.1	-0.000793372	869.1	-0.000989513		36.4122	0.000819225	36.4122	0.00064455	36.4122	0.00226
							776	7.80502e-06	871.1	-0.000793377	871.1	-0.000989765		36.6061	0.00082302	36.6061	0.000646561	36.6061	0.00228
							880	6.38699e-06	873.1	-0.000793381	873.1	-0.000990016		36.8	0.000826836	36.8	0.000648577	36.8	0.0023
