# Supplementary material for: Direct time-resolved observation of surface-bound carbon dioxide radical anions on metallic nanocatalysts
Source: Nat Commun. 2023 Nov 6;14:7116. doi: 10.1038/s41467-023-42936-6 (PMC10628153; doi:10.1038/s41467-023-42936-6)
Supplement: Supplementary file 4 — Source Data [file 41467_2023_42936_MOESM4_ESM.zip › Source Data/Figure 3/Figure 3a.xlsx]

## Sheet: Sheet1
Figure 3a
raw data											fitting data
300.761	0.01721	315.231	0.01272	315.231	-0.0015	315.231	0.00509	315.231	-0.00223		300.761	0.01119	315.231	0.01555	315.231	0.00617	315.231	0.00862	315.231	-0.000558752
301.318	0.01647	315.787	0.01233	315.787	0.000384	315.787	0.00894	315.787	-0.00343		301.318	0.01119	315.787	0.01557	315.787	0.00624	315.787	0.00867	315.787	-0.000549585
301.874	0.01612	316.344	0.01122	316.344	0.00482	316.344	0.01157	316.344	0.000169		301.874	0.01119	316.344	0.01559	316.344	0.00632	316.344	0.00873	316.344	-0.000539797
302.431	0.00489	316.9	0.00846	316.9	0.00379	316.9	0.01309	316.9	-0.00137		302.431	0.01119	316.9	0.0156	316.9	0.00639	316.9	0.00878	316.9	-0.000529355
302.987	0.00924	317.457	0.00784	317.457	0.00104	317.457	0.01448	317.457	0.000152		302.987	0.01119	317.457	0.01561	317.457	0.00646	317.457	0.00884	317.457	-0.000518221
303.544	0.01135	318.013	0.01377	318.013	-0.000701	318.013	0.01011	318.013	-0.00198		303.544	0.01119	318.013	0.01563	318.013	0.00653	318.013	0.00889	318.013	-0.000506364
304.1	0.01823	318.57	0.02006	318.57	-0.00175	318.57	0.00642	318.57	-0.0029		304.1	0.01119	318.57	0.01564	318.57	0.0066	318.57	0.00894	318.57	-0.000493743
304.657	0.03338	319.126	0.02274	319.126	0.000828	319.126	0.00586	319.126	-0.00571		304.657	0.01119	319.126	0.01565	319.126	0.00667	319.126	0.009	319.126	-0.00048032
305.213	0.0187	319.683	0.02196	319.683	0.00532	319.683	0.00179	319.683	-0.00888		305.213	0.01119	319.683	0.01565	319.683	0.00674	319.683	0.00905	319.683	-0.000466056
305.77	0.01584	320.239	0.02091	320.239	0.0066	320.239	0.00448	320.239	-0.00425		305.77	0.01119	320.239	0.01566	320.239	0.00681	320.239	0.0091	320.239	-0.000450909
306.326	0.01226	320.796	0.02	320.796	0.01008	320.796	0.01264	320.796	-0.00197		306.326	0.01118	320.796	0.01567	320.796	0.00688	320.796	0.00915	320.796	-0.000434834
306.883	0.00507	321.352	0.02026	321.352	0.01436	321.352	0.02058	321.352	-0.00362		306.883	0.01118	321.352	0.01567	321.352	0.00695	321.352	0.0092	321.352	-0.000417794
307.439	0.00741	321.909	0.02139	321.909	0.01624	321.909	0.02213	321.909	-0.0021		307.439	0.01118	321.909	0.01568	321.909	0.00702	321.909	0.00925	321.909	-0.000399743
307.996	-0.0034	322.466	0.02408	322.466	0.01321	322.466	0.01741	322.466	0.000833		307.996	0.01117	322.466	0.01568	322.466	0.00708	322.466	0.00929	322.466	-0.000380632
308.552	0.00258	323.022	0.02329	323.022	0.00654	323.022	0.01348	323.022	0.0012		308.552	0.01117	323.022	0.01568	323.022	0.00715	323.022	0.00934	323.022	-0.000360422
309.109	0.00546	323.579	0.01936	323.579	0.00195	323.579	0.00565	323.579	0.00306		309.109	0.01116	323.579	0.01568	323.579	0.00721	323.579	0.00939	323.579	-0.000339063
309.666	0.01131	324.135	0.01352	324.135	0.000386	324.135	0.0029	324.135	-0.000921		309.666	0.01116	324.135	0.01568	324.135	0.00728	324.135	0.00943	324.135	-0.000316507
310.222	0.00842	324.692	0.01082	324.692	0.00379	324.692	0.00652	324.692	-0.00625		310.222	0.01115	324.692	0.01568	324.692	0.00734	324.692	0.00948	324.692	-0.000292708
310.779	0.01055	325.248	0.01195	325.248	0.00604	325.248	0.00781	325.248	-0.00662		310.779	0.01114	325.248	0.01567	325.248	0.0074	325.248	0.00952	325.248	-0.000267616
311.335	0.00731	325.805	0.01529	325.805	0.00847	325.805	0.00949	325.805	-0.00656		311.335	0.01114	325.805	0.01567	325.805	0.00746	325.805	0.00956	325.805	-0.000241178
311.892	0.00582	326.361	0.02108	326.361	0.01054	326.361	0.01031	326.361	-0.000461		311.892	0.01113	326.361	0.01566	326.361	0.00752	326.361	0.00961	326.361	-0.000213354
312.448	0.00721	326.918	0.02138	326.918	0.01039	326.918	0.00913	326.918	0.00232		312.448	0.01112	326.918	0.01565	326.918	0.00758	326.918	0.00965	326.918	-0.00018409
313.005	0.0105	327.474	0.01848	327.474	0.00847	327.474	0.01018	327.474	0.00108		313.005	0.01111	327.474	0.01564	327.474	0.00764	327.474	0.00969	327.474	-0.000153337
313.561	0.00254	328.031	0.01365	328.031	0.00568	328.031	0.00934	328.031	-0.00429		313.561	0.0111	328.031	0.01564	328.031	0.0077	328.031	0.00972	328.031	-0.000121045
314.118	-0.00101	328.587	0.00971	328.587	0.00493	328.587	0.00397	328.587	-0.00885		314.118	0.01109	328.587	0.01562	328.587	0.00776	328.587	0.00976	328.587	-8.71583e-05
314.674	0.00497	329.144	0.00976	329.144	0.00654	329.144	0.00761	329.144	-0.00703		314.674	0.01108	329.144	0.01561	329.144	0.00781	329.144	0.0098	329.144	-5.1641e-05
315.231	0.01682	329.7	0.01169	329.7	0.01098	329.7	0.01181	329.7	-0.000593		315.231	0.01107	329.7	0.0156	329.7	0.00787	329.7	0.00984	329.7	-1.44386e-05
315.787	0.01227	330.257	0.01263	330.257	0.01557	330.257	0.01579	330.257	0.00708		315.787	0.01106	330.257	0.01558	330.257	0.00792	330.257	0.00987	330.257	2.44967e-05
316.344	0.01384	330.813	0.01569	330.813	0.01631	330.813	0.01525	330.813	0.00935		316.344	0.01105	330.813	0.01557	330.813	0.00797	330.813	0.00991	330.813	6.52189e-05
316.9	0.02115	331.37	0.0191	331.37	0.0113	331.37	0.01397	331.37	0.00324		316.9	0.01104	331.37	0.01555	331.37	0.00802	331.37	0.00994	331.37	0.000107759
317.457	0.01736	331.926	0.02272	331.926	0.00516	331.926	0.01485	331.926	0.00333		317.457	0.01102	331.926	0.01553	331.926	0.00807	331.926	0.00997	331.926	0.000152169
318.013	0.00417	332.483	0.02377	332.483	0.00385	332.483	0.01251	332.483	0.000576		318.013	0.01101	332.483	0.01551	332.483	0.00812	332.483	0.01	332.253	0.000179106
318.57	0.01246	333.039	0.02236	333.039	0.00644	333.039	0.00951	333.039	-0.00266		318.57	0.011	333.039	0.01549	333.039	0.00817	333.039	0.01003	332.483	0.000198492
319.126	0.01532	333.596	0.01852	333.596	0.0118	333.596	0.00613	333.596	-0.000299		319.126	0.01098	333.596	0.01547	333.596	0.00821	333.596	0.01006	332.658	0.000213479
319.683	0.02472	334.152	0.01505	334.152	0.01634	334.152	0.00128	334.152	-0.0025		319.683	0.01097	334.152	0.01545	334.152	0.00826	334.152	0.01009	333.039	0.000246769
320.239	0.02786	334.709	0.01126	334.709	0.01204	334.709	-0.000101	334.709	-0.00588		320.239	0.01095	334.709	0.01543	334.709	0.0083	334.709	0.01011	333.063	0.000248895
320.796	0.03145	335.265	0.00995	335.265	0.00753	335.265	0.00578	335.265	-0.00533		320.796	0.01094	335.265	0.0154	335.265	0.00834	335.265	0.01014	333.469	0.00028537
321.352	0.01535	335.822	0.00868	335.822	0.00344	335.822	0.01042	335.822	0.00111		321.352	0.01092	335.822	0.01537	335.822	0.00838	335.822	0.01017	333.596	0.000297049
321.909	0.00436	336.378	0.01149	336.378	0.00527	336.378	0.01403	336.378	0.00671		321.909	0.01091	336.378	0.01535	336.378	0.00842	336.378	0.01019	333.874	0.000322918
322.466	-0.00154	336.935	0.01226	336.935	0.00914	336.935	0.00913	336.935	0.01361		322.466	0.01089	336.935	0.01532	336.935	0.00846	336.935	0.01021	334.152	0.000349352
323.022	0.00335	337.491	0.01296	337.491	0.01217	337.491	0.00366	337.491	0.00623		323.022	0.01087	337.491	0.01529	337.491	0.0085	337.491	0.01023	334.279	0.000361552
323.579	0.01089	338.048	0.01158	338.048	0.0127	338.048	-0.000705	338.048	-0.00303		323.579	0.01085	338.048	0.01526	338.048	0.00853	338.048	0.01025	334.684	0.000401287
324.135	0.01617	338.605	0.01185	338.605	0.00967	338.605	0.00224	338.605	-0.000686		324.135	0.01084	338.605	0.01523	338.605	0.00857	338.605	0.01027	334.709	0.000403721
324.692	0.01356	339.161	0.01581	339.161	0.00591	339.161	0.00556	339.161	0.00367		324.692	0.01082	339.161	0.01519	339.161	0.0086	339.161	0.01029	335.09	0.000442134
325.248	0.01238	339.718	0.01909	339.718	0.00527	339.718	0.00924	339.718	0.00744		325.248	0.0108	339.718	0.01516	339.718	0.00863	339.718	0.01031	335.265	0.000460189
325.805	0.00681	340.274	0.01725	340.274	0.00767	340.274	0.01004	340.274	0.00695		325.805	0.01078	340.274	0.01512	340.274	0.00866	340.274	0.01032	335.495	0.000484106
326.361	-0.00276	340.831	0.01433	340.831	0.00931	340.831	0.01069	340.831	-0.000333		326.361	0.01076	340.831	0.01509	340.831	0.00869	340.831	0.01034	335.822	0.000518797
326.918	0.00151	341.387	0.01166	341.387	0.0114	341.387	0.00896	341.387	-0.01008		326.918	0.01074	341.387	0.01505	341.387	0.00871	341.387	0.01035	335.9	0.000527214
327.474	0.00867	341.944	0.01277	341.944	0.01221	341.944	0.0122	341.944	-0.00672		327.474	0.01072	341.944	0.01501	341.944	0.00874	341.944	0.01036	336.306	0.000571467
328.031	0.00957	342.5	0.0151	342.5	0.00921	342.5	0.01446	342.5	0.00259		328.031	0.0107	342.5	0.01497	342.5	0.00876	342.5	0.01037	336.378	0.000579551
328.587	0.02156	343.057	0.01703	343.057	0.00909	343.057	0.01307	343.057	0.00986		328.587	0.01067	343.057	0.01493	343.057	0.00878	343.057	0.01038	336.711	0.000616875
329.144	0.01796	343.613	0.01364	343.613	0.00826	343.613	0.01326	343.613	0.0099		329.144	0.01065	343.613	0.01489	343.613	0.0088	343.613	0.01039	336.935	0.000642485
329.7	0.01684	344.17	0.01098	344.17	0.01364	344.17	0.0134	344.17	0.00389		329.7	0.01063	344.17	0.01485	344.17	0.00882	344.17	0.0104	337.116	0.000663446
330.257	0.00885	344.726	0.01086	344.726	0.01445	344.726	0.01246	344.726	0.00064		330.257	0.01061	344.726	0.0148	344.726	0.00884	344.726	0.01041	337.491	0.00070762
330.813	-0.0016	345.283	0.0138	345.283	0.01438	345.283	0.01326	345.283	-0.000629		330.813	0.01058	345.283	0.01476	345.283	0.00885	345.283	0.01041	337.521	0.000711187
331.37	-0.00457	345.839	0.01782	345.839	0.0121	345.839	0.01357	345.839	3.8e-05		331.37	0.01056	345.839	0.01471	345.839	0.00886	345.839	0.01042	337.927	0.000760105
331.926	-0.00652	346.396	0.01608	346.396	0.01035	346.396	0.01143	346.396	-0.00431		331.926	0.01054	346.396	0.01467	346.396	0.00887	346.396	0.01042	338.048	0.000774972
332.483	-0.00689	346.952	0.00993	346.952	0.01034	346.952	0.01035	346.952	-0.00498		332.483	0.01051	346.952	0.01462	346.952	0.00888	346.952	0.01042	338.332	0.000810205
333.039	0.000782	347.509	0.00616	347.509	0.01	347.509	0.00878	347.509	-0.000734		333.039	0.01049	347.509	0.01457	347.509	0.00889	347.509	0.01042	338.605	0.000844568
333.596	0.01186	348.065	0.00988	348.065	0.00709	348.065	0.00861	348.065	0.00521		333.596	0.01046	348.065	0.01452	348.065	0.0089	348.065	0.01042	338.737	0.00086149
334.152	0.01948	348.622	0.01633	348.622	0.00605	348.622	0.01072	348.622	0.00807		334.152	0.01043	348.622	0.01447	348.622	0.0089	348.622	0.01042	339.143	0.000913964
334.709	0.01689	349.178	0.0209	349.178	0.00736	349.178	0.0159	349.178	0.011		334.709	0.01041	349.178	0.01442	349.178	0.00891	349.178	0.01042	339.161	0.00091639
335.265	0.01241	349.735	0.01963	349.735	0.01177	349.735	0.01991	349.735	0.009		335.265	0.01038	349.735	0.01437	349.735	0.00891	349.735	0.01041	339.548	0.000967628
335.822	0.00852	350.291	0.01379	350.291	0.01456	350.291	0.02175	350.291	0.00341		335.822	0.01035	350.291	0.01431	350.291	0.00891	350.291	0.01041	339.718	0.000990456
336.378	0.00722	350.848	0.0118	350.848	0.01259	350.848	0.01699	350.848	0.00177		336.378	0.01033	350.848	0.01426	350.848	0.00891	350.848	0.0104	339.953	0.00102
336.935	0.01284	351.404	0.01539	351.404	0.00976	351.404	0.01065	351.404	0.0017		336.935	0.0103	351.404	0.0142	351.404	0.00891	351.404	0.01039	340.274	0.00107
337.491	0.01632	351.961	0.01673	351.961	0.00754	351.961	0.00707	351.961	0.00336		337.491	0.01027	351.961	0.01415	351.961	0.0089	351.961	0.01038	340.358	0.00108
338.048	0.0079	352.518	0.01447	352.518	0.00803	352.518	0.00736	352.518	0.00246		338.048	0.01024	352.518	0.01409	352.518	0.00889	352.518	0.01038	340.764	0.00114
338.605	0.00546	353.074	0.01171	353.074	0.009	353.074	0.01244	353.074	0.00627		338.605	0.01021	353.074	0.01403	353.074	0.00889	353.074	0.01036	340.831	0.00115
339.161	0.00679	353.631	0.00506	353.631	0.011	353.631	0.01665	353.631	0.0078		339.161	0.01018	353.631	0.01397	353.631	0.00888	353.631	0.01035	341.169	0.00119
339.718	0.00658	354.187	0.00125	354.187	0.012	354.187	0.0217	354.187	0.00993		339.718	0.01015	354.187	0.01392	354.187	0.00886	354.187	0.01034	341.387	0.00123
340.274	0.00656	354.744	0.00385	354.744	0.01072	354.744	0.01613	354.744	0.00826		340.274	0.01012	354.744	0.01385	354.744	0.00885	354.744	0.01032	341.574	0.00125
340.831	0.00671	355.3	0.00857	355.3	0.00847	355.3	0.01051	355.3	0.00638		340.831	0.01009	355.3	0.01379	355.3	0.00884	355.3	0.01031	341.944	0.00131
341.387	0.00712	355.857	0.01491	355.857	0.00727	355.857	0.00629	355.857	0.00256		341.387	0.01006	355.857	0.01373	355.857	0.00882	355.857	0.01029	341.98	0.00131
341.944	0.004	356.413	0.01714	356.413	0.00674	356.413	0.00473	356.413	0.00196		341.944	0.01003	356.413	0.01367	356.413	0.0088	356.413	0.01027	342.385	0.00138
342.5	-8.6e-05	356.97	0.01861	356.97	0.00816	356.97	0.00207	356.97	0.00507		342.5	0.01	356.97	0.0136	356.97	0.00878	356.97	0.01025	342.5	0.00139
343.057	0.00351	357.526	0.0174	357.526	0.0103	357.526	0.00204	357.526	0.00844		343.057	0.00997	357.526	0.01354	357.526	0.00876	357.526	0.01023	342.79	0.00144
343.613	0.00633	358.083	0.01313	358.083	0.0115	358.083	0.00504	358.083	0.00916		343.613	0.00994	358.083	0.01348	358.083	0.00874	358.083	0.01021	343.057	0.00148
344.17	0.00297	358.639	0.00946	358.639	0.01153	358.639	0.00346	358.639	0.00185		344.17	0.0099	358.639	0.01341	358.639	0.00871	358.639	0.01019	343.195	0.0015
344.726	0.0031	359.196	0.00753	359.196	0.00939	359.196	0.00404	359.196	0.000184		344.726	0.00987	359.196	0.01334	359.196	0.00869	359.196	0.01017	343.601	0.00157
345.283	0.01666	359.752	0.00806	359.752	0.00483	359.752	0.0029	359.752	0.00351		345.283	0.00984	359.752	0.01328	359.752	0.00866	359.752	0.01014	343.613	0.00157
345.839	0.02078	360.309	0.00942	360.309	0.00347	360.309	0.00669	360.309	0.00601		345.839	0.00981	360.309	0.01321	360.309	0.00863	360.309	0.01012	344.006	0.00164
346.396	0.01538	360.865	0.01075	360.865	0.00595	360.865	0.00829	360.865	0.00779		346.396	0.00977	360.865	0.01314	360.865	0.0086	360.865	0.01009	344.17	0.00166
346.952	0.01244	361.422	0.01432	361.422	0.01036	361.422	0.00789	361.422	0.0067		346.952	0.00974	361.422	0.01307	361.422	0.00857	361.422	0.01006	344.411	0.0017
347.509	0.01566	361.978	0.01757	361.978	0.01064	361.978	0.00823	361.978	0.00223		347.509	0.0097	361.978	0.013	361.978	0.00854	361.978	0.01003	344.726	0.00176
348.065	0.01462	362.535	0.01598	362.535	0.00935	362.535	0.00582	362.535	-0.00356		348.065	0.00967	362.535	0.01293	362.535	0.0085	362.535	0.01	344.817	0.00177
348.622	0.01603	363.091	0.01489	363.091	0.00662	363.091	0.00171	363.091	-0.0052		348.622	0.00963	363.091	0.01286	363.091	0.00846	363.091	0.00997	345.222	0.00184
349.178	0.01767	363.648	0.01145	363.648	0.00679	363.648	0.000797	363.648	-0.00377		349.178	0.0096	363.648	0.01278	363.648	0.00843	363.648	0.00994	345.283	0.00185
349.735	0.02016	364.204	0.00873	364.204	0.00835	364.204	0.00734	364.204	-0.00314		349.735	0.00956	364.204	0.01271	364.204	0.00839	364.204	0.00991	345.839	0.00195
350.291	0.01605	364.761	0.00915	364.761	0.01014	364.761	0.00982	364.761	-0.00168		350.291	0.00953	364.761	0.01264	364.761	0.00835	364.761	0.00987	346.396	0.00205
350.848	0.01672	365.318	0.01145	365.318	0.00894	365.318	0.01041	365.318	-0.0016		350.848	0.00949	365.318	0.01256	365.318	0.00831	365.318	0.00984	346.952	0.00215
351.404	0.00752	365.874	0.01388	365.874	0.00596	365.874	0.01066	365.874	0.00161		351.404	0.00945	365.874	0.01249	365.874	0.00826	365.874	0.0098	347.509	0.00225
351.961	0.00272	366.431	0.0159	366.431	0.00207	366.431	0.01341	366.431	0.00582		351.961	0.00942	366.431	0.01241	366.431	0.00822	366.431	0.00977	348.065	0.00236
352.518	-0.00225	366.987	0.01668	366.987	0.00468	366.987	0.01252	366.987	0.00891		352.518	0.00938	366.987	0.01234	366.987	0.00817	366.987	0.00973	348.622	0.00246
353.074	-0.00229	367.544	0.01623	367.544	0.01089	367.544	0.01185	367.544	0.00893		353.074	0.00934	367.544	0.01226	367.544	0.00812	367.544	0.00969	349.178	0.00257
353.631	0.00476	368.1	0.01581	368.1	0.01192	368.1	0.00988	368.1	0.01161		353.631	0.00931	368.1	0.01219	368.1	0.00808	368.1	0.00965	349.735	0.00268
354.187	0.00616	368.657	0.01655	368.657	0.0093	368.657	0.00904	368.657	0.01125		354.187	0.00927	368.657	0.01211	368.657	0.00803	368.657	0.00961	350.291	0.00279
354.744	0.01171	369.213	0.0169	369.213	0.00787	369.213	0.00868	369.213	0.00592		354.744	0.00923	369.213	0.01203	369.213	0.00798	369.213	0.00957	350.848	0.0029
355.3	0.00893	369.77	0.01661	369.77	0.00645	369.77	0.00906	369.77	0.00151		355.3	0.00919	369.77	0.01195	369.77	0.00792	369.77	0.00952	351.404	0.00302
355.857	0.0142	370.326	0.01456	370.326	0.00597	370.326	0.00907	370.326	-0.00545		355.857	0.00915	370.326	0.01187	370.326	0.00787	370.326	0.00948	351.961	0.00313
356.413	0.01263	370.883	0.01363	370.883	0.00587	370.883	0.0091	370.883	-0.00278		356.413	0.00912	370.883	0.0118	370.883	0.00782	370.883	0.00944	352.518	0.00324
356.97	0.02097	371.439	0.01428	371.439	0.00474	371.439	0.00341	371.439	0.00214		356.97	0.00908	371.439	0.01172	371.439	0.00776	371.439	0.00939	353.074	0.00336
357.526	0.02507	371.996	0.01467	371.996	0.00324	371.996	-0.000795	371.996	0.00713		357.526	0.00904	371.996	0.01164	371.996	0.0077	371.996	0.00934	353.631	0.00348
358.083	0.02894	372.552	0.01408	372.552	0.00268	372.552	0.000377	372.552	0.01356		358.083	0.009	372.552	0.01156	372.552	0.00765	372.552	0.0093	354.187	0.00359
358.639	0.02434	373.109	0.01181	373.109	0.00263	373.109	0.00311	373.109	0.01608		358.639	0.00896	373.109	0.01148	373.109	0.00759	373.109	0.00925	354.744	0.00371
359.196	0.0206	373.665	0.00886	373.665	0.00413	373.665	0.00928	373.665	0.01298		359.196	0.00892	373.665	0.01139	373.665	0.00753	373.665	0.0092	355.3	0.00382
359.752	0.0145	374.222	0.00708	374.222	0.00657	374.222	0.0155	374.222	0.00629		359.752	0.00888	374.222	0.01131	374.222	0.00747	374.222	0.00915	355.857	0.00394
360.309	0.00916	374.778	0.00749	374.778	0.00804	374.778	0.01844	374.778	0.00597		360.309	0.00884	374.778	0.01123	374.778	0.00741	374.778	0.0091	356.413	0.00406
360.865	0.00906	375.335	0.0092	375.335	0.00553	375.335	0.01611	375.335	0.00754		360.865	0.0088	375.335	0.01115	375.335	0.00734	375.335	0.00905	356.97	0.00417
361.422	0.00921	375.892	0.01084	375.892	0.00529	375.892	0.01024	375.892	0.00929		361.422	0.00876	375.892	0.01107	375.892	0.00728	375.892	0.009	357.526	0.00429
361.978	0.01087	376.448	0.01233	376.448	0.00402	376.448	0.00574	376.448	0.0098		361.978	0.00872	376.448	0.01098	376.448	0.00722	376.448	0.00895	358.083	0.0044
362.535	0.0126	377.005	0.01181	377.005	0.00377	377.005	0.00278	377.005	0.00864		362.535	0.00868	377.005	0.0109	377.005	0.00715	377.005	0.00889	358.639	0.00451
363.091	0.0105	377.561	0.01299	377.561	0.0047	377.561	0.00571	377.561	0.00727		363.091	0.00864	377.561	0.01082	377.561	0.00709	377.561	0.00884	359.196	0.00463
363.648	0.01259	378.118	0.0129	378.118	0.0039	378.118	0.00782	378.118	0.00773		363.648	0.00859	378.118	0.01073	378.118	0.00702	378.118	0.00879	359.752	0.00474
364.204	0.015	378.674	0.01231	378.674	0.0033	378.674	0.0098	378.674	0.00903		364.204	0.00855	378.674	0.01065	378.674	0.00695	378.674	0.00873	360.309	0.00485
364.761	0.01274	379.231	0.00976	379.231	0.00389	379.231	0.01378	379.231	0.00878		364.761	0.00851	379.231	0.01057	379.231	0.00689	379.231	0.00868	360.865	0.00495
365.318	0.01107	379.787	0.00668	379.787	0.0046	379.787	0.01609	379.787	0.01286		365.318	0.00847	379.787	0.01048	379.787	0.00682	379.787	0.00862	361.422	0.00506
365.874	0.0105	380.344	0.00642	380.344	0.00725	380.344	0.0146	380.344	0.0126		365.874	0.00843	380.344	0.0104	380.344	0.00675	380.344	0.00856	361.433	0.00506
366.431	0.00946	380.9	0.00954	380.9	0.00896	380.9	0.01432	380.9	0.01518		366.431	0.00838	380.9	0.01031	380.9	0.00668	380.9	0.0085	361.839	0.00514
366.987	0.00799	381.457	0.01298	381.457	0.00739	381.457	0.01186	381.457	0.01731		366.987	0.00834	381.457	0.01023	381.457	0.00661	381.457	0.00845	361.978	0.00516
367.544	0.00578	382.013	0.01223	382.013	0.0038	382.013	0.00773	382.013	0.01304		367.544	0.0083	382.013	0.01014	382.013	0.00654	382.013	0.00839	362.244	0.00521
368.1	0.00636	382.57	0.0115	382.57	0.00474	382.57	0.00718	382.57	0.00712		368.1	0.00826	382.57	0.01006	382.57	0.00647	382.57	0.00833	362.535	0.00526
368.657	0.00502	383.126	0.01055	383.126	0.0079	383.126	0.00656	383.126	0.00372		368.657	0.00821	383.126	0.00997	383.126	0.00639	383.126	0.00827	362.649	0.00528
369.213	0.00622	383.683	0.01221	383.683	0.01095	383.683	0.00804	383.683	0.00296		369.213	0.00817	383.683	0.00989	383.683	0.00632	383.683	0.00821	363.054	0.00536
369.77	0.00308	384.239	0.01386	384.239	0.01095	384.239	0.00786	384.239	0.00337		369.77	0.00813	384.239	0.0098	384.239	0.00625	384.239	0.00815	363.091	0.00536
370.326	0.0125	384.796	0.01615	384.796	0.01039	384.796	0.0074	384.796	0.00691		370.326	0.00809	384.796	0.00972	384.796	0.00618	384.796	0.00809	363.46	0.00543
370.883	0.01621	385.352	0.01501	385.352	0.01126	385.352	0.0091	385.352	0.00739		370.883	0.00804	385.352	0.00963	385.352	0.0061	385.352	0.00803	363.648	0.00546
371.439	0.00856	385.909	0.01118	385.909	0.01161	385.909	0.01106	385.909	0.00303		371.439	0.008	385.909	0.00955	385.909	0.00603	385.909	0.00796	363.865	0.0055
371.996	0.00431	386.465	0.00912	386.465	0.01108	386.465	0.01137	386.465	0.00388		371.996	0.00796	386.465	0.00946	386.465	0.00596	386.465	0.0079	364.204	0.00555
372.552	-0.000455	387.022	0.00844	387.022	0.01036	387.022	0.01217	387.022	0.0052		372.552	0.00791	387.022	0.00937	387.022	0.00588	387.022	0.00784	364.27	0.00556
373.109	-0.0022	387.578	0.00965	387.578	0.00825	387.578	0.01047	387.578	0.00439		373.109	0.00787	387.578	0.00929	387.578	0.00581	387.578	0.00777	364.676	0.00563
373.665	-0.00291	388.135	0.00878	388.135	0.00403	388.135	0.00945	388.135	0.0034		373.665	0.00783	388.135	0.0092	388.135	0.00573	388.135	0.00771	364.761	0.00564
374.222	0.000987	388.692	0.00766	388.692	0.000316	388.692	0.00745	388.692	0.0022		374.222	0.00778	388.692	0.00912	388.692	0.00566	388.692	0.00765	365.081	0.0057
374.778	0.00622	389.248	0.00887	389.248	0.00113	389.248	0.00727	389.248	0.00161		374.778	0.00774	389.248	0.00903	389.248	0.00558	389.248	0.00758	365.318	0.00573
375.335	0.00525	389.805	0.00922	389.805	0.00332	389.805	0.01089	389.805	0.00236		375.335	0.00769	389.805	0.00894	389.805	0.00551	389.805	0.00752	365.486	0.00576
375.892	0.00244	390.361	0.00985	390.361	0.00435	390.361	0.01547	390.361	0.00106		375.892	0.00765	390.361	0.00886	390.361	0.00543	390.361	0.00745	365.874	0.00582
376.448	0.00451	390.918	0.01	390.918	0.00416	390.918	0.01502	390.918	0.00146		376.448	0.00761	390.918	0.00877	390.918	0.00536	390.918	0.00739	365.891	0.00582
377.005	0.00687	391.474	0.01088	391.474	0.00613	391.474	0.01205	391.474	0.00428		377.005	0.00756	391.474	0.00869	391.474	0.00528	391.474	0.00732	366.297	0.00588
377.561	0.00627	392.031	0.01022	392.031	0.00665	392.031	0.00679	392.031	0.00749		377.561	0.00752	392.031	0.0086	392.031	0.00521	392.031	0.00725	366.431	0.0059
378.118	0.00647	392.587	0.00948	392.587	0.00656	392.587	0.0036	392.587	0.00814		378.118	0.00747	392.587	0.00851	392.587	0.00513	392.587	0.00719	366.702	0.00594
378.674	0.00832	393.144	0.00975	393.144	0.00555	393.144	0.00147	393.144	0.00998		378.674	0.00743	393.144	0.00843	393.144	0.00506	393.144	0.00712	366.987	0.00598
379.231	0.01301	393.7	0.01077	393.7	0.00377	393.7	0.00135	393.7	0.01111		379.231	0.00738	393.7	0.00834	393.7	0.00498	393.7	0.00706	367.107	0.00599
379.787	0.01298	394.257	0.00766	394.257	0.00117	394.257	0.00368	394.257	0.00676		379.787	0.00734	394.257	0.00826	394.257	0.00491	394.257	0.00699	367.513	0.00605
380.344	0.01054	394.813	0.00441	394.813	-0.00114	394.813	0.00896	394.813	0.00367		380.344	0.0073	394.813	0.00817	394.813	0.00483	394.813	0.00692	367.544	0.00605
380.9	0.00484	395.37	0.00174	395.37	0.000551	395.37	0.01145	395.37	0.00215		380.9	0.00725	395.37	0.00809	395.37	0.00476	395.37	0.00686	367.918	0.0061
381.457	-0.00185	395.926	0.00248	395.926	0.00177	395.926	0.01195	395.926	-0.000973		381.457	0.00721	395.926	0.008	395.926	0.00468	395.926	0.00679	368.1	0.00612
382.013	-0.000936	396.483	0.00692	396.483	0.00344	396.483	0.01151	396.483	-0.00293		382.013	0.00716	396.483	0.00792	396.483	0.00461	396.483	0.00672	368.323	0.00615
382.57	0.00197	397.039	0.01014	397.039	0.00245	397.039	0.0119	397.039	-0.00411		382.57	0.00712	397.039	0.00783	397.039	0.00453	397.039	0.00665	368.657	0.00619
383.126	0.00142	397.596	0.01319	397.596	0.000896	397.596	0.01167	397.596	-0.00316		383.126	0.00707	397.596	0.00775	397.596	0.00446	397.596	0.00659	368.728	0.00619
383.683	0.00305	398.152	0.00926	398.152	-0.000832	398.152	0.01289	398.152	-0.00191		383.683	0.00703	398.152	0.00767	398.152	0.00438	398.152	0.00652	369.134	0.00624
384.239	0.00442	398.709	0.00428	398.709	-0.00104	398.709	0.01487	398.709	0.000428		384.239	0.00698	398.709	0.00758	398.709	0.00431	398.709	0.00645	369.213	0.00625
384.796	0.01366	399.265	0.00238	399.265	0.000707	399.265	0.01483	399.265	0.0025		384.796	0.00694	399.265	0.0075	399.265	0.00424	399.265	0.00638	369.539	0.00628
385.352	0.01504	399.822	0.00153	399.822	0.00256	399.822	0.0117	399.822	0.00326		385.352	0.0069	399.822	0.00741	399.822	0.00416	399.822	0.00632	369.77	0.0063
385.909	0.01467	400.378	0.00414	400.378	0.00342	400.378	0.00897	400.378	0.00226		385.909	0.00685	400.378	0.00733	400.378	0.00409	400.378	0.00625	369.944	0.00632
386.465	0.01245	400.935	0.00632	400.935	0.00357	400.935	0.00612	400.935	0.0024		386.465	0.00681	400.935	0.00725	400.935	0.00402	400.935	0.00618	370.326	0.00636
387.022	0.00878	401.491	0.00689	401.491	0.00536	401.491	0.00748	401.491	0.00364		387.022	0.00676	401.491	0.00716	401.491	0.00395	401.491	0.00611	370.35	0.00636
387.578	0.00319	402.048	0.00557	402.048	0.00699	402.048	0.00772	402.048	0.00527		387.578	0.00672	402.048	0.00708	402.048	0.00388	402.048	0.00604	370.755	0.0064
388.135	0.00164	402.604	0.00601	402.604	0.00716	402.604	0.00587	402.604	0.00595		388.135	0.00667	402.604	0.007	402.604	0.00381	402.604	0.00598	370.883	0.00641
388.692	0.00259	403.161	0.00741	403.161	0.00599	403.161	0.00291	403.161	0.00596		388.692	0.00663	403.161	0.00692	403.161	0.00374	403.161	0.00591	371.16	0.00643
389.248	0.00509	403.717	0.00782	403.717	0.00187	403.717	0.00177	403.717	0.00663		389.248	0.00658	403.717	0.00684	403.717	0.00367	403.717	0.00584	371.439	0.00645
389.805	0.00291	404.274	0.00589	404.274	0.00042	404.274	-0.0033	404.274	0.00544		389.805	0.00654	404.274	0.00675	404.274	0.0036	404.274	0.00578	371.565	0.00646
390.361	0.01386	404.831	0.00383	404.831	0.00166	404.831	-0.00464	404.831	0.00372		390.361	0.0065	404.831	0.00667	404.831	0.00353	404.831	0.00571	371.971	0.00649
390.918	0.01099	405.387	0.00355	405.387	0.00512	405.387	-0.0031	405.387	0.000105		390.918	0.00645	405.387	0.00659	405.387	0.00346	405.387	0.00564	371.996	0.00649
391.474	0.01037	405.944	0.00396	405.944	0.00844	405.944	0.000456	405.944	--		391.474	0.00641	405.944	0.00651	405.944	0.00339	405.944	0.00557	372.376	0.00651
392.031	0.00656	406.5	0.0057	406.5	0.01051	406.5	0.00478	406.5	-0.00678		392.031	0.00636	406.5	0.00643	406.5	0.00332	406.5	0.00551	372.552	0.00652
392.587	0.00351	407.057	0.00565	407.057	0.00929	407.057	0.00688	407.057	-0.00589		392.587	0.00632	407.057	0.00635	407.057	0.00326	407.057	0.00544	372.781	0.00654
393.144	0.00578	407.613	0.0073	407.613	0.00757	407.613	0.00687	407.613	-0.00283		393.144	0.00627	407.613	0.00627	407.613	0.00319	407.613	0.00537	373.109	0.00655
393.7	0.00316	408.17	0.00821	408.17	0.00678	408.17	0.00448	408.17	-0.000857		393.7	0.00623	408.17	0.00619	408.17	0.00312	408.17	0.00531	373.187	0.00656
394.257	0.00384	408.726	0.00937	408.726	0.00795	408.726	0.00313	408.726	-8.8e-05		394.257	0.00619	408.726	0.00611	408.726	0.00306	408.726	0.00524	373.592	0.00658
394.813	0.00151	409.283	0.01182	409.283	0.00626	409.283	0.00225	409.283	0.000416		394.813	0.00614	409.283	0.00604	409.283	0.00299	409.283	0.00518	373.665	0.00658
395.37	-0.000579	409.839	0.011	409.839	0.00406	409.839	0.00325	409.839	0.00264		395.37	0.0061	409.839	0.00596	409.839	0.00293	409.839	0.00511	373.997	0.00659
395.926	0.0015	410.396	0.00821	410.396	0.00183	410.396	0.00545	410.396	0.00444		395.926	0.00605	410.396	0.00588	410.396	0.00287	410.396	0.00505	374.222	0.0066
396.483	0.00428	410.952	0.00651	410.952	0.000211	410.952	0.00463	410.952	0.00541		396.483	0.00601	410.952	0.0058	410.952	0.00281	410.952	0.00498	374.402	0.00661
397.039	0.00767	411.509	0.00725	411.509	0.00157	411.509	0.00317	411.509	0.00523		397.039	0.00597	411.509	0.00573	411.509	0.00274	411.509	0.00492	374.778	0.00662
397.596	0.00797	412.065	0.00928	412.065	0.00283	412.065	0.00144	412.065	0.0045		397.596	0.00592	412.065	0.00565	412.065	0.00268	412.065	0.00485	374.808	0.00662
398.152	0.00402	412.622	0.00879	412.622	0.00389	412.622	0.00239	412.622	0.00139		398.152	0.00588	412.622	0.00557	412.622	0.00262	412.622	0.00479	375.213	0.00662
398.709	0.00359	413.178	0.00613	413.178	0.00553	413.178	0.00288	413.178	0.00223		398.709	0.00584	413.178	0.0055	413.178	0.00256	413.178	0.00473	375.335	0.00663
399.265	-6.8e-05	413.735	0.00497	413.735	0.00623	413.735	0.00473	413.735	0.00577		399.265	0.00579	413.735	0.00542	413.735	0.0025	413.735	0.00466	375.618	0.00663
399.822	0.0033	414.291	0.00508	414.291	0.00456	414.291	0.00338	414.291	0.0104		399.822	0.00575	414.291	0.00535	414.291	0.00245	414.291	0.0046	375.892	0.00663
400.378	0.006	414.848	0.00775	414.848	0.00269	414.848	0.00259	414.848	0.01077		400.378	0.00571	414.848	0.00527	414.848	0.00239	414.848	0.00454	376.024	0.00663
400.935	0.00694	415.404	0.01085	415.404	0.00199	415.404	0.0013	415.404	0.01005		400.935	0.00566	415.404	0.0052	415.404	0.00233	415.404	0.00448	376.429	0.00663
401.491	0.00365	415.961	0.01001	415.961	0.00234	415.961	0.0013	415.961	0.00742		401.491	0.00562	415.961	0.00513	415.961	0.00228	415.961	0.00442	376.448	0.00663
402.048	0.0022	416.517	0.00731	416.517	0.000235	416.517	0.00346	416.517	0.00157		402.048	0.00558	416.517	0.00505	416.517	0.00222	416.517	0.00436	376.834	0.00663
402.604	0.00137	417.074	0.00269	417.074	-0.000846	417.074	0.0062	417.074	-0.00433		402.604	0.00554	417.074	0.00498	417.074	0.00217	417.074	0.0043	377.005	0.00663
403.161	0.000355	417.631	0.00134	417.631	-0.00277	417.631	0.00987	417.631	-0.00902		403.161	0.00549	417.631	0.00491	417.631	0.00211	417.631	0.00424	377.239	0.00662
403.717	0.00572	418.187	0.00236	418.187	-0.00475	418.187	0.01139	418.187	-0.00866		403.717	0.00545	418.187	0.00484	418.187	0.00206	418.187	0.00418	377.561	0.00662
404.274	0.00803	418.744	0.00326	418.744	-0.00245	418.744	0.01422	418.744	-0.00465		404.274	0.00541	418.744	0.00477	418.744	0.00201	418.744	0.00412	377.645	0.00661
404.831	0.00489	419.3	0.00402	419.3	-0.000219	419.3	0.01506	419.3	-0.00192		404.831	0.00537	419.3	0.0047	419.3	0.00196	419.3	0.00406	378.05	0.0066
405.387	0.00296	419.857	0.00582	419.857	0.00253	419.857	0.01339	419.857	0.000998		405.387	0.00532	419.857	0.00463	419.857	0.00191	419.857	0.004	378.118	0.0066
405.944	0.0033	420.413	0.00605	420.413	0.00479	420.413	0.00978	420.413	0.00113		405.944	0.00528	420.413	0.00456	420.413	0.00186	420.413	0.00394	378.455	0.00659
406.5	0.0065	420.97	0.00529	420.97	0.00547	420.97	0.00484	420.97	-0.0021		406.5	0.00524	420.97	0.00449	420.97	0.00181	420.97	0.00389	378.674	0.00658
407.057	0.00696	421.526	0.00364	421.526	0.00536	421.526	0.0022	421.526	-0.00445		407.057	0.0052	421.526	0.00442	421.526	0.00176	421.526	0.00383	378.861	0.00657
407.613	0.01068	422.083	0.00261	422.083	0.00422	422.083	-7.4e-05	422.083	-0.00451		407.613	0.00516	422.083	0.00435	422.083	0.00171	422.083	0.00377	379.231	0.00656
408.17	0.00591	422.639	0.00246	422.639	0.00137	422.639	-0.00218	422.639	-0.003		408.17	0.00512	422.639	0.00429	422.639	0.00167	422.639	0.00372	379.266	0.00655
408.726	0.00736	423.196	0.00307	423.196	-0.00189	423.196	-0.000795	423.196	0.000782		408.726	0.00507	423.196	0.00422	423.196	0.00162	423.196	0.00367	379.671	0.00653
409.283	0.00542	423.752	0.00396	423.752	-0.00461	423.752	0.0028	423.752	0.00194		409.283	0.00503	423.752	0.00415	423.752	0.00158	423.752	0.00361	379.787	0.00653
409.839	0.00695	424.309	0.005	424.309	-0.00337	424.309	0.00455	424.309	0.00219		409.839	0.00499	424.309	0.00409	424.309	0.00154	424.309	0.00356	380.076	0.00651
410.396	0.00776	424.865	0.00526	424.865	-0.000455	424.865	0.00317	424.865	0.00209		410.396	0.00495	424.865	0.00403	424.865	0.00149	424.865	0.00351	380.344	0.00649
410.952	0.00837	425.422	0.00561	425.422	0.00309	425.422	0.00183	425.422	0.000205		410.952	0.00491	425.422	0.00396	425.422	0.00145	425.422	0.00345	380.482	0.00648
411.509	0.00805	425.978	0.00489	425.978	0.00669	425.978	0.000865	425.978	-0.00297		411.509	0.00487	425.978	0.0039	425.978	0.00141	425.978	0.0034	380.887	0.00645
412.065	0.0076	426.535	0.00468	426.535	0.00566	426.535	-0.00157	426.535	-0.00618		412.065	0.00483	426.535	0.00384	426.535	0.00137	426.535	0.00335	380.9	0.00645
412.622	0.00667	427.091	0.0047	427.091	0.00356	427.091	-0.0021	427.091	-0.00527		412.622	0.00479	427.091	0.00377	427.091	0.00133	427.091	0.0033	381.292	0.00642
413.178	0.00563	427.648	0.00548	427.648	0.00204	427.648	-0.00217	427.648	-0.00271		413.178	0.00475	427.648	0.00371	427.648	0.0013	427.648	0.00325	381.457	0.00641
413.735	0.0012	428.204	0.00706	428.204	0.00211	428.204	-0.00239	428.204	-0.000101		413.735	0.00471	428.204	0.00365	428.204	0.00126	428.204	0.00321	381.698	0.00639
414.291	0.00259	428.761	0.00891	428.761	0.00457	428.761	-0.000899	428.761	0.00283		414.291	0.00467	428.761	0.00359	428.761	0.00122	428.761	0.00316	382.013	0.00636
414.848	0.00165	429.317	0.00772	429.317	0.00751	429.317	0.00346	429.317	0.0046		414.848	0.00463	429.317	0.00354	429.317	0.00119	429.317	0.00311	382.103	0.00635
415.404	0.0036	429.874	0.00505	429.874	0.00879	429.874	0.00963	429.874	0.00396		415.404	0.00459	429.874	0.00348	429.874	0.00116	429.874	0.00307	382.508	0.00631
415.961	0.00301	430.43	0.00318	430.43	0.00907	430.43	0.01252	430.43	0.00355		415.961	0.00455	430.43	0.00342	430.43	0.00113	430.43	0.00302	382.57	0.00631
416.517	0.00248	430.987	0.00372	430.987	0.0092	430.987	0.00846	430.987	0.00488		416.517	0.00451	430.987	0.00336	430.987	0.00109	430.987	0.00298	382.913	0.00627
417.074	0.00274	431.544	0.00738	431.544	0.00811	431.544	0.00569	431.544	0.00645		417.074	0.00448	431.544	0.00331	431.544	0.00106	431.544	0.00294	383.126	0.00625
417.631	0.000973	432.1	0.00975	432.1	0.00686	432.1	0.00412	432.1	0.0065		417.631	0.00444	432.1	0.00325	432.1	0.00104	432.1	0.00289	383.319	0.00623
418.187	0.000163	432.657	0.00933	432.657	0.00532	432.657	0.00413	432.657	0.00285		418.187	0.0044	432.657	0.0032	432.657	0.00101	432.657	0.00285	383.683	0.00619
418.744	0.00129	433.213	0.00545	433.213	0.00426	433.213	0.00275	433.213	0.000576		418.744	0.00436	433.213	0.00315	433.213	0.000981	433.213	0.00281	383.724	0.00618
419.3	0.00364	433.77	0.00156	433.77	0.000945	433.77	0.0022	433.77	0.00177		419.3	0.00432	433.77	0.0031	433.77	0.000955726	433.77	0.00277	384.129	0.00614
419.857	0.00846	434.326	-0.000305556	434.326	0.00143	434.326	0.0033	434.326	0.00529		419.857	0.00429	434.326	0.00305	434.326	0.000931681	434.326	0.00274	384.239	0.00612
420.413	0.0067	434.883	0.000288194	434.883	0.00326	434.883	0.00166	434.883	0.0047		420.413	0.00425	434.883	0.003	434.883	0.00090889	434.883	0.0027	384.535	0.00609
420.97	0.0045	435.439	0.00183	435.439	0.00519	435.439	-0.000407	435.439	0.00194		420.97	0.00421	435.439	0.00295	435.439	0.00088738	435.439	0.00266	384.796	0.00605
421.526	0.00448	435.996	0.002	435.996	0.00335	435.996	-0.00158	435.996	-0.000125		421.526	0.00417	435.996	0.0029	435.996	0.000867175	435.996	0.00263	384.94	0.00603
422.083	0.000714	436.552	0.000504861	436.552	0.00143	436.552	-0.00296	436.552	-0.00279		422.083	0.00414	436.552	0.00285	436.552	0.00084831	436.552	0.00259	385.345	0.00598
422.639	0.000114	437.109	-0.000411111	437.109	-0.000283	437.109	-0.00218	437.109	-0.0018		422.639	0.0041	437.109	0.00281	437.109	0.000830812	437.109	0.00256	385.352	0.00598
423.196	0.00304	437.665	0.000763194	437.665	-0.00119	437.665	-0.00041	437.665	0.00258		423.196	0.00406	437.665	0.00276	437.665	0.000814711	437.665	0.00253	385.75	0.00592
423.752	0.0051	438.222	0.00149	438.222	-0.000511	438.222	0.000981	438.222	0.00303		423.752	0.00403	438.222	0.00272	438.222	0.00080004	438.222	0.0025	385.909	0.0059
424.309	0.00479	438.778	0.00164	438.778	0.000387	438.778	-0.000433	438.778	-0.000655		424.309	0.00399	438.778	0.00268	438.778	0.00078683	438.778	0.00247	386.156	0.00587
424.865	0.00591	439.335	0.000704167	439.335	0.00111	439.335	-0.000514	439.335	-0.00226		424.865	0.00395	439.335	0.00264	439.335	0.000775119	439.335	0.00244	386.465	0.00582
425.422	0.00803	439.891	0.000769444	439.891	0.00159	439.891	-0.00125	439.891	-0.000742		425.422	0.00392	439.891	0.0026	439.891	0.000764942	439.891	0.00241	386.561	0.00581
425.978	0.00637	440.448	0.0013	440.448	0.00091	440.448	0.00238	440.448	0.000674		425.978	0.00388	440.448	0.00257	440.448	0.000756334	440.448	0.00238	386.966	0.00575
426.535	0.005	441.005	0.00064375	441.005	0.00105	441.005	0.00564	441.005	0.000889		426.535	0.00385	441.005	0.00253	441.005	0.000749333	441.005	0.00236	387.022	0.00574
427.091	0.00654	441.561	0.000167361	441.561	0.00158	441.561	0.00715	441.561	-0.000295		427.091	0.00381	441.561	0.0025	441.561	0.00074398	441.561	0.00233	387.372	0.00568
427.648	0.00824	442.118	-6.94444e-05	442.118	-0.000187	442.118	0.00376	442.118	-0.00137		427.648	0.00378	442.118	0.00246	442.118	0.000740315	441.68	0.00233	387.578	0.00565
428.204	0.00879	442.674	0.000634722	442.674	-0.00125	442.674	0.000456	442.674	-0.00231		428.204	0.00374	442.674	0.00243	442.674	0.000738378	442.085	0.00231	387.777	0.00562
428.761	0.00769	443.231	0.000966667	443.231	-0.000272	443.231	-0.00155	443.231	-0.00194		428.761	0.00371	442.896	0.00242	443.231	0.000738211	442.118	0.00231	388.135	0.00556
429.317	0.0067	443.787	0.00136	443.787	-9.4e-05	443.787	-0.000533	443.787	-0.000515		429.317	0.00368	443.231	0.0024	443.787	0.000739859	442.491	0.0023	388.182	0.00555
429.874	0.00817	444.344	0.000879861	444.344	0.001	444.344	0.00161	444.344	-0.000899		429.874	0.00364	443.301	0.0024	444.344	0.000743365	442.674	0.00229	388.587	0.00548
430.43	0.00387	444.9	-0.000725	444.9	-0.000405	444.9	0.00185	444.9	-0.0022		430.43	0.00361	443.706	0.00238	444.9	0.000748775	442.896	0.00228	388.692	0.00547
430.987	0.00524	445.457	-0.00246	445.457	-7.9e-05	445.457	0.00119	445.457	-0.00466		430.987	0.00358	443.787	0.00238	445.457	0.000756134	443.231	0.00227	388.993	0.00541
431.544	0.00391	446.013	-0.00175	446.013	-0.0003	446.013	0.00229	446.013	-0.00306		431.544	0.00354	444.112	0.00236	446.013	0.000765491	443.301	0.00227	389.248	0.00537
432.1	0.00435	446.57	0.000684722	446.57	-0.000118	446.57	0.0039	446.57	0.0018		432.1	0.00351	444.344	0.00235	446.57	0.000776889	443.706	0.00225	389.398	0.00534
432.657	0.00684	447.126	0.00124	447.126	0.00103	447.126	0.00639	447.126	0.00455		432.657	0.00348	444.517	0.00234	447.126	0.00079038	443.787	0.00225	389.803	0.00527
433.213	0.00484	447.683	0.00125	447.683	0.00177	447.683	0.00595	447.683	0.00475		433.213	0.00344	444.9	0.00233	447.683	0.00080601	444.112	0.00224	389.805	0.00527
433.77	0.00399	448.239	0.00115	448.239	0.00203	448.239	0.00382	448.239	0.00455		433.77	0.00341	444.922	0.00233	448.239	0.000823828	444.344	0.00223	390.209	0.0052
434.326	0.00565	448.796	0.00135	448.796	0.00152	448.796	-0.00107	448.796	0.00247		434.326	0.00338	445.328	0.00231	448.796	0.000843884	444.517	0.00223	390.361	0.00517
434.883	0.0064	449.352	0.00115	449.352	0.000475	449.352	-0.00318	449.352	-0.00116		434.883	0.00335	445.457	0.0023	448.975	0.000850836	444.9	0.00222	390.614	0.00512
435.439	0.0056	449.909	0.000570139	449.909	-0.00106	449.909	-0.00327	449.909	-0.00431		435.439	0.00332	445.733	0.00229	449.352	0.000866231	444.922	0.00222	390.918	0.00506
435.996	0.00251	450.465	0.000411806	450.465	-0.00176	450.465	-0.00177	450.465	-0.00281		435.996	0.00329	446.013	0.00228	449.38	0.000867422	445.328	0.0022	391.019	0.00505
436.552	0.0014	451.022	-0.000318056	451.022	-0.00232	451.022	-0.00187	451.022	0.000615		436.552	0.00326	446.138	0.00228	449.786	0.000885248	445.457	0.0022	391.474	0.00496
437.109	0.0016	451.578	-0.000195139	451.578	-0.00135	451.578	-0.00131	451.578	0.00411		437.109	0.00323	446.543	0.00227	449.909	0.00089091	445.733	0.00219	392.031	0.00485
437.665	0.0009	452.135	0.000254167	452.135	-0.00109	452.135	-0.00214	452.135	0.00366		437.665	0.00319	446.57	0.00227	450.191	0.000904333	446.013	0.00219	392.587	0.00474
438.222	0.00262	452.691	0.00155	452.691	-0.00192	452.691	-0.000111	452.691	0.00174		438.222	0.00316	446.949	0.00226	450.465	0.000917974	446.138	0.00218	393.144	0.00463
438.778	0.00481	453.248	0.00367	453.248	-0.002	453.248	0.00162	453.248	-0.000489		438.778	0.00314	447.126	0.00225	450.596	0.000924697	446.543	0.00218	393.7	0.00452
439.335	0.00679	453.804	0.00546	453.804	-0.00138	453.804	0.00282	453.804	-0.000152		439.335	0.00311	447.354	0.00225	451.002	0.000946357	446.57	0.00218	394.257	0.00441
439.891	0.0062	454.361	0.00532	454.361	-0.000821	454.361	0.00146	454.361	0.000287		439.891	0.00308	447.683	0.00224	451.022	0.000947472	446.949	0.00217	394.813	0.00429
440.448	0.00417	454.918	0.00344	454.918	-0.000942	454.918	0.00133	454.918	0.00219		440.448	0.00305	447.759	0.00224	451.407	0.000969333	447.126	0.00216	395.37	0.00418
441.005	0.00244	455.474	0.000540278	455.474	-0.000768	455.474	0.00047	455.474	0.00309		441.005	0.00302	448.165	0.00223	451.578	0.000979458	447.354	0.00216	395.926	0.00406
441.561	-0.0001	456.031	-0.00236	456.031	0.000219	456.031	-0.000225	456.031	0.00339		441.561	0.00299	448.239	0.00223	451.812	0.000993642	447.683	0.00215	396.483	0.00395
442.118	0.000471	456.587	-0.00298	456.587	0.00172	456.587	-0.00166	456.587	0.00263		442.118	0.00296	448.57	0.00222	452.135	0.00101	447.759	0.00215	397.039	0.00383
442.674	-0.000994	457.144	-0.00284	457.144	0.00262	457.144	-0.00021	457.144	0.00131		442.674	0.00294	448.796	0.00222	452.217	0.00102	448.165	0.00215	397.596	0.00371
443.231	-0.00076	457.7	-0.00183	457.7	0.000735	457.7	0.00165	457.7	0.00027		443.231	0.00291	448.975	0.00222	452.623	0.00105	448.239	0.00215	398.152	0.0036
443.787	-0.000835	458.257	-0.000500694	458.257	-0.00176	458.257	0.0029	458.257	-0.00141		443.787	0.00288	449.352	0.00221	452.691	0.00105	448.57	0.00214	398.709	0.00348
444.344	-0.000664	458.813	0.000252778	458.813	-0.00203	458.813	0.00294	458.813	-0.00319		444.344	0.00285	449.38	0.00221	453.028	0.00107	448.796	0.00214	399.265	0.00337
444.9	-0.000594	459.37	0.00181	459.37	-0.00123	459.37	0.00139	459.37	-0.00295		444.9	0.00283	449.786	0.00221	453.248	0.00109	448.975	0.00214	399.822	0.00325
445.457	-0.00029	459.926	0.00253	459.926	0.000195	459.926	0.000212	459.926	-0.00128		445.457	0.0028	449.909	0.00221	453.433	0.0011	449.352	0.00213	400.378	0.00314
446.013	0.00289	460.483	0.0022	460.483	0.00122	460.483	-0.000542	460.483	-0.000314		446.013	0.00278	450.191	0.00221	453.804	0.00113	449.38	0.00213	400.935	0.00302
446.57	0.00253	461.039	0.00105	461.039	0.00101	461.039	-0.000729	461.039	0.000703		446.57	0.00275	450.465	0.00221	453.839	0.00114	449.786	0.00213	401.491	0.00291
447.126	0.000946	461.596	-0.000207639	461.596	-0.000719	461.596	0.0013	461.596	0.000606		447.126	0.00273	450.596	0.00221	454.244	0.00117	449.909	0.00213	402.048	0.0028
447.683	-0.000186	462.152	0.000114583	462.152	-0.000334	462.152	0.00306	462.152	0.00148		447.683	0.0027	451.002	0.00221	454.361	0.00118	450.191	0.00213	402.604	0.00269
448.239	-0.00125	462.709	0.000936806	462.709	0.000711	462.709	0.00442	462.709	0.000659		448.239	0.00268	451.022	0.00221	454.649	0.0012	450.465	0.00213	403.161	0.00258
448.796	0.002	463.265	0.00144	463.265	0.000952	463.265	0.00745	463.265	-0.00198		448.796	0.00265	451.407	0.00221	454.918	0.00123	450.596	0.00213	403.717	0.00247
449.352	0.00646	463.822	0.00137	463.822	0.00143	463.822	0.01045	463.822	-0.00532		449.352	0.00263	451.578	0.00221	455.054	0.00124	451.002	0.00213	404.274	0.00236
449.909	0.0083	464.378	0.00028125	464.378	0.000172	464.378	0.00991	464.378	-0.00842		449.909	0.0026	451.812	0.00221	455.46	0.00128	451.022	0.00213	404.831	0.00226
450.465	0.00815	464.935	-0.000654861	464.935	-0.00128	464.935	0.00693	464.935	-0.00771		450.465	0.00258	452.135	0.00222	455.474	0.00128	451.407	0.00213	405.387	0.00216
451.022	0.00537	460.893	0.00385	465.491	-0.00279	465.491	0.00365	465.491	-0.00744		451.022	0.00256	452.217	0.00222	455.865	0.00131	451.578	0.00213	406.5	0.00196
451.578	0.00318	461.451	0.00333	466.048	-0.00307	466.048	0.00136	466.048	-0.00603		451.578	0.00254	452.623	0.00222	456.031	0.00133	451.812	0.00213	407.057	0.00186
452.135	0.00259	462.01	0.00319	466.604	-0.00245	466.604	0.00109	466.604	-0.00422		452.135	0.00251	452.691	0.00222	456.27	0.00135	452.135	0.00213	407.231	0.00183
452.691	0.00196	462.569	0.000899167	467.161	-0.000178	467.161	0.00164	467.161	-0.00316		452.691	0.00249	453.028	0.00223	456.587	0.00139	452.217	0.00213	407.613	0.00176
453.248	0.00148	463.127	0.000234167	467.717	0.00168	467.717	0.00192	467.717	-0.00346		453.248	0.00247	453.248	0.00224	456.676	0.0014	452.623	0.00213	407.636	0.00176
453.804	-0.000947	463.686	0.000283333	468.274	0.00144	468.274	0.00358	468.274	-0.00333		453.804	0.00245	453.433	0.00224	457.081	0.00144	452.691	0.00213	408.041	0.00169
454.361	-0.00165	464.245	0.00178	468.83	0.000626	468.83	0.00358	468.83	-0.000702		454.361	0.00243	453.804	0.00225	457.144	0.00145	453.028	0.00214	408.17	0.00167
454.918	0.00148	464.803	0.00262	465.362	0.000384	465.362	0.00491	465.362	0.00168		454.918	0.00241	453.839	0.00225	457.486	0.00148	453.248	0.00214	408.447	0.00162
455.474	0.00291	465.362	0.00185	465.921	0.00298	465.921	0.00354	465.921	0.00364		455.474	0.00239	454.244	0.00226	457.7	0.00151	453.433	0.00214	408.726	0.00158
456.031	0.00391	465.921	0.00296	466.479	0.0028	466.479	0.00354	466.479	0.00556		456.031	0.00237	454.361	0.00227	457.891	0.00153	453.804	0.00215	408.852	0.00156
456.587	0.00357	466.479	0.00443	467.038	0.00276	467.038	0.00358	467.038	0.00425		456.587	0.00235	454.649	0.00228	458.257	0.00157	453.839	0.00215	409.257	0.00149
457.144	0.00234	467.038	0.00649	467.597	0.00222	467.597	0.00401	467.597	0.000157		457.144	0.00233	454.918	0.00229	458.297	0.00158	454.244	0.00215	409.283	0.00149
457.7	0.00115	467.597	0.00778	468.155	0.00511	468.155	0.00589	468.155	-0.00196		457.7	0.00231	455.054	0.00229	458.702	0.00163	454.361	0.00215	409.662	0.00143
458.257	0.000813	468.155	0.00667	468.714	0.00673	468.714	0.00785	468.714	-0.00223		458.257	0.0023	455.46	0.00231	458.813	0.00164	454.649	0.00216	409.839	0.0014
458.813	0.00104	468.714	0.00708	469.272	0.00714	469.272	0.00843	469.272	-0.00165		458.813	0.00228	455.474	0.00231	459.107	0.00168	454.918	0.00216	410.068	0.00136
459.37	0.00196	469.272	0.00788	469.831	0.00547	469.831	0.0054	469.831	0.000643		459.37	0.00226	455.865	0.00233	459.37	0.00171	455.054	0.00217	410.396	0.00131
459.926	0.00256	469.831	0.00792	470.39	0.00402	470.39	0.0017	470.39	0.00359		459.926	0.00225	456.031	0.00234	459.513	0.00173	455.46	0.00217	410.473	0.0013
460.483	0.00295	470.39	0.00755	470.949	0.00196	470.949	0.000446	470.949	0.00932		460.483	0.00223	456.27	0.00235	459.918	0.00179	455.474	0.00217	410.878	0.00124
461.039	0.00514	470.949	0.00621	471.507	0.000782	471.507	0.000619	471.507	0.01292		461.039	0.00222	456.587	0.00236	459.926	0.00179	455.865	0.00218	410.952	0.00123
461.596	0.00358	471.507	0.00414	472.066	0.00368	472.066	0.00178	472.066	0.01417		461.596	0.0022	456.676	0.00237	460.323	0.00184	456.031	0.00219	411.284	0.00118
462.152	0.00278	472.066	0.0036	472.625	0.00591	472.625	0.00328	472.625	0.01005		462.152	0.00219	457.081	0.00239	460.483	0.00186	456.27	0.00219	411.509	0.00115
462.709	0.00206	472.625	0.00641	473.183	0.00461	473.183	0.00302	473.183	0.00253		462.709	0.00217	457.144	0.0024	460.728	0.0019	456.587	0.0022	411.689	0.00113
463.265	0.00124	473.183	0.01108	473.742	0.00313	473.742	0.00172	473.742	-0.00152		463.265	0.00216	457.486	0.00242	461.039	0.00194	456.676	0.0022	412.065	0.00107
463.822	0.00113	473.742	0.01209	474.3	0.00451	474.3	0.000543	474.3	-0.00266		463.822	0.00214	457.7	0.00243	461.134	0.00196	457.081	0.00222	412.094	0.00107
464.378	0.00208	474.3	0.01047	474.859	0.00696	474.859	0.00166	474.859	-0.000298		464.378	0.00213	457.891	0.00244	461.539	0.00202	457.144	0.00222	412.499	0.00101
464.935	0.0037	474.859	0.00954	475.418	0.00975	475.418	0.004	475.418	0.00264		464.935	0.00212	458.257	0.00247	461.596	0.00203	457.486	0.00223	412.622	0.00099601
465.491	0.00336	475.418	0.00815	475.976	0.00916	475.976	0.00668	475.976	0.00249		465.491	0.00211	458.297	0.00247	461.944	0.00208	457.7	0.00224	412.905	0.000958087
466.048	0.00288	475.976	0.00692	476.535	0.00862	476.535	0.00757	476.535	0.00229		466.048	0.0021	458.702	0.0025	462.152	0.00211	457.891	0.00224	413.178	0.00092193
466.604	0.00189	476.535	0.00599	477.094	0.00655	477.094	0.00827	477.094	0.0012		466.604	0.00208	458.813	0.00251	462.35	0.00215	458.257	0.00225	413.31	0.000904747
467.161	0.0015	477.094	0.00649	477.652	0.00463	477.652	0.00801	477.652	0.00248		467.161	0.00207	459.107	0.00253	462.709	0.0022	458.297	0.00226	413.715	0.0008526
467.717	0.00229	477.652	0.00658	478.211	0.00467	478.211	0.00698	478.211	0.0024		467.717	0.00206	459.37	0.00255	462.755	0.00221	458.702	0.00227	413.735	0.000850101
468.274	0.00289	478.211	0.00583	478.77	0.00587	478.77	0.00578	478.77	-0.000713		468.274	0.00206	459.513	0.00257	463.16	0.00228	458.813	0.00228	414.121	0.000801645
468.83	0.00304	478.77	0.00622	479.328	0.00749	479.328	0.00482	479.328	-0.00399		468.83	0.00205	459.918	0.0026	463.265	0.0023	459.107	0.00229	414.291	0.000780518
469.387	0.00277	479.328	0.00517	479.887	0.00721	479.887	0.00428	479.887	-0.00317		469.387	0.00204	459.926	0.0026	463.565	0.00235	459.37	0.0023	414.526	0.000751879
469.943	0.002	479.887	0.00474	480.446	0.00775	480.446	0.00383	480.446	-0.00105		469.943	0.00203	460.323	0.00264	463.822	0.00239	459.513	0.0023	414.848	0.000713163
470.5	0.00169	480.446	0.0042	481.004	0.00782	481.004	0.00419	481.004	0.00344		470.5	0.00202	460.483	0.00265	463.971	0.00242	459.918	0.00232	414.931	0.000703298
471.057	0.0014	481.004	0.00465	481.563	0.00811	481.563	0.00414	481.563	0.00535		471.057	0.00202	460.728	0.00267	464.376	0.00249	459.926	0.00232	415.336	0.000655896
471.613	0.00055	481.563	0.00647	482.122	0.00816	482.122	0.00327	482.122	0.00419		471.613	0.00201	460.893	0.00269	464.378	0.00249	460.323	0.00234	415.404	0.000648045
472.17	0.000735	482.122	0.00767	482.68	0.0091	482.68	0.00342	482.68	0.00311		472.17	0.002	461.039	0.0027	464.781	0.00256	460.483	0.00235	415.742	0.000609669
472.726	-0.000209	482.68	0.00641	483.239	0.00983	483.239	0.00442	483.239	0.00428		472.726	0.002	461.134	0.00271	464.935	0.00259	460.728	0.00236	415.961	0.000585139
473.283	2.4e-05	483.239	0.00572	483.798	0.00877	483.798	0.00407	483.798	0.00638		473.283	0.002	461.451	0.00275	465.187	0.00264	461.039	0.00237	416.147	0.000564607
473.839	0.00121	483.798	0.00586	484.356	0.00925	484.356	0.00293	484.356	0.00865		473.839	0.00199	461.539	0.00276	465.362	0.00267	461.134	0.00238	416.517	0.000524422
474.396	0.00153	484.356	0.00611	484.915	0.0106	484.915	0.00273	484.915	0.00688		474.396	0.00199	461.596	0.00276	465.491	0.0027	461.539	0.0024	416.552	0.000520704
474.952	0.00115	484.915	0.00667	485.474	0.01184	485.474	0.00277	485.474	0.00403		474.952	0.00198	461.944	0.0028	465.592	0.00272	461.596	0.0024	416.958	0.000477949
475.509	0.000279	485.474	0.00774	486.032	0.01187	486.032	0.00421	486.032	8.4e-05		475.509	0.00198	462.01	0.00281	465.921	0.00278	461.944	0.00242	417.074	0.000465874
476.065	0.000638	486.032	0.00661	486.591	0.01091	486.591	0.00514	486.591	-0.00178		476.065	0.00198	462.152	0.00282	465.997	0.00279	462.152	0.00243	417.363	0.000436333
476.622	0.000727	486.591	0.00541	487.15	0.01043	487.15	0.00535	487.15	-0.000348		476.622	0.00198	462.35	0.00284	466.048	0.0028	462.35	0.00244	417.631	0.000409456
477.178	0.00142	487.15	0.00501	487.708	0.01063	487.708	0.00347	487.708	0.00192		477.178	0.00198	462.569	0.00287	466.402	0.00287	462.709	0.00246	417.768	0.000395845
477.735	0.00186	487.708	0.00538	488.267	0.01128	488.267	0.00356	488.267	0.0052		477.735	0.00198	462.709	0.00288	466.479	0.00289	462.755	0.00246	418.173	0.000356472
478.291	0.0026	488.267	0.00618	488.826	0.01017	488.826	0.00422	488.826	0.00483		478.291	0.00198	462.755	0.00289	466.604	0.00291	463.16	0.00249	418.187	0.00035516
478.848	0.00241	488.826	0.00687	489.384	0.00853	489.384	0.00494	489.384	0.00315		478.848	0.00198	463.127	0.00293	466.808	0.00296	463.265	0.00249	418.579	0.000318204
479.404	0.000813	489.384	0.00757	489.943	0.0074	489.943	0.00484	489.943	0.00326		479.404	0.00198	463.16	0.00294	467.038	0.003	463.565	0.00251	418.744	0.000302944
479.961	0.000224	489.943	0.00833	490.502	0.00797	490.502	0.00421	490.502	0.00356		479.961	0.00199	463.265	0.00295	467.161	0.00303	463.822	0.00253	418.984	0.000281025
480.517	0.00121	490.502	0.00748	491.06	0.00984	491.06	0.00374	491.06	0.00393		480.517	0.00199	463.565	0.00298	467.213	0.00304	463.971	0.00254	419.3	0.000252773
481.074	0.00327	491.06	0.00562	491.619	0.01096	491.619	0.00479	491.619	0.00522		481.074	0.00199	463.686	0.003	467.597	0.00312	464.376	0.00256	419.389	0.000244924
481.63	0.00307	491.619	0.00478	492.178	0.0116	492.178	0.00468	492.178	0.00435		481.63	0.002	463.822	0.00302	467.618	0.00312	464.378	0.00256	419.795	0.000209885
482.187	0.00402	492.178	0.00493	492.736	0.01242	492.736	0.00503	492.736	0.00284		482.187	0.002	463.971	0.00304	467.717	0.00314	464.781	0.00259	419.857	0.000204603
482.743	0.00421	492.736	0.00558	493.295	0.01316	493.295	0.0053	493.295	0.000888		482.743	0.00201	464.245	0.00307	468.024	0.00321	464.935	0.0026	420.2	0.000175892
483.3	0.00314	493.295	0.00708	493.854	0.01277	493.854	0.006	493.854	-6.7e-05		483.3	0.00201	464.376	0.00309	468.155	0.00324	465.187	0.00262	420.413	0.000158412
483.857	0.00239	493.854	0.00772	494.412	0.01044	494.412	0.00692	494.412	0.002		483.857	0.00202	464.378	0.00309	468.274	0.00326	465.362	0.00263	420.97	0.00011415
484.413	0.00284	494.412	0.0082	494.971	0.00779	494.971	0.00838	494.971	0.00356		484.413	0.00203	464.781	0.00314	468.429	0.0033	465.491	0.00264	421.526	7.1775e-05
484.97	0.00279	494.971	0.00683	495.53	0.00752	495.53	0.00726	495.53	0.00539		484.97	0.00203	464.803	0.00314	468.714	0.00336	465.592	0.00265	422.083	3.12441e-05
485.526	0.00425	495.53	0.00459	496.088	0.00825	496.088	0.00592	496.088	0.00664		485.526	0.00204	464.935	0.00316	468.83	0.00338	465.921	0.00267	422.639	-7.49456e-06
486.083	0.00314	496.088	0.00494	496.647	0.0093	496.647	0.00429	496.647	0.00668		486.083	0.00205	465.187	0.0032	468.834	0.00338	465.997	0.00268	423.196	-4.44727e-05
486.639	0.00321	496.647	0.00539	497.206	0.00911	497.206	0.0053	497.206	0.0068		486.639	0.00206	465.362	0.00322	469.239	0.00348	466.048	0.00268	423.752	-7.97442e-05
487.196	0.00157	497.206	0.00566	497.764	0.00888	497.764	0.0063	497.764	0.00586		487.196	0.00207	465.592	0.00325	469.272	0.00348	466.402	0.00271	424.309	-0.000113356
487.752	0.000683	497.764	0.00637	498.323	0.00947	498.323	0.00598	498.323	0.00598		487.752	0.00208	465.921	0.0033	469.645	0.00357	466.479	0.00271	424.865	-0.000145356
488.309	0.000699	498.323	0.0072	498.882	0.00951	498.882	0.00432	498.882	0.00488		488.309	0.00209	465.997	0.00331	469.831	0.00361	466.604	0.00272	425.422	-0.000175792
488.865	0.000549	498.882	0.00666	499.44	0.01085	499.44	0.00442	499.44	0.00413		488.865	0.0021	466.402	0.00337	470.05	0.00366	466.808	0.00274	425.978	-0.000204717
489.422	0.00181	499.44	0.00546	499.999	0.00989	499.999	0.00526	499.999	0.00472		489.422	0.00212	466.479	0.00338	470.39	0.00374	467.038	0.00275	426.535	-0.000232169
489.978	0.00176	499.999	0.00474	500.558	0.00902	500.558	0.00614	500.558	0.00604		489.978	0.00213	466.808	0.00343	470.455	0.00375	467.161	0.00276	427.091	-0.000258201
490.535	0.00192	500.558	0.00572	501.116	0.00951	501.116	0.00523	501.116	0.00742		490.535	0.00214	467.038	0.00346	470.861	0.00385	467.213	0.00277	427.648	-0.000282861
491.091	0.00394	501.116	0.00684	501.675	0.00928	501.675	0.00499	501.675	0.00938		491.091	0.00216	467.213	0.00349	470.949	0.00387	467.597	0.0028	428.204	-0.0003062
491.648	0.00494	501.675	0.00822	502.234	0.00915	502.234	0.00449	502.234	0.0083		491.648	0.00217	467.597	0.00355	471.507	0.004	467.618	0.0028	428.761	-0.000328256
492.204	0.00624	502.234	0.00921	502.792	0.00896	502.792	0.0052	502.792	0.00544		492.204	0.00219	467.618	0.00355	472.066	0.00414	467.717	0.00281	429.317	-0.00034908
492.761	0.00405	502.792	0.00949	503.351	0.0075	503.351	0.00591	503.351	0.0014		492.761	0.0022	468.024	0.00362	472.625	0.00428	468.024	0.00283	429.874	-0.000368717
493.317	0.00161	503.351	0.00967	503.909	0.00644	503.909	0.00589	503.909	0.000523		493.317	0.00222	468.155	0.00364	473.183	0.00442	468.155	0.00284	430.43	-0.000387212
493.874	-0.000837	503.909	0.00882	504.468	0.00735	504.468	0.00506	504.468	0.00177		493.874	0.00223	468.429	0.00368	473.742	0.00456	468.274	0.00285	430.987	-0.00040461
494.43	0.000135	504.468	0.00813	505.027	0.00876	505.027	0.0044	505.027	0.00236		494.43	0.00225	468.714	0.00373	474.3	0.0047	468.714	0.00289	431.544	-0.000420949
494.987	0.00282	505.027	0.00792	505.586	0.00926	505.586	0.00519	505.586	0.00244		494.987	0.00227	468.834	0.00375	474.859	0.00485	468.83	0.0029	432.1	-0.000436272
495.543	0.00381	505.586	0.0071	506.144	0.00959	506.144	0.00669	506.144	0.00241		495.543	0.00229	469.239	0.00382	475.418	0.005	469.272	0.00294	432.657	-0.000450619
496.1	0.00467	506.144	0.0062	506.703	0.00995	506.703	0.0074	506.703	0.00208		496.1	0.0023	469.272	0.00382	475.976	0.00514	469.831	0.00298	433.213	-0.000464033
496.657	0.00419	506.703	0.00605	507.262	0.01048	507.262	0.00618	507.262	0.0025		496.657	0.00232	469.645	0.00389	476.535	0.00529	470.39	0.00303	433.77	-0.000476545
497.213	0.00319	507.262	0.00563	507.82	0.00961	507.82	0.00535	507.82	0.00223		497.213	0.00234	469.831	0.00392	477.094	0.00544	470.949	0.00308	434.326	-0.000488195
497.77	0.00345	507.82	0.00573	508.379	0.00841	508.379	0.00549	508.379	0.00421		497.77	0.00236	470.05	0.00396	477.652	0.00559	471.507	0.00314	434.883	-0.000499016
498.326	0.00356	508.379	0.00673	508.938	0.00671	508.938	0.0068	508.938	0.00672		498.326	0.00238	470.39	0.00402	478.211	0.00575	472.066	0.00319	435.439	-0.000509042
498.883	0.00388	508.938	0.0069	509.496	0.00694	509.496	0.00661	509.496	0.00517		498.883	0.0024	470.949	0.00411	478.77	0.0059	472.625	0.00324	435.996	-0.000518306
499.439	0.00301	509.496	0.00692	510.055	0.00678	510.055	0.00471	510.055	0.0046		499.439	0.00242	471.507	0.00421	479.328	0.00605	473.183	0.0033	436.552	-0.000526835
499.996	0.00272	510.055	0.00621	510.613	0.00769	510.613	0.00401	510.613	0.00423		499.996	0.00245	472.066	0.00432	479.887	0.0062	473.742	0.00335	437.109	-0.000534658
500.552	0.0014	510.613	0.00705	511.172	0.01015	511.172	0.00465	511.172	0.00452		500.552	0.00247	472.625	0.00442	480.446	0.00635	474.3	0.00341	437.665	-0.000541802
501.109	0.000994	511.172	0.00837	511.731	0.01155	511.731	0.00606	511.731	0.0044		501.109	0.00249	473.183	0.00452	481.004	0.00651	474.859	0.00347	438.222	-0.000548291
501.665	0.00035	511.731	0.00924	512.289	0.01055	512.289	0.00701	512.289	0.00417		501.665	0.00251	473.742	0.00463	481.563	0.00666	475.418	0.00352	438.778	-0.00055415
502.222	0.00108	512.289	0.00994	512.848	0.00886	512.848	0.00672	512.848	0.00374		502.222	0.00253	474.3	0.00473	482.122	0.00681	475.976	0.00358	439.335	-0.000559398
502.778	0.00094	512.848	0.00931	513.407	0.0078	513.407	0.00637	513.407	0.00246		502.778	0.00256	474.859	0.00484	482.68	0.00696	476.535	0.00364	439.891	-0.000564053
503.335	0.00201	513.407	0.00805	513.966	0.00663	513.966	0.00527	513.966	0.00225		503.335	0.00258	475.418	0.00494	483.239	0.00711	477.094	0.0037	440.448	-0.000568133
503.891	0.00254	513.966	0.00728	514.524	0.00637	514.524	0.00457	514.524	0.002		503.891	0.0026	475.976	0.00505	483.798	0.00725	477.652	0.00376	441.005	-0.000571653
504.448	0.00102	514.524	0.00615	515.083	0.007	515.083	0.00412	515.083	0.00256		504.448	0.00263	476.535	0.00515	484.356	0.0074	478.211	0.00382	441.561	-0.000574624
505.004	0.00124	515.083	0.00601	515.641	0.00736	515.641	0.00361	515.641	0.00332		505.004	0.00265	477.094	0.00526	484.915	0.00754	478.77	0.00388	442.118	-0.000577058
505.561	0.000899	515.641	0.00684	516.2	0.0068	516.2	0.00417	516.2	0.00429		505.561	0.00268	477.652	0.00536	485.474	0.00769	479.328	0.00394	442.674	-0.000578963
506.117	0.000954	516.2	0.00843	516.759	0.00592	516.759	0.00571	516.759	0.00308		506.117	0.0027	478.211	0.00547	486.032	0.00783	479.887	0.00401	443.231	-0.000580343
506.674	0.00064	516.759	0.01075	517.317	0.00563	517.317	0.00779	517.317	0.00121		506.674	0.00272	478.77	0.00557	486.261	0.00788	480.446	0.00407	443.787	-0.000581202
507.231	0.00152	517.317	0.01144	517.876	0.00647	517.876	0.00985	517.876	--		507.231	0.00275	479.328	0.00567	486.591	0.00796	481.004	0.00413	444.344	-0.00058154
507.787	0.00206	517.876	0.00954	518.435	0.00803	518.435	0.00992	518.435	--		507.787	0.00277	479.887	0.00577	486.667	0.00798	481.563	0.00419	444.9	-0.000581355
508.344	0.00182	518.435	0.00743	518.993	0.00778	518.993	0.00922	518.993	0.00324		508.344	0.0028	480.446	0.00587	487.072	0.00808	482.122	0.00425	445.457	-0.000580642
508.9	0.00359	518.993	0.00593	519.552	0.00776	519.552	0.00854	519.552	0.007		508.9	0.00282	480.993	0.00597	487.15	0.0081	482.68	0.00432	446.013	-0.000579393
509.457	0.00441	519.552	0.00628	520.111	0.00871	520.111	0.00876	520.111	0.00869		509.457	0.00285	481.004	0.00597	487.477	0.00818	483.239	0.00438	446.57	-0.000577596
510.013	0.00556	520.111	0.00674	520.669	0.00934	520.669	0.0089	520.669	0.00757		510.013	0.00287	481.398	0.00604	487.708	0.00823	483.798	0.00444	447.126	-0.000575239
510.57	0.00662	520.669	0.008	521.228	0.00969	521.228	0.0085	521.228	0.00522		510.57	0.0029	481.563	0.00607	487.883	0.00827	484.356	0.0045	447.683	-0.000572303
511.126	0.00587	521.228	0.00822	521.787	0.00991	521.787	0.00733	521.787	0.00372		511.126	0.00292	481.803	0.00611	488.267	0.00836	484.915	0.00456	448.239	-0.000568767
511.683	0.00432	521.787	0.00815	522.345	0.00943	522.345	0.00665	522.345	0.00538		511.683	0.00295	482.122	0.00616	488.288	0.00837	485.474	0.00462	448.796	-0.000564609
512.239	0.00465	522.345	0.0082	522.904	0.0084	522.904	0.00732	522.904	0.00687		512.239	0.00297	482.209	0.00618	488.693	0.00846	486.032	0.00468	449.352	-0.000559798
512.796	0.00315	522.904	0.00819	523.463	0.00808	523.463	0.00938	523.463	0.00709		512.796	0.003	482.614	0.00624	488.826	0.00849	486.591	0.00474	449.909	-0.000554306
513.352	0.00184	523.463	0.00784	524.021	0.00902	524.021	0.01046	524.021	0.0056		513.352	0.00302	482.68	0.00625	489.098	0.00855	487.15	0.0048	450.465	-0.000548097
513.909	0.00168	524.021	0.00673	524.58	0.00915	524.58	0.00933	524.58	0.00397		513.909	0.00304	483.019	0.00631	489.384	0.00861	487.708	0.00486	451.022	-0.000541131
514.465	0.000615	524.58	0.00597	525.139	0.00892	525.139	0.00694	525.139	0.00395		514.465	0.00307	483.239	0.00634	489.504	0.00864	488.267	0.00492	451.578	-0.000533366
515.022	-3.7e-05	525.139	0.00689	525.697	0.00791	525.697	0.00494	525.697	0.00304		515.022	0.00309	483.424	0.00637	489.909	0.00872	488.826	0.00498	452.135	-0.000524756
515.578	0.000487	525.697	0.00844	526.256	0.0073	526.256	0.0054	526.256	0.00143		515.578	0.00312	483.798	0.00643	489.943	0.00873	489.384	0.00503	452.691	-0.000515249
516.135	0.00169	526.256	0.00928	526.815	0.00865	526.815	0.0075	526.815	0.000421		516.135	0.00314	483.83	0.00643	490.314	0.00881	489.943	0.00509	453.248	-0.000504792
516.691	0.00223	526.815	0.00885	527.373	0.01003	527.373	0.00898	527.373	0.000996		516.691	0.00316	484.235	0.0065	490.502	0.00885	490.502	0.00515	453.804	-0.000493326
517.248	0.00122	527.373	0.0073	527.932	0.0102	527.932	0.00782	527.932	0.00402		517.248	0.00319	484.356	0.00651	490.72	0.00889	491.06	0.0052	454.361	-0.000480785
517.804	0.00253	527.932	0.00632	528.491	0.00917	528.491	0.00531	528.491	0.00552		517.804	0.00321	484.64	0.00655	491.06	0.00896	491.619	0.00525	454.918	-0.000467107
518.361	0.000617	528.491	0.00674	529.049	0.00719	529.049	0.00364	529.049	0.00536		518.361	0.00323	484.915	0.00659	491.125	0.00897	492.178	0.0053	455.474	-0.000452219
518.917	0.00195	529.049	0.0079	529.608	0.00619	529.608	0.00294	529.608	0.00417		518.917	0.00325	485.046	0.00661	491.53	0.00905	492.736	0.00536	456.031	-0.000436049
519.474	0.00268	529.608	0.00923	530.167	0.00735	530.167	0.00296	530.167	0.00315		519.474	0.00328	485.451	0.00667	491.619	0.00907	493.295	0.00541	456.587	-0.000418517
520.03	0.00401	530.167	0.01003	530.725	0.00962	530.725	0.00339	530.725	0.00335		520.03	0.0033	485.474	0.00667	491.935	0.00913	493.854	0.00545	457.144	-0.00039954
520.587	0.0046	530.725	0.00992	531.284	0.01131	531.284	0.00451	531.284	0.00447		520.587	0.00332	485.856	0.00672	492.178	0.00917	494.412	0.0055	457.7	-0.000379041
521.144	0.005	531.284	0.00876	531.843	0.01136	531.843	0.00706	531.843	0.00615		521.144	0.00334	486.032	0.00675	492.341	0.0092	494.971	0.00555	458.257	-0.000356928
521.7	0.00538	531.843	0.00778	532.401	0.01143	532.401	0.00977	532.401	0.00822		521.7	0.00336	486.261	0.00678	492.736	0.00927	495.178	0.00557	458.813	-0.000333114
522.256	0.00571	532.401	0.00792	532.96	0.01147	532.96	0.0103	532.96	0.00913		522.256	0.00338	486.591	0.00682	492.746	0.00927	495.53	0.00559	459.37	-0.000307502
522.813	0.00374	532.96	0.0081	533.519	0.01106	533.519	0.00908	533.519	0.00965		522.813	0.0034	486.667	0.00683	493.151	0.00934	495.583	0.0056	459.918	-0.000280435
523.37	0.00442	533.519	0.00922	534.077	0.01053	534.077	0.00755	534.077	0.00982		523.37	0.00341	487.072	0.00688	493.295	0.00937	495.988	0.00563	459.926	-0.000280009
523.926	0.00473	534.077	0.01018	534.636	0.00974	534.636	0.00686	534.636	0.00962		523.926	0.00343	487.15	0.00689	493.557	0.00941	496.088	0.00564	460.323	-0.000259194
524.483	0.00562	534.636	0.01143	535.195	0.0086	535.195	0.00752	535.195	0.00842		524.483	0.00345	487.477	0.00693	493.854	0.00946	496.394	0.00566	460.483	-0.000250537
525.039	0.00381	535.195	0.01188	535.753	0.00787	535.753	0.00934	535.753	0.00741		525.039	0.00347	487.708	0.00695	493.962	0.00947	496.647	0.00568	460.728	-0.000236868
525.596	0.00292	535.753	0.01116	536.312	0.0081	536.312	0.01059	536.312	0.00662		525.596	0.00348	487.883	0.00697	494.367	0.00954	496.799	0.00569	461.039	-0.000218992
526.152	0.00184	536.312	0.00951	536.871	0.00869	536.871	0.01043	536.871	0.00711		526.152	0.0035	488.267	0.00702	494.412	0.00954	497.204	0.00572	461.134	-0.000213421
526.709	0.00235	536.871	0.00778	537.429	0.00911	537.429	0.01035	537.429	0.00684		526.709	0.00351	488.288	0.00702	494.772	0.0096	497.206	0.00572	461.539	-0.000188815
527.265	0.000558	537.429	0.00676	537.988	0.00858	537.988	0.0097	537.988	0.00645		527.265	0.00353	488.693	0.00706	494.971	0.00962	497.609	0.00575	461.596	-0.000185279
527.822	0.00204	537.988	0.00697	538.547	0.00779	538.547	0.00858	538.547	0.00542		527.437	0.00353	488.826	0.00708	495.178	0.00965	497.764	0.00576	461.944	-0.000163016
528.378	0.00246	538.547	0.00862	539.105	0.00709	539.105	0.007	539.105	0.00552		527.822	0.00354	489.098	0.0071	495.53	0.0097	498.015	0.00578	462.152	-0.0001493
528.935	0.00389	539.105	0.00991	539.664	0.00665	539.664	0.00539	539.664	0.00605		527.857	0.00354	489.384	0.00713	495.583	0.00971	498.323	0.0058	462.35	-0.000135988
529.491	0.00465	539.664	0.01031	540.222	0.00712	540.222	0.00517	540.222	0.00651		528.277	0.00355	489.504	0.00714	495.988	0.00976	498.42	0.00581	462.709	-0.000110976
530.048	0.00529	540.222	0.00972	540.781	0.0088	540.781	0.00588	540.781	0.00717		528.378	0.00355	489.909	0.00718	496.088	0.00977	498.825	0.00584	462.755	-0.000107695
530.604	0.00659	540.781	0.00842	541.34	0.01058	541.34	0.00698	541.34	0.0078		528.696	0.00356	489.943	0.00718	496.394	0.00981	498.882	0.00584	463.16	-7.81048e-05
531.161	0.00674	541.34	0.00769	541.899	0.01046	541.899	0.00737	541.899	0.00644		528.935	0.00356	490.314	0.00721	496.647	0.00984	499.231	0.00586	463.265	-7.02121e-05
531.717	0.00661	541.899	0.00778	542.457	0.0091	542.457	0.00704	542.457	0.00561		529.116	0.00357	490.502	0.00723	496.799	0.00985	499.44	0.00588	463.565	-4.71833e-05
532.274	0.00549	542.457	0.00867	543.016	0.00817	543.016	0.00564	543.016	0.00536		529.491	0.00357	490.72	0.00725	497.204	0.0099	499.636	0.00589	463.822	-2.69226e-05
531.843	0.006	543.016	0.00943	543.574	0.00831	543.574	0.00438	543.574	0.006		529.536	0.00358	491.06	0.00727	497.206	0.0099	499.999	0.00591	463.971	-1.48986e-05
532.401	0.00584	543.574	0.00969	544.133	0.00885	544.133	0.00591	544.133	0.0058		529.956	0.00358	491.125	0.00728	497.609	0.00994	500.041	0.00591	464.376	1.87801e-05
532.96	0.00457	544.133	0.00953	544.692	0.00958	544.692	0.00803	544.692	0.00615		530.048	0.00358	491.53	0.00731	497.764	0.00995	500.446	0.00594	464.378	1.89823e-05
533.519	0.00553	544.692	0.00908	545.25	0.00914	545.25	0.00945	545.25	0.00611		530.375	0.00359	491.619	0.00731	498.015	0.00998	500.558	0.00594	464.781	5.38817e-05
534.077	0.00419	545.25	0.00824	545.809	0.00919	545.809	0.00987	545.809	0.00521		530.604	0.00359	491.935	0.00733	498.323	0.01	500.852	0.00596	464.935	6.75623e-05
534.636	0.00409	545.809	0.00838	546.368	0.00942	546.368	0.00873	546.368	0.00449		530.795	0.0036	492.178	0.00735	498.42	0.01001	501.116	0.00598	465.187	9.04339e-05
535.195	0.00256	546.368	0.00874	546.927	0.00935	546.927	0.00759	546.927	0.00509		531.161	0.0036	492.341	0.00736	498.825	0.01004	501.257	0.00598	465.362	0.000106701
535.753	0.00212	546.927	0.00868	547.485	0.0086	547.485	0.00716	547.485	0.00537		531.215	0.0036	492.736	0.00738	498.882	0.01005	501.662	0.00601	465.491	0.000118896
536.312	0.00222	547.485	0.00852	548.044	0.007	548.044	0.00817	548.044	0.00623		531.635	0.00361	492.746	0.00738	499.231	0.01007	501.675	0.00601	465.592	0.000128462
536.871	0.00207	548.044	0.00845	548.602	0.0048	548.602	0.00891	548.602	0.00596		531.717	0.00361	493.151	0.0074	499.44	0.01009	502.068	0.00603	465.921	0.000160407
537.429	0.00274	548.602	0.00892	549.161	0.00496	549.161	0.00989	549.161	0.00674		531.843	0.00361	493.295	0.00741	499.636	0.0101	502.234	0.00604	465.997	0.00016799
537.988	0.00402	549.161	0.00965	549.72	0.00581	549.72	0.00974	549.72	0.00771		532.055	0.00362	493.557	0.00742	499.999	0.01012	502.473	0.00605	466.048	0.000173045
538.547	0.00263	549.72	0.00986	550.278	0.00638	550.278	0.00859	550.278	0.00818		532.274	0.00362	493.854	0.00744	500.041	0.01012	502.792	0.00607	466.402	0.000209039
539.105	0.00213	550.278	0.00956	550.837	0.00644	550.837	0.00808	550.837	0.00849		532.401	0.00362	493.962	0.00744	500.446	0.01014	502.878	0.00607	466.479	0.000216985
539.664	0.0033	550.837	0.00906	551.396	0.00617	551.396	0.00836	551.396	0.00851		532.474	0.00362	494.367	0.00746	500.558	0.01015	503.283	0.00609	466.604	0.000230067
540.222	0.0046	551.396	0.00822	551.955	0.00558	551.955	0.00853	551.955	0.00758		532.894	0.00363	494.412	0.00746	500.852	0.01016	503.351	0.00609	466.808	0.000251627
540.781	0.00493	551.955	0.00803	552.513	0.00443	552.513	0.00885	552.513	0.00642		532.96	0.00363	494.772	0.00747	501.116	0.01017	503.689	0.00611	467.038	0.000276504
541.34	0.00376	552.513	0.00901	553.072	0.00578	553.072	0.00935	553.072	0.00579		533.314	0.00363	494.971	0.00748	501.257	0.01018	503.909	0.00612	467.161	0.000290006
541.899	0.00428	553.072	0.01027	553.63	0.00654	553.63	0.00918	553.63	0.00616		533.519	0.00363	495.178	0.00748	501.662	0.01019	504.468	0.00614	467.213	0.00029577
542.457	0.00265	553.63	0.01045	554.189	0.00812	554.189	0.00882	554.189	0.00629		533.734	0.00363	495.53	0.00749	501.675	0.01019	505.027	0.00617	467.597	0.000338994
543.016	0.00159	554.189	0.00987	554.748	0.0087	554.748	0.00834	554.748	0.00606		534.077	0.00364	495.583	0.00749	502.068	0.0102	505.586	0.00619	467.618	0.000341482
543.574	0.0011	554.748	0.00914	555.306	0.00831	555.306	0.00814	555.306	0.00607		534.153	0.00364	495.988	0.0075	502.234	0.0102	506.144	0.00621	467.717	0.00035291
544.133	0.00141	555.306	0.00821	555.865	0.00695	555.865	0.00872	555.865	0.00558		534.573	0.00364	496.088	0.00751	502.473	0.01021	506.703	0.00623	468.024	0.000388771
544.692	0.00142	555.865	0.00724	556.424	0.00644	556.424	0.00881	556.424	0.00621		534.636	0.00364	496.394	0.00751	502.792	0.01021	507.262	0.00625	468.155	0.000404468
545.25	0.00297	556.424	0.0071	556.982	0.00631	556.982	0.00848	556.982	0.00745		534.993	0.00364	496.647	0.00751	502.878	0.01021	507.82	0.00627	468.274	0.000418781
545.809	0.00321	556.982	0.00732	557.541	0.00818	557.541	0.00763	557.541	0.00757		535.195	0.00364	496.799	0.00752	503.283	0.01021	508.379	0.00628	468.429	0.000437646
546.368	0.00407	557.541	0.00817	558.1	0.01084	558.1	0.00786	558.1	0.00695		535.413	0.00364	497.204	0.00752	503.351	0.01021	508.938	0.0063	468.714	0.000472968
546.927	0.00547	558.1	0.00935	558.658	0.01004	558.658	0.008	558.658	0.00462		535.753	0.00364	497.206	0.00752	503.689	0.01021	509.496	0.00631	468.83	0.000487644
547.485	0.00503	558.658	0.0106	559.217	0.01021	559.217	0.00832	559.217	0.00265		535.832	0.00364	497.609	0.00752	503.909	0.01021	510.055	0.00633	468.834	0.000488108
548.044	0.00514	559.217	0.01126	559.776	0.01071	559.776	0.00948	559.776	0.00288		536.252	0.00365	497.764	0.00752	504.094	0.0102	510.613	0.00634	469.239	0.000540157
548.602	0.00432	559.776	0.01153	560.334	0.01095	560.334	0.01026	560.334	0.00354		536.312	0.00365	498.015	0.00752	504.468	0.0102	511.172	0.00635	469.272	0.000544471
549.161	0.00385	560.334	0.01111	560.893	0.01078	560.893	0.0096	560.893	0.004		536.672	0.00365	498.323	0.00752	504.499	0.0102	511.731	0.00637	469.645	0.000593788
549.72	0.0032	560.893	0.01085	561.452	0.01055	561.452	0.00865	561.452	0.00422		536.871	0.00365	498.42	0.00752	504.905	0.01019	512.289	0.00638	469.831	0.000618992
550.278	0.00292	561.452	0.0099	562.01	0.00978	562.01	0.00836	562.01	0.00411		537.092	0.00365	498.825	0.00752	505.027	0.01018	512.848	0.00639	470.05	0.000648993
550.837	0.00298	562.01	0.00881	562.569	0.0089	562.569	0.00878	562.569	0.00499		537.429	0.00365	498.882	0.00752	505.31	0.01018	513.407	0.0064	470.39	0.000696492
551.396	0.00235	562.569	0.00789	563.128	0.00862	563.128	0.01001	563.128	0.00702		537.512	0.00365	499.231	0.00752	505.586	0.01017	513.966	0.00641	470.455	0.000705759
551.955	0.00232	563.128	0.00733	563.686	0.00937	563.686	0.01089	563.686	0.00777		537.931	0.00364	499.44	0.00751	505.715	0.01016	514.524	0.00642	470.861	0.000764068
552.513	0.00192	563.686	0.00744	564.245	0.01006	564.245	0.01074	564.245	0.00692		537.988	0.00364	499.636	0.00751	506.12	0.01014	515.083	0.00643	470.949	0.000776916
553.072	0.002	564.245	0.00848	564.804	0.01019	564.804	0.01034	564.804	0.00574		538.351	0.00364	499.999	0.00751	506.144	0.01014	515.641	0.00644	471.266	0.000823898
553.63	0.00239	564.804	0.00973	565.362	0.0098	565.362	0.00877	565.362	0.00482		538.547	0.00364	500.041	0.00751	506.526	0.01012	516.2	0.00645	471.507	0.000860235
554.189	0.00202	565.362	0.01009	565.921	0.01002	565.921	0.00741	565.921	0.00477		538.771	0.00364	500.446	0.0075	506.703	0.01011	516.759	0.00646	471.671	0.000885224
554.748	0.00139	565.921	0.00948	566.48	0.01007	566.48	0.00707	566.48	0.00609		539.105	0.00364	500.558	0.0075	506.931	0.0101	517.317	0.00647	472.066	0.000946361
555.306	0.00121	566.48	0.00855	567.038	0.01069	567.038	0.00823	567.038	0.00605		539.191	0.00364	500.852	0.00749	507.262	0.01008	517.876	0.00648	472.076	0.000948014
555.865	0.00275	567.038	0.00794	567.597	0.01149	567.597	0.00901	567.597	0.00577		539.61	0.00363	501.116	0.00749	507.336	0.01008	518.435	0.00649	472.482	0.00101
556.424	0.00246	567.597	0.00839	568.156	0.01146	568.156	0.00921	568.156	0.00689		539.664	0.00363	501.257	0.00748	507.742	0.01005	518.993	0.0065	472.625	0.00104
556.982	0.00155	568.156	0.00961	568.714	0.01022	568.714	0.00897	568.714	0.00799		540.03	0.00363	501.675	0.00747	507.82	0.01004	519.552	0.00651	472.887	0.00108
557.541	0.00233	568.714	0.01015	569.273	0.00941	569.273	0.00867	569.273	0.00851		540.222	0.00363	502.234	0.00746	508.147	0.01002	520.111	0.00652	473.183	0.00113
558.1	0.00321	569.273	0.01002	569.832	0.00991	569.832	0.00949	569.832	0.00875		540.45	0.00363	502.792	0.00744	508.379	0.01	520.669	0.00654	473.292	0.00114
558.658	0.00295	569.832	0.00924	570.39	0.01072	570.39	0.01098	570.39	0.00804		540.781	0.00362	503.351	0.00742	508.552	0.00999	521.228	0.00655	473.698	0.00121
559.217	0.00319	570.39	0.00875	570.949	0.01083	570.949	0.01178	570.949	0.00746		540.87	0.00362	503.909	0.0074	508.938	0.00996	521.787	0.00656	473.742	0.00122
559.776	0.00371	570.949	0.00887	571.508	0.01068	571.508	0.01174	571.508	0.00792		541.289	0.00362	504.468	0.00738	508.957	0.00996	522.345	0.00658	474.103	0.00128
560.334	0.00321	571.508	0.00886	572.066	0.01095	572.066	0.01066	572.066	0.00849		541.34	0.00362	505.027	0.00736	509.363	0.00992	522.904	0.00659	474.3	0.00132
560.893	0.00208	572.066	0.00803	572.625	0.01115	572.625	0.0096	572.625	0.00807		541.709	0.00361	505.586	0.00734	509.496	0.00991	523.463	0.00661	474.508	0.00135
561.452	0.00206	572.625	0.00851	573.184	0.01135	573.184	0.00861	573.184	0.00681		541.899	0.00361	506.144	0.00732	509.768	0.00988	524.021	0.00663	474.859	0.00142
562.01	0.00236	573.184	0.00919	573.742	0.01202	573.742	0.00881	573.742	0.00601		542.129	0.0036	506.703	0.0073	510.055	0.00985	524.58	0.00664	474.913	0.00142
562.569	0.00299	573.742	0.00967	574.301	0.01237	574.301	0.00805	574.301	0.00546		542.457	0.0036	507.262	0.00728	510.173	0.00984	525.139	0.00666	475.418	0.00152
563.128	0.00375	574.301	0.00976	574.86	0.01208	574.86	0.00826	574.86	0.00528		542.549	0.0036	507.82	0.00726	510.579	0.0098	525.697	0.00668	475.976	0.00162
563.686	0.00349	574.86	0.00993	575.418	0.01155	575.418	0.00909	575.418	0.00512		542.969	0.00359	508.379	0.00724	510.613	0.0098	526.256	0.00671	476.535	0.00172
564.245	0.00377	575.418	0.00811	575.977	0.01182	575.977	0.01046	575.977	0.00409		543.016	0.00359	508.938	0.00722	510.984	0.00976	526.385	0.00671	477.094	0.00183
564.804	0.00441	575.977	0.00806	576.536	0.01255	576.536	0.01112	576.536	0.00504		543.388	0.00358	509.496	0.00721	511.172	0.00974	526.79	0.00673	477.652	0.00193
565.362	0.00328	576.536	0.00748	577.094	0.01154	577.094	0.00999	577.094	0.00562		543.574	0.00358	510.055	0.00719	511.389	0.00971	526.815	0.00673	478.211	0.00204
565.921	0.00192	577.094	0.00711	577.653	0.0102	577.653	0.00819	577.653	0.00527		543.808	0.00357	510.613	0.00717	511.731	0.00967	527.195	0.00674	478.77	0.00215
566.48	0.00192	577.653	0.00731	578.212	0.00907	578.212	0.00638	578.212	0.00533		544.133	0.00357	511.172	0.00716	511.795	0.00967	527.373	0.00675	479.328	0.00226
567.038	0.00188	578.212	0.00624	578.77	0.00843	578.77	0.00601	578.77	0.00563		544.228	0.00356	511.731	0.00715	512.2	0.00962	527.601	0.00676	479.887	0.00236
567.597	0.0028	578.77	0.0065	579.329	0.0085	579.329	0.00691	579.329	0.00521		544.648	0.00356	511.795	0.00715	512.289	0.00961	527.932	0.00678	480.446	0.00247
568.156	0.00345	579.329	0.00615	579.888	0.01047	579.888	0.00768	579.888	0.00504		544.692	0.00355	512.2	0.00714	512.605	0.00957	528.006	0.00678	481.004	0.00258
568.714	0.00282	579.888	0.00531	580.446	0.01196	580.446	0.00749	580.446	0.00576		545.067	0.00355	512.289	0.00714	512.848	0.00954	528.411	0.0068	481.563	0.00268
569.273	0.00232	580.446	0.00576	581.005	0.01221	581.005	0.00759	581.005	0.00567		545.25	0.00354	512.605	0.00713	513.01	0.00952	528.491	0.0068	482.122	0.00279
569.832	0.00145	581.005	0.00529	581.563	0.01058	581.563	0.00782	581.563	0.00486		545.487	0.00354	512.848	0.00713	513.407	0.00947	528.817	0.00682	482.68	0.00289
570.39	0.00254	581.563	0.00528	582.122	0.00911	582.122	0.00764	582.122	0.00449		545.809	0.00353	513.01	0.00713	513.966	0.0094	529.049	0.00683	483.019	0.00295
570.949	0.00209	582.122	0.00445	582.681	0.00842	582.681	0.0079	582.681	0.00476		545.907	0.00352	513.407	0.00712	514.524	0.00932	529.222	0.00684	483.239	0.00299
571.508	0.00111	582.681	0.00497	583.24	0.00953	583.24	0.00701	583.24	0.00476		546.327	0.00351	513.416	0.00712	515.083	0.00924	529.608	0.00686	483.424	0.00303
572.066	0.00148	583.24	0.00522	583.798	0.01056	583.798	0.00597	583.798	0.00433		546.368	0.00351	513.821	0.00712	515.641	0.00917	529.627	0.00686	483.798	0.00309
572.625	0.00131	583.798	0.00498	584.357	0.01028	584.357	0.00567	584.357	0.00484		546.746	0.0035	513.966	0.00712	516.2	0.00909	530.032	0.00688	483.83	0.0031
573.184	0.00225	584.357	0.00504	584.915	0.00957	584.915	0.00467	584.915	0.00591		546.927	0.0035	514.226	0.00712	516.759	0.00901	530.167	0.00689	484.235	0.00317
573.742	0.00236	584.915	0.00483	585.474	0.00843	585.474	0.00402	585.474	0.00722		547.166	0.00349	514.524	0.00712	517.317	0.00892	530.438	0.00691	484.356	0.00319
574.301	0.00267	585.474	0.00473	586.033	0.00665	586.033	0.00448	586.033	0.00697		547.485	0.00348	514.631	0.00712	517.876	0.00884	530.725	0.00692	484.64	0.00324
574.86	0.00177	586.033	0.00473	586.591	0.00645	586.591	0.0044	586.591	0.00532		547.586	0.00348	515.037	0.00712	518.435	0.00876	530.843	0.00693	484.915	0.00328
575.418	0.00101	586.591	0.00481	587.15	0.00725	587.15	0.00508	587.15	0.00449		548.006	0.00346	515.083	0.00712	518.993	0.00868	531.248	0.00696	485.046	0.0033
575.977	0.00093	587.15	0.00531	587.709	0.0087	587.709	0.0049	587.709	0.00309		548.044	0.00346	515.442	0.00712	519.552	0.0086	531.284	0.00696	485.451	0.00337
576.536	0.00177	587.709	0.00528	588.268	0.00948	588.268	0.00517	588.268	0.00258		548.426	0.00345	515.641	0.00712	520.111	0.00852	531.654	0.00698	485.474	0.00337
577.094	0.00116	588.268	0.0047	588.826	0.00976	588.826	0.00498	588.826	0.00276		548.602	0.00344	515.847	0.00712	520.669	0.00843	531.843	0.00699	485.856	0.00343
577.653	8.5e-05	588.826	0.00427	589.385	0.00916	589.385	0.00477	589.385	0.00268		548.845	0.00343	516.2	0.00712	521.228	0.00836	532.059	0.00701	486.032	0.00346
578.212	-0.00067	589.385	0.00401	589.943	0.0084	589.943	0.00496	589.943	0.00339		549.161	0.00342	516.253	0.00712	521.787	0.00828	532.401	0.00703	486.261	0.0035
578.77	-0.000265	589.943	0.00412	590.502	0.00779	590.502	0.00419	590.502	0.00242		549.265	0.00342	516.658	0.00713	522.345	0.0082	532.464	0.00703	486.591	0.00355
579.329	0.00039	590.502	0.00443	591.061	0.00746	591.061	0.00413	591.061	0.00174		549.685	0.0034	516.759	0.00713	522.904	0.00812	532.869	0.00706	486.667	0.00356
579.888	0.00035	591.061	0.00442	591.619	0.00712	591.619	0.00553	591.619	0.00156		549.72	0.0034	517.063	0.00714	523.463	0.00805	532.96	0.00707	487.072	0.00361
580.446	0.000585	591.619	0.0043	592.178	0.00776	592.178	0.00574	592.178	0.00123		550.105	0.00339	517.317	0.00714	523.953	0.00799	533.275	0.00709	487.15	0.00363
581.005	0.00062	592.178	0.00395	592.737	0.00756	592.737	0.00517	592.737	0.00119		550.278	0.00338	517.469	0.00715	524.021	0.00798	533.519	0.00711	487.477	0.00367
581.563	-2e-05	592.737	0.00322	593.295	0.00761	593.295	0.00456	593.295	0.00247		550.524	0.00337	517.874	0.00716	524.358	0.00794	533.68	0.00712	487.708	0.0037
582.122	-0.000745	593.295	0.00363	593.854	0.00754	593.854	0.00435	593.854	0.00419		550.837	0.00336	517.876	0.00716	524.58	0.00791	534.077	0.00715	487.883	0.00372
582.681	-0.00106	593.854	0.00371	594.413	0.00702	594.413	0.0035	594.413	0.00455		550.944	0.00335	518.279	0.00717	524.764	0.00789	534.085	0.00715	488.267	0.00377
583.24	-0.00108	594.413	0.00298	594.971	0.00617	594.971	0.00368	594.971	0.00438		551.364	0.00334	518.435	0.00717	525.139	0.00785	534.491	0.00718	488.288	0.00378
583.798	-0.00139	594.971	0.00204	595.53	0.00496	595.53	0.00346	595.53	0.00356		551.396	0.00333	518.684	0.00718	525.169	0.00784	534.636	0.00719	488.693	0.00383
584.357	-0.00124	595.53	0.00141	596.089	0.00483	596.089	0.00416	596.089	0.00328		551.784	0.00332	518.993	0.00719	525.574	0.0078	534.896	0.00721	488.826	0.00384
584.915	-0.00098	596.089	0.00128	596.647	0.00474	596.647	0.00445	596.647	0.00352		551.955	0.00331	519.09	0.00719	525.697	0.00778	535.195	0.00723	489.098	0.00387
585.474	-0.00139	596.647	0.0022	597.206	0.00448	597.206	0.0046	597.206	0.00392		552.203	0.0033	519.495	0.00721	525.98	0.00775	535.301	0.00724	489.384	0.0039
586.033	-0.00233	597.206	0.00286	597.765	0.00424	597.765	0.00419	597.765	0.00409		552.513	0.00329	519.552	0.00721	526.256	0.00772	535.706	0.00727	489.504	0.00392
586.591	-0.00264	597.765	0.00255	598.323	0.00433	598.323	0.00319	598.323	0.00329		552.623	0.00328	519.9	0.00723	526.385	0.00771	535.753	0.00728	489.909	0.00396
587.15	-0.0016	598.323	0.00228	598.882	0.00436	598.882	0.00262	598.882	0.00304		553.043	0.00326	520.111	0.00724	526.79	0.00767	536.112	0.00731	489.943	0.00396
587.709	-0.00446	598.882	0.00207	599.441	0.00402	599.441	0.0022	599.441	0.00192		553.072	0.00326	520.306	0.00725	526.815	0.00766	536.312	0.00732	490.314	0.004
588.268	-0.0033	599.441	0.00224	599.999	0.0043	599.999	0.00308	599.999	0.00215		553.463	0.00324	520.669	0.00726	527.195	0.00763	536.871	0.00737	490.502	0.00402
588.826	-0.00197	599.999	0.00267	600.558	0.00441	600.558	0.00445	600.558	0.00251		553.63	0.00323	520.711	0.00727	527.373	0.00761	537.429	0.00742	490.72	0.00404
589.385	-0.0016	600.558	0.00289	601.117	0.00457	601.117	0.0042	601.117	0.00292		553.883	0.00322	521.116	0.00729	527.601	0.00759	537.988	0.00747	491.06	0.00407
589.943	-0.00339	601.117	0.00284	601.675	0.00499	601.675	0.00353	601.675	0.00312		554.189	0.0032	521.228	0.00729	527.932	0.00756	538.547	0.00752	491.125	0.00407
590.502	-0.00273	601.675	0.00199	602.234	0.00563	602.234	0.00312	602.234	0.00264		554.302	0.0032	521.521	0.00731	528.006	0.00755	539.105	0.00757	491.53	0.0041
591.061	-0.00178	602.234	0.000839167	602.793	0.00592	602.793	0.00318	602.793	0.00236		554.722	0.00318	521.787	0.00733	528.411	0.00752	539.664	0.00762	491.619	0.00411
591.619	-0.00254	602.793	-5.58333e-05	603.351	0.00561	603.351	0.00258	603.351	0.00235		554.748	0.00317	521.927	0.00734	528.491	0.00751	540.222	0.00768	491.935	0.00413
592.178	-0.00161	603.351	5.58333e-05	603.91	0.00461	603.91	0.00248	603.91	0.00134		555.142	0.00315	522.332	0.00736	528.817	0.00749	540.781	0.00773	492.178	0.00415
592.737	-0.00589	603.91	0.000424167	604.469	0.00357	604.469	0.00233	604.469	0.000213		555.306	0.00314	522.345	0.00736	529.049	0.00747	541.34	0.00779	492.341	0.00416
593.295	-0.00486	604.469	0.00166	605.027	0.00369	605.027	0.00222	605.027	-0.000299		555.562	0.00313	522.737	0.00739	529.222	0.00746	541.899	0.00784	492.736	0.00418
593.854	-0.00424	605.027	0.00242	605.586	0.00441	605.586	0.00219	605.586	-0.000214		555.865	0.00311	522.904	0.0074	529.608	0.00743	542.457	0.0079	492.746	0.00418
594.413	-0.00515	605.586	0.0026	606.145	0.00531	606.145	0.00307	606.145	0.00114		555.981	0.00311	523.143	0.00742	529.627	0.00743	543.016	0.00795	493.151	0.00421
594.971	-0.00402	606.145	0.00198	606.703	0.00552	606.703	0.00378	606.703	0.00251		556.401	0.00308	523.463	0.00744	530.032	0.0074	543.574	0.00801	493.295	0.00421
595.53	-0.00456	606.703	0.00116	607.262	0.00443	607.262	0.00383	607.262	0.00292		556.424	0.00308	523.548	0.00745	530.167	0.00739	544.133	0.00807	493.557	0.00423
596.089	-0.00341	607.262	0.000558333	607.821	0.00194	607.821	0.00365	607.821	0.00241		556.821	0.00306	523.953	0.00748	530.438	0.00738	544.692	0.00812	493.854	0.00424
596.647	-0.0025	607.821	0.0001075	608.379	0.000598	608.379	0.00349	608.379	0.00141		556.982	0.00305	524.021	0.00749	530.725	0.00736	545.25	0.00818	493.962	0.00424
597.206	-0.00176	608.379	-0.000235833	608.938	0.00064	608.938	0.00368	608.938	0.00129		557.241	0.00303	524.358	0.00751	530.843	0.00735	545.809	0.00824	494.367	0.00426
597.765	-0.0025	608.938	0.000171667	609.497	0.00109	609.497	0.00341	609.497	0.00211		557.541	0.00301	524.58	0.00753	531.248	0.00733	546.368	0.0083	494.412	0.00426
598.323	-0.00198	609.497	1e-05	610.055	0.00149	610.055	0.00309	610.055	0.00369		557.661	0.00301	524.764	0.00755	531.284	0.00733	546.927	0.00835	494.772	0.00427
598.882	-0.00231	610.055	-5.16667e-05	610.614	0.00211	610.614	0.00311	610.614	0.00419		558.08	0.00298	525.139	0.00758	531.654	0.00732	547.485	0.00841	494.971	0.00427
599.441	-0.00314	610.614	-0.00025	611.173	0.00239	611.173	0.00312	611.173	0.00382		558.1	0.00298	525.169	0.00758	531.843	0.00731	548.044	0.00846	495.178	0.00428
599.999	-0.00252	611.173	-0.00061	611.731	0.00187	611.731	0.00306	611.731	0.00337		558.5	0.00295	525.574	0.00762	532.059	0.0073	548.602	0.00852	495.53	0.00429
600.558	-0.00212	611.731	-0.000721667	612.29	0.000795	612.29	0.00271	612.29	0.00317		558.658	0.00294	525.697	0.00763	532.401	0.00729	549.161	0.00857	495.583	0.00429
601.117	-0.00266	612.29	-0.0007775	612.849	0.000337	612.849	0.00226	612.849	0.0023		558.92	0.00292	525.98	0.00766	532.464	0.00729	549.72	0.00862	495.988	0.00429
601.675	-0.00231	612.849	-0.0008175	613.407	0.000346	613.407	0.000555	613.407	0.0011		559.217	0.0029	526.256	0.00768	532.869	0.00728	550.278	0.00867	496.088	0.00429
602.234	-0.00216	613.407	2.5e-05	613.966	-1.2e-05	613.966	-0.00134	613.966	0.000166		559.34	0.00289	526.385	0.00769	532.96	0.00727	550.297	0.00868	496.394	0.0043
602.793	-0.00186	613.966	0.000635833	614.524	-2.9e-05	614.524	-0.00198	614.524	-0.000598		559.759	0.00286	526.79	0.00773	533.275	0.00727	550.702	0.00871	496.647	0.0043
603.351	-0.00287	614.524	0.000515	615.083	0.000128	615.083	-0.00132	615.083	-0.00122		559.776	0.00286	526.815	0.00774	533.519	0.00726	550.837	0.00872	496.799	0.0043
603.91	-0.00228	615.083	-9.33333e-05	615.642	0.000141	615.642	-0.000272	615.642	-0.00125		560.179	0.00283	527.195	0.00777	533.68	0.00726	551.107	0.00875	497.204	0.0043
604.469	-0.00249	615.642	-0.000568333	616.201	-0.000281	616.201	0.00119	616.201	-0.00112		560.334	0.00282	527.373	0.00779	534.077	0.00726	551.396	0.00877	497.206	0.0043
605.027	-0.0026	616.201	-0.00149	616.759	-0.000879	616.759	0.00232	616.759	-0.000776		560.599	0.0028	527.601	0.00782	534.085	0.00726	551.513	0.00878	497.609	0.0043
605.586	-0.00201	616.759	-0.00173	617.318	-0.000312	617.318	0.00197	617.318	-0.000199		560.893	0.00278	527.932	0.00785	534.491	0.00725	551.918	0.00882	497.764	0.00429
606.145	-0.00117	617.318	-0.00133	617.876	0.000714	617.876	0.00124	617.876	-0.000305		561.019	0.00277	528.491	0.00791	534.636	0.00725	551.955	0.00882	498.015	0.00429
606.703	-0.00132	617.876	-0.00087	618.435	0.00118	618.435	0.00101	618.435	-0.000461		561.438	0.00273	529.049	0.00797	534.896	0.00725	552.323	0.00885	498.323	0.00429
607.262	-0.00139	618.435	-0.000150833	618.994	0.000902	618.994	0.000833	618.994	-0.00025		561.452	0.00273	529.608	0.00803	535.195	0.00726	552.513	0.00887	498.42	0.00429
607.821	-0.00138	618.994	7.83333e-05	619.553	0.000607	619.553	0.000938	619.553	-7.8e-05		561.858	0.0027	530.167	0.0081	535.301	0.00726	552.728	0.00888	498.825	0.00428
608.379	-0.00134	619.553	-0.000106667	620.111	0.000203	620.111	0.000671	620.111	-0.000706		562.01	0.00269	530.725	0.00816	535.706	0.00726	553.072	0.00891	498.882	0.00428
608.938	-0.0016	620.111	-0.000548333	620.67	-0.000256	620.67	0.000374	620.67	-0.000843		562.278	0.00266	531.284	0.00823	535.753	0.00726	553.134	0.00892	499.231	0.00427
609.497	-0.0012	620.67	-0.00106	621.229	-0.000854	621.229	-0.000185	621.229	-7.3e-05		562.569	0.00264	531.843	0.0083	536.112	0.00727	553.539	0.00895	499.44	0.00427
610.055	-0.000865	621.229	-0.00134	621.787	-0.00137	621.787	-0.000275	621.787	--		562.698	0.00263	532.401	0.00836	536.312	0.00727	553.63	0.00895	499.636	0.00426
610.614	-0.00077	621.787	-0.00206	622.346	-0.00213	622.346	-0.000276	622.346	0.000965		563.118	0.00259	532.96	0.00843	536.517	0.00728	553.944	0.00898	499.999	0.00425
611.173	-0.00111	622.346	-0.00247	622.904	-0.00149	622.904	-0.000951	622.904	0.00209		563.128	0.00259	533.519	0.0085	536.871	0.00729	554.189	0.00899	500.041	0.00425
611.731	-0.0012	622.904	-0.00245	623.463	0.000722	623.463	-0.0018	623.463	0.00102		563.537	0.00255	534.077	0.00857	536.922	0.00729	554.35	0.009	500.558	0.00424
612.29	-0.0017	623.463	-0.00205	624.022	0.00292	624.022	-0.00251	624.022	-0.000685		563.686	0.00254	534.636	0.00864	537.328	0.00731	554.748	0.00903	501.116	0.00422
612.849	-0.00168	624.022	-0.00143	624.58	0.00355	624.58	-0.00201	624.58	-0.00228		563.957	0.00251	535.195	0.00871	537.429	0.00731	554.755	0.00903	501.675	0.0042
613.407	-0.00277	624.58	-0.00124	625.139	0.00224	625.139	-0.000917	625.139	-0.00315		564.245	0.00248	535.753	0.00877	537.733	0.00732	555.16	0.00906	502.234	0.00418
613.966	-0.00206	625.139	-0.00122	625.698	--	625.698	-0.000301	625.698	-0.00272		564.377	0.00247	536.312	0.00884	537.988	0.00733	555.306	0.00907	502.792	0.00416
614.524	-0.00105	625.698	-0.00115	626.256	-0.000286	626.256	0.000303	626.256	-0.00229		564.797	0.00243	536.871	0.00891	538.138	0.00734	555.565	0.00908	503.351	0.00414
615.083	-0.00082	626.256	-0.00151	626.815	0.000748	626.815	0.000407	626.815	-0.0017		564.804	0.00243	537.429	0.00898	538.543	0.00736	555.865	0.0091	503.909	0.00412
615.642	-0.00088	626.815	-0.00158	627.374	0.00149	627.374	-0.0003	627.374	-0.00207		565.216	0.00239	537.988	0.00904	538.547	0.00736	555.971	0.00911	504.468	0.00409
616.201	-0.00118	627.374	-0.000815	627.932	0.00113	627.932	-0.00144	627.932	-0.00268		565.362	0.00237	538.547	0.0091	538.949	0.00738	556.376	0.00913	505.027	0.00407
616.759	--	627.932	-0.000818333	628.491	0.000205	628.491	-0.00194	628.491	-0.00263		565.636	0.00234	539.105	0.00917	539.105	0.00739	556.424	0.00913	505.586	0.00405
617.318	-0.000225	628.491	-0.000908333	629.05	-0.000678	629.05	-0.00193	629.05	-0.00186		565.921	0.00231	539.664	0.00923	539.354	0.00741	556.781	0.00915	506.144	0.00403
617.876	-0.000245	629.05	-0.00174	629.608	-0.000758	629.608	-0.00138	629.608	0.000216		566.056	0.00229	540.222	0.00929	539.664	0.00743	556.982	0.00916	506.703	0.00402
618.435	-0.000545	629.608	-0.00259	630.167	6.1e-05	630.167	-0.000245	630.167	0.00155		566.476	0.00225	540.57	0.00933	539.759	0.00744	557.187	0.00917	507.262	0.004
618.994	-0.00085	630.167	-0.00333	630.726	-0.000157	630.726	0.000199	630.726	0.00203		566.48	0.00225	540.781	0.00935	540.165	0.00746	557.541	0.00919	507.82	0.00398
619.553	-0.000905	630.726	-0.0038	631.284	-0.0014	631.284	-7e-06	631.284	0.00114		566.895	0.0022	540.975	0.00937	540.222	0.00747	557.592	0.00919	508.147	0.00398
620.111	-0.00104	631.284	-0.00347	631.843	-0.00193	631.843	-0.000414	631.843	0.000146		567.038	0.00218	541.34	0.0094	540.57	0.0075	557.997	0.00921	508.379	0.00397
620.67	-0.00088	631.843	-0.00304	632.402	-0.00162	632.402	-2.7e-05	632.402	-0.000985		567.315	0.00215	541.38	0.00941	540.781	0.00751	558.1	0.00921	508.552	0.00397
621.229	-0.00157	632.402	-0.00197	632.96	-0.000413	632.96	-2e-06	632.96	-0.00111		567.597	0.00211	541.786	0.00945	540.975	0.00753	558.402	0.00922	508.938	0.00396
621.787	-0.00211	632.96	-0.00144	633.519	0.000106	633.519	0.000406	633.519	-0.00101		567.735	0.0021	541.899	0.00946	541.34	0.00756	558.658	0.00923	508.957	0.00396
622.346	-0.00229	633.519	-0.001	634.078	-0.000228	634.078	-2.4e-05	634.078	-0.00131		568.155	0.00204	542.191	0.00949	541.38	0.00756	558.808	0.00924	509.363	0.00395
622.904	-0.00123	634.078	-0.00114	634.636	-0.00112	634.636	-0.000974	634.636	-0.000751		568.156	0.00204	542.457	0.00951	541.786	0.0076	559.213	0.00925	509.496	0.00395
623.463	-0.00084	634.636	-0.00138	635.195	-0.0015	635.195	-0.00143	635.195	0.000517		568.575	0.00199	542.596	0.00952	541.899	0.00761	559.217	0.00925	509.768	0.00395
624.022	-0.00037	635.195	-0.00156	635.754	-0.000587	635.754	-0.00182	635.754	0.0019		568.714	0.00197	543.002	0.00956	542.191	0.00764	559.618	0.00926	510.055	0.00395
624.58	-2.5e-05	635.754	-0.00146	636.312	0.00104	636.312	-0.00198	636.312	0.0025		568.994	0.00193	543.016	0.00956	542.457	0.00767	559.776	0.00926	510.173	0.00394
625.139	-0.00055	636.312	-0.00106	636.871	0.00217	636.871	-0.00159	636.871	0.00195		569.273	0.00189	543.407	0.00959	542.596	0.00768	560.024	0.00927	510.579	0.00394
625.698	-0.00031	636.871	-0.00149	637.43	0.00224	637.43	-0.000694	637.43	0.000112		569.414	0.00187	543.574	0.00961	543.002	0.00772	560.334	0.00927	510.613	0.00394
626.256	-0.00056	637.43	-0.00163	637.988	0.000794	637.988	-0.000457	637.988	-0.00121		569.832	0.00182	543.812	0.00963	543.016	0.00772	560.429	0.00928	510.984	0.00394
626.815	-0.000525	637.988	-0.00171	638.547	-0.000746	638.547	-0.000364	638.547	-0.00168		569.834	0.00181	544.133	0.00965	543.407	0.00777	560.834	0.00928	511.172	0.00394
627.374	-0.0007	638.547	-0.00206	639.106	-0.00197	639.106	6.1e-05	639.106	-0.00114		570.254	0.00175	544.217	0.00966	543.574	0.00779	560.893	0.00928	511.389	0.00394
627.932	-0.0002	639.106	-0.0023	639.664	-0.00205	639.664	0.000163	639.664	3e-06		570.39	0.00173	544.623	0.00969	543.812	0.00781	561.239	0.00929	511.731	0.00394
628.491	-0.000415	639.664	-0.00257	640.223	-0.000923	640.223	0.000146	640.223	0.00043		570.673	0.00169	544.692	0.0097	544.133	0.00785	561.452	0.00929	511.795	0.00394
629.05	0.000195	640.223	-0.00269	640.782	--	640.782	0.000158	640.782	-0.000221		570.949	0.00165	545.028	0.00972	544.217	0.00786	561.645	0.00929	512.2	0.00395
629.608	7e-05	640.782	-0.00252	641.34	-0.000339	641.34	1e-06	641.34	-0.000993		571.093	0.00163	545.25	0.00974	544.623	0.00791	562.01	0.00929	512.289	0.00395
630.167	0.000605	641.34	-0.00179	641.899	-0.000687	641.899	-0.0002	641.899	-0.00161		571.508	0.00156	545.433	0.00975	544.692	0.00792	562.05	0.00929	512.605	0.00395
630.726	0.000375	641.899	-0.00106	642.458	-0.00134	642.458	-0.000782	642.458	-0.00122		571.513	0.00156	545.809	0.00977	545.028	0.00796	562.455	0.00929	512.848	0.00395
631.284	-0.000205	642.458	-0.000675833	643.016	-0.00162	643.016	-0.00118	643.016	-0.000548		571.933	0.00149	545.839	0.00977	545.25	0.00799	562.569	0.00929	513.01	0.00396
631.843	-0.000395	643.016	-0.000946667	643.575	-0.000993	643.575	-0.000824	643.575	0.00074		572.066	0.00147	546.244	0.0098	545.433	0.00801	562.861	0.00928	513.407	0.00396
632.402	-0.00018	643.575	-0.00183	644.134	0.000355	644.134	0.000162	644.134	0.000474		572.352	0.00142	546.368	0.00981	545.809	0.00806	563.128	0.00928	513.416	0.00396
632.96	-0.000465	644.134	-0.00256	644.692	0.00205	644.692	0.000951	644.692	0.00025		572.625	0.00137	546.649	0.00982	546.368	0.00813	563.266	0.00928	513.821	0.00397
633.519	-0.000325	644.692	-0.00226	645.251	0.00258	645.251	0.00124	645.251	-0.000348		572.772	0.00135	546.927	0.00984	546.927	0.00821	563.671	0.00927	513.966	0.00398
634.078	-0.000345	645.251	-0.00196	645.81	0.00207	645.81	0.00215	645.81	-0.00105		573.184	0.00128	547.054	0.00984	547.485	0.00829	563.686	0.00927	514.226	0.00398
634.636	-0.00018	645.81	-0.00181	646.368	0.00101	646.368	0.00287	646.368	-0.00142		573.192	0.00127	547.46	0.00986	548.044	0.00837	564.076	0.00926	514.524	0.00399
635.195	-0.0001	646.368	-0.00144	646.927	0.000639	646.927	0.00239	646.927	-0.00129		573.612	0.0012	547.485	0.00987	548.602	0.00845	564.245	0.00926	514.631	0.004
635.754	0.0001	646.927	-0.00154	647.486	4.7e-05	647.486	0.00193	647.486	-0.00146		573.742	0.00118	547.865	0.00988	549.161	0.00853	564.482	0.00925	515.037	0.00401
636.312	0.00011	647.486	-0.00181	648.044	-0.000226	648.044	0.00127	648.044	-0.00216		574.032	0.00112	548.044	0.00989	549.72	0.00861	564.804	0.00924	515.083	0.00401
636.871	0.000245	648.044	-0.00179	648.603	5.7e-05	648.603	0.000422	648.603	-0.00211		574.301	0.00107	548.27	0.0099	550.278	0.0087	564.887	0.00924	515.442	0.00403
637.43	-0.00031	648.603	-0.00126	649.162	-7.9e-05	649.162	0.000297	649.162	-0.00178		574.451	0.00104	548.602	0.00991	550.837	0.00878	565.292	0.00923	515.641	0.00403
637.988	0.00039	649.162	-0.000545	649.72	-0.000629	649.72	0.000349	649.72	-0.000834		574.86	0.000964176	548.676	0.00992	551.396	0.00887	565.362	0.00923	515.847	0.00404
638.547	0.000395	649.72	-0.0004875	650.279	-0.00117	650.279	0.000583	650.279	-0.000711		574.871	0.000961938	549.081	0.00993	551.955	0.00896	565.698	0.00921	516.2	0.00406
639.106	0.00012	650.279	-0.000908333	650.837	-0.000769	650.837	0.000841	650.837	-0.000646		575.291	0.000879256	549.161	0.00993	552.513	0.00904	565.921	0.0092	516.253	0.00406
639.664	-0.00027	650.837	-0.0012	651.396	0.000373	651.396	0.00101	651.396	-0.00123		575.418	0.000853832	549.486	0.00994	553.072	0.00913	566.103	0.00919	516.658	0.00408
640.223	3e-05	651.396	-0.0007625	651.955	0.000909	651.955	-1.1e-05	651.955	-0.00239		575.711	0.000794856	549.72	0.00995	553.63	0.00921	566.48	0.00918	516.759	0.00409
640.782	-0.000175	651.955	-0.000603333	652.514	0.000857	652.514	-0.000945	652.514	-0.00404		575.977	0.000740443	549.891	0.00995	554.189	0.0093	566.508	0.00917	517.063	0.0041
641.34	0.00013	652.514	-0.00083	653.072	-0.000256	653.072	-0.0018	653.072	-0.0051		576.13	0.000708773	550.278	0.00996	554.748	0.00938	566.913	0.00915	517.317	0.00411
641.899	0.000335	653.072	-0.0008825	653.631	-0.00185	653.631	-0.00213	653.631	-0.00419		576.536	0.000624125	550.297	0.00996	555.306	0.00946	567.038	0.00915	517.469	0.00412
642.458	0.000695	653.631	-0.00128	654.189	-0.00298	654.189	-0.00207	654.189	-0.00195		576.55	0.000621054	550.702	0.00996	555.865	0.00954	567.319	0.00913	517.874	0.00415
643.016	4e-05	654.189	-0.00138	654.748	-0.00225	654.748	-0.00136	654.748	-5.1e-05		576.97	0.000531749	550.837	0.00997	556.424	0.00962	567.597	0.00911	518.279	0.00417
643.575	0.00042	654.748	-0.00123	655.307	--	655.307	-0.000386	655.307	0.000497		577.094	0.000505017	551.107	0.00997	556.982	0.0097	567.724	0.0091	518.684	0.0042
644.134	-9e-05	655.307	-0.00145	655.865	0.000994	655.865	0.000157	655.865	-0.000152		577.39	0.000440918	551.396	0.00997	557.541	0.00978	568.129	0.00908	518.993	0.00422
644.692	-0.00038	655.865	-0.00195	656.424	0.00159	656.424	-5.4e-05	656.424	-0.00127		577.653	0.000383219	551.513	0.00997	557.997	0.00984	568.156	0.00907	519.09	0.00423
645.251	-0.00035	656.424	-0.00295	656.983	0.00166	656.983	-0.00109	656.983	-0.00273		577.809	0.000348628	551.918	0.00997	558.1	0.00985	568.535	0.00905	519.495	0.00425
645.81	0.00039	656.983	-0.00314	657.542	0.000327	657.542	-0.000981	657.542	-0.00242		578.212	0.00025894	551.955	0.00997	558.402	0.00989	568.714	0.00903	519.552	0.00426
646.368	4e-05	657.542	-0.00249	658.1	-0.00123	658.1	-0.000228	658.1	-0.0014		578.229	0.000254952	552.323	0.00997	558.658	0.00992	568.94	0.00902	519.9	0.00428
646.927	-0.000355	658.1	-0.00129	658.659	-0.00177	658.659	0.000176	658.659	0.000397		578.649	0.000159973	552.513	0.00997	558.808	0.00994	569.273	0.00899	520.111	0.0043
647.486	0.000345	658.659	-0.0006275	659.217	-0.00118	659.217	0.00071	659.217	0.000729		578.77	0.000132324	552.728	0.00997	559.213	0.00999	569.345	0.00898	520.306	0.00432
648.044	-7e-05	659.217	-0.000851667	659.776	-0.00115	659.776	0.000987	659.776	0.00032		579.069	6.37802e-05	553.072	0.00996	559.217	0.00999	569.75	0.00895	520.669	0.00434
648.603	0.00026	659.776	-0.000536667	660.335	-0.000422	660.335	0.000652	660.335	-0.000475		579.329	3.60809e-06	553.134	0.00996	559.618	0.01004	569.832	0.00894	521.228	0.00439
649.162	0.00036	660.335	-0.000555833	660.893	-4.4e-05	660.893	6.5e-05	660.893	-0.000584		579.489	-3.3528e-05	553.539	0.00995	559.776	0.01005	570.156	0.00891	521.787	0.00444
649.72	-0.000115	660.893	-0.000215833	661.452	0.000978	661.452	0.000612	661.452	-0.000467		579.888	-0.000126969	553.63	0.00995	560.024	0.01008	570.39	0.00889	522.345	0.00449
650.279	-0.000115	661.452	0.000138333	662.011	0.0017	662.011	0.000655	662.011	-0.00012		579.908	-0.000131847	553.944	0.00994	560.334	0.01012	570.561	0.00887	522.904	0.00454
650.837	0.00051	662.011	0.000701667	662.569	0.00157	662.569	0.00042	662.569	-0.000502		580.328	-0.000231062	554.189	0.00994	560.429	0.01013	570.949	0.00883	523.463	0.00459
651.396	0.000855	662.569	0.000339167	663.128	0.00102	663.128	-0.000589	663.128	-0.000957		580.446	-0.000259122	554.35	0.00993	560.834	0.01017	570.966	0.00883	524.021	0.00464
651.955	0.00011	663.128	0.000309167	663.687	0.000674	663.687	-0.000971	663.687	-0.00189		580.748	-0.000331055	554.748	0.00992	560.893	0.01018	571.372	0.00879	524.58	0.0047
652.514	0.00038	663.687	-0.0002675	664.245	0.000206	664.245	-0.00078	664.245	-0.00201		581.005	-0.000392611	554.755	0.00992	561.239	0.01021	571.508	0.00877	525.139	0.00476
653.072	0.000855	664.245	-0.000396667	664.804	-0.000224	664.804	0.000245	664.804	-0.00136		581.168	-0.000431697	555.16	0.00991	561.452	0.01023	571.777	0.00874	525.697	0.00481
653.631	0.00029	664.804	-0.000214167	665.363	0.000796	665.363	0.00144	665.363	-0.00074		581.563	-0.000527079	555.306	0.0099	561.645	0.01025	572.066	0.00871	526.256	0.00487
654.189	-0.000215	665.363	-0.000385833	665.921	0.00158	665.921	0.00207	665.921	-0.00122		582.122	-0.000662245	555.565	0.00989	562.01	0.01029	572.182	0.0087	526.815	0.00493
654.748	0.000355	665.921	-0.0004825	666.48	0.00149	666.48	0.00184	666.48	-0.00214		582.681	-0.000797707	555.865	0.00987	562.05	0.01029	572.587	0.00865	527.373	0.00499
655.307	0.000765	666.48	-0.000614167	667.039	0.000143	667.039	0.00127	667.039	-0.00254		583.24	-0.000933145	555.971	0.00987	562.455	0.01033	572.625	0.00864	527.932	0.00505
655.865	0.000715	667.039	-0.000375	667.597	-0.00153	667.597	0.000907	667.597	-0.0015		583.686	-0.00104	556.376	0.00985	562.569	0.01034	572.993	0.0086	528.491	0.00511
656.424	0.00027	667.597	4.5e-05	668.156	-0.00204	668.156	0.00128	668.156	0.000304		583.798	-0.00107	556.424	0.00985	562.861	0.01036	573.184	0.00858	529.049	0.00516
656.983	0.00051	668.156	0.000641667	668.715	-0.00126	668.715	0.00123	668.715	0.00156		584.106	-0.00114	556.781	0.00983	563.128	0.01038	573.398	0.00855	529.608	0.00522
657.542	0.00093	668.715	0.00144	669.273	-0.00112	669.273	0.00105	669.273	0.000847		584.357	-0.0012	556.982	0.00981	563.266	0.01039	573.742	0.0085	530.167	0.00528
658.1	0.000765	669.273	0.00173	669.832	-7.9e-05	669.832	0.000214	669.832	-0.000112		584.526	-0.00124	557.187	0.0098	563.671	0.01042	573.803	0.00849	530.725	0.00534
658.659	0.00075	669.832	0.0013	670.391	0.000297	670.391	-0.000605	670.391	-0.00114		584.915	-0.00134	557.541	0.00978	563.686	0.01042	574.209	0.00844	531.284	0.0054
659.217	0.00155	670.391	-7.16667e-05	670.949	-0.000458	670.949	-0.000802	670.949	-0.00168		584.946	-0.00134	557.592	0.00978	564.076	0.01045	574.301	0.00843	531.843	0.00546
659.776	0.00113	670.949	-0.00131	671.508	-0.00197	671.508	-0.000468	671.508	-0.00129		585.365	-0.00144	557.997	0.00975	564.245	0.01046	574.614	0.00838	532.401	0.00552
660.335	6e-05	671.508	-0.00208	672.067	-0.00153	672.067	4.2e-05	672.067	-7.1e-05		585.474	-0.00147	558.1	0.00974	564.482	0.01048	574.86	0.00835	532.96	0.00558
660.893	2e-05	672.067	-0.00189	672.625	-0.000691	672.625	0.000459	672.625	7.8e-05		585.785	-0.00154	558.402	0.00972	564.804	0.01049	575.019	0.00833	533.519	0.00564
661.452	-0.00046	672.625	-0.00149	673.184	-0.000163	673.184	0.000606	673.184	-0.000756		586.033	-0.0016	558.658	0.0097	564.887	0.0105	575.418	0.00827	534.077	0.00569
662.011	-0.00036	673.184	-0.000351667	673.743	0.000278	673.743	0.000743	673.743	-0.00175		586.205	-0.00163	558.808	0.00968	565.292	0.01052	575.424	0.00827	534.636	0.00575
662.569	-0.00043	673.743	-0.000394167	674.301	0.000122	674.301	0.000131	674.301	-0.00227		586.591	-0.00172	559.213	0.00965	565.362	0.01052	575.83	0.0082	535.195	0.0058
663.128	0.000295	674.301	-0.00145	674.86	-0.000428	674.86	-0.00038	674.86	-0.00212		586.625	-0.00173	559.217	0.00965	565.698	0.01054	575.977	0.00818	535.753	0.00586
663.687	9e-05	674.86	-0.00253	675.419	-0.000481	675.419	-0.000642	675.419	-0.00177		587.044	-0.00182	559.618	0.00961	565.921	0.01055	576.235	0.00814	536.312	0.00591
664.245	0.000685	675.419	-0.00258	675.977	-0.000265	675.977	-0.000237	675.977	-0.000973		587.15	-0.00185	559.776	0.0096	566.103	0.01056	576.536	0.00809	536.871	0.00596
664.804	0.00087	675.977	-0.00233	676.536	-0.000705	676.536	0.000389	676.536	-0.000179		587.464	-0.00191	560.024	0.00958	566.48	0.01057	576.64	0.00808	537.429	0.00602
665.363	0.00065	676.536	-0.00179	677.095	-0.00109	677.095	0.000498	677.095	-0.000617		587.709	-0.00197	560.334	0.00955	566.508	0.01057	577.046	0.00801	537.988	0.00607
665.921	-0.000125	677.095	-0.00149	677.653	-0.00141	677.653	-7.5e-05	677.653	-0.00103		587.884	-0.002	560.429	0.00954	566.913	0.01058	577.094	0.008	538.547	0.00611
666.48	-0.00073	677.653	-0.000849167	678.212	-0.0014	678.212	-0.000644	678.212	-0.00208		588.268	-0.00208	560.834	0.00949	567.038	0.01059	577.451	0.00794	539.105	0.00616
667.039	-0.000425	678.212	-0.00056	678.771	-0.000309	678.771	-0.00126	678.771	-0.00195		588.304	-0.00209	560.893	0.00949	567.319	0.01059	577.653	0.00791	539.664	0.00621
667.597	-0.000255	678.771	-7.58333e-05	679.329	0.000267	679.329	-0.00107	679.329	-0.00106		588.724	-0.00217	561.239	0.00945	567.597	0.0106	577.856	0.00788	540.222	0.00625
668.156	0.00023	679.329	2.08333e-05	679.888	0.000314	679.888	-0.000179	679.888	-0.000603		588.826	-0.00219	561.452	0.00943	567.724	0.0106	578.212	0.00781	540.781	0.00629
668.715	0.000705	679.888	-0.000215	680.447	3.1e-05	680.447	0.000119	680.447	0.000892		589.143	-0.00226	561.645	0.00941	568.129	0.0106	578.261	0.00781	541.34	0.00634
669.273	-4e-05	680.447	-0.000585	681.005	5.6e-05	681.005	-5.4e-05	681.005	0.00182		589.385	-0.0023	562.01	0.00936	568.156	0.0106	578.667	0.00773	541.899	0.00638
669.832	0.000175	681.005	-0.0011	681.564	-0.000216	681.564	-0.000309	681.564	0.00163		589.563	-0.00233	562.05	0.00936	568.535	0.01061	578.77	0.00772	542.457	0.00641
670.391	4e-05	681.564	-0.00146	682.123	-0.000537	682.123	-0.000716	682.123	0.00133		589.943	-0.0024	562.455	0.00931	568.714	0.01061	579.072	0.00766	543.016	0.00645
670.949	0.00032	682.123	-0.000690833	682.681	-0.000329	682.681	-0.00124	682.681	0.000846		589.983	-0.00241	562.569	0.0093	568.94	0.0106	579.329	0.00761	543.574	0.00649
671.508	0.00107	682.681	-8.08333e-05	683.24	-0.000605	683.24	-0.00164	683.24	-0.000243		590.403	-0.00248	562.861	0.00926	569.273	0.0106	579.477	0.00759	544.133	0.00652
672.067	0.00137	683.24	0.000471667	683.799	-0.000461	683.799	-0.00246	683.799	-0.00106		590.502	-0.0025	563.128	0.00923	569.345	0.0106	579.883	0.00751	544.692	0.00655
672.625	0.00137	683.799	0.000821667	684.357	-4.3e-05	684.357	-0.00285	684.357	-0.000658		590.822	-0.00255	563.266	0.00921	569.75	0.0106	579.888	0.00751	545.25	0.00658
673.184	0.00146	684.357	0.000640833	684.916	-0.000201	684.916	-0.00234	684.916	-0.000254		591.061	-0.00259	563.671	0.00915	569.832	0.01059	580.288	0.00744	545.809	0.00661
673.743	0.0018	684.916	0.0002875	685.475	-0.000108	685.475	-0.00143	685.475	0.000109		591.242	-0.00262	563.686	0.00915	570.156	0.01059	580.446	0.00741	546.368	0.00664
674.301	0.00135	685.475	7.41667e-05	686.033	0.00091	686.033	-0.000454	686.033	-0.000152		591.619	-0.00267	564.076	0.0091	570.39	0.01058	580.693	0.00736	546.927	0.00666
674.86	0.00116	686.033	-0.000450833	686.592	0.00164	686.592	0.000293	686.592	0.000169		591.662	-0.00268	564.245	0.00908	570.561	0.01058	581.005	0.0073	547.485	0.00668
675.419	0.00137	686.592	-0.000474167	687.15	0.00183	687.15	-0.000193	687.15	0.000113		592.082	-0.00274	564.482	0.00904	570.949	0.01056	581.098	0.00728	548.044	0.00671
675.977	0.00052	687.15	-0.0007525	687.709	0.00105	687.709	-3.1e-05	687.709	0.000957		592.178	-0.00275	564.804	0.009	570.966	0.01056	581.504	0.0072	548.602	0.00672
676.536	-0.00044	687.709	-0.00125	688.268	-6.3e-05	688.268	0.00104	688.268	0.00106		592.501	-0.00279	564.887	0.00898	571.372	0.01055	581.563	0.00719	549.161	0.00674
677.095	0.00075	688.268	-0.00125	688.827	-0.00102	688.827	0.0015	688.827	0.000691		592.737	-0.00282	565.292	0.00892	571.508	0.01054	581.909	0.00712	549.72	0.00676
677.653	0.00114	688.827	-0.00102	689.385	-0.000646	689.385	0.000854	689.385	0.000916		592.921	-0.00285	565.362	0.00891	571.777	0.01053	582.122	0.00708	550.278	0.00677
678.212	0.00134	689.385	-0.000793333	689.944	0.000263	689.944	0.000467	689.944	0.000438		593.295	-0.00289	565.698	0.00886	572.066	0.01052	582.314	0.00704	550.297	0.00677
678.771	0.00158	689.944	-0.000675	690.503	0.00136	690.503	0.000317	690.503	0.000327		593.341	-0.00289	565.921	0.00883	572.182	0.01051	582.681	0.00697	550.702	0.00678
679.329	0.00156	690.503	-0.00123	691.061	0.00211	691.061	-8e-05	691.061	-3e-06		593.761	-0.00294	566.103	0.0088	572.587	0.01049	582.72	0.00696	550.837	0.00678
679.888	0.00128	691.061	-0.00123	691.62	0.00207	691.62	-0.000183	691.62	-0.000561		593.854	-0.00294	566.48	0.00874	572.625	0.01048	583.125	0.00688	551.107	0.00679
680.447	0.00091	691.62	-0.00146	692.178	0.00183	692.178	0.00015	692.178	-0.00137		594.181	-0.00297	566.508	0.00873	572.993	0.01046	583.24	0.00685	551.396	0.00679
681.005	0.00017	692.178	-0.000321667	692.737	0.00177	692.737	-0.000756	692.737	-0.0011		594.413	-0.00299	566.913	0.00867	573.184	0.01045	583.53	0.00679	551.513	0.00679
681.564	-0.00024	692.737	0.000803333	693.296	0.000943	693.296	-0.00125	693.296	-0.000274		594.6	-0.00301	567.038	0.00865	573.398	0.01043	583.798	0.00674	551.918	0.0068
682.123	0.000125	693.296	0.00136	693.855	-0.000112	693.855	-0.00246	693.855	0.000248		594.971	-0.00303	567.319	0.0086	573.742	0.0104	583.935	0.00671	551.955	0.0068
682.681	0.00095	693.855	0.0008875	694.413	-0.00139	694.413	-0.00323	694.413	0.000147		595.02	-0.00304	567.597	0.00855	573.803	0.0104	584.357	0.00662	552.323	0.0068
683.24	0.00037	694.413	-0.000215833	694.972	-0.00185	694.972	-0.00353	694.972	-0.000695		595.44	-0.00306	567.724	0.00853	574.209	0.01037	584.915	0.0065	552.513	0.0068
683.799	0.000335	694.972	-0.00101	695.53	-0.00145	695.53	-0.00278	695.53	-0.00154		595.53	-0.00307	568.129	0.00846	574.301	0.01036	585.474	0.00638	552.728	0.0068
684.357	0.000775	695.53	-0.00133	696.089	-0.000677	696.089	-0.00234	696.089	-0.00117		595.86	-0.00308	568.156	0.00846	574.614	0.01033	586.033	0.00626	553.072	0.00681
684.916	0.00072	696.089	-0.00175	696.648	6.3e-05	696.648	-0.000509	696.648	-2.8e-05		596.089	-0.00309	568.535	0.00839	574.86	0.01031	586.591	0.00614	553.134	0.00681
685.475	0.00113	696.648	-0.00158	697.206	0.000792	697.206	0.000293	697.206	0.000225		596.279	-0.0031	568.714	0.00836	575.019	0.01029	587.15	0.00602	553.539	0.00681
686.033	0.0012	697.206	-0.000634167	697.765	0.000844	697.765	-4.4e-05	697.765	-0.00121		596.647	-0.00311	568.94	0.00832	575.418	0.01025	587.709	0.00589	553.63	0.00681
686.592	0.00119	697.765	-0.000441667	698.324	0.000778	698.324	-0.000195	698.324	-0.00177		596.699	-0.00311	569.273	0.00826	575.424	0.01025	588.268	0.00577	553.944	0.00681
687.15	0.000755	698.324	-0.00045	698.882	0.000412	698.882	-0.000883	698.882	-0.00241		597.119	-0.00312	569.345	0.00824	575.83	0.01021	588.826	0.00565	554.189	0.00681
687.709	0.000375	698.882	0.000220833	699.441	0.000326	699.441	-0.00113	699.441	-0.00177		597.206	-0.00312	569.75	0.00817	575.977	0.01019	589.385	0.00552	554.35	0.00681
688.268	-0.00026	699.441	0.000243333	700	0.00126	700	-0.0013	700	-0.000502		597.539	-0.00312	569.832	0.00815	576.235	0.01016	589.943	0.0054	554.748	0.0068
688.827	4e-05	700	0.0006075	700.558	0.00158	700.558	-0.000613	700.558	-0.000217		597.765	-0.00312	570.156	0.00809	576.536	0.01012	590.502	0.00528	554.755	0.0068
689.385	0.0003	700.558	0.000781667	701.117	0.00167	701.117	-0.000685	701.117	-0.00055		597.958	-0.00312	570.39	0.00805	576.64	0.01011	591.061	0.00515	555.16	0.0068
689.944	0.00119	701.117	0.00138	701.676	0.00196	701.676	-0.00125	701.676	-0.000718		598.323	-0.00312	570.561	0.00802	577.046	0.01006	591.619	0.00503	555.306	0.0068
690.503	0.00054	701.676	0.00127	702.234	0.00284	702.234	-0.000592	702.234	6.9e-05		598.378	-0.00312	570.949	0.00794	577.094	0.01005	592.178	0.00491	555.565	0.0068
691.061	0.0005	702.234	0.000160833	702.793	0.00277	702.793	-0.000429	702.793	0.00145		598.798	-0.00311	570.966	0.00794	577.451	0.01001	592.737	0.00479	555.865	0.00679
691.62	0.00055	702.793	-0.00103	703.352	0.00149	703.352	0.000172	703.352	0.0018		598.882	-0.00311	571.372	0.00786	577.653	0.00998	593.295	0.00466	555.971	0.00679
692.178	0.000245	703.352	-0.0018	703.91	0.000461	703.91	0.000114	703.91	0.000747		599.218	-0.0031	571.508	0.00783	577.856	0.00995	593.854	0.00454	556.376	0.00679
692.737	-0.000135	703.91	-0.00162	704.469	0.000376	704.469	0.000144	704.469	-0.000234		599.441	-0.00309	571.777	0.00778	578.212	0.0099	594.413	0.00442	556.424	0.00678
693.296	0.000345	704.469	-0.000781667	705.028	-0.00109	705.028	0.000331	705.028	-0.0005		599.638	-0.00308	572.066	0.00772	578.261	0.00989	594.971	0.0043	556.781	0.00678
693.855	0.000575	705.028	0.0001275	705.586	-0.00172	705.586	0.000294	705.586	-0.00223		599.999	-0.00306	572.182	0.0077	578.667	0.00983	595.53	0.00418	556.982	0.00677
694.413	0.00108	705.586	0.0005425	706.145	-0.00204	706.145	-0.000438	706.145	-0.00288		600.057	-0.00306	572.625	0.00761	578.77	0.00982	596.089	0.00406	557.187	0.00677
694.972	0.00106	706.145	-9.25e-05	706.704	-0.00178	706.704	0.000374	706.704	--		600.477	-0.00303	573.184	0.00749	579.072	0.00977	596.647	0.00395	557.541	0.00676
695.53	0.00116	706.704	-0.00103	707.262	-0.00139	707.262	0.00128	707.262	-0.00149		600.558	-0.00302	573.742	0.00738	579.329	0.00973	597.206	0.00383	557.592	0.00676
696.089	0.00114	707.262	-0.000705	707.821	-0.00142	707.821	0.00113	707.821	-0.00115		600.897	-0.003	574.301	0.00726	579.477	0.0097	597.31	0.00381	558.1	0.00675
696.648	0.00139	707.821	0.00031	708.38	-0.000946	708.38	0.00147	708.38	0.000198		601.117	-0.00298	574.86	0.00714	579.883	0.00964	597.715	0.00373	558.658	0.00673
697.206	0.000215	708.38	0.000203333	708.938	-0.00071	708.938	0.00117	708.938	0.000862		601.317	-0.00297	575.418	0.00702	579.888	0.00964	597.765	0.00372	559.217	0.00671
697.765	8e-05	708.938	-0.0004025	709.497	--	709.497	0.00086	709.497	0.000401		601.675	-0.00294	575.977	0.0069	580.288	0.00957	598.12	0.00365	559.776	0.00669
698.324	0.00142	709.497	-0.00132	710.056	-0.00235	710.056	-0.000134	710.056	-0.00159		601.736	-0.00293	576.536	0.00678	580.446	0.00954	598.323	0.0036	560.334	0.00667
698.882	0.00102	710.056	-0.00104	710.614	-0.00159	710.614	-0.000157	710.614	-0.00321		602.156	-0.00289	577.094	0.00665	580.693	0.0095	598.526	0.00356	560.893	0.00665
699.441	0.000715	710.614	0.000563333	711.173	-0.000173	711.173	-0.000159	711.173	-0.00297		602.234	-0.00288	577.653	0.00653	581.005	0.00944	598.882	0.00349	561.452	0.00662
700	0.000545	711.173	0.00188	711.732	0.000439	711.732	-0.000184	711.732	-0.00278		602.576	-0.00285	578.212	0.00641	581.098	0.00943	598.931	0.00348	562.01	0.00659
700.558	0.000825	711.732	0.00195	712.29	-0.000244	712.29	-0.000176	712.29	-0.00211		602.793	-0.00282	578.77	0.00628	581.504	0.00935	599.336	0.0034	562.569	0.00656
701.117	0.00173	712.29	0.000760833	712.849	-0.00103	712.849	0.000596	712.849	-0.000577		602.996	-0.0028	579.329	0.00615	581.563	0.00934	599.441	0.00338	563.128	0.00653
701.676	0.00109	712.849	-0.000255	713.408	-0.00198	713.408	0.00129	713.408	0.000103		603.351	-0.00276	579.888	0.00603	581.909	0.00927	599.742	0.00332	563.686	0.0065
702.234	0.000905	713.408	-0.000561667	713.966	-0.00324	713.966	0.00138	713.966	-0.00142		603.415	-0.00275	580.446	0.0059	582.122	0.00923	599.999	0.00327	564.245	0.00646
702.793	-0.000395	713.966	0.000755	714.525	-0.00242	714.525	0.000457	714.525	-0.00304		603.835	-0.0027	581.005	0.00578	582.314	0.00919	600.147	0.00325	564.804	0.00643
703.352	-0.00079	714.525	0.00256	715.084	-0.00173	715.084	0.000762	715.084	-0.00251		603.91	-0.00269	581.563	0.00565	582.681	0.00912	600.552	0.00317	565.362	0.00639
703.91	-0.00127	715.084	0.0031	715.642	-0.00107	715.642	0.00171	715.642	-0.000328		604.255	-0.00264	582.122	0.00552	582.72	0.00911	600.558	0.00317	565.921	0.00635
704.469	-0.00221	715.642	0.00257	716.201	-0.00138	716.201	0.00199	716.201	0.00294		604.469	-0.00261	582.681	0.0054	583.125	0.00903	600.957	0.00309	566.48	0.00631
705.028	-0.0011	716.201	0.00154	716.76	-0.00211	716.76	0.00181	716.76	0.00438		604.675	-0.00258	583.24	0.00527	583.24	0.00901	601.117	0.00306	567.038	0.00626
705.586	-0.000385	716.76	0.000749167	717.318	-0.0023	717.318	0.000683	717.318	0.00386		605.027	-0.00254	583.798	0.00514	583.53	0.00895	601.363	0.00302	567.597	0.00622
706.145	-0.000415	717.318	0.000660833	717.877	-0.0025	717.877	-0.000454	717.877	0.00126		605.095	-0.00253	584.357	0.00502	583.798	0.00889	601.675	0.00296	568.156	0.00617
706.704	-0.00072	717.877	0.000481667	718.436	-0.00265	718.436	-0.000447	718.436	-0.00122		605.514	-0.00246	584.915	0.00489	583.935	0.00886	601.768	0.00294	568.714	0.00612
707.262	-0.00134	718.436	-5e-05	718.994	-0.00264	718.994	-5.4e-05	718.994	-0.00259		605.586	-0.00245	585.474	0.00477	584.341	0.00878	602.173	0.00287	569.273	0.00608
707.821	-0.00225	718.994	0.00025	719.553	-0.00243	719.553	-0.000417	719.553	-0.00221		605.934	-0.0024	586.033	0.00464	584.357	0.00877	602.234	0.00286	569.832	0.00602
708.38	-0.00346	719.553	0.000238333	720.112	-0.00167	720.112	-0.00129	720.112	-0.0021		606.145	-0.00237	586.591	0.00452	584.746	0.00869	602.579	0.00279	570.39	0.00597
708.938	-0.0031	720.112	3.75e-05								606.354	-0.00234	587.15	0.0044	584.915	0.00865	602.793	0.00276	570.949	0.00592
709.497	-0.00319										606.703	-0.00228	587.709	0.00428	585.151	0.0086	602.984	0.00272	571.508	0.00586
710.056	-0.00232										606.774	-0.00227	588.268	0.00416	585.474	0.00852	603.351	0.00266	572.066	0.00581
710.614	-0.00243										607.193	-0.0022	588.826	0.00404	585.557	0.00851	603.389	0.00265	572.625	0.00575
711.173	0.0003										607.262	-0.00219	589.385	0.00392	585.962	0.00841	603.794	0.00258	573.184	0.00569
711.732	0.00106										607.613	-0.00213	589.943	0.0038	586.033	0.0084	603.91	0.00256	573.742	0.00563
712.29	0.00236										607.821	-0.0021	590.502	0.00368	586.367	0.00832	604.2	0.00251	574.301	0.00557
712.849	0.00446										608.033	-0.00206	591.061	0.00357	586.591	0.00827	604.469	0.00247	574.86	0.00551
713.408	0.00487										608.379	-0.002	591.619	0.00345	587.15	0.00813	604.605	0.00244	575.418	0.00545
713.966	0.00491										608.453	-0.00199	592.178	0.00334	587.709	0.008	605.01	0.00238	575.977	0.00538
714.525	0.00423										608.938	-0.00191	592.737	0.00323	588.268	0.00786	605.027	0.00237	576.536	0.00532
715.084	0.00344										609.497	-0.00181	593.295	0.00312	588.826	0.00772	605.416	0.00231	577.094	0.00525
715.642	0.00234										610.055	-0.00172	593.854	0.00301	589.385	0.00758	605.586	0.00228	577.653	0.00519
716.201	0.000805										610.614	-0.00162	594.413	0.0029	589.943	0.00744	605.821	0.00225	578.212	0.00512
716.76	0.00143										610.971	-0.00156	594.971	0.0028	590.502	0.0073	606.145	0.00219	578.77	0.00505
717.318	0.00165										611.173	-0.00153	595.53	0.00269	591.061	0.00716	606.226	0.00218	579.329	0.00498
717.877	0.00078										611.391	-0.00149	596.089	0.00259	591.619	0.00701	606.631	0.00212	579.888	0.00491
718.436	0.000955										611.731	-0.00143	596.647	0.00249	592.178	0.00687	606.703	0.00211	580.446	0.00484
718.994	0.00161										611.811	-0.00142	597.206	0.00239	592.737	0.00672	607.037	0.00206	581.005	0.00477
719.553	0.00215										612.231	-0.00135	597.715	0.0023	593.295	0.00657	607.262	0.00202	581.563	0.0047
720.112	0.0018										612.29	-0.00134	597.765	0.00229	593.854	0.00643	607.442	0.002	582.122	0.00463
											612.65	-0.00128	598.12	0.00223	594.413	0.00628	607.821	0.00194	582.681	0.00456
											612.849	-0.00125	598.323	0.0022	594.971	0.00613	607.847	0.00194	583.24	0.00449
											613.07	-0.00121	598.526	0.00216	595.53	0.00598	608.253	0.00188	583.798	0.00441
											613.407	-0.00116	598.882	0.0021	596.089	0.00584	608.379	0.00186	584.357	0.00434
											613.49	-0.00114	598.931	0.00209	596.647	0.00569	608.658	0.00182	584.915	0.00427
											613.91	-0.00108	599.336	0.00203	597.206	0.00554	608.938	0.00178	585.474	0.00419
											613.966	-0.00107	599.441	0.00201	597.765	0.0054	609.063	0.00176	586.033	0.00412
											614.329	-0.00101	599.742	0.00196	598.323	0.00525	609.468	0.00171	586.591	0.00405
											614.524	-0.000983863	599.999	0.00192	598.882	0.00511	609.497	0.0017	587.15	0.00397
											614.749	-0.000949982	600.147	0.0019	599.441	0.00497	609.874	0.00165	587.709	0.0039
											615.083	-0.000900364	600.552	0.00183	599.999	0.00483	610.055	0.00163	588.268	0.00382
											615.169	-0.000887775	600.558	0.00183	600.558	0.00469	610.279	0.0016	588.826	0.00375
											615.589	-0.000827019	600.957	0.00177	601.117	0.00455	610.614	0.00156	589.385	0.00368
											615.642	-0.000819455	601.117	0.00174	601.675	0.00441	610.684	0.00155	589.943	0.0036
											616.009	-0.000767778	601.363	0.00171	602.234	0.00427	611.09	0.00149	590.502	0.00353
											616.201	-0.000741197	601.675	0.00166	602.793	0.00414	611.173	0.00148	591.061	0.00345
											616.428	-0.000710105	601.768	0.00164	603.351	0.004	611.495	0.00144	591.619	0.00338
											616.848	-0.000654048	602.173	0.00158	603.91	0.00387	611.731	0.00142	592.178	0.00331
											617.268	-0.000599646	602.234	0.00158	604.469	0.00374	611.9	0.00139	592.737	0.00324
											617.318	-0.000593276	602.579	0.00152	605.027	0.00362	612.29	0.00135	593.295	0.00316
											617.688	-0.000546932	602.793	0.00149	605.586	0.00349	612.305	0.00135	593.854	0.00309
											617.876	-0.000523775	602.984	0.00147	606.145	0.00337	612.711	0.0013	594.413	0.00302
											618.107	-0.000495932	603.351	0.00141	606.703	0.00325	612.849	0.00128	594.971	0.00295
											618.435	-0.000457312	603.389	0.00141	607.262	0.00313	613.116	0.00125	595.53	0.00288
											618.527	-0.000446664	603.794	0.00135	607.821	0.00301	613.407	0.00122	596.089	0.00281
											618.947	-0.000399141	603.91	0.00134	608.379	0.0029	613.521	0.00121	596.647	0.00274
											618.994	-0.000393947	604.2	0.0013	608.658	0.00284	613.927	0.00116	597.206	0.00267
											619.367	-0.000353369	604.469	0.00126	608.938	0.00278	613.966	0.00116	597.765	0.0026
											619.553	-0.000333672	604.605	0.00124	609.063	0.00276	614.332	0.00112	598.323	0.00253
											619.787	-0.000309349	605.01	0.00119	609.468	0.00268	614.524	0.0011	598.882	0.00246
											620.111	-0.000276498	605.027	0.00119	609.497	0.00267	614.737	0.00108	599.441	0.00239
											620.206	-0.000267075	605.416	0.00113	609.874	0.0026	615.083	0.00104	599.999	0.00233
											620.626	-0.000226539	605.586	0.00111	610.055	0.00257	615.142	0.00104	600.558	0.00226
											620.67	-0.000222413	605.821	0.00108	610.279	0.00252	615.548	0.000995803	601.117	0.0022
											621.046	-0.000187724	606.145	0.00104	610.614	0.00246	615.642	0.000986568	601.675	0.00213
											621.229	-0.000171365	606.226	0.00103	610.684	0.00245	615.953	0.00095637	602.234	0.00207
											621.466	-0.000150611	606.631	0.000981003	611.09	0.00237	616.201	0.000932752	602.793	0.002
											621.787	-0.000123323	606.703	0.000972219	611.173	0.00236	616.358	0.000917886	603.351	0.00194
											621.885	-0.000115178	607.037	0.000931755	611.495	0.0023	616.759	0.000880744	603.91	0.00188
											622.305	-8.1396e-05	607.262	0.000904781	611.731	0.00226	616.764	0.000880339	604.469	0.00182
											622.346	-7.82094e-05	607.442	0.000883424	611.9	0.00223	617.169	0.000843719	605.027	0.00176
											622.725	-4.92348e-05	607.821	0.000839103	612.29	0.00216	617.318	0.000830487	605.586	0.0017
											622.904	-3.59611e-05	607.847	0.000836004	612.305	0.00216	617.574	0.000808014	606.145	0.00164
											623.145	-1.86605e-05	608.253	0.000789489	612.711	0.00209	617.876	0.00078197	606.703	0.00159
											623.463	3.49659e-06	608.379	0.000775135	612.849	0.00206	617.979	0.000773212	607.262	0.00153
											623.564	1.03635e-05	608.938	0.000712884	613.116	0.00202	618.385	0.000739301	607.821	0.00147
											623.984	3.78763e-05	609.497	0.000652311	613.407	0.00197	618.435	0.000735143	608.379	0.00142
											624.022	4.02678e-05	610.055	0.000593409	613.521	0.00195	618.79	0.000706269	608.938	0.00136
											624.404	6.39191e-05	610.614	0.000536168	613.927	0.00188	618.994	0.000689991	609.497	0.00131
											624.58	7.4436e-05	611.173	0.000480549	613.966	0.00188	619.195	0.000674103	610.055	0.00126
											624.824	8.85351e-05	611.731	0.000426549	614.332	0.00182	619.553	0.000646465	610.614	0.00121
											625.139	0.000106121	612.29	0.000374126	614.524	0.00179	619.601	0.000642791	611.173	0.00116
											625.244	0.000111769	612.849	0.000323267	614.737	0.00176	620.006	0.000612319	611.731	0.00111
											625.663	0.000133666	613.407	0.000273956	615.083	0.0017	620.111	0.000604539	612.29	0.00106
											625.698	0.000135408	613.966	0.000226152	615.142	0.00169	620.411	0.000582674	612.849	0.00101
											626.083	0.000154274	614.524	0.000179846	615.548	0.00163	620.67	0.000564184	613.407	0.000962562
											626.256	0.000162423	615.083	0.000134987	615.642	0.00162	620.816	0.000553843	613.966	0.000916394
											626.503	0.000173639	615.642	9.15877e-05	615.953	0.00157	621.222	0.000525811	614.524	0.000871122
											626.815	0.000187268	616.201	4.95754e-05	616.201	0.00154	621.229	0.000525353	615.083	0.000826721
											626.923	0.00019181	616.759	8.96005e-06	616.358	0.00152	621.627	0.000498566	615.642	0.000783229
											627.342	0.000208836	617.318	-3.03083e-05	616.759	0.00146	621.787	0.000488021	616.201	0.000740595
											627.374	0.000210066	617.876	-6.8244e-05	616.764	0.00146	622.032	0.000472094	616.759	0.000698854
											627.762	0.000224763	618.435	-0.000104889	617.169	0.0014	622.346	0.00045214	617.318	0.000657981
											627.932	0.000230922	618.994	-0.000140259	617.318	0.00138	622.438	0.00044638	617.876	0.000617985
											628.182	0.000239641	619.553	-0.000174395	617.574	0.00135	622.843	0.00042141	618.435	0.000578847
											628.491	0.000249957	620.111	-0.00020732	617.876	0.00131	622.904	0.00041768	618.994	0.000540575
											628.602	0.000253518	620.67	-0.000239057	618.435	0.00124	623.248	0.000397171	619.553	0.000503149
											629.021	0.00026644	621.229	-0.000269647	618.994	0.00117	623.463	0.00038461	620.111	0.000466569
											629.05	0.000267276	621.787	-0.000299107	619.553	0.0011	623.653	0.000373649	620.67	0.000430836
											629.441	0.000278454	622.346	-0.000327478	620.111	0.00103	624.022	0.000352881	621.229	0.000395928
											629.608	0.000282996	622.904	-0.000354782	620.67	0.000969746	624.059	0.000350828	622.346	0.000328582
											629.861	0.000289606	623.463	-0.000381044	621.229	0.000908673	624.464	0.000328696	622.904	0.00029612
											630.167	0.00029722	624.022	-0.000406301	621.787	0.000849715	624.58	0.000322467	623.463	0.000264463
											630.281	0.000299941	624.58	-0.000430573	622.346	0.000792813	624.869	0.000307237	624.022	0.000233588
											630.701	0.000309502	625.139	-0.000453901	622.904	0.000737937	625.139	0.000293316	624.58	0.000203497
											630.726	0.000310052	625.698	-0.000476295	623.463	0.000685059	625.698	0.00026541	625.139	0.000174164
											631.12	0.000318332	626.256	-0.000497795	624.022	0.000634117	626.256	0.000238698	625.698	0.000145601
											631.284	0.000321595	626.815	-0.000518422	624.58	0.000585087	626.815	0.000213152	626.256	0.00011778
											631.54	0.000326474	627.374	-0.000538208	625.139	0.000537902	627.374	0.000188727	626.815	9.07018e-05
											631.843	0.000331943	627.932	-0.000557173	626.256	0.000448966	627.932	0.000165396	627.374	6.43448e-05
											631.96	0.000333966	628.491	-0.000575351	626.815	0.000407118	628.491	0.000143114	627.932	3.87074e-05
											632.38	0.000340848	629.05	-0.000592759	627.374	0.000366947	629.05	0.000121854	628.491	1.37693e-05
											632.402	0.000341194	629.608	-0.000609431	627.932	0.000328422	629.608	0.000101573	629.05	-1.04722e-05
											632.799	0.000347158	630.167	-0.000625386	628.491	0.000291484	630.167	8.22402e-05	629.608	-3.40374e-05
											632.96	0.000349433	630.726	-0.000640647	629.05	0.000256102	630.726	6.38259e-05	630.167	-5.69336e-05
											633.219	0.000352931	631.284	-0.000655243	629.608	0.000222217	631.284	4.62895e-05	630.726	-7.91688e-05
											633.519	0.000356745	631.843	-0.000669192	630.167	0.000189792	631.843	2.96047e-05	631.284	-0.000100763
											633.639	0.000358201	632.402	-0.000682522	630.726	0.000158787	632.402	1.37334e-05	631.843	-0.00012172
											634.059	0.000363004	632.96	-0.000695253	631.284	0.000129146	632.96	-1.35288e-06	632.402	-0.00014206
											634.078	0.000363211	633.519	-0.000707404	631.843	0.000100836	633.519	-1.56823e-05	632.96	-0.000161792
											634.478	0.000367369	634.078	-0.000719001	632.402	7.38024e-05	634.078	-2.92902e-05	633.519	-0.000180923
											634.636	0.000368905	634.636	-0.000730063	632.96	4.80082e-05	634.636	-4.22033e-05	634.078	-0.000199473
											635.195	0.000373897	635.195	-0.00074061	633.519	2.34147e-05	635.195	-5.44502e-05	634.636	-0.000217451
											635.754	0.000378254	635.754	-0.00075066	634.078	-2.89759e-08	635.754	-6.60568e-05	635.195	-0.000234868
											636.312	0.000382039	636.312	-0.000760236	634.636	-2.23597e-05	636.312	-7.70543e-05	635.754	-0.000251735
											636.871	0.000385306	636.871	-0.000769353	635.195	-4.36181e-05	636.871	-8.74653e-05	636.312	-0.000268069
											637.43	0.000388111	637.43	-0.000778033	635.754	-6.38406e-05	637.43	-9.73191e-05	636.871	-0.000283877
											637.988	0.000390502	637.988	-0.00078629	636.312	-8.30737e-05	637.988	-0.000106637	637.43	-0.000299175
											638.547	0.000392523	638.547	-0.000794144	636.871	-0.000101349	638.547	-0.000115446	637.988	-0.000313971
											639.106	0.000394217	639.106	-0.000801611	637.43	-0.00011871	639.106	-0.000123769	638.547	-0.000328282
											639.664	0.00039562	639.664	-0.000808706	637.988	-0.000135188	639.664	-0.000131626	639.106	-0.000342117
											640.223	0.000396767	640.223	-0.000815446	638.547	-0.000150825	640.223	-0.000139042	639.664	-0.000355485
											640.782	0.00039769	640.782	-0.000821845	639.106	-0.000165651	640.782	-0.000146035	640.223	-0.000368403
											641.34	0.000398416	641.34	-0.00082792	639.664	-0.0001797	641.34	-0.000152629	640.782	-0.000380877
											641.899	0.000398971	641.899	-0.000833682	640.223	-0.000193008	641.899	-0.00015884	641.34	-0.000392923
											642.458	0.000399378	642.458	-0.000839147	641.34	-0.000217523	642.458	-0.00016469	641.899	-0.000404549
											643.016	0.000399658	643.016	-0.000844328	641.899	-0.000228791	643.016	-0.000170195	642.458	-0.000415769
											643.575	0.000399828	643.575	-0.000849237	642.458	-0.000239442	643.575	-0.000175373	643.016	-0.000426593
											644.134	0.000399905	644.134	-0.000853886	643.016	-0.000249502	644.134	-0.000180241	643.575	-0.000437031
											644.692	0.000399904	644.692	-0.000858288	643.575	-0.000258998	644.692	-0.000184815	644.134	-0.000447092
											645.251	0.000399837	645.251	-0.000862454	644.134	-0.000267956	645.251	-0.00018911	644.692	-0.00045679
											645.81	0.000399715	645.81	-0.000866395	644.692	-0.000276405	645.81	-0.000193141	645.251	-0.000466134
											646.368	0.000399549	646.368	-0.000870122	645.251	-0.000284367	646.368	-0.000196922	645.81	-0.000475132
											646.927	0.000399347	646.927	-0.000873645	645.81	-0.000291865	646.927	-0.000200467	646.368	-0.000483798
											647.486	0.000399117	647.486	-0.000876974	646.368	-0.000298925	647.486	-0.00020379	646.927	-0.000492139
											648.044	0.000398864	648.044	-0.000880118	646.927	-0.000305566	648.044	-0.000206901	647.486	-0.000500166
											648.603	0.000398596	648.603	-0.000883085	647.486	-0.000311812	648.603	-0.000209813	648.044	-0.000507889
											649.162	0.000398315	649.162	-0.000885887	648.044	-0.000317683	649.162	-0.000212538	648.603	-0.000515314
											649.72	0.000398028	649.72	-0.000888529	648.603	-0.000323196	649.72	-0.000215085	649.162	-0.000522455
											650.279	0.000397736	650.279	-0.00089102	649.162	-0.000328373	650.279	-0.000217466	649.72	-0.000529317
											650.837	0.000397443	650.837	-0.000893369	649.72	-0.000333229	650.837	-0.00021969	650.279	-0.000535911
											651.396	0.000397152	651.396	-0.000895581	650.279	-0.000337785	651.396	-0.000221766	650.837	-0.000542245
											651.955	0.000396864	651.955	-0.000897665	650.837	-0.000342053	651.955	-0.000223703	651.396	-0.000548328
											652.514	0.000396581	652.514	-0.000899627	651.396	-0.000346053	652.514	-0.000225509	651.955	-0.000554167
											653.072	0.000396304	653.072	-0.000901474	651.955	-0.000349797	653.072	-0.000227193	652.514	-0.000559771
											653.631	0.000396034	653.631	-0.000903211	652.514	-0.000353301	653.631	-0.000228761	653.072	-0.000565148
											654.189	0.000395773	654.189	-0.000904844	653.072	-0.000356578	654.189	-0.000230221	653.631	-0.000570305
											654.748	0.00039552	654.748	-0.000906379	653.631	-0.000359641	654.748	-0.000231579	654.189	-0.00057525
											655.307	0.000395277	655.307	-0.000907821	654.189	-0.000362502	655.307	-0.000232843	654.748	-0.00057999
											655.865	0.000395042	655.865	-0.000909175	654.748	-0.000365174	655.865	-0.000234017	655.307	-0.000584532
											656.424	0.000394817	656.424	-0.000910447	655.865	-0.000369993	656.424	-0.000235109	655.865	-0.000588883
											656.983	0.000394602	656.983	-0.00091164	656.424	-0.000372161	656.983	-0.000236122	656.424	-0.000593051
											657.542	0.000394397	657.542	-0.00091276	656.983	-0.000374181	657.542	-0.000237062	656.983	-0.000597041
											658.1	0.0003942	658.1	-0.000913809	657.542	-0.000376062	658.1	-0.000237935	657.542	-0.00060086
											658.659	0.000394013	658.659	-0.000914793	658.1	-0.000377813	658.659	-0.000238743	658.1	-0.000604515
											659.217	0.000393835	659.217	-0.000915715	658.659	-0.000379441	659.217	-0.000239493	658.659	-0.00060801
											659.776	0.000393666	659.776	-0.000916578	659.217	-0.000380955	659.776	-0.000240186	659.217	-0.000611353
											660.335	0.000393505	660.335	-0.000917386	659.776	-0.000382362	660.335	-0.000240829	659.776	-0.000614548
											660.893	0.000393352	660.893	-0.000918142	660.335	-0.000383668	660.893	-0.000241423	660.335	-0.000617603
											661.452	0.000393208	661.452	-0.00091885	660.893	-0.000384881	661.452	-0.000241973	660.893	-0.000620521
											662.011	0.000393071	662.011	-0.000919512	661.452	-0.000386006	662.011	-0.00024248	661.452	-0.000623309
											662.569	0.000392941	662.569	-0.00092013	662.011	-0.000387049	662.569	-0.000242949	662.011	-0.000625971
											663.128	0.000392818	663.128	-0.000920708	662.569	-0.000388016	663.128	-0.000243382	662.569	-0.000628512
											663.687	0.000392702	663.687	-0.000921247	663.128	-0.000388912	663.687	-0.000243782	663.128	-0.000630937
											664.245	0.000392592	664.245	-0.000921751	663.687	-0.000389741	664.245	-0.00024415	663.687	-0.000633251
											664.804	0.000392488	664.804	-0.000922221	664.245	-0.000390508	664.804	-0.00024449	664.245	-0.000635457
											665.363	0.00039239	665.363	-0.00092266	664.804	-0.000391217	665.363	-0.000244803	664.804	-0.000637562
											665.921	0.000392298	665.921	-0.000923069	665.363	-0.000391873	665.921	-0.000245091	665.363	-0.000639567
											666.48	0.00039221	666.48	-0.00092345	665.921	-0.000392478	666.48	-0.000245356	665.921	-0.000641478
											667.039	0.000392128	667.039	-0.000923805	666.48	-0.000393037	667.039	-0.0002456	666.48	-0.000643299
											667.597	0.00039205	667.597	-0.000924136	667.039	-0.000393553	667.597	-0.000245824	667.039	-0.000645033
											668.156	0.000391976	668.156	-0.000924444	667.597	-0.000394029	668.156	-0.00024603	667.597	-0.000646685
											668.715	0.000391907	668.715	-0.000924731	668.156	-0.000394468	668.715	-0.000246219	668.156	-0.000648256
											669.273	0.000391842	669.273	-0.000924997	668.715	-0.000394872	669.273	-0.000246393	668.715	-0.000649752
											669.832	0.00039178	669.832	-0.000925245	669.273	-0.000395244	669.832	-0.000246552	669.273	-0.000651174
											670.391	0.000391722	670.391	-0.000925476	669.832	-0.000395587	670.391	-0.000246698	669.832	-0.000652527
											670.949	0.000391667	670.949	-0.00092569	670.391	-0.000395902	670.949	-0.000246832	670.391	-0.000653813
											671.508	0.000391615	671.508	-0.000925889	670.949	-0.000396192	671.508	-0.000246954	670.949	-0.000655036
											672.067	0.000391566	672.067	-0.000926074	671.508	-0.000396458	672.067	-0.000247067	671.508	-0.000656198
											672.625	0.00039152	672.625	-0.000926245	672.067	-0.000396702	672.625	-0.000247169	672.067	-0.000657301
											673.184	0.000391477	673.184	-0.000926404	672.625	-0.000396927	673.184	-0.000247263	672.625	-0.000658349
											673.743	0.000391436	673.743	-0.000926552	673.184	-0.000397133	673.743	-0.000247349	673.184	-0.000659344
											674.301	0.000391397	674.301	-0.000926688	673.743	-0.000397322	674.301	-0.000247428	673.743	-0.000660288
											674.86	0.000391361	674.86	-0.000926815	674.301	-0.000397495	674.86	-0.000247499	674.301	-0.000661184
											675.419	0.000391326	675.419	-0.000926933	674.86	-0.000397653	675.419	-0.000247565	674.86	-0.000662034
											675.977	0.000391294	675.977	-0.000927041	675.419	-0.000397798	675.977	-0.000247624	675.419	-0.00066284
											676.536	0.000391263	676.536	-0.000927142	675.977	-0.000397931	676.536	-0.000247679	675.977	-0.000663603
											677.095	0.000391234	677.095	-0.000927235	676.536	-0.000398052	677.095	-0.000247728	676.536	-0.000664327
											677.653	0.000391207	677.653	-0.000927321	677.095	-0.000398163	677.653	-0.000247773	677.095	-0.000665013
											678.212	0.000391181	678.212	-0.000927401	677.653	-0.000398265	678.212	-0.000247814	677.653	-0.000665663
											678.771	0.000391157	678.771	-0.000927474	678.212	-0.000398358	678.771	-0.000247852	678.212	-0.000666278
											679.329	0.000391134	679.329	-0.000927542	678.771	-0.000398442	679.329	-0.000247886	678.771	-0.000666861
											679.888	0.000391112	679.888	-0.000927605	679.329	-0.000398519	679.888	-0.000247916	679.329	-0.000667412
											680.447	0.000391092	680.447	-0.000927663	679.888	-0.000398589	680.447	-0.000247944	679.888	-0.000667933
											681.005	0.000391072	681.005	-0.000927716	680.447	-0.000398653	681.005	-0.00024797	680.447	-0.000668427
											681.564	0.000391054	681.564	-0.000927766	681.005	-0.000398712	681.564	-0.000247993	681.005	-0.000668893
											682.123	0.000391037	682.123	-0.000927811	681.564	-0.000398765	682.123	-0.000248014	681.564	-0.000669334
											682.681	0.00039102	682.681	-0.000927853	682.123	-0.000398813	682.681	-0.000248033	682.123	-0.00066975
											683.24	0.000391005	683.24	-0.000927892	682.681	-0.000398857	683.24	-0.00024805	682.681	-0.000670144
											683.799	0.00039099	683.799	-0.000927927	683.24	-0.000398897	683.799	-0.000248066	683.24	-0.000670515
											684.357	0.000390976	684.357	-0.00092796	683.799	-0.000398933	684.357	-0.00024808	683.799	-0.000670867
											684.916	0.000390963	684.916	-0.00092799	684.357	-0.000398966	684.916	-0.000248093	684.357	-0.000671198
											685.475	0.00039095	685.475	-0.000928018	684.916	-0.000398996	685.475	-0.000248104	684.916	-0.00067151
											686.033	0.000390939	686.033	-0.000928043	685.475	-0.000399023	686.033	-0.000248115	685.475	-0.000671805
											686.592	0.000390927	686.592	-0.000928067	686.033	-0.000399048	686.592	-0.000248124	686.033	-0.000672084
											687.15	0.000390917	687.15	-0.000928088	686.592	-0.00039907	687.15	-0.000248133	686.592	-0.000672346
											687.709	0.000390907	687.709	-0.000928108	687.15	-0.00039909	687.709	-0.00024814	687.15	-0.000672593
											688.268	0.000390897	688.268	-0.000928126	687.709	-0.000399109	688.268	-0.000248147	687.709	-0.000672826
											688.827	0.000390888	688.827	-0.000928143	688.268	-0.000399125	688.827	-0.000248153	688.268	-0.000673046
											689.385	0.000390879	689.385	-0.000928158	688.827	-0.00039914	689.385	-0.000248159	688.827	-0.000673252
											689.944	0.000390871	689.944	-0.000928172	689.385	-0.000399153	689.944	-0.000248164	689.385	-0.000673447
											690.503	0.000390863	690.503	-0.000928185	689.944	-0.000399166	690.503	-0.000248169	689.944	-0.00067363
											691.061	0.000390856	691.061	-0.000928197	690.503	-0.000399177	691.061	-0.000248173	690.503	-0.000673802
											691.62	0.000390849	691.62	-0.000928208	691.061	-0.000399186	691.62	-0.000248176	691.061	-0.000673965
											692.178	0.000390842	692.178	-0.000928217	691.62	-0.000399195	692.178	-0.00024818	691.62	-0.000674117
											692.737	0.000390835	692.737	-0.000928227	692.178	-0.000399204	692.737	-0.000248183	692.178	-0.00067426
											693.296	0.000390829	693.296	-0.000928235	692.737	-0.000399211	693.296	-0.000248185	692.737	-0.000674395
											693.855	0.000390823	693.855	-0.000928242	693.296	-0.000399217	693.855	-0.000248188	693.296	-0.000674522
											694.413	0.000390818	694.413	-0.000928249	693.855	-0.000399223	694.413	-0.00024819	693.855	-0.000674641
											694.972	0.000390813	694.972	-0.000928256	694.413	-0.000399228	694.972	-0.000248192	694.413	-0.000674753
											695.53	0.000390807	695.53	-0.000928261	694.972	-0.000399233	695.53	-0.000248194	694.972	-0.000674857
											696.089	0.000390803	696.089	-0.000928267	695.53	-0.000399238	696.089	-0.000248195	695.53	-0.000674956
											696.648	0.000390798	696.648	-0.000928272	696.089	-0.000399241	696.648	-0.000248196	696.089	-0.000675048
											697.206	0.000390794	697.206	-0.000928276	696.648	-0.000399245	697.206	-0.000248198	696.648	-0.000675135
											697.765	0.000390789	697.765	-0.00092828	697.206	-0.000399248	697.765	-0.000248199	697.206	-0.000675216
											698.324	0.000390785	698.324	-0.000928284	697.765	-0.000399251	698.324	-0.0002482	697.765	-0.000675292
											698.882	0.000390781	698.882	-0.000928287	698.324	-0.000399253	698.882	-0.000248201	698.324	-0.000675364
											699.441	0.000390778	699.441	-0.00092829	698.882	-0.000399255	699.441	-0.000248201	698.882	-0.000675431
											700	0.000390774	700	-0.000928293	699.441	-0.000399257	700	-0.000248202	699.441	-0.000675494
											700.558	0.000390771	700.558	-0.000928295	700	-0.000399259	700.558	-0.000248203	700	-0.000675552
											701.117	0.000390768	701.117	-0.000928298	700.558	-0.000399261	701.117	-0.000248203	700.558	-0.000675607
											701.676	0.000390764	701.676	-0.0009283	701.117	-0.000399262	701.676	-0.000248204	701.117	-0.000675659
											702.234	0.000390761	702.234	-0.000928302	701.676	-0.000399263	702.234	-0.000248204	701.676	-0.000675707
											702.793	0.000390759	702.793	-0.000928303	702.234	-0.000399265	702.793	-0.000248205	702.234	-0.000675752
											703.352	0.000390756	703.352	-0.000928305	702.793	-0.000399266	703.352	-0.000248205	702.793	-0.000675794
											703.91	0.000390753	703.91	-0.000928306	703.352	-0.000399267	703.91	-0.000248205	703.352	-0.000675833
											704.469	0.000390751	704.469	-0.000928308	703.91	-0.000399267	704.469	-0.000248206	703.91	-0.00067587
											705.028	0.000390748	705.028	-0.000928309	704.469	-0.000399268	705.028	-0.000248206	704.469	-0.000675904
											705.586	0.000390746	705.586	-0.00092831	705.028	-0.000399269	705.586	-0.000248206	705.028	-0.000675937
											706.145	0.000390744	706.145	-0.000928311	705.586	-0.000399269	706.145	-0.000248206	705.586	-0.000675967
											706.704	0.000390741	706.704	-0.000928312	706.145	-0.00039927	706.704	-0.000248206	706.145	-0.000675995
											707.262	0.000390739	707.262	-0.000928313	706.704	-0.00039927	707.262	-0.000248207	707.262	-0.000676045
											707.821	0.000390737	707.821	-0.000928313	707.262	-0.000399271	707.821	-0.000248207	707.821	-0.000676068
											708.38	0.000390735	708.38	-0.000928314	707.821	-0.000399271	708.38	-0.000248207	708.38	-0.000676089
											708.938	0.000390734	708.938	-0.000928315	708.38	-0.000399271	708.938	-0.000248207	708.938	-0.000676109
											709.497	0.000390732	709.497	-0.000928315	708.938	-0.000399272	709.497	-0.000248207	709.497	-0.000676127
											710.056	0.00039073	710.056	-0.000928316	710.056	-0.000399272	710.056	-0.000248207	710.056	-0.000676145
											710.614	0.000390728	710.614	-0.000928316	710.614	-0.000399272	710.614	-0.000248207	710.614	-0.000676161
											711.173	0.000390727	711.173	-0.000928317	711.173	-0.000399272	711.173	-0.000248207	711.173	-0.000676175
											711.732	0.000390725	711.732	-0.000928317	711.732	-0.000399273	711.732	-0.000248207	711.732	-0.000676189
											712.29	0.000390724	712.29	-0.000928317	712.29	-0.000399273	712.29	-0.000248207	712.29	-0.000676202
											712.849	0.000390722	712.849	-0.000928318	712.849	-0.000399273	712.849	-0.000248207	712.849	-0.000676214
											713.408	0.000390721	713.408	-0.000928318	713.408	-0.000399273	713.408	-0.000248207	713.408	-0.000676225
											713.966	0.00039072	713.966	-0.000928318	713.966	-0.000399273	713.966	-0.000248207	713.966	-0.000676236
											714.525	0.000390718	714.525	-0.000928318	714.525	-0.000399273	714.525	-0.000248207	714.525	-0.000676245
											715.084	0.000390717	715.084	-0.000928318	715.084	-0.000399273	715.084	-0.000248208	715.084	-0.000676254
											715.642	0.000390716	715.642	-0.000928319	715.642	-0.000399273	715.642	-0.000248208	715.642	-0.000676263
											716.201	0.000390715	716.201	-0.000928319	716.201	-0.000399273	716.201	-0.000248208	716.201	-0.000676271
											716.76	0.000390714	716.76	-0.000928319	716.76	-0.000399273	716.76	-0.000248208	716.76	-0.000676278
											717.318	0.000390713	717.318	-0.000928319	717.318	-0.000399273	717.318	-0.000248208	717.318	-0.000676284
											717.877	0.000390712	717.877	-0.000928319	717.877	-0.000399273	717.877	-0.000248208	717.877	-0.000676291
											718.436	0.000390711	718.436	-0.000928319	718.436	-0.000399273	718.436	-0.000248208	718.436	-0.000676296
											718.994	0.00039071	718.994	-0.000928319	718.994	-0.000399273	718.994	-0.000248208	718.994	-0.000676302
											719.553	0.000390709	719.553	-0.00092832	719.553	-0.000399274	719.553	-0.000248208	719.553	-0.000676307
											720.112	0.000390708	720.112	-0.00092832	720.112	-0.000399274	720.112	-0.000248208	720.112	-0.000676311
