# Supplementary material for: Direct time-resolved observation of surface-bound carbon dioxide radical anions on metallic nanocatalysts
Source: Nat Commun. 2023 Nov 6;14:7116. doi: 10.1038/s41467-023-42936-6 (PMC10628153; doi:10.1038/s41467-023-42936-6)
Supplement: Supplementary file 4 — Source Data [file 41467_2023_42936_MOESM4_ESM.zip › Source Data/Figure 3/Figure 3b.xlsx]

## Sheet: Sheet1
Figure 3b
raw data											fitting data
325.205	-0.00173	300.205	-0.02528	300.205	0.02081	302.431	0.00133	300.205	0.00444		325.205	0.00309	300.205	0.00452	300.205	0.01264	302.431	0.00238	300.205	0.00108
325.761	0.000827	300.761	-0.02982	300.761	0.01287	302.987	0.00238	300.761	0.00475		325.761	0.00317	300.761	0.00455	300.625	0.01303	302.987	0.00238	300.761	0.00108
326.318	-0.00195	301.318	-0.02433	301.318	0.00774	303.544	-0.00235	301.318	0.00775		326.318	0.00326	301.318	0.00459	300.761	0.01315	303.544	0.00239	301.318	0.00108
326.874	0.00273	301.874	-0.01102	301.874	0.01074	304.1	-0.01201	301.874	0.01001		326.874	0.00334	301.874	0.00462	301.045	0.0134	304.1	0.00239	301.874	0.00108
327.431	-0.00364	302.431	0.00201	302.431	0.01828	304.657	-0.0118	302.431	0.01239		327.431	0.00342	302.431	0.00466	301.318	0.01364	304.657	0.0024	302.431	0.00108
327.987	-0.00686	302.987	0.00744	302.987	0.02496	305.213	-0.00491	302.987	0.01026		327.987	0.00351	302.987	0.00469	301.466	0.01377	305.213	0.0024	302.987	0.00108
328.544	-0.00324	303.544	0.00959	303.544	0.02621	305.77	-0.0006225	303.544	0.00672		328.544	0.00359	303.544	0.00473	301.874	0.01411	305.77	0.00241	303.544	0.00108
329.1	0.00384	304.1	0.00582	304.1	0.01933	306.326	0.00276	304.1	0.00874		329.1	0.00368	304.1	0.00476	301.886	0.01412	306.326	0.00241	304.1	0.00108
329.657	0.00877	304.657	-0.0023	304.657	0.01129	306.883	0.00457	304.657	0.01452		329.657	0.00377	304.657	0.0048	302.306	0.01445	306.883	0.00242	304.657	0.00108
330.213	0.01131	305.213	-0.00623	305.213	0.0072	307.439	0.00458	305.213	0.01767		330.213	0.00385	305.213	0.00483	302.431	0.01455	307.439	0.00242	305.213	0.00108
330.77	0.00875	305.77	-0.00762	305.77	0.00826	307.996	0.00272	305.77	0.01081		330.77	0.00394	305.77	0.00487	302.727	0.01477	307.996	0.00243	305.77	0.00108
331.326	0.00183	306.326	-0.0066	306.326	0.0121	308.552	0.00278	306.326	0.00261		331.326	0.00403	306.326	0.0049	302.987	0.01496	308.552	0.00243	306.326	0.00108
331.883	-0.000373	306.883	-0.01165	306.883	0.00932	309.109	0.00691	306.883	-0.0003315		331.883	0.00412	306.883	0.00494	303.147	0.01508	309.109	0.00244	306.883	0.00108
332.439	0.000475	307.439	-0.00986	307.439	0.00918	309.666	0.00729	307.439	0.00191		332.439	0.00421	307.439	0.00498	303.544	0.01534	309.666	0.00244	307.439	0.00108
332.996	0.00638	307.996	0.00347	307.996	0.01353	310.222	0.00479	307.996	0.00549		332.996	0.0043	307.996	0.00501	303.567	0.01536	310.222	0.00245	307.996	0.00108
333.552	0.00691	308.552	0.01982	308.552	0.01007	310.779	0.00231	308.552	0.00834		333.552	0.0044	308.552	0.00505	303.988	0.01563	310.779	0.00245	308.552	0.00108
334.109	0.00721	309.109	0.02616	309.109	0.01148	311.335	0.0001225	309.109	0.00544		334.109	0.00449	309.109	0.00508	304.1	0.01569	311.335	0.00245	309.109	0.00108
334.666	0.00199	309.666	0.02525	309.666	0.01375	311.892	0.00323	309.666	0.00339		334.666	0.00458	309.666	0.00512	304.408	0.01587	311.892	0.00246	309.666	0.00108
335.222	-0.000141	310.222	0.0153	310.222	0.02607	312.448	0.00603	310.222	0.002		335.222	0.00467	310.222	0.00515	304.657	0.01601	312.448	0.00246	310.222	0.00108
335.779	0.00058	310.779	0.00348	310.779	0.0387	313.005	0.00877	310.779	-0.0009155		335.779	0.00477	310.779	0.00519	304.828	0.01609	313.005	0.00247	310.779	0.00108
336.335	0.00351	311.335	-0.00348	311.335	0.03981	313.561	0.01047	311.335	-0.00219		336.335	0.00486	311.335	0.00522	305.213	0.01628	313.561	0.00247	311.335	0.00108
336.892	0.00439	311.892	0.00621	311.892	0.02707	314.118	0.00624	311.892	-0.000278		336.892	0.00495	311.892	0.00526	305.249	0.0163	314.118	0.00248	311.892	0.00108
337.448	0.00351	312.448	0.02277	312.448	0.00974	314.674	-0.00113	312.448	0.00189		337.448	0.00505	312.448	0.00529	305.669	0.01647	314.674	0.00248	312.448	0.00108
338.005	0.00481	313.005	0.03565	313.005	-3.9e-05	315.231	-0.00659	313.005	0.00533		338.005	0.00514	313.005	0.00533	305.77	0.01651	315.231	0.00248	313.005	0.00108
338.561	0.01097	313.561	0.03556	313.561	0.000111	315.787	-0.00621	313.561	0.00775		338.561	0.00523	313.561	0.00536	306.089	0.01663	315.787	0.00249	313.561	0.00108
339.118	0.0115	314.118	0.02704	314.118	0.01006	316.344	-0.000547	314.118	0.00608		339.118	0.00533	314.118	0.0054	306.326	0.0167	316.344	0.00249	314.118	0.00108
339.674	0.00896	314.674	0.01475	314.674	0.02167	316.9	0.00605	314.674	0.00109		339.674	0.00542	314.674	0.00544	306.51	0.01675	316.9	0.0025	314.674	0.00108
340.231	0.00706	315.231	0.00585	315.231	0.02448	317.457	0.00823	315.231	-0.00601		340.231	0.00551	315.231	0.00547	306.883	0.01685	317.457	0.0025	315.231	0.00108
340.787	0.01137	315.787	0.0034	315.787	0.01743	318.013	0.00782	315.787	--		340.787	0.0056	315.787	0.00551	306.93	0.01686	318.013	0.0025	316.344	0.00108
341.344	0.01316	316.344	0.01143	316.344	0.01174	318.57	0.00603	316.344	-0.00749		341.344	0.0057	316.344	0.00554	307.35	0.01694	318.57	0.00251	316.9	0.00108
341.9	0.01339	316.9	0.01868	316.9	0.00788	319.126	0.00543	316.9	-0.000282		341.9	0.00579	316.9	0.00558	307.439	0.01695	319.126	0.00251	317.457	0.00108
342.457	0.01313	317.457	0.01609	317.457	0.01203	319.683	0.00634	317.457	0.0046		342.457	0.00588	317.457	0.00561	307.77	0.01699	319.683	0.00252	318.013	0.00108
343.013	0.01232	318.013	0.0108	318.013	0.01777	320.239	0.00633	318.013	0.00135		343.013	0.00597	318.013	0.00565	307.996	0.01701	320.239	0.00252	318.57	0.00108
343.57	0.00656	318.57	0.00662	318.57	0.01738	320.796	0.00786	318.57	-0.00213		343.57	0.00606	318.57	0.00568	308.191	0.01701	320.796	0.00252	319.126	0.00108
344.126	0.00686	319.126	0.0024	319.126	0.00756	321.352	0.00829	319.126	-0.00602		344.126	0.00615	319.126	0.00572	308.552	0.01702	321.352	0.00253	319.683	0.00108
344.683	0.00571	319.683	-0.00301	319.683	-0.000608	321.909	0.00874	319.683	-0.00753		344.683	0.00624	319.683	0.00575	308.611	0.01701	321.909	0.00253	320.239	0.00108
345.239	0.00659	320.239	-0.000503	320.239	-0.0012	322.466	0.00714	320.239	-0.00374		345.239	0.00632	320.239	0.00579	309.031	0.01699	322.466	0.00253	320.796	0.00108
345.796	0.00597	320.796	0.00735	320.796	0.00652	323.022	0.00334	320.796	0.00275		345.796	0.00641	320.796	0.00582	309.109	0.01698	323.022	0.00254	321.352	0.00108
346.352	0.00335	321.352	0.01084	321.352	0.01324	323.579	0.0003655	321.352	0.00462		346.352	0.0065	321.352	0.00586	309.452	0.01694	323.579	0.00254	321.909	0.00108
346.909	0.00639	321.909	0.00797	321.909	0.01145	324.135	-0.00238	321.909	0.00494		346.909	0.00658	321.909	0.00589	309.666	0.0169	324.135	0.00254	322.466	0.00108
347.466	0.00688	322.466	0.00297	322.466	0.00641	324.692	-0.00459	322.466	0.00259		347.466	0.00666	322.466	0.00593	309.872	0.01686	324.692	0.00255	323.022	0.00108
348.022	0.00558	323.022	-0.00136	323.022	0.00129	325.248	-0.00154	323.022	0.00129		348.022	0.00674	323.022	0.00596	310.222	0.01678	325.248	0.00255	323.579	0.00108
348.579	0.00581	323.579	-0.00331	323.579	0.0013	325.805	0.00208	323.579	0.00107		348.579	0.00683	323.579	0.006	310.292	0.01676	325.805	0.00255	324.135	0.00108
349.135	0.01442	324.135	-0.00413	324.135	0.000635	326.361	0.00347	324.135	0.0001135		349.135	0.0069	324.135	0.00603	310.713	0.01663	326.361	0.00256	324.692	0.00108
349.692	0.01669	324.692	0.00458	324.692	0.000703	326.918	0.00367	324.692	0.0005375		349.692	0.00698	324.692	0.00607	310.779	0.01661	326.918	0.00256	325.248	0.00108
350.248	0.01428	325.248	0.01082	325.248	0.000542	327.474	0.00398	325.248	0.00183		350.024	0.00703	325.248	0.0061	311.133	0.01648	327.474	0.00256	325.805	0.00108
350.805	0.00944	325.805	0.00947	325.805	0.01	328.031	0.00502	325.805	8.9e-05		350.248	0.00706	325.805	0.00613	311.335	0.0164	328.031	0.00257	326.361	0.00108
351.361	0.0044	326.361	-0.000672	326.361	0.02085	328.587	0.00344	326.361	-0.0002985		350.424	0.00708	326.361	0.00617	311.553	0.01631	328.587	0.00257	326.918	0.00108
351.918	0.0038	326.918	-0.00729	326.918	0.02704	329.144	0.000964	326.918	-0.00186		350.805	0.00713	326.918	0.0062	311.892	0.01616	329.144	0.00257	327.474	0.00108
352.474	0.00937	327.474	-0.00642	327.474	0.02407	329.7	0.00037	327.474	-0.00269		350.824	0.00714	327.474	0.00624	311.974	0.01612	329.7	0.00257	328.031	0.00108
353.031	0.00909	328.031	0.00114	328.031	0.01606	330.257	0.00095	328.031	-0.00185		351.225	0.00719	328.031	0.00627	312.394	0.0159	330.257	0.00258	329.144	0.00108
353.587	0.00504	328.587	0.00596	328.587	0.00872	330.813	0.000913	328.587	--		351.361	0.00721	328.587	0.0063	312.448	0.01587	330.813	0.00258	329.7	0.00108
354.144	0.00221	329.144	0.01152	329.144	0.00417	331.37	-0.00124	329.144	0.00227		351.625	0.00724	329.144	0.00634	312.814	0.01567	331.37	0.00258	330.257	0.00108
354.7	-0.000859	329.7	0.01145	329.7	0.00433	331.926	0.00168	329.7	0.00264		351.918	0.00728	329.7	0.00637	313.005	0.01556	331.926	0.00258	330.813	0.00108
355.257	0.00409	330.257	0.01536	330.257	-0.00024	332.483	0.00546	330.257	0.00274		352.025	0.00729	330.257	0.0064	313.235	0.01541	332.483	0.00259	331.37	0.00108
355.813	0.00883	330.813	0.01837	330.813	-0.00319	333.039	0.00613	330.813	0.00471		352.425	0.00734	330.813	0.00644	313.561	0.01521	333.039	0.00259	331.926	0.00108
356.37	0.01108	331.37	0.0186	331.37	-0.00356	333.596	0.00664	331.37	0.0045		352.474	0.00735	331.37	0.00647	313.655	0.01514	333.596	0.00259	332.483	0.00108
356.926	0.00442	331.926	0.01421	331.926	0.000836	334.152	0.00723	331.926	0.00437		352.826	0.00739	331.926	0.0065	314.075	0.01486	334.152	0.00259	333.039	0.00108
357.483	0.00468	332.483	0.00743	332.483	0.00262	334.709	0.00392	332.483	0.00211		353.031	0.00742	332.483	0.00653	314.118	0.01483	334.709	0.0026	333.596	0.00108
358.039	0.00556	333.039	0.00126	333.039	0.000388	335.265	-0.00132	333.039	-0.00033		353.226	0.00744	333.039	0.00657	314.496	0.01456	335.265	0.0026	334.152	0.00108
358.596	0.00871	333.596	0.00472	333.596	-0.00187	335.822	-0.00568	333.596	-0.00235		353.587	0.00748	333.596	0.0066	314.674	0.01443	335.822	0.0026	334.709	0.00108
359.152	0.0091	334.152	0.01112	334.152	-0.00312	336.378	-0.00785	334.152	-0.00167		353.626	0.00749	334.152	0.00663	314.916	0.01424	336.378	0.0026	335.265	0.00108
359.709	0.00681	334.709	0.01346	334.709	-0.00285	336.935	-0.00689	334.709	0.00148		354.027	0.00753	334.709	0.00666	315.231	0.014	336.935	0.00261	335.822	0.00108
360.265	0.00525	335.265	0.00728	335.265	-0.0033	337.491	-0.00537	335.265	0.00354		354.144	0.00755	335.265	0.00669	315.336	0.01392	337.491	0.00261	336.378	0.00108
360.822	0.00438	335.822	0.00411	335.822	-0.00491	338.048	-0.00182	335.822	0.00215		354.427	0.00758	335.822	0.00673	315.757	0.01358	338.048	0.00261	336.935	0.00108
361.378	0.00536	336.378	0.00319	336.378	-0.00563	338.605	0.00517	336.378	-0.00228		354.7	0.00761	336.378	0.00676	315.787	0.01356	338.605	0.00261	337.491	0.00108
361.935	0.00843	336.935	0.0063	336.935	-0.00808	339.161	0.0097	336.935	-0.00507		354.827	0.00762	336.935	0.00679	316.177	0.01323	339.161	0.00261	338.048	0.00108
362.491	0.01132	337.491	0.01141	337.491	-0.0038	339.718	0.00655	337.491	-0.0031		355.228	0.00767	337.491	0.00682	316.344	0.0131	339.718	0.00261	338.605	0.00108
363.048	0.00825	338.048	0.01962	338.048	0.000608	340.274	0.00163	338.048	0.00172		355.257	0.00767	338.048	0.00685	316.597	0.01288	340.274	0.00262	339.161	0.00108
363.605	0.00594	338.605	0.02361	338.605	0.00137	340.831	0.0002845	338.605	0.00322		355.628	0.00771	338.605	0.00688	316.9	0.01262	340.831	0.00262	339.718	0.00108
364.161	0.00374	339.161	0.02705	339.161	-0.00193	341.387	0.00129	339.161	0.0003735		355.813	0.00773	339.161	0.00691	317.018	0.01252	341.387	0.00262	340.274	0.00108
364.718	0.00615	339.718	0.02406	339.718	-0.0012	341.944	0.00131	339.718	-0.00259		356.028	0.00775	339.718	0.00694	317.438	0.01216	341.944	0.00262	340.831	0.00108
365.274	0.0091	340.274	0.02096	340.274	0.00199	342.5	0.0007845	340.274	-0.0048		356.37	0.00778	340.274	0.00697	317.457	0.01214	342.5	0.00262	341.387	0.00108
365.831	0.00736	340.831	0.01442	340.831	0.00236	343.057	0.00267	340.831	-0.00514		356.429	0.00779	340.831	0.007	317.858	0.01179	343.057	0.00262	341.944	0.00108
366.387	0.00655	341.387	0.00513	341.387	0.0003	343.613	0.00397	341.387	-0.00302		356.829	0.00783	341.387	0.00703	318.013	0.01165	343.613	0.00263	342.5	0.00108
366.944	0.00231	341.944	0.00188	341.944	0.000928	344.17	0.00544	341.944	0.0009345		356.926	0.00784	341.944	0.00706	318.57	0.01117	344.17	0.00263	343.057	0.00108
367.5	0.00116	342.5	0.00621	342.5	0.00421	344.726	0.00651	342.5	0.00617		357.229	0.00787	342.5	0.00709	319.119	0.01068	344.726	0.00263	343.613	0.00108
368.057	0.000557	343.057	0.00908	343.057	0.00442	345.283	0.0088	343.057	0.00812		357.483	0.00789	343.057	0.00712	319.126	0.01068	345.283	0.00263	344.17	0.00108
368.613	0.00261	343.613	0.00886	343.613	0.00508	345.839	0.01011	343.613	0.00847		357.629	0.00791	343.613	0.00715	319.54	0.01031	345.839	0.00263	344.726	0.00108
369.17	0.00832	344.17	0.00629	344.17	0.01042	346.396	0.00782	344.17	0.00716		358.03	0.00794	344.17	0.00717	319.683	0.01019	346.396	0.00263	345.283	0.00108
369.726	0.00968	344.726	0.00235	344.726	0.00833	346.952	0.00721	344.726	0.00563		358.039	0.00794	344.726	0.0072	319.96	0.00995	346.952	0.00263	345.839	0.00108
370.283	0.0102	345.283	-0.000805	345.283	0.000775	347.509	0.00908	345.283	0.00223		358.43	0.00798	345.283	0.00723	320.239	0.00971	347.509	0.00263	346.396	0.00108
370.839	0.0067	345.839	0.00414	345.839	-0.00726	348.065	0.00973	345.839	0.000461		358.596	0.00799	345.839	0.00726	320.38	0.00959	348.065	0.00263	346.952	0.00108
371.396	0.00455	346.396	0.013	346.396	-0.00434	348.622	0.01156	346.396	-0.0002795		358.83	0.00801	346.396	0.00728	320.796	0.00924	348.622	0.00264	347.509	0.00108
371.952	0.00318	346.952	0.01653	346.952	0.00199	349.178	0.01099	346.952	-0.000565		359.152	0.00804	346.952	0.00731	320.801	0.00924	349.178	0.00264	348.065	0.00108
372.509	0.00589	347.509	0.01673	347.509	0.00467	349.735	0.00773	347.509	-0.0005785		359.231	0.00804	347.509	0.00734	321.221	0.00889	349.735	0.00264	348.622	0.00108
373.065	0.01127	348.065	0.01425	348.065	0.0051	350.291	0.00248	348.065	0.00301		359.631	0.00807	348.065	0.00736	321.352	0.00878	350.291	0.00264	349.178	0.00108
373.622	0.01201	348.622	0.00748	348.622	0.00384	350.848	-0.00201	348.622	0.00941		359.709	0.00808	348.622	0.00739	321.641	0.00855	350.848	0.00264	349.735	0.00108
374.178	0.01001	349.178	-0.000562	349.178	-0.00466	351.404	-0.00271	349.178	0.01192		360.031	0.0081	349.178	0.00742	321.909	0.00833	351.404	0.00264	350.291	0.00108
374.735	0.00931	349.735	-0.00387	349.735	-0.01818	351.961	0.000825	349.735	0.00867		360.265	0.00812	349.735	0.00744	322.062	0.00821	351.961	0.00264	350.848	0.00108
375.291	0.01018	350.291	0.000345	350.291	-0.02378	352.518	0.00534	350.291	0.0044		360.432	0.00813	350.291	0.00747	322.466	0.0079	352.518	0.00264	351.404	0.00108
375.848	0.0083	350.848	0.0031	350.848	-0.01767	353.074	0.0069	350.848	0.00158		360.822	0.00816	350.848	0.00749	322.482	0.00789	353.074	0.00264	351.961	0.00108
376.404	0.00903	351.404	-0.00162	351.404	-0.00754	353.631	0.00337	351.404	0.0001095		360.832	0.00816	351.404	0.00752	322.902	0.00757	353.631	0.00264	352.518	0.00108
376.961	0.0105	351.961	-0.00915	351.961	0.000776	354.187	-0.0008605	351.961	-0.0008145		361.232	0.00819	351.961	0.00754	323.022	0.00748	354.187	0.00264	353.074	0.00108
377.518	0.01415	352.518	-0.01259	352.518	0.0102	354.744	-0.00376	352.518	0.00168		361.378	0.0082	352.518	0.00757	323.323	0.00727	354.744	0.00264	353.631	0.00108
378.074	0.01497	353.074	-0.0122	353.074	0.01571	355.3	-0.00359	353.074	0.00137		361.633	0.00821	353.074	0.00759	323.579	0.00708	355.3	0.00264	354.187	0.00108
378.631	0.01343	353.631	-0.00612	353.631	0.01616	355.857	-0.0008835	353.631	0.0003465		361.935	0.00823	353.631	0.00761	323.743	0.00697	355.857	0.00264	354.744	0.00108
379.187	0.00877	354.187	0.00329	354.187	0.01709	356.413	0.00086	354.187	-0.00201		362.033	0.00824	354.187	0.00764	324.135	0.0067	356.413	0.00264	355.3	0.00108
379.744	0.00827	354.744	0.00988	354.744	0.01908	356.97	0.00348	354.744	-0.00124		362.433	0.00826	354.744	0.00766	324.163	0.00669	356.97	0.00264	355.857	0.00108
380.3	0.01021	355.3	0.00836	355.3	0.02274	357.526	0.00663	355.3	-0.0002305		362.491	0.00826	355.3	0.00768	324.584	0.00641	357.526	0.00264	356.413	0.00108
380.857	0.00971	355.857	0.00502	355.857	0.01716	358.083	0.00839	355.857	0.00106		362.833	0.00828	355.857	0.0077	324.692	0.00634	358.083	0.00264	356.97	0.00108
381.413	0.01187	356.413	0.0111	356.413	0.00455	358.639	0.00893	356.413	0.000584		363.048	0.00829	356.413	0.00772	325.004	0.00615	358.639	0.00264	357.526	0.00108
381.97	0.01073	356.97	0.01793	356.97	-0.00343	359.196	0.00708	356.97	-0.00287		363.234	0.0083	356.97	0.00775	325.248	0.006	359.196	0.00264	358.083	0.00108
382.526	0.01133	357.526	0.02144	357.526	-0.00479	359.752	0.00423	357.526	-0.00692		363.605	0.00832	357.526	0.00777	325.424	0.0059	359.752	0.00264	358.639	0.00108
383.083	0.0116	358.083	0.01738	358.083	-0.00201	360.309	0.0024	358.083	-0.00876		363.634	0.00832	358.083	0.00779	325.805	0.00568	360.309	0.00264	359.196	0.00108
383.639	0.00871	358.639	0.00845	358.639	0.00314	360.865	0.00387	358.639	-0.00405		364.034	0.00834	358.639	0.00781	325.845	0.00566	360.865	0.00264	359.752	0.00108
384.196	0.00852	359.196	-0.00171	359.196	0.00775	361.422	0.00679	359.196	0.00242		364.161	0.00835	359.196	0.00783	326.265	0.00544	361.422	0.00264	360.309	0.00108
384.752	0.0101	359.752	-0.00514	359.752	0.00695	361.978	0.00737	359.752	0.00651		364.435	0.00836	359.752	0.00785	326.361	0.00539	361.978	0.00264	360.865	0.00108
385.309	0.00985	360.309	-0.00338	360.309	0.00302	362.535	0.00565	360.309	0.00739		364.718	0.00837	360.309	0.00787	326.685	0.00522	362.535	0.00264	361.422	0.00108
385.865	0.01433	360.865	0.000587	360.865	-0.000233	363.091	0.00488	360.865	0.00338		364.835	0.00838	360.865	0.00789	326.918	0.00511	363.091	0.00264	361.978	0.00108
386.422	0.01466	361.422	0.0011	361.422	-0.000205	363.648	0.00594	361.422	-0.0022		365.235	0.00839	361.422	0.0079	327.106	0.00502	363.648	0.00264	362.535	0.00108
386.978	0.00892	361.978	0.000158	361.978	0.00373	364.204	0.00791	361.978	-0.00367		365.274	0.00839	361.978	0.00792	327.474	0.00485	364.204	0.00264	363.091	0.00108
387.535	0.00757	362.535	0.002	362.535	0.01276	364.761	0.00949	362.535	0.0008365		365.636	0.0084	362.535	0.00794	327.526	0.00483	364.761	0.00264	363.648	0.00108
388.091	0.00843	363.091	0.00614	363.091	0.018	365.318	0.00695	363.091	0.0043		365.831	0.00841	363.091	0.00796	327.946	0.00465	365.318	0.00263	364.204	0.00108
388.648	0.00739	363.648	0.01228	363.648	0.02059	365.874	0.00192	363.648	0.00626		366.036	0.00842	363.648	0.00798	328.031	0.00462	365.874	0.00263	364.761	0.00108
389.204	0.00889	364.204	0.01735	364.204	0.0208	366.431	-0.00351	364.204	0.00353		366.387	0.00843	364.204	0.00799	328.367	0.00448	366.431	0.00263	365.318	0.00108
389.761	0.00723	364.761	0.01912	364.761	0.01439	366.987	-0.00663	364.761	2e-05		366.436	0.00843	364.761	0.00801	328.587	0.0044	366.987	0.00263	365.874	0.00108
390.318	0.00369	365.318	0.01565	365.318	0.00985	367.544	-0.00553	365.318	-0.00331		366.837	0.00844	365.318	0.00802	328.787	0.00433	367.544	0.00263	366.431	0.00108
390.874	0.00321	365.874	0.01135	365.874	0.00637	368.1	-0.0045	365.874	-0.00459		366.944	0.00844	365.874	0.00804	329.144	0.0042	368.1	0.00263	366.987	0.00108
391.431	0.0048	366.431	0.01199	366.431	0.0069	368.657	-0.00416	366.431	-0.00287		367.237	0.00845	366.431	0.00806	329.207	0.00418	368.657	0.00263	367.544	0.00108
391.987	0.00508	366.987	0.01068	366.987	0.01153	369.213	-0.00382	366.987	-0.00146		367.5	0.00845	366.987	0.00807	329.628	0.00405	369.213	0.00263	368.1	0.00108
392.544	0.00899	367.544	0.00723	367.544	0.01227	369.77	-0.00319	367.544	-0.000538		367.637	0.00845	367.544	0.00808	329.7	0.00403	369.77	0.00263	368.657	0.00108
393.1	0.01103	368.1	0.00834	368.1	0.00986	370.326	-0.00163	368.1	0.0003105		368.037	0.00846	368.1	0.0081	330.048	0.00392	370.326	0.00262	369.213	0.00108
393.657	0.00677	368.657	0.016	368.657	0.00653	370.883	0.0006105	368.657	0.00264		368.057	0.00846	368.657	0.00811	330.257	0.00387	370.883	0.00262	369.77	0.00108
394.213	0.00575	369.213	0.02388	369.213	0.00376	371.439	0.00117	369.213	0.00659		368.438	0.00847	369.213	0.00813	330.468	0.00381	371.439	0.00262	370.326	0.00108
394.77	0.00625	369.77	0.02702	369.77	0.00331	371.996	0.00141	369.77	0.0055		368.613	0.00847	369.77	0.00814	330.813	0.00373	371.996	0.00262	370.883	0.00108
395.326	0.00489	370.326	0.02423	370.326	0.00718	372.552	0.00145	370.326	0.000296		368.838	0.00847	370.326	0.00815	330.888	0.00371	372.552	0.00262	371.439	0.00108
395.883	0.00697	370.883	0.01419	370.883	0.01131	373.109	0.00256	370.883	-0.00451		369.17	0.00847	370.883	0.00816	331.309	0.00361	373.109	0.00262	371.996	0.00108
396.439	0.00778	371.439	0.00449	371.439	0.01171	373.665	0.00264	371.439	-0.00501		369.238	0.00848	371.439	0.00817	331.37	0.0036	373.665	0.00261	372.552	0.00108
396.996	0.00598	371.996	-0.00146	371.996	0.00684	374.222	0.00384	371.996	-0.00104		369.639	0.00848	371.996	0.00818	331.729	0.00353	374.222	0.00261	373.109	0.00108
397.552	0.00236	372.552	0.00246	372.552	0.00413	374.778	0.00448	372.552	0.00319		369.726	0.00848	372.552	0.0082	331.926	0.00349	374.778	0.00261	373.665	0.00108
398.109	0.00352	373.109	0.00923	373.109	0.00483	375.335	0.00407	373.109	0.00412		370.039	0.00848	373.109	0.00821	332.149	0.00345	375.335	0.00261	374.222	0.00108
398.665	0.00661	373.665	0.01266	373.665	0.00935	375.892	0.00389	373.665	0.00275		370.283	0.00848	373.665	0.00822	332.483	0.0034	375.892	0.00261	374.778	0.00108
399.222	0.00767	374.222	0.00926	374.222	0.01609	376.448	0.00446	374.222	-0.00294		370.439	0.00848	374.222	0.00823	332.57	0.00339	376.448	0.0026	375.335	0.00108
399.778	0.00565	374.778	0.01005	374.778	0.01905	377.005	0.0058	374.778	-0.00696		370.839	0.00848	374.778	0.00823	332.99	0.00333	377.005	0.0026	375.892	0.00108
400.335	0.00649	375.335	0.01336	375.335	0.01508	377.561	0.00591	375.335	-0.00655		370.84	0.00848	375.335	0.00824	333.039	0.00332	377.561	0.0026	376.448	0.00108
400.892	0.00612	375.892	0.01208	375.892	0.00848	378.118	0.0048	375.892	-0.00208		371.24	0.00848	375.892	0.00825	333.41	0.00327	378.118	0.0026	377.005	0.00108
401.448	0.00654	376.448	0.00867	376.448	0.00287	378.674	0.00402	376.448	0.00227		371.396	0.00848	376.448	0.00826	333.596	0.00325	378.674	0.0026	377.561	0.00108
402.005	0.00347	377.005	0.0041	377.005	0.00539	379.231	0.00415	377.005	0.00365		371.64	0.00847	377.005	0.00827	333.831	0.00323	379.231	0.00259	378.118	0.00108
402.561	0.00723	377.561	-0.000477	377.561	0.01209	379.787	0.00271	377.561	0.00298		371.952	0.00847	377.561	0.00827	334.152	0.0032	379.787	0.00259	378.674	0.00108
403.118	0.00687	378.118	-0.000299	378.118	0.01681	380.344	-0.0008965	378.118	-0.000456		372.041	0.00847	378.118	0.00828	334.251	0.00319	380.344	0.00259	379.231	0.00108
403.674	0.00431	378.674	0.000174	378.674	0.01165	380.9	-0.0028	378.674	-0.00412		372.441	0.00846	378.674	0.00829	334.671	0.00316	380.9	0.00259	379.787	0.00108
404.231	0.0031	379.231	-0.00261	379.231	-0.000375	381.457	-0.00181	379.231	-0.00297		372.509	0.00846	379.231	0.00829	334.709	0.00316	381.457	0.00258	380.344	0.00108
404.787	0.00492	379.787	-0.00427	379.787	-0.01349	382.013	-0.000329	379.787	0.000719		372.841	0.00846	379.787	0.0083	335.092	0.00313	382.013	0.00258	380.9	0.00108
405.344	0.00397	380.344	-0.00424	380.344	-0.01337	382.57	0.00121	380.344	0.00254		373.065	0.00845	380.344	0.0083	335.265	0.00312	382.57	0.00258	381.457	0.00108
405.9	0.0078	380.9	-0.00151	380.9	-0.000475	383.126	0.0041	380.9	0.00213		373.241	0.00845	380.9	0.00831	335.512	0.00311	383.126	0.00258	382.013	0.00108
406.457	0.0088	381.457	0.00487	381.457	0.01228	383.683	0.00453	381.457	0.000984		373.622	0.00844	381.457	0.00831	335.822	0.0031	383.683	0.00257	382.57	0.00108
407.013	0.00688	382.013	0.00656	382.013	0.01437	384.239	0.00444	382.013	0.00137		373.642	0.00844	382.013	0.00831	335.932	0.0031	384.239	0.00257	383.126	0.00108
407.57	0.00818	382.57	0.0047	382.57	0.01085	384.796	0.00338	382.57	0.00021		374.042	0.00843	382.57	0.00832	336.353	0.00309	384.796	0.00257	383.683	0.00108
408.126	0.00718	383.126	0.00349	383.126	0.00618	385.352	0.00107	383.126	0.0003305		374.178	0.00843	383.126	0.00832	336.378	0.00309	385.352	0.00256	384.239	0.00108
408.683	0.00875	383.683	0.00547	383.683	0.00664	385.909	-0.000927	383.683	0.0012		374.442	0.00842	383.683	0.00832	336.773	0.00308	385.909	0.00256	384.796	0.00108
409.239	0.00716	384.239	0.00931	384.239	0.01094	386.465	-0.00181	384.239	0.00139		374.735	0.00842	384.239	0.00832	336.935	0.00308	386.465	0.00256	385.352	0.00108
409.796	0.00683	384.796	0.01155	384.796	0.01734	387.022	-0.000255	384.796	0.0002675		374.843	0.00841	384.796	0.00832	337.193	0.00308	387.022	0.00256	385.909	0.00108
410.352	0.00536	385.352	0.00865	385.352	0.01851	387.578	0.00419	385.352	-0.000879		375.243	0.0084	385.352	0.00833	337.491	0.00308	387.578	0.00255	386.465	0.00108
410.909	0.008	385.909	0.00463	385.909	0.01677	388.135	0.00751	385.909	-0.0015		375.291	0.0084	385.909	0.00833	337.614	0.00308	388.135	0.00255	387.022	0.00108
411.465	0.0078	386.465	0.00144	386.465	0.01332	388.692	0.00843	386.465	-0.00249		375.643	0.00839	386.465	0.00833	338.034	0.00309	388.692	0.00255	387.578	0.00108
412.022	0.0064	387.022	1.4e-05	387.022	0.01326	389.248	0.00667	387.022	-0.00189		375.848	0.00838	387.022	0.00833	338.048	0.00309	389.248	0.00254	388.135	0.00108
412.578	0.00583	387.578	-0.000605	387.578	0.01552	389.805	0.00455	387.578	5.05e-05		376.044	0.00838	387.578	0.00832	338.454	0.0031	389.805	0.00254	388.692	0.00108
413.135	0.00652	388.135	0.0015	388.135	0.01249	390.361	0.00318	388.135	0.00174		376.404	0.00836	388.135	0.00832	338.605	0.0031	390.361	0.00254	389.248	0.00108
413.692	0.00613	388.692	0.00568	388.692	0.00642	390.918	0.00277	388.692	0.00152		376.444	0.00836	388.692	0.00832	338.875	0.00311	390.918	0.00253	389.805	0.00108
414.248	0.00382	389.248	0.00707	389.248	0.0035	391.474	0.00176	389.248	0.00084		376.844	0.00835	389.248	0.00832	339.161	0.00312	391.474	0.00253	390.361	0.00108
414.805	0.00438	389.805	0.00722	389.805	0.00212	392.031	0.000382	389.805	0.0009185		376.961	0.00834	389.805	0.00832	339.295	0.00313	392.031	0.00253	390.918	0.00108
415.361	0.00481	390.361	0.00618	390.361	-0.0011	392.587	-0.00092	390.361	0.00178		377.518	0.00832	390.361	0.00831	339.715	0.00315	392.587	0.00252	391.474	0.00108
415.918	0.00301	390.918	0.00434	390.918	-0.00294	393.144	-0.00134	390.918	0.00292		378.074	0.0083	390.918	0.00831	339.718	0.00315	393.144	0.00252	392.031	0.00108
416.474	0.00499	391.474	0.00243	391.474	-0.000714	393.7	-0.00141	391.474	0.00313		378.631	0.00827	391.474	0.00831	340.136	0.00317	393.7	0.00251	392.587	0.00108
417.031	0.00527	392.031	0.00468	392.031	0.00214	394.257	-0.0009985	392.031	0.00226		379.187	0.00825	392.031	0.0083	340.274	0.00318	394.257	0.00251	393.144	0.00108
417.587	0.00634	392.587	0.01016	392.587	0.00919	394.813	0.0001125	392.587	0.000969		379.744	0.00822	392.587	0.0083	340.556	0.00319	394.813	0.00251	393.7	0.00108
418.144	0.00793	393.144	0.01504	393.144	0.01761	395.37	0.0008675	393.144	-0.00152		380.3	0.00819	393.144	0.00829	340.831	0.00321	395.37	0.0025	394.257	0.00108
418.7	0.00642	393.7	0.01696	393.7	0.02371	395.926	0.0003355	393.7	-0.00244		380.857	0.00816	393.7	0.00829	340.976	0.00322	395.926	0.0025	394.813	0.00108
419.257	0.00469	394.257	0.01593	394.257	0.02243	396.483	-0.000289	394.257	-0.00161		381.413	0.00813	394.257	0.00828	341.387	0.00324	396.483	0.0025	395.37	0.00108
419.813	0.00463	394.813	0.01627	394.813	0.0173	397.039	-0.0008535	394.813	-8.4e-05		381.97	0.0081	394.813	0.00827	341.397	0.00324	397.039	0.00249	395.926	0.00108
420.37	0.00408	395.37	0.01506	395.37	0.00989	397.596	-0.000134	395.37	0.0008325		382.526	0.00806	395.37	0.00827	341.817	0.00327	397.596	0.00249	396.483	0.00108
420.926	0.00488	395.926	0.01293	395.926	0.00337	398.152	0.00194	395.926	0.0009555		383.083	0.00803	395.926	0.00826	341.944	0.00328	398.152	0.00248	397.039	0.00108
421.483	0.00302	396.483	0.0096	396.483	0.00259	398.709	0.00394	396.483	-0.00206		383.639	0.00799	396.483	0.00825	342.237	0.0033	398.709	0.00248	397.596	0.00108
422.039	0.00343	397.039	0.00845	397.039	0.00291	399.265	0.00503	397.039	-0.00353		384.196	0.00796	397.039	0.00824	342.5	0.00332	399.265	0.00247	398.152	0.00108
422.596	0.00503	397.596	0.00788	397.596	0.00399	399.822	0.00543	397.596	-0.00449		384.752	0.00792	397.596	0.00823	343.057	0.00337	399.822	0.00247	398.709	0.00108
423.152	0.00726	398.152	0.00856	398.152	0.00239	400.378	0.00417	398.152	-0.00595		385.309	0.00789	398.152	0.00823	343.613	0.00341	400.378	0.00247	399.265	0.00108
423.709	0.00782	398.709	0.00825	398.709	-2.5e-05	400.935	0.00216	398.709	-0.00691		385.865	0.00785	398.709	0.00822	344.17	0.00346	400.935	0.00246	399.822	0.00108
424.265	0.00708	399.265	0.00697	399.265	0.000566	401.491	0.00255	399.265	-0.00481		386.422	0.00781	399.265	0.00821	344.726	0.00351	401.491	0.00246	400.378	0.00108
424.822	0.0077	399.822	0.00316	399.822	0.00386	402.048	0.00313	399.822	-0.0014		386.978	0.00777	399.822	0.0082	345.283	0.00356	402.048	0.00245	400.935	0.00108
425.378	0.00766	400.378	-0.00297	400.378	0.00646	402.604	0.00362	400.378	0.00184		387.535	0.00773	400.378	0.00818	345.839	0.00361	402.604	0.00245	401.491	0.00108
425.935	0.00611	400.935	-0.00385	400.935	0.00939	403.161	0.00343	400.935	0.00407		388.091	0.00769	400.935	0.00817	346.396	0.00367	403.161	0.00244	402.048	0.00108
426.491	0.0041	401.491	-0.00137	401.491	0.01069	403.717	0.00343	401.491	0.00396		388.648	0.00765	401.491	0.00816	346.952	0.00372	403.717	0.00244	402.604	0.00108
427.048	0.00128	402.048	0.00287	402.048	0.01005	404.274	0.00514	402.048	0.00036		389.204	0.00761	402.048	0.00815	347.509	0.00378	404.274	0.00243	403.161	0.00108
427.604	-0.000698	402.604	0.00915	402.604	0.00737	404.831	0.00662	402.604	-0.00187		389.761	0.00757	402.604	0.00814	348.065	0.00383	404.831	0.00243	403.717	0.00108
428.161	0.000264	403.161	0.01438	403.161	0.00702	405.387	0.00632	403.161	-0.000459		390.318	0.00753	403.161	0.00812	348.622	0.00389	405.387	0.00243	404.274	0.00108
428.717	0.00423	403.717	0.01684	403.717	0.01104	405.944	0.00537	403.717	0.00317		390.874	0.00749	403.717	0.00811	349.178	0.00394	405.944	0.00242	404.831	0.00108
429.274	0.00931	404.274	0.01525	404.274	0.01254	406.5	0.00432	404.274	0.00529		391.431	0.00745	404.274	0.0081	349.735	0.004	406.5	0.00242	405.387	0.00108
429.831	0.01011	404.831	0.01138	404.831	0.01267	407.057	0.0037	404.831	0.0042		391.987	0.00741	404.831	0.00808	350.291	0.00406	407.057	0.00241	405.944	0.00108
430.387	0.01114	405.387	0.00803	405.387	0.01354	407.613	0.00238	405.387	0.00119		392.544	0.00737	405.387	0.00807	350.848	0.00412	407.613	0.00241	406.5	0.00108
430.944	0.00926	405.944	0.00949	405.944	0.00793	408.17	0.00219	405.944	-0.0004325		393.1	0.00733	405.944	0.00805	351.404	0.00418	408.17	0.0024	407.057	0.00108
431.5	0.0057	406.5	0.01285	406.5	0.000295	408.726	0.00198	406.5	-0.00281		393.657	0.0073	406.5	0.00804	351.961	0.00423	408.726	0.0024	407.613	0.00108
432.057	0.00321	407.057	0.01582	407.057	-0.00502	409.283	-0.000286	407.057	-0.00514		394.213	0.00726	407.057	0.00802	352.518	0.00429	409.283	0.00239	408.17	0.00108
432.613	0.00413	407.613	0.01577	407.613	-0.00401	409.839	-0.0018	407.613	-0.00392		394.77	0.00722	407.613	0.00801	353.074	0.00435	409.839	0.00239	408.726	0.00108
433.17	0.00615	408.17	0.01601	408.17	0.00157	410.396	-0.00154	408.17	-0.00183		395.326	0.00718	408.17	0.00799	353.631	0.00441	410.396	0.00238	409.283	0.00108
433.726	0.00927	408.726	0.01167	408.726	0.0079	410.952	0.000362	408.726	0.00021		395.883	0.00714	408.726	0.00797	354.187	0.00447	410.952	0.00238	409.839	0.00108
434.283	0.00909	409.283	0.00326	409.283	0.01289	411.509	0.00239	409.283	0.00281		396.439	0.0071	409.283	0.00796	354.744	0.00453	411.509	0.00237	410.396	0.00108
434.839	0.00735	409.839	-0.00403	409.839	0.01749	412.065	0.00389	409.839	0.0062		396.996	0.00706	409.839	0.00794	355.3	0.00459	412.065	0.00237	410.952	0.00108
435.396	0.00593	410.396	-0.00291	410.396	0.01836	412.622	0.00474	410.396	0.00679		397.552	0.00703	410.396	0.00792	355.857	0.00465	412.622	0.00236	411.509	0.00108
435.952	0.00606	410.952	0.000766	410.952	0.01572	413.178	0.00365	410.952	0.00443		398.109	0.00699	410.952	0.0079	356.413	0.00471	413.178	0.00236	412.065	0.00108
436.509	0.00795	411.509	0.00486	411.509	0.01022	413.735	0.0007205	411.509	0.0028		398.665	0.00695	411.509	0.00788	356.97	0.00477	413.735	0.00235	412.622	0.00108
437.065	0.00641	412.065	0.00387	412.065	0.0058	414.291	-0.000326	412.065	0.00293		399.222	0.00692	412.065	0.00786	357.526	0.00483	414.291	0.00234	413.178	0.00108
437.622	0.00605	412.622	0.00168	412.622	0.00351	414.848	0.0009015	412.622	0.00329		399.778	0.00688	412.622	0.00784	358.083	0.00489	414.848	0.00234	413.735	0.00108
438.178	0.00604	413.178	-0.00224	413.178	0.00198	415.404	0.00314	413.178	0.0031		400.335	0.00685	413.178	0.00782	358.639	0.00495	415.404	0.00233	414.291	0.00108
438.735	0.00397	413.735	-0.00373	413.735	0.00486	415.961	0.00358	413.735	0.00227		400.892	0.00681	413.735	0.0078	359.196	0.00501	415.961	0.00233	414.848	0.00108
439.291	0.00356	414.291	0.00152	414.291	0.01038	416.517	0.00201	414.291	0.00131		401.448	0.00678	414.291	0.00778	359.752	0.00507	416.517	0.00232	415.404	0.00108
439.848	0.00338	414.848	0.00931	414.848	0.01398	417.074	4.8e-05	414.848	-2e-05		402.005	0.00675	414.848	0.00776	360.309	0.00513	417.074	0.00232	415.961	0.00108
440.404	0.00366	415.404	0.01219	415.404	0.0144	417.631	-0.00165	415.404	-0.000698		402.561	0.00671	415.404	0.00774	360.865	0.00518	417.631	0.00231	416.517	0.00108
440.961	0.00593	415.961	0.01271	415.961	0.01189	418.187	-0.00231	415.961	0.000289		403.118	0.00668	415.961	0.00772	361.422	0.00524	418.187	0.00231	417.074	0.00108
441.517	0.00656	416.517	0.0121	416.517	0.00776	418.744	-0.000543	416.517	0.00256		403.674	0.00665	416.517	0.00769	361.978	0.0053	418.744	0.0023	417.631	0.00108
442.074	0.00758	417.074	0.01329	417.074	0.00438	419.3	0.00198	417.074	0.00305		404.231	0.00662	417.074	0.00767	362.535	0.00536	419.3	0.00229	418.187	0.00108
442.631	0.00935	417.631	0.0113	417.631	0.00462	419.857	0.00275	417.631	0.00284		404.787	0.00659	417.631	0.00765	363.091	0.00542	419.857	0.00229	418.744	0.00108
443.187	0.01054	418.187	0.00712	418.187	0.00645	420.413	0.000616	418.187	0.000908		405.344	0.00656	418.187	0.00763	363.648	0.00548	420.413	0.00228	419.3	0.00108
443.744	0.00914	418.744	0.00594	418.744	0.00852	420.97	-0.000224	418.744	-0.00142		405.9	0.00653	418.744	0.0076	364.204	0.00554	420.97	0.00228	419.857	0.00108
444.3	0.00655	419.3	0.0083	419.3	0.00727	421.526	0.0005	419.3	-0.00383		406.457	0.0065	419.3	0.00758	364.761	0.00559	421.526	0.00227	420.413	0.00108
444.857	0.00464	419.857	0.00955	419.857	0.00789	422.083	0.00152	419.857	-0.0034		407.013	0.00647	419.857	0.00755	365.318	0.00565	422.083	0.00226	420.97	0.00108
445.413	0.00453	420.413	0.01161	420.413	0.0098	422.639	0.00068	420.413	-0.000128		407.57	0.00645	420.413	0.00753	365.874	0.00571	422.639	0.00226	421.526	0.00108
445.97	0.00303	420.97	0.01453	420.97	0.01408	423.196	0.0006125	420.97	0.00436		408.126	0.00642	420.97	0.0075	366.431	0.00577	423.196	0.00225	422.083	0.00108
446.526	0.00451	421.526	0.0151	421.526	0.01618	423.752	-0.0005705	421.526	0.00709		408.683	0.0064	421.526	0.00748	366.987	0.00582	423.752	0.00225	422.639	0.00108
447.083	0.00518	422.083	0.01428	422.083	0.01624	424.309	-0.00201	422.083	0.00701		409.239	0.00637	422.083	0.00745	367.544	0.00588	424.309	0.00224	423.196	0.00108
447.639	0.00421	422.639	0.01264	422.639	0.01285	424.865	-0.00235	422.639	0.00403		409.796	0.00634	422.639	0.00742	368.1	0.00594	424.865	0.00223	423.752	0.00108
448.196	0.0021	423.196	0.01377	423.196	0.00839	425.422	-0.00172	423.196	0.003		410.352	0.00632	423.196	0.0074	368.657	0.00599	425.422	0.00223	424.309	0.00108
448.752	0.00167	423.752	0.0139	423.752	0.00366	425.978	-0.0007905	423.752	0.00426		410.909	0.0063	423.752	0.00737	369.213	0.00605	425.978	0.00222	424.865	0.00108
449.309	0.00102	424.309	0.01205	424.309	0.00233	426.535	-0.0003005	424.309	0.00555		411.465	0.00627	424.309	0.00734	369.77	0.0061	426.535	0.00222	425.422	0.00108
449.865	0.00136	424.865	0.00966	424.865	0.00186	427.091	0.0003325	424.865	0.00575		412.022	0.00625	424.865	0.00731	370.326	0.00616	427.091	0.00221	425.978	0.00108
450.422	0.00288	425.422	0.00922	425.422	0.00127	427.648	0.00162	425.422	0.0038		412.578	0.00623	425.422	0.00729	370.883	0.00621	427.648	0.0022	426.535	0.00108
450.978	0.00381	425.978	0.00887	425.978	0.00133	428.204	0.00339	425.978	0.0014		413.135	0.00621	425.978	0.00726	371.439	0.00627	428.204	0.0022	427.091	0.00108
451.535	0.00351	426.535	0.01119	426.535	0.00377	428.761	0.004	426.535	0.00107		413.692	0.00618	426.535	0.00723	371.996	0.00632	428.761	0.00219	427.648	0.00108
452.091	0.00265	427.091	0.01344	427.091	0.00365	429.317	0.00345	427.091	0.00329		414.248	0.00616	427.091	0.0072	372.552	0.00638	429.317	0.00218	428.204	0.00108
452.648	0.00238	427.648	0.01429	427.648	0.0039	429.874	0.00332	427.648	0.00708		414.805	0.00614	427.648	0.00717	373.109	0.00643	429.874	0.00218	428.761	0.00108
453.204	0.00372	428.204	0.01132	428.204	0.00433	430.43	0.00264	428.204	0.00848		415.361	0.00612	428.204	0.00714	373.665	0.00648	430.43	0.00217	429.317	0.00108
453.761	0.00377	428.761	0.00676	428.761	0.00725	430.987	0.0015	428.761	0.00654		415.918	0.0061	428.761	0.00711	374.222	0.00653	430.987	0.00216	429.874	0.00108
454.317	0.00346	429.317	0.0068	429.317	0.00992	431.544	-0.0002655	429.317	0.00423		416.474	0.00608	429.317	0.00708	374.778	0.00658	431.544	0.00216	430.43	0.00108
454.874	0.00472	429.874	0.00866	429.874	0.01043	432.1	-0.0012	429.874	0.00305		417.031	0.00606	429.874	0.00704	375.335	0.00664	432.1	0.00215	430.987	0.00108
455.43	0.00454	430.43	0.00793	430.43	0.0081	432.657	-0.00192	430.43	0.00291		417.587	0.00604	430.43	0.00701	375.892	0.00669	432.657	0.00214	431.544	0.00108
455.987	0.00411	430.987	0.00959	430.987	0.00671	433.213	-0.00139	430.987	0.00232		418.144	0.00602	430.987	0.00698	376.448	0.00674	433.213	0.00214	432.1	0.00108
456.544	0.00228	431.544	0.01094	431.544	0.00544	433.77	0.0003385	431.544	0.00157		418.7	0.006	431.544	0.00695	377.005	0.00679	433.77	0.00213	432.657	0.00108
457.1	0.00152	432.1	0.01475	432.1	0.00597	434.326	0.00176	432.1	-0.0002825		419.257	0.00598	432.1	0.00691	377.561	0.00684	434.326	0.00212	433.213	0.00108
457.657	0.0015	432.657	0.01639	432.657	0.00388	434.883	0.00221	432.657	-0.00156		419.813	0.00596	432.657	0.00688	378.118	0.00688	434.883	0.00212	433.77	0.00108
458.213	0.00353	433.213	0.01609	433.213	0.00443	435.439	0.00185	433.213	-0.000823		420.37	0.00594	433.213	0.00685	378.674	0.00693	435.439	0.00211	434.326	0.00108
458.77	0.0044	433.77	0.01206	433.77	0.00434	435.996	0.00251	433.77	0.00183		420.926	0.00592	433.77	0.00681	379.231	0.00698	435.996	0.0021	434.883	0.00108
459.326	0.00286	434.326	0.0067	434.326	0.00509	436.552	0.00442	434.326	0.00471		421.483	0.0059	434.326	0.00678	379.787	0.00703	436.552	0.0021	435.439	0.00108
459.883	0.00112	434.883	0.00263	434.883	0.00478	437.109	0.00581	434.883	0.00611		422.039	0.00588	434.883	0.00674	380.344	0.00707	437.109	0.00209	435.996	0.00108
460.439	0.000184	435.439	0.000816	435.439	0.00436	437.665	0.00496	435.439	0.00457		422.596	0.00586	435.439	0.00671	380.9	0.00712	437.665	0.00208	436.552	0.00108
460.996	0.00063	435.996	-0.000677	435.996	0.00311	438.222	0.00302	435.996	0.00205		423.152	0.00584	435.996	0.00667	381.457	0.00716	438.222	0.00207	437.109	0.00107
461.552	-5.7e-05	436.552	0.0026	436.552	0.00401	438.778	0.0024	436.552	3e-05		423.709	0.00582	436.552	0.00663	382.013	0.00721	438.778	0.00207	437.665	0.00107
462.109	-0.00122	437.109	0.00523	437.109	0.0054	439.335	0.00247	437.109	-0.0007885		424.265	0.0058	437.109	0.0066	382.57	0.00725	439.335	0.00206	438.222	0.00107
462.665	-0.000891	437.665	0.00638	437.665	0.00851	439.891	0.00284	437.665	0.0004965		424.822	0.00578	437.665	0.00656	383.126	0.00729	439.891	0.00205	438.778	0.00107
463.222	-0.000939	438.222	0.00533	438.222	0.00959	440.448	0.00335	438.222	0.00315		425.378	0.00576	438.222	0.00652	383.683	0.00733	440.448	0.00205	439.335	0.00107
463.778	0.000655	438.778	0.00376	438.778	0.00712	441.005	0.00331	438.778	0.0045		425.935	0.00573	438.778	0.00648	384.239	0.00737	441.005	0.00204	439.891	0.00107
464.335	0.00145	439.335	0.00443	439.335	0.00682	441.561	0.00201	439.335	0.00381		426.491	0.00571	439.335	0.00644	384.796	0.00742	441.561	0.00203	440.448	0.00107
464.891	0.00151	439.891	0.00521	439.891	0.00741	442.118	0.0005985	439.891	0.00102		427.048	0.00569	439.891	0.0064	385.352	0.00746	442.118	0.00202	441.005	0.00107
465.448	0.002	440.448	0.00488	440.448	0.00794	442.674	0.00102	440.448	-0.00288		427.604	0.00566	440.448	0.00636	385.909	0.00749	442.674	0.00201	441.561	0.00107
466.005	0.00125	441.005	0.00391	441.005	0.00734	443.231	0.00246	441.005	-0.00359		428.161	0.00564	441.005	0.00632	386.465	0.00753	443.231	0.00201	442.118	0.00107
466.561	-0.000752	441.561	0.00289	441.561	0.00193	443.787	0.0028	441.561	0.000546		428.717	0.00561	441.561	0.00628	387.022	0.00757	443.787	0.002	442.674	0.00107
467.118	0.000293	442.118	0.00298	442.118	-0.00331	444.344	0.00274	442.118	0.00478		429.274	0.00559	442.118	0.00624	387.578	0.00761	444.344	0.00199	443.231	0.00107
467.674	-0.00114	442.674	0.00539	442.674	-0.00516	444.9	0.00298	442.674	0.0068		429.831	0.00556	442.674	0.0062	388.135	0.00764	444.9	0.00198	443.787	0.00106
468.231	-0.00141	443.231	0.01221	443.231	-0.00463	445.457	0.00167	443.231	0.00733		430.387	0.00553	443.231	0.00615	388.692	0.00768	445.457	0.00197	444.344	0.00106
468.787	0.000225	443.787	0.01743	443.787	-0.000833	446.013	-0.0009145	443.787	0.00719		430.944	0.00551	443.787	0.00611	389.248	0.00771	446.013	0.00197	444.9	0.00106
469.344	0.0024	444.344	0.01766	444.344	0.00516	446.57	-0.00264	444.344	0.00572		431.5	0.00548	444.344	0.00606	389.805	0.00775	446.57	0.00196	445.457	0.00106
469.9	0.00262	444.9	0.01191	444.9	0.0084	447.126	-0.00324	444.9	0.00451		432.057	0.00545	444.9	0.00602	390.361	0.00778	447.126	0.00195	446.013	0.00106
470.457	-0.00017	445.457	0.00626	445.457	0.00812	447.683	-0.0022	445.457	0.00348		432.613	0.00542	445.457	0.00597	390.918	0.00781	447.683	0.00194	446.57	0.00106
471.013	-0.000748	446.013	0.00332	446.013	0.00479	448.239	-4.7e-05	446.013	0.00243		433.17	0.00538	446.013	0.00593	391.474	0.00784	448.239	0.00193	447.126	0.00105
471.57	-0.00078	446.57	0.00461	446.57	0.00197	448.796	0.00257	446.57	-4.3e-05		433.726	0.00535	446.57	0.00588	392.031	0.00787	448.796	0.00192	448.239	0.00105
472.126	0.000898	447.126	0.00515	447.126	0.00222	449.352	0.00352	447.126	-0.00182		434.283	0.00532	447.126	0.00583	392.587	0.0079	449.352	0.00191	448.796	0.00105
472.683	0.000718	447.683	0.00653	447.683	0.00414	449.909	0.00238	447.683	--		434.839	0.00528	447.683	0.00578	393.144	0.00793	449.909	0.0019	449.352	0.00105
473.239	-0.000839	448.239	0.00923	448.239	0.00742	450.465	0.0008315	448.239	-0.00223		435.396	0.00524	448.239	0.00573	393.7	0.00796	450.465	0.0019	449.909	0.00104
473.796	-0.00311	448.796	0.00802	448.796	0.0068	451.022	-0.000615	448.796	-0.00182		435.952	0.00521	448.796	0.00568	394.257	0.00798	451.022	0.00189	450.465	0.00104
474.352	-0.00632	449.352	0.00459	449.352	0.00609	451.578	-0.0006355	449.352	-0.00259		436.509	0.00517	449.352	0.00563	394.813	0.00801	451.578	0.00188	451.022	0.00104
474.909	-0.00778	449.909	-0.000355	449.909	0.0051	452.135	0.0007985	449.909	-0.000971		437.065	0.00513	449.909	0.00558	395.37	0.00803	452.135	0.00187	451.578	0.00103
475.465	-0.00715	450.465	-0.00251	450.465	0.00476	452.691	0.00206	450.465	0.0002445		437.622	0.00509	450.465	0.00553	395.926	0.00805	452.691	0.00186	452.135	0.00103
476.022	-0.0051	451.022	-0.00206	451.022	0.0074	453.248	0.00296	451.022	-0.00107		438.178	0.00504	451.022	0.00548	396.483	0.00808	453.248	0.00185	452.691	0.00103
476.578	-0.00601	451.578	-0.000331	451.578	0.0112	453.804	0.00244	451.578	-0.00114		438.735	0.005	451.578	0.00542	397.039	0.0081	453.804	0.00183	453.248	0.00102
477.135	-0.0051	452.135	0.00373	452.135	0.00986	454.361	0.000257	452.135	-0.000182		439.291	0.00496	452.135	0.00537	397.596	0.00812	454.361	0.00182	453.804	0.00102
477.691	-0.00439	452.691	0.00644	452.691	0.00869	454.918	-0.0002075	452.691	0.000704		439.848	0.00491	452.691	0.00531	398.152	0.00814	454.918	0.00181	454.361	0.00101
478.248	-0.00409	453.248	0.00515	453.248	0.00561	455.474	0.00026	453.248	0.0017		440.404	0.00486	453.248	0.00525	398.709	0.00816	455.474	0.0018	454.918	0.00101
478.804	-0.0042	453.804	0.00206	453.804	0.00198	456.031	0.00139	453.804	0.00265		440.893	0.00482	453.804	0.00519	399.265	0.00818	456.031	0.00179	455.474	0.001
479.361	-0.00461	454.361	0.00231	454.361	-0.00135	456.587	0.00269	454.361	0.003		440.961	0.00481	454.361	0.00513	399.822	0.00819	456.587	0.00178	456.031	0.000998635
479.918	-0.00429	454.918	0.0049	454.918	-0.0012	457.144	0.00307	454.918	0.00209		441.294	0.00478	454.918	0.00507	400.378	0.00821	457.144	0.00176	456.587	0.000992862
480.474	-0.00394	455.474	0.00624	455.474	0.00149	457.7	0.00314	455.474	0.00064		441.517	0.00476	455.474	0.00501	400.935	0.00822	457.7	0.00175	457.144	0.000986725
481.031	-0.00179	456.031	0.00337	456.031	0.00462	458.257	0.00262	456.031	0.0001985		441.694	0.00474	456.031	0.00495	401.491	0.00824	458.257	0.00174	457.7	0.000980208
481.587	-0.00112	456.587	0.000939	456.587	0.00677	458.813	0.00267	456.587	-0.000639		442.074	0.00471	456.587	0.00489	402.048	0.00825	458.813	0.00173	458.257	0.00097329
482.144	-0.00286	457.144	0.00222	457.144	0.00891	459.37	0.00308	457.144	-0.00209		442.094	0.00471	457.144	0.00482	402.604	0.00826	459.37	0.00171	458.813	0.000965948
482.7	-0.004	457.7	0.00445	457.7	0.0106	459.926	0.00311	457.7	-0.00247		442.495	0.00467	457.7	0.00476	403.161	0.00827	459.926	0.0017	459.37	0.00095816
483.257	-0.00444	458.257	0.007	458.257	0.01073	460.483	0.00221	458.257	-0.00232		442.631	0.00465	458.257	0.00469	403.717	0.00828	460.483	0.00168	459.926	0.000949905
483.813	-0.00497	458.813	0.00885	458.813	0.00919	461.039	0.0009565	458.813	-0.000685		442.895	0.00463	458.813	0.00462	404.274	0.00829	461.039	0.00167	460.483	0.000941158
484.37	-0.0036	459.37	0.009	459.37	0.00878	461.596	0.0006025	459.37	0.0009085		443.187	0.0046	459.37	0.00455	404.831	0.0083	461.596	0.00165	461.039	0.000931895
484.926	-0.00325	459.926	0.00518	459.926	0.00956	462.152	0.0005835	459.926	0.00168		443.295	0.00459	459.926	0.00448	405.387	0.00831	462.152	0.00163	461.596	0.00092209
485.483	-0.0045	460.483	0.000469	460.483	0.00995	462.709	0.0004255	460.483	0.00243		443.696	0.00455	460.483	0.00441	405.944	0.00831	462.709	0.00162	462.152	0.000911714
486.039	-0.00535	461.039	-0.00442	461.039	0.00992	463.265	0.000873	461.039	0.00205		443.744	0.00454	461.039	0.00433	406.5	0.00832	463.265	0.0016	462.709	0.000900744
486.596	-0.00574	461.596	-0.00629	461.596	0.01201	463.822	0.00141	461.596	0.00152		444.096	0.0045	461.596	0.00426	407.057	0.00832	463.822	0.00158	463.265	0.000889149
487.152	-0.00827	462.152	-0.00586	462.152	0.00926	464.378	0.00173	462.152	0.00146		444.3	0.00448	462.152	0.00418	407.613	0.00832	464.378	0.00156	463.822	0.0008769
487.709	-0.00829	462.709	-0.00322	462.709	0.00279	464.935	0.00187	462.709	0.0009135		444.496	0.00446	462.709	0.0041	408.17	0.00832	464.935	0.00154	464.378	0.000863964
488.265	-0.00553	463.265	-0.000166	463.265	-0.00344	465.491	0.00218	463.265	-0.0003055		444.857	0.00442	463.265	0.00402	408.726	0.00832	465.491	0.00152	464.935	0.000850315
488.822	-0.00422	463.822	0.00162	463.822	-0.00358	466.048	0.00244	463.822	-0.00115		444.896	0.00442	463.822	0.00394	409.283	0.00832	466.048	0.0015	465.491	0.000835917
489.378	-0.00464	464.378	0.00406	464.378	0.00107	466.604	0.00269	464.378	-0.0002855		445.297	0.00437	464.378	0.00386	409.839	0.00832	466.604	0.00148	466.048	0.000820737
489.935	-0.00577	464.935	0.00288	464.935	0.00668	467.161	0.00275	464.935	0.00113		445.413	0.00436	464.935	0.00378	410.396	0.00832	467.161	0.00146	466.604	0.000804741
490.491	-0.00789	465.491	0.00243	465.491	0.00982	467.717	0.00262	465.491	0.00294		445.697	0.00433	465.491	0.00369	410.952	0.00832	467.717	0.00143	467.161	0.000787894
491.048	-0.00874	466.048	0.00373	466.048	0.01001	468.274	0.00242	466.048	0.00215		445.97	0.00429	466.048	0.0036	411.509	0.00831	468.274	0.00141	467.717	0.000770155
491.604	-0.00817	466.604	0.0038	466.604	0.0071	468.83	0.00322	466.604	0.000535		446.097	0.00428	466.604	0.00351	412.065	0.00831	468.83	0.00139	468.274	0.000751494
492.161	-0.00674	467.161	0.00293	467.161	0.00526	469.387	0.00499	467.161	-0.00104		446.498	0.00423	467.161	0.00342	412.622	0.0083	469.387	0.00136	468.83	0.00073187
492.717	-0.00448	467.717	-0.000763	467.717	0.00604	469.943	0.00577	467.717	-0.000779		446.526	0.00423	467.717	0.00333	413.178	0.00829	469.943	0.00133	469.387	0.000711243
493.274	-0.00423	468.274	-0.00357	468.274	0.00592	470.5	0.00566	468.274	0.0003755		446.898	0.00418	468.274	0.00323	413.735	0.00828	470.5	0.0013	469.943	0.000689572
493.83	-0.00617	468.83	-0.00298	468.83	0.00576	471.057	0.00309	468.83	0.00172		447.083	0.00416	468.83	0.00313	414.291	0.00827	471.057	0.00127	470.5	0.000666813
493.826	-0.00783	469.387	-0.000982	469.387	0.00416	471.613	-0.000482	469.387	0.00273		447.298	0.00413	469.176	0.00307	414.848	0.00826	471.613	0.00124	471.057	0.000642932
494.384	-0.00748	469.943	0.00209	469.943	0.00425	472.17	-0.00291	469.943	0.00332		447.639	0.00409	469.387	0.00304	415.404	0.00825	472.17	0.00121	471.613	0.000617882
494.943	-0.00749	470.5	0.00554	470.5	0.00422	472.726	-0.00299	470.5	0.00286		447.699	0.00408	469.597	0.003	415.961	0.00824	472.726	0.00118	472.17	0.000591618
495.502	-0.00711	471.057	0.00735	471.057	0.00388	473.283	-0.002	471.057	0.00277		448.099	0.00403	469.943	0.00294	416.517	0.00822	473.283	0.00114	472.726	0.000564092
496.06	-0.007	471.613	0.00802	471.613	0.0052	473.839	-0.0008155	471.613	0.00358		448.196	0.00402	470.017	0.00292	417.074	0.00821	473.839	0.00111	473.283	0.000535267
496.619	-0.00615	472.17	0.00715	472.17	0.00581	474.396	-0.000476	472.17	0.00438		448.499	0.00398	470.437	0.00284	417.631	0.00819	474.396	0.00107	473.839	0.000505094
497.178	-0.00638	472.726	0.00639	472.726	0.00495	474.952	-0.000961	472.726	0.00453		448.752	0.00395	470.5	0.00283	418.187	0.00817	474.952	0.00103	474.396	0.000473524
497.736	-0.00626	473.283	0.0067	473.283	0.00292	475.509	-0.00149	473.283	0.00315		448.9	0.00393	470.857	0.00277	418.744	0.00816	475.509	0.000992255	474.952	0.000440511
498.295	-0.00631	473.839	0.00683	473.839	0.00249	476.065	-0.0017	473.839	0.00263		449.3	0.00388	471.057	0.00273	419.3	0.00814	476.065	0.000950511	475.293	0.000419534
498.854	-0.00674	474.396	0.00718	474.396	0.00333	476.622	-0.000888	474.396	0.00351		449.309	0.00387	471.278	0.00269	419.857	0.00812	476.36	0.000927757	475.509	0.000406
499.412	-0.00758	474.952	0.00817	474.952	0.00558	477.178	0.00117	474.952	0.00369		449.7	0.00382	471.613	0.00262	420.413	0.0081	476.622	0.000907137	475.714	0.000392871
499.971	-0.00789	475.509	0.00629	475.509	0.00937	477.735	0.0037	475.509	0.0033		449.865	0.0038	471.698	0.0026	420.97	0.00808	476.778	0.000894664	476.065	0.000369955
500.53	-0.00812	476.065	0.00422	476.065	0.01326	478.291	0.00535	476.065	0.00269		450.1	0.00376	472.118	0.00252	421.526	0.00805	477.178	0.000862078	476.135	0.000365317
501.088	-0.00783	476.622	0.00345	476.622	0.01018	478.848	0.00548	476.622	0.00197		450.422	0.00372	472.17	0.00251	422.083	0.00803	477.196	0.00086061	476.556	0.00033685
501.647	-0.00735	477.178	0.00352	477.178	0.0028	479.404	0.00421	477.178	-0.0001665		450.501	0.00371	472.539	0.00244	422.639	0.008	477.614	0.000825572	476.622	0.000332321
502.206	-0.00746	477.735	0.00393	477.735	-0.00344	479.961	0.00118	477.735	-0.0024		450.901	0.00365	472.726	0.0024	423.196	0.00798	477.735	0.000815269	476.977	0.000307449
502.764	-0.00905	478.291	0.00311	478.291	-0.00642	480.517	-0.0003535	478.291	-0.00209		450.978	0.00364	472.959	0.00235	423.752	0.00795	478.032	0.000789526	477.178	0.000293048
503.323	-0.00936	478.848	0.00332	478.848	-0.00342	481.074	0.000383	478.848	-0.00109		451.301	0.00359	473.283	0.00229	424.309	0.00792	478.291	0.000766669	477.398	0.000277092
503.882	-0.00907	479.404	0.00164	479.404	0.00189	481.63	0.0018	479.404	-0.000456		451.535	0.00356	473.379	0.00227	424.865	0.0079	478.45	0.000752447	477.735	0.000252079
504.44	-0.00934	479.961	0.000935	479.961	0.00421	482.187	0.00324	479.961	-0.0007445		451.702	0.00353	473.8	0.00218	425.422	0.00787	478.848	0.000716213	477.819	0.000245759
504.999	-0.00879	480.517	0.00199	480.517	0.00268	482.743	0.0033	480.517	-0.00059		452.091	0.00347	473.839	0.00217	425.978	0.00784	478.868	0.000714311	478.24	0.000213426
505.558	-0.00828	481.074	0.00412	481.074	0.000381	483.3	0.00331	481.074	4.4e-05		452.102	0.00347	474.22	0.00209	426.535	0.00781	479.287	0.000675093	478.291	0.000209379
506.116	-0.0083	481.63	0.002	481.63	-0.00173	483.857	0.00368	481.63	0.00119		452.502	0.00341	474.396	0.00206	427.091	0.00777	479.404	0.000663843	478.661	0.000180073
506.675	-0.00797	482.187	-0.000753	482.187	-0.00347	484.413	0.00437	482.187	0.0014		452.648	0.00339	474.64	0.002	427.648	0.00774	479.705	0.000634769	478.848	0.000164889
507.234	-0.0087	482.743	-0.000883	482.743	-0.00241	484.97	0.00508	482.743	0.00101		452.903	0.00335	474.952	0.00194	428.204	0.00771	479.961	0.000609501	479.081	0.000145677
507.792	-0.00887	483.3	0.000774	483.3	-0.00157	485.526	0.00625	483.3	0.000395		453.204	0.0033	475.061	0.00191	428.761	0.00767	480.123	0.000593315	479.404	0.00011856
508.351	-0.00905	483.857	0.00242	483.857	-0.000409	486.083	0.00704	483.857	0.000329		453.303	0.00329	475.481	0.00182	429.317	0.00764	480.517	0.000553118	479.502	0.000110216
508.909	-0.01018	484.413	0.00182	484.413	-0.000742	486.639	0.00717	484.413	0.00188		453.703	0.00322	475.509	0.00181	429.874	0.0076	480.541	0.000550705	479.923	7.367e-05
509.468	-0.00994	484.97	0.00135	484.97	-0.000359	487.196	0.00634	484.97	0.00426		453.761	0.00321	475.901	0.00173	430.43	0.00756	480.959	0.000506916	479.961	7.03402e-05
510.027	-0.01071	485.526	0.000368	485.526	0.00213	487.752	0.00549	485.526	0.00666		454.104	0.00316	476.065	0.00169	430.987	0.00753	481.074	0.000494658	480.344	3.60155e-05
510.586	-0.00994	486.083	0.000403	486.083	0.00437	488.309	0.00493	486.083	0.00601		454.317	0.00312	476.322	0.00163	431.544	0.00749	481.377	0.000461922	480.517	2.01712e-05
511.144	-0.00988	486.639	-0.000207	486.639	0.00172	488.865	0.00451	486.639	0.0042		454.504	0.00309	476.622	0.00156	432.1	0.00745	481.63	0.000434052	480.765	-2.76871e-06
511.703	-0.01157	487.196	0.000232	487.196	-0.00243	489.422	0.00381	487.196	0.00243		454.874	0.00303	476.742	0.00154	432.657	0.00741	481.795	0.000415698	481.074	-3.19797e-05
512.261	-0.01176	480.446	-0.0022	487.752	-0.00467	489.978	0.00361	487.752	0.00172		454.904	0.00302	477.162	0.00144	433.213	0.00737	482.187	0.000371242	481.186	-4.27044e-05
512.82	-0.01172	481.004	-0.00407	488.309	-0.0063	490.535	0.00327	488.309	0.00146		455.304	0.00296	477.178	0.00143	433.77	0.00733	482.213	0.000368222	481.607	-8.38132e-05
513.379	-0.01254	481.563	-0.00312	488.865	-0.00382	491.091	0.00242	488.865	0.00156		455.43	0.00293	477.583	0.00134	434.326	0.00728	482.631	0.000319467	481.63	-8.61714e-05
513.938	-0.01308	482.122	-0.000642667	489.422	0.00186	491.648	0.00185	489.422	0.00177		455.705	0.00289	477.735	0.0013	434.883	0.00724	482.743	0.000306171	482.028	-0.000126116
514.496	-0.01286	482.68	0.000375333	489.978	0.00646	492.204	0.00207	489.978	0.00136		455.987	0.00284	478.003	0.00124	435.439	0.0072	483.049	0.000269411	482.187	-0.000142454
515.055	-0.01278	483.239	-0.000219333	490.535	0.00503	492.761	0.00299	490.535	-0.0001475		456.105	0.00282	478.291	0.00117	435.996	0.00715	483.3	0.000238782	482.448	-0.000169636
515.614	-0.01311	483.798	-0.000944667	491.091	0.00307	493.317	0.00409	491.091	-0.00131		456.505	0.00274	478.423	0.00114	436.552	0.00711	483.468	0.000218028	482.743	-0.000200875
516.172	-0.01312	484.356	-0.00248	491.648	0.00298	493.874	0.00377	491.648	-0.000859		456.544	0.00274	478.844	0.00104	437.109	0.00706	483.857	0.000169006	482.869	-0.000214392
516.731	-0.01268	484.915	-0.00324	492.204	0.00221	494.43	0.00304	492.204	0.00106		456.906	0.00267	478.848	0.00103	437.665	0.00701	483.886	0.000165296	483.29	-0.000260406
517.289	-0.0133	485.474	-0.00384	492.761	0.0017	494.987	0.00106	492.761	0.00253		457.1	0.00264	479.264	0.000931674	438.222	0.00697	484.304	0.000111191	483.3	-0.000261485
517.848	-0.0137	486.032	-0.00335	493.317	0.000816	495.543	-0.0006675	493.317	0.00129		457.306	0.0026	479.404	0.000896611	438.778	0.00692	484.413	9.68132e-05	483.711	-0.000307699
518.407	-0.01401	486.591	-0.00355	493.874	0.00023	496.1	-0.00168	493.874	-0.00128		457.657	0.00254	479.684	0.000826215	439.335	0.00687	484.722	5.56902e-05	483.857	-0.000324343
518.966	-0.01368	487.15	-0.00327	494.43	-0.000845	496.657	-0.00155	494.43	-0.00439		457.706	0.00253	479.961	0.000756087	439.891	0.00682	484.97	2.21361e-05	484.132	-0.00035629
519.524	-0.01391	487.708	-0.00476	494.987	-0.00157	497.213	-0.00148	498.882	-0.00423		458.107	0.00245	480.105	0.000719386	440.448	0.00677	485.14	-1.22983e-06	484.413	-0.000389472
520.083	-0.01339	488.267	-0.00484	495.543	-0.000957	497.77	-0.00153	499.44	-0.00424		458.213	0.00243	480.446	0.000631683	441.005	0.00672	485.526	-5.50925e-05	484.553	-0.000406201
520.641	-0.0144	488.826	-0.00427	496.1	-0.00226	498.326	-0.00264	499.999	-0.00418		458.507	0.00238	480.517	0.000613132	441.561	0.00667	485.558	-5.95912e-05	484.97	-0.000456931
521.2	-0.01506	489.384	-0.00354	496.657	-0.00629	498.883	-0.00374	500.558	-0.0029		458.77	0.00233	480.525	0.000611183	442.118	0.00662	485.976	-0.000119416	484.974	-0.000457451
521.759	-0.01532	489.943	-0.00325	497.213	-0.00821	499.439	-0.00427	501.116	-0.00259		458.907	0.0023	480.945	0.000501601	442.674	0.00657	486.083	-0.000134897	485.395	-0.000510059
522.317	-0.01523	490.502	-0.00262	497.77	-0.00341	499.996	-0.00442	501.675	-0.00251		459.308	0.00222	481.004	0.000486096	443.231	0.00651	486.394	-0.000180726	485.526	-0.000526778
522.876	-0.01431	491.06	-0.00287	498.326	0.00199	500.552	-0.00419	502.234	-0.00377		459.326	0.00222	481.074	0.000467785	443.787	0.00646	486.639	-0.000217342	485.816	-0.000564045
523.435	-0.0134	491.619	-0.00465	498.883	0.00597	501.109	-0.00475	502.792	-0.0058		459.708	0.00214	481.366	0.000390636	444.344	0.00641	486.812	-0.000243541	486.083	-0.00059903
523.993	-0.01333	492.178	-0.00503	499.439	0.00444	501.665	-0.00434	503.351	-0.00781		459.883	0.00211	481.563	0.00033804	444.9	0.00635	487.196	-0.000302475	486.236	-0.000619427
524.552	-0.01356	492.736	-0.00465	499.996	0.00204	501.116	-0.0028	503.909	-0.00808		460.108	0.00206	481.63	0.000320013	445.457	0.0063	487.23	-0.000307883	486.639	-0.000673743
525.111	-0.01474	493.295	-0.00484	500.552	-0.00112	501.675	-0.00328	504.468	-0.00657		460.439	0.002	481.786	0.000278286	446.013	0.00624	487.649	-0.000373771	486.657	-0.000676222
525.669	-0.01523	493.854	-0.00413	501.109	-0.000956	502.234	-0.0044	505.027	-0.00498		460.508	0.00198	482.122	0.000187534	446.57	0.00618	487.752	-0.000390345	487.078	-0.00073445
526.228	-0.01581	494.412	-0.00309	501.665	0.00235	502.792	-0.00624	505.586	-0.00436		460.909	0.0019	482.187	0.00016981	447.126	0.00613	488.067	-0.000441224	487.196	-0.000750958
526.787	-0.01605	494.971	-0.00255	502.222	0.00401	503.351	-0.00653	506.144	-0.00581		460.996	0.00188	482.206	0.000164548	447.683	0.00607	488.309	-0.000480997	487.499	-0.000794127
527.345	--	495.53	-0.00263	502.778	0.00176	503.909	-0.00591	506.703	-0.00763		461.309	0.00182	482.627	4.94203e-05	448.239	0.00601	488.485	-0.000510262	487.752	-0.000830714
527.904	-0.01534	496.088	-0.00406	503.335	-0.0016	504.468	-0.00635	507.262	-0.00797		461.552	0.00177	482.68	3.46007e-05	448.796	0.00595	488.865	-0.000574491	487.92	-0.000855269
528.463	-0.01546	496.647	-0.00485	503.891	-0.0042	505.027	-0.00628	507.82	-0.00717		461.709	0.00173	482.743	1.71709e-05	449.352	0.0059	488.903	-0.000580901	488.309	-0.000913048
529.021	-0.01529	497.206	-0.00451	504.448	-0.00492	505.586	-0.00681	508.379	-0.00512		462.109	0.00165	483.047	-6.70978e-05	449.909	0.00584	489.321	-0.00065316	488.341	-0.000917893
529.58	-0.01541	497.764	-0.00392	505.004	-0.00627	506.144	-0.00776	508.938	-0.00304		462.11	0.00165	483.239	-0.000120816	450.465	0.00578	489.422	-0.000670833	488.762	-0.000982013
530.139	-0.0164	498.323	-0.00405	505.561	-0.00747	506.703	-0.00785	509.496	-0.00286		462.51	0.00156	483.3	-0.000137905	451.022	0.00572	489.739	-0.000727054	488.865	-0.000998014
530.697	-0.01729	498.882	-0.00419	498.882	-0.00469	507.262	-0.00651	510.055	-0.00392		462.665	0.00153	483.467	-0.000185006	451.578	0.00566	489.978	-0.000770079	489.183	-0.00105
531.256	-0.01725	499.44	-0.00513	499.44	-0.00433	507.82	-0.00553	510.613	-0.0059		462.91	0.00148	483.798	-0.00027866	452.135	0.00559	490.157	-0.000802598	489.422	-0.00109
531.815	-0.0178	499.999	-0.00538	499.999	-0.0036	508.379	-0.00615	511.172	-0.0081		463.222	0.00141	483.857	-0.000295447	452.691	0.00553	490.535	-0.000872284	489.604	-0.00111
532.373	-0.01803	500.558	-0.00523	500.558	-0.00341	508.938	-0.00814	511.731	-0.00834		463.311	0.00139	483.888	-0.000304305	453.248	0.00547	490.575	-0.000879808	489.978	-0.00118
532.932	-0.01803	501.116	-0.00515	501.116	-0.00459	509.496	-0.00949	512.289	-0.00781		463.711	0.0013	484.308	-0.000424992	453.804	0.00541	490.993	-0.000958696	490.024	-0.00118
533.491	-0.01729	501.675	-0.00629	501.675	-0.00557	510.055	-0.00943	512.848	-0.00798		463.778	0.00129	484.356	-0.000438987	454.361	0.00534	491.091	-0.000977441	490.445	-0.00125
534.049	-0.01672	502.234	-0.00881	502.234	-0.00579	510.613	-0.0077	513.407	-0.00885		464.111	0.00121	484.413	-0.000455394	454.918	0.00528	491.411	-0.00104	490.535	-0.00127
534.608	-0.01656	502.792	-0.00932	502.792	-0.00593	511.172	-0.00745	513.966	-0.00946		464.335	0.00116	484.728	-0.000547065	455.474	0.00522	491.648	-0.00109	490.866	-0.00133
535.167	-0.01755	503.351	-0.00811	503.351	-0.00709	511.731	-0.00748	514.524	-0.01022		464.512	0.00112	484.915	-0.000601761	456.031	0.00515	491.83	-0.00112	491.091	-0.00136
535.725	-0.0183	503.909	-0.00648	503.909	-0.00785	512.289	-0.00815	515.083	-0.00882		464.891	0.00104	484.97	-0.000617771	456.587	0.00509	492.204	-0.0012	491.287	-0.0014
536.284	-0.01852	504.468	-0.00579	504.468	-0.00824	512.848	-0.0078	515.641	-0.00722		464.912	0.00103	485.149	-0.000670522	457.144	0.00502	492.248	-0.00121	491.648	-0.00146
536.843	-0.01783	505.027	-0.00664	505.027	-0.00767	513.407	-0.00752	516.2	-0.00611		465.312	0.000941057	485.474	-0.000766947	457.7	0.00496	492.666	-0.00129	491.708	-0.00147
537.401	-0.0172	505.586	-0.00682	505.586	-0.00715	513.966	-0.00764	516.759	-0.0059		465.448	0.000909735	485.526	-0.000782597	458.257	0.00489	492.761	-0.00131	492.129	-0.00155
537.96	-0.01689	506.144	-0.00668	506.144	-0.00764	514.524	-0.00863	517.317	-0.00683		465.712	0.000848395	485.569	-0.000795357	458.813	0.00482	493.084	-0.00138	492.204	-0.00156
538.519	-0.017	506.703	-0.00531	506.703	-0.00946	515.083	-0.00996	517.876	-0.00775		466.005	0.000780238	485.989	-0.000921568	459.37	0.00476	493.317	-0.00143	492.55	-0.00163
539.077	-0.01733	507.262	-0.00468	507.262	-0.01021	515.641	-0.01131	518.435	-0.00751		466.113	0.000754849	486.032	-0.000934593	459.926	0.00469	493.502	-0.00147	492.761	-0.00167
539.636	-0.01684	507.82	-0.00492	507.82	-0.00981	516.2	-0.0111	518.993	-0.008		466.513	0.000660427	486.083	-0.000949805	460.483	0.00462	493.874	-0.00155	492.971	-0.00171
540.195	-0.01657	508.379	-0.00635	508.379	-0.0072	516.759	-0.01059	519.552	-0.0091		466.561	0.000649066	486.41	-0.00105	461.039	0.00455	493.92	-0.00156	493.317	-0.00178
540.753	--	508.938	-0.00842	508.938	-0.00461	517.317	-0.01032	520.111	-0.01169		466.913	0.000565136	486.591	-0.0011	461.596	0.00448	494.338	-0.00165	493.392	-0.00179
541.312	-0.01694	509.496	-0.00948	509.496	-0.00334	517.876	-0.01077	520.669	-0.01232		467.118	0.000516216	486.639	-0.00112	462.152	0.00441	494.43	-0.00167	493.812	-0.00187
541.871	-0.01718	510.055	-0.00953	510.055	-0.00372	518.435	-0.01114	521.228	-0.0125		467.314	0.000468984	486.83	-0.00118	462.709	0.00434	494.756	-0.00175	493.874	-0.00189
542.429	-0.01735	510.613	-0.00944	510.613	-0.00548	518.993	-0.01129	521.787	-0.01202		467.674	0.000381709	487.15	-0.00128	463.265	0.00427	494.987	-0.0018	494.233	-0.00196
542.988	-0.01779	511.172	-0.0107	511.172	-0.00745	519.552	-0.01242	522.345	-0.01102		467.714	0.000371978	487.196	-0.00129	463.822	0.0042	495.174	-0.00184	494.43	-0.002
543.547	-0.01792	511.731	-0.0113	511.731	-0.00824	520.111	-0.01283	522.904	-0.01003		468.114	0.000274127	487.25	-0.00131	464.378	0.00412	495.543	-0.00193	494.654	-0.00204
544.105	-0.01859	512.289	-0.01051	512.289	-0.00829	520.669	-0.0123	523.463	-0.01005		468.231	0.000245568	487.671	-0.00144	464.935	0.00405	495.592	-0.00194	495.075	-0.00213
544.664	-0.01815	512.848	-0.00943	512.848	-0.00763	521.228	-0.01215	524.021	-0.01045		468.515	0.00017544	487.708	-0.00145	465.491	0.00398	496.011	-0.00204	495.496	-0.00222
545.222	-0.0175	513.407	--	513.407	-0.00769	521.787	-0.01204	524.58	-0.01095		468.787	0.000107816	488.091	-0.00157	466.048	0.0039	496.1	-0.00206	495.917	-0.00231
545.781	-0.01676	513.966	-0.01026	513.966	-0.00841	522.345	-0.01241	525.139	-0.01112		468.915	7.59253e-05	488.267	-0.00163	466.604	0.00382	496.429	-0.00214	496.338	-0.0024
546.34	-0.01664	514.524	-0.01086	514.524	-0.00926	522.904	-0.01216	525.697	--		469.315	-2.44078e-05	488.511	-0.00171	467.161	0.00375	496.657	-0.0022	496.759	-0.0025
546.899	-0.01727	515.083	-0.01108	515.083	-0.00932	523.463	-0.01176	526.256	-0.01245		469.344	-3.15492e-05	488.826	-0.00181	467.717	0.00367	496.847	-0.00224	497.18	-0.0026
547.457	-0.01765	515.641	-0.01106	515.641	-0.00895	524.021	-0.01143	526.815	-0.01162		469.716	-0.00012555	488.932	-0.00184	468.274	0.00359	497.213	-0.00234	497.6	-0.00269
548.016	-0.01777	516.2	-0.01134	516.2	-0.00855	524.58	-0.01047	527.373	-0.01101		469.9	-0.000172452	489.352	-0.00198	468.83	0.00352	497.265	-0.00235	498.021	-0.00279
548.574	-0.0172	516.759	-0.01177	516.759	-0.00912	525.139	-0.00986	527.932	-0.0118		470.116	-0.000227492	489.384	-0.00199	469.387	0.00344	497.683	-0.00246	498.442	-0.00289
549.133	-0.01655	517.317	-0.01301	517.317	-0.00971	525.697	-0.01008	528.491	-0.01349		470.457	-0.00031489	489.772	-0.00212	469.943	0.00336	497.77	-0.00248	498.863	-0.00299
549.692	-0.01642	517.876	-0.01403	517.876	-0.00999	526.256	-0.01123	529.049	-0.01506		470.516	-0.000330223	489.943	-0.00217	470.5	0.00327	498.101	-0.00256	498.882	-0.003
550.25	-0.01596	518.435	-0.01321	518.435	-0.01023	526.815	-0.01258	529.608	-0.01603		471.013	-0.000458864	490.193	-0.00226	471.057	0.00319	498.326	-0.00262	499.284	-0.0031
550.809	-0.01573	518.993	-0.0116	518.993	-0.01021	527.373	-0.01294	530.167	-0.01595		471.57	-0.000604294	490.502	-0.00236	471.613	0.00311	498.519	-0.00267	499.44	-0.00314
551.368	-0.0159	519.552	-0.01162	519.552	-0.0104	527.932	-0.01257	530.725	-0.01394		472.126	-0.000751176	490.613	-0.0024	472.17	0.00303	498.883	-0.00277	499.705	-0.0032
551.927	-0.01574	520.111	-0.01299	520.111	-0.01129	528.491	-0.01142	531.284	-0.01206		472.683	-0.00089948	491.033	-0.00254	472.726	0.00294	498.937	-0.00279	499.999	-0.00328
552.485	-0.01572	520.669	-0.01399	520.669	-0.01203	529.049	-0.00976	531.843	-0.01219		473.239	-0.00105	491.06	-0.00255	473.283	0.00285	499.355	-0.0029	500.126	-0.00331
553.044	-0.01578	521.228	-0.01354	521.228	-0.01216	529.608	-0.0096	532.401	-0.01373		473.796	-0.0012	491.454	-0.00268	473.839	0.00277	499.439	-0.00292	500.547	-0.00342
553.602	-0.01626	521.787	-0.01307	521.787	-0.01147	530.167	-0.01095	532.96	-0.01411		474.352	-0.00135	491.619	-0.00274	474.396	0.00268	499.773	-0.00301	500.558	-0.00342
554.161	-0.01658	522.345	-0.01318	522.345	-0.01155	530.725	-0.01224	533.519	-0.01352		474.909	-0.00151	491.874	-0.00283	474.952	0.00259	499.996	-0.00308	500.967	-0.00353
554.72	-0.01664	522.904	-0.01351	522.904	-0.01146	531.284	-0.0131	534.077	-0.0131		475.465	-0.00166	492.178	-0.00293	475.509	0.0025	500.192	-0.00313	501.116	-0.00357
555.278	-0.0167	523.463	-0.01428	523.463	-0.01114	531.843	-0.01305	534.636	-0.01314		476.022	-0.00182	492.294	-0.00297	476.065	0.00241	500.552	-0.00323	501.388	-0.00364
555.837	-0.01711	524.021	-0.01518	524.021	-0.01173	532.401	-0.01287	535.195	-0.01296		476.578	-0.00197	492.715	-0.00312	476.622	0.00231	500.61	-0.00325	501.675	-0.00372
556.396	-0.01627	524.58	-0.01504	524.58	-0.01227	532.96	-0.01242	535.753	-0.01283		477.135	-0.00213	492.736	-0.00313	477.178	0.00222	501.028	-0.00337	501.809	-0.00375
556.955	-0.01641	525.139	-0.01479	525.139	-0.01291	533.519	-0.01237	536.312	-0.01257		477.691	-0.00229	493.135	-0.00327	477.735	0.00212	501.109	-0.00339	502.23	-0.00387
557.513	--	525.697	-0.01465	525.697	-0.01385	534.077	-0.01363	536.871	-0.01237		478.248	-0.00245	493.295	-0.00333	478.291	0.00203	501.116	-0.0034	502.234	-0.00387
558.072	-0.01594	526.256	-0.0149	526.256	-0.01361	534.636	-0.0145	537.429	--		478.804	-0.00262	493.555	-0.00342	478.848	0.00193	501.446	-0.00349	502.651	-0.00398
558.63	-0.0154	526.815	-0.01504	526.815	-0.01373	535.195	-0.01486	537.988	-0.0128		479.361	-0.00278	493.854	-0.00352	479.404	0.00183	501.665	-0.00356	502.792	-0.00402
559.189	-0.01512	527.373	-0.01609	527.373	-0.01429	535.753	-0.01453	538.547	-0.01378		479.918	-0.00294	494.412	-0.00372	479.961	0.00172	501.675	-0.00356	503.072	-0.0041
559.748	-0.01504	527.932	-0.01648	527.932	-0.01462	536.312	-0.01395	539.105	-0.01371		480.474	-0.00311	494.971	-0.00393	480.517	0.00162	501.864	-0.00361	503.351	-0.00418
560.306	-0.01497	528.491	-0.01793	528.491	-0.01513	536.871	-0.01372	539.664	-0.01242		481.031	-0.00327	495.53	-0.00413	481.074	0.00152	502.234	-0.00372	503.493	-0.00422
560.865	-0.01509	529.049	-0.01801	529.049	-0.01526	537.429	-0.01358	540.222	-0.0118		481.587	-0.00344	496.088	-0.00434	481.63	0.00141	502.282	-0.00374	503.909	-0.00434
561.424	-0.01456	529.608	-0.01679	529.608	-0.01473	537.988	-0.01372	540.781	-0.01218		482.144	-0.00361	496.647	-0.00455	482.187	0.0013	502.7	-0.00387	503.914	-0.00434
561.982	-0.01452	530.167	-0.01612	530.167	-0.01454	538.547	-0.01428	541.34	-0.01256		482.7	-0.00377	497.206	-0.00476	482.743	0.00119	502.792	-0.00389	504.335	-0.00446
562.541	-0.01443	530.725	-0.01631	530.725	-0.01436	539.105	-0.01388	541.899	-0.0125		483.257	-0.00394	497.764	-0.00497	483.3	0.00108	503.118	-0.00399	504.468	-0.0045
563.1	-0.01388	531.284	-0.0177	531.284	-0.0152	539.664	-0.01216	542.457	-0.01235		483.813	-0.00411	498.323	-0.00518	483.857	0.000965408	503.351	-0.00406	504.755	-0.00458
563.658	-0.01369	531.843	-0.01892	531.843	-0.01531	540.222	-0.01099	543.016	-0.01229		484.37	-0.00428	498.882	-0.00539	484.413	0.000849819	503.536	-0.00412	505.027	-0.00466
564.217	-0.01325	532.401	-0.0195	532.401	-0.01578	540.781	-0.01127	543.574	-0.01299		484.926	-0.00445	499.44	-0.00561	484.97	0.000732326	503.909	-0.00424	505.176	-0.00471
564.776	-0.01314	532.96	-0.01883	532.96	-0.01573	541.34	-0.01162	544.133	-0.01368		485.483	-0.00462	499.999	-0.00582	485.526	0.000612869	503.954	-0.00425	505.586	-0.00483
565.334	-0.01293	533.519	-0.0179	533.519	-0.01489	541.899	-0.01117	544.692	-0.01423		486.039	-0.00479	500.558	-0.00604	486.083	0.000491454	504.373	-0.00438	505.597	-0.00483
565.893	-0.01326	534.077	-0.01729	534.077	-0.01407	542.457	-0.01041	545.25	-0.01338		486.596	-0.00496	501.116	-0.00626	486.639	0.000368021	504.468	-0.00441	506.018	-0.00496
566.452	-0.01357	534.636	-0.0171	534.636	-0.01374	543.016	-0.00981	545.809	-0.01213		487.152	-0.00514	501.675	-0.00648	487.196	0.000242537	504.791	-0.00452	506.144	-0.005
567.01	-0.01386	535.195	-0.01712	535.195	-0.01386	543.574	-0.009	546.368	-0.01089		487.709	-0.00531	502.234	-0.0067	487.752	0.000114966	505.027	-0.00459	506.439	-0.00508
567.569	-0.01344	535.753	-0.01726	535.753	-0.01473	544.133	-0.00979	546.927	-0.01017		488.265	-0.00548	502.792	-0.00692	488.309	-1.47232e-05	505.209	-0.00465	506.703	-0.00516
568.128	-0.01328	536.312	-0.01711	536.312	-0.01496	544.692	-0.0113	547.485	-0.01029		488.822	-0.00565	503.351	-0.00714	488.865	-0.000146586	505.586	-0.00477	506.86	-0.00521
568.686	-0.01333	536.871	-0.01667	536.871	-0.01525	545.25	-0.01276	548.044	-0.011		489.378	-0.00583	503.909	-0.00736	489.422	-0.000280605	505.627	-0.00479	507.262	-0.00534
569.245	-0.01304	537.429	-0.01677	537.429	-0.01498	545.809	-0.01328	548.602	-0.01198		489.935	-0.006	504.468	-0.00758	489.978	-0.000416831	506.045	-0.00492	507.281	-0.00534
569.804	-0.01257	537.988	-0.01684	537.988	-0.01471	546.368	-0.01296	549.161	-0.01304		490.491	-0.00617	505.027	-0.0078	490.535	-0.000555313	506.144	-0.00496	507.702	-0.00547
570.362	-0.01211	538.547	-0.01669	538.547	-0.01462	546.927	-0.01294	549.72	-0.01319		491.048	-0.00635	505.586	-0.00803	491.091	-0.000696026	506.463	-0.00506	507.82	-0.00551
570.921	-0.01193	539.105	-0.01633	539.105	-0.0144	547.485	-0.0129	550.278	-0.01286		491.604	-0.00652	506.144	-0.00825	491.648	-0.000839014	506.703	-0.00514	508.123	-0.0056
571.48	-0.01165	539.664	-0.0164	539.664	-0.01354	548.044	-0.01195	550.837	-0.01299		492.161	-0.00669	506.703	-0.00847	492.204	-0.000984296	506.881	-0.0052	508.379	-0.00568
572.038	-0.01172	540.222	-0.01691	540.222	-0.01367	548.602	-0.01084	551.396	-0.01282		492.717	-0.00687	507.262	-0.00869	492.761	-0.00113	507.262	-0.00533	508.938	-0.00586
572.597	-0.01195	540.781	-0.01684	540.781	-0.01411	549.161	-0.00984	551.955	-0.01232		493.274	-0.00704	507.82	-0.00891	493.317	-0.00128	507.299	-0.00534	509.496	-0.00604
573.156	-0.01206	541.34	-0.01626	541.34	-0.01498	549.72	-0.00922	552.513	-0.01172		493.826	-0.00721	508.379	-0.00913	493.874	-0.00143	507.82	-0.00552	510.055	-0.00621
573.714	-0.01185	541.899	-0.01558	541.899	-0.01537	550.278	-0.00974	553.072	-0.01099		493.83	-0.00721	508.938	-0.00935	494.43	-0.00159	508.379	-0.00571	510.613	-0.00639
574.273	-0.01182	542.457	-0.01506	542.457	-0.01555	550.837	-0.01066	553.63	-0.01008		494.384	-0.00738	509.496	-0.00957	494.987	-0.00175	508.938	-0.0059	511.172	-0.00657
574.832	-0.01127	543.016	-0.01557	543.016	-0.0147	551.396	-0.01144	554.189	-0.00931		494.943	-0.00756	510.055	-0.00979	495.543	-0.0019	509.496	-0.00609	511.731	-0.00676
575.39	-0.01123	543.574	-0.01716	543.574	-0.01418	551.955	-0.01146	554.748	-0.00966		495.502	-0.00773	510.613	-0.01001	496.1	-0.00207	510.055	-0.00628	512.289	-0.00694
575.949	-0.01111	544.133	-0.01924	544.133	-0.01426	552.513	-0.0105	555.306	-0.00982		496.06	-0.0079	511.172	-0.01022	496.657	-0.00223	510.613	-0.00648	512.848	-0.00712
576.508	-0.01058	544.692	-0.01991	544.692	-0.01467	553.072	-0.0097	555.865	-0.00957		496.619	-0.00807	511.731	-0.01044	497.213	-0.0024	511.172	-0.00667	513.407	-0.0073
577.066	-0.00901	545.25	-0.01836	545.25	-0.01418	553.63	-0.00927	556.424	-0.00895		497.178	-0.00824	512.289	-0.01065	497.77	-0.00257	511.731	-0.00687	513.966	-0.00749
577.625	-0.00945	545.809	-0.01648	545.809	-0.01357	554.189	-0.00983	556.982	-0.00825		497.736	-0.00841	512.848	-0.01086	498.326	-0.00274	512.289	-0.00707	514.524	-0.00767
578.184	-0.00909	546.368	-0.01597	546.368	-0.01303	554.748	-0.01074	557.541	-0.0085		498.295	-0.00858	513.731	-0.01119	498.882	-0.00291	512.848	-0.00726	515.083	-0.00785
578.742	-0.00889	546.927	-0.01602	546.927	-0.01375	555.306	-0.01093	558.1	-0.00906		498.854	-0.00875	513.966	-0.01128	498.883	-0.00291	513.407	-0.00746	515.641	-0.00803
579.301	-0.00702	547.485	-0.01615	547.485	-0.01384	555.865	-0.01087	558.658	-0.00973		499.412	-0.00892	514.151	-0.01135	499.439	-0.00308	513.966	-0.00766	516.2	-0.00822
579.86	-0.00919	548.044	-0.01551	548.044	-0.01366	556.424	-0.01	559.217	-0.00988		499.971	-0.00909	514.524	-0.01148	499.44	-0.00309	514.524	-0.00786	516.759	-0.0084
580.418	-0.0086	548.602	-0.01507	548.602	-0.01333	556.982	-0.00873	559.776	-0.00931		500.53	-0.00925	514.572	-0.0115	499.996	-0.00326	515.083	-0.00805	517.317	-0.00858
580.977	-0.0087	549.161	-0.01502	549.161	-0.01367	557.541	-0.00837	560.334	-0.00793		501.088	-0.00942	514.992	-0.01165	499.999	-0.00326	515.641	-0.00825	517.876	-0.00876
581.536	-0.0081	549.72	-0.01502	549.72	-0.01438	558.1	-0.00807	560.893	-0.00723		501.647	-0.00958	515.083	-0.01169	500.552	-0.00344	516.2	-0.00844	518.435	-0.00894
582.094	-0.00867	550.278	-0.01519	550.278	-0.01496	558.658	-0.00857	561.452	-0.00728		502.206	-0.00974	515.412	-0.01181	500.558	-0.00344	516.759	-0.00864	518.993	-0.00912
582.653	-0.00858	550.837	-0.01513	550.837	-0.01499	559.217	-0.00885	562.01	-0.00836		502.764	-0.00991	515.641	-0.01189	501.109	-0.00362	517.317	-0.00883	519.066	-0.00914
583.212	-0.0087	551.396	-0.01475	551.396	-0.01419	559.776	-0.00906	562.569	-0.00854		503.323	-0.01007	515.833	-0.01196	501.116	-0.00363	517.752	-0.00898	519.487	-0.00927
583.77	-0.00919	551.955	-0.01453	551.955	-0.01335	560.334	-0.00949	563.128	--		503.882	-0.01023	516.2	-0.01209	501.665	-0.00381	517.876	-0.00902	519.552	-0.00929
584.329	-0.00922	552.513	-0.01515	552.513	-0.01357	560.893	-0.00896	563.686	-0.00726		504.44	-0.01039	516.253	-0.01211	501.675	-0.00381	518.17	-0.00912	519.907	-0.0094
584.888	-0.00782	553.072	-0.01558	553.072	-0.0142	561.452	-0.00822	564.245	-0.00653		504.999	-0.01054	516.673	-0.01225	502.222	-0.00399	518.435	-0.00921	520.111	-0.00947
585.446	-0.00813	553.63	-0.01504	553.63	-0.01469	562.01	-0.00738	564.804	-0.00717		505.558	-0.0107	516.759	-0.01228	502.234	-0.004	518.588	-0.00926	520.328	-0.00953
586.005	-0.00833	554.189	-0.01427	554.189	-0.01415	562.569	-0.00648	565.362	-0.00881		506.116	-0.01085	517.093	-0.0124	502.778	-0.00418	518.993	-0.0094	520.669	-0.00964
586.563	-0.00892	554.748	-0.01366	554.748	-0.01327	563.128	-0.00629	565.921	-0.00942		506.675	-0.01101	517.317	-0.01248	502.792	-0.00419	519.006	-0.0094	520.749	-0.00966
587.122	-0.00881	555.306	-0.01361	555.306	-0.01258	563.686	-0.00624	566.48	-0.00902		506.944	-0.01108	517.514	-0.01254	503.335	-0.00437	519.424	-0.00954	521.17	-0.00979
587.681	-0.00873	555.865	-0.01416	555.865	-0.01265	564.245	-0.00659	567.038	-0.00821		507.234	-0.01116	517.876	-0.01267	503.351	-0.00438	519.552	-0.00958	521.228	-0.00981
588.24	-0.00874	556.424	-0.01499	556.424	-0.01299	564.804	-0.00693	567.597	-0.00719		507.344	-0.01119	517.934	-0.01268	503.891	-0.00456	519.842	-0.00968	521.591	-0.00992
588.798	-0.00859	556.982	-0.01508	556.982	-0.01296	565.362	-0.00719	568.156	-0.00647		507.745	-0.0113	518.354	-0.01283	503.909	-0.00457	520.111	-0.00977	521.787	-0.00998
589.357	-0.00787	557.541	-0.01437	557.541	-0.01267	565.921	-0.00752	568.714	-0.00607		507.792	-0.01131	518.435	-0.01285	504.448	-0.00476	520.26	-0.00981	522.012	-0.01004
589.915	-0.00796	558.1	-0.01331	558.1	-0.01224	566.48	-0.00792	569.273	-0.00593		508.145	-0.0114	518.775	-0.01296	504.468	-0.00476	520.669	-0.00995	522.345	-0.01014
590.474	-0.00809	558.658	-0.01227	558.658	-0.0116	567.038	-0.00755	569.832	-0.00601		508.351	-0.01146	518.993	-0.01304	505.004	-0.00495	520.678	-0.00995	522.433	-0.01017
591.033	-0.00833	559.217	-0.01168	559.217	-0.01096	567.597	-0.00664	570.39	-0.00608		508.545	-0.01151	519.195	-0.0131	505.027	-0.00496	521.096	-0.01008	522.854	-0.01029
591.591	-0.00829	559.776	-0.01206	559.776	-0.01108	568.156	-0.00535	570.949	-0.00647		508.909	-0.0116	519.552	-0.01322	505.561	-0.00515	521.228	-0.01012	522.904	-0.0103
592.15	-0.00809	560.334	-0.01283	560.334	-0.01173	568.714	-0.00473	571.508	-0.00706		508.946	-0.01161	519.615	-0.01324	505.586	-0.00516	521.515	-0.01021	523.274	-0.01041
592.709	-0.00799	560.893	-0.01294	560.893	-0.01216	569.273	-0.00509	572.066	-0.00724		509.346	-0.01172	520.036	-0.01337	506.144	-0.00536	521.787	-0.0103	523.463	-0.01046
593.268	-0.00788	561.452	-0.01254	561.452	-0.01208	569.832	-0.00621	572.625	-0.0066		509.468	-0.01175	520.111	-0.01339	506.703	-0.00556	521.933	-0.01034	523.695	-0.01053
593.826	-0.00787	562.01	-0.01164	562.01	-0.01166	570.39	-0.00726	573.184	-0.00582		509.746	-0.01182	520.456	-0.0135	507.262	-0.00576	522.345	-0.01047	524.021	-0.01062
594.385	-0.00775	562.569	-0.01113	562.569	-0.01084	570.949	-0.00712	573.742	-0.0056		510.027	-0.01189	520.669	-0.01357	507.82	-0.00596	522.351	-0.01047	524.116	-0.01065
594.943	-0.00775	563.128	-0.01133	563.128	-0.01036	571.508	-0.00694	574.301	-0.00574		510.147	-0.01192	520.876	-0.01363	508.379	-0.00617	522.769	-0.0106	524.537	-0.01076
595.502	--	563.686	-0.01184	563.686	-0.0102	572.066	-0.00724	574.86	-0.00521		510.547	-0.01202	521.228	-0.01373	508.938	-0.00637	522.904	-0.01064	524.58	-0.01077
596.061	-0.00756	564.245	-0.01315	564.245	-0.01015	572.625	-0.00774	575.418	-0.00494		510.586	-0.01203	521.297	-0.01376	509.496	-0.00658	523.187	-0.01072	524.958	-0.01087
596.619	-0.00751	564.804	-0.01363	564.804	-0.00995	573.184	-0.00818	575.977	-0.00531		510.947	-0.01212	521.717	-0.01388	510.055	-0.00679	523.463	-0.0108	525.139	-0.01092
597.178	-0.0077	565.362	-0.01271	565.362	-0.00978	573.742	-0.00737	576.536	-0.0053		511.144	-0.01217	521.787	-0.0139	510.613	-0.007	523.605	-0.01084	525.379	-0.01099
597.737	-0.00745	565.921	-0.01098	565.921	-0.01008	574.301	-0.00626	577.094	-0.00525		511.348	-0.01222	522.137	-0.014	511.172	-0.00721	524.021	-0.01096	525.8	-0.0111
598.295	-0.00722	566.48	-0.00931	566.48	-0.01004	574.86	-0.00581	577.653	-0.00479		511.703	-0.01231	522.345	-0.01406	511.731	-0.00742	524.023	-0.01096	526.221	-0.0112
598.854	-0.00688	567.038	-0.00779	567.038	-0.00976	575.418	-0.00551	578.212	-0.00379		511.748	-0.01232	522.558	-0.01412	512.289	-0.00762	524.441	-0.01108	526.256	-0.01121
599.413	-0.00688	567.597	-0.00703	567.597	-0.00902	575.977	-0.00509	578.77	-0.00315		512.148	-0.01242	522.904	-0.01422	512.848	-0.00783	524.58	-0.01112	526.642	-0.01131
599.971	-0.00659	568.156	-0.00722	568.156	-0.00872	576.536	-0.00451	579.329	-0.0033		512.261	-0.01245	522.978	-0.01424	513.407	-0.00804	524.859	-0.01119	526.815	-0.01135
600.53	-0.00638	568.714	-0.00784	568.714	-0.00799	577.094	-0.00405	579.888	-0.00402		512.548	-0.01252	523.398	-0.01435	513.966	-0.00825	525.139	-0.01127	527.062	-0.01141
601.089	-0.00635	569.273	-0.00864	569.273	-0.00772	577.653	-0.00389	580.446	-0.00467		512.82	-0.01258	523.463	-0.01437	514.524	-0.00846	525.277	-0.01131	527.373	-0.01149
601.647	-0.00639	569.832	-0.00944	569.832	-0.00722	578.212	-0.00426	581.005	-0.00406		512.949	-0.01261	523.819	-0.01447	515.083	-0.00867	525.696	-0.01142	527.483	-0.01151
602.206	-0.00676	570.39	-0.01035	570.39	-0.00739	578.77	-0.0048	581.563	-0.00291		513.349	-0.01271	524.021	-0.01452	515.641	-0.00888	525.697	-0.01142	527.904	-0.01161
602.765	-0.00681	570.949	-0.01001	570.949	-0.00756	579.329	-0.00522	582.122	-0.00169		513.379	-0.01271	524.239	-0.01458	516.2	-0.00909	526.114	-0.01152	527.932	-0.01162
603.323	-0.00676	571.508	-0.0086	571.508	-0.00721	579.888	-0.00512	582.681	-0.00203		513.749	-0.0128	524.58	-0.01466	516.759	-0.0093	526.256	-0.01156	528.325	-0.0117
603.882	-0.00646	572.066	-0.00645	572.066	-0.00654	580.446	-0.00511	583.24	-0.00258		513.938	-0.01284	524.659	-0.01468	517.317	-0.0095	526.532	-0.01163	528.491	-0.01174
604.441	-0.00621	572.625	-0.0058	572.625	-0.00691	581.005	-0.00429	583.798	-0.00272		514.15	-0.01289	525.08	-0.01479	517.876	-0.00971	526.815	-0.0117	528.746	-0.0118
604.999	-0.00619	573.184	-0.00628	573.184	-0.00686	581.563	-0.00402	584.357	-0.00296		514.496	-0.01297	525.139	-0.0148	518.435	-0.00991	526.95	-0.01173	529.049	-0.01186
605.558	-0.0061	573.742	-0.00626	573.742	-0.00677	582.122	-0.00252	584.915	-0.00274		514.55	-0.01298	525.5	-0.01489	518.993	-0.01011	527.368	-0.01183	529.167	-0.01189
606.117	-0.00583	574.301	-0.00559	574.301	-0.00647	582.681	-0.00202	585.474	-0.00248		514.95	-0.01307	525.697	-0.01494	519.552	-0.01031	527.373	-0.01183	529.588	-0.01198
606.675	-0.00639	574.86	-0.00606	574.86	-0.00649	583.24	-0.00238	586.033	-0.00257		515.055	-0.0131	525.92	-0.01499	520.111	-0.01051	527.786	-0.01193	529.608	-0.01198
607.234	-0.00594	575.418	-0.00485	575.418	-0.00609	583.798	-0.00311	586.591	-0.00212		515.351	-0.01316	526.256	-0.01507	520.669	-0.0107	527.932	-0.01196	530.009	-0.01206
607.793	-0.00604	575.977	-0.00499	575.977	-0.0062	584.357	-0.00343	587.15	-0.00209		515.614	-0.01322	526.341	-0.01509	521.228	-0.0109	528.204	-0.01202	530.167	-0.01209
608.351	-0.00552	576.536	-0.00491	576.536	-0.00604	584.915	-0.00269	587.709	-0.00143		515.751	-0.01325	526.761	-0.01518	521.297	-0.01092	528.491	-0.01208	530.43	-0.01214
608.91	-0.00541	577.094	-0.00499	577.094	-0.00637	585.474	-0.00176	588.268	-0.00136		516.151	-0.01334	526.815	-0.01519	521.717	-0.01106	528.622	-0.01211	530.725	-0.0122
609.469	--	577.653	-0.00524	577.653	-0.00642	586.033	-0.00101	588.826	-0.00202		516.172	-0.01334	527.181	-0.01527	521.787	-0.01109	529.04	-0.0122	530.85	-0.01222
610.027	-0.00507	578.212	-0.00511	578.212	-0.0064	586.591	-0.000772667	589.385	-0.00306		516.551	-0.01342	527.373	-0.01531	522.137	-0.0112	529.049	-0.0122	531.271	-0.0123
610.586	-0.00518	578.77	-0.00558	578.77	-0.00623	587.15	-0.0019	589.943	-0.00322		516.731	-0.01346	527.602	-0.01536	522.345	-0.01127	529.458	-0.01228	531.284	-0.0123
611.145	-0.00531	579.329	-0.00597	579.329	-0.00635	587.709	-0.00226	590.502	-0.00224		516.952	-0.01351	527.932	-0.01543	522.558	-0.01134	529.608	-0.01231	531.692	-0.01237
611.703	-0.00514	579.888	-0.00564	579.888	-0.00622	588.268	-0.00297	591.061	-0.00151		517.289	-0.01358	528.022	-0.01545	522.904	-0.01146	529.877	-0.01236	531.843	-0.0124
612.262	-0.00467	580.446	-0.00513	580.446	-0.0059	588.826	-0.00301	591.619	-0.00151		517.352	-0.01359	528.442	-0.01553	522.978	-0.01148	530.167	-0.01241	532.113	-0.01244
612.821	-0.00495	581.005	-0.0045	581.005	-0.00567	589.385	-0.00293	592.178	-0.00157		517.752	-0.01367	528.491	-0.01554	523.398	-0.01162	530.295	-0.01244	532.401	-0.01249
613.379	-0.00489	581.563	-0.0041	581.563	-0.00572	589.943	-0.00246	592.737	-0.00197		517.848	-0.01369	528.863	-0.01561	523.463	-0.01164	530.713	-0.01251	532.534	-0.01251
613.938	-0.00499	582.122	-0.00467	582.122	-0.00617	590.502	-0.00169	593.295	-0.00276		518.153	-0.01375	529.049	-0.01564	523.819	-0.01176	530.725	-0.01251	532.955	-0.01257
614.497	-0.00512	582.681	-0.00582	582.681	-0.00648	591.061	-0.000744	593.854	-0.00287		518.407	-0.0138	529.283	-0.01569	524.021	-0.01182	531.131	-0.01258	532.96	-0.01257
615.055	-0.00481	583.24	-0.00635	583.24	-0.00642	591.619	-0.000634667	594.413	-0.00277		518.553	-0.01383	529.608	-0.01574	524.239	-0.01189	531.284	-0.01261	533.376	-0.01263
615.614	-0.00481	583.798	-0.00611	583.798	-0.00599	592.178	-0.000416667	594.971	-0.00239		518.953	-0.01391	529.703	-0.01576	524.58	-0.012	531.549	-0.01265	533.519	-0.01265
616.173	-0.00433	584.357	-0.00526	584.357	-0.00577	592.737	-0.000459333	595.53	-0.00147		518.966	-0.01391	530.124	-0.01583	524.659	-0.01202	531.843	-0.01269	533.797	-0.01269
616.731	-0.00429	584.915	-0.0046	584.915	-0.0059	593.295	-0.00101	596.089	-0.00102		519.354	-0.01399	530.167	-0.01584	525.08	-0.01215	531.967	-0.01271	534.077	-0.01272
617.29	-0.00423	585.474	-0.00437	585.474	-0.0059	593.854	-0.00138	596.647	-0.00125		519.524	-0.01402	530.544	-0.0159	525.139	-0.01217	532.385	-0.01277	534.218	-0.01274
617.849	-0.00417	586.033	-0.00427	586.033	-0.00559	594.413	-0.00139	597.206	-0.00155		519.754	-0.01407	530.725	-0.01592	525.5	-0.01228	532.401	-0.01277	534.636	-0.01279
618.407	-0.00385	586.591	-0.00428	586.591	-0.00531	594.971	-0.00153	597.765	-0.00147		520.083	-0.01413	530.964	-0.01596	525.697	-0.01234	532.803	-0.01283	534.638	-0.01279
618.966	-0.00404	587.15	-0.00401	587.15	-0.0044	595.53	-0.00105	598.323	-0.00058		520.154	-0.01414	531.284	-0.01601	525.92	-0.0124	532.96	-0.01285	535.059	-0.01284
619.524	-0.00408	587.709	-0.00437	587.709	-0.00389	596.089	-0.00103	598.882	4e-06		520.555	-0.01421	531.385	-0.01602	526.256	-0.0125	533.221	-0.01288	535.195	-0.01285
620.083	-0.00434	588.268	-0.00479	588.268	-0.00353	596.647	-0.00163	599.441	-0.0001925		520.641	-0.01423	531.805	-0.01608	526.341	-0.01252	533.519	-0.01291	535.48	-0.01288
620.642	-0.00424	588.826	-0.00509	588.826	-0.00349	597.206	-0.00223	599.999	-0.0007825		520.955	-0.01429	531.843	-0.01608	526.761	-0.01264	533.639	-0.01293	535.753	-0.01291
621.201	-0.00425	589.385	-0.00552	589.385	-0.00393	597.765	-0.0022	600.558	-0.00133		521.2	-0.01433	532.225	-0.01613	526.815	-0.01266	534.058	-0.01297	535.901	-0.01292
621.759	-0.00437	589.943	-0.00596	589.943	-0.00413	598.323	-0.00114	601.117	--		521.355	-0.01436	532.401	-0.01615	527.181	-0.01276	534.077	-0.01297	536.312	-0.01296
622.318	-0.0042	590.502	-0.00573	590.502	-0.00477	598.882	-0.000323333	601.675	-0.00232		521.755	-0.01443	532.646	-0.01618	527.373	-0.01282	534.476	-0.01301	536.322	-0.01296
622.876	-0.00434	591.061	-0.00524	591.061	-0.00538	599.441	-0.000194	602.234	-0.00191		521.759	-0.01443	532.96	-0.01622	527.602	-0.01288	534.636	-0.01303	536.743	-0.01299
623.435	-0.00416	591.619	-0.00486	591.619	-0.00533	599.999	-2e-06	602.793	-0.000928		522.156	-0.0145	533.066	-0.01623	527.932	-0.01297	534.894	-0.01305	536.871	-0.013
623.994	-0.00383	592.178	-0.00451	592.178	-0.00471	600.558	-0.000428667	603.351	-0.000491		522.317	-0.01452	533.486	-0.01628	528.022	-0.01299	535.195	-0.01307	537.164	-0.01302
624.553	-0.00364	592.737	-0.00434	592.737	-0.00404	601.117	-0.00148	603.91	0.0005425		522.556	-0.01456	533.519	-0.01628	528.442	-0.0131	535.312	-0.01308	537.585	-0.01305
625.111	-0.00323	593.295	-0.00406	593.295	-0.00385	601.675	-0.00208	604.469	0.0004285		522.876	-0.01462	533.907	-0.01632	528.491	-0.01311	535.73	-0.01311	537.988	-0.01307
625.67	-0.00341	593.854	-0.00379	593.854	-0.00381	602.234	-0.00199	605.027	-0.000356		522.956	-0.01463	534.077	-0.01633	528.863	-0.01321	535.753	-0.01311	538.006	-0.01307
626.229	-0.00313	594.413	-0.00361	594.413	-0.00391	602.793	-0.00102	605.586	-0.00124		523.357	-0.01469	534.327	-0.01635	529.049	-0.01326	536.148	-0.01314	538.426	-0.01309
626.787	-0.00313	594.971	-0.00331	594.971	-0.00382	603.351	-0.000804	606.145	-0.00138		523.435	-0.01471	534.636	-0.01638	529.283	-0.01331	536.312	-0.01315	538.547	-0.0131
627.346	-0.00312	595.53	-0.00322	595.53	-0.00353	603.91	-0.000271333	606.703	-0.00149		523.757	-0.01476	534.747	-0.01639	529.608	-0.01339	536.566	-0.01316	538.847	-0.01311
627.904	-0.00323	596.089	-0.00285	596.089	-0.00304	604.469	6e-06	607.262	-0.00139		523.993	-0.01479	535.168	-0.01642	529.703	-0.01342	536.871	-0.01317	539.105	-0.01312
628.463	-0.00339	596.647	-0.00256	596.647	-0.00302	605.027	-0.000132	607.821	-0.00151		524.157	-0.01482	535.195	-0.01642	530.124	-0.01352	536.984	-0.01318	539.268	-0.01312
629.022	-0.00343	597.206	-0.00248	597.206	-0.00291	605.586	-0.000342667	608.379	-0.00134		524.552	-0.01488	535.588	-0.01645	530.167	-0.01353	537.402	-0.01319	539.664	-0.01313
629.58	-0.00354	597.765	-0.00282	597.765	-0.00338	606.145	-6.13333e-05	608.938	-0.000932		524.558	-0.01488	535.753	-0.01646	530.544	-0.01361	537.429	-0.01319	539.689	-0.01313
630.139	-0.00369	598.323	-0.00332	598.323	-0.00393	606.703	0.000552667	609.497	-0.0003045		524.958	-0.01494	536.008	-0.01647	530.725	-0.01365	537.82	-0.0132	540.11	-0.01313
630.698	-0.00314	598.882	-0.00362	598.882	-0.00461	607.262	-3.93333e-05	610.055	-0.0002315		525.111	-0.01496	536.312	-0.01649	530.964	-0.01371	537.988	-0.0132	540.222	-0.01313
631.256	-0.00296	599.441	-0.00345	599.441	-0.00491	607.821	-0.0012	610.614	-0.00011		525.358	-0.015	536.429	-0.01649	531.284	-0.01378	538.239	-0.01321	540.531	-0.01313
631.815	-0.00292	599.999	-0.00328	599.999	-0.00504	608.379	-0.00201	611.173	-0.00051		525.669	-0.01504	536.849	-0.01651	531.385	-0.0138	538.547	-0.01321	540.781	-0.01313
632.374	-0.00301	600.558	-0.00323	600.558	-0.00484	608.938	-0.00244	611.731	-0.00106		525.759	-0.01505	536.871	-0.01651	531.805	-0.01388	538.657	-0.01321	540.952	-0.01313
632.932	-0.00313	601.117	-0.00353	601.117	-0.00451	609.497	-0.00223	612.29	-0.00141		526.159	-0.01511	537.269	-0.01653	531.843	-0.01389	539.075	-0.01321	541.34	-0.01312
633.491	-0.00335	601.675	-0.00406	601.675	-0.00402	610.055	-0.00184	612.849	-0.00124		526.228	-0.01512	537.429	-0.01653	532.225	-0.01397	539.105	-0.01321	541.373	-0.01312
634.05	-0.00299	602.234	-0.00433	602.234	-0.00405	610.614	-0.0017	613.407	-0.0009825		526.559	-0.01516	537.69	-0.01654	532.401	-0.014	539.493	-0.0132	541.793	-0.01311
634.608	-0.00264	602.793	-0.00415	602.793	-0.00423	611.173	-0.0016	613.966	-0.0003365		526.787	-0.01519	537.988	-0.01654	532.646	-0.01405	539.664	-0.0132	541.899	-0.01311
635.167	-0.00266	603.351	-0.00295	603.351	-0.00411	611.731	-0.00172	614.524	-0.0002785		526.959	-0.01521	538.11	-0.01654	532.96	-0.01411	539.911	-0.01319	542.214	-0.0131
635.726	-0.00224	603.91	-0.0018	603.91	-0.00334	612.29	-0.00129	615.083	-0.000853		527.36	-0.01526	538.53	-0.01655	533.066	-0.01413	540.222	-0.01318	542.457	-0.01309
636.284	-0.00209	604.469	-0.00121	604.469	-0.00262	612.849	-0.000328	615.642	-0.0017		527.76	-0.01531	538.547	-0.01655	533.486	-0.0142	540.329	-0.01318	542.635	-0.01308
636.843	-0.00226	605.027	-0.00103	605.027	-0.00264	613.407	7.53333e-05	616.201	--		527.904	-0.01533	538.951	-0.01655	533.519	-0.01421	540.747	-0.01316	543.016	-0.01306
637.402	-0.00246	605.586	-0.00131	605.586	-0.00302	613.966	0.000671333	616.759	-0.00129		528.16	-0.01536	539.105	-0.01655	533.907	-0.01427	540.781	-0.01316	543.056	-0.01306
637.96	-0.00253	606.145	-0.0017	606.145	-0.00311	614.524	0.000989333	617.318	-7.1e-05		528.463	-0.0154	539.371	-0.01655	534.077	-0.0143	541.165	-0.01314	543.477	-0.01304
638.519	-0.00268	606.703	-0.00153	606.703	-0.00318	615.083	0.000668667	617.876	0.001		528.561	-0.01541	539.664	-0.01654	534.327	-0.01434	541.34	-0.01313	543.574	-0.01303
639.078	-0.00226	607.262	-0.00165	607.262	-0.00276	615.642	-2.26667e-05	618.435	0.00122		528.961	-0.01545	539.791	-0.01654	534.636	-0.01439	541.583	-0.01311	543.898	-0.01301
639.636	-0.00219	607.821	-0.00208	607.821	-0.00263	616.201	-0.00051	618.994	0.00089		529.021	-0.01546	540.212	-0.01653	534.747	-0.01441	541.899	-0.01309	544.133	-0.01299
640.195	-0.0023	608.379	-0.00197	608.379	-0.00267	616.759	-1.66667e-05	619.553	0.000781		529.361	-0.0155	540.222	-0.01653	535.168	-0.01447	542.001	-0.01308	544.319	-0.01298
640.754	-0.00232	608.938	-0.00209	608.938	-0.0032	617.318	0.000438	620.111	0.0006925		529.58	-0.01552	540.632	-0.01652	535.195	-0.01447	542.42	-0.01305	544.692	-0.01295
641.312	-0.00225	609.497	-0.00184	609.497	-0.00361	617.876	0.000640667	620.67	0.000438		529.762	-0.01554	540.781	-0.01651	535.588	-0.01453	542.457	-0.01305	544.74	-0.01294
641.871	-0.00187	610.055	-0.0016	610.055	-0.00328	618.435	0.000436	621.229	-0.0002875		530.139	-0.01558	541.052	-0.0165	535.753	-0.01455	542.838	-0.01301	545.161	-0.0129
642.43	-0.00206	610.614	-0.00149	610.614	-0.00267	618.994	-0.000318667	621.787	-0.0004225		530.162	-0.01558	541.34	-0.01649	536.008	-0.01458	543.016	-0.013	545.25	-0.0129
642.988	-0.002	611.173	-0.00182	611.173	-0.00235	619.553	-0.000523333	622.346	-0.0001505		530.562	-0.01562	541.472	-0.01648	536.312	-0.01462	543.256	-0.01297	545.581	-0.01286
643.547	-0.00209	611.731	-0.00185	611.731	-0.0022	620.111	-0.000862	622.904	0.0004495		530.697	-0.01563	541.893	-0.01646	536.429	-0.01463	543.574	-0.01294	545.809	-0.01284
644.106	-0.00208	612.29	-0.00135	612.29	-0.00258	620.67	-0.000788667	623.463	0.000539		530.963	-0.01566	541.899	-0.01646	536.849	-0.01468	543.674	-0.01293	546.002	-0.01282
644.664	-0.00198	612.849	-0.000633333	612.849	-0.00278	621.229	-0.000827333	624.022	5.75e-05		531.256	-0.01568	542.313	-0.01644	536.871	-0.01468	544.092	-0.01288	546.368	-0.01278
645.223	-0.00211	613.407	2.4e-05	613.407	-0.00267	621.787	-0.000600667	624.58	-0.0002135		531.363	-0.01569	542.457	-0.01643	537.269	-0.01472	544.133	-0.01288	546.423	-0.01277
645.782	-0.00213	613.966	0.000342	613.966	-0.00249	622.346	-0.000336667	625.139	4.85e-05		531.763	-0.01573	542.733	-0.01641	537.429	-0.01474	544.51	-0.01283	546.844	-0.01272
646.34	-0.00228	614.524	-4.33333e-05	614.524	-0.00212	622.904	0.000362	625.698	0.0008075		531.815	-0.01573	543.016	-0.01638	537.69	-0.01476	544.692	-0.01281	546.927	-0.01271
646.899	-0.00193	615.083	-0.000590667	615.083	-0.00208	623.463	0.000660667	626.256	0.00143		532.163	-0.01576	543.154	-0.01637	537.988	-0.01479	544.928	-0.01277	547.265	-0.01266
647.458	-0.00192	615.642	-0.000844	615.642	-0.00203	624.022	0.000697333	626.815	0.0013		532.373	-0.01578	543.574	-0.01634	538.11	-0.0148	545.25	-0.01273	547.485	-0.01263
648.016	-0.00173	616.201	-0.00133	616.201	-0.00222	624.58	0.000186667	627.374	2.85e-05		532.564	-0.01579	543.574	-0.01634	538.53	-0.01483	545.346	-0.01271	547.686	-0.0126
648.575	-0.00153	616.759	-0.00132	616.759	-0.00198	625.139	-0.000397333	627.932	-0.00109		532.932	-0.01582	543.994	-0.0163	538.547	-0.01483	545.764	-0.01265	548.044	-0.01255
649.134	-0.00127	617.318	-0.00148	617.318	-0.002	625.698	-0.0011	628.491	-0.0008325		532.964	-0.01582	544.133	-0.01629	538.951	-0.01486	545.809	-0.01265	548.107	-0.01254
649.692	-0.00152	617.876	-0.00138	617.876	-0.00207	626.256	-0.0014	629.05	-0.000555		533.364	-0.01585	544.415	-0.01626	539.105	-0.01487	546.182	-0.01259	548.528	-0.01247
650.251	-0.0012	618.435	-0.00161	618.435	-0.00184	626.815	-0.0015	629.608	-0.000342		533.491	-0.01586	544.692	-0.01623	539.371	-0.01488	546.368	-0.01256	548.602	-0.01246
650.81	-0.00137	618.994	-0.00174	618.994	-0.00162	627.374	-0.000812667	630.167	-2.9e-05		533.765	-0.01588	544.835	-0.01621	539.664	-0.0149	546.601	-0.01252	548.949	-0.01241
651.368	-0.00129	619.553	-0.00161	619.553	-0.00191	627.932	6e-06	630.726	0.0002035		534.049	-0.0159	545.25	-0.01617	539.791	-0.01491	546.927	-0.01246	549.161	-0.01237
651.927	-0.00103	620.111	-0.00129	620.111	-0.00215	628.491	0.000618667	631.284	0.0003975		534.165	-0.01591	545.255	-0.01616	540.212	-0.01492	547.019	-0.01245	549.369	-0.01233
652.486	-0.00122	620.67	-0.00085	620.67	-0.00218	629.05	0.000413333	631.843	0.0005895		534.565	-0.01593	545.676	-0.01611	540.222	-0.01492	547.437	-0.01237	549.72	-0.01227
653.044	-0.00134	621.229	-0.000824667	621.229	-0.00236	629.608	0.000290667	632.402	0.000371		534.608	-0.01593	545.809	-0.0161	540.632	-0.01494	547.485	-0.01236	549.79	-0.01226
653.603	-0.00123	621.787	-0.00124	621.787	-0.0019	630.167	6.4e-05	632.96	9.65e-05		534.966	-0.01595	546.096	-0.01606	540.781	-0.01494	547.855	-0.01229	550.211	-0.01218
654.162	-0.000865	622.346	-0.00134	622.346	-0.00141	630.726	0.000125333	633.519	-3.35e-05		535.167	-0.01596	546.368	-0.01602	541.052	-0.01495	548.044	-0.01225	550.278	-0.01217
654.72	-0.00109	622.904	-0.00164	622.904	-0.00113	631.284	-0.000182	634.078	-7.2e-05		535.366	-0.01598	546.516	-0.016	541.34	-0.01495	548.273	-0.01221	550.632	-0.0121
655.279	-0.0007225	623.463	-0.00156	623.463	-0.000938889	631.843	-0.000319333	634.636	0.0006375		535.725	-0.01599	546.927	-0.01594	541.472	-0.01495	548.602	-0.01214	550.837	-0.01206
655.837	-0.0008715	624.022	-0.00125	624.022	-0.00113	632.402	9.4e-05	635.195	0.00136		535.766	-0.016	546.937	-0.01594	541.893	-0.01496	548.691	-0.01212	551.053	-0.01202
656.396	-0.00125	624.58	-0.000773333	624.58	-0.0016	632.96	0.000620667	635.754	0.00159		536.167	-0.01601	547.357	-0.01588	541.899	-0.01496	549.109	-0.01204	551.396	-0.01195
656.955	-0.00131	625.139	-0.000402667	625.139	-0.00178	633.519	0.00118	636.312	0.00103		536.284	-0.01602	547.485	-0.01586	542.313	-0.01496	549.161	-0.01203	551.474	-0.01193
657.514	-0.000783	625.698	-0.000484667	625.698	-0.00192	634.078	0.00138	636.871	0.00054		536.567	-0.01603	547.777	-0.01581	542.457	-0.01496	549.527	-0.01195	551.895	-0.01184
658.072	-0.00051	626.256	-0.000632	626.256	-0.00193	634.636	0.00116	637.43	0.0001655		536.843	-0.01604	548.044	-0.01577	542.733	-0.01495	549.72	-0.0119	551.955	-0.01183
658.631	-0.0004695	626.815	-0.000327333	626.815	-0.00131	635.195	0.000732	637.988	0.000169		536.967	-0.01605	548.198	-0.01574	543.016	-0.01495	549.945	-0.01185	552.316	-0.01175
659.189	-0.0003205	627.374	-0.000468	627.374	-0.000950556	635.754	6.46667e-05	638.547	0.0007785		537.367	-0.01606	548.602	-0.01568	543.154	-0.01494	550.278	-0.01178	552.513	-0.01171
659.748	-0.00025	627.932	-7.33333e-05	627.932	-0.00108	636.312	-1.13333e-05	639.106	0.00101		537.401	-0.01606	548.618	-0.01567	543.574	-0.01493	550.363	-0.01176	552.737	-0.01166
660.307	-3.3e-05	628.491	-0.000221333	628.491	-0.00153	636.871	-9.2e-05	639.664	0.000429		537.768	-0.01608	549.038	-0.0156	543.574	-0.01493	550.782	-0.01166	553.072	-0.01158
660.865	0.0001295	629.05	-0.000236667	629.05	-0.00163	637.43	0.000245333	640.223	-8.4e-05		537.96	-0.01608	549.161	-0.01558	543.994	-0.01492	550.837	-0.01164	553.157	-0.01156
661.424	0.0001045	629.608	-0.000289333	629.608	-0.00212	637.988	0.000712667	640.782	-0.000698		538.168	-0.01609	549.459	-0.01552	544.133	-0.01491	551.2	-0.01155	553.578	-0.01146
661.983	-0.000126	630.167	-0.000381333	630.167	-0.00206	638.547	0.000462	641.34	-0.000313		538.519	-0.0161	549.72	-0.01547	544.415	-0.0149	551.396	-0.01151	553.63	-0.01145
662.542	-3.5e-05	630.726	-0.000147333	630.726	-0.0016	639.106	0.000573333	641.899	0.0008085		538.568	-0.0161	549.879	-0.01544	544.692	-0.01488	551.618	-0.01145	553.999	-0.01136
663.1	0.000542	631.284	0.000292	631.284	-0.00119	639.664	2.8e-05	642.458	0.00155		538.969	-0.01611	550.278	-0.01536	544.835	-0.01487	551.955	-0.01136	554.189	-0.01131
663.659	0.000183	631.843	0.000387333	631.843	-0.00102	640.223	-0.000286	643.016	0.00208		539.077	-0.01611	550.299	-0.01536	545.25	-0.01485	552.036	-0.01134	554.42	-0.01126
664.217	0.000391	632.402	0.000472667	632.402	-0.0012	640.782	-0.000508667	643.575	0.00209		539.369	-0.01611	550.72	-0.01527	545.255	-0.01485	552.454	-0.01123	554.748	-0.01117
664.776	0.0003285	632.96	0.00059	632.96	-0.0015	641.34	0.000272	644.134	0.00141		539.636	-0.01612	550.837	-0.01525	545.676	-0.01482	552.513	-0.01122	554.841	-0.01115
665.335	-0.0005385	633.519	0.000746	633.519	-0.00134	641.899	0.000456	644.692	0.0005265		539.769	-0.01612	551.14	-0.01519	545.809	-0.01481	552.872	-0.01112	555.262	-0.01104
665.893	-6.35e-05	634.078	0.000580667	634.078	-0.00122	642.458	8.6e-05	645.251	0.0002065		540.17	-0.01612	551.396	-0.01513	546.096	-0.01479	553.072	-0.01107	555.306	-0.01103
666.452	-0.0002285	634.636	8.73333e-05	634.636	-0.00118	643.016	-0.000363333	645.81	-3.95e-05		540.195	-0.01612	551.56	-0.0151	546.368	-0.01476	553.29	-0.01101	555.683	-0.01093
667.011	0.000199	635.195	-0.000708	635.195	-0.00115	643.575	-0.000451333	646.368	-3.4e-05		540.57	-0.01613	551.955	-0.01501	546.516	-0.01475	553.63	-0.01092	555.865	-0.01088
667.569	7.4e-05	635.754	-0.00144	635.754	-0.00142	644.134	-0.000184	646.927	0.000312		540.97	-0.01613	551.981	-0.015	546.927	-0.01471	553.708	-0.01089	556.104	-0.01082
668.128	-0.0001115	636.312	-0.00151	636.312	-0.00203	644.692	-0.000176	647.486	0.0006045		541.312	-0.01613	552.401	-0.01491	546.937	-0.01471	554.126	-0.01078	556.424	-0.01073
668.687	0.000132	636.871	-0.00116	636.871	-0.00228	645.251	-0.000800667	648.044	0.000517		541.371	-0.01613	552.513	-0.01488	547.357	-0.01466	554.189	-0.01076	556.525	-0.0107
669.245	0.00046	637.43	-0.00034	637.43	-0.00174	645.81	-0.00129	648.603	0.000824		541.771	-0.01613	552.821	-0.01481	547.485	-0.01465	554.544	-0.01066	556.945	-0.01059
669.804	0.0006195	637.988	0.000390667	637.988	-0.00138	646.368	-0.0011	649.162	0.00132		541.871	-0.01613	553.072	-0.01475	547.777	-0.01462	554.748	-0.0106	556.982	-0.01058
670.363	0.000643	638.547	-0.000154667	638.547	-0.00151	646.927	-0.000563333	649.72	0.0021		542.171	-0.01612	553.242	-0.01471	548.044	-0.01459	554.962	-0.01054	557.366	-0.01047
670.921	0.000365	639.106	-0.000703333	639.106	-0.00158	647.486	0.000236667	650.279	0.00247		542.429	-0.01612	553.63	-0.01462	548.198	-0.01457	555.306	-0.01044	557.541	-0.01042
671.48	0.0003445	639.664	-0.00129	639.664	-0.00179	648.044	0.000764667	650.837	0.002		542.571	-0.01612	553.662	-0.01461	548.602	-0.01451	555.381	-0.01041	557.787	-0.01035
672.039	0.0004545	640.223	-0.001	640.223	-0.00188	648.603	0.000124667	651.396	0.00133		542.972	-0.01611	554.082	-0.01451	548.618	-0.01451	555.799	-0.01029	558.1	-0.01026
672.597	0.0002445	640.782	-0.00059	640.782	-0.00186	649.162	-0.00075	651.955	0.00079		542.988	-0.01611	554.189	-0.01448	549.038	-0.01446	555.865	-0.01027	558.208	-0.01023
673.156	0.0002465	641.34	-9.93333e-05	641.34	-0.00169	649.72	-0.00118	652.514	0.0004895		543.372	-0.01611	554.503	-0.0144	549.161	-0.01444	556.217	-0.01016	558.629	-0.01011
673.715	0.000358	641.899	-0.000289333	641.899	-0.00159	650.279	-0.000644	653.072	0.0005845		543.547	-0.0161	554.748	-0.01434	549.459	-0.01439	556.424	-0.0101	558.658	-0.0101
674.273	0.000491	642.458	-0.000451333	642.458	-0.00135	650.837	-0.000196	653.631	0.00102		543.772	-0.0161	554.923	-0.01429	549.72	-0.01436	556.635	-0.01004	559.05	-0.00998
674.832	0.00054	643.016	-0.000370667	643.016	-0.00131	651.396	4.13333e-05	654.189	0.0012		544.105	-0.01609	555.306	-0.01419	549.879	-0.01433	556.982	-0.00993	559.217	-0.00993
675.391	0.0004225	643.575	-0.000104667	643.575	-0.00118	651.955	-9.46667e-05	654.748	0.0005415		544.173	-0.01609	555.343	-0.01418	550.278	-0.01427	557.053	-0.00991	559.471	-0.00985
675.949	-0.000118	644.134	-4.53333e-05	644.134	-0.000856111	652.514	-0.000220667	655.307	-5.45e-05		544.573	-0.01608	555.764	-0.01407	550.299	-0.01426	557.471	-0.00978	559.776	-0.00976
676.508	-3.65e-05	644.692	-3e-05	644.692	-0.000519444	653.072	0.000242	655.865	-0.0003065		544.664	-0.01608	555.865	-0.01404	550.72	-0.01419	557.541	-0.00975	559.892	-0.00973
677.067	0.000124	645.251	0.000175333	645.251	-0.000465	653.631	0.000263333	656.424	-0.000136		544.973	-0.01607	556.184	-0.01396	550.837	-0.01417	557.889	-0.00965	560.313	-0.0096
677.625	-2.95e-05	645.81	0.000118	645.81	-0.000739444	654.189	-8.8e-05	656.983	6.05e-05		545.222	-0.01606	556.424	-0.01389	551.14	-0.01412	558.1	-0.00958	560.334	-0.00959
678.184	5.9e-05	646.368	8.66667e-06	646.368	-0.000967778	654.748	-0.000337333	657.542	0.000431		545.374	-0.01605	556.604	-0.01384	551.396	-0.01408	558.307	-0.00951	560.733	-0.00947
678.743	-0.0002865	646.927	0.000218667	646.927	-0.00142	655.307	-0.000768	658.1	0.000444		545.774	-0.01604	556.982	-0.01374	551.56	-0.01405	558.658	-0.0094	560.893	-0.00942
679.301	-0.0003205	647.486	0.000224	647.486	-0.00138	655.865	-0.00101	658.659	0.0009955		545.781	-0.01604	557.025	-0.01372	551.955	-0.01397	559.217	-0.00922	561.154	-0.00934
679.86	-0.0002555	648.044	0.000180667	648.044	-0.00129	656.424	-0.000694667	659.217	0.00103		546.174	-0.01602	557.445	-0.0136	551.981	-0.01397	559.776	-0.00904	561.452	-0.00925
680.419	-0.000167	648.603	-0.000106	648.603	-0.00133	656.983	0.000338667	659.776	0.000964		546.34	-0.01601	557.541	-0.01358	552.401	-0.01389	560.334	-0.00886	561.575	-0.00921
680.977	0.000109	649.162	-0.000452667	649.162	-0.00123	657.542	0.000466	660.335	0.0007305		546.575	-0.016	557.865	-0.01348	552.513	-0.01386	560.893	-0.00867	562.01	-0.00907
681.536	0.000466	649.72	-0.00055	649.72	-0.00166	658.1	3.33333e-06	660.893	0.0005565		546.899	-0.01599	558.1	-0.01342	552.821	-0.0138	561.452	-0.00849	562.569	-0.00889
682.095	0.0004865	650.279	-0.000312667	650.279	-0.00193	658.659	-0.000367333	661.452	0.000134		546.975	-0.01598	558.286	-0.01336	553.072	-0.01375	562.01	-0.00831	563.686	-0.00853
682.653	0.0004555	650.837	-0.000142667	650.837	-0.00186	659.217	-0.000636667	662.011	-8.4e-05		547.375	-0.01596	558.658	-0.01325	553.242	-0.01372	562.569	-0.00812	564.245	-0.00835
683.212	0.0002555	651.396	5.93333e-05	651.396	-0.00135	659.776	-0.000636	662.569	-0.000211		547.457	-0.01596	558.706	-0.01324	553.63	-0.01363	563.128	-0.00794	564.804	-0.00817
683.771	0.000125	651.955	0.000551333	651.955	-0.00119	660.335	0.000290667	663.128	-0.0002245		547.775	-0.01594	559.126	-0.01311	553.662	-0.01363	563.686	-0.00775	565.362	-0.00799
684.329	-0.0002965	652.514	0.00092	652.514	-0.00109	660.893	0.00103	663.687	-5.65e-05		548.016	-0.01593	559.217	-0.01309	554.082	-0.01353	564.245	-0.00757	565.921	-0.0078
684.888	-8.75e-05	653.072	0.000572667	653.072	-0.000868333	661.452	0.00188	664.245	2.35e-05		548.176	-0.01592	559.547	-0.01299	554.189	-0.01351	564.804	-0.00738	566.48	-0.00762
685.447	-0.0001375	653.631	0.000942667	653.631	-0.00095	662.011	0.00222	664.804	-2.5e-05		548.574	-0.01589	559.776	-0.01292	554.503	-0.01344	565.362	-0.0072	567.038	-0.00744
686.005	-0.0001455	654.189	0.00168	654.189	-0.00133	662.569	0.00187	665.363	0.000293		548.576	-0.01589	559.967	-0.01286	554.748	-0.01338	565.921	-0.00701	567.597	-0.00725
686.564	-0.000425	654.748	0.00201	654.748	-0.00135	663.128	0.00107	665.921	0.0006835		548.976	-0.01587	560.334	-0.01274	554.923	-0.01334	566.48	-0.00683	568.156	-0.00707
687.123	-0.0003225	655.307	0.00196	655.307	-0.00115	663.687	-0.000288667	666.48	0.000945		549.133	-0.01586	560.387	-0.01273	555.306	-0.01325	567.038	-0.00665	568.714	-0.00689
687.681	-0.0003785	655.865	0.00194	655.865	-0.00118	664.245	-0.00171	667.039	0.00124		549.377	-0.01584	560.808	-0.0126	555.343	-0.01324	567.597	-0.00647	569.273	-0.00671
688.24	-0.000392	656.424	0.00145	656.424	-0.00133	664.804	-0.00213	667.597	0.00124		549.692	-0.01582	560.893	-0.01257	555.764	-0.01314	568.156	-0.00629	569.832	-0.00653
688.799	-9.55e-05	656.983	0.00126	656.983	-0.00165	665.363	-0.00129	668.156	0.0009035		549.777	-0.01581	561.228	-0.01247	555.865	-0.01312	568.714	-0.00611	570.39	-0.00635
689.357	-0.000135	657.542	0.000852667	657.542	-0.00189	665.921	1.4e-05	668.715	0.000939		550.177	-0.01578	561.452	-0.0124	556.184	-0.01304	568.76	-0.0061	570.949	-0.00617
689.916	2.6e-05	658.1	0.000858667	658.1	-0.00171	666.48	0.000546667	669.273	0.0009955		550.25	-0.01578	562.01	-0.01222	556.424	-0.01298	569.178	-0.00597	571.508	-0.00599
690.475	6.5e-05	658.659	0.000860667	658.659	-0.000846667	667.039	0.000990667	669.832	0.00111		550.578	-0.01575	562.569	-0.01204	556.604	-0.01293	569.273	-0.00594	572.066	-0.00581
691.033	-9.1e-05	659.217	0.000975333	659.217	0.000164444	667.597	0.000576	670.391	0.00102		550.809	-0.01574	563.128	-0.01186	556.982	-0.01283	569.596	-0.00583	572.625	-0.00564
691.592	-0.0002295	659.776	0.000501333	659.776	0.000838333	668.156	1.13333e-05	670.949	0.000483		550.978	-0.01572	563.686	-0.01168	557.025	-0.01282	569.832	-0.00576	572.939	-0.00554
692.15	-0.000242	660.335	0.000100667	660.335	0.000527222	668.715	-0.000304	671.508	0.000399		551.368	-0.01569	564.245	-0.01149	557.445	-0.01271	570.014	-0.00571	573.184	-0.00546
692.709	7.85e-05	660.893	0.000336	660.893	0.000141111	669.273	0.000116667	672.067	0.000293		551.378	-0.01569	564.804	-0.01131	557.541	-0.01269	570.39	-0.00559	573.36	-0.00541
693.268	0.0001135	661.452	0.000382667	661.452	-0.000289444	669.832	-5.06667e-05	672.625	0.0009645		551.779	-0.01565	565.362	-0.01112	557.865	-0.0126	570.432	-0.00558	573.742	-0.00529
693.827	0.000559	662.011	0.000550667	662.011	-0.000523889	670.391	-0.000108	673.184	0.0008985		551.927	-0.01564	565.921	-0.01094	558.1	-0.01254	570.85	-0.00545	573.781	-0.00528
694.385	0.0007625	662.569	0.000946	662.569	-0.000693333	670.949	-0.000238667	673.743	0.00054		552.179	-0.01562	566.48	-0.01075	558.286	-0.01249	570.949	-0.00542	574.202	-0.00515
694.944	0.0007465	663.128	0.000682	663.128	-0.000765	671.508	5.73333e-05	674.301	0.000174		552.485	-0.01559	567.038	-0.01056	558.658	-0.01238	571.268	-0.00532	574.301	-0.00512
695.503	0.000176	663.687	0.000688	663.687	-0.000701667	672.067	0.000324	674.86	-0.000127		552.579	-0.01558	567.597	-0.01037	558.706	-0.01237	571.508	-0.00525	574.623	-0.00502
696.061	0.0002555	664.245	0.00104	664.245	-0.000743333	672.625	4.86667e-05	675.419	0.0002115		552.979	-0.01554	568.156	-0.01018	559.126	-0.01225	571.686	-0.0052	574.86	-0.00495
696.62	0.000391	664.804	0.00127	664.804	-0.00106	673.184	-0.000418	675.977	0.0008645		553.044	-0.01554	568.714	-0.01	559.217	-0.01223	572.066	-0.00509	575.044	-0.0049
697.178	0.0005445	665.363	0.00174	665.363	-0.000637222	673.743	-0.000708667	676.536	0.000832		553.38	-0.01551	569.273	-0.00981	559.547	-0.01213	572.105	-0.00507	575.418	-0.00478
697.737	0.000708	665.921	0.00249	665.921	-0.000228333	674.301	-0.000721333	677.095	0.00084		553.602	-0.01548	569.832	-0.00962	559.776	-0.01207	572.523	-0.00495	575.464	-0.00477
698.296	0.000517	666.48	0.00289	666.48	-0.000118333	674.86	-0.00069	677.653	0.0006595		553.78	-0.01547	570.39	-0.00943	559.967	-0.01201	572.625	-0.00492	575.885	-0.00465
698.855	0.000341	667.039	0.00258	667.039	-0.000365	675.419	-0.000466667	678.212	0.0007655		554.161	-0.01543	570.949	-0.00924	560.334	-0.01191	572.941	-0.00483	575.977	-0.00462
699.413	0.0002975	667.597	0.00159	667.597	-0.000465	675.977	-0.000510667	678.771	0.0004755		554.18	-0.01542	571.508	-0.00905	560.387	-0.01189	573.184	-0.00476	576.306	-0.00452
699.972	0.0005885	668.156	0.000835333	668.156	-0.000363333	676.536	-0.000606	679.329	0.000483		554.581	-0.01538	572.066	-0.00886	560.893	-0.01174	573.359	-0.00471	576.536	-0.00446
700.53	0.00059	668.715	0.000500667	668.715	-0.000208333	677.095	-0.000772667	679.888	0.000673		554.72	-0.01537	572.625	-0.00868	561.452	-0.01158	573.742	-0.0046	576.727	-0.0044
701.089	0.000493	669.273	0.000493333	669.273	0.000111667	677.653	-0.00041	680.447	0.00124		554.981	-0.01534	573.184	-0.00849	562.01	-0.01141	573.777	-0.00459	577.094	-0.0043
701.648	0.000574	669.832	0.000505333	669.832	0.000379444	678.212	0.000291333	681.005	0.00108		555.278	-0.01531	573.742	-0.00831	562.569	-0.01124	574.195	-0.00448	577.148	-0.00428
702.206	0.0002535	670.391	0.000860667	670.391	-1.11111e-05	678.771	0.000492	681.564	0.00134		555.381	-0.01529	574.301	-0.00812	563.128	-0.01106	574.301	-0.00445	577.569	-0.00416
702.765	-4.5e-06	670.949	0.00101	670.949	-0.000375	679.329	0.000869333	682.123	0.000956		555.782	-0.01525	574.86	-0.00794	563.686	-0.01089	574.613	-0.00436	577.653	-0.00414
703.324	-0.0001125	671.508	0.0011	671.508	-0.000357778	679.888	0.000990667	682.681	0.00118		555.837	-0.01524	575.418	-0.00776	564.245	-0.01072	574.86	-0.00429	577.99	-0.00404
703.882	0.00029	672.067	0.000932	672.067	-0.000579444	680.447	0.0012	683.24	0.000733		556.182	-0.0152	575.977	-0.00758	564.804	-0.01054	575.031	-0.00425	578.212	-0.00398
704.441	0.000493	672.625	0.00104	672.625	-0.000751111	681.005	0.000828667	683.799	0.000529		556.396	-0.01518	576.536	-0.0074	565.362	-0.01036	575.418	-0.00414	578.411	-0.00393
705	0.0006135	673.184	0.000769333	673.184	-0.000715556	681.564	-3.8e-05	684.357	0.000316		556.582	-0.01515	577.094	-0.00722	565.921	-0.01018	575.449	-0.00413	578.77	-0.00383
705.558	0.000882	673.743	0.00051	673.743	-0.000413889	682.123	-0.000304	684.916	0.0001665		556.955	-0.01511	577.653	-0.00704	566.48	-0.01001	575.867	-0.00402	578.832	-0.00381
706.117	0.000351	674.301	0.000900667	674.301	-0.000518333	682.681	-0.000270667	685.475	0.0006455		556.983	-0.0151	578.212	-0.00687	567.038	-0.00983	575.977	-0.004	579.252	-0.0037
706.676	0.0001025	674.86	0.00191	674.86	-0.000353889	683.24	-0.000666	686.033	0.00117		557.383	-0.01505	578.77	-0.00669	567.597	-0.00965	576.286	-0.00391	579.329	-0.00368
707.234	8.5e-05	675.419	0.00285	675.419	-5.61111e-05	683.799	-0.00121	686.592	0.00155		557.783	-0.015	579.329	-0.00652	568.156	-0.00947	576.536	-0.00385	579.673	-0.00359
707.793	0.000432	675.977	0.00334	675.977	0.000283889	684.357	-0.00172	687.15	0.00167		558.072	-0.01497	579.888	-0.00635	568.714	-0.00929	576.704	-0.00381	579.888	-0.00353
708.352	0.0005285	676.536	0.00277	676.536	-1.16667e-05	684.916	-0.00174	687.709	0.00111		558.183	-0.01495	580.446	-0.00618	569.273	-0.00911	577.094	-0.00371	580.094	-0.00348
708.91	0.000582	677.095	0.0019	677.095	-0.000474444	685.475	-0.00101	688.268	0.0008515		558.584	-0.0149	580.563	-0.00615	569.832	-0.00893	577.122	-0.0037	580.446	-0.00338
709.469	0.000932	677.653	0.00112	677.653	-0.000745	686.033	2.8e-05	688.827	0.0008805		558.63	-0.01489	580.983	-0.00603	570.39	-0.00875	577.54	-0.0036	580.515	-0.00337
710.028	0.00108	678.212	0.000947333	678.212	-0.000507222	686.592	0.00106	689.385	0.000733		558.984	-0.01484	581.005	-0.00602	570.949	-0.00858	577.653	-0.00357	580.936	-0.00326
710.586	0.000442	678.771	0.000371333	678.771	-0.000530556	687.15	0.00145	689.944	0.0002795		559.189	-0.01482	581.404	-0.0059	571.508	-0.0084	577.958	-0.0035	581.005	-0.00324
711.145	0.000458	679.329	0.000406667	679.329	-0.000371111	687.709	0.0013	690.503	-0.000175		559.384	-0.01479	581.563	-0.00586	572.066	-0.00822	578.212	-0.00343	581.357	-0.00315
711.704	0.000334	679.888	0.000818	679.888	0.000357222	688.268	0.000822	691.061	-0.0006665		559.748	-0.01474	581.824	-0.00578	572.625	-0.00805	578.376	-0.00339	581.563	-0.0031
712.262	0.000416	680.447	0.00148	680.447	0.000538889	688.827	6.26667e-05	691.62	-0.000762		559.785	-0.01473	582.122	-0.00569	573.184	-0.00787	578.77	-0.0033	581.778	-0.00305
712.821	0.0007115	681.005	0.00186	681.005	0.000343889	689.385	-0.000299333	692.178	-0.0001115		560.185	-0.01468	582.244	-0.00566	573.742	-0.0077	578.794	-0.0033	582.122	-0.00296
713.38	0.0005455	681.564	0.00179	681.564	0.000424444	689.944	-0.00117	692.737	0.00106		560.306	-0.01466	582.665	-0.00554	574.301	-0.00753	579.212	-0.0032	582.199	-0.00294
713.938	0.000426	682.123	0.00157	682.123	0.000585	690.503	-0.00124	693.296	0.00186		560.585	-0.01462	582.681	-0.00553	574.86	-0.00736	579.329	-0.00317	582.62	-0.00284
714.497	0.000175	682.681	0.00158	682.681	0.000529444	691.061	-0.000384	693.855	0.00208		560.865	-0.01458	583.085	-0.00542	575.418	-0.00719	579.63	-0.0031	582.681	-0.00283
715.056	0.000551	683.24	0.00163	683.24	-5.66667e-05	691.62	0.000247333	694.413	0.00163		560.986	-0.01456	583.24	-0.00538	575.977	-0.00703	579.888	-0.00304	583.04	-0.00274
715.614	0.0002865	683.799	0.00179	683.799	-0.000216667	692.178	0.00021	694.972	0.0005905		561.386	-0.0145	583.505	-0.0053	576.536	-0.00686	580.048	-0.00301	583.24	-0.0027
716.173	-1.25e-05	684.357	0.00224	684.357	-0.000182222	692.737	0.000172	695.53	6.25e-05		561.424	-0.0145	583.798	-0.00522	577.094	-0.0067	580.446	-0.00292	583.461	-0.00264
716.732	-5.1e-05	684.916	0.00238	684.916	-0.000465	693.296	0.000400667	696.089	0.000264		561.786	-0.01444	583.926	-0.00519	577.653	-0.00654	580.467	-0.00292	583.798	-0.00257
717.29	0.000366	685.475	0.0023	685.475	-0.000799444	693.855	0.000778667	696.648	0.0007685		561.982	-0.01441	584.346	-0.00507	578.212	-0.00638	580.885	-0.00283	583.882	-0.00255
717.849	0.0009775	686.033	0.00197	686.033	-0.000678889	694.413	0.000604	697.206	0.001		562.187	-0.01438	584.357	-0.00507	578.77	-0.00623	581.005	-0.0028	584.303	-0.00245
718.408	0.0007195	686.592	0.00237	686.592	-0.000450556	694.972	-0.000349333	697.765	0.000678		562.541	-0.01432	584.766	-0.00496	579.329	-0.00607	581.303	-0.00274	584.357	-0.00244
718.966	0.0008445	687.15	0.00226	687.15	8.94444e-05	695.53	-0.00104	698.324	0.0008305		562.587	-0.01432	584.915	-0.00492	579.722	-0.00597	581.563	-0.00268	584.724	-0.00236
719.525	0.000491	687.709	0.0017	687.709	0.000641111	696.089	-0.00141	698.882	0.00112		562.987	-0.01425	585.187	-0.00484	579.888	-0.00592	581.721	-0.00265	584.915	-0.00232
720.084	0.000674	688.268	0.00124	688.268	0.00113	696.648	-0.00107	699.441	0.0012		563.1	-0.01424	585.474	-0.00477	580.143	-0.00585	582.122	-0.00257	585.145	-0.00227
720.642	0.0007305	688.827	0.000487333	688.827	0.00122	697.206	4.73333e-05	700	0.00135		563.387	-0.01419	585.607	-0.00473	580.446	-0.00577	582.139	-0.00257	585.474	-0.0022
721.201	0.00107	689.385	0.000124	689.385	0.000746667	697.765	0.000752	700.558	0.00119		563.658	-0.01415	586.027	-0.00462	580.563	-0.00574	582.557	-0.00248	585.566	-0.00218
721.76	0.000867	689.944	0.000196	689.944	0.000413333	698.324	0.00094	701.117	0.000783		563.788	-0.01413	586.033	-0.00462	580.983	-0.00563	582.681	-0.00246	585.987	-0.00209
722.318	0.000274	690.503	0.000323333	690.503	0.000415556	698.882	0.000541333	701.676	0.0002		564.217	-0.01406	586.448	-0.00452	581.005	-0.00563	582.975	-0.0024	586.033	-0.00208
722.877	-0.000201	691.061	0.0013	691.061	0.000186111	699.441	0.000524667	702.234	-6.2e-05		564.776	-0.01396	586.591	-0.00448	581.404	-0.00552	583.24	-0.00235	586.407	-0.002
723.436	-0.0001125	691.62	0.00181	691.62	-0.000230556	700	0.00146	702.793	0.00059		565.334	-0.01387	586.868	-0.00441	581.563	-0.00548	583.393	-0.00232	586.591	-0.00196
723.994	0.0006305	692.178	0.00135	692.178	-0.000857778	700.558	0.00177	703.352	0.0018		565.893	-0.01377	587.15	-0.00434	581.824	-0.00542	583.798	-0.00224	586.828	-0.00192
724.553	0.000526	692.737	0.000323333	692.737	-0.000667222	701.117	0.00143	703.91	0.00294		566.452	-0.01368	587.288	-0.0043	582.122	-0.00534	583.811	-0.00224	587.15	-0.00185
725.112	0.00074	693.296	3.6e-05	693.296	-0.00073	701.676	0.00104	704.469	0.00324		567.01	-0.01358	587.708	-0.0042	582.244	-0.00531	584.229	-0.00217	587.249	-0.00183
		693.855	7.26667e-05	693.855	-0.000526111	702.234	0.000204	705.028	0.00254		567.569	-0.01348	587.709	-0.0042	582.665	-0.00521	584.357	-0.00214	587.67	-0.00175
		694.413	0.000576	694.413	-0.000455	702.793	-0.000146	705.586	0.00128		568.128	-0.01338	588.129	-0.0041	582.681	-0.0052	584.648	-0.00209	587.709	-0.00174
		694.972	0.00126	694.972	-0.000289444	703.352	-0.000336	706.145	0.0003255		568.686	-0.01328	588.268	-0.00406	583.085	-0.0051	584.915	-0.00204	588.091	-0.00167
		695.53	0.00177	695.53	-0.00039	703.91	0.000172667	706.704	0.0002895		569.245	-0.01317	588.549	-0.00399	583.24	-0.00507	585.066	-0.00202	588.268	-0.00164
		696.089	0.00165	696.089	-0.000128889	704.469	0.000421333	707.262	0.00107		569.804	-0.01307	588.826	-0.00393	583.505	-0.005	585.474	-0.00195	588.512	-0.00159
		696.648	0.00126	696.648	0.000393333	705.028	-1.93333e-05	707.821	0.00139		570.362	-0.01296	588.969	-0.00389	583.798	-0.00493	585.484	-0.00195	588.826	-0.00153
		697.206	0.00103	697.206	0.00064	705.586	-8.66667e-06	708.38	0.000968		570.921	-0.01286	589.385	-0.0038	583.926	-0.0049	585.902	-0.00188	588.933	-0.00151
		697.765	0.000859333	697.765	0.000247222	706.145	0.000145333	708.938	0.0005495		571.48	-0.01275	589.39	-0.00379	584.346	-0.00481	586.033	-0.00185	589.354	-0.00144
		698.324	0.000973333	698.324	-6.61111e-05	706.704	0.000762	709.497	5.5e-06		572.038	-0.01264	589.81	-0.0037	584.357	-0.0048	586.32	-0.00181	589.385	-0.00143
		698.882	0.001	698.882	-0.000290556	707.262	0.0015	710.056	-0.000345		572.597	-0.01253	589.943	-0.00367	584.766	-0.00471	586.591	-0.00176	589.775	-0.00136
		699.441	0.000586	699.441	-6.61111e-05	707.821	0.00186	710.614	-0.000947		573.156	-0.01242	590.23	-0.0036	584.915	-0.00467	586.738	-0.00174	589.943	-0.00133
		700	0.000336667	700	2.38889e-05	708.38	0.00166	711.173	-0.0014		573.714	-0.01231	590.502	-0.00354	585.187	-0.00461	587.15	-0.00168	590.195	-0.00129
		700.558	-0.000269333	700.558	-3.5e-05	708.938	0.000628667	711.732	-0.000998		574.273	-0.0122	590.651	-0.00351	585.474	-0.00455	587.156	-0.00168	590.502	-0.00124
		701.117	-0.000394	701.117	-0.000337222	709.497	-0.00117	712.29	-0.000438		574.832	-0.01209	591.061	-0.00342	585.607	-0.00452	587.574	-0.00161	590.616	-0.00122
		701.676	-5.06667e-05	701.676	-0.000687778	710.056	-0.00137	712.849	0.0001615		575.39	-0.01198	591.071	-0.00341	586.027	-0.00443	587.709	-0.00159	591.037	-0.00115
		702.234	0.000248	702.234	-0.000942778	710.614	0.000173333	713.408	0.0003065		575.949	-0.01186	591.491	-0.00332	586.033	-0.00443	587.992	-0.00155	591.061	-0.00115
		702.793	0.000173333	702.793	-0.000871111	711.173	0.00187	713.966	-7.4e-05		576.508	-0.01175	591.619	-0.0033	586.448	-0.00434	588.268	-0.00151	591.458	-0.00108
		703.352	3.2e-05	703.352	-0.000663333	711.732	0.00267	714.525	-0.0009965		577.066	-0.01163	591.912	-0.00323	586.591	-0.00431	588.41	-0.00149	591.619	-0.00106
		703.91	-0.000582	703.91	-0.000428333	712.29	0.002	715.084	-0.00216		577.625	-0.01152	592.178	-0.00318	586.868	-0.00425	588.826	-0.00143	591.879	-0.00102
		704.469	-0.000567333	704.469	-0.000547222	712.849	0.00183	715.642	-0.00214		578.184	-0.0114	592.332	-0.00314	587.15	-0.00419	588.829	-0.00143	592.178	-0.000969184
		705.028	-0.000170667	705.028	-0.000537222	713.408	0.0013	716.201	-0.00137		578.742	-0.01129	592.737	-0.00306	587.288	-0.00416	589.247	-0.00138	592.3	-0.000950561
		705.586	0.000463333	705.586	-0.000452778	713.966	0.00109	716.76	-0.0008055		579.301	-0.01117	592.752	-0.00306	587.708	-0.00408	589.385	-0.00136	592.721	-0.000887172
		706.145	0.000754667	706.145	-0.000278889	714.525	0.0013	717.318	-0.0001795		579.86	-0.01105	593.173	-0.00297	587.709	-0.00408	589.665	-0.00132	592.737	-0.000884789
		706.704	0.00119	706.704	0.000362778	715.084	0.00109	717.877	0.0005065		580.418	-0.01093	593.295	-0.00295	588.129	-0.00399	589.943	-0.00129	593.142	-0.000825273
		707.262	0.00189	707.262	0.000600556	715.642	0.000677333	718.436	0.00115		580.977	-0.01082	593.593	-0.00289	588.268	-0.00397	590.083	-0.00127	593.295	-0.000803031
		707.821	0.00148	707.821	0.000785	716.201	-2.26667e-05	718.994	0.00126		581.536	-0.0107	593.854	-0.00283	588.549	-0.00391	590.501	-0.00122	593.563	-0.000764847
		708.38	0.000982	708.38	0.000152222	716.76	0.000481333	719.553	0.00109		582.094	-0.01058	594.013	-0.0028	588.826	-0.00386	590.502	-0.00122	593.854	-0.000723846
		708.938	0.000346	708.938	-0.000653889	717.318	0.00159	720.112	0.00111		582.653	-0.01046	594.413	-0.00273	588.969	-0.00383	590.919	-0.00116	593.983	-0.000705879
		709.497	-0.000358	709.497	-0.00114	717.877	0.00168	720.67	0.0007735		583.212	-0.01034	594.434	-0.00272	589.385	-0.00375	591.061	-0.00115	594.404	-0.000648352
		710.056	0.000625333	710.056	-0.000816111	718.436	0.00148				583.77	-0.01022	594.854	-0.00264	589.39	-0.00375	591.337	-0.00112	594.413	-0.000647221
		710.614	0.00141	710.614	-9.5e-05	718.994	0.00144				584.329	-0.0101	594.971	-0.00262	589.81	-0.00367	591.619	-0.00108	594.825	-0.000592248
		711.173	0.00182	711.173	0.000596667	719.553	0.00163				584.888	-0.00999	595.274	-0.00256	589.943	-0.00365	591.755	-0.00107	594.971	-0.00057309
		711.732	0.00158	711.732	0.000523333	720.112	0.00116				585.446	-0.00987	595.53	-0.00252	590.23	-0.0036	592.173	-0.00102	595.246	-0.000537549
		712.29	0.00111	712.29	0.000374444						586.005	-0.00975	595.695	-0.00249	590.502	-0.00355	592.178	-0.00102	595.53	-0.000501437
		712.849	0.000945333	712.849	-0.00042						586.563	-0.00963	596.089	-0.00241	590.651	-0.00352	592.591	-0.00097554	595.667	-0.000484237
		713.408	0.00126	713.408	-0.000838333						587.122	-0.00951	596.115	-0.00241	591.061	-0.00345	592.737	-0.000960133	596.088	-0.000432294
		713.966	0.000754	713.966	-0.000285556						587.681	-0.00939	596.535	-0.00234	591.071	-0.00345	593.01	-0.000931674	596.089	-0.000432193
		714.525	0.000208667	714.525	0.000376667						588.24	-0.00927	596.647	-0.00232	591.491	-0.00338	593.295	-0.000902446	596.509	-0.000381699
		715.084	0.000251333	715.084	0.000832778						588.798	-0.00916	596.956	-0.00226	591.619	-0.00336	593.428	-0.000889139	596.647	-0.000365337
		715.642	0.00124	715.642	0.000615						589.357	-0.00904	597.206	-0.00222	591.912	-0.00331	593.846	-0.00084791	596.93	-0.000332434
		716.201	0.00251	716.201	2.38889e-05						589.915	-0.00892	597.376	-0.00219	592.178	-0.00326	593.854	-0.000847095	597.206	-0.000300788
		716.76	0.00272	716.76	-0.000573889						590.474	-0.0088	597.765	-0.00212	592.332	-0.00324	594.264	-0.000807963	597.351	-0.000284478
		717.318	0.00221	717.318	-0.00109						591.033	-0.00869	597.796	-0.00212	592.737	-0.00317	594.413	-0.000794041	597.765	-0.000238546
		717.877	0.000804	717.877	-0.000904444						591.591	-0.00857	598.217	-0.00205	592.752	-0.00317	594.682	-0.000769274	597.771	-0.000237811
		718.436	0.000554	718.436	-0.000841667						592.15	-0.00845	598.323	-0.00203	593.173	-0.00311	594.971	-0.000743209	598.192	-0.000192413
		718.994	0.00184	718.994	-0.000729444						592.709	-0.00834	598.637	-0.00198	593.295	-0.00309	595.1	-0.000731819	598.323	-0.000178529
		719.553	0.00308	719.553	-0.000847778						593.268	-0.00822	598.882	-0.00194	593.593	-0.00304	595.518	-0.000695573	598.613	-0.000148263
		720.112	0.00352	720.112	-0.000872778						593.826	-0.00811	599.057	-0.00192	593.854	-0.003	595.53	-0.000694558	598.882	-0.000120708
											594.385	-0.00799	599.441	-0.00186	594.013	-0.00298	595.936	-0.000660511	599.034	-0.000105339
											594.943	-0.00788	599.478	-0.00185	594.413	-0.00292	596.089	-0.000648012	599.441	-6.50154e-05
											596.061	-0.00765	599.898	-0.00179	594.434	-0.00292	596.354	-0.000626609	599.455	-6.36211e-05
											596.619	-0.00754	599.999	-0.00177	594.854	-0.00286	596.647	-0.000603528	599.876	-2.3087e-05
											597.178	-0.00743	600.318	-0.00172	594.971	-0.00284	596.772	-0.000593841	599.999	-1.141e-05
											597.737	-0.00731	600.558	-0.00169	595.274	-0.0028	597.19	-0.000562184	600.297	1.62846e-05
											598.295	-0.0072	600.739	-0.00166	595.53	-0.00276	597.206	-0.000561024	600.558	4.0149e-05
											598.854	-0.00709	601.117	-0.00161	595.695	-0.00274	597.609	-0.000531613	600.718	5.45152e-05
											599.413	-0.00698	601.159	-0.0016	596.089	-0.00269	597.765	-0.000520472	601.139	9.16267e-05
											599.971	-0.00688	601.579	-0.00154	596.115	-0.00269	598.027	-0.000502102	601.559	0.000127641
											600.53	-0.00677	601.675	-0.00153	596.535	-0.00263	598.323	-0.00048179	601.675	0.000137369
											601.089	-0.00666	602	-0.00149	596.647	-0.00262	598.445	-0.000473628	601.98	0.000162579
											601.647	-0.00655	602.234	-0.00146	597.206	-0.00255	598.863	-0.000446165	602.234	0.00018313
											602.206	-0.00645	602.42	-0.00143	597.765	-0.00248	598.882	-0.000444934	602.401	0.000196464
											602.765	-0.00634	602.793	-0.00138	598.323	-0.00242	599.281	-0.00041969	602.793	0.000227059
											603.323	-0.00624	602.84	-0.00138	598.882	-0.00236	599.441	-0.000409832	602.822	0.000229317
											603.882	-0.00614	603.261	-0.00132	599.441	-0.0023	599.699	-0.000394178	603.243	0.00026116
											604.441	-0.00604	603.351	-0.00131	599.999	-0.00224	599.999	-0.000376434	603.351	0.000269197
											604.999	-0.00593	603.681	-0.00127	600.558	-0.00218	600.558	-0.000344689	603.664	0.000292015
											605.558	-0.00583	603.91	-0.00124	601.117	-0.00213	601.117	-0.000314527	603.91	0.000309612
											606.117	-0.00573	604.101	-0.00122	601.675	-0.00208	601.675	-0.000285905	604.085	0.000321903
											606.675	-0.00563	604.469	-0.00117	602.234	-0.00203	602.234	-0.000258757	604.469	0.000348338
											607.234	-0.00554	604.522	-0.00117	602.793	-0.00198	602.793	-0.000233035	604.506	0.000350845
											607.793	-0.00544	604.942	-0.00112	603.351	-0.00193	603.351	-0.000208689	604.926	0.000378865
											608.351	-0.00534	605.027	-0.00111	603.91	-0.00189	603.91	-0.000185658	605.027	0.000385441
											608.91	-0.00525	605.362	-0.00107	604.469	-0.00184	604.469	-0.0001639	605.347	0.000405982
											610.027	-0.00506	605.586	-0.00105	605.027	-0.0018	605.027	-0.000143357	605.586	0.000420957
											610.586	-0.00497	605.783	-0.00102	605.586	-0.00176	605.586	-0.000123987	605.768	0.000432218
											611.145	-0.00488	606.145	-0.00098424	606.145	-0.00173	606.145	-0.000105732	606.145	0.000454955
											611.703	-0.00479	606.703	-0.000924896	606.703	-0.00169	606.703	-8.85609e-05	606.703	0.000487452
											612.262	-0.0047	607.262	-0.000867406	607.262	-0.00166	607.262	-7.24103e-05	607.262	0.000518533
											612.821	-0.00461	607.821	-0.000811786	607.821	-0.00162	607.821	-5.72504e-05	607.821	0.000548216
											613.379	-0.00452	608.379	-0.000757966	608.379	-0.00159	608.379	-4.30294e-05	608.379	0.000576566
											613.938	-0.00444	608.938	-0.000705928	608.938	-0.00156	608.938	-2.97106e-05	608.938	0.000603619
											614.497	-0.00435	609.497	-0.000655615	609.497	-0.00153	609.497	-1.72485e-05	609.497	0.000629429
											615.055	-0.00427	610.055	-0.000606999	610.055	-0.0015	610.055	-5.60588e-06	610.055	0.000654036
											615.614	-0.00418	610.614	-0.00056005	610.614	-0.00148	610.614	5.25351e-06	610.614	0.000677481
											616.173	-0.0041	611.173	-0.000514712	611.173	-0.00145	611.173	1.53706e-05	611.173	0.000699815
											616.731	-0.00402	611.731	-0.000470964	611.731	-0.00143	611.731	2.47777e-05	611.731	0.000721072
											617.29	-0.00394	612.29	-0.000428751	612.29	-0.00141	612.29	3.35127e-05	612.29	0.0007413
											617.849	-0.00386	612.849	-0.000388043	612.849	-0.00138	612.849	4.16072e-05	612.849	0.000760536
											618.407	-0.00378	613.407	-0.00034881	613.407	-0.00136	613.407	4.90921e-05	613.407	0.000778817
											618.966	-0.00371	613.966	-0.000310999	613.966	-0.00134	613.966	5.60013e-05	613.966	0.000796187
											619.524	-0.00363	614.524	-0.000274587	614.524	-0.00133	614.524	6.23619e-05	614.524	0.000812676
											620.083	-0.00355	615.083	-0.000239517	615.083	-0.00131	615.083	6.82061e-05	615.083	0.000828331
											620.642	-0.00348	615.642	-0.000205783	615.642	-0.00129	615.642	7.35563e-05	615.642	0.000843172
											621.201	-0.00341	616.201	-0.000173314	616.201	-0.00127	616.201	7.84447e-05	616.759	0.000870586
											621.759	-0.00334	616.759	-0.000142101	616.759	-0.00126	616.759	8.28922e-05	617.318	0.000883218
											622.318	-0.00326	617.318	-0.000112093	617.318	-0.00124	617.318	8.69257e-05	617.876	0.000895174
											622.876	-0.0032	617.876	-8.32647e-05	617.876	-0.00123	617.876	9.0567e-05	618.435	0.000906488
											623.435	-0.00313	618.435	-5.55708e-05	618.435	-0.00122	618.435	9.38397e-05	618.994	0.000917186
											623.994	-0.00306	618.994	-2.89872e-05	618.994	-0.00121	618.994	9.6764e-05	619.553	0.000927299
											624.553	-0.00299	619.553	-3.47058e-06	619.553	-0.00119	619.553	9.93612e-05	620.111	0.000936854
											625.111	-0.00293	620.111	2.10075e-05	620.111	-0.00118	620.111	0.00010165	620.67	0.000945874
											625.67	-0.00286	620.67	4.44757e-05	620.67	-0.00117	620.67	0.000103649	621.229	0.000954389
											626.229	-0.0028	621.229	6.69744e-05	621.229	-0.00116	621.229	0.000105377	621.787	0.000962419
											626.787	-0.00273	621.787	8.85273e-05	621.787	-0.00115	621.787	0.000106849	622.346	0.000969992
											627.346	-0.00267	622.346	0.000109173	622.346	-0.00114	622.346	0.000108082	622.904	0.000977128
											627.904	-0.00261	622.904	0.000128938	622.904	-0.00114	622.904	0.000109091	623.463	0.000983849
											628.463	-0.00255	623.463	0.000147849	623.463	-0.00113	623.463	0.000109891	624.022	0.000990177
											629.022	-0.00249	624.022	0.000165941	624.022	-0.00112	624.022	0.000110494	624.58	0.000996131
											629.58	-0.00243	624.58	0.000183237	624.58	-0.00111	624.58	0.000110915	625.139	0.001
											630.139	-0.00238	625.139	0.000199773	625.139	-0.00111	625.139	0.000111166	625.698	0.00101
											630.698	-0.00232	625.698	0.000215566	625.698	-0.0011	625.698	0.000111257	626.256	0.00101
											631.256	-0.00227	626.256	0.00023065	626.256	-0.00109	626.256	0.000111201	626.815	0.00102
											631.815	-0.00221	626.815	0.000245046	626.815	-0.00109	626.815	0.000111007	627.374	0.00102
											632.374	-0.00216	627.374	0.000258784	627.374	-0.00108	627.374	0.000110686	627.932	0.00103
											632.932	-0.00211	627.932	0.000271885	627.932	-0.00108	627.932	0.000110246	628.491	0.00103
											633.491	-0.00205	628.491	0.000284376	628.491	-0.00107	628.491	0.000109697	629.05	0.00103
											634.05	-0.002	629.05	0.000296277	629.05	-0.00107	629.05	0.000109047	629.608	0.00104
											634.608	-0.00195	629.608	0.000307615	629.608	-0.00107	629.608	0.000108304	630.167	0.00104
											635.167	-0.0019	630.167	0.000318409	630.167	-0.00106	630.167	0.000107474	630.726	0.00104
											635.726	-0.00186	630.726	0.00032868	630.726	-0.00106	630.726	0.000106566	631.284	0.00104
											636.284	-0.00181	631.284	0.000338452	631.284	-0.00106	631.284	0.000105585	631.843	0.00105
											636.843	-0.00176	631.843	0.000347742	631.843	-0.00105	631.843	0.000104537	632.402	0.00105
											637.402	-0.00172	632.402	0.000356573	632.402	-0.00105	632.402	0.000103428	632.96	0.00105
											637.96	-0.00167	632.96	0.000364961	632.96	-0.00105	632.96	0.000102264	633.519	0.00105
											638.519	-0.00163	633.519	0.000372925	633.519	-0.00104	633.519	0.00010105	634.078	0.00106
											639.078	-0.00159	634.078	0.000380485	634.078	-0.00104	634.078	9.97892e-05	634.636	0.00106
											639.636	-0.00155	634.636	0.000387656	634.636	-0.00104	634.636	9.84874e-05	635.195	0.00106
											640.195	-0.0015	635.195	0.000394455	635.195	-0.00104	635.195	9.71484e-05	635.754	0.00106
											640.754	-0.00146	635.754	0.000400898	635.754	-0.00104	635.754	9.57762e-05	636.312	0.00106
											641.312	-0.00143	636.312	0.000407003	636.312	-0.00103	636.312	9.43739e-05	636.871	0.00106
											641.871	-0.00139	636.871	0.000412782	636.871	-0.00103	636.871	9.29454e-05	637.43	0.00107
											642.43	-0.00135	637.43	0.000418251	637.43	-0.00103	637.43	9.14933e-05	637.988	0.00107
											642.988	-0.00131	637.988	0.000423423	637.988	-0.00103	637.988	9.0021e-05	638.547	0.00107
											643.547	-0.00127	638.547	0.000428314	638.547	-0.00103	638.547	8.85307e-05	639.106	0.00107
											644.106	-0.00124	639.106	0.000432935	639.106	-0.00103	639.106	8.70251e-05	639.664	0.00107
											644.664	-0.0012	639.664	0.000437299	639.664	-0.00103	639.664	8.55068e-05	640.223	0.00107
											645.223	-0.00117	640.223	0.000441418	640.223	-0.00102	640.223	8.39775e-05	640.782	0.00107
											645.782	-0.00114	640.782	0.000445303	640.782	-0.00102	640.782	8.24397e-05	641.34	0.00107
											646.34	-0.0011	641.34	0.000448966	641.34	-0.00102	641.34	8.08947e-05	641.899	0.00107
											646.899	-0.00107	641.899	0.000452418	641.899	-0.00102	641.899	7.93448e-05	642.458	0.00107
											647.458	-0.00104	642.458	0.000455669	642.458	-0.00102	642.458	7.7791e-05	643.016	0.00107
											648.016	-0.00101	643.016	0.000458728	643.016	-0.00102	643.016	7.6235e-05	643.575	0.00107
											648.575	-0.000979526	643.575	0.000461606	643.575	-0.00102	643.575	7.46783e-05	644.134	0.00108
											649.134	-0.000950134	644.134	0.000464311	644.134	-0.00102	644.134	7.31222e-05	644.692	0.00108
											649.692	-0.000921385	644.692	0.000466852	644.692	-0.00102	644.692	7.15675e-05	645.251	0.00108
											650.251	-0.000893274	645.251	0.000469238	645.251	-0.00102	645.251	7.00153e-05	645.81	0.00108
											650.81	-0.000865796	645.81	0.000471476	645.81	-0.00102	645.81	6.84671e-05	646.368	0.00108
											651.368	-0.00083893	646.368	0.000473574	646.368	-0.00102	646.368	6.6923e-05	646.927	0.00108
											651.927	-0.000812678	646.927	0.000475539	646.927	-0.00102	646.927	6.53846e-05	647.486	0.00108
											652.486	-0.000787019	647.486	0.000477379	647.486	-0.00102	647.486	6.38518e-05	648.044	0.00108
											653.044	-0.000761949	648.044	0.000479101	648.044	-0.00102	648.044	6.23258e-05	648.603	0.00108
											653.603	-0.000737462	648.603	0.000480709	648.603	-0.00101	648.603	6.08074e-05	649.162	0.00108
											654.162	-0.000713539	649.162	0.000482212	649.162	-0.00101	649.162	5.92966e-05	649.72	0.00108
											654.72	-0.00069018	649.72	0.000483614	649.72	-0.00101	649.72	5.77944e-05	650.279	0.00108
											655.279	-0.000667367	650.279	0.000484921	650.279	-0.00101	650.279	5.63008e-05	650.837	0.00108
											655.837	-0.000645098	650.837	0.000486138	650.837	-0.00101	650.837	5.48167e-05	651.396	0.00108
											656.396	-0.000623355	651.396	0.000487271	651.396	-0.00101	651.396	5.33419e-05	651.955	0.00108
											656.955	-0.000602138	651.955	0.000488324	651.955	-0.00101	651.955	5.18774e-05	652.514	0.00108
											657.514	-0.000581428	652.514	0.000489302	652.514	-0.00101	652.514	5.04229e-05	653.072	0.00108
											658.072	-0.000561221	653.072	0.000490209	653.072	-0.00101	653.072	4.89789e-05	653.631	0.00108
											658.631	-0.000541508	653.631	0.000491049	653.631	-0.00101	653.631	4.75457e-05	654.189	0.00108
											659.189	-0.000522282	654.189	0.000491826	654.189	-0.00101	654.189	4.61237e-05	654.748	0.00108
											659.748	-0.000503528	654.748	0.000492545	654.748	-0.00101	654.748	4.47125e-05	655.307	0.00108
											660.307	-0.00048524	655.307	0.000493208	655.307	-0.00101	655.307	4.33127e-05	655.865	0.00108
											660.865	-0.000467412	655.865	0.000493818	655.865	-0.00101	655.865	4.19246e-05	656.424	0.00108
											661.424	-0.00045003	656.424	0.00049438	656.424	-0.00101	656.424	4.05478e-05	656.983	0.00108
											661.983	-0.00043309	656.983	0.000494896	656.983	-0.00101	656.983	3.91829e-05	657.542	0.00108
											662.542	-0.000416578	657.542	0.000495369	657.542	-0.00101	657.542	3.78295e-05	658.1	0.00108
											663.1	-0.000400488	658.1	0.000495802	658.1	-0.00101	658.1	3.64879e-05	658.659	0.00108
											663.659	-0.000384816	658.659	0.000496196	658.659	-0.00101	658.659	3.51584e-05	659.217	0.00108
											664.217	-0.000369546	659.217	0.000496556	659.217	-0.00101	659.217	3.38405e-05	659.776	0.00108
											664.776	-0.000354676	659.776	0.000496883	659.776	-0.00101	659.776	3.25348e-05	660.335	0.00108
											665.335	-0.000340192	660.335	0.000497178	660.335	-0.00101	660.335	3.12409e-05	660.893	0.00108
											665.893	-0.000326091	660.893	0.000497445	660.893	-0.00101	660.893	2.99591e-05	661.452	0.00108
											666.452	-0.000312362	661.452	0.000497686	661.452	-0.00101	661.452	2.8689e-05	662.011	0.00108
											667.011	-0.000298999	662.011	0.000497901	662.011	-0.00101	662.011	2.74311e-05	662.569	0.00108
											667.569	-0.00028599	662.569	0.000498093	662.569	-0.00101	662.569	2.61846e-05	663.128	0.00108
											668.128	-0.000273334	663.128	0.000498263	663.128	-0.00101	663.128	2.49505e-05	663.687	0.00108
											668.687	-0.000261018	663.687	0.000498413	663.687	-0.00101	663.687	2.37281e-05	664.245	0.00108
											669.245	-0.000249039	664.245	0.000498545	664.245	-0.00101	664.245	2.25177e-05	664.804	0.00108
											669.804	-0.000237385	664.804	0.000498659	664.804	-0.00101	664.804	2.13188e-05	665.363	0.00108
											670.363	-0.000226051	665.363	0.000498757	665.363	-0.00101	665.363	2.01317e-05	665.921	0.00108
											670.921	-0.000215031	665.921	0.00049884	665.921	-0.00101	665.921	1.89565e-05	666.48	0.00108
											671.48	-0.000204315	666.48	0.00049891	666.48	-0.00101	666.48	1.77927e-05	667.039	0.00108
											672.039	-0.0001939	667.039	0.000498967	667.039	-0.00101	667.039	1.66407e-05	667.597	0.00108
											672.597	-0.000183775	667.597	0.000499013	667.597	-0.00101	667.597	1.55e-05	668.156	0.00108
											673.156	-0.000173935	668.156	0.000499047	668.156	-0.00101	668.156	1.43707e-05	668.715	0.00108
											673.715	-0.000164374	668.715	0.000499072	668.715	-0.00101	668.715	1.32531e-05	669.273	0.00108
											674.273	-0.000155085	669.273	0.000499088	669.273	-0.00101	669.273	1.21465e-05	669.832	0.00108
											674.832	-0.000146062	669.832	0.000499096	669.832	-0.00101	669.832	1.10514e-05	670.391	0.00108
											675.391	-0.000137297	670.391	0.000499096	670.391	-0.00101	670.391	9.96728e-06	670.949	0.00108
											675.949	-0.000128786	670.949	0.000499089	670.949	-0.00101	670.949	8.89445e-06	671.508	0.00108
											676.508	-0.00012052	671.508	0.000499076	671.508	-0.00101	671.508	7.83226e-06	672.067	0.00108
											677.067	-0.000112497	672.067	0.000499057	672.067	-0.00101	672.067	6.7814e-06	672.625	0.00108
											677.625	-0.000104707	672.625	0.000499033	672.625	-0.00101	672.625	5.74122e-06	673.184	0.00108
											678.184	-9.71487e-05	673.184	0.000499004	673.184	-0.00101	673.184	4.71203e-06	673.743	0.00108
											678.743	-8.98121e-05	673.743	0.000498972	673.743	-0.00101	673.743	3.69337e-06	674.301	0.00108
											679.301	-8.26947e-05	674.301	0.000498935	674.301	-0.00101	674.301	2.68552e-06	674.86	0.00108
											679.86	-7.57884e-05	674.86	0.000498896	674.86	-0.00101	674.86	1.68806e-06	675.419	0.00108
											680.419	-6.90893e-05	675.419	0.000498853	675.419	-0.00101	675.419	7.01071e-07	675.977	0.00108
											680.977	-6.25931e-05	675.977	0.000498808	675.977	-0.00101	675.977	-2.75343e-07	676.536	0.00108
											681.536	-5.62924e-05	676.536	0.00049876	676.536	-0.00101	676.536	-1.24161e-06	677.095	0.00108
											682.095	-5.01843e-05	677.095	0.000498711	677.095	-0.00101	677.095	-2.19748e-06	677.653	0.00108
											682.653	-4.42617e-05	677.653	0.000498659	677.653	-0.00101	677.653	-3.14336e-06	678.212	0.00108
											683.212	-3.85209e-05	678.212	0.000498607	678.212	-0.00101	678.212	-4.07917e-06	678.771	0.00108
											683.771	-3.29579e-05	678.771	0.000498553	678.771	-0.00101	678.771	-5.00482e-06	679.329	0.00108
											684.329	-2.75662e-05	679.329	0.000498498	679.329	-0.00101	679.329	-5.92072e-06	679.888	0.00108
											684.888	-2.23431e-05	679.888	0.000498443	679.888	-0.00101	679.888	-6.82664e-06	680.447	0.00108
											685.447	-1.72813e-05	680.447	0.000498387	680.447	-0.00101	680.447	-7.72312e-06	681.005	0.00108
											686.005	-1.23809e-05	681.005	0.00049833	681.005	-0.00101	681.005	-8.60947e-06	681.564	0.00108
											686.564	-7.63246e-06	681.564	0.000498273	681.564	-0.00101	681.564	-9.4867e-06	682.123	0.00108
											687.123	-3.0359e-06	682.123	0.000498216	682.123	-0.00101	682.123	-1.03541e-05	682.681	0.00108
											687.681	1.41534e-06	682.681	0.000498159	682.681	-0.00101	682.681	-1.12123e-05	683.24	0.00108
											688.24	5.72372e-06	683.24	0.000498102	683.24	-0.00101	683.24	-1.20609e-05	683.799	0.00108
											688.799	9.89471e-06	683.799	0.000498046	683.799	-0.00101	683.799	-1.29004e-05	684.357	0.00108
											689.357	1.39307e-05	684.357	0.000497989	684.357	-0.00101	684.357	-1.37306e-05	684.916	0.00108
											689.916	1.78368e-05	684.916	0.000497933	684.916	-0.00101	684.916	-1.45519e-05	685.475	0.00108
											690.475	2.16161e-05	685.475	0.000497878	685.475	-0.00101	685.475	-1.53641e-05	686.033	0.00108
											691.033	2.52716e-05	686.033	0.000497823	686.033	-0.00101	686.033	-1.61672e-05	686.592	0.00108
											691.592	2.88079e-05	686.592	0.000497769	686.592	-0.00101	686.592	-1.69616e-05	687.15	0.00108
											692.15	3.22273e-05	687.15	0.000497715	687.15	-0.00101	687.15	-1.77471e-05	687.709	0.00108
											692.709	3.55344e-05	687.709	0.000497662	687.709	-0.00101	687.709	-1.8524e-05	688.268	0.00108
											693.268	3.87319e-05	688.268	0.00049761	688.268	-0.00101	688.268	-1.92922e-05	688.827	0.00108
											693.827	4.18223e-05	688.827	0.000497558	688.827	-0.00101	688.827	-2.00518e-05	689.385	0.00108
											694.385	4.481e-05	689.385	0.000497508	689.385	-0.00101	689.385	-2.0803e-05	689.944	0.00108
											694.944	4.76968e-05	689.944	0.000497458	689.944	-0.00101	689.944	-2.15457e-05	690.503	0.00108
											695.503	5.04874e-05	690.503	0.000497409	690.503	-0.00101	690.503	-2.22803e-05	691.061	0.00108
											696.061	5.31825e-05	691.061	0.000497361	691.061	-0.00101	691.061	-2.30064e-05	691.62	0.00108
											696.62	5.57866e-05	691.62	0.000497314	691.62	-0.00101	691.62	-2.37244e-05	692.178	0.00108
											697.178	5.83014e-05	692.178	0.000497268	692.178	-0.00101	692.178	-2.44342e-05	692.737	0.00108
											697.737	6.07304e-05	692.737	0.000497222	692.737	-0.00101	692.737	-2.51361e-05	693.296	0.00108
											698.296	6.30756e-05	693.296	0.000497178	693.296	-0.00101	693.296	-2.58299e-05	693.855	0.00108
											698.855	6.53402e-05	693.855	0.000497135	693.855	-0.00101	693.855	-2.6516e-05	694.413	0.00108
											699.413	6.75259e-05	694.413	0.000497092	694.413	-0.00101	694.413	-2.71941e-05	694.972	0.00108
											699.972	6.9636e-05	694.972	0.000497051	694.972	-0.00101	694.972	-2.78646e-05	695.53	0.00108
											700.53	7.16723e-05	695.53	0.00049701	695.53	-0.00101	695.53	-2.85275e-05	696.089	0.00108
											701.089	7.36369e-05	696.089	0.00049697	696.089	-0.00101	696.089	-2.91826e-05	696.648	0.00108
											701.648	7.55328e-05	696.648	0.000496932	696.648	-0.00101	696.648	-2.98303e-05	697.206	0.00108
											702.206	7.73613e-05	697.206	0.000496894	697.206	-0.00101	697.206	-3.04705e-05	697.765	0.00108
											702.765	7.91252e-05	697.765	0.000496857	697.765	-0.00101	697.765	-3.11034e-05	698.324	0.00108
											703.324	8.08264e-05	698.324	0.000496821	698.324	-0.00101	698.324	-3.17289e-05	698.882	0.00108
											703.882	8.24665e-05	698.882	0.000496786	698.882	-0.00101	698.882	-3.23471e-05	699.441	0.00108
											704.441	8.4048e-05	699.441	0.000496752	699.441	-0.00101	699.441	-3.29583e-05	700	0.00108
											705	8.55726e-05	700	0.000496718	700	-0.00101	700	-3.35623e-05	700.558	0.00108
											705.558	8.70421e-05	700.558	0.000496686	700.558	-0.00101	700.558	-3.41593e-05	701.117	0.00108
											706.117	8.8458e-05	701.117	0.000496654	701.117	-0.00101	701.117	-3.47493e-05	701.676	0.00108
											706.676	8.98227e-05	701.676	0.000496624	701.676	-0.00101	701.676	-3.53324e-05	702.234	0.00108
											707.234	9.11372e-05	702.234	0.000496594	702.234	-0.00101	702.234	-3.59086e-05	702.793	0.00108
											707.793	9.24037e-05	702.793	0.000496564	702.793	-0.00101	702.793	-3.64781e-05	703.352	0.00108
											708.352	9.36235e-05	703.352	0.000496536	703.352	-0.00101	703.352	-3.70408e-05	703.91	0.00108
											708.91	9.47983e-05	703.91	0.000496508	703.91	-0.00101	703.91	-3.7597e-05	704.469	0.00108
											709.469	9.59296e-05	704.469	0.000496481	704.469	-0.00101	704.469	-3.81466e-05	705.028	0.00108
											710.028	9.70186e-05	705.028	0.000496455	705.028	-0.00101	705.028	-3.86896e-05	705.586	0.00108
											710.586	9.80671e-05	705.586	0.00049643	705.586	-0.00101	705.586	-3.92263e-05	706.145	0.00108
											711.145	9.90761e-05	706.145	0.000496405	706.145	-0.00101	706.145	-3.97564e-05	706.704	0.00108
											711.704	0.000100047	706.704	0.000496381	706.704	-0.00101	706.704	-4.02804e-05	707.262	0.00108
											712.262	0.000100982	707.262	0.000496358	707.262	-0.00101	707.262	-4.0798e-05	707.821	0.00108
											712.821	0.000101881	707.821	0.000496335	707.821	-0.00101	707.821	-4.13095e-05	708.38	0.00108
											713.38	0.000102746	708.38	0.000496313	708.38	-0.00101	708.38	-4.18148e-05	708.938	0.00108
											713.938	0.000103578	708.938	0.000496292	708.938	-0.00101	708.938	-4.23141e-05	709.497	0.00108
											714.497	0.000104378	709.497	0.000496271	709.497	-0.00101	709.497	-4.28073e-05	710.056	0.00108
											715.056	0.000105147	710.056	0.000496251	710.056	-0.00101	710.056	-4.32946e-05	710.614	0.00108
											715.614	0.000105887	710.614	0.000496231	710.614	-0.00101	710.614	-4.37761e-05	711.173	0.00108
											716.173	0.000106598	711.173	0.000496212	711.173	-0.00101	711.173	-4.42516e-05	711.732	0.00108
											716.732	0.000107282	711.732	0.000496194	711.732	-0.00101	711.732	-4.47214e-05	712.29	0.00108
											717.29	0.000107939	712.29	0.000496176	712.29	-0.00101	712.29	-4.51855e-05	712.849	0.00108
											717.849	0.00010857	712.849	0.000496158	712.849	-0.00101	712.849	-4.5644e-05	713.408	0.00108
											718.408	0.000109176	713.408	0.000496142	713.408	-0.00101	713.408	-4.60969e-05	713.966	0.00108
											718.966	0.000109759	713.966	0.000496125	713.966	-0.00101	713.966	-4.65441e-05	714.525	0.00108
											719.525	0.000110319	714.525	0.000496109	714.525	-0.00101	714.525	-4.6986e-05	715.084	0.00108
											720.084	0.000110856	715.084	0.000496094	715.084	-0.00101	715.084	-4.74223e-05	715.642	0.00108
											720.642	0.000111372	715.642	0.000496079	715.642	-0.00101	715.642	-4.78534e-05	716.201	0.00108
											721.201	0.000111868	716.201	0.000496065	716.201	-0.00101	716.201	-4.82791e-05	716.76	0.00108
											721.76	0.000112343	716.76	0.000496051	716.76	-0.00101	716.76	-4.86996e-05	717.318	0.00108
											722.318	0.0001128	717.318	0.000496037	717.318	-0.00101	717.318	-4.91148e-05	717.877	0.00108
											722.877	0.000113238	717.877	0.000496024	717.877	-0.00101	717.877	-4.9525e-05	718.436	0.00108
											723.436	0.000113659	718.436	0.000496011	718.436	-0.00101	718.436	-4.993e-05	718.994	0.00108
											723.994	0.000114062	718.994	0.000495999	718.994	-0.00101	718.994	-5.033e-05	719.553	0.00108
											724.553	0.000114449	719.553	0.000495987	719.553	-0.00101	719.553	-5.0725e-05	720.112	0.00108
											725.112	0.00011482	720.112	0.000495975	720.112	-0.00101	720.112	-5.11151e-05	720.67	0.00108
