# Supplementary material for: Direct time-resolved observation of surface-bound carbon dioxide radical anions on metallic nanocatalysts
Source: Nat Commun. 2023 Nov 6;14:7116. doi: 10.1038/s41467-023-42936-6 (PMC10628153; doi:10.1038/s41467-023-42936-6)
Supplement: Supplementary file 4 — Source Data [file 41467_2023_42936_MOESM4_ESM.zip › Source Data/Figure 3/Figure 3c.xlsx]

## Sheet: Sheet1
Figure 3c
1	0.0095	0.0074
50	0.0143	0.0071
150	0.0089	0.0041
500	0.01	0.0026
900	0.0028	0.0011
