# Supplementary material for: Direct time-resolved observation of surface-bound carbon dioxide radical anions on metallic nanocatalysts
Source: Nat Commun. 2023 Nov 6;14:7116. doi: 10.1038/s41467-023-42936-6 (PMC10628153; doi:10.1038/s41467-023-42936-6)
Supplement: Supplementary file 4 — Source Data [file 41467_2023_42936_MOESM4_ESM.zip › Source Data/Figure 3/Figure 3d.xlsx]

## Sheet: Sheet1
Figure 3d
1	0.0036	-0.0161
50	0.0092	-0.0165
150	0.0076	-0.015
500	0.0075	-0.013
900	0.0063	-0.0129
