# Supplementary material for: Direct time-resolved observation of surface-bound carbon dioxide radical anions on metallic nanocatalysts
Source: Nat Commun. 2023 Nov 6;14:7116. doi: 10.1038/s41467-023-42936-6 (PMC10628153; doi:10.1038/s41467-023-42936-6)
Supplement: Supplementary file 4 — Source Data [file 41467_2023_42936_MOESM4_ESM.zip › Source Data/Figure 4/Figure 4e.xlsx]

## Sheet: Sheet1
Figure 4e
upper exp.												bottom cal.
raw data					fitting data							raw data							bar
4.13052	0.00398	0.00852	0.01953		2.38448	0.000259949	2.38448	-0.00193	2.38448	-0.00782		6.2	1.33202e-08	6.2	6.25291e-20	6.2	183.366		3.6173	0	1.24652	0	1.24248	0
4.12287	0.00229	0.0093	0.0212		2.38703	0.000260476	2.38703	-0.00191	2.38703	-0.00748		6.19174	1.78944e-08	6.19174	9.37004e-20	6.1969	176.717		3.6173	0.01057	1.24652	0.00355	1.24248	0.00121
4.11526	0.00237	0.00871	0.02376		2.38959	0.000261007	2.38797	-0.0019	2.38959	-0.00714		6.18351	2.39852e-08	6.18351	1.40051e-19	6.1938	170.328		3.6173	0	1.24652	0	1.24248	0
4.10767	0.00172	0.00937	0.02231		2.39216	0.00026154	2.38959	-0.00189	2.39216	-0.0068		6.17529	3.20771e-08	6.17529	2.08795e-19	6.19071	164.193		4.57176	0	1.27804	0	1.28206	0
4.10011	0.00155	0.00996	0.02032		2.39473	0.000262077	2.38972	-0.00189	2.39473	-0.00646		6.1671	4.28036e-08	6.1671	3.10494e-19	6.18762	158.308		4.57176	0.00621	1.27804	0.000615709	1.28206	0.00192
4.09258	0.000884	0.00962	0.01645		2.3973	0.000262617	2.39147	-0.00188	2.3973	-0.00612		6.15893	5.69907e-08	6.15893	4.60567e-19	6.18453	152.665		4.57176	0	1.27804	0	1.28206	0
4.08508	0.00258	0.00966	0.01424		2.39989	0.00026316	2.39216	-0.00187	2.39989	-0.00578		6.15078	7.57137e-08	6.15078	6.81466e-19	6.18145	147.26		4.62308	0	1.32712	0	1.44838	0
4.0776	0.00254	0.00857	0.01266		2.40247	0.000263706	2.39321	-0.00186	2.40247	-0.00544		6.14265	1.00368e-07	6.14265	1.00581e-18	6.17837	142.088		4.62308	0.00372	1.32712	0.00033352	1.44838	9.963e-06
4.07015	0.00224	0.00862	0.02168		2.40507	0.000264256	2.39473	-0.00185	2.40507	-0.0051		6.13454	1.32763e-07	6.13454	1.48085e-18	6.17529	137.144		4.62308	0	1.32712	0	1.44838	0
4.06273	0.00223	0.00923	0.03201		2.40767	0.000264809	2.39496	-0.00185	2.40767	-0.00476		6.12646	1.75237e-07	6.12646	2.1749e-18	6.17222	132.423		4.93851	0	1.33234	0	1.47513	0
4.05534	0.0027	0.00873	0.03077		2.41027	0.000265365	2.39671	-0.00184	2.41027	-0.00442		6.11839	2.30804e-07	6.11839	3.18646e-18	6.16914	127.922		4.93851	4.9e-08	1.33234	0.000472911	1.47513	0.000127529
4.04797	0.00175	0.00935	0.02755		2.41288	0.000265925	2.3973	-0.00183	2.41069	-0.00437		6.11035	3.03346e-07	6.11035	4.65718e-18	6.16608	123.635		4.93851	0	1.33234	0	1.47513	0
4.04063	0.00199	0.01057	0.01368		2.4155	0.000266488	2.39846	-0.00182	2.41244	-0.00414		6.10233	3.97848e-07	6.10233	6.79032e-18	6.16301	119.56		5.03832	0	1.33503	0	1.48367	0
4.03332	0.00158	0.0073	0.01514		2.41812	0.000267054	2.39989	-0.00181	2.41288	-0.00408		6.09433	5.20698e-07	6.09433	9.87681e-18	6.15995	115.692		5.03832	0.13615	1.33503	0.000723298	1.48367	1.2399e-05
4.02603	0.00247	0.01023	0.02083		2.42074	0.000267624	2.40021	-0.00181	2.41419	-0.00391		6.08635	6.80066e-07	6.08635	1.43321e-17	6.15689	112.028		5.03832	0	1.33503	0	1.48367	0
4.01877	0.00164	0.00936	0.02556		2.42338	0.000268197	2.40195	-0.0018	2.4155	-0.00374		6.07839	8.86377e-07	6.07839	2.07479e-17	6.15383	108.565		5.18254	0	1.34663	0	1.49249	0
4.01153	0.00201	0.00853	0.02591		2.42602	0.000268773	2.40247	-0.00179	2.41594	-0.00368		6.07045	1.15291e-06	6.07045	2.99653e-17	6.15078	105.301		5.18254	0.03747	1.34663	0.000113622	1.49249	3.8187e-05
4.00432	0.00249	0.00904	0.02101		2.42866	0.000269353	2.4037	-0.00178	2.41768	-0.00346		6.06254	1.49652e-06	6.06254	4.31765e-17	6.14773	102.232		5.18254	0	1.34663	0	1.49249	0
3.99714	0.0017	0.00684	0.01622		2.43131	0.000269937	2.40507	-0.00177	2.41812	-0.0034		6.05464	1.93862e-06	6.05464	6.20681e-17	6.14468	99.3566		5.20869	0	1.39855	0	1.54208	0
3.98998	0.00152	0.00627	0.01393		2.43397	0.000270524	2.40545	-0.00177	2.41943	-0.00323		6.04676	2.50628e-06	6.04676	8.90198e-17	6.14164	96.6726		5.20869	0.05738	1.39855	0.00469	1.54208	0.000256148
3.98285	0.00167	0.00783	0.01074		2.43663	0.000271115	2.4072	-0.00176	2.42074	-0.00306		6.03891	3.23368e-06	6.03891	1.27382e-16	6.13859	94.1783		5.20869	0	1.39855	0	1.54208	0
3.97574	0.000177	0.00943	0.01799		2.4393	0.000271709	2.40767	-0.00175	2.42118	-0.003		6.03107	4.16391e-06	6.03107	1.81862e-16	6.13556	91.872		6.76605	0	1.41307	0	1.57082	0
3.96866	0.000848	0.01048	0.0219		2.44197	0.000272307	2.40894	-0.00174	2.42293	-0.00278		6.02326	5.35119e-06	6.02326	2.59055e-16	6.13252	89.7527		6.76605	0.00228	1.41307	0.000222617	1.57082	0.000165485
3.9616	0.00178	0.00783	0.01715		2.44465	0.000272909	2.41027	-0.00173	2.42338	-0.00272		6.01546	6.86353e-06	6.01546	3.68184e-16	6.12949	87.8194		6.76605	0	1.41307	0	1.57082	0
3.95457	0.00206	0.00779	0.01775		2.44733	0.000273514	2.41069	-0.00173	2.42467	-0.00255		6.00769	8.78618e-06	6.00769	5.22114e-16	6.12646	86.0715		6.92551	0	1.41521	0	1.57706	0
3.94757	0.00281	0.00972	0.02168		2.45002	0.000274123	2.41244	-0.00171	2.42602	-0.00238		5.99994	1.12257e-05	5.99994	7.38757e-16	6.12343	84.5087		6.92551	1.1e-08	1.41521	0.000436697	1.57706	0.000277423
3.94058	0.00174	0.00852	0.01841		2.45272	0.000274736	2.41288	-0.00171	2.42642	-0.00232		5.9922	1.4315e-05	5.9922	1.04298e-15	6.12041	83.1309		6.92551	0	1.41521	0	1.57706	0
3.93363	0.000613	0.00969	0.01796		2.45542	0.000275352	2.41419	-0.0017	2.42817	-0.0021		5.98449	1.82198e-05	5.98449	1.46927e-15	6.11739	81.9385		7.10198	0	1.42521	0	1.58343	0
3.92669	0.0001	0.00879	0.02167		2.45813	0.000275973	2.4155	-0.00169	2.42866	-0.00204		5.97679	2.31457e-05	5.97679	2.06527e-15	6.11437	80.932		7.10198	0.01032	1.42521	0.00038334	1.58343	0.000171348
3.91979	0.000123	0.00967	0.02382		2.46085	0.000276597	2.41594	-0.00169	2.42992	-0.00187		5.96912	2.93482e-05	5.96912	2.89676e-15	6.11136	80.1124		7.10198	0	1.42521	0	1.58343	0
3.9129	-0.000419	0.00862	0.0233		2.46357	0.000277225	2.41768	-0.00167	2.43131	-0.00169		5.96146	3.71433e-05	5.96146	4.05425e-15	6.10834	79.481		7.13343	0	1.43962	0	1.64152	0
3.90604	0.000661	0.00893	0.02645		2.4663	0.000277857	2.41812	-0.00167	2.43167	-0.00165		5.95383	4.69216e-05	5.95383	5.66213e-15	6.10534	79.0392		7.13343	0.000291718	1.43962	0.00117	1.64152	0.000533138
3.89921	0.00158	0.0082	0.02014		2.46903	0.000278492	2.41943	-0.00166	2.43341	-0.00142		5.94621	5.91649e-05	5.94621	7.89088e-15	6.10233	78.7892		7.13343	0	1.43962	0	1.64152	0
3.8924	0.00059	0.01008	0.02458		2.47177	0.000279132	2.42074	-0.00165	2.43397	-0.00135		5.93861	7.44664e-05	5.93861	1.09737e-14	6.09933	78.733		7.30014	0	1.44604	0	1.64237	0
3.88561	0.000706	0.00972	0.02255		2.47451	0.000279776	2.42118	-0.00165	2.43516	-0.0012		5.93104	9.35547e-05	5.93104	1.52288e-14	6.09633	78.8734		7.30014	5.2e-08	1.44604	0.000112161	1.64237	0.000676827
3.87884	0.000145	0.0073	0.02244		2.47726	0.000280424	2.42293	-0.00163	2.43663	-0.00101		5.92348	0.000117324	5.92348	2.10898e-14	6.09333	79.2134		7.30014	0	1.44604	0	1.64237	0
3.8721	0.000329	0.00942	0.02521		2.48002	0.000281076	2.42338	-0.00163	2.43691	-0.000976751		5.91594	0.000146868	5.91594	2.9146e-14	6.09034	79.7564		7.38798	0	1.45738	0	1.64888	0
3.86539	0.000448	0.00892	0.02391		2.48278	0.000281732	2.42467	-0.00162	2.43866	-0.000753646		5.90842	0.000183524	5.90842	4.01965e-14	6.08735	80.5061		7.38798	5.4e-08	1.45738	9.0929e-05	1.64888	0.000890375
3.85869	0.000232	0.00904	0.0267		2.48555	0.000282392	2.42602	-0.00161	2.4393	-0.000672251		5.90092	0.000228923	5.90092	5.53233e-14	6.08436	81.4667		7.38798	0	1.45738	0	1.64888	0
3.85202	0.000181	0.01264	0.02589		2.48833	0.000283056	2.42642	-0.00161	2.4404	-0.000530987		5.89344	0.00028505	5.89344	7.59875e-14	6.08137	82.6427		7.57781	0	1.48314	0	1.66069	0
3.84537	0.0005	0.00901	0.02222		2.49111	0.000283724	2.42817	-0.00159	2.44197	-0.000332127		5.88598	0.000354318	5.88598	1.04159e-13	6.07839	84.0392		7.57781	0.00456	1.48314	0.000214263	1.66069	0.00369
3.83875	-4.5e-05	0.01107	0.02238		2.4939	0.000284397	2.42866	-0.00159	2.44215	-0.000308786		5.87853	0.000439655	5.87853	1.42488e-13	6.07541	85.6614		7.57781	0	1.48314	0	1.66069	0
3.83215	-8.7e-05	0.00775	0.01778		2.49669	0.000285074	2.42992	-0.00158	2.4439	-8.70559e-05		5.87111	0.000544604	5.87111	1.94532e-13	6.07244	87.5154		7.69324	0	1.5122	0	1.68661	0
3.82557	0.000474	0.01014	0.02392		2.4995	0.000285755	2.43131	-0.00157	2.44465	7.64082e-06		5.8637	0.000673452	5.8637	2.65057e-13	6.06946	89.6073		7.69324	0.06049	1.5122	0.00129	1.68661	0.00397
3.81901	-6.8e-05	0.01102	0.03437		2.5023	0.00028644	2.43167	-0.00156	2.44565	0.00013419		5.85631	0.000831366	5.85631	3.60438e-13	6.06649	91.944		7.69324	0	1.5122	0	1.68661	0
3.81248	0.000939	0.01082	0.03765		2.50512	0.00028713	2.43341	-0.00155	2.44733	0.000347001		5.84895	0.00102	5.84895	4.8918e-13	6.06353	94.5325		7.93786	0	1.52209	0	1.69409	0
3.80596	0.000887	0.00938	0.036		2.50794	0.000287824	2.43397	-0.00155	2.4474	0.000354938		5.8416	0.00126	5.8416	6.62612e-13	6.06056	97.3806		7.93786	1.35e-07	1.52209	0.00131	1.69409	0.01501
3.79947	0.0016	0.00557	0.02837		2.51076	0.000288523	2.43516	-0.00154	2.44914	0.000575177		5.83426	0.00155	5.83426	8.95792e-13	6.0576	100.497		7.93786	0	1.52209	0	1.69409	0
3.793	0.00189	0.01006	0.02573		2.51359	0.000289226	2.43663	-0.00153	2.45002	0.000685961		5.82695	0.0019	5.82695	1.2087e-12	6.05464	103.889		7.95806	0	1.52509	0	1.70654	0
3.78656	0.00138	0.00929	0.02306		2.51643	0.000289934	2.43691	-0.00152	2.45089	0.000794892		5.81966	0.00232	5.81966	1.62779e-12	6.05168	107.567		7.95806	0.01732	1.52509	0.00251	1.70654	0.03035
3.78014	0.00124	0.00966	0.02159		2.51928	0.000290646	2.43866	-0.00151	2.45264	0.00101		5.81238	0.00284	5.81238	2.18801e-12	6.04873	111.541		7.95806	0	1.52509	0	1.70654	0
3.77373	0.000806	0.01084	0.02212		2.52213	0.000291363	2.4393	-0.0015	2.45272	0.00102		5.80512	0.00347	5.80512	2.93548e-12	6.04578	115.821		7.995	0	1.52886	0	1.71687	0
3.76735	0.00131	0.00866	0.02395		2.52499	0.000292084	2.4404	-0.0015	2.45439	0.00123		5.79788	0.00422	5.79788	3.9309e-12	6.04283	120.417		7.995	0.01138	1.52886	0.000215375	1.71687	0.0038
3.76099	0.00158	0.00798	0.03132		2.52785	0.00029281	2.44197	-0.00148	2.45542	0.00136		5.79066	0.00514	5.79066	5.25403e-12	6.03989	125.342		7.995	0	1.52886	0	1.71687	0
3.75466	0.00228	0.01192	0.03759		2.53072	0.000293541	2.44215	-0.00148	2.45613	0.00145		5.78345	0.00624	5.78345	7.00949e-12	6.03695	130.607		8.13165	0	1.5456	0	1.79392	0
3.74834	0.00126	0.01006	0.03795		2.5336	0.000294276	2.4439	-0.00147	2.45788	0.00167		5.77627	0.00756	5.77627	9.33422e-12	6.03401	136.225		8.13165	7.4553e-05	1.5456	0.000358336	1.79392	0.10855
3.74204	0.000794	0.01175	0.03913		2.53649	0.000295017	2.44465	-0.00146	2.45813	0.0017		5.7691	0.00916	5.7691	1.24072e-11	6.03107	142.21		8.13165	0	1.5456	0	1.79392	0
3.73577	0.000645	0.01044	0.03923		2.53938	0.000295762	2.44565	-0.00145	2.45963	0.00189		5.76195	0.01107	5.76195	1.64617e-11	6.02814	148.575		8.13708	0	1.54959	0	1.80651	0
3.72952	0.000594	0.01052	0.03898		2.54227	0.000296512	2.44733	-0.00144	2.46085	0.00204		5.75481	0.01336	5.75481	2.18016e-11	6.02521	155.335		8.13708	0.0366	1.54959	0.00176	1.80651	0.06152
3.72328	0.000881	0.00681	0.03398		2.54518	0.000297267	2.4474	-0.00144	2.46138	0.0021		5.7477	0.01609	5.7477	2.88217e-11	6.02228	162.505		8.13708	0	1.54959	0	1.80651	0
3.71707	0.00105	0.00999	0.0295		2.54809	0.000298026	2.44914	-0.00143	2.46313	0.00232		5.7406	0.01936	5.7406	3.80342e-11	6.01936	170.102		8.16994	0	1.56793	0	1.83329	0
3.71088	0.00145	0.01111	0.02935		2.55101	0.000298791	2.45002	-0.00142	2.46357	0.00237		5.73352	0.02326	5.73352	5.01019e-11	6.01644	178.143		8.16994	0.02928	1.56793	0.00012975	1.83329	0.00165
3.70471	0.00124	0.00736	0.0308		2.55393	0.000299561	2.45089	-0.00141	2.46487	0.00253		5.72646	0.0279	5.72646	6.58818e-11	6.01352	186.644		8.16994	0	1.56793	0	1.83329	0
3.69856	0.00163	0.00622	0.03264		2.55686	0.000300336	2.45264	-0.0014	2.4663	0.00271		5.71941	0.03341	5.71941	8.64795e-11	6.0106	195.625		8.18121	0	1.59646	0	1.84376	0
3.69243	0.00135	0.00951	0.03264		2.5598	0.000301115	2.45272	-0.0014	2.46662	0.00275		5.71238	0.03996	5.71238	1.13319e-10	6.00769	205.105		8.18121	0.00321	1.59646	0.000158344	1.84376	0.00057473
3.68632	0.00166	0.01011	0.03509		2.56274	0.0003019	2.45439	-0.00138	2.46837	0.00296		5.70537	0.04772	5.70537	1.48229e-10	6.00478	215.102		8.18121	0	1.59646	0	1.84376	0
3.68024	0.0016	0.00919	0.03323		2.56569	0.000302691	2.45542	-0.00137	2.46903	0.00304		5.69838	0.0569	5.69838	1.93561e-10	6.00187	225.64		8.21443	0	1.60772	0	1.85463	0
3.67417	0.00139	0.00683	0.02818		2.56865	0.000303486	2.45613	-0.00137	2.47012	0.00317		5.6914	0.06774	5.6914	2.52322e-10	5.99897	236.738		8.21443	2.397e-06	1.60772	0.000653268	1.85463	0.01873
3.66812	0.00173	0.00554	0.02338		2.57162	0.000304287	2.45788	-0.00135	2.47177	0.00337		5.68444	0.08054	5.68444	3.2836e-10	5.99607	248.419		8.21443	0	1.60772	0	1.85463	0
3.66209	0.000916	0.00626	0.02907		2.57459	0.000305093	2.45813	-0.00135	2.47186	0.00339		5.6775	0.09562	5.6775	4.26589e-10	5.99317	260.708		8.48	0	1.61556	0	1.87004	0
3.65608	0.000742	0.01056	0.03467		2.57757	0.000305904	2.45963	-0.00134	2.47361	0.0036		5.67057	0.11335	5.67057	5.5327e-10	5.99027	273.628		8.48	0.0051	1.61556	0.00247	1.87004	0.000433152
3.65009	0.00135	0.00969	0.03236		2.58055	0.000306721	2.46085	-0.00133	2.47451	0.00371		5.66366	0.13419	5.66366	7.16368e-10	5.98738	287.205		8.48	0	1.61556	0	1.87004	0
3.64412	0.00162	0.00838	0.02978		2.58354	0.000307544	2.46138	-0.00133	2.47536	0.00381		5.65677	0.15863	5.65677	9.26002e-10	5.98449	301.465		8.63924	0	1.61655	0	1.87306	0
3.63817	0.00122	0.01083	0.02897		2.58654	0.000308371	2.46313	-0.00131	2.47711	0.00402		5.64989	0.18727	5.64989	1.195e-09	5.9816	316.436		8.63924	2.7216e-05	1.61655	0.000231304	1.87306	0.00133
3.63224	0.00121	0.01024	0.02668		2.58955	0.000309205	2.46357	-0.00131	2.47726	0.00404		5.64303	0.22076	5.64303	1.53961e-09	5.97871	332.145		8.63924	0	1.61655	0	1.87306	0
3.62633	0.00119	0.00906	0.02438		2.59256	0.000310044	2.46487	-0.0013	2.47886	0.00423		5.63619	0.25988	5.63619	1.98035e-09	5.97583	348.623		8.65835	0	1.63716	0	1.88222	0
3.62044	0.00176	0.00834	0.02396		2.59558	0.000310888	2.4663	-0.00129	2.48002	0.00437		5.62937	0.30552	5.62937	2.54311e-09	5.97295	365.9		8.65835	0.03448	1.63716	0.02177	1.88222	0.00516
3.61456	0.00182	0.01052	0.02559		2.59861	0.000311739	2.46662	-0.00128	2.4806	0.00444		5.62256	0.35868	5.62256	3.26053e-09	5.97008	384.008		8.65835	0	1.63716	0	1.88222	0
3.60871	0.0019	0.00888	0.02518		2.60164	0.000312595	2.46837	-0.00127	2.48235	0.00465		5.61577	0.42052	5.61577	4.17363e-09	5.9672	402.98		8.66999	0	1.64776	0	1.88686	0
3.60287	0.000877	0.00992	0.02508		2.60468	0.000313457	2.46903	-0.00126	2.48278	0.0047		5.60899	0.49235	5.60899	5.3339e-09	5.96433	422.849		8.66999	0.04179	1.64776	0.000185926	1.88686	0.0203
3.59706	0.000271	0.00838	0.02318		2.60773	0.000314324	2.47012	-0.00125	2.4841	0.00485		5.60223	0.57569	5.60223	6.80592e-09	5.96146	443.652		8.66999	0	1.64776	0	1.88686	0
3.59126	0.000397	0.00991	0.01986		2.61079	0.000315198	2.47177	-0.00124	2.48555	0.00502		5.59549	0.67224	5.59549	8.67049e-09	5.9586	465.423		8.72892	0	1.6553	0	1.89594	0
3.58548	0.000403	0.00752	0.02428		2.61385	0.000316078	2.47186	-0.00124	2.48585	0.00506		5.58876	0.78395	5.58876	1.10286e-08	5.95573	488.202		8.72892	4.4878e-05	1.6553	0.00925	1.89594	0.00728
3.57972	0.000474	0.00918	0.02513		2.61692	0.000316963	2.47361	-0.00123	2.4876	0.00527		5.58205	0.91302	5.58205	1.40061e-08	5.95287	512.028		8.72892	0	1.6553	0	1.89594	0
3.57398	0.000771	0.0079	0.02643		2.62	0.000317855	2.47451	-0.00122	2.48833	0.00535		5.57535	1.06196	5.57535	1.776e-08	5.95002	536.94		8.74276	0	1.65933	0	1.90211	0
3.56825	0.000965	0.01043	0.02215		2.62308	0.000318753	2.47536	-0.00121	2.48934	0.00547		5.56867	1.23359	5.56867	2.24853e-08	5.94716	562.98		8.74276	0.0298	1.65933	0.00066093	1.90211	0.00345
3.56255	0.00113	0.00706	0.02081		2.62618	0.000319657	2.47711	-0.0012	2.49109	0.00567		5.56201	1.43113	5.56201	2.84242e-08	5.94431	590.192		8.74276	0	1.65933	0	1.90211	0
3.55686	0.00156	0.00713	0.02344		2.62927	0.000320567	2.47726	-0.0012	2.49111	0.00568		5.55536	1.65818	5.55536	3.58772e-08	5.94146	618.62		8.74626	0	1.68454	0	1.90904	0
3.55119	0.00117	0.00899	0.02645		2.63238	0.000321483	2.47886	-0.00118	2.49284	0.00588		5.54873	1.91882	5.54873	4.52159e-08	5.93861	648.311		8.74626	0.09665	1.68454	0.00323	1.90904	0.00208
3.54554	0.000784	0.00633	0.03137		2.63549	0.000322406	2.48002	-0.00117	2.4939	0.006		5.54212	2.21763	5.54212	5.68997e-08	5.93577	679.311		8.74626	0	1.68454	0	1.90904	0
3.53991	0.00102	0.00654	0.03412		2.63862	0.000323335	2.4806	-0.00117	2.49459	0.00608		5.53552	2.55977	5.53552	7.14957e-08	5.93293	711.67		8.77185	0	1.70097	0	1.91067	0
3.53429	0.0007	0.00686	0.03526		2.64174	0.000324271	2.48235	-0.00115	2.49633	0.00628		5.52893	2.95102	5.52893	8.97025e-08	5.93009	745.439		8.77185	4.418e-06	1.70097	0.0081	1.91067	0.00264
3.5287	0.000713	0.00676	0.03156		2.64488	0.000325213	2.48278	-0.00115	2.49669	0.00632		5.52236	3.39788	5.52236	1.1238e-07	5.92726	780.669		8.77185	0	1.70097	0	1.91067	0
3.52312	0.00089	0.00725	0.02821		2.64802	0.000326161	2.4841	-0.00114	2.49808	0.00648		5.51581	3.90761	5.51581	1.40583e-07	5.92442	817.415		8.77735	0	1.70454	0	1.91618	0
3.51755	0.000835	0.00854	0.02386		2.65117	0.000327117	2.48555	-0.00113	2.4995	0.00664		5.50927	4.48835	5.50927	1.75608e-07	5.92159	855.732		8.77735	0.01347	1.70454	0.02694	1.91618	0.00692
3.51201	0.000803	0.0072	0.02389		2.65433	0.000328079	2.48585	-0.00112	2.49983	0.00668		5.50275	5.14915	5.50275	2.1904e-07	5.91876	895.677		8.77735	0	1.70454	0	1.91618	0
3.50648	0.000658	0.00829	0.02597		2.6575	0.000329047	2.4876	-0.00111	2.50158	0.00688		5.49625	5.90015	5.49625	2.72821e-07	5.91594	937.309		8.84339	0	1.71282	0	1.92536	0
3.50097	0.000368	0.00778	0.02754		2.66067	0.000330023	2.48833	-0.0011	2.5023	0.00696		5.48975	6.75262	5.48975	3.3932e-07	5.91312	980.689		8.84339	0.03127	1.71282	0.00396	1.92536	0.03041
3.49548	0.000516	0.00882	0.02691		2.66385	0.000331005	2.48934	-0.00109	2.50333	0.00708		5.48328	7.7191	5.48328	4.21426e-07	5.9103	1025.88		8.84339	0	1.71282	0	1.92536	0
3.49001	0.000816	0.00866	0.02999		2.66704	0.000331994	2.49109	-0.00108	2.50507	0.00728		5.47682	8.81353	5.47682	5.22659e-07	5.90748	1072.94		8.92702	0	1.721	0	1.9311	0
3.48455	0.00122	0.00813	0.03423		2.67024	0.00033299	2.49111	-0.00108	2.50512	0.00728		5.47037	10.0514	5.47037	6.47297e-07	5.90467	1121.95		8.92702	1.26e-07	1.721	0.000189698	1.9311	0.00363
3.47911	0.00126	0.00798	0.03558		2.67344	0.000333994	2.49284	-0.00107	2.50682	0.00747		5.46394	11.4497	5.46394	8.00535e-07	5.90186	1172.96		8.92702	0	1.721	0	1.9311	0
3.47368	0.000694	0.00861	0.03889		2.67665	0.000335004	2.4939	-0.00106	2.50794	0.0076		5.45753	13.0276	5.45753	9.88674e-07	5.89905	1226.06		8.98523	0	1.72669	0	1.94377	0
3.46828	0.000648	0.00788	0.03559		2.67987	0.000336021	2.49459	-0.00105	2.50857	0.00767		5.45113	14.806	5.45113	1.21934e-06	5.89624	1281.3		8.98523	0.00944	1.72669	0.0202	1.94377	0.00159
3.46289	0.000606	0.0076	0.03602		2.6831	0.000337046	2.49633	-0.00104	2.51032	0.00786		5.44474	16.808	5.44474	1.50175e-06	5.89344	1338.77		8.98523	0	1.72669	0	1.94377	0
3.45751	0.0004	0.00431	0.03224		2.68633	0.000338078	2.49669	-0.00103	2.51076	0.00791		5.43837	19.0591	5.43837	1.84705e-06	5.89064	1398.54		9.36197	0	1.73709	0	1.95045	0
3.45216	0.000623	0.00701	0.03952		2.68958	0.000339118	2.49808	-0.00102	2.51206	0.00806		5.43202	21.5875	5.43202	2.26866e-06	5.88784	1460.69		9.36197	0.02135	1.73709	0.00877	1.95045	0.00221
3.44682	0.000577	0.00751	0.03552		2.69283	0.000340165	2.4995	-0.00101	2.51359	0.00822		5.42568	24.424	5.42568	2.78274e-06	5.88505	1525.29		9.36197	0	1.73709	0	1.95045	0
3.44149	0.000713	0.00699	0.03234		2.69608	0.000341219	2.49983	-0.00101	2.51381	0.00825		5.41935	27.6026	5.41935	3.40872e-06	5.88225	1592.44		9.43935	0	1.74089	0	1.95748	0
3.43618	0.00061	0.00735	0.02722		2.69935	0.000342281	2.50158	-0.00099181	2.51556	0.00844		5.41304	31.1606	5.41304	4.16996e-06	5.87946	1662.22		9.43935	0.25377	1.74089	0.00904	1.95748	0.00141
3.43089	0.000752	0.00722	0.03097		2.70263	0.00034335	2.5023	-0.000985655	2.51643	0.00853		5.40675	35.1388	5.40675	5.09442e-06	5.87668	1734.7		9.43935	0	1.74089	0	1.95748	0
3.42562	0.000955	0.00717	0.03234		2.70591	0.000344428	2.50333	-0.000976979	2.51731	0.00863		5.40046	39.582	5.40046	6.21563e-06	5.87389	1809.99		9.78666	0	1.75007	0	1.96348	0
3.42036	0.000955	0.00733	0.03639		2.7092	0.000345513	2.50507	-0.000962125	2.51906	0.00882		5.3942	44.5389	5.3942	7.57366e-06	5.87111	1888.17		9.78666	0.00694	1.75007	0.000482116	1.96348	0.00117
3.41512	0.000261	0.00642	0.03425		2.7125	0.000346606	2.50512	-0.000961756	2.51928	0.00884		5.38795	50.0629	5.38795	9.21638e-06	5.86833	1969.34		9.78666	0	1.75007	0	1.96348	0
3.40989	0.000768	0.00708	0.03057		2.7158	0.000347707	2.50682	-0.000947246	2.5208	0.00901		5.38171	56.2123	5.38171	1.12009e-05	5.86555	2053.58		9.78768	0	1.75914	0	1.9727	0
3.40468	0.000961	0.00895	0.02981		2.71912	0.000348815	2.50794	-0.000937739	2.52213	0.00915		5.37548	63.0504	5.37548	1.35951e-05	5.86278	2141.01		9.78768	0.08611	1.75914	0.00765	1.9727	0.00351
3.39949	0.000787	0.00723	0.03058		2.72244	0.000349932	2.50857	-0.000932342	2.52255	0.00919		5.36928	70.6461	5.36928	1.64801e-05	5.86001	2231.72		9.78768	0	1.75914	0	1.9727	0
3.39431	0.000945	0.00719	0.03298		2.72577	0.000351057	2.51032	-0.000917415	2.5243	0.00938		5.36308	79.0746	5.36308	1.99518e-05	5.85724	2325.81		9.85086	0	1.77393	0	1.97496	0
3.38914	0.00127	0.00698	0.03605		2.72911	0.000352191	2.51076	-0.000913606	2.52499	0.00945		5.3569	88.417	5.3569	2.41243e-05	5.85447	2423.39		9.85086	0.000460507	1.77393	0.00523	1.97496	0.00387
3.384	0.00112	0.00611	0.036		2.73245	0.000353332	2.51206	-0.000902463	2.52605	0.00957		5.35073	98.7617	5.35073	2.91327e-05	5.85171	2524.57		9.85086	0	1.77393	0	1.97496	0
3.37887	0.00137	0.00706	0.03318		2.73581	0.000354482	2.51359	-0.00088935	2.52779	0.00975		5.34458	110.204	5.34458	3.51368e-05	5.84895	2629.45		9.94589	0	1.7783	0	1.98974	0
3.37375	0.00172	0.00868	0.03094		2.73917	0.000355641	2.51381	-0.000887487	2.52785	0.00976		5.33844	122.848	5.33844	4.23258e-05	5.84619	2738.15		9.94589	0.00368	1.7783	0.00125	1.98974	0.00169
3.36865	0.00147	0.00615	0.02887		2.74254	0.000356807	2.51556	-0.000872487	2.52954	0.00993		5.33232	136.804	5.33232	5.09226e-05	5.84343	2850.79		9.94589	0	1.7783	0	1.98974	0
3.36356	0.000916	0.00756	0.0297		2.74592	0.000357983	2.51643	-0.00086498	2.53072	0.01006		5.32621	152.194	5.32621	6.11903e-05	5.84068	2967.49		10.0032	0	1.78996	0	1.99326	0
3.35849	0.000848	0.00722	0.03053		2.74931	0.000359167	2.51928	-0.000840491	2.53129	0.01012		5.32011	169.147	5.32011	7.34386e-05	5.83793	3088.36		10.0032	0.000527738	1.78996	0.01583	1.99326	0.000726233
3.35344	0.000603	0.00594	0.03105		2.75271	0.00036036	2.52213	-0.000815883	2.53304	0.0103		5.31403	187.803	5.31403	8.80315e-05	5.83518	3213.52		10.0032	0	1.78996	0	1.99326	0
3.3484	0.000729	0.0065	0.03143		2.75611	0.000361562	2.52499	-0.000791156	2.5336	0.01035		5.30796	208.313	5.30796	0.000105397	5.83243	3343.11		10.0334	0	1.796	0	1.99554	0
3.34337	0.000784	0.0071	0.02914		2.75953	0.000362773	2.52785	-0.000766309	2.53479	0.01048		5.30191	230.837	5.30191	0.000126036	5.82969	3477.25		10.0334	0.00797	1.796	0.02787	1.99554	0.00207
3.33837	0.000987	0.00509	0.02675		2.76295	0.000363993	2.53072	-0.000741337	2.53649	0.01065		5.29587	255.551	5.29587	0.000150538	5.82695	3616.07		10.0334	0	1.796	0	1.99554	0
3.33337	0.00146	0.00618	0.02368		2.76638	0.000365222	2.5336	-0.000716248	2.53653	0.01065		5.28984	282.639	5.28984	0.000179589	5.82421	3759.72		10.0997	0	1.81371	0	2.00075	0
3.32839	0.00136	0.00551	0.02623		2.76982	0.00036646	2.53649	-0.000691039	2.53828	0.01083		5.28383	312.301	5.28383	0.000213994	5.82148	3908.31		10.0997	0.13203	1.81371	0.01963	2.00075	0.01375
3.32343	0.00111	0.0057	0.02802		2.77327	0.000367708	2.53938	-0.000665703	2.53938	0.01094		5.27783	344.749	5.27783	0.000254692	5.81875	4062		10.0997	0	1.81371	0	2.00075	0
3.31848	0.00145	0.0087	0.02969		2.77672	0.000368965	2.54227	-0.00064025	2.54003	0.01101		5.27185	380.211	5.27185	0.000302777	5.81602	4220.93		10.2725	0	1.81866	0	2.00597	0
3.31354	0.00147	0.00832	0.03233		2.78019	0.000370231	2.54518	-0.000614675	2.54178	0.01118		5.26587	418.93	5.26587	0.000359523	5.81329	4385.24		10.2725	1.04e-07	1.81866	0.02612	2.00597	0.005
3.30862	0.00133	0.00854	0.03173		2.78366	0.000371507	2.54809	-0.000588977	2.54227	0.01123		5.25992	461.165	5.25992	0.000426413	5.81056	4555.07		10.2725	0	1.81866	0	2.00597	0
3.30372	0.00114	0.00845	0.02968		2.78714	0.000372793	2.55101	-0.000563156	2.54352	0.01136		5.25397	507.19	5.25397	0.000505169	5.80784	4730.59		10.4247	0	1.82868	0	2.01133	0
3.29882	0.000371	0.00925	0.02806		2.79063	0.000374088	2.55393	-0.000537212	2.54518	0.01152		5.24804	557.3	5.24804	0.000597791	5.80512	4911.94		10.4247	2.21e-07	1.82868	0.02378	2.01133	0.00263
3.29395	0.000374	0.00871	0.03208		2.79413	0.000375393	2.55686	-0.000511139	2.54527	0.01153		5.24212	611.805	5.24212	0.000706594	5.8024	5099.28		10.4247	0	1.82868	0	2.01133	0
3.28909	0.000765	0.00684	0.0316		2.79764	0.000376708	2.5598	-0.000484946	2.54702	0.0117		5.23622	671.036	5.23622	0.000834261	5.79969	5292.77		10.4596	0	1.83211	0	2.01676	0
3.28424	0.00104	0.0081	0.0288		2.80116	0.000378033	2.56274	-0.000458629	2.54809	0.01181		5.23032	735.342	5.23032	0.000983894	5.79698	5492.56		10.4596	0.000214798	1.83211	0.00437	2.01676	0.0013
3.2794	0.000784	0.00574	0.02766		2.80468	0.000379369	2.56569	-0.000432182	2.54877	0.01187		5.22445	805.096	5.22445	0.00116	5.79427	5698.84		10.4596	0	1.83211	0	2.01676	0
3.27458	0.000719	0.00621	0.02549		2.80822	0.000380714	2.56865	-0.000405615	2.55052	0.01204		5.21858	880.689	5.21858	0.00136	5.79156	5911.75		10.5098	0	1.83769	0	2.02818	0
3.26978	0.000587	0.00594	0.02344		2.81176	0.00038207	2.57162	-0.000378922	2.55101	0.01209		5.21273	962.536	5.21273	0.0016	5.78885	6131.48		10.5098	6.55e-07	1.83769	0.00686	2.02818	0.00274
3.26499	0.000284	0.00734	0.02582		2.81532	0.000383436	2.57459	-0.000352102	2.55226	0.01221		5.20689	1051.08	5.20689	0.00188	5.78615	6358.2		10.5098	0	1.83769	0	2.02818	0
3.26021	-6.5e-05	0.0076	0.02747		2.81888	0.000384813	2.57757	-0.000325157	2.55393	0.01237		5.20106	1146.77	5.20106	0.00221	5.78345	6592.07		10.6005	0	1.85203	0	2.03282	0
3.25545	0.00011	0.00681	0.02943		2.82245	0.0003862	2.58055	-0.000298084	2.55401	0.01238		5.19525	1250.1	5.19525	0.00259	5.78076	6833.29		10.6005	0.00041042	1.85203	0.00551	2.03282	0.00122
3.2507	0.000187	0.00677	0.02932		2.82603	0.000387599	2.58354	-0.00027088	2.55576	0.01254		5.18945	1361.58	5.18945	0.00303	5.77806	7082.03		10.6005	0	1.85203	0	2.03282	0
3.24596	0.00091	0.00686	0.02938		2.82962	0.000389008	2.58654	-0.000243553	2.55686	0.01265		5.18366	1481.75	5.18366	0.00354	5.77537	7338.48		10.6131	0	1.86595	0	2.03682	0
3.24124	0.00118	0.00584	0.03121		2.83322	0.000390428	2.58955	-0.000216098	2.55751	0.01271		5.17789	1611.17	5.17789	0.00413	5.77268	7602.82		10.6131	0.01186	1.86595	0.00374	2.03682	0.00242
3.23653	0.000926	0.00592	0.03074		2.83682	0.000391859	2.59256	-0.000188515	2.55925	0.01287		5.17213	1750.44	5.17213	0.00482	5.76999	7875.25		10.6131	0	1.86595	0	2.03682	0
3.23184	0.000697	0.00798	0.03066		2.84044	0.000393301	2.59558	-0.000160804	2.5598	0.01292		5.16638	1900.17	5.16638	0.00562	5.76731	8155.95		10.6388	0	1.87631	0	2.04085	0
3.22716	0.0005	0.00688	0.02964		2.84406	0.000394754	2.59861	-0.000132959	2.561	0.01304		5.16064	2061.01	5.16064	0.00654	5.76463	8445.13		10.6388	0.000439844	1.87631	0.00192	2.04085	0.000255651
3.22249	0.000835	0.00557	0.02837		2.8477	0.000396219	2.60164	-0.000104989	2.56274	0.0132		5.15492	2233.65	5.15492	0.00761	5.76195	8742.98		10.6388	0	1.87631	0	2.04085	0
3.21783	0.000526	0.00616	0.02775		2.85134	0.000397695	2.60468	-7.68904e-05	2.56275	0.0132		5.14921	2418.78	5.14921	0.00884	5.75927	9049.7		10.6764	0	1.89253	0	2.04594	0
3.21319	0.000187	0.00494	0.02982		2.855	0.000399183	2.60773	-4.86619e-05	2.5645	0.01336		5.14351	2617.15	5.14351	0.01026	5.75659	9365.49		10.6764	0.004	1.89253	0.01564	2.04594	0.00138
3.20857	-0.000116	0.00639	0.03176		2.85866	0.000400683	2.61079	-2.02982e-05	2.56569	0.01346		5.13783	2829.53	5.13783	0.0119	5.75392	9690.57		10.6764	0	1.89253	0	2.04594	0
3.20395	0.000355	0.00661	0.02821		2.86233	0.000402195	2.61385	8.19079e-06	2.56625	0.01351		5.13216	3056.72	5.13216	0.01378	5.75125	10025.1		10.8055	0	1.90584	0	2.04863	0
3.19935	0.000455	0.00719	0.02335		2.86601	0.000403718	2.61692	3.68104e-05	2.56799	0.01367		5.1265	3299.55	5.1265	0.01595	5.74859	10369.4		10.8055	0.01946	1.90584	0.0066	2.04863	0.00937
3.19477	0.000645	0.00808	0.02134		2.86971	0.000405254	2.62	6.5561e-05	2.56865	0.01373		5.12085	3558.89	5.12085	0.01844	5.74592	10723.6		10.8055	0	1.90584	0	2.04863	0
3.19019	0.000771	0.00828	0.02392		2.87341	0.000406802	2.62308	9.44427e-05	2.56974	0.01383		5.11521	3835.63	5.11521	0.02129	5.74326	11087.9		10.8302	0	1.91899	0	2.05767	0
3.18563	0.000842	0.00731	0.02593		2.87712	0.000408362	2.62618	0.000123461	2.57149	0.01398		5.10959	4130.71	5.10959	0.02456	5.7406	11462.6		10.8302	0.01959	1.91899	0.00556	2.05767	0.00249
3.18108	0.00101	0.00576	0.02738		2.88084	0.000409935	2.62927	0.000152606	2.57162	0.01399		5.10398	4445.09	5.10398	0.02831	5.73794	11847.8		10.8302	0	1.91899	0	2.05767	0
3.17655	0.000929	0.00621	0.02731		2.88457	0.00041152	2.63238	0.000181884	2.57324	0.01414		5.09838	4779.76	5.09838	0.03259	5.73529	12243.8		10.8595	0	1.93278	0	2.06139	0
3.17202	0.000703	0.00449	0.02631		2.88831	0.000413118	2.63549	0.000211293	2.57459	0.01425		5.0928	5135.76	5.0928	0.03749	5.73263	12650.9		10.8595	0.03194	1.93278	0.000583479	2.06139	0.00192
3.16751	0.000313	0.00606	0.02437		2.89205	0.000414728	2.63862	0.00024084	2.57498	0.01429		5.08722	5514.14	5.08722	0.04309	5.72998	13069.2		10.8595	0	1.93278	0	2.06139	0
3.16302	8.7e-05	0.00597	0.02276		2.89581	0.000416352	2.64174	0.000270515	2.57673	0.01444		5.08166	5916	5.08166	0.04947	5.72734	13498.9		11.0068	0	1.9412	0	2.06648	0
3.15853	0.000555	0.00664	0.02548		2.89958	0.000417989	2.64488	0.000300323	2.57757	0.01451		5.07611	6342.47	5.07611	0.05674	5.72469	13940.4		11.0068	3.347e-05	1.9412	0.00256	2.06648	0.00292
3.15406	0.000835	0.00468	0.0272		2.90336	0.000419639	2.64802	0.000330265	2.57848	0.01459		5.07058	6794.71	5.07058	0.06501	5.72205	14393.9		11.0068	0	1.9412	0	2.06648	0
3.1496	0.000871	0.00574	0.02642		2.90715	0.000421303	2.65117	0.000360339	2.58023	0.01474		5.06505	7273.9	5.06505	0.07443	5.71941	14859.5		11.0779	0	1.95554	0	2.06983	0
3.14516	0.00103	0.00588	0.02776		2.91095	0.00042298	2.65433	0.000390553	2.58055	0.01476		5.05954	7781.28	5.05954	0.08513	5.71677	15337.5		11.0779	0.01153	1.95554	0.00181	2.06983	0.00182
3.14073	0.000539	0.00688	0.02858		2.91475	0.000424671	2.6575	0.000420896	2.58198	0.01488		5.05404	8318.08	5.05404	0.09728	5.71414	15828.2		11.0779	0	1.95554	0	2.06983	0
3.13631	0.000281	0.00733	0.02647		2.91857	0.000426375	2.66067	0.000451373	2.58354	0.01501		5.04855	8885.6	5.04855	0.11105	5.7115	16331.8		11.0958	0	1.96731	0	2.07518	0
3.1319	0.000281	0.00678	0.02706		2.9224	0.000428093	2.66385	0.000481984	2.58372	0.01503		5.04307	9485.14	5.04307	0.12666	5.70887	16848.6		11.0958	0.01554	1.96731	0.01007	2.07518	0.00091
3.1275	0.000129	0.00678	0.02811		2.92624	0.000429826	2.66704	0.000512729	2.58547	0.01517		5.0376	10118.1	5.0376	0.14434	5.70625	17378.7		11.0958	0	1.96731	0	2.07518	0
3.12312	0.000323	0.00504	0.02787		2.93009	0.000431572	2.67024	0.00054361	2.58654	0.01526		5.03215	10785.7	5.03215	0.16433	5.70362	17922.5		11.1396	0	1.97388	0	2.07984	0
3.11875	0.000535	0.00422	0.02658		2.93394	0.000433333	2.67344	0.000574631	2.58722	0.01532		5.02671	11489.5	5.02671	0.18692	5.701	18480.1		11.1396	8.6e-08	1.97388	0.00313	2.07984	0.00345
3.11439	0.000394	0.00505	0.02571		2.93781	0.000435109	2.67665	0.000605781	2.58897	0.01546		5.02128	12230.8	5.02128	0.21242	5.69838	19051.9		11.1396	0	1.97388	0	2.07984	0
3.11004	8.7e-05	0.00512	0.02461		2.94169	0.0004369	2.67987	0.000637067	2.58955	0.0155		5.01586	13011	5.01586	0.24119	5.69576	19638.1		11.2921	0	1.99077	0	2.08086	0
3.1057	0.000245	0.00554	0.02595		2.94558	0.000438705	2.6831	0.000668488	2.59071	0.0156		5.01046	13831.8	5.01046	0.27361	5.69314	20239		11.2921	3e-08	1.99077	0.03053	2.08086	0.000273102
3.10138	0.0001	0.00471	0.02491		2.94948	0.000440525	2.68633	0.000700051	2.59246	0.01574		5.00506	14694.4	5.00506	0.31012	5.69053	20854.7		11.2921	0	1.99077	0	2.08086	0
3.09707	0.000161	0.0048	0.02468		2.95339	0.00044236	2.68958	0.000731743	2.59256	0.01574		4.99968	15600.5	4.99968	0.35119	5.68792	21485.6		11.3101	0	2.01345	0	2.08511	0
3.09277	3.2e-05	0.00638	0.02513		2.95731	0.000444211	2.69283	0.000763572	2.59421	0.01587		4.99431	16551.6	4.99431	0.39735	5.68531	22131.9		11.3101	8.7e-07	2.01345	0.01115	2.08511	0.000382337
3.08848	0.000558	0.00662	0.0259		2.96124	0.000446077	2.69608	0.000795536	2.59558	0.01598		4.98895	17549.1	4.98895	0.44919	5.6827	22793.8		11.3101	0	2.01345	0	2.08511	0
3.08421	0.000477	0.00653	0.02833		2.96518	0.000447958	2.69935	0.000827636	2.59596	0.01601		4.9836	18594.7	4.9836	0.50735	5.6801	23471.7		11.3924	0	2.0171	0	2.09463	0
3.07995	0.000387	0.00583	0.02733		2.96913	0.000449856	2.70263	0.000859879	2.59771	0.01615		4.97826	19689.9	4.97826	0.57255	5.6775	24165.8		11.3924	2.082e-06	2.0171	0.00383	2.09463	0.00097226
3.07569	0.000132	0.00616	0.02547		2.97309	0.000451769	2.70591	0.000892252	2.59861	0.01622		4.97293	20836.3	4.97293	0.64558	5.6749	24876.3		11.3924	0	2.0171	0	2.09463	0
3.07145	0.000732	0.00512	0.02571		2.97707	0.000453699	2.7092	0.000924761	2.59945	0.01628		4.96762	22035.4	4.96762	0.72731	5.6723	25603.5		11.4581	0	2.01907	0	2.10261	0
3.06723	0.00102	0.0046	0.02577		2.98105	0.000455645	2.7125	0.000957406	2.6012	0.01641		4.96232	23288.9	4.96232	0.8187	5.66971	26347.6		11.4581	0.02276	2.01907	0.03676	2.10261	0.00391
3.06301	0.000765	0.00446	0.02571		2.98504	0.000457607	2.7158	0.000990194	2.60164	0.01644		4.95702	24598.2	4.95702	0.9208	5.66711	27109		11.4581	0	2.01907	0	2.10261	0
3.0588	0.0004	0.00503	0.02633		2.98905	0.000459586	2.71912	0.00102	2.60295	0.01654		4.95174	25965.1	4.95174	1.03477	5.66452	27887.8		11.6028	0	2.02157	0	2.10413	0
3.05461	0.000623	0.00504	0.02726		2.99306	0.000461582	2.72244	0.00106	2.60468	0.01667		4.94648	27391.1	4.94648	1.16189	5.66194	28684.4		11.6028	0.00188	2.02157	0.00308	2.10413	0.000539943
3.05043	0.000971	0.00614	0.02484		2.99709	0.000463595	2.72577	0.00109	2.6047	0.01667		4.94122	28877.8	4.94122	1.30354	5.65935	29498.9		11.6028	0	2.02157	0	2.10413	0
3.04626	0.000855	0.00643	0.02237		3.00112	0.000465625	2.72911	0.00112	2.60644	0.0168		4.93597	30426.8	4.93597	1.46128	5.65677	30331.8		11.6395	0	2.0354	0	2.10904	0
3.0421	0.000526	0.00594	0.02307		3.00517	0.000467672	2.73245	0.00116	2.60773	0.01689		4.93073	32039.5	4.93073	1.63677	5.65419	31183.1		11.6395	8.1417e-05	2.0354	0.00617	2.10904	0.00688
3.03795	0.0005	0.00562	0.02425		3.00923	0.000469737	2.73581	0.00119	2.60819	0.01693		4.92551	33717.7	4.92551	1.83185	5.65161	32053.2		11.6395	0	2.0354	0	2.10904	0
3.03382	0.000735	0.00591	0.02627		3.0133	0.00047182	2.73917	0.00122	2.60994	0.01705		4.9203	35462.7	4.9203	2.04855	5.64904	32942.3		11.6805	0	2.0474	0	2.11331	0
3.02969	0.000642	0.00672	0.02448		3.01738	0.00047392	2.74254	0.00126	2.61079	0.01711		4.91509	37276.2	4.91509	2.28904	5.64646	33850.7		11.6805	0.000382268	2.0474	0.00117	2.11331	0.0112
3.02558	0.000355	0.00547	0.023		3.02147	0.000476039	2.74592	0.00129	2.61169	0.01718		4.9099	39159.7	4.9099	2.55574	5.64389	34778.7		11.6805	0	2.0474	0	2.11331	0
3.02147	0.000135	0.00523	0.02154		3.02558	0.000478176	2.74931	0.00133	2.61344	0.0173		4.90472	41114.5	4.90472	2.85127	5.64132	35726.4		11.7084	0	2.0495	0	2.11734	0
3.01738	-1.6e-05	0.00477	0.02163		3.02969	0.000480332	2.75271	0.00136	2.61385	0.01733		4.89955	43142.2	4.89955	3.17847	5.63876	36694.2		11.7084	0.03842	2.0495	0.03264	2.11734	0.00456
3.0133	8.7e-05	0.00367	0.0215		3.03382	0.000482507	2.75611	0.00139	2.61518	0.01742		4.89439	45244.2	4.89439	3.54047	5.63619	37682.2		11.7084	0	2.0495	0	2.11734	0
3.00923	4.2e-05	0.00415	0.02358		3.03795	0.0004847	2.75953	0.00143	2.61692	0.01754		4.88925	47421.9	4.88925	3.94063	5.63363	38690.9		11.728	0	2.0587	0	2.13088	0
3.00517	0.000613	0.00365	0.02519		3.0421	0.000486913	2.76295	0.00146	2.61693	0.01754		4.88411	49676.6	4.88411	4.38265	5.63107	39720.3		11.728	8.8716e-05	2.0587	0.00469	2.13088	0.00297
3.00112	0.000477	0.00411	0.02763		3.04626	0.000489145	2.76638	0.0015	2.61868	0.01766		4.87898	52009.7	4.87898	4.87052	5.62852	40770.7		11.728	0	2.0587	0	2.13088	0
2.99709	0.000116	0.00384	0.02746		3.05043	0.000491396	2.76982	0.00153	2.62	0.01775		4.87387	54422.4	4.87387	5.40858	5.62596	41842.5		11.734	0	2.06639	0	2.13454	0
2.99306	2.9e-05	0.00289	0.02594		3.05461	0.000493668	2.77327	0.00157	2.62043	0.01778		4.86876	56916	4.86876	6.00154	5.62341	42935.8		11.734	0.04063	2.06639	0.00109	2.13454	0.01226
2.98905	0.000271	0.00314	0.02435		3.0588	0.000495959	2.77672	0.0016	2.62217	0.01789		4.86367	59491.6	4.86367	6.65451	5.62086	44050.8		11.734	0	2.06639	0	2.13454	0
2.98504	0.000658	0.00304	0.0234		3.06301	0.000498271	2.78019	0.00164	2.62308	0.01795		4.85858	62150.4	4.85858	7.373	5.61831	45187.9		11.7721	0	2.0744	0	2.13889	0
2.98105	0.000723	0.00297	0.02296		3.06723	0.000500603	2.78366	0.00167	2.62392	0.01801		4.85351	64893.4	4.85351	8.163	5.61577	46347.2		11.7721	0.03709	2.0744	0.00142	2.13889	0.00365
2.97707	0.00107	0.00271	0.02143		3.07145	0.000502956	2.78714	0.00171	2.62567	0.01812		4.84845	67721.8	4.84845	9.03098	5.61322	47528.9		11.7721	0	2.0744	0	2.13889	0
2.97309	0.000903	0.00296	0.02046		3.07485	0.000504857	2.79063	0.00175	2.62618	0.01815		4.8434	70636.5	4.8434	9.98391	5.61068	48733.4		11.8992	0	2.08165	0	2.14169	0
2.96913	0.000771	0.00364	0.01955		3.07569	0.00050533	2.79413	0.00178	2.62742	0.01823		4.83836	73638.3	4.83836	11.0294	5.60814	49960.8		11.8992	0.04503	2.08165	0.05415	2.14169	0.00231
2.96518	0.000732	0.00391	0.0198		3.0766	0.000505838	2.79764	0.00182	2.62917	0.01834		4.83332	76728.3	4.83332	12.1754	5.60561	51211.3		11.8992	0	2.08165	0	2.14169	0
2.96124	0.000848	0.0035	0.0221		3.07835	0.000506822	2.80116	0.00185	2.62927	0.01835		4.8283	79907.1	4.8283	13.4309	5.60307	52485.3		11.9092	0	2.10745	0	2.14555	0
2.95731	0.000681	0.00445	0.02369		3.07995	0.000507724	2.80468	0.00189	2.63091	0.01845		4.82329	83175.5	4.82329	14.8052	5.60054	53782.8		11.9092	4.97e-06	2.10745	0.02403	2.14555	0.000154897
2.95339	0.000297	0.00519	0.02433		3.0801	0.000507809	2.80822	0.00193	2.63238	0.01854		4.81829	86534.1	4.81829	16.3086	5.59801	55104.1		11.9092	0	2.10745	0	2.14555	0
2.94948	-0.000132	0.00459	0.02462		3.08184	0.000508798	2.81176	0.00196	2.63266	0.01856		4.81331	89983.5	4.81331	17.9518	5.59549	56449.4		12.0021	0	2.11269	0	2.15135	0
2.94558	-0.000135	0.00384	0.02724		3.08359	0.00050979	2.81532	0.002	2.63441	0.01867		4.80833	93524.3	4.80833	19.7468	5.59296	57818.9		12.0021	0.0034	2.11269	0.000309842	2.15135	0.00101
2.94169	-0.000106	0.00417	0.03049		3.08421	0.000510141	2.81888	0.00204	2.63549	0.01873		4.80336	97156.9	4.80336	21.706	5.59044	59212.8		12.0021	0	2.11269	0	2.15135	0
2.93781	1.9e-05	0.00338	0.0304		3.08534	0.000510784	2.82245	0.00207	2.63616	0.01877		4.7984	100882	4.7984	23.843	5.58792	60631.4		12.0068	0	2.12175	0	2.15683	0
2.93394	0.000145	0.00362	0.02837		3.08709	0.00051178	2.82603	0.00211	2.6379	0.01888		4.79345	104699	4.79345	26.1724	5.5854	62074.7		12.0068	1.0658e-05	2.12175	0.00905	2.15683	0.00704
2.93009	0.000381	0.00356	0.02597		3.08848	0.000512579	2.82962	0.00215	2.63862	0.01892		4.78851	108608	4.78851	28.7095	5.58289	63543		12.0068	0	2.12175	0	2.15683	0
2.92624	0.000245	0.0034	0.02483		3.08883	0.000512779	2.83322	0.00219	2.63965	0.01898		4.78359	112611	4.78359	31.4711	5.58037	65036.5		12.1326	0	2.12934	0	2.16462	0
2.9224	0.000623	0.00189	0.0252		3.09058	0.000513781	2.83682	0.00222	2.6414	0.01908		4.77867	116706	4.77867	34.475	5.57786	66555.3		12.1326	0.00618	2.12934	0.00412	2.16462	0.00246
2.91857	0.000526	0.00166	0.02485		3.09233	0.000514785	2.84044	0.00226	2.64174	0.0191		4.77376	120895	4.77376	37.7401	5.57535	68099.6		12.1326	0	2.12934	0	2.16462	0
2.91475	0.00019	0.00236	0.02512		3.09277	0.000515039	2.84406	0.0023	2.64315	0.01918		4.76886	125175	4.76886	41.2867	5.57285	69669.6		12.1683	0	2.14587	0	2.16931	0
2.91095	4.5e-05	0.00292	0.02634		3.09408	0.000515791	2.8477	0.00234	2.64488	0.01928		4.76398	129548	4.76398	45.1365	5.57034	71265.5		12.1683	0.00216	2.14587	0.00223	2.16931	0.000580417
2.90715	0.000206	0.0025	0.02722		3.09583	0.000516801	2.85134	0.00237	2.6449	0.01928		4.7591	134014	4.7591	49.3127	5.56784	72887.3		12.1683	0	2.14587	0	2.16931	0
2.90336	0.000877	0.00332	0.02951		3.09707	0.000517521	2.855	0.00241	2.64664	0.01937		4.75423	138571	4.75423	53.8398	5.56534	74535.3		12.2122	0	2.15372	0	2.17244	0
2.89958	0.000781	0.00398	0.02897		3.09757	0.000517812	2.85866	0.00245	2.64802	0.01945		4.74937	143219	4.74937	58.744	5.56284	76209.5		12.2122	0.00043987	2.15372	0.00303	2.17244	0.00505
2.89581	0.000748	0.00452	0.02693		3.09932	0.000518826	2.86233	0.00249	2.64839	0.01947		4.74453	147958	4.74453	64.0532	5.56035	77910.2		12.2122	0	2.15372	0	2.17244	0
2.89205	0.000239	0.00476	0.02542		3.10107	0.000519843	2.86601	0.00253	2.65014	0.01956		4.73969	152788	4.73969	69.7972	5.55785	79637.4		12.2161	0	2.1641	0	2.17586	0
2.88831	0.000571	0.00405	0.02355		3.10138	0.000520025	2.86971	0.00257	2.65117	0.01962		4.73486	157706	4.73486	76.0073	5.55536	81391.3		12.2161	0.00827	2.1641	0.00202	2.17586	0.00462
2.88457	0.000694	0.00328	0.02415		3.10282	0.000520863	2.87341	0.00261	2.65189	0.01966		4.73004	162713	4.73004	82.7172	5.55287	83171.9		12.2161	0	2.1641	0	2.17586	0
2.88084	0.000665	0.00329	0.02417		3.10456	0.000521884	2.87712	0.00264	2.65363	0.01975		4.72524	167808	4.72524	89.9622	5.55039	84979.5		12.2519	0	2.16756	0	2.18624	0
2.87712	0.000868	0.00302	0.02216		3.1057	0.000522552	2.88084	0.00268	2.65433	0.01978		4.72044	172989	4.72044	97.7802	5.5479	86814		12.2519	1.94e-07	2.16756	0.000735027	2.18624	0.00511
2.87341	0.000861	0.00332	0.02033		3.10631	0.000522909	2.88457	0.00272	2.65538	0.01984		4.71565	178256	4.71565	106.211	5.54542	88675.6		12.2519	0	2.16756	0	2.18624	0
2.86971	0.000574	0.0029	0.02107		3.10806	0.000523936	2.88831	0.00276	2.65713	0.01993		4.71087	183607	4.71087	115.297	5.54294	90564.5		12.3316	0	2.17201	0	2.18952	0
2.86601	0.000884	0.00294	0.0225		3.10981	0.000524966	2.89205	0.0028	2.6575	0.01995		4.7061	189042	4.7061	125.082	5.54046	92480.5		12.3316	0.00787	2.17201	0.00831	2.18952	0.000343183
2.86233	0.000852	0.00178	0.02354		3.11004	0.000525102	2.89581	0.00284	2.65888	0.02002		4.70134	194558	4.70134	135.614	5.53799	94423.9		12.3316	0	2.17201	0	2.18952	0
2.85866	0.000587	0.00261	0.02428		3.11156	0.000525998	2.89958	0.00288	2.66063	0.0201		4.69659	200154	4.69659	146.944	5.53552	96394.7		12.3628	0	2.1763	0	2.1965	0
2.855	0.000348	0.00276	0.02488		3.1133	0.000527033	2.90336	0.00292	2.66067	0.0201		4.69185	205829	4.69185	159.123	5.53305	98393		12.3628	0.00693	2.1763	0.00113	2.1965	0.000331859
2.85134	0.000203	0.00237	0.02372		3.11439	0.000527675	2.90715	0.00296	2.66237	0.02019		4.68712	211582	4.68712	172.207	5.53058	100419		12.3628	0	2.1763	0	2.1965	0
2.8477	0.000577	0.00275	0.02287		3.11505	0.00052807	2.91095	0.003	2.66385	0.02026		4.6824	217410	4.6824	186.255	5.52811	102472		12.4233	0	2.1855	0	2.2	0
2.84406	0.000677	0.00227	0.02423		3.1168	0.00052911	2.91475	0.00304	2.66412	0.02027		4.67769	223312	4.67769	201.329	5.52565	104553		12.4233	2.47e-07	2.1855	0.0011	2.2	0.000535191
2.84044	0.000719	0.00202	0.02516		3.11855	0.000530153	2.91857	0.00308	2.66587	0.02035		4.67298	229286	4.67298	217.493	5.52318	106661		12.4233	0	2.1855	0	2.2	0
2.83682	0.000545	0.00141	0.02561		3.11875	0.000530272	2.9224	0.00312	2.66704	0.02041		4.66829	235330	4.66829	234.817	5.52072	108797		12.4357	0	2.18729	0	2.20246	0
2.83322	0.000852	0.00141	0.02515		3.12029	0.000531198	2.92624	0.00316	2.66762	0.02043		4.66361	241442	4.66361	253.372	5.51827	110961		12.4357	0.01673	2.18729	0.00266	2.20246	0.00131
2.82962	0.000645	0.00223	0.02488		3.12204	0.000532246	2.93009	0.0032	2.66937	0.02051		4.65893	247620	4.65893	273.234	5.51581	113152		12.4357	0	2.18729	0	2.20246	0
2.82603	0.000187	0.00224	0.02432		3.12312	0.000532892	2.93394	0.00324	2.67024	0.02055		4.65427	253862	4.65427	294.483	5.51336	115371		12.4768	0	2.19433	0	2.20947	0
2.82245	0.00031	0.00261	0.02231		3.12379	0.000533297	2.93781	0.00328	2.67111	0.02059		4.64961	260166	4.64961	317.201	5.51091	117618		12.4768	1.437e-06	2.19433	0.00149	2.20947	0.000331951
2.81888	0.000548	0.00267	0.02056		3.12554	0.00053435	2.94169	0.00332	2.67286	0.02067		4.64497	266529	4.64497	341.477	5.50846	119892		12.4768	0	2.19433	0	2.20947	0
2.81532	0.000458	0.00313	0.02053		3.12729	0.000535406	2.94558	0.00336	2.67344	0.0207		4.64033	272950	4.64033	367.401	5.50601	122193		12.4815	0	2.19562	0	2.21085	0
2.81176	0.000168	0.0024	0.01962		3.1275	0.000535536	2.94948	0.00341	2.67461	0.02075		4.6357	279425	4.6357	395.07	5.50357	124522		12.4815	0.00349	2.19562	0.00788	2.21085	0.00467
2.80822	1.9e-05	0.00158	0.01997		3.12903	0.000536465	2.95339	0.00345	2.67636	0.02082		4.63108	285952	4.63108	424.585	5.50112	126879		12.4815	0	2.19562	0	2.21085	0
2.80468	-0.000152	0.0007	0.0223		3.13078	0.000537526	2.95731	0.00349	2.67665	0.02083		4.62647	292530	4.62647	456.049	5.49868	129263		12.533	0	2.20685	0	2.21465	0
2.80116	0.000342	0.00132	0.02344		3.1319	0.000538205	2.96124	0.00353	2.6781	0.02089		4.62187	299154	4.62187	489.574	5.49625	131674		12.533	0.01056	2.20685	0.0035	2.21465	0.000326462
2.79764	0.000406	0.000572	0.02219		3.13253	0.00053859	2.96518	0.00357	2.67985	0.02097		4.61728	305824	4.61728	525.273	5.49381	134112		12.533	0	2.20685	0	2.21465	0
2.79413	0.000571	0.000564	0.02199		3.13428	0.000539656	2.96913	0.00361	2.67987	0.02097		4.6127	312535	4.6127	563.267	5.49138	136577		12.5687	0	2.21334	0	2.22302	0
2.79063	0.000323	0.000568	0.02323		3.13602	0.000540726	2.97309	0.00365	2.6816	0.02104		4.60813	319285	4.60813	603.68	5.48894	139070		12.5687	0.00561	2.21334	0.00149	2.22302	0.00241
2.78714	0.000158	0.000368	0.02486		3.13631	0.000540898	2.97707	0.0037	2.6831	0.0211		4.60357	326072	4.60357	646.643	5.48652	141589		12.5687	0	2.21334	0	2.22302	0
2.78366	0.000161	0.00012	0.02466		3.13777	0.000541798	2.98105	0.00374	2.68335	0.02111		4.59901	332893	4.59901	692.29	5.48409	144135		12.6529	0	2.2268	0	2.22765	0
2.78019	0.00029	0.0009	0.02188		3.13952	0.000542872	2.98504	0.00378	2.6851	0.02118		4.59447	339745	4.59447	740.764	5.48166	146707		12.6529	0.02586	2.2268	0.000492866	2.22765	0.000925788
2.77672	0.000368	0.00136	0.01875		3.14073	0.000543615	2.98905	0.00382	2.68633	0.02122		4.58993	346624	4.58993	792.211	5.47924	149306		12.6529	0	2.2268	0	2.22765	0
2.77327	0.000374	0.00121	0.01823		3.14127	0.00054395	2.99306	0.00386	2.68684	0.02124		4.5854	353529	4.5854	846.784	5.47682	151932		12.6863	0	2.22942	0	2.23019	0
2.76982	0.000135	0.000848	0.01958		3.14302	0.00054503	2.99709	0.00391	2.68859	0.02131		4.58088	360455	4.58088	904.641	5.4744	154583		12.6863	8.69e-07	2.22942	0.00206	2.23019	0.00145
2.76638	0.000239	0.000336	0.02251		3.14476	0.000546113	3.00112	0.00395	2.68958	0.02135		4.57637	367401	4.57637	965.947	5.47198	157260		12.6863	0	2.22942	0	2.23019	0
2.76295	0.000277	0.000484	0.02586		3.14516	0.000546358	3.00517	0.00399	2.69034	0.02138		4.57187	374363	4.57187	1030.87	5.46957	159964		12.7129	0	2.2341	0	2.23369	0
2.75953	0.000361	0.000192	0.02597		3.14651	0.000547198	3.00923	0.00403	2.69209	0.02144		4.56738	381338	4.56738	1099.6	5.46716	162692		12.7129	1.357e-06	2.2341	0.00508	2.23369	0.000931668
2.75611	0.000335	0.000196	0.02359		3.14826	0.000548286	3.0133	0.00408	2.69283	0.02147		4.5629	388323	4.5629	1172.3	5.46475	165446		12.7129	0	2.2341	0	2.23369	0
2.75271	0.00021	0.000888	0.02152		3.1496	0.000549126	3.01738	0.00412	2.69383	0.0215		4.55842	395314	4.55842	1249.18	5.46234	168226		12.7368	0	2.24058	0	2.23777	0
2.74931	0.000329	0.000656	0.02253		3.15001	0.000549377	3.02147	0.00416	2.69558	0.02156		4.55396	402310	4.55396	1330.42	5.45993	171030		12.7368	8.1e-08	2.24058	0.00198	2.23777	0.000268049
2.74592	0.000274	0.00126	0.02353		3.15175	0.000550471	3.02558	0.0042	2.69608	0.02158		4.5495	409306	4.5495	1416.24	5.45753	173858		12.7368	0	2.24058	0	2.23777	0
2.74254	-9e-05	0.000892	0.02317		3.1535	0.000551568	3.02969	0.00425	2.69733	0.02162		4.54505	416300	4.54505	1506.84	5.45513	176712		12.7545	0	2.24571	0	2.24186	0
2.73917	9.7e-05	0.000764	0.02138		3.15406	0.00055192	3.03382	0.00429	2.69908	0.02168		4.54061	423289	4.54061	1602.44	5.45273	179589		12.7545	0.01797	2.24571	0.00255	2.24186	0.000265228
2.73581	6.1e-05	0.00139	0.02168		3.15525	0.000552667	3.03795	0.00433	2.69935	0.02169		4.53618	430268	4.53618	1703.27	5.45033	182490		12.7545	0	2.24571	0	2.24186	0
2.73245	0.000123	0.00117	0.01955		3.157	0.000553769	3.0421	0.00438	2.70083	0.02174		4.53176	437236	4.53176	1809.55	5.44793	185415		12.7663	0	2.24845	0	2.24616	0
2.72911	0.000323	0.00159	0.01722		3.15853	0.00055474	3.04626	0.00442	2.70257	0.0218		4.52734	444188	4.52734	1921.52	5.44554	188363		12.7663	0.01767	2.24845	0.00133	2.24616	0.000464093
2.72577	0.000574	0.000696	0.01632		3.15875	0.000554874	3.05043	0.00446	2.70263	0.0218		4.52294	451123	4.52294	2039.44	5.44315	191334		12.7663	0	2.24845	0	2.24616	0
2.72244	0.000506	0.00046	0.01742		3.16049	0.000555981	3.05461	0.00451	2.70432	0.02185		4.51854	458036	4.51854	2163.55	5.44076	194328		12.8542	0	2.25312	0	2.25106	0
2.71912	0.000639	0.000452	0.01872		3.16224	0.000557092	3.0588	0.00455	2.70591	0.0219		4.51415	464925	4.51415	2294.12	5.43837	197344		12.8542	0.000152999	2.25312	0.00298	2.25106	0.000244831
2.7158	0.000819	-0.000168	0.01957		3.16302	0.000557586	3.06301	0.00459	2.70607	0.02191		4.50977	471786	4.50977	2431.41	5.43599	200382		12.8542	0	2.25312	0	2.25106	0
2.7125	0.000655	-5.6e-05	0.02152		3.16399	0.000558205	3.06723	0.00464	2.70782	0.02196		4.5054	478616	4.5054	2575.71	5.43361	203442		12.8724	0	2.26088	0	2.25154	0
2.7092	0.000839	5.6e-05	0.02221		3.16574	0.000559321	3.07145	0.00468	2.7092	0.022		4.50104	485412	4.50104	2727.28	5.43123	206523		12.8724	7.64e-07	2.26088	0.000122259	2.25154	0.0023
2.70591	0.000774	0.000324	0.02167		3.16748	0.00056044	3.07569	0.00472	2.70956	0.02201		4.49669	492171	4.49669	2886.43	5.42885	209625		12.8724	0	2.26088	0	2.25154	0
2.70263	0.000552	0.000904	0.02192		3.16751	0.000560459	3.07995	0.00477	2.71131	0.02207		4.49234	498890	4.49234	3053.45	5.42647	212748		12.8828	0	2.26676	0	2.25741	0
2.69935	0.000603	0.0007	0.02357		3.16923	0.000561561	3.08421	0.00481	2.7125	0.0221		4.488	505566	4.488	3228.64	5.4241	215891		12.8828	0.0032	2.26676	0.000261216	2.25741	0.000329776
2.69608	0.000468	0.000412	0.02252		3.17098	0.000562686	3.08848	0.00485	2.71306	0.02212		4.48367	512196	4.48367	3412.32	5.42172	219054		12.8828	0	2.26676	0	2.25741	0
2.69283	0.000561	0.000644	0.02126		3.17202	0.000563359	3.09277	0.0049	2.71481	0.02217		4.47935	518776	4.47935	3604.82	5.41935	222236		12.9153	0	2.27643	0	2.26228	0
2.68958	0.000255	0.00026	0.02199		3.17273	0.000563813	3.09707	0.00494	2.7158	0.02219		4.47504	525304	4.47504	3806.44	5.41698	225437		12.9153	0.05069	2.27643	0.000603221	2.26228	0.000343653
2.68633	0.000197	-0.000348	0.02134		3.17448	0.000564943	3.10138	0.00499	2.71656	0.02221		4.47074	531776	4.47074	4017.55	5.41462	228657		12.9153	0	2.27643	0	2.26228	0
2.6831	0.000406	-0.000956	0.02068		3.17622	0.000566076	3.1057	0.00503	2.7183	0.02226		4.46644	538191	4.46644	4238.46	5.41225	231894		12.9553	0	2.28425	0	2.26636	0
2.67987	0.000755	-0.000112	0.02181		3.17655	0.000566285	3.11004	0.00507	2.71912	0.02228		4.46216	544544	4.46216	4469.54	5.40989	235150		12.9553	0.000106286	2.28425	0.00143	2.26636	0.000811256
2.67665	0.000561	0.000372	0.02208		3.17797	0.000567212	3.11439	0.00512	2.72005	0.02231		4.45788	550833	4.45788	4711.13	5.40753	238422		12.9553	0	2.28425	0	2.26636	0
2.67344	0.00041	0.000532	0.02411		3.17972	0.00056835	3.11875	0.00516	2.7218	0.02235		4.4536	557054	4.4536	4963.61	5.40517	241711		12.9944	0	2.28495	0	2.26937	0
2.67024	0.000665	0.00062	0.02304		3.18108	0.00056924	3.12312	0.00521	2.72244	0.02237		4.44934	563207	4.44934	5227.35	5.40282	245017		12.9944	2.965e-06	2.28495	0.00243	2.26937	0.000159486
2.66704	0.000487	4e-06	0.02042		3.18147	0.000569492	3.1275	0.00525	2.72355	0.0224		4.44509	569286	4.44509	5502.71	5.40046	248338		12.9944	0	2.28495	0	2.26937	0
2.66385	0.00021	-0.000684	0.01906		3.18321	0.000570636	3.1319	0.00529	2.72529	0.02244		4.44084	575290	4.44084	5790.08	5.39811	251675		13.0296	0	2.29391	0	2.26979	0
2.66067	3e-06	-0.0009	0.01739		3.18496	0.000571783	3.13631	0.00534	2.72577	0.02245		4.4366	581216	4.4366	6089.86	5.39576	255026		13.0296	0.04371	2.29391	0.000189143	2.26979	0.00227
2.6575	-0.000181	-1.2e-05	0.01759		3.18563	0.000572222	3.14073	0.00538	2.72704	0.02248		4.43237	587061	4.43237	6402.43	5.39342	258392		13.0296	0	2.29391	0	2.26979	0
2.65433	-0.000116	-0.000492	0.01871		3.18671	0.000572933	3.14516	0.00543	2.72879	0.02252		4.42815	592823	4.42815	6728.21	5.39107	261771		13.0507	0	2.29951	0	2.27526	0
2.65117	-0.00029	-0.000868	0.02019		3.18846	0.000574086	3.1496	0.00547	2.72911	0.02253		4.42394	598498	4.42394	7067.6	5.38873	265164		13.0507	0.00464	2.29951	0.00475	2.27526	0.00106
2.64802	0.000306	-0.000284	0.02135		3.19019	0.000575232	3.15406	0.00551	2.73054	0.02256		4.41973	604085	4.41973	7421.01	5.38638	268569		13.0507	0	2.29951	0	2.27526	0
2.64488	0.000661	0.000224	0.02046		3.19021	0.000575242	3.15853	0.00556	2.73229	0.0226		4.41553	609581	4.41553	7788.86	5.38405	271986		13.1118	0	2.30151	0	2.27608	0
2.64174	0.000313	0.000228	0.01955		3.19195	0.000576401	3.16302	0.0056	2.73245	0.02261		4.41134	614984	4.41134	8171.57	5.38171	275415		13.1118	9.79e-06	2.30151	0.000114257	2.27608	0.000554464
2.63862	0.000423	0.000496	0.01954		3.1937	0.000577563	3.16751	0.00565	2.73403	0.02264		4.40716	620290	4.40716	8569.58	5.37937	278855		13.1118	0	2.30151	0	2.27608	0
2.63549	0.000458	0.000412	0.02043		3.19477	0.000578272	3.17202	0.00569	2.73578	0.02268		4.40298	625499	4.40298	8983.32	5.37704	282306		13.1431	0	2.30243	0	2.2847	0
2.63238	0.000148	-0.00034	0.01952		3.19545	0.000578728	3.17655	0.00573	2.73581	0.02268		4.39882	630606	4.39882	9413.23	5.37471	285766		13.1431	4.21e-07	2.30243	0.000539203	2.2847	0.00266
2.62927	-0.000294	-0.000584	0.01895		3.1972	0.000579895	3.18108	0.00578	2.73753	0.02271		4.39466	635611	4.39466	9859.74	5.37238	289236		13.1431	0	2.30243	0	2.2847	0
2.62618	-0.000255	-0.00103	0.02026		3.19895	0.000581066	3.18563	0.00582	2.73917	0.02275		4.39051	640511	4.39051	10323.3	5.37005	292714		13.2112	0	2.30996	0	2.28908	0
2.62308	-0.000171	-0.00102	0.02035		3.19935	0.000581339	3.19019	0.00587	2.73928	0.02275		4.38636	645304	4.38636	10804.4	5.36773	296200		13.2112	5.41e-07	2.30996	0.000411638	2.28908	0.000919674
2.62	-0.000174	-0.00122	0.01932		3.20069	0.000582239	3.19477	0.00591	2.74102	0.02278		4.38223	649988	4.38223	11303.4	5.3654	299694		13.2112	0	2.30996	0	2.28908	0
2.61692	-2.9e-05	-0.000672	0.01925		3.20244	0.000583416	3.19935	0.00595	2.74254	0.02281		4.3781	654560	4.3781	11820.9	5.36308	303194		13.2544	0	2.31364	0	2.2922	0
2.61385	-2.6e-05	-0.000496	0.01803		3.20395	0.000584436	3.20395	0.006	2.74277	0.02282		4.37398	659020	4.37398	12357.2	5.36076	306701		13.2544	0.000513137	2.31364	0.000633076	2.2922	0.000917671
2.61079	0.000368	-0.000496	0.01658		3.20419	0.000584595	3.20419	0.006	2.74452	0.02285		4.36987	663364	4.36987	12912.8	5.35844	310214		13.2544	0	2.31364	0	2.2922	0
2.60773	0.000271	-0.0008	0.01703		3.20594	0.000585777	3.20594	0.00602	2.74592	0.02288		4.36577	667592	4.36577	13488.3	5.35613	313731		13.4093	0	2.32577	0	2.29504	0
2.60468	0.000303	-0.0011	0.01641		3.20768	0.000586963	3.20768	0.00603	2.74627	0.02288		4.36167	671701	4.36167	14084	5.35382	317253		13.4093	0.03846	2.32577	0.00108	2.29504	0.00437
2.60164	0.000219	-0.00119	0.0169		3.20857	0.000587563	3.20857	0.00604	2.74802	0.02291		4.35758	675690	4.35758	14700.4	5.3515	320778		13.4093	0	2.32577	0	2.29504	0
2.59861	0.000371	-0.000456	0.0171		3.20943	0.000588151	3.20943	0.00605	2.74931	0.02294		4.3535	679557	4.3535	15338	5.34919	324306		13.449	0	2.33122	0	2.3034	0
2.59558	0.000674	-0.000432	0.01627		3.21118	0.000589342	3.21118	0.00607	2.74976	0.02294		4.34943	683300	4.34943	15997.2	5.34689	327837		13.449	0.04114	2.33122	0.0014	2.3034	0.000610815
2.59256	0.000703	-0.000176	0.015		3.21293	0.000590537	3.21293	0.00608	2.75151	0.02297		4.34536	686919	4.34536	16678.6	5.34458	331370		13.449	0	2.33122	0	2.3034	0
2.58955	0.0008	-0.000904	0.01541		3.21319	0.000590719	3.21319	0.00609	2.75271	0.02299		4.3413	690411	4.3413	17382.5	5.34228	334903		13.4608	0	2.33693	0	2.30815	0
2.58654	0.000471	-0.000636	0.01579		3.21468	0.000591734	3.21468	0.0061	2.75326	0.023		4.33725	693775	4.33725	18109.5	5.33998	338437		13.4608	0.06234	2.33693	0.0066	2.30815	0.000839763
2.58354	0.0002	-0.00117	0.01419		3.21642	0.000592934	3.21642	0.00612	2.75501	0.02303		4.33321	697011	4.33321	18859.9	5.33768	341971		13.4608	0	2.33693	0	2.30815	0
2.58055	0.000139	-0.00139	0.01477		3.21783	0.000593906	3.21783	0.00613	2.75611	0.02305		4.32917	700116	4.32917	19634.3	5.33538	345503		13.5556	0	2.34359	0	2.30851	0
2.57757	0.000268	-0.000992	0.01539		3.21817	0.000594138	3.21817	0.00613	2.75675	0.02306		4.32515	703090	4.32515	20433.1	5.33308	349034		13.5556	0.07271	2.34359	0.00525	2.30851	0.00155
2.57459	0.00041	-0.000864	0.01556		3.21992	0.000595344	3.21992	0.00615	2.7585	0.02308		4.32112	705932	4.32112	21256.8	5.33079	352563		13.5556	0	2.34359	0	2.30851	0
2.57162	0.000887	-0.000644	0.01477		3.22167	0.000596553	3.22167	0.00617	2.75953	0.0231		4.31711	708640	4.31711	22105.7	5.3285	356089		13.5989	0	2.34702	0	2.31011	0
2.56865	0.000994	-0.000388	0.01474		3.22249	0.000597123	3.22249	0.00617	2.76025	0.02311		4.31311	711214	4.31311	22980.4	5.32621	359610		13.5989	1.88e-07	2.34702	0.00144	2.31011	0.000542108
2.56569	0.00104	-0.00121	0.01312		3.22341	0.000597766	3.22341	0.00618	2.762	0.02313		4.30911	713653	4.30911	23881.3	5.32392	363128		13.5989	0	2.34702	0	2.31011	0
2.56274	0.00069	-0.00144	0.01073		3.22516	0.000598981	3.22516	0.0062	2.76295	0.02314		4.30512	715956	4.30512	24808.7	5.32164	366640		13.6258	0	2.3534	0	2.31556	0
2.5598	0.000452	-0.000928	0.01074		3.22691	0.0006002	3.22691	0.00621	2.76375	0.02316		4.30113	718122	4.30113	25763.3	5.31935	370146		13.6258	0.00235	2.3534	0.0021	2.31556	0.00117
2.55686	0.000387	-0.00127	0.01142		3.22716	0.000600371	3.22716	0.00622	2.76549	0.02318		4.29716	720151	4.29716	26745.2	5.31707	373646		13.6258	0	2.3534	0	2.31556	0
2.55393	0.000423	-0.000944	0.01184		3.22866	0.000601421	3.22866	0.00623	2.76638	0.02319		4.29319	722042	4.29319	27755.1	5.31479	377139		13.6428	0	2.35571	0	2.32138	0
2.55101	0.000335	-0.000424	0.01106		3.23041	0.000602646	3.23041	0.00625	2.76724	0.0232		4.28923	723795	4.28923	28793.2	5.31251	380623		13.6428	1.1998e-05	2.35571	0.000837105	2.32138	0.00207
2.54809	0.000503	-0.000336	0.01276		3.23184	0.000603651	3.23184	0.00626	2.76899	0.02322		4.28527	725409	4.28527	29860	5.31024	384099		13.6428	0	2.35571	0	2.32138	0
2.54518	0.000597	-0.000884	0.01592		3.23215	0.000603874	3.23215	0.00626	2.76982	0.02323		4.28133	726884	4.28133	30955.8	5.30796	387566		13.6679	0	2.35984	0	2.32752	0
2.54227	0.000497	-0.00117	0.01705		3.2339	0.000605105	3.2339	0.00628	2.77074	0.02324		4.27739	728220	4.27739	32081.1	5.30569	391022		13.6679	0.01675	2.35984	0.00336	2.32752	0.000283564
2.53938	0.000165	-0.00082	0.01659		3.23565	0.000606339	3.23565	0.0063	2.77248	0.02326		4.27345	729417	4.27345	33236.2	5.30342	394468		13.6679	0	2.35984	0	2.32752	0
2.53649	0.000419	-0.00135	0.01473		3.23653	0.000606962	3.23653	0.0063	2.77327	0.02327		4.26953	730474	4.26953	34421.4	5.30115	397902		13.7178	0	2.36492	0	2.32886	0
2.5336	0.000145	-0.00119	0.01397		3.2374	0.000607576	3.2374	0.00631	2.77423	0.02328		4.26561	731391	4.26561	35637.2	5.29889	401324		13.7178	0.00445	2.36492	0.00129	2.32886	0.00262
2.53072	0.00011	-0.000908	0.01131		3.23914	0.000608816	3.23914	0.00633	2.77598	0.0233		4.2617	732169	4.2617	36883.8	5.29662	404733		13.7178	0	2.36492	0	2.32886	0
2.52785	-8.7e-05	-0.00117	0.00882		3.24089	0.000610059	3.24089	0.00634	2.77672	0.02331		4.2578	732807	4.2578	38161.6	5.29436	408128		13.7194	0	2.36871	0	2.33163	0
2.52499	0.000377	-0.00147	0.00841		3.24124	0.000610306	3.24124	0.00635	2.77773	0.02332		4.2539	733307	4.2539	39470.9	5.2921	411509		13.7194	0.02334	2.36871	0.00101	2.33163	0.000475105
2.52213	0.000487	-0.00134	0.009		3.24264	0.000611305	3.24264	0.00636	2.77948	0.02334		4.25001	733667	4.25001	40812	5.28984	414875		13.7194	0	2.36871	0	2.33163	0
2.51928	0.000516	-0.00058	0.00921		3.24439	0.000612555	3.24439	0.00638	2.78019	0.02335		4.24613	733889	4.24613	42185.2	5.28759	418225		13.7416	0	2.37746	0	2.33604	0
2.51643	0.000484	-0.000308	0.00918		3.24596	0.000613682	3.24596	0.00639	2.78122	0.02336		4.24225	733972	4.24225	43590.7	5.28533	421558		13.7416	0.00504	2.37746	0.000351608	2.33604	0.0012
2.51359	0.000171	-0.000972	0.00887		3.24614	0.000613807	3.24614	0.00639	2.78297	0.02337		4.23839	733918	4.23839	45028.8	5.28308	424875		13.7416	0	2.37746	0	2.33604	0
2.51076	6e-06	-0.00141	0.00946		3.24788	0.000615063	3.24788	0.00641	2.78366	0.02338		4.23453	733727	4.23453	46499.7	5.28083	428173		13.8224	0	2.38046	0	2.33914	0
2.50794	-0.00019	-0.00136	0.00774		3.24963	0.000616322	3.24963	0.00642	2.78472	0.02339		4.23067	733399	4.23067	48003.8	5.27858	431453		13.8224	0.03264	2.38046	0.00331	2.33914	0.000662203
2.50512	-5.8e-05	-0.00116	0.00613		3.2507	0.000617091	3.2507	0.00643	2.78647	0.0234		4.22682	732936	4.22682	49541.1	5.27633	434713		13.8224	0	2.38046	0	2.33914	0
2.5023	0.000235	-0.000988	0.00828		3.25138	0.000617584	3.25138	0.00644	2.78714	0.02341		4.22298	732337	4.22298	51112	5.27409	437954		13.8246	0	2.38387	0	2.34359	0
2.4995	0.000529	-0.000556	0.00802		3.25313	0.00061885	3.25313	0.00646	2.78821	0.02342		4.21915	731604	4.21915	52716.5	5.27185	441173		13.8246	0.24388	2.38387	0.000503558	2.34359	0.0017
2.49669	0.000439	-0.00088	0.00754		3.25487	0.000620118	3.25487	0.00647	2.78996	0.02343		4.21533	730738	4.21533	54354.8	5.2696	444371		13.8246	0	2.38387	0	2.34359	0
2.4939	0.000419	-0.00082	0.00747		3.25545	0.000620534	3.25545	0.00648	2.79063	0.02344		4.21151	729740	4.21151	56027.1	5.26737	447548		13.8421	0	2.39252	0	2.34658	0
2.49111	0.000206	-0.00146	0.00566		3.25662	0.00062139	3.25662	0.00649	2.79171	0.02345		4.20769	728611	4.20769	57733.6	5.26513	450701		13.8421	0.000225644	2.39252	0.00253	2.34658	0.00154
2.48833	0.000184	-0.00139	0.00401		3.25837	0.000622665	3.25837	0.0065	2.79346	0.02346		4.20389	727351	4.20389	59474.2	5.26289	453831		13.8421	0	2.39252	0	2.34658	0
2.48555	0.000261	-0.000872	0.00344		3.26012	0.000623943	3.26012	0.00652	2.79413	0.02347		4.20009	725962	4.20009	61249.2	5.26066	456937		13.936	0	2.39869	0	2.35364	0
2.48278	0.000435	-0.000952	0.00262		3.26021	0.00062401	3.26021	0.00652	2.79521	0.02347		4.1963	724446	4.1963	63058.6	5.25843	460018		13.936	0.000676415	2.39869	0.00152	2.35364	0.000684235
2.48002	0.000239	-0.00134	0.00216		3.26187	0.000625224	3.26187	0.00653	2.79695	0.02349		4.19251	722803	4.19251	64902.4	5.2562	463073		13.936	0	2.39869	0	2.35364	0
2.47726	0.000316	-0.00131	0.00462		3.26361	0.000626508	3.26361	0.00655	2.79764	0.02349		4.18874	721035	4.18874	66780.7	5.25397	466103		13.9727	0	2.40524	0	2.3558	0
2.47451	0.000806	-0.000884	0.00598		3.26499	0.00062752	3.26499	0.00656	2.7987	0.0235		4.18497	719143	4.18497	68693.4	5.25174	469105		13.9727	3.261e-06	2.40524	7.6304e-05	2.3558	0.00105
2.47177	0.000497	-0.000556	0.0043		3.26536	0.000627796	3.26536	0.00657	2.80045	0.02351		4.1812	717129	4.1812	70640.7	5.24952	472080		13.9727	0	2.40524	0	2.3558	0
2.46903	0.000187	-0.00124	0.00178		3.26711	0.000629087	3.26711	0.00658	2.80116	0.02351		4.17744	714995	4.17744	72622.4	5.2473	475027		14.0754	0	2.41323	0	2.36106	0
2.4663	-0.000197	-0.00138	0.00202		3.26886	0.000630381	3.26886	0.0066	2.8022	0.02352		4.17369	712741	4.17369	74638.6	5.24508	477946		14.0754	0.00544	2.41323	0.000211216	2.36106	0.00113
2.46357	-0.000106	-0.00122	0.00419		3.26978	0.000631065	3.26978	0.00661	2.80394	0.02353		4.16995	710369	4.16995	76689	5.24286	480835		14.0754	0	2.41323	0	2.36106	0
2.46085	-0.000119	-0.00147	0.00502		3.2706	0.000631679	3.2706	0.00661	2.80468	0.02353		4.16621	707882	4.16621	78773.8	5.24064	483694		14.1503	0	2.41592	0	2.3642	0
2.45813	-8.7e-05	-0.000972	0.00265		3.27235	0.000632979	3.27235	0.00663	2.80569	0.02354		4.16248	705281	4.16248	80892.7	5.23843	486522		14.1503	0.000108853	2.41592	0.00324	2.3642	0.00567
2.45542	-0.000132	-0.000152	0.000598		3.2741	0.000634283	3.2741	0.00664	2.80744	0.02355		4.15876	702568	4.15876	83045.6	5.23622	489320		14.1503	0	2.41592	0	2.3642	0
2.45272	-0.000103	0.000156	-0.000164		3.27458	0.000634645	3.27458	0.00665	2.80822	0.02355		4.15504	699744	4.15504	85232.5	5.234	492085		14.1971	0	2.4258	0	2.36583	0
2.45002	0.000103	-0.000224	-0.00135		3.27585	0.00063559	3.27585	0.00666	2.80919	0.02356		4.15133	696811	4.15133	87453	5.2318	494818		14.1971	7.2e-08	2.4258	0.00238	2.36583	0.00090983
2.44733	-9.7e-05	-0.000968	-0.00129		3.2776	0.000636901	3.2776	0.00668	2.81094	0.02357		4.14762	693772	4.14762	89707	5.22959	497518		14.1971	0	2.4258	0	2.36583	0
2.44465	-0.000155	-0.000604	-0.00122		3.27934	0.000638215	3.27934	0.00669	2.81176	0.02357		4.14393	690628	4.14393	91994.4	5.22738	500185		14.2259	0	2.42869	0	2.37135	0
2.44197	0.00011	-0.00038	-0.00159		3.2794	0.00063826	3.2794	0.00669	2.81268	0.02358		4.14024	687381	4.14024	94314.8	5.22518	502817		14.2259	0.00504	2.42869	0.00097341	2.37135	0.00194
2.4393	0.000116	-0.000708	-0.00307		3.28109	0.000639532	3.28109	0.00671	2.81443	0.02358		4.13655	684034	4.13655	96668.1	5.22298	505415		14.2259	0	2.42869	0	2.37135	0
2.43663	0.000332	-0.000112	-0.00098		3.28284	0.000640852	3.28284	0.00672	2.81532	0.02359		4.13287	680587	4.13287	99053.9	5.22078	507977		14.3017	0	2.43052	0	2.3747	0
2.43397	0.000248	-0.00118	0.000492		3.28424	0.000641911	3.28424	0.00673	2.81618	0.02359		4.1292	677045	4.1292	101472	5.21858	510504		14.3017	0.01279	2.43052	0.000255361	2.3747	0.00164
2.43131	0.000529	-0.00154	-0.00019		3.28459	0.000642176	3.28459	0.00674	2.81793	0.0236		4.12554	673408	4.12554	103922	5.21638	512994		14.3017	0	2.43052	0	2.3747	0
2.42866	0.000548	-0.00105	-0.00203		3.28633	0.000643503	3.28633	0.00675	2.81888	0.0236		4.12188	669679	4.12188	106403	5.21419	515448		14.3299	0	2.4378	0	2.37681	0
2.42602	0.000245	-0.00134	-0.00369		3.28808	0.000644833	3.28808	0.00677	2.81967	0.0236		4.11823	665859	4.11823	108916	5.212	517864		14.3299	1.3e-05	2.4378	0.00592	2.37681	0.00107
2.42338	-6.5e-05	-0.00131	-0.0034		3.28909	0.000645599	3.28909	0.00678	2.82142	0.02361		4.11458	661952	4.11458	111460	5.20981	520242		14.3299	0	2.4378	0	2.37681	0
2.42074	-3.2e-05	-0.00155	-0.00316		3.28983	0.000646167	3.28983	0.00678	2.82245	0.02361		4.11094	657960	4.11094	114034	5.20762	522582		14.3883	0	2.44225	0	2.38299	0
2.41812	-9.4e-05	-0.00132	-0.00429		3.29158	0.000647504	3.29158	0.0068	2.82317	0.02362		4.10731	653884	4.10731	116638	5.20543	524883		14.3883	0.00995	2.44225	0.00279	2.38299	0.00118
2.4155	-0.000123	-0.00165	-0.00571		3.29333	0.000648845	3.29333	0.00681	2.82492	0.02362		4.10369	649727	4.10369	119272	5.20325	527144		14.3883	0	2.44225	0	2.38299	0
2.41288	-4.5e-05	-0.0012	-0.00813		3.29395	0.000649323	3.29395	0.00682	2.82603	0.02363		4.10007	645492	4.10007	121934	5.20106	529366		14.3893	0	2.44565	0	2.38546	0
2.41027	4.8e-05	-0.000888	-0.00865		3.29507	0.000650188	3.29507	0.00683	2.82667	0.02363		4.09645	641180	4.09645	124626	5.19888	531547		14.3893	0.03928	2.44565	0.00152	2.38546	0.000149008
2.40767	0.000313	-0.00052	-0.00725		3.29682	0.000651536	3.29682	0.00684	2.82841	0.02363		4.09285	636795	4.09285	127346	5.1967	533688		14.3893	0	2.44565	0	2.38546	0
2.40507	8.1e-05	-0.00036	-0.00579		3.29857	0.000652886	3.29857	0.00686	2.82962	0.02364		4.08925	632337	4.08925	130093	5.19452	535788		14.4322	0	2.44914	0	2.38942	0
2.40247	0.000274	-0.00104	-0.0047		3.29882	0.000653084	3.29882	0.00686	2.83016	0.02364		4.08565	627811	4.08565	132867	5.19235	537845		14.4322	0.0015	2.44914	0.00127	2.38942	0.0013
2.39989	0.000429	-0.00111	-0.00563		3.30032	0.00065424	3.30032	0.00687	2.83191	0.02364		4.08206	623217	4.08206	135668	5.19017	539861		14.4322	0	2.44914	0	2.38942	0
2.3973	0.000423	-0.000476	-0.00573		3.30206	0.000655597	3.30206	0.00689	2.83322	0.02365		4.07848	618560	4.07848	138495	5.188	541835		14.4583	0	2.45592	0	2.39242	0
2.39473	0.000306	-0.00132	-0.00539		3.30372	0.000656883	3.30372	0.0069	2.83366	0.02365		4.07491	613840	4.07491	141347	5.18583	543765		14.4583	2.08e-07	2.45592	0.00682	2.39242	0.000777876
2.39216	0.000148	-0.000816	-0.00648		3.30381	0.000656958	3.30381	0.0069	2.83682	0.02366		4.07134	609060	4.07134	144224	5.18366	545653		14.4583	0	2.45592	0	2.39242	0
2.38959	0.000116	-0.00066	-0.00818		3.30556	0.000658322	3.30556	0.00692	2.84044	0.02366		4.06778	604223	4.06778	147125	5.1815	547497		14.5274	0	2.46478	0	2.40581	0
2.38703	-1.9e-05	-0.00121	-0.00913		3.30731	0.00065969	3.30731	0.00693	2.84406	0.02367		4.06422	599332	4.06422	150050	5.17933	549297		14.5274	0.0489	2.46478	0.0011	2.40581	0.00055576
2.38448	5.2e-05	-0.000468	-0.00994		3.30862	0.00066072	3.30862	0.00694	2.8477	0.02368		4.06067	594388	4.06067	152998	5.17717	551053		14.5274	0	2.46478	0	2.40581	0
					3.30906	0.000661061	3.30906	0.00695	2.85134	0.02368		4.05712	589394	4.05712	155968	5.17501	552764		14.5564	0	2.46545	0	2.40699	0
					3.3108	0.000662435	3.3108	0.00696	2.855	0.02369		4.05359	584352	4.05359	158959	5.17285	554430		14.5564	0.0014	2.46545	0.00217	2.40699	0.00518
					3.31255	0.000663813	3.31255	0.00698	2.85866	0.02369		4.05005	579265	4.05005	161971	5.17069	556051		14.5564	0	2.46545	0	2.40699	0
					3.31354	0.000664596	3.31354	0.00699	2.86233	0.0237		4.04653	574136	4.04653	165004	5.16853	557626		14.681	0	2.47831	0	2.409	0
					3.3143	0.000665195	3.3143	0.00699	2.86601	0.0237		4.04301	568965	4.04301	168056	5.16638	559156		14.681	0.00229	2.47831	0.00138	2.409	0.000752116
					3.31605	0.00066658	3.31605	0.00701	2.86971	0.02371		4.0395	563757	4.0395	171126	5.16423	560639		14.681	0	2.47831	0	2.409	0
					3.31779	0.000667968	3.31779	0.00702	2.87341	0.02371		4.03599	558513	4.03599	174215	5.16208	562076		14.7659	0	2.48182	0	2.41344	0
					3.31848	0.000668511	3.31848	0.00703	2.87712	0.02371		4.03249	553236	4.03249	177320	5.15993	563467		14.7659	0.00108	2.48182	0.000689747	2.41344	0.00129
					3.31954	0.00066936	3.31954	0.00704	2.88084	0.02372		4.02899	547928	4.02899	180443	5.15778	564810		14.7659	0	2.48182	0	2.41344	0
					3.32129	0.000670755	3.32129	0.00705	2.88457	0.02372		4.0255	542590	4.0255	183581	5.15564	566107		14.7882	0	2.4936	0	2.41863	0
					3.32304	0.000672154	3.32304	0.00707	2.88831	0.02373		4.02202	537227	4.02202	186733	5.15349	567356		14.7882	0.00674	2.4936	0.001	2.41863	0.00111
					3.32343	0.000672465	3.32343	0.00707	2.89205	0.02373		4.01854	531839	4.01854	189900	5.15135	568558		14.7882	0	2.4936	0	2.41863	0
					3.32479	0.000673556	3.32479	0.00708	2.89581	0.02374		4.01507	526429	4.01507	193080	5.14921	569712		14.8001	0	2.49574	0	2.4236	0
					3.32653	0.000674962	3.32653	0.0071	2.89958	0.02374		4.01161	521000	4.01161	196273	5.14707	570819		14.8001	0.04546	2.49574	0.00228	2.4236	0.00356
					3.32828	0.000676371	3.32828	0.00711	2.90336	0.02375		4.00815	515553	4.00815	199478	5.14494	571877		14.8001	0	2.49574	0	2.4236	0
					3.32839	0.00067646	3.32839	0.00711	2.90715	0.02375		4.0047	510091	4.0047	202693	5.1428	572887		14.8143	0	2.50539	0	2.43376	0
					3.33003	0.000677784	3.33003	0.00712	2.91095	0.02376		4.00125	504615	4.00125	205919	5.14067	573849		14.8143	0.01195	2.50539	0.000612304	2.43376	0.00285
					3.33178	0.0006792	3.33178	0.00714	2.91475	0.02377		3.99781	499129	3.99781	209154	5.13854	574762		14.8143	0	2.50539	0	2.43376	0
					3.33337	0.000680495	3.33337	0.00715	2.91857	0.02378		3.99437	493633	3.99437	212397	5.13641	575627		14.8321	0	2.50599	0	2.44007	0
					3.33352	0.00068062	3.33352	0.00715	2.9224	0.02379		3.99094	488131	3.99094	215648	5.13428	576444		14.8321	0.0304	2.50599	0.0026	2.44007	0.00841
					3.33527	0.000682044	3.33527	0.00717	2.92624	0.0238		3.98752	482624	3.98752	218906	5.13216	577211		14.8321	0	2.50599	0	2.44007	0
					3.33702	0.000683471	3.33702	0.00718	2.93009	0.02381		3.9841	477114	3.9841	222170	5.13003	577930		14.8568	0	2.51006	0	2.44132	0
					3.33837	0.000684572	3.33837	0.00719	2.93394	0.02382		3.98069	471603	3.98069	225439	5.12791	578600		14.8568	0.00204	2.51006	0.00173	2.44132	0.000858773
					3.33877	0.000684902	3.33877	0.0072	2.93781	0.02384		3.97728	466093	3.97728	228712	5.12579	579221		14.8568	0	2.51006	0	2.44132	0
					3.34052	0.000686336	3.34052	0.00721	2.94027	0.02385		3.97388	460587	3.97388	231989	5.12367	579794		14.8676	0	2.51411	0	2.44786	0
					3.34226	0.000687774	3.34226	0.00722	2.94169	0.02385		3.97049	455085	3.97049	235269	5.12155	580317		14.8676	0.0161	2.51411	0.00031937	2.44786	0.00197
					3.34337	0.000688689	3.34337	0.00723	2.94202	0.02385		3.9671	449590	3.9671	238551	5.11944	580791		14.8676	0	2.51411	0	2.44786	0
					3.34401	0.000689215	3.34401	0.00724	2.94377	0.02386		3.96372	444103	3.96372	241833	5.11732	581217		14.8939	0	2.52122	0	2.45986	0
					3.34576	0.00069066	3.34576	0.00725	2.94552	0.02387		3.96034	438627	3.96034	245116	5.11521	581593		14.8939	0.0163	2.52122	0.00503	2.45986	0.00413
					3.34751	0.000692109	3.34751	0.00727	2.94558	0.02387		3.95697	433162	3.95697	248399	5.1131	581921		14.8939	0	2.52122	0	2.45986	0
					3.3484	0.000692849	3.3484	0.00727	2.94726	0.02388		3.9536	427712	3.9536	251680	5.111	582200		14.9395	0	2.52624	0	2.46588	0
					3.34925	0.000693562	3.34925	0.00728	2.94901	0.02388		3.95024	422277	3.95024	254960	5.10889	582430		14.9395	0.00871	2.52624	0.00182	2.46588	0.00164
					3.351	0.000695018	3.351	0.0073	2.94948	0.02389		3.94689	416858	3.94689	258236	5.10678	582611		14.9395	0	2.52624	0	2.46588	0
					3.35275	0.000696477	3.35275	0.00731	2.95076	0.02389		3.94354	411459	3.94354	261509	5.10468	582744		15.0037	0	2.53348	0	2.47289	0
					3.35344	0.000697053	3.35344	0.00731	2.95251	0.0239		3.9402	406079	3.9402	264777	5.10258	582828		15.0037	0.01628	2.53348	0.00156	2.47289	0.000492862
					3.3545	0.00069794	3.3545	0.00732	2.95339	0.0239		3.93686	400721	3.93686	268040	5.10048	582864		15.0037	0	2.53348	0	2.47289	0
					3.35625	0.000699407	3.35625	0.00734	2.95425	0.02391		3.93353	395386	3.93353	271297	5.09838	582851		15.0084	0	2.54372	0	2.48055	0
					3.35799	0.000700878	3.35799	0.00735	2.956	0.02392		3.93021	390076	3.93021	274548	5.09629	582790		15.0084	2.9e-08	2.54372	0.00187	2.48055	0.00151
					3.35849	0.000701299	3.35849	0.00736	2.95731	0.02392		3.92688	384791	3.92688	277791	5.09419	582681		15.0084	0	2.54372	0	2.48055	0
					3.35974	0.000702352	3.35974	0.00737	2.95775	0.02393		3.92357	379534	3.92357	281026	5.0921	582524		15.1685	0	2.5509	0	2.48869	0
					3.36149	0.000703831	3.36149	0.00738	2.9595	0.02394		3.92026	374305	3.92026	284252	5.09001	582320		15.1685	0.15577	2.5509	0.000571342	2.48869	0.00874
					3.36324	0.000705312	3.36324	0.00739	2.96124	0.02395		3.91696	369105	3.91696	287468	5.08792	582068		15.1685	0	2.5509	0	2.48869	0
					3.36356	0.000705589	3.36356	0.0074	2.96125	0.02395		3.91366	363937	3.91366	290675	5.08583	581768		15.2656	0	2.55424	0	2.49753	0
					3.36498	0.000706798	3.36498	0.00741	2.96299	0.02396		3.91037	358801	3.91037	293870	5.08375	581421		15.2656	0.00165	2.55424	0.00195	2.49753	0.000840666
					3.36673	0.000708287	3.36673	0.00742	2.96474	0.02397		3.90708	353698	3.90708	297055	5.08166	581028		15.2656	0	2.55424	0	2.49753	0
					3.36848	0.00070978	3.36848	0.00743	2.96518	0.02397		3.9038	348630	3.9038	300226	5.07958	580587		15.3214	0	2.5608	0	2.50678	0
					3.36865	0.000709923	3.36865	0.00744	2.96649	0.02398		3.90052	343597	3.90052	303385	5.0775	580100		15.3214	0.00186	2.5608	0.000942302	2.50678	0.00712
					3.37023	0.000711276	3.37023	0.00745	2.96824	0.02399		3.89725	338600	3.89725	306531	5.07542	579567		15.3214	0	2.5608	0	2.50678	0
					3.37198	0.000712777	3.37198	0.00746	2.96913	0.02399		3.89399	333641	3.89399	309663	5.07334	578988		15.3932	0	2.56851	0	2.51626	0
					3.37372	0.000714281	3.37372	0.00747	2.96998	0.024		3.89073	328720	3.89073	312780	5.07127	578363		15.3932	0.01964	2.56851	0.00042356	2.51626	0.000578369
					3.37375	0.000714303	3.37375	0.00747	2.97173	0.02401		3.88748	323838	3.88748	315881	5.06919	577692		15.3932	0	2.56851	0	2.51626	0
					3.37547	0.000715789	3.37547	0.00749	2.97309	0.02402		3.88423	318997	3.88423	318967	5.06712	576976		15.4071	0	2.57203	0	2.51829	0
					3.37722	0.000717301	3.37722	0.0075	2.97348	0.02402		3.88099	314196	3.88099	322037	5.06505	576216		15.4071	0.00116	2.57203	0.00214	2.51829	0.00269
					3.37887	0.000718728	3.37887	0.00751	2.97523	0.02403		3.87775	309437	3.87775	325090	5.06298	575410		15.4071	0	2.57203	0	2.51829	0
					3.37897	0.000718816	3.37897	0.00751	2.97698	0.02405		3.87452	304721	3.87452	328126	5.06091	574561		15.4235	0	2.58188	0	2.53801	0
					3.38072	0.000720336	3.38072	0.00753	2.97707	0.02405		3.87129	300047	3.87129	331144	5.05885	573667		15.4235	9.155e-06	2.58188	0.000166061	2.53801	0.00159
					3.38246	0.000721859	3.38246	0.00754	2.97872	0.02406		3.86807	295418	3.86807	334143	5.05679	572730		15.4235	0	2.58188	0	2.53801	0
					3.384	0.000723199	3.384	0.00755	2.98047	0.02407		3.86485	290832	3.86485	337124	5.05472	571749		15.4485	0	2.587	0	2.5493	0
					3.38421	0.000723386	3.38421	0.00755	2.98105	0.02408		3.86164	286292	3.86164	340086	5.05266	570726		15.4485	0.01068	2.587	0.00234	2.5493	0.000295522
					3.38596	0.000724916	3.38596	0.00757	2.98222	0.02408		3.85844	281798	3.85844	343028	5.0506	569659		15.4485	0	2.587	0	2.5493	0
					3.38771	0.000726451	3.38771	0.00758	2.98397	0.0241		3.85524	277349	3.85524	345950	5.04855	568551		15.5121	0	2.59221	0	2.55452	0
					3.38914	0.000727716	3.38914	0.00759	2.98504	0.02411		3.85204	272947	3.85204	348851	5.04649	567401		15.5121	0.000442376	2.59221	0.00328	2.55452	0.01065
					3.38945	0.000727989	3.38945	0.00759	2.98571	0.02411		3.84885	268592	3.84885	351732	5.04444	566209		15.5121	0	2.59221	0	2.55452	0
					3.3912	0.000729532	3.3912	0.00761	2.98746	0.02412		3.84567	264285	3.84567	354592	5.04239	564976		15.6056	0	2.59595	0	2.58048	0
					3.39295	0.000731078	3.39295	0.00762	2.98905	0.02414		3.84249	260025	3.84249	357430	5.04034	563703		15.6056	0.02479	2.59595	0.000506267	2.58048	0.00862
					3.39431	0.000732281	3.39431	0.00763	2.98921	0.02414		3.83931	255813	3.83931	360247	5.03829	562389		15.6056	0	2.59595	0	2.58048	0
					3.3947	0.000732628	3.3947	0.00763	2.99096	0.02415		3.83615	251650	3.83615	363041	5.03624	561035		15.6895	0	2.60011	0	2.58661	0
					3.39645	0.000734182	3.39645	0.00765	2.99271	0.02417		3.83298	247536	3.83298	365813	5.0342	559642		15.6895	2.4e-08	2.60011	0.00597	2.58661	0.0036
					3.39819	0.00073574	3.39819	0.00766	2.99306	0.02417		3.82982	243471	3.82982	368563	5.03215	558210		15.6895	0	2.60011	0	2.58661	0
					3.39949	0.000736895	3.39949	0.00767	2.99445	0.02418		3.82667	239455	3.82667	371289	5.03011	556739		15.7321	0	2.60425	0	2.61382	0
					3.39994	0.000737301	3.39994	0.00767	2.9962	0.0242		3.82352	235488	3.82352	373992	5.02807	555231		15.7321	6.133e-06	2.60425	0.00238	2.61382	0.01513
					3.40169	0.000738867	3.40169	0.00769	2.99709	0.02421		3.82038	231571	3.82038	376672	5.02603	553684		15.7321	0	2.60425	0	2.61382	0
					3.40344	0.000740436	3.40344	0.0077	2.99795	0.02421		3.81724	227703	3.81724	379329	5.02399	552101		15.8525	0	2.61445	0	2.62138	0
					3.40468	0.000741556	3.40468	0.00771	2.9997	0.02423		3.81411	223886	3.81411	381961	5.02196	550480		15.8525	1.1941e-05	2.61445	0.00266	2.62138	0.00385
					3.40518	0.00074201	3.40518	0.00771	3.00112	0.02424		3.81099	220118	3.81099	384570	5.01992	548824		15.8525	0	2.61445	0	2.62138	0
					3.40693	0.000743587	3.40693	0.00772	3.00144	0.02425		3.80786	216401	3.80786	387155	5.01789	547131		15.9441	0	2.61819	0	2.67115	0
					3.40868	0.000745169	3.40868	0.00774	3.00319	0.02426		3.80475	212733	3.80475	389715	5.01586	545403		15.9441	0.00196	2.61819	0.00737	2.67115	0.02873
					3.40989	0.000746267	3.40989	0.00775	3.00494	0.02428		3.80164	209116	3.80164	392251	5.01383	543641		15.9441	0	2.61819	0	2.67115	0
					3.41043	0.000746754	3.41043	0.00775	3.00517	0.02428		3.79853	205548	3.79853	394763	5.01181	541844		15.9548	0	2.6398	0	2.6804	0
					3.41218	0.000748343	3.41218	0.00776	3.00669	0.0243		3.79543	202030	3.79543	397250	5.00978	540013		15.9548	0.04236	2.6398	0.00197	2.6804	0.000261727
					3.41392	0.000749937	3.41392	0.00777	3.00844	0.02431		3.79233	198563	3.79233	399712	5.00776	538149		15.9548	0	2.6398	0	2.6804	0
					3.41512	0.000751028	3.41512	0.00778	3.00923	0.02432		3.78924	195145	3.78924	402150	5.00573	536252		15.9606	0	2.64435	0	2.69268	0
					3.41567	0.000751534	3.41567	0.00779	3.01018	0.02433		3.78615	191776	3.78615	404562	5.00371	534323		15.9606	3.7495e-05	2.64435	0.0011	2.69268	2.3188e-05
					3.41742	0.000753135	3.41742	0.0078	3.01193	0.02435		3.78307	188457	3.78307	406950	5.00169	532362		15.9606	0	2.64435	0	2.69268	0
					3.41917	0.00075474	3.41917	0.00781	3.0133	0.02436		3.78	185188	3.78	409314	4.99968	530370		16.038	0	2.65212	0	2.69445	0
					3.42036	0.000755839	3.42036	0.00782	3.01368	0.02437		3.77692	181968	3.77692	411652	4.99766	528347		16.038	0.00248	2.65212	0.00205	2.69445	0.000597947
					3.42091	0.00075635	3.42091	0.00782	3.01543	0.02439		3.77386	178796	3.77386	413965	4.99565	526293		16.038	0	2.65212	0	2.69445	0
					3.42266	0.000757963	3.42266	0.00784	3.01717	0.0244		3.7708	175674	3.7708	416254	4.99363	524210		16.112	0	2.65977	0	2.72386	0
					3.42441	0.000759581	3.42441	0.00785	3.01738	0.02441		3.76774	172600	3.76774	418518	4.99162	522098		16.112	0.02895	2.65977	0.00201	2.72386	0.00021483
					3.42562	0.000760701	3.42562	0.00786	3.01892	0.02442		3.76469	169574	3.76469	420757	4.98961	519958		16.112	0	2.65977	0	2.72386	0
					3.42616	0.000761202	3.42616	0.00786	3.02067	0.02444		3.76164	166597	3.76164	422971	4.98761	517789		16.1638	0	2.6687	0	2.75653	0
					3.42791	0.000762827	3.42791	0.00787	3.02147	0.02445		3.7586	163667	3.7586	425160	4.9856	515593		16.1638	0.01499	2.6687	0.00694	2.75653	6.0435e-05
					3.42965	0.000764457	3.42965	0.00789	3.02242	0.02446		3.75556	160784	3.75556	427325	4.9836	513370		16.1638	0	2.6687	0	2.75653	0
					3.43089	0.000765616	3.43089	0.0079	3.02417	0.02448		3.75253	157949	3.75253	429465	4.98159	511120		16.1737	0	2.67246	0	2.77018	0
					3.4314	0.000766091	3.4314	0.0079	3.02558	0.0245		3.74951	155161	3.74951	431581	4.97959	508844		16.1737	6.4e-07	2.67246	0.0011	2.77018	0.000503212
					3.43315	0.000767728	3.43315	0.00791	3.02591	0.0245		3.74648	152419	3.74648	433672	4.97759	506543		16.1737	0	2.67246	0	2.77018	0
					3.4349	0.00076937	3.4349	0.00792	3.02766	0.02452		3.74347	149723	3.74347	435739	4.9756	504218		16.2072	0	2.6819	0	2.77712	0
					3.43618	0.000770583	3.43618	0.00793	3.02941	0.02454		3.74045	147074	3.74045	437782	4.9736	501868		16.2072	0.00197	2.6819	0.00166	2.77712	0.00275
					3.43664	0.000771016	3.43664	0.00793	3.02969	0.02455		3.73745	144469	3.73745	439800	4.9716	499495		16.2072	0	2.6819	0	2.77712	0
					3.43839	0.000772666	3.43839	0.00795	3.03116	0.02456		3.73444	141910	3.73444	441795	4.96961	497098		16.2333	0	2.69487	0	2.79291	0
					3.44014	0.00077432	3.44014	0.00796	3.03291	0.02458		3.73145	139395	3.73145	443765	4.96762	494679		16.2333	2.43e-07	2.69487	0.00645	2.79291	0.00126
					3.44149	0.000775602	3.44149	0.00797	3.03382	0.0246		3.72845	136924	3.72845	445712	4.96563	492238		16.2333	0	2.69487	0	2.79291	0
					3.44189	0.000775979	3.44189	0.00797	3.03465	0.02461		3.72547	134498	3.72547	447635	4.96364	489775		16.3041	0	2.7067	0	2.80328	0
					3.44364	0.000777641	3.44364	0.00798	3.0364	0.02463		3.72248	132114	3.72248	449534	4.96165	487292		16.3041	0.00936	2.7067	0.000430453	2.80328	0.000374364
					3.44538	0.000779308	3.44538	0.00799	3.03795	0.02465		3.7195	129774	3.7195	451410	4.95967	484788		16.3041	0	2.7067	0	2.80328	0
					3.44682	0.000780676	3.44682	0.008	3.03815	0.02465		3.71653	127476	3.71653	453263	4.95769	482265		16.3481	0	2.71092	0	2.83251	0
					3.44713	0.000780979	3.44713	0.00801	3.0399	0.02467		3.71356	125220	3.71356	455093	4.9557	479722		16.3481	0.000747938	2.71092	0.00272	2.83251	0.000149642
					3.44888	0.000782654	3.44888	0.00802	3.04164	0.02469		3.7106	123006	3.7106	456900	4.95372	477161		16.3481	0	2.71092	0	2.83251	0
					3.45063	0.000784333	3.45063	0.00803	3.0421	0.0247		3.70764	120833	3.70764	458684	4.95174	474582		16.3675	0	2.71715	0	2.8598	0
					3.45216	0.000785805	3.45216	0.00804	3.04339	0.02472		3.70468	118700	3.70468	460445	4.94977	471985		16.3675	0.11646	2.71715	0.01327	2.8598	0.00183
					3.45237	0.000786016	3.45237	0.00804	3.04514	0.02474		3.70173	116608	3.70173	462184	4.94779	469372		16.3675	0	2.71715	0	2.8598	0
					3.45412	0.000787704	3.45412	0.00805	3.04626	0.02475		3.69879	114556	3.69879	463901	4.94582	466742		16.4007	0	2.73715	0	2.87427	0
					3.45587	0.000789396	3.45587	0.00806	3.04689	0.02476		3.69585	112543	3.69585	465595	4.94384	464096		16.4007	0.000936988	2.73715	0.000735273	2.87427	0.000770797
					3.45751	0.00079099	3.45751	0.00808	3.04864	0.02479		3.69291	110569	3.69291	467268	4.94187	461435		16.4007	0	2.73715	0	2.87427	0
					3.45762	0.000791092	3.45762	0.00808	3.05038	0.02481		3.68998	108633	3.68998	468918	4.9399	458759		16.4818	0	2.74578	0	2.87806	0
					3.45937	0.000792792	3.45937	0.00809	3.05043	0.02481		3.68705	106734	3.68705	470547	4.93794	456069		16.4818	0.01241	2.74578	0.000425197	2.87806	0.01289
					3.46111	0.000794497	3.46111	0.0081	3.05213	0.02483		3.68413	104873	3.68413	472154	4.93597	453366		16.4818	0	2.74578	0	2.87806	0
					3.46286	0.000796205	3.46286	0.00811	3.05388	0.02486		3.68121	103049	3.68121	473740	4.93401	450649		16.4885	0	2.7543	0	2.90182	0
					3.46289	0.00079623	3.46289	0.00811	3.05461	0.02487		3.6783	101262	3.6783	475304	4.93204	447920		16.4885	0.02799	2.7543	0.00683	2.90182	0.03408
					3.46461	0.000797918	3.46461	0.00812	3.0588	0.02493		3.67539	99509.5	3.67539	476848	4.93008	445179		16.4885	0	2.7543	0	2.90182	0
					3.46636	0.000799636	3.46636	0.00813	3.06301	0.02499		3.67249	97792.9	3.67249	478370	4.92812	442427		16.5812	0	2.78101	0	2.9124	0
					3.4681	0.000801358	3.4681	0.00814	3.06723	0.02505		3.66959	96111	3.66959	479872	4.92616	439664		16.5812	0.03528	2.78101	0.00418	2.9124	0.00122
					3.46828	0.000801527	3.46828	0.00814	3.07145	0.02511		3.66669	94463.5	3.66669	481353	4.92421	436890		16.5812	0	2.78101	0	2.9124	0
					3.46985	0.000803084	3.46985	0.00815	3.07569	0.02518		3.6638	92849.8	3.6638	482814	4.92225	434107		16.5914	0	2.79239	0	2.91714	0
					3.4716	0.000804814	3.4716	0.00817	3.07995	0.02524		3.66092	91269.3	3.66092	484254	4.9203	431314		16.5914	0.000440661	2.79239	0.00486	2.91714	0.000708635
					3.47335	0.000806549	3.47335	0.00818	3.08421	0.02531		3.65804	89721.7	3.65804	485674	4.91834	428513		16.5914	0	2.79239	0	2.91714	0
					3.47368	0.000806882	3.47368	0.00818	3.08848	0.02538		3.65516	88206.4	3.65516	487074	4.91639	425703		16.652	0	2.82064	0	2.92024	0
					3.4751	0.000808287	3.4751	0.00819	3.09277	0.02545		3.65229	86722.9	3.65229	488454	4.91444	422885		16.652	0.000173911	2.82064	0.00138	2.92024	0.00622
					3.47684	0.000810031	3.47684	0.0082	3.09707	0.02552		3.64942	85270.6	3.64942	489814	4.9125	420061		16.652	0	2.82064	0	2.92024	0
					3.47859	0.000811779	3.47859	0.00821	3.10138	0.02559		3.64656	83849.2	3.64656	491154	4.91055	417230		16.6775	0	2.83199	0	2.9451	0
					3.47911	0.000812296	3.47911	0.00821	3.1057	0.02567		3.6437	82458.1	3.6437	492474	4.90861	414392		16.6775	1.34e-06	2.83199	0.000858641	2.9451	0.02811
					3.48034	0.000813531	3.48034	0.00822	3.11004	0.02574		3.64085	81096.7	3.64085	493776	4.90666	411549		16.6775	0	2.83199	0	2.9451	0
					3.48209	0.000815287	3.48209	0.00823	3.11439	0.02582		3.638	79764.7	3.638	495057	4.90472	408701		16.7201	0	2.85124	0	2.95069	0
					3.48383	0.000817048	3.48383	0.00824	3.11875	0.02589		3.63515	78461.5	3.63515	496320	4.90278	405848		16.7201	1.295e-06	2.85124	0.0322	2.95069	0.01634
					3.48455	0.000817769	3.48455	0.00825	3.12312	0.02597		3.63231	77186.7	3.63231	497563	4.90084	402991		16.7201	0	2.85124	0	2.95069	0
					3.48558	0.000818813	3.48558	0.00825	3.1275	0.02605		3.62947	75939.7	3.62947	498787	4.89891	400130		16.7262	0	2.86774	0	2.95967	0
					3.48733	0.000820583	3.48733	0.00826	3.1319	0.02613		3.62664	74720.1	3.62664	499992	4.89697	397266		16.7262	1.306e-06	2.86774	0.000479186	2.95967	0.00972
					3.48908	0.000822357	3.48908	0.00827	3.13631	0.02621		3.62382	73527.3	3.62382	501178	4.89504	394399		16.7262	0	2.86774	0	2.95967	0
					3.49001	0.000823301	3.49001	0.00828	3.14073	0.02629		3.62099	72361	3.62099	502345	4.89311	391530		16.7542	0	2.87625	0	2.97956	0
					3.49083	0.000824135	3.49083	0.00829	3.14516	0.02637		3.61817	71220.6	3.61817	503494	4.89117	388660		16.7542	0.19497	2.87625	0.01884	2.97956	0.00151
					3.49257	0.000825918	3.49257	0.0083	3.1496	0.02645		3.61536	70105.6	3.61536	504623	4.88925	385788		16.7542	0	2.87625	0	2.97956	0
					3.49432	0.000827706	3.49432	0.00831	3.15406	0.02653		3.61255	69015.7	3.61255	505734	4.88732	382915		16.7759	0	2.88545	0	2.98369	0
					3.49548	0.000828895	3.49548	0.00831	3.15853	0.02661		3.60975	67950.3	3.60975	506826	4.88539	380041		16.7759	0.01783	2.88545	0.0019	2.98369	0.00277
					3.49607	0.000829498	3.49607	0.00832	3.16302	0.0267		3.60694	66909.1	3.60694	507899	4.88347	377168		16.7759	0	2.88545	0	2.98369	0
					3.49782	0.000831294	3.49782	0.00833	3.16751	0.02678		3.60415	65891.4	3.60415	508954	4.88154	374295		16.8037	0	2.89666	0	2.98871	0
					3.49956	0.000833095	3.49956	0.00834	3.17202	0.02687		3.60136	64896.9	3.60136	509991	4.87962	371424		16.8037	0.000497275	2.89666	0.00901	2.98871	0.00207
					3.50097	0.000834551	3.50097	0.00835	3.17655	0.02695		3.59857	63925.2	3.59857	511008	4.8777	368553		16.8037	0	2.89666	0	2.98871	0
					3.50131	0.0008349	3.50131	0.00835	3.18108	0.02703		3.59578	62975.8	3.59578	512008	4.87578	365685		16.8481	0	2.90994	0	2.99476	0
					3.50306	0.00083671	3.50306	0.00836	3.18563	0.02712		3.593	62048.2	3.593	512988	4.87387	362818		16.8481	0.0242	2.90994	0.0022	2.99476	0.0479
					3.50481	0.000838525	3.50481	0.00837	3.19019	0.0272		3.59023	61142.1	3.59023	513950	4.87195	359954		16.8481	0	2.90994	0	2.99476	0
					3.50648	0.000840269	3.50648	0.00838	3.19477	0.02729		3.58746	60257	3.58746	514894	4.87004	357094		16.8674	0	2.91301	0	3.00733	0
					3.50656	0.000840343	3.50656	0.00838	3.19935	0.02737		3.58469	59392.4	3.58469	515819	4.86812	354236		16.8674	4.264e-06	2.91301	0.00358	3.00733	0.00846
					3.5083	0.000842167	3.5083	0.00839	3.20395	0.02746		3.58193	58548.1	3.58193	516726	4.86621	351383		16.8674	0	2.91301	0	3.00733	0
					3.51005	0.000843995	3.51005	0.0084	3.20857	0.02754		3.57917	57723.5	3.57917	517613	4.8643	348534		16.8938	0	2.91896	0	3.01775	0
					3.5118	0.000845828	3.5118	0.00841	3.21319	0.02763		3.57642	56918.2	3.57642	518483	4.8624	345689		16.8938	0.01088	2.91896	0.00579	3.01775	0.0083
					3.51201	0.00084605	3.51201	0.00841	3.21783	0.02771		3.57367	56132	3.57367	519333	4.86049	342850		16.8938	0	2.91896	0	3.01775	0
					3.51355	0.000847665	3.51355	0.00842	3.22249	0.0278		3.57092	55364.2	3.57092	520165	4.85858	340016		16.9021	0	2.92475	0	3.02776	0
					3.51529	0.000849507	3.51529	0.00843	3.22716	0.02788		3.56818	54614.7	3.56818	520979	4.85668	337187		16.9021	6.0504e-05	2.92475	0.00275	3.02776	0.01375
					3.51704	0.000851353	3.51704	0.00844	3.23184	0.02796		3.56545	53882.9	3.56545	521773	4.85478	334365		16.9021	0	2.92475	0	3.02776	0
					3.51755	0.000851895	3.51755	0.00844	3.23653	0.02805		3.56271	53168.6	3.56271	522549	4.85288	331550		16.9304	0	2.93628	0	3.03666	0
					3.51879	0.000853204	3.51879	0.00845	3.24124	0.02813		3.55998	52471.2	3.55998	523305	4.85098	328741		16.9304	8.292e-06	2.93628	0.00155	3.03666	0.04308
					3.52054	0.00085506	3.52054	0.00846	3.24596	0.02821		3.55726	51790.6	3.55726	524043	4.84908	325939		16.9304	0	2.93628	0	3.03666	0
					3.52229	0.00085692	3.52229	0.00847	3.2507	0.02829		3.55454	51126.2	3.55454	524762	4.84718	323145		16.9466	0	2.94519	0	3.04643	0
					3.52312	0.000857806	3.52312	0.00847	3.25545	0.02838		3.55182	50477.8	3.55182	525461	4.84529	320359		16.9466	0.01088	2.94519	0.00999	3.04643	0.02738
					3.52403	0.000858785	3.52403	0.00848	3.26021	0.02846		3.54911	49844.9	3.54911	526142	4.8434	317581		16.9466	0	2.94519	0	3.04643	0
					3.52578	0.000860654	3.52578	0.00849	3.26499	0.02854		3.5464	49227.3	3.5464	526803	4.8415	314811		17.0216	0	2.95074	0	3.05362	0
					3.52753	0.000862529	3.52753	0.0085	3.26978	0.02861		3.5437	48624.6	3.5437	527445	4.83961	312051		17.0216	0.0799	2.95074	0.000698171	3.05362	0.03598
					3.5287	0.000863784	3.5287	0.0085	3.27458	0.02869		3.541	48036.4	3.541	528067	4.83773	309299		17.0216	0	2.95074	0	3.05362	0
					3.52928	0.000864408	3.52928	0.00851	3.2794	0.02877		3.53831	47462.4	3.53831	528670	4.83584	306557		17.0664	0	2.95574	0	3.06033	0
					3.53102	0.000866291	3.53102	0.00852	3.28424	0.02885		3.53562	46902.4	3.53562	529253	4.83395	303825		17.0664	0.05202	2.95574	0.0022	3.06033	0.00395
					3.53277	0.00086818	3.53277	0.00852	3.28909	0.02892		3.53293	46355.9	3.53293	529816	4.83207	301102		17.0664	0	2.95574	0	3.06033	0
					3.53429	0.000869827	3.53429	0.00853	3.29395	0.029		3.53024	45822.7	3.53024	530359	4.83019	298390		17.0911	0	2.96753	0	3.06486	0
					3.53452	0.000870073	3.53452	0.00853	3.29882	0.02907		3.52757	45302.5	3.52757	530883	4.8283	295689		17.0911	0.01945	2.96753	0.00119	3.06486	0.01042
					3.53627	0.000871971	3.53627	0.00854	3.30372	0.02914		3.52489	44794.9	3.52489	531386	4.82642	292998		17.0911	0	2.96753	0	3.06486	0
					3.53802	0.000873873	3.53802	0.00855	3.30862	0.02921		3.52222	44299.6	3.52222	531869	4.82455	290319		17.1035	0	2.97016	0	3.07499	0
					3.53976	0.00087578	3.53976	0.00856	3.31354	0.02928		3.51955	43816.4	3.51955	532332	4.82267	287651		17.1035	0.02312	2.97016	0.00597	3.07499	0.02468
					3.53991	0.000875939	3.53991	0.00856	3.31848	0.02935		3.51689	43344.9	3.51689	532774	4.82079	284995		17.1035	0	2.97016	0	3.07499	0
					3.54151	0.000877692	3.54151	0.00857	3.32343	0.02942		3.51423	42884.9	3.51423	533196	4.81892	282350		17.1076	0	2.97491	0	3.08621	0
					3.54326	0.000879609	3.54326	0.00858	3.32839	0.02948		3.51158	42436.2	3.51158	533597	4.81705	279718		17.1076	0.08259	2.97491	0.00153	3.08621	0.000975368
					3.54501	0.000881531	3.54501	0.00859	3.33337	0.02955		3.50893	41998.3	3.50893	533977	4.81518	277098		17.1076	0	2.97491	0	3.08621	0
					3.54554	0.000882119	3.54554	0.00859	3.33837	0.02961		3.50628	41571.1	3.50628	534337	4.81331	274491		17.1608	0	2.98868	0	3.09273	0
					3.54675	0.000883457	3.54675	0.0086	3.34337	0.02967		3.50364	41154.3	3.50364	534675	4.81144	271896		17.1608	2.494e-06	2.98868	0.00175	3.09273	0.00368
					3.5485	0.000885389	3.5485	0.00861	3.3484	0.02974		3.501	40747.6	3.501	534992	4.80957	269315		17.1608	0	2.98868	0	3.09273	0
					3.55025	0.000887325	3.55025	0.00862	3.35344	0.02979		3.49836	40350.8	3.49836	535287	4.80771	266747		17.1713	0	2.99082	0	3.10372	0
					3.55119	0.00088837	3.55119	0.00862	3.35849	0.02985		3.49573	39963.6	3.49573	535561	4.80584	264192		17.1713	0.10896	2.99082	0.0011	3.10372	0.00364
					3.552	0.000889265	3.552	0.00862	3.36356	0.02991		3.49311	39585.8	3.49311	535814	4.80398	261651		17.1713	0	2.99082	0	3.10372	0
					3.55375	0.000891211	3.55375	0.00863	3.36865	0.02996		3.49048	39217.2	3.49048	536044	4.80212	259123		17.227	0	2.99693	0	3.11328	0
					3.55549	0.000893162	3.55549	0.00864	3.37375	0.03002		3.48786	38857.4	3.48786	536253	4.80026	256610		17.227	0.015	2.99693	0.00519	3.11328	0.01884
					3.55686	0.000894692	3.55686	0.00865	3.37887	0.03007		3.48525	38506.4	3.48525	536440	4.7984	254111		17.227	0	2.99693	0	3.11328	0
					3.55724	0.000895117	3.55724	0.00865	3.384	0.03012		3.48264	38163.7	3.48264	536604	4.79654	251626		17.2848	0	3.00251	0	3.13877	0
					3.55899	0.000897078	3.55899	0.00866	3.38914	0.03017		3.48003	37829.4	3.48003	536747	4.79469	249156		17.2848	1.548e-06	3.00251	0.00478	3.13877	0.01113
					3.56074	0.000899043	3.56074	0.00867	3.39431	0.03021		3.47743	37503	3.47743	536867	4.79283	246701		17.2848	0	3.00251	0	3.13877	0
					3.56249	0.000901013	3.56249	0.00868	3.39949	0.03026		3.47483	37184.5	3.47483	536964	4.79098	244260		17.2951	0	3.01904	0	3.1406	0
					3.56255	0.000901085	3.56255	0.00868	3.40468	0.0303		3.47223	36873.5	3.47223	537039	4.78913	241835		17.2951	0.06984	3.01904	0.00198	3.1406	0.06439
					3.56423	0.000902988	3.56423	0.00869	3.40989	0.03034		3.46964	36569.9	3.46964	537091	4.78728	239424		17.2951	0	3.01904	0	3.1406	0
					3.56598	0.000904968	3.56598	0.00869	3.41512	0.03038		3.46705	36273.6	3.46705	537120	4.78543	237029		17.3116	0	3.02162	0	3.14671	0
					3.56773	0.000906953	3.56773	0.0087	3.42036	0.03042		3.46447	35984.2	3.46447	537126	4.78359	234650		17.3116	0.01801	3.02162	0.000666116	3.14671	0.03274
					3.56825	0.000907551	3.56825	0.0087	3.42562	0.03045		3.46189	35701.7	3.46189	537109	4.78174	232286		17.3116	0	3.02162	0	3.14671	0
					3.56948	0.000908943	3.56948	0.00871	3.43089	0.03048		3.45931	35425.8	3.45931	537068	4.7799	229937		17.3334	0	3.02517	0	3.15441	0
					3.57122	0.000910938	3.57122	0.00872	3.43618	0.03051		3.45674	35156.3	3.45674	537004	4.77805	227605		17.3334	0.00112	3.02517	0.00354	3.15441	0.05898
					3.57297	0.000912938	3.57297	0.00873	3.44149	0.03054		3.45417	34893.1	3.45417	536917	4.77621	225288		17.3334	0	3.02517	0	3.15441	0
					3.57398	0.000914091	3.57398	0.00873	3.44682	0.03057		3.45161	34636	3.45161	536806	4.77437	222987		17.3477	0	3.03662	0	3.16359	0
					3.57472	0.000914943	3.57472	0.00873	3.45216	0.0306		3.44904	34384.8	3.44904	536672	4.77254	220703		17.3477	0.0102	3.03662	0.000208132	3.16359	0.05336
					3.57647	0.000916952	3.57647	0.00874	3.45587	0.03061		3.44649	34139.4	3.44649	536513	4.7707	218434		17.3477	0	3.03662	0	3.16359	0
					3.57822	0.000918967	3.57822	0.00875	3.45751	0.03062		3.44393	33899.6	3.44393	536331	4.76886	216182				3.04603	0	3.17011	0
					3.57972	0.000920705	3.57972	0.00876	3.45762	0.03062		3.44138	33665.2	3.44138	536125	4.76703	213947				3.04603	0.013	3.17011	0.01328
					3.57996	0.000920987	3.57996	0.00876	3.45937	0.03063		3.43884	33436.2	3.43884	535894	4.7652	211727				3.04603	0	3.17011	0
					3.58171	0.000923012	3.58171	0.00877	3.46111	0.03063		3.4363	33212.2	3.4363	535640	4.76337	209525				3.06147	0	3.17623	0
					3.58346	0.000925042	3.58346	0.00877	3.46286	0.03064		3.43376	32993.3	3.43376	535361	4.76154	207339				3.06147	0.00375	3.17623	0.15041
					3.58521	0.000927077	3.58521	0.00878	3.46289	0.03064		3.43122	32779.2	3.43122	535058	4.75971	205169				3.06147	0	3.17623	0
					3.58548	0.000927397	3.58548	0.00878	3.46461	0.03065		3.42869	32569.8	3.42869	534730	4.75788	203016				3.07493	0	3.17987	0
					3.58695	0.000929117	3.58695	0.00879	3.46636	0.03065		3.42617	32364.9	3.42617	534378	4.75606	200881				3.07493	0.00532	3.17987	0.000803717
					3.5887	0.000931163	3.5887	0.0088	3.4681	0.03066		3.42364	32164.5	3.42364	534002	4.75423	198761				3.07493	0	3.17987	0
					3.59045	0.000933213	3.59045	0.00881	3.46828	0.03066		3.42112	31968.4	3.42112	533600	4.75241	196659				3.07979	0	3.18338	0
					3.59126	0.000934164	3.59126	0.00881	3.46985	0.03066		3.41861	31776.5	3.41861	533175	4.75059	194574				3.07979	0.000912742	3.18338	0.00786
					3.5922	0.000935268	3.5922	0.00881	3.4716	0.03067		3.41609	31588.7	3.41609	532724	4.74877	192506				3.07979	0	3.18338	0
					3.59395	0.000937329	3.59395	0.00882	3.47335	0.03067		3.41359	31404.8	3.41359	532249	4.74695	190454				3.08467	0	3.18664	0
					3.59569	0.000939395	3.59569	0.00883	3.47368	0.03067		3.41108	31224.7	3.41108	531749	4.74513	188420				3.08467	0.02054	3.18664	0.14783
					3.59706	0.00094101	3.59706	0.00883	3.4751	0.03068		3.40858	31048.3	3.40858	531224	4.74332	186403				3.08467	0	3.18664	0
					3.59744	0.000941466	3.59744	0.00884	3.47684	0.03068		3.40608	30875.5	3.40608	530675	4.7415	184402				3.09381	0	3.19712	0
					3.59919	0.000943542	3.59919	0.00884	3.47859	0.03069		3.40359	30706.2	3.40359	530100	4.73969	182419				3.09381	0.01346	3.19712	0.03755
					3.60094	0.000945623	3.60094	0.00885	3.47911	0.03069		3.4011	30540.3	3.4011	529501	4.73788	180453				3.09381	0	3.19712	0
					3.60268	0.000947709	3.60268	0.00886	3.48034	0.03069		3.39861	30377.7	3.39861	528877	4.73607	178504				3.10797	0	3.20066	0
					3.60287	0.000947935	3.60287	0.00886	3.48209	0.0307		3.39613	30218.2	3.39613	528228	4.73426	176572				3.10797	0.00352	3.20066	0.0331
					3.60443	0.000949801	3.60443	0.00887	3.48383	0.0307		3.39365	30061.8	3.39365	527554	4.73245	174657				3.10797	0	3.20066	0
					3.60618	0.000951898	3.60618	0.00887	3.48455	0.0307		3.39117	29908.4	3.39117	526855	4.73064	172759				3.1145	0	3.2028	0
					3.60793	0.000954	3.60793	0.00888	3.48558	0.0307		3.3887	29758	3.3887	526131	4.72884	170879				3.1145	0.00283	3.2028	0.15762
					3.60871	0.00095494	3.60871	0.00888	3.48733	0.03071		3.38623	29610.3	3.38623	525383	4.72704	169015				3.1145	0	3.2028	0
					3.60968	0.000956107	3.60968	0.00889	3.48908	0.03071		3.38377	29465.3	3.38377	524610	4.72524	167168				3.11861	0	3.21868	0
					3.61142	0.00095822	3.61142	0.00889	3.49001	0.03071		3.38131	29323	3.38131	523811	4.72343	165339				3.11861	0.00307	3.21868	0.05078
					3.61317	0.000960338	3.61317	0.0089	3.49083	0.03071		3.37885	29183.2	3.37885	522989	4.72164	163526				3.11861	0	3.21868	0
					3.61456	0.000962028	3.61456	0.00891	3.49257	0.03071		3.37639	29045.9	3.37639	522141	4.71984	161730				3.12812	0	3.22307	0
					3.61492	0.000962461	3.61492	0.00891	3.49432	0.03072		3.37394	28911	3.37394	521269	4.71804	159951				3.12812	0.00622	3.22307	0.01128
					3.61667	0.000964589	3.61667	0.00891	3.49548	0.03072		3.3715	28778.4	3.3715	520372	4.71625	158189				3.12812	0	3.22307	0
					3.61841	0.000966723	3.61841	0.00892	3.49607	0.03072		3.36905	28648.1	3.36905	519451	4.71445	156444				3.13482	0	3.22813	0
					3.62016	0.000968862	3.62016	0.00893	3.49782	0.03072		3.36661	28519.9	3.36661	518506	4.71266	154716				3.13482	0.00229	3.22813	0.13839
					3.62044	0.000969198	3.62044	0.00893	3.49956	0.03072		3.36418	28393.9	3.36418	517536	4.71087	153005				3.13482	0	3.22813	0
					3.62191	0.000971007	3.62191	0.00893	3.50097	0.03072		3.36174	28269.9	3.36174	516541	4.70908	151310				3.14209	0	3.23675	0
					3.62366	0.000973156	3.62366	0.00894	3.50131	0.03072		3.35931	28147.9	3.35931	515523	4.70729	149632				3.14209	0.000341953	3.23675	0.0296
					3.62541	0.000975312	3.62541	0.00895	3.50306	0.03072		3.35689	28027.8	3.35689	514480	4.7055	147970				3.14209	0	3.23675	0
					3.62633	0.000976451	3.62633	0.00895	3.50481	0.03073		3.35447	27909.5	3.35447	513414	4.70372	146325				3.14728	0	3.2451	0
					3.62715	0.000977472	3.62715	0.00895	3.50648	0.03073		3.35205	27793	3.35205	512323	4.70193	144697				3.14728	0.00422	3.2451	0.02787
					3.6289	0.000979638	3.6289	0.00896	3.50656	0.03073		3.34963	27678.3	3.34963	511209	4.70015	143085				3.14728	0	3.2451	0
					3.63065	0.000981809	3.63065	0.00897	3.5083	0.03073		3.34722	27565.3	3.34722	510071	4.69837	141489				3.15515	0	3.25015	0
					3.63224	0.000983791	3.63224	0.00897	3.51005	0.03073		3.34481	27453.9	3.34481	508910	4.69659	139910				3.15515	0.00785	3.25015	0.02313
					3.6324	0.000983986	3.6324	0.00897	3.5118	0.03073		3.34241	27344	3.34241	507725	4.69481	138346				3.15515	0	3.25015	0
					3.63414	0.000986168	3.63414	0.00898	3.51201	0.03073		3.34	27235.7	3.34	506517	4.69303	136800				3.15856	0	3.25581	0
					3.63589	0.000988356	3.63589	0.00899	3.51355	0.03073		3.33761	27128.9	3.33761	505286	4.69126	135269				3.15856	0.00766	3.25581	0.00135
					3.63764	0.000990549	3.63764	0.00899	3.51529	0.03073		3.33521	27023.5	3.33521	504032	4.68948	133754				3.15856	0	3.25581	0
					3.63817	0.000991216	3.63817	0.00899	3.51704	0.03073		3.33282	26919.5	3.33282	502755	4.68771	132255				3.16966	0	3.25683	0
					3.63939	0.000992747	3.63939	0.009	3.51755	0.03072		3.33043	26816.8	3.33043	501455	4.68594	130772				3.16966	0.000857789	3.25683	0.01857
					3.64114	0.000994951	3.64114	0.009	3.51879	0.03072		3.32805	26715.4	3.32805	500133	4.68417	129304				3.16966	0	3.25683	0
					3.64288	0.000997161	3.64288	0.00901	3.52054	0.03072		3.32567	26615.3	3.32567	498789	4.6824	127853				3.17628	0	3.25876	0
					3.64412	0.000998729	3.64412	0.00901	3.52229	0.03072		3.32329	26516.4	3.32329	497422	4.68063	126417				3.17628	0.00975	3.25876	0.00334
					3.64463	0.000999376	3.64463	0.00902	3.52312	0.03072		3.32091	26418.7	3.32091	496034	4.67886	124996				3.17628	0	3.25876	0
					3.64638	0.001	3.64638	0.00902	3.52403	0.03072		3.31854	26322.1	3.31854	494623	4.6771	123591				3.18222	0	3.26752	0
					3.64813	0.001	3.64813	0.00903	3.52578	0.03072		3.31618	26226.6	3.31618	493191	4.67533	122201				3.18222	0.00381	3.26752	0.0291
					3.64987	0.00101	3.64987	0.00903	3.52753	0.03072		3.31381	26132.2	3.31381	491738	4.67357	120827				3.18222	0	3.26752	0
					3.65009	0.00101	3.65009	0.00903	3.5287	0.03071		3.31145	26038.9	3.31145	490264	4.67181	119467				3.1869	0	3.26876	0
					3.65162	0.00101	3.65162	0.00904	3.52928	0.03071		3.30909	25946.5	3.30909	488769	4.67005	118123				3.1869	0.000682312	3.26876	0.04869
					3.65337	0.00101	3.65337	0.00904	3.53102	0.03071		3.30674	25855.1	3.30674	487252	4.66829	116793				3.1869	0	3.26876	0
					3.65512	0.00101	3.65512	0.00905	3.53277	0.03071		3.30439	25764.7	3.30439	485716	4.66653	115479				3.1972	0	3.27734	0
					3.65608	0.00101	3.65608	0.00905	3.53429	0.0307		3.30204	25675.1	3.30204	484159	4.66478	114179				3.1972	0.00574	3.27734	0.01877
					3.65687	0.00102	3.65687	0.00906	3.53452	0.0307		3.2997	25586.5	3.2997	482582	4.66302	112893				3.1972	0	3.27734	0
					3.65861	0.00102	3.65861	0.00906	3.53627	0.0307		3.29736	25498.7	3.29736	480985	4.66127	111623				3.20663	0	3.28312	0
					3.66036	0.00102	3.66036	0.00907	3.53802	0.0307		3.29502	25411.7	3.29502	479369	4.65952	110366				3.20663	0.00457	3.28312	0.07698
					3.66209	0.00102	3.66209	0.00907	3.53976	0.03069		3.29269	25325.6	3.29269	477733	4.65777	109124				3.20663	0	3.28312	0
					3.66211	0.00102	3.66211	0.00907	3.53991	0.03069		3.29036	25240.2	3.29036	476078	4.65602	107896				3.21097	0	3.2902	0
					3.66386	0.00102	3.66386	0.00908	3.54151	0.03069		3.28803	25155.6	3.28803	474404	4.65427	106682				3.21097	0.0045	3.2902	0.15803
					3.6656	0.00103	3.6656	0.00908	3.54326	0.03068		3.2857	25071.7	3.2857	472712	4.65252	105483				3.21097	0	3.2902	0
					3.66735	0.00103	3.66735	0.00909	3.54501	0.03068		3.28338	24988.6	3.28338	471001	4.65078	104297				3.2141	0	3.30219	0
					3.66812	0.00103	3.66812	0.00909	3.54554	0.03068		3.28107	24906.1	3.28107	469272	4.64903	103125				3.2141	0.00292	3.30219	0.11497
					3.6691	0.00103	3.6691	0.00909	3.54675	0.03068		3.27875	24824.4	3.27875	467525	4.64729	101966				3.2141	0	3.30219	0
					3.67085	0.00103	3.67085	0.0091	3.5485	0.03067		3.27644	24743.2	3.27644	465761	4.64555	100821				3.21863	0	3.3107	0
					3.6726	0.00104	3.6726	0.0091	3.55025	0.03066		3.27413	24662.7	3.27413	463979	4.64381	99689.6				3.21863	0.0068	3.3107	0.2624
					3.67417	0.00104	3.67417	0.00911	3.55119	0.03066		3.27183	24582.9	3.27183	462181	4.64207	98571.4				3.21863	0	3.3107	0
					3.67434	0.00104	3.67434	0.00911	3.552	0.03066		3.26953	24503.6	3.26953	460365	4.64033	97466.3				3.22659	0	3.31623	0
					3.67609	0.00104	3.67609	0.00911	3.55375	0.03065		3.26723	24424.9	3.26723	458533	4.63859	96374.3				3.22659	0.00796	3.31623	0.09677
					3.67784	0.00104	3.67784	0.00912	3.55549	0.03065		3.26493	24346.8	3.26493	456685	4.63686	95295.3				3.22659	0	3.31623	0
					3.67959	0.00104	3.67959	0.00912	3.55686	0.03064		3.26264	24269.3	3.26264	454821	4.63512	94229.1				3.23058	0	3.32	0
					3.68024	0.00105	3.68024	0.00912	3.55724	0.03064		3.26035	24192.3	3.26035	452941	4.63339	93175.6				3.23058	0.000607093	3.32	0.06005
					3.68133	0.00105	3.68133	0.00913	3.55899	0.03063		3.25807	24115.8	3.25807	451047	4.63166	92134.8				3.23058	0	3.32	0
					3.68308	0.00105	3.68308	0.00913	3.56074	0.03063		3.25579	24039.9	3.25579	449136	4.62993	91106.4				3.23592	0	3.32885	0
					3.68483	0.00105	3.68483	0.00914	3.56249	0.03062		3.25351	23964.4	3.25351	447212	4.6282	90090.3				3.23592	0.000291579	3.32885	0.08356
					3.68632	0.00105	3.68632	0.00914	3.56255	0.03062		3.25123	23889.4	3.25123	445273	4.62647	89086.6				3.23592	0	3.32885	0
					3.68658	0.00105	3.68658	0.00914	3.56423	0.03061		3.24896	23814.9	3.24896	443319	4.62475	88094.9				3.23755	0	3.33668	0
					3.68833	0.00106	3.68833	0.00915	3.56598	0.03061		3.24669	23740.9	3.24669	441352	4.62302	87115.3				3.23755	0.00102	3.33668	0.05653
					3.69007	0.00106	3.69007	0.00915	3.56773	0.0306		3.24443	23667.4	3.24443	439371	4.6213	86147.5				3.23755	0	3.33668	0
					3.69182	0.00106	3.69182	0.00915	3.56825	0.0306		3.24216	23594.2	3.24216	437377	4.61958	85191.5				3.24422	0	3.34511	0
					3.69243	0.00106	3.69243	0.00916	3.56948	0.03059		3.2399	23521.6	3.2399	435370	4.61786	84247.1				3.24422	0.00495	3.34511	0.00721
					3.69357	0.00106	3.69357	0.00916	3.57122	0.03058		3.23765	23449.3	3.23765	433351	4.61614	83314.3				3.24422	0	3.34511	0
					3.69532	0.00107	3.69532	0.00916	3.57297	0.03057		3.23539	23377.5	3.23539	431319	4.61442	82392.9				3.24548	0	3.35409	0
					3.69706	0.00107	3.69706	0.00917	3.57398	0.03057		3.23314	23306	3.23314	429275	4.6127	81482.8				3.24548	0.01274	3.35409	0.03725
					3.69856	0.00107	3.69856	0.00917	3.57472	0.03057		3.23089	23235	3.23089	427219	4.61099	80583.8				3.24548	0	3.35409	0
					3.69881	0.00107	3.69881	0.00917	3.57647	0.03056		3.22865	23164.4	3.22865	425152	4.60927	79695.9				3.26503	0	3.35589	0
					3.70056	0.00107	3.70056	0.00918	3.57822	0.03055		3.22641	23094.1	3.22641	423074	4.60756	78819				3.26503	0.01675	3.35589	0.01243
					3.70231	0.00108	3.70231	0.00918	3.57972	0.03054		3.22417	23024.3	3.22417	420985	4.60585	77952.8				3.26503	0	3.35589	0
					3.70406	0.00108	3.70406	0.00918	3.57996	0.03054		3.22194	22954.8	3.22194	418886	4.60414	77097.3				3.27154	0	3.35967	0
					3.70471	0.00108	3.70471	0.00919	3.58171	0.03053		3.21971	22885.7	3.21971	416776	4.60243	76252.4				3.27154	0.00251	3.35967	0.10365
					3.7058	0.00108	3.7058	0.00919	3.58346	0.03052		3.21748	22816.9	3.21748	414657	4.60072	75418				3.27154	0	3.35967	0
					3.70755	0.00108	3.70755	0.00919	3.58521	0.03051		3.21525	22748.5	3.21525	412528	4.59901	74593.9				3.27882	0	3.36059	0
					3.7093	0.00109	3.7093	0.0092	3.58548	0.03051		3.21303	22680.4	3.21303	410390	4.59731	73780				3.27882	0.00022916	3.36059	0.07853
					3.71088	0.00109	3.71088	0.0092	3.58695	0.0305		3.21081	22612.7	3.21081	408243	4.5956	72976.2				3.27882	0	3.36059	0
					3.71105	0.00109	3.71105	0.0092	3.5887	0.03049		3.20859	22545.3	3.20859	406088	4.5939	72182.4				3.28514	0	3.36654	0
					3.71279	0.00109	3.71279	0.0092	3.59045	0.03048		3.20638	22478.3	3.20638	403924	4.5922	71398.4				3.28514	0.001	3.36654	0.11616
					3.71454	0.00109	3.71454	0.00921	3.59126	0.03047		3.20417	22411.6	3.20417	401752	4.5905	70624.2				3.28514	0	3.36654	0
					3.71629	0.0011	3.71629	0.00921	3.5922	0.03047		3.20196	22345.2	3.20196	399573	4.5888	69859.7				3.29281	0	3.37062	0
					3.71707	0.0011	3.71707	0.00921	3.59395	0.03045		3.19976	22279.1	3.19976	397386	4.5871	69104.7				3.29281	0.00162	3.37062	0.00814
					3.71804	0.0011	3.71804	0.00921	3.59569	0.03044		3.19756	22213.4	3.19756	395192	4.5854	68359				3.29281	0	3.37062	0
					3.71979	0.0011	3.71979	0.00922	3.59706	0.03043		3.19536	22147.9	3.19536	392992	4.58371	67622.7				3.29945	0	3.37204	0
					3.72153	0.0011	3.72153	0.00922	3.59744	0.03043		3.19317	22082.8	3.19317	390785	4.58201	66895.6				3.29945	0.00228	3.37204	0.00959
					3.72328	0.0011	3.72328	0.00922	3.59919	0.03042		3.19097	22018	3.19097	388572	4.58032	66177.5				3.29945	0	3.37204	0
					3.72328	0.0011	3.72328	0.00922	3.60094	0.03041		3.18878	21953.4	3.18878	386353	4.57863	65468.4				3.30753	0	3.3824	0
					3.72503	0.00111	3.72503	0.00923	3.60268	0.03039		3.1866	21889.2	3.1866	384129	4.57694	64768.1				3.30753	0.00183	3.3824	0.033
					3.72678	0.00111	3.72678	0.00923	3.60287	0.03039		3.18442	21825.3	3.18442	381899	4.57525	64076.5				3.30753	0	3.3824	0
					3.72852	0.00111	3.72852	0.00923	3.60443	0.03038		3.18224	21761.7	3.18224	379665	4.57356	63393.6				3.3174	0	3.38529	0
					3.72952	0.00111	3.72952	0.00924	3.60618	0.03037		3.18006	21698.3	3.18006	377426	4.57187	62719.2				3.3174	0.00512	3.38529	0.07928
					3.73027	0.00111	3.73027	0.00924	3.60793	0.03035		3.17788	21635.3	3.17788	375183	4.57019	62053.2				3.3174	0	3.38529	0
					3.73202	0.00112	3.73202	0.00924	3.60871	0.03035		3.17571	21572.5	3.17571	372936	4.5685	61395.4				3.32001	0	3.38785	0
					3.73377	0.00112	3.73377	0.00924	3.60968	0.03034		3.17355	21510	3.17355	370685	4.56682	60745.9				3.32001	0.00263	3.38785	0.00443
					3.73552	0.00112	3.73552	0.00925	3.61142	0.03033		3.17138	21447.8	3.17138	368431	4.56514	60104.5				3.32001	0	3.38785	0
					3.73577	0.00112	3.73577	0.00925	3.61317	0.03031		3.16922	21385.9	3.16922	366174	4.56346	59471				3.32858	0	3.39095	0
					3.73726	0.00113	3.73726	0.00925	3.61456	0.0303		3.16706	21324.2	3.16706	363914	4.56178	58845.4				3.32858	0.00235	3.39095	0.03189
					3.73901	0.00113	3.73901	0.00925	3.61492	0.0303		3.1649	21262.9	3.1649	361651	4.5601	58227.6				3.32858	0	3.39095	0
					3.74076	0.00113	3.74076	0.00925	3.61667	0.03028		3.16275	21201.8	3.16275	359386	4.55842	57617.4				3.33577	0	3.39514	0
					3.74204	0.00113	3.74204	0.00926	3.61841	0.03027		3.1606	21140.9	3.1606	357120	4.55675	57014.8				3.33577	0.00328	3.39514	0.12715
					3.74251	0.00113	3.74251	0.00926	3.62016	0.03026		3.15845	21080.4	3.15845	354851	4.55507	56419.7				3.33577	0	3.39514	0
					3.74426	0.00114	3.74426	0.00926	3.62044	0.03025		3.15631	21020.1	3.15631	352582	4.5534	55831.9				3.34084	0	3.3997	0
					3.746	0.00114	3.746	0.00926	3.62191	0.03024		3.15416	20960.1	3.15416	350311	4.55173	55251.4				3.34084	0.00741	3.3997	0.05943
					3.74775	0.00114	3.74775	0.00926	3.62366	0.03022		3.15203	20900.3	3.15203	348039	4.55006	54678				3.34084	0	3.3997	0
					3.74834	0.00114	3.74834	0.00926	3.62541	0.03021		3.14989	20840.8	3.14989	345767	4.54839	54111.7				3.34315	0	3.40449	0
					3.7495	0.00114	3.7495	0.00927	3.62633	0.0302		3.14776	20781.6	3.14776	343495	4.54672	53552.4				3.34315	7.901e-06	3.40449	0.02795
					3.75125	0.00115	3.75125	0.00927	3.62715	0.03019		3.14563	20722.6	3.14563	341222	4.54505	52999.9				3.34315	0	3.40449	0
					3.75299	0.00115	3.75299	0.00927	3.6289	0.03018		3.1435	20663.9	3.1435	338950	4.54338	52454.2				3.35041	0	3.40689	0
					3.75466	0.00115	3.75466	0.00927	3.63065	0.03016		3.14138	20605.5	3.14138	336678	4.54172	51915.2				3.35041	0.01097	3.40689	0.04698
					3.75474	0.00115	3.75474	0.00927	3.63224	0.03015		3.13925	20547.3	3.13925	334408	4.54006	51382.8				3.35041	0	3.40689	0
					3.75649	0.00115	3.75649	0.00928	3.6324	0.03014		3.13714	20489.4	3.13714	332138	4.53839	50856.9				3.35212	0	3.41059	0
					3.75824	0.00116	3.75824	0.00928	3.63414	0.03013		3.13502	20431.7	3.13502	329869	4.53673	50337.3				3.35212	0.000284665	3.41059	0.06807
					3.75999	0.00116	3.75999	0.00928	3.63589	0.03011		3.13291	20374.3	3.13291	327603	4.53507	49824.1				3.35212	0	3.41059	0
					3.76099	0.00116	3.76099	0.00928	3.63764	0.03009		3.1308	20317.1	3.1308	325337	4.53341	49317.1				3.36509	0	3.41322	0
					3.76173	0.00116	3.76173	0.00928	3.63817	0.03009		3.12869	20260.2	3.12869	323074	4.53176	48816.3				3.36509	0.0045	3.41322	0.13578
					3.76348	0.00116	3.76348	0.00928	3.63939	0.03007		3.12658	20203.6	3.12658	320814	4.5301	48321.5				3.36509	0	3.41322	0
					3.76523	0.00117	3.76523	0.00929	3.64114	0.03006		3.12448	20147.1	3.12448	318556	4.52845	47832.6				3.3675	0	3.41707	0
					3.76698	0.00117	3.76698	0.00929	3.64288	0.03004		3.12238	20091	3.12238	316300	4.52679	47349.7				3.3675	0.00072902	3.41707	0.02938
					3.76735	0.00117	3.76735	0.00929	3.64412	0.03003		3.12029	20035.1	3.12029	314048	4.52514	46872.5				3.3675	0	3.41707	0
					3.76872	0.00117	3.76872	0.00929	3.64463	0.03002		3.1182	19979.4	3.1182	311799	4.52349	46401				3.37733	0	3.42097	0
					3.77047	0.00117	3.77047	0.00929	3.64638	0.03		3.11611	19924	3.11611	309553	4.52184	45935.2				3.37733	0.01308	3.42097	0.02927
					3.77222	0.00118	3.77222	0.00929	3.64813	0.02998		3.11402	19868.8	3.11402	307311	4.52019	45474.8				3.37733	0	3.42097	0
					3.77373	0.00118	3.77373	0.00929	3.64987	0.02996		3.11193	19813.9	3.11193	305073	4.51854	45020				3.38018	0	3.42565	0
					3.77397	0.00118	3.77397	0.00929	3.65009	0.02996		3.10985	19759.2	3.10985	302840	4.5169	44570.5				3.38018	0.00605	3.42565	0.02483
					3.77572	0.00118	3.77572	0.0093	3.65162	0.02995		3.10777	19704.8	3.10777	300610	4.51525	44126.3				3.38018	0	3.42565	0
					3.77746	0.00118	3.77746	0.0093	3.65337	0.02993		3.1057	19650.6	3.1057	298385	4.51361	43687.4				3.38752	0	3.42988	0
					3.77921	0.00119	3.77921	0.0093	3.65512	0.02991		3.10362	19596.6	3.10362	296165	4.51196	43253.6				3.38752	0.00649	3.42988	0.03737
					3.78014	0.00119	3.78014	0.0093	3.65608	0.02989		3.10155	19542.9	3.10155	293950	4.51032	42824.9				3.38752	0	3.42988	0
					3.78096	0.00119	3.78096	0.0093	3.65687	0.02989		3.09948	19489.5	3.09948	291740	4.50868	42401.1				3.39679	0	3.43391	0
					3.78271	0.00119	3.78271	0.0093	3.65861	0.02987		3.09742	19436.2	3.09742	289536	4.50704	41982.3				3.39679	0.03001	3.43391	0.05876
					3.78445	0.0012	3.78445	0.0093	3.66036	0.02985		3.09536	19383.2	3.09536	287337	4.5054	41568.3				3.39679	0	3.43391	0
					3.7862	0.0012	3.7862	0.0093	3.66209	0.02982		3.0933	19330.5	3.0933	285144	4.50377	41159.2				3.40746	0	3.44122	0
					3.78656	0.0012	3.78656	0.0093	3.66211	0.02982		3.09124	19277.9	3.09124	282957	4.50213	40754.7				3.40746	0.00831	3.44122	0.13594
					3.78795	0.0012	3.78795	0.0093	3.66386	0.0298		3.08918	19225.6	3.08918	280776	4.5005	40354.8				3.40746	0	3.44122	0
					3.7897	0.0012	3.7897	0.00931	3.6656	0.02978		3.08713	19173.6	3.08713	278601	4.49886	39959.5				3.41345	0	3.44401	0
					3.79145	0.00121	3.79145	0.00931	3.66735	0.02976		3.08508	19121.8	3.08508	276433	4.49723	39568.8				3.41345	0.00791	3.44401	0.00179
					3.793	0.00121	3.793	0.00931	3.66812	0.02975		3.08304	19070.2	3.08304	274272	4.4956	39182.4				3.41345	0	3.44401	0
					3.79319	0.00121	3.79319	0.00931	3.6691	0.02974		3.08099	19018.8	3.08099	272117	4.49397	38800.4				3.42004	0	3.44634	0
					3.79494	0.00121	3.79494	0.00931	3.67085	0.02972		3.07895	18967.7	3.07895	269970	4.49234	38422.7				3.42004	0.04601	3.44634	0.0522
					3.79669	0.00121	3.79669	0.00931	3.6726	0.0297		3.07692	18916.8	3.07692	267830	4.49071	38049.3				3.42004	0	3.44634	0
					3.79844	0.00122	3.79844	0.00931	3.67417	0.02968		3.07488	18866.1	3.07488	265697	4.48909	37680				3.43132	0	3.44844	0
					3.79947	0.00122	3.79947	0.00931	3.67434	0.02967		3.07285	18815.7	3.07285	263572	4.48746	37314.8				3.43132	0.02786	3.44844	0.00131
					3.80018	0.00122	3.80018	0.00931	3.67609	0.02965		3.07082	18765.5	3.07082	261454	4.48584	36953.7				3.43132	0	3.44844	0
					3.80193	0.00122	3.80193	0.00931	3.67784	0.02963		3.06879	18715.5	3.06879	259344	4.48422	36596.6				3.43673	0	3.45086	0
					3.80368	0.00123	3.80368	0.00931	3.67959	0.0296		3.06677	18665.7	3.06677	257243	4.48259	36243.4				3.43673	0.00423	3.45086	0.04896
					3.80543	0.00123	3.80543	0.00931	3.68024	0.0296		3.06474	18616.2	3.06474	255149	4.48097	35894				3.43673	0	3.45086	0
					3.80596	0.00123	3.80596	0.00931	3.68133	0.02958		3.06272	18566.9	3.06272	253064	4.47935	35548.5				3.44527	0	3.45504	0
					3.80718	0.00123	3.80718	0.00931	3.68308	0.02956		3.06071	18517.8	3.06071	250987	4.47774	35206.7				3.44527	0.01292	3.45504	0.25889
					3.80892	0.00123	3.80892	0.00931	3.68483	0.02953		3.05869	18468.9	3.05869	248919	4.47612	34868.6				3.44527	0	3.45504	0
					3.81067	0.00124	3.81067	0.00931	3.68632	0.02951		3.05668	18420.3	3.05668	246859	4.4745	34534.2				3.44887	0	3.46196	0
					3.81242	0.00124	3.81242	0.00931	3.68658	0.02951		3.05467	18371.8	3.05467	244809	4.47289	34203.3				3.44887	0.00451	3.46196	0.01505
					3.81248	0.00124	3.81248	0.00931	3.68833	0.02949		3.05267	18323.6	3.05267	242767	4.47128	33876				3.44887	0	3.46196	0
					3.81417	0.00124	3.81417	0.00931	3.69007	0.02946		3.05066	18275.6	3.05066	240734	4.46966	33552.2				3.46467	0	3.46389	0
					3.81591	0.00125	3.81591	0.00931	3.69182	0.02944		3.04866	18227.8	3.04866	238711	4.46805	33231.8				3.46467	0.02017	3.46389	0.09678
					3.81766	0.00125	3.81766	0.00931	3.69243	0.02943		3.04667	18180.3	3.04667	236697	4.46644	32914.8				3.46467	0	3.46389	0
					3.81901	0.00125	3.81901	0.00931	3.69357	0.02941		3.04467	18132.9	3.04467	234692	4.46483	32601.1				3.46935	0	3.46922	0
					3.81941	0.00125	3.81941	0.00931	3.69532	0.02939		3.04268	18085.8	3.04268	232697	4.46323	32290.6				3.46935	0.0076	3.46922	0.00749
					3.82116	0.00125	3.82116	0.00931	3.69706	0.02936		3.04069	18038.8	3.04069	230711	4.46162	31983.5				3.46935	0	3.46922	0
					3.82291	0.00126	3.82291	0.00931	3.69856	0.02934		3.0387	17992.1	3.0387	228736	4.46001	31679.5				3.47441	0	3.47076	0
					3.82465	0.00126	3.82465	0.00931	3.69881	0.02933		3.03671	17945.6	3.03671	226770	4.45841	31378.6				3.47441	0.00241	3.47076	0.06202
					3.82557	0.00126	3.82557	0.00931	3.70056	0.02931		3.03473	17899.3	3.03473	224814	4.45681	31080.8				3.47441	0	3.47076	0
					3.8264	0.00126	3.8264	0.00931	3.70231	0.02928		3.03275	17853.2	3.03275	222868	4.45521	30786.1				3.48677	0	3.47374	0
					3.82815	0.00127	3.82815	0.00931	3.70406	0.02926		3.03077	17807.3	3.03077	220933	4.4536	30494.4				3.48677	0.00617	3.47374	0.12376
					3.8299	0.00127	3.8299	0.00931	3.70471	0.02925		3.0288	17761.7	3.0288	219007	4.45201	30205.6				3.48677	0	3.47374	0
					3.83164	0.00127	3.83164	0.00931	3.7058	0.02923		3.02683	17716.2	3.02683	217092	4.45041	29919.7				3.49189	0	3.47883	0
					3.83215	0.00127	3.83215	0.00931	3.70755	0.0292		3.02486	17670.9	3.02486	215187	4.44881	29636.7				3.49189	0.00199	3.47883	0.04653
					3.83339	0.00127	3.83339	0.00931	3.7093	0.02917		3.02289	17625.8	3.02289	213293	4.44721	29356.6				3.49189	0	3.47883	0
					3.83514	0.00128	3.83514	0.00931	3.71088	0.02915		3.02093	17581	3.02093	211410	4.44562	29079.2				3.49661	0	3.48196	0
					3.83689	0.00128	3.83689	0.00931	3.71105	0.02915		3.01896	17536.3	3.01896	209537	4.44402	28804.6				3.49661	0.01834	3.48196	0.02623
					3.83864	0.00128	3.83864	0.00931	3.71279	0.02912		3.017	17491.8	3.017	207675	4.44243	28532.7				3.49661	0	3.48196	0
					3.83875	0.00128	3.83875	0.00931	3.71454	0.02909		3.01505	17447.5	3.01505	205823	4.44084	28263.5				3.50294	0	3.48782	0
					3.84038	0.00129	3.84038	0.00931	3.71629	0.02906		3.01309	17403.5	3.01309	203983	4.43925	27996.9				3.50294	0.00101	3.48782	0.02749
					3.84213	0.00129	3.84213	0.00931	3.71707	0.02905		3.01114	17359.6	3.01114	202153	4.43766	27732.9				3.50294	0	3.48782	0
					3.84388	0.00129	3.84388	0.00931	3.71804	0.02904		3.00919	17315.9	3.00919	200334	4.43607	27471.5				3.50707	0	3.4952	0
					3.84537	0.00129	3.84537	0.00931	3.71979	0.02901		3.00725	17272.4	3.00725	198526	4.43449	27212.6				3.50707	0.00244	3.4952	0.03036
					3.84563	0.00129	3.84563	0.00931	3.72153	0.02898		3.0053	17229.1	3.0053	196730	4.4329	26956.2				3.50707	0	3.4952	0
					3.84737	0.0013	3.84737	0.00931	3.72328	0.02895		3.00336	17186	3.00336	194945	4.43132	26702.2				3.52874	0	3.49774	0
					3.84912	0.0013	3.84912	0.00931	3.72328	0.02895		3.00142	17143.1	3.00142	193170	4.42973	26450.7				3.52874	0.000771787	3.49774	0.07499
					3.85087	0.0013	3.85087	0.0093	3.72503	0.02892		2.99948	17100.3	2.99948	191407	4.42815	26201.6				3.52874	0	3.49774	0
					3.85202	0.00131	3.85202	0.0093	3.72678	0.02889		2.99755	17057.8	2.99755	189656	4.42657	25954.8				3.53209	0	3.49964	0
					3.85262	0.00131	3.85262	0.0093	3.72852	0.02886		2.99562	17015.4	2.99562	187915	4.42499	25710.4				3.53209	0.00395	3.49964	0.01657
					3.85437	0.00131	3.85437	0.0093	3.72952	0.02884		2.99369	16973.3	2.99369	186186	4.42341	25468.2				3.53209	0	3.49964	0
					3.85611	0.00131	3.85611	0.0093	3.73027	0.02883		2.99176	16931.3	2.99176	184469	4.42183	25228.3				3.53867	0	3.50226	0
					3.85786	0.00132	3.85786	0.0093	3.73202	0.0288		2.98984	16889.5	2.98984	182763	4.42025	24990.7				3.53867	0.00131	3.50226	0.02318
					3.85869	0.00132	3.85869	0.0093	3.73377	0.02877		2.98792	16847.9	2.98792	181068	4.41868	24755.2				3.53867	0	3.50226	0
					3.85961	0.00132	3.85961	0.0093	3.73552	0.02874		2.986	16806.4	2.986	179385	4.4171	24521.9				3.54518	0	3.50772	0
					3.86136	0.00132	3.86136	0.0093	3.73577	0.02873		2.98408	16765.2	2.98408	177713	4.41553	24290.8				3.54518	0.0048	3.50772	0.01269
					3.8631	0.00132	3.8631	0.0093	3.73726	0.02871		2.98217	16724.1	2.98217	176053	4.41396	24061.8				3.54518	0	3.50772	0
					3.86485	0.00133	3.86485	0.00929	3.73901	0.02868		2.98025	16683.2	2.98025	174404	4.41239	23834.9				3.55096	0	3.51032	0
					3.86539	0.00133	3.86539	0.00929	3.74076	0.02864		2.97834	16642.5	2.97834	172768	4.41082	23610.1				3.55096	0.00382	3.51032	0.01228
					3.8666	0.00133	3.8666	0.00929	3.74204	0.02862		2.97644	16601.9	2.97644	171142	4.40925	23387.3				3.55096	0	3.51032	0
					3.86835	0.00133	3.86835	0.00929	3.74251	0.02861		2.97453	16561.6	2.97453	169529	4.40768	23166.5				3.56227	0	3.51299	0
					3.8701	0.00134	3.8701	0.00929	3.74426	0.02858		2.97263	16521.4	2.97263	167927	4.40611	22947.7				3.56227	0.00362	3.51299	0.0055
					3.87184	0.00134	3.87184	0.00929	3.746	0.02855		2.97073	16481.4	2.97073	166336	4.40455	22730.9				3.56227	0	3.51299	0
					3.8721	0.00134	3.8721	0.00929	3.74775	0.02852		2.96883	16441.5	2.96883	164758	4.40298	22516				3.58498	0	3.51614	0
					3.87359	0.00134	3.87359	0.00929	3.74834	0.0285		2.96694	16401.8	2.96694	163191	4.40142	22303				3.58498	0.00349	3.51614	0.00697
					3.87534	0.00135	3.87534	0.00928	3.7495	0.02848		2.96505	16362.3	2.96505	161636	4.39986	22092				3.58498	0	3.51614	0
					3.87709	0.00135	3.87709	0.00928	3.75125	0.02845		2.96316	16323	2.96316	160092	4.3983	21882.8				3.59203	0	3.51748	0
					3.87883	0.00135	3.87883	0.00928	3.75299	0.02842		2.96127	16283.8	2.96127	158560	4.39674	21675.4				3.59203	0.01401	3.51748	0.04534
					3.87884	0.00135	3.87884	0.00928	3.75466	0.02839		2.95938	16244.9	2.95938	157040	4.39518	21469.9				3.59203	0	3.51748	0
					3.88058	0.00136	3.88058	0.00928	3.75474	0.02838		2.9575	16206	2.9575	155531	4.39362	21266.2				3.59677	0	3.52095	0
					3.88233	0.00136	3.88233	0.00928	3.75649	0.02835		2.95562	16167.4	2.95562	154035	4.39206	21064.3				3.59677	0.0013	3.52095	0.00923
					3.88408	0.00136	3.88408	0.00927	3.75824	0.02832		2.95374	16128.9	2.95374	152550	4.39051	20864.2				3.59677	0	3.52095	0
					3.88561	0.00136	3.88561	0.00927	3.75999	0.02828		2.95187	16090.5	2.95187	151076	4.38895	20665.8				3.60617	0	3.52321	0
					3.88583	0.00136	3.88583	0.00927	3.76099	0.02826		2.94999	16052.4	2.94999	149614	4.3874	20469.1				3.60617	0.00108	3.52321	0.05258
					3.88757	0.00137	3.88757	0.00927	3.76173	0.02825		2.94812	16014.4	2.94812	148164	4.38585	20274.2				3.60617	0	3.52321	0
					3.88932	0.00137	3.88932	0.00927	3.76348	0.02821		2.94625	15976.5	2.94625	146726	4.3843	20080.9				3.61195	0	3.52474	0
					3.89107	0.00137	3.89107	0.00926	3.76523	0.02818		2.94439	15938.8	2.94439	145299	4.38275	19889.3				3.61195	0.00794	3.52474	0.02408
					3.8924	0.00138	3.8924	0.00926	3.76698	0.02814		2.94252	15901.3	2.94252	143884	4.3812	19699.4				3.61195	0	3.52474	0
					3.89282	0.00138	3.89282	0.00926	3.76735	0.02814		2.94066	15864	2.94066	142480	4.37965	19511.1				3.61899	0	3.52853	0
					3.89456	0.00138	3.89456	0.00926	3.76872	0.02811		2.9388	15826.8	2.9388	141088	4.3781	19324.5				3.61899	0.00658	3.52853	0.00854
					3.89631	0.00138	3.89631	0.00926	3.77047	0.02807		2.93695	15789.7	2.93695	139708	4.37656	19139.4				3.61899	0	3.52853	0
					3.89806	0.00139	3.89806	0.00925	3.77222	0.02804		2.93509	15752.8	2.93509	138339	4.37501	18956				3.62647	0	3.53245	0
					3.89921	0.00139	3.89921	0.00925	3.77373	0.02801		2.93324	15716.1	2.93324	136982	4.37347	18774.1				3.62647	0.0004485	3.53245	0.00382
					3.89981	0.00139	3.89981	0.00925	3.77397	0.028		2.93139	15679.5	2.93139	135636	4.37193	18593.7				3.62647	0	3.53245	0
					3.90156	0.00139	3.90156	0.00925	3.77572	0.02796		2.92954	15643.1	2.92954	134301	4.37038	18414.9				3.632	0	3.53424	0
					3.9033	0.0014	3.9033	0.00925	3.77746	0.02793		2.9277	15606.8	2.9277	132978	4.36884	18237.7				3.632	0.00325	3.53424	0.01379
					3.90505	0.0014	3.90505	0.00924	3.77921	0.02789		2.92585	15570.7	2.92585	131667	4.3673	18061.9				3.632	0	3.53424	0
					3.90604	0.0014	3.90604	0.00924	3.78014	0.02787		2.92401	15534.8	2.92401	130367	4.36577	17887.7				3.65194	0	3.53627	0
					3.9068	0.0014	3.9068	0.00924	3.78096	0.02785		2.92218	15499	2.92218	129078	4.36423	17714.9				3.65194	0.00616	3.53627	0.0108
					3.90855	0.00141	3.90855	0.00924	3.78271	0.02782		2.92034	15463.3	2.92034	127800	4.36269	17543.6				3.65194	0	3.53627	0
					3.91029	0.00141	3.91029	0.00923	3.78445	0.02778		2.91851	15427.8	2.91851	126534	4.36116	17373.8				3.65946	0	3.53799	0
					3.91204	0.00141	3.91204	0.00923	3.7862	0.02774		2.91667	15392.5	2.91667	125279	4.35962	17205.4				3.65946	0.00233	3.53799	0.000872336
					3.9129	0.00141	3.9129	0.00923	3.78656	0.02773		2.91485	15357.3	2.91485	124035	4.35809	17038.5				3.65946	0	3.53799	0
					3.91379	0.00142	3.91379	0.00923	3.78795	0.0277		2.91302	15322.2	2.91302	122803	4.35656	16872.9				3.66599	0	3.54013	0
					3.91554	0.00142	3.91554	0.00922	3.7897	0.02766		2.91119	15287.3	2.91119	121581	4.35503	16708.8				3.66599	0.00519	3.54013	0.00189
					3.91729	0.00142	3.91729	0.00922	3.79145	0.02763		2.90937	15252.6	2.90937	120371	4.3535	16546.1				3.66599	0	3.54013	0
					3.91903	0.00143	3.91903	0.00922	3.793	0.02759		2.90755	15218	2.90755	119172	4.35197	16384.7				3.66907	0	3.54435	0
					3.91979	0.00143	3.91979	0.00922	3.79319	0.02759		2.90574	15183.5	2.90574	117983	4.35044	16224.7				3.66907	0.00904	3.54435	0.00914
					3.92078	0.00143	3.92078	0.00921	3.79494	0.02755		2.90392	15149.2	2.90392	116806	4.34892	16066.1				3.66907	0	3.54435	0
					3.92253	0.00143	3.92253	0.00921	3.79669	0.02751		2.90211	15115.1	2.90211	115640	4.34739	15908.9				3.67423	0	3.54885	0
					3.92428	0.00144	3.92428	0.00921	3.79844	0.02747		2.9003	15081	2.9003	114484	4.34587	15753				3.67423	0.0033	3.54885	0.01344
					3.92603	0.00144	3.92603	0.0092	3.79947	0.02745		2.89849	15047.2	2.89849	113339	4.34435	15598.4				3.67423	0	3.54885	0
					3.92669	0.00144	3.92669	0.0092	3.80018	0.02743		2.89668	15013.4	2.89668	112206	4.34282	15445.1				3.68149	0	3.55295	0
					3.92777	0.00144	3.92777	0.0092	3.80193	0.02739		2.89488	14979.9	2.89488	111082	4.3413	15293.2				3.68149	0.01207	3.55295	0.00939
					3.92952	0.00145	3.92952	0.0092	3.80368	0.02735		2.89308	14946.4	2.89308	109970	4.33978	15142.5				3.68149	0	3.55295	0
					3.93127	0.00145	3.93127	0.00919	3.80543	0.02731		2.89128	14913.1	2.89128	108868	4.33826	14993.1				3.69069	0	3.5552	0
					3.93302	0.00145	3.93302	0.00919	3.80596	0.0273		2.88948	14880	2.88948	107777	4.33675	14845.1				3.69069	0.000687663	3.5552	0.00605
					3.93363	0.00145	3.93363	0.00919	3.80718	0.02727		2.88768	14847	2.88768	106697	4.33523	14698.2				3.69069	0	3.5552	0
					3.93476	0.00146	3.93476	0.00918	3.80892	0.02723		2.88589	14814.1	2.88589	105626	4.33371	14552.7				3.71136	0	3.55688	0
					3.93651	0.00146	3.93651	0.00918	3.81067	0.02719		2.8841	14781.4	2.8841	104567	4.3322	14408.4				3.71136	0.02978	3.55688	0.00391
					3.93826	0.00146	3.93826	0.00918	3.81242	0.02715		2.88231	14748.8	2.88231	103518	4.33069	14265.3				3.71136	0	3.55688	0
					3.94001	0.00147	3.94001	0.00917	3.81248	0.02715		2.88053	14716.4	2.88053	102479	4.32917	14123.5				3.71628	0	3.56059	0
					3.94058	0.00147	3.94058	0.00917	3.81417	0.02711		2.87874	14684.1	2.87874	101450	4.32766	13983				3.71628	0.09445	3.56059	0.00541
					3.94176	0.00147	3.94176	0.00917	3.81591	0.02706		2.87696	14652	2.87696	100432	4.32615	13843.6				3.71628	0	3.56059	0
					3.9435	0.00147	3.9435	0.00916	3.81766	0.02702		2.87518	14620	2.87518	99423.5	4.32464	13705.4				3.72102	0	3.56103	0
					3.94525	0.00148	3.94525	0.00916	3.81901	0.02699		2.8734	14588.1	2.8734	98425.4	4.32313	13568.5				3.72102	0.00535	3.56103	0.0047
					3.947	0.00148	3.947	0.00915	3.81941	0.02698		2.87163	14556.4	2.87163	97437.4	4.32163	13432.8				3.72102	0	3.56103	0
					3.94757	0.00148	3.94757	0.00915	3.82116	0.02694		2.86986	14524.8	2.86986	96459.4	4.32012	13298.2				3.72981	0	3.56424	0
					3.94875	0.00148	3.94875	0.00915	3.82291	0.02689		2.86809	14493.3	2.86809	95491.3	4.31862	13164.8				3.72981	0.00504	3.56424	0.00383
					3.95049	0.00149	3.95049	0.00915	3.82465	0.02685		2.86632	14462	2.86632	94533.2	4.31711	13032.6				3.72981	0	3.56424	0
					3.95224	0.00149	3.95224	0.00914	3.82557	0.02683		2.86455	14430.9	2.86455	93584.9	4.31561	12901.6				3.73058	0	3.56657	0
					3.95399	0.00149	3.95399	0.00914	3.8264	0.02681		2.86279	14399.9	2.86279	92646.3	4.31411	12771.8				3.73058	0.00341	3.56657	0.00903
					3.95457	0.00149	3.95457	0.00914	3.82815	0.02676		2.86102	14369	2.86102	91717.5	4.31261	12643.1				3.73058	0	3.56657	0
					3.95574	0.0015	3.95574	0.00913	3.8299	0.02672		2.85926	14338.2	2.85926	90798.4	4.31111	12515.5				3.73564	0	3.56945	0
					3.95749	0.0015	3.95749	0.00913	3.83164	0.02668		2.85751	14307.6	2.85751	89888.8	4.30961	12389.1				3.73564	0.00618	3.56945	0.00912
					3.95923	0.0015	3.95923	0.00912	3.83215	0.02666		2.85575	14277.2	2.85575	88988.8	4.30811	12263.8				3.73564	0	3.56945	0
					3.96098	0.00151	3.96098	0.00912	3.83339	0.02663		2.854	14246.8	2.854	88098.3	4.30661	12139.7				3.74242	0	3.57095	0
					3.9616	0.00151	3.9616	0.00912	3.83514	0.02659		2.85225	14216.6	2.85225	87217.2	4.30512	12016.6				3.74242	0.00357	3.57095	0.00743
					3.96273	0.00151	3.96273	0.00911	3.83689	0.02654		2.8505	14186.6	2.8505	86345.5	4.30362	11894.7				3.74242	0	3.57095	0
					3.96448	0.00151	3.96448	0.00911	3.83864	0.0265		2.84875	14156.7	2.84875	85483.1	4.30213	11773.9				3.74978	0	3.57348	0
					3.96622	0.00152	3.96622	0.0091	3.83875	0.0265		2.84701	14126.9	2.84701	84629.9	4.30064	11654.3				3.74978	0.00146	3.57348	0.03314
					3.96797	0.00152	3.96797	0.0091	3.84038	0.02645		2.84526	14097.3	2.84526	83785.8	4.29914	11535.7				3.74978	0	3.57348	0
					3.96866	0.00152	3.96866	0.0091	3.84213	0.02641		2.84352	14067.8	2.84352	82950.9	4.29765	11418.2				3.76139	0	3.57455	0
					3.96972	0.00152	3.96972	0.00909	3.84388	0.02636		2.84179	14038.5	2.84179	82125	4.29616	11301.8				3.76139	0.000767523	3.57455	0.00795
					3.97147	0.00153	3.97147	0.00909	3.84537	0.02632		2.84005	14009.2	2.84005	81308.2	4.29468	11186.5				3.76139	0	3.57455	0
					3.97322	0.00153	3.97322	0.00908	3.84563	0.02632		2.83831	13980.2	2.83831	80500.2	4.29319	11072.2				3.76525	0	3.57673	0
					3.97496	0.00153	3.97496	0.00908	3.84737	0.02627		2.83658	13951.2	2.83658	79701.1	4.2917	10959.1				3.76525	0.00269	3.57673	0.01008
					3.97574	0.00154	3.97574	0.00908	3.84912	0.02622		2.83485	13922.4	2.83485	78910.8	4.29022	10847				3.76525	0	3.57673	0
					3.97671	0.00154	3.97671	0.00907	3.85087	0.02618		2.83313	13893.8	2.83313	78129.3	4.28873	10735.9				3.77152	0	3.57981	0
					3.97846	0.00154	3.97846	0.00907	3.85202	0.02615		2.8314	13865.3	2.8314	77356.4	4.28725	10626				3.77152	0.00349	3.57981	0.00254
					3.98021	0.00155	3.98021	0.00906	3.85262	0.02613		2.82968	13836.9	2.82968	76592.1	4.28577	10517.1				3.77152	0	3.57981	0
					3.98195	0.00155	3.98195	0.00906	3.85437	0.02608		2.82795	13808.6	2.82795	75836.4	4.28429	10409.2				3.77714	0	3.58198	0
					3.98285	0.00155	3.98285	0.00905	3.85611	0.02604		2.82623	13780.6	2.82623	75089.1	4.28281	10302.4				3.77714	0.00494	3.58198	0.01209
					3.9837	0.00155	3.9837	0.00905	3.85786	0.02599		2.82452	13752.6	2.82452	74350.3	4.28133	10196.6				3.77714	0	3.58198	0
					3.98545	0.00156	3.98545	0.00904	3.85869	0.02597		2.8228	13724.8	2.8228	73619.8	4.27985	10091.8				3.78124	0	3.58711	0
					3.9872	0.00156	3.9872	0.00904	3.85961	0.02594		2.82109	13697.1	2.82109	72897.6	4.27837	9988.13				3.78124	0.00679	3.58711	0.0019
					3.98895	0.00156	3.98895	0.00903	3.86136	0.02589		2.81938	13669.6	2.81938	72183.7	4.27689	9885.45				3.78124	0	3.58711	0
					3.98998	0.00157	3.98998	0.00903	3.8631	0.02585		2.81767	13642.2	2.81767	71477.8	4.27542	9783.78				3.7882	0	3.58853	0
					3.99069	0.00157	3.99069	0.00903	3.86485	0.0258		2.81596	13614.9	2.81596	70780.1	4.27395	9683.14				3.7882	0.00844	3.58853	0.00976
					3.99244	0.00157	3.99244	0.00902	3.86539	0.02578		2.81426	13587.8	2.81426	70090.5	4.27247	9583.51				3.7882	0	3.58853	0
					3.99419	0.00157	3.99419	0.00902	3.8666	0.02575		2.81255	13560.8	2.81255	69408.7	4.271	9484.89				3.79229	0	3.58987	0
					3.99594	0.00158	3.99594	0.00901	3.86835	0.0257		2.81085	13534	2.81085	68734.9	4.26953	9387.27				3.79229	0.02453	3.58987	0.00163
					3.99714	0.00158	3.99714	0.00901	3.8701	0.02565		2.80916	13507.3	2.80916	68069	4.26806	9290.66				3.79229	0	3.58987	0
					3.99768	0.00158	3.99768	0.009	3.87184	0.0256		2.80746	13480.7	2.80746	67410.8	4.26659	9195.04				3.7943	0	3.59132	0
					3.99943	0.00158	3.99943	0.009	3.8721	0.02559		2.80576	13454.3	2.80576	66760.3	4.26512	9100.42				3.7943	0.000637869	3.59132	0.00636
					4.00118	0.00159	4.00118	0.00899	3.87359	0.02555		2.80407	13428	2.80407	66117.5	4.26366	9006.79				3.7943	0	3.59132	0
					4.00293	0.00159	4.00293	0.00899	3.87534	0.0255		2.80238	13401.9	2.80238	65482.3	4.26219	8914.15				3.80069	0	3.59692	0
					4.00432	0.0016	4.00432	0.00898	3.87709	0.02545		2.80069	13375.9	2.80069	64854.5	4.26072	8822.48				3.80069	0.01626	3.59692	0.00589
					4.00468	0.0016	4.00468	0.00898	3.87883	0.0254		2.79901	13350.1	2.79901	64234.3	4.25926	8731.8				3.80069	0	3.59692	0
					4.00642	0.0016	4.00642	0.00897	3.87884	0.0254		2.79732	13324.3	2.79732	63621.4	4.2578	8642.09				3.80935	0	3.59816	0
					4.00817	0.0016	4.00817	0.00897	3.88058	0.02535		2.79564	13298.8	2.79564	63015.9	4.25634	8553.36				3.80935	0.01352	3.59816	0.00528
					4.00992	0.00161	4.00992	0.00896	3.88233	0.0253		2.79396	13273.4	2.79396	62417.6	4.25487	8465.59				3.80935	0	3.59816	0
					4.01153	0.00161	4.01153	0.00895	3.88408	0.02525		2.79228	13248.1	2.79228	61826.6	4.25341	8378.78				3.81677	0	3.60101	0
					4.01167	0.00161	4.01167	0.00895	3.88561	0.0252		2.7906	13223	2.7906	61242.6	4.25196	8292.94				3.81677	0.00807	3.60101	0.00513
					4.01341	0.00161	4.01341	0.00895	3.88583	0.0252		2.78893	13198	2.78893	60665.8	4.2505	8208.06				3.81677	0	3.60101	0
					4.01516	0.00162	4.01516	0.00894	3.88757	0.02515		2.78726	13173.1	2.78726	60096	4.24904	8124.12				3.81901	0	3.60334	0
					4.01691	0.00162	4.01691	0.00893	3.88932	0.0251		2.78559	13148.4	2.78559	59533.1	4.24758	8041.14				3.81901	0.02287	3.60334	0.00669
					4.01866	0.00163	4.01866	0.00893	3.89107	0.02504		2.78392	13123.9	2.78392	58977.2	4.24613	7959.11				3.81901	0	3.60334	0
					4.01877	0.00163	4.01877	0.00893	3.8924	0.025		2.78225	13099.4	2.78225	58428	4.24468	7878.02				3.82069	0	3.6068	0
					4.02041	0.00163	4.02041	0.00892	3.89282	0.02499		2.78059	13075.2	2.78059	57885.6	4.24322	7797.87				3.82069	0.0058	3.6068	0.03576
					4.02215	0.00163	4.02215	0.00891	3.89456	0.02494		2.77893	13051.1	2.77893	57350	4.24177	7718.66				3.82069	0	3.6068	0
					4.0239	0.00164	4.0239	0.00891	3.89631	0.02489		2.77727	13027.1	2.77727	56821	4.24032	7640.38				3.83471	0	3.6097	0
					4.02565	0.00164	4.02565	0.0089	3.89806	0.02483		2.77561	13003.3	2.77561	56298.5	4.23887	7563.04				3.83471	0.00742	3.6097	0.00441
					4.02603	0.00164	4.02603	0.0089	3.89921	0.0248		2.77395	12979.6	2.77395	55782.6	4.23742	7486.62				3.83471	0	3.6097	0
					4.0274	0.00164	4.0274	0.00889	3.89981	0.02478		2.7723	12956	2.7723	55273.2	4.23597	7411.12				3.83993	0	3.61021	0
					4.02914	0.00165	4.02914	0.00889	3.90156	0.02473		2.77065	12932.6	2.77065	54770.1	4.23453	7336.55				3.83993	0.00985	3.61021	0.00307
					4.03089	0.00165	4.03089	0.00888	3.9033	0.02467		2.76899	12909.4	2.76899	54273.4	4.23308	7262.9				3.83993	0	3.61021	0
					4.03264	0.00166	4.03264	0.00887	3.90505	0.02462		2.76735	12886.3	2.76735	53783	4.23163	7190.16				3.84549	0	3.61123	0
					4.03332	0.00166	4.03332	0.00887	3.90604	0.02459		2.7657	12863.4	2.7657	53298.8	4.23019	7118.34				3.84549	0.0061	3.61123	0.005
					4.03439	0.00166	4.03439	0.00887	3.9068	0.02457		2.76406	12840.5	2.76406	52820.8	4.22875	7047.42				3.84549	0	3.61123	0
					4.03614	0.00166	4.03614	0.00886	3.90855	0.02451		2.76241	12817.9	2.76241	52348.9	4.2273	6977.41				3.85568	0	3.61488	0
					4.03788	0.00167	4.03788	0.00885	3.91029	0.02446		2.76077	12795.4	2.76077	51883	4.22586	6908.31				3.85568	0.00187	3.61488	0.00951
					4.03963	0.00167	4.03963	0.00884	3.91204	0.0244		2.75913	12773	2.75913	51423.1	4.22442	6840.1				3.85568	0	3.61488	0
					4.04063	0.00167	4.04063	0.00884	3.9129	0.02437		2.7575	12750.8	2.7575	50969.1	4.22298	6772.79				3.85664	0	3.6187	0
					4.04138	0.00168	4.04138	0.00884	3.91379	0.02435		2.75586	12728.8	2.75586	50521	4.22155	6706.38				3.85664	0.00859	3.6187	0.0033
					4.04313	0.00168	4.04313	0.00883	3.91554	0.02429		2.75423	12706.9	2.75423	50078.7	4.22011	6640.86				3.85664	0	3.6187	0
					4.04487	0.00168	4.04487	0.00882	3.91729	0.02424		2.7526	12685.1	2.7526	49642.2	4.21867	6576.23				3.8657	0	3.62065	0
					4.04662	0.00169	4.04662	0.00881	3.91903	0.02418		2.75097	12663.5	2.75097	49211.4	4.21724	6512.49				3.8657	0.02426	3.62065	0.00786
					4.04797	0.00169	4.04797	0.00881	3.91979	0.02416		2.74934	12642.1	2.74934	48786.2	4.2158	6449.63				3.8657	0	3.62065	0
					4.04837	0.00169	4.04837	0.00881	3.92078	0.02412		2.74772	12620.8	2.74772	48366.5	4.21437	6387.65				3.87235	0	3.62107	0
					4.05012	0.0017	4.05012	0.0088	3.92253	0.02407		2.74609	12599.6	2.74609	47952.5	4.21294	6326.55				3.87235	0.0055	3.62107	0.0042
					4.05187	0.0017	4.05187	0.00879	3.92428	0.02401		2.74447	12578.6	2.74447	47543.8	4.21151	6266.32				3.87235	0	3.62107	0
					4.05361	0.0017	4.05361	0.00878	3.92603	0.02396		2.74285	12557.8	2.74285	47140.6	4.21008	6206.97				3.87801	0	3.62228	0
					4.05534	0.00171	4.05534	0.00877	3.92669	0.02393		2.74124	12537.1	2.74124	46742.8	4.20865	6148.49				3.87801	0.01251	3.62228	0.00309
					4.05536	0.00171	4.05536	0.00877	3.92777	0.0239		2.73962	12516.6	2.73962	46350.3	4.20722	6090.87				3.87801	0	3.62228	0
					4.05711	0.00171	4.05711	0.00877	3.92952	0.02384		2.73801	12496.2	2.73801	45963	4.20579	6034.12				3.88026	0	3.62473	0
					4.05886	0.00172	4.05886	0.00876	3.93127	0.02378		2.73639	12476	2.73639	45580.9	4.20436	5978.23				3.88026	0.00843	3.62473	0.01936
					4.0606	0.00172	4.0606	0.00875	3.93302	0.02373		2.73478	12455.9	2.73478	45204	4.20294	5923.2				3.88026	0	3.62473	0
					4.06235	0.00172	4.06235	0.00874	3.93363	0.02371		2.73318	12436	2.73318	44832.1	4.20151	5869.03				3.89062	0	3.62702	0
					4.06273	0.00172	4.06273	0.00874	3.93476	0.02367		2.73157	12416.2	2.73157	44465.3	4.20009	5815.72				3.89062	0.02418	3.62702	0.01486
					4.0641	0.00173	4.0641	0.00873	3.93651	0.02361		2.72997	12396.6	2.72997	44103.4	4.19867	5763.25				3.89062	0	3.62702	0
					4.06585	0.00173	4.06585	0.00873	3.93826	0.02355		2.72836	12377.2	2.72836	43746.5	4.19725	5711.64				3.8922	0	3.62838	0
					4.0676	0.00174	4.0676	0.00872	3.94001	0.02349		2.72676	12357.9	2.72676	43394.5	4.19583	5660.87				3.8922	0.01664	3.62838	0.00536
					4.06934	0.00174	4.06934	0.00871	3.94058	0.02347		2.72516	12338.7	2.72516	43047.3	4.19441	5610.95				3.8922	0	3.62838	0
					4.07015	0.00174	4.07015	0.00871	3.94176	0.02343		2.72357	12319.8	2.72357	42704.9	4.19299	5561.87				3.9019	0	3.63057	0
					4.07109	0.00174	4.07109	0.0087	3.9435	0.02338		2.72197	12300.9	2.72197	42367.1	4.19157	5513.62				3.9019	0.01412	3.63057	0.00769
					4.07284	0.00175	4.07284	0.00869	3.94525	0.02332		2.72038	12282.3	2.72038	42034.1	4.19015	5466.22				3.9019	0	3.63057	0
					4.07459	0.00175	4.07459	0.00869	3.947	0.02326		2.71879	12263.8	2.71879	41705.7	4.18874	5419.65				3.90563	0	3.63346	0
					4.07633	0.00176	4.07633	0.00868	3.94757	0.02324		2.7172	12245.4	2.7172	41381.8	4.18732	5373.91				3.90563	0.01272	3.63346	0.01672
					4.0776	0.00176	4.0776	0.00867	3.94875	0.0232		2.71561	12227.3	2.71561	41062.5	4.18591	5329.01				3.90563	0	3.63346	0
					4.07808	0.00176	4.07808	0.00867	3.95049	0.02314		2.71403	12209.2	2.71403	40747.6	4.18449	5284.93				3.91593	0	3.63409	0
					4.07983	0.00176	4.07983	0.00866	3.95224	0.02308		2.71244	12191.4	2.71244	40437.2	4.18308	5241.67				3.91593	0.02235	3.63409	0.06492
					4.08158	0.00177	4.08158	0.00865	3.95399	0.02302		2.71086	12173.7	2.71086	40131.1	4.18167	5199.24				3.91593	0	3.63409	0
					4.08333	0.00177	4.08333	0.00864	3.95457	0.023		2.70928	12156.1	2.70928	39829.4	4.18026	5157.63				3.92218	0	3.63635	0
					4.08507	0.00178	4.08507	0.00863	3.95574	0.02296		2.7077	12138.8	2.7077	39531.9	4.17885	5116.84				3.92218	0.05393	3.63635	0.00182
					4.08508	0.00178	4.08508	0.00863	3.95749	0.0229		2.70613	12121.5	2.70613	39238.7	4.17744	5076.86				3.92218	0	3.63635	0
					4.08682	0.00178	4.08682	0.00862	3.95923	0.02283		2.70455	12104.5	2.70455	38949.6	4.17604	5037.7				3.92453	0	3.63868	0
					4.08857	0.00178	4.08857	0.00862	3.96098	0.02277		2.70298	12087.6	2.70298	38664.7	4.17463	4999.34				3.92453	0.02694	3.63868	0.00406
					4.09032	0.00179	4.09032	0.00861	3.9616	0.02275		2.70141	12070.9	2.70141	38383.9	4.17322	4961.8				3.92453	0	3.63868	0
					4.09206	0.00179	4.09206	0.0086	3.96273	0.02271		2.69984	12054.3	2.69984	38107.1	4.17182	4925.07				3.92844	0	3.64026	0
					4.09258	0.00179	4.09258	0.0086	3.96448	0.02265		2.69827	12037.9	2.69827	37834.3	4.17042	4889.14				3.92844	0.07386	3.64026	0.00557
					4.09381	0.0018	4.09381	0.00859	3.96622	0.02259		2.69671	12021.7	2.69671	37565.5	4.16901	4854.01				3.92844	0	3.64026	0
					4.09556	0.0018	4.09556	0.00858	3.96797	0.02253		2.69514	12005.6	2.69514	37300.5	4.16761	4819.68				3.93209	0	3.64101	0
					4.09731	0.00181	4.09731	0.00857	3.96866	0.0225		2.69358	11989.7	2.69358	37039.4	4.16621	4786.15				3.93209	0.01317	3.64101	0.00203
					4.09906	0.00181	4.09906	0.00856	3.96972	0.02246		2.69202	11974	2.69202	36782.2	4.16481	4753.42				3.93209	0	3.64101	0
					4.10011	0.00181	4.10011	0.00856	3.97574	0.02225		2.69046	11958.4	2.69046	36528.7	4.16341	4721.48				3.93769	0	3.64331	0
					4.1008	0.00181	4.1008	0.00855	3.98285	0.02199		2.68891	11943	2.68891	36278.9	4.16201	4690.33				3.93769	0.0048	3.64331	0.02233
					4.10255	0.00182	4.10255	0.00854	3.98998	0.02172		2.68735	11927.8	2.68735	36032.8	4.16062	4659.98				3.93769	0	3.64331	0
					4.1043	0.00182	4.1043	0.00853	3.99714	0.02145		2.6858	11912.7	2.6858	35790.4	4.15922	4630.41				3.95002	0	3.64364	0
					4.10605	0.00183	4.10605	0.00852	4.00432	0.02118		2.68425	11897.8	2.68425	35551.6	4.15783	4601.62				3.95002	0.03022	3.64364	0.00782
					4.10767	0.00183	4.10767	0.00852	4.01153	0.0209		2.6827	11883	2.6827	35316.3	4.15643	4573.62				3.95002	0	3.64364	0
					4.1078	0.00183	4.1078	0.00852	4.01877	0.02061		2.68115	11868.5	2.68115	35084.5	4.15504	4546.41				3.95929	0	3.64753	0
					4.10954	0.00184	4.10954	0.00851	4.02603	0.02033		2.67961	11854.1	2.67961	34856.2	4.15365	4519.97				3.95929	0.02039	3.64753	0.00458
					4.11129	0.00184	4.11129	0.0085	4.03332	0.02003		2.67806	11839.8	2.67806	34631.4	4.15226	4494.3				3.95929	0	3.64753	0
					4.11304	0.00184	4.11304	0.00849	4.04063	0.01973		2.67652	11825.8	2.67652	34409.9	4.15087	4469.42				3.9615	0	3.64938	0
					4.11479	0.00185	4.11479	0.00848	4.04797	0.01943		2.67498	11811.9	2.67498	34191.8	4.14948	4445.3				3.9615	0.11283	3.64938	0.01188
					4.11526	0.00185	4.11526	0.00847	4.05534	0.01912		2.67344	11798.2	2.67344	33977	4.14809	4421.96				3.9615	0	3.64938	0
					4.11653	0.00185	4.11653	0.00847	4.06273	0.0188		2.67191	11784.6	2.67191	33765.5	4.1467	4399.39				3.9691	0	3.64996	0
					4.11828	0.00186	4.11828	0.00846	4.07015	0.01848		2.67037	11771.3	2.67037	33557.2	4.14531	4377.59				3.9691	0.01762	3.64996	0.000212087
					4.12003	0.00186	4.12003	0.00845	4.0776	0.01816		2.66884	11758.1	2.66884	33352.1	4.14393	4356.55				3.9691	0	3.64996	0
					4.12178	0.00187	4.12178	0.00844	4.08508	0.01783		2.66731	11745	2.66731	33150.1	4.14254	4336.27				3.97132	0	3.65278	0
					4.12287	0.00187	4.12287	0.00843	4.09258	0.01749		2.66578	11732.2	2.66578	32951.3	4.14116	4316.76				3.97132	0.01981	3.65278	0.01435
					4.12353	0.00187	4.12353	0.00843	4.10011	0.01715		2.66425	11719.5	2.66425	32755.5	4.13978	4298				3.97132	0	3.65278	0
					4.12527	0.00187	4.12527	0.00842	4.10767	0.0168		2.66272	11707	2.66272	32562.8	4.13839	4280.01				3.98016	0	3.65401	0
					4.12702	0.00188	4.12702	0.00841	4.11526	0.01645		2.6612	11694.6	2.6612	32373.1	4.13701	4262.77				3.98016	0.19595	3.65401	0.01823
					4.12877	0.00188	4.12877	0.0084	4.12287	0.01609		2.65968	11682.5	2.65968	32186.4	4.13563	4246.28				3.98016	0	3.65401	0
					4.13052	0.00189	4.13052	0.00839	4.13052	0.01573		2.65816	11670.5	2.65816	32002.6	4.13425	4230.55				3.98343	0	3.65664	0
												2.65664	11658.7	2.65664	31821.7	4.13287	4215.57				3.98343	0.05859	3.65664	0.00227
												2.65512	11647	2.65512	31643.6	4.1315	4201.33				3.98343	0	3.65664	0
												2.6536	11635.5	2.6536	31468.4	4.13012	4187.84				3.99215	0	3.65703	0
												2.65209	11624.3	2.65209	31295.9	4.12874	4175.1				3.99215	0.08511	3.65703	0.00899
												2.65058	11613.1	2.65058	31126.3	4.12737	4163.1				3.99215	0	3.65703	0
												2.64907	11602.2	2.64907	30959.3	4.126	4151.85				3.9959	0	3.6593	0
												2.64756	11591.5	2.64756	30795	4.12462	4141.33				3.9959	0.01013	3.6593	0.01432
												2.64605	11580.9	2.64605	30633.4	4.12325	4131.55				3.9959	0	3.6593	0
												2.64455	11570.5	2.64455	30474.4	4.12188	4122.51				4.00108	0	3.66121	0
												2.64304	11560.2	2.64304	30318	4.12051	4114.2				4.00108	0.04837	3.66121	0.0024
												2.64154	11550.2	2.64154	30164.1	4.11914	4106.62				4.00108	0	3.66121	0
												2.64004	11540.3	2.64004	30012.8	4.11777	4099.78				4.00324	0	3.66251	0
												2.63854	11530.7	2.63854	29863.9	4.1164	4093.66				4.00324	0.02042	3.66251	0.0097
												2.63704	11521.1	2.63704	29717.5	4.11504	4088.27				4.00324	0	3.66251	0
												2.63555	11511.8	2.63555	29573.5	4.11367	4083.61				4.00782	0	3.66539	0
												2.63406	11502.7	2.63406	29432	4.11231	4079.67				4.00782	0.056	3.66539	0.01515
												2.63256	11493.7	2.63256	29292.8	4.11094	4076.46				4.00782	0	3.66539	0
												2.63107	11484.9	2.63107	29155.9	4.10958	4073.96				4.01009	0	3.6684	0
												2.62959	11476.3	2.62959	29021.3	4.10822	4072.19				4.01009	0.11389	3.6684	0.02602
												2.6281	11467.9	2.6281	28889	4.10686	4071.13				4.01009	0	3.6684	0
												2.62661	11459.7	2.62661	28759	4.1055	4070.79				4.01774	0	3.66885	0
												2.62513	11451.6	2.62513	28631.2	4.10414	4071.16				4.01774	0.07593	3.66885	0.00473
												2.62365	11443.7	2.62365	28505.5	4.10278	4072.25				4.01774	0	3.66885	0
												2.62217	11436.1	2.62217	28382	4.10142	4074.05				4.02034	0	3.66982	0
												2.62069	11428.6	2.62069	28260.7	4.10007	4076.55				4.02034	0.07669	3.66982	0.01679
												2.61921	11421.2	2.61921	28141.4	4.09871	4079.77				4.02034	0	3.66982	0
												2.61774	11414.1	2.61774	28024.3	4.09736	4083.69				4.02685	0	3.67285	0
												2.61627	11407.2	2.61627	27909.1	4.096	4088.31				4.02685	0.22426	3.67285	0.02316
												2.61479	11400.4	2.61479	27796	4.09465	4093.64				4.02685	0	3.67285	0
												2.61332	11393.8	2.61332	27684.9	4.0933	4099.67				4.03202	0	3.67502	0
												2.61186	11387.4	2.61186	27575.8	4.09195	4106.4				4.03202	0.0099	3.67502	0.00892
												2.61039	11381.2	2.61039	27468.6	4.0906	4113.83				4.03202	0	3.67502	0
												2.60892	11375.2	2.60892	27363.4	4.08925	4121.95				4.03369	0	3.67527	0
												2.60746	11369.4	2.60746	27260	4.0879	4130.77				4.03369	0.04533	3.67527	0.01313
												2.606	11363.7	2.606	27158.5	4.08655	4140.29				4.03369	0	3.67527	0
												2.60454	11358.3	2.60454	27058.8	4.0852	4150.49				4.04059	0	3.67619	0
												2.60308	11353	2.60308	26961	4.08386	4161.39				4.04059	0.1626	3.67619	0.04551
												2.60162	11347.9	2.60162	26864.9	4.08251	4172.98				4.04059	0	3.67619	0
												2.60017	11343	2.60017	26770.6	4.08117	4185.25				4.04376	0	3.68069	0
												2.59871	11338.3	2.59871	26678.1	4.07982	4198.21				4.04376	0.03562	3.68069	0.03262
												2.59726	11333.8	2.59726	26587.3	4.07848	4211.85				4.04376	0	3.68069	0
												2.59581	11329.5	2.59581	26498.2	4.07714	4226.18				4.04689	0	3.68104	0
												2.59436	11325.3	2.59436	26410.8	4.0758	4241.19				4.04689	0.09788	3.68104	0.00326
												2.59292	11321.4	2.59292	26325	4.07446	4256.88				4.04689	0	3.68104	0
												2.59147	11317.6	2.59147	26240.9	4.07312	4273.24				4.05257	0	3.68292	0
												2.59003	11314.1	2.59003	26158.3	4.07178	4290.28				4.05257	0.36392	3.68292	0.03297
												2.58858	11310.7	2.58858	26077.4	4.07045	4308				4.05257	0	3.68292	0
												2.58714	11307.5	2.58714	25998	4.06911	4326.39				4.05469	0	3.6837	0
												2.5857	11304.5	2.5857	25920.2	4.06778	4345.46				4.05469	0.15317	3.6837	0.01454
												2.58427	11301.7	2.58427	25843.9	4.06644	4365.19				4.05469	0	3.6837	0
												2.58283	11299.1	2.58283	25769.1	4.06511	4385.59				4.05949	0	3.68554	0
												2.5814	11296.7	2.5814	25695.8	4.06377	4406.66				4.05949	0.026	3.68554	0.00585
												2.57996	11294.5	2.57996	25624	4.06244	4428.4				4.05949	0	3.68554	0
												2.57853	11292.4	2.57853	25553.6	4.06111	4450.8				4.06445	0	3.68735	0
												2.5771	11290.6	2.5771	25484.6	4.05978	4473.86				4.06445	0.22127	3.68735	0.00428
												2.57568	11288.9	2.57568	25417.1	4.05845	4497.59				4.06445	0	3.68735	0
												2.57425	11287.5	2.57425	25350.9	4.05712	4521.97				4.06598	0	3.68809	0
												2.57282	11286.2	2.57282	25286.1	4.0558	4547.01				4.06598	0.0721	3.68809	0.00501
												2.5714	11285.2	2.5714	25222.6	4.05447	4572.71				4.06598	0	3.68809	0
												2.56998	11284.3	2.56998	25160.5	4.05314	4599.06				4.07128	0	3.68873	0
												2.56856	11283.6	2.56856	25099.7	4.05182	4626.06				4.07128	0.06979	3.68873	0.04161
												2.56714	11283.2	2.56714	25040.2	4.0505	4653.72				4.07128	0	3.68873	0
												2.56572	11282.9	2.56572	24982	4.04917	4682.03				4.07333	0	3.69221	0
												2.56431	11282.8	2.56431	24925	4.04785	4710.98				4.07333	0.26249	3.69221	0.06305
												2.56289	11282.9	2.56289	24869.3	4.04653	4740.58				4.07333	0	3.69221	0
												2.56148	11283.2	2.56148	24814.8	4.04521	4770.83				4.0812	0	3.69441	0
												2.56007	11283.7	2.56007	24761.5	4.04389	4801.72				4.0812	0.00939	3.69441	0.0023
												2.55866	11284.4	2.55866	24709.4	4.04257	4833.25				4.0812	0	3.69441	0
												2.55725	11285.3	2.55725	24658.4	4.04125	4865.42				4.08336	0	3.69555	0
												2.55585	11286.4	2.55585	24608.7	4.03993	4898.23				4.08336	0.11895	3.69555	0.00635
												2.55444	11287.7	2.55444	24560.1	4.03862	4931.68				4.08336	0	3.69555	0
												2.55304	11289.2	2.55304	24512.6	4.0373	4965.76				4.08884	0	3.69587	0
												2.55164	11290.8	2.55164	24466.2	4.03599	5000.47				4.08884	0.06368	3.69587	0.02469
												2.55024	11292.7	2.55024	24420.9	4.03468	5035.82				4.08884	0	3.69587	0
												2.54884	11294.8	2.54884	24376.7	4.03336	5071.79				4.10259	0	3.69774	0
												2.54744	11297.1	2.54744	24333.6	4.03205	5108.39				4.10259	0.16917	3.69774	0.0199
												2.54605	11299.6	2.54605	24291.6	4.03074	5145.62				4.10259	0	3.69774	0
												2.54466	11302.2	2.54466	24250.5	4.02943	5183.48				4.10451	0	3.69981	0
												2.54326	11305.1	2.54326	24210.5	4.02812	5221.95				4.10451	0.11555	3.69981	0.01639
												2.54187	11308.2	2.54187	24171.6	4.02681	5261.05				4.10451	0	3.69981	0
												2.54048	11311.4	2.54048	24133.6	4.0255	5300.76				4.10891	0	3.70111	0
												2.5391	11314.9	2.5391	24096.6	4.0242	5341.09				4.10891	0.10919	3.70111	0.02394
												2.53771	11318.6	2.53771	24060.5	4.02289	5382.04				4.10891	0	3.70111	0
												2.53633	11322.4	2.53633	24025.5	4.02159	5423.6				4.11155	0	3.7041	0
												2.53494	11326.5	2.53494	23991.3	4.02028	5465.77				4.11155	0.1468	3.7041	0.00646
												2.53356	11330.8	2.53356	23958.1	4.01898	5508.55				4.11155	0	3.7041	0
												2.53218	11335.2	2.53218	23925.8	4.01768	5551.94				4.1166	0	3.7072	0
												2.5308	11339.9	2.5308	23894.5	4.01637	5595.93				4.1166	0.11452	3.7072	0.02527
												2.52942	11344.7	2.52942	23864	4.01507	5640.53				4.1166	0	3.7072	0
												2.52805	11349.8	2.52805	23834.4	4.01377	5685.73				4.12165	0	3.70885	0
												2.52667	11355.1	2.52667	23805.7	4.01247	5731.52				4.12165	0.01707	3.70885	0.01154
												2.5253	11360.5	2.5253	23777.8	4.01117	5777.92				4.12165	0	3.70885	0
												2.52393	11366.2	2.52393	23750.8	4.00988	5824.91				4.12557	0	3.71005	0
												2.52256	11372.1	2.52256	23724.6	4.00858	5872.49				4.12557	0.30709	3.71005	0.06158
												2.52119	11378.1	2.52119	23699.3	4.00728	5920.66				4.12557	0	3.71005	0
												2.51983	11384.4	2.51983	23674.7	4.00599	5969.43				4.12687	0	3.71237	0
												2.51846	11390.8	2.51846	23651	4.0047	6018.77				4.12687	0.00348	3.71237	0.00382
												2.5171	11397.5	2.5171	23628	4.0034	6068.71				4.12687	0	3.71237	0
												2.51574	11404.4	2.51574	23605.9	4.00211	6119.22				4.12822	0	3.71391	0
												2.51437	11411.4	2.51437	23584.5	4.00082	6170.32				4.12822	0.21313	3.71391	0.04846
												2.51302	11418.7	2.51302	23563.8	3.99953	6221.99				4.12822	0	3.71391	0
												2.51166	11426.2	2.51166	23544	3.99824	6274.24				4.13058	0	3.71577	0
												2.5103	11433.8	2.5103	23524.8	3.99695	6327.07				4.13058	0.02244	3.71577	0.02286
												2.50895	11441.7	2.50895	23506.4	3.99566	6380.46				4.13058	0	3.71577	0
												2.50759	11449.8	2.50759	23488.7	3.99437	6434.42				4.13666	0	3.71798	0
												2.50624	11458.1	2.50624	23471.7	3.99308	6488.95				4.13666	0.06811	3.71798	0.02102
												2.50489	11466.5	2.50489	23455.5	3.9918	6544.04				4.13666	0	3.71798	0
												2.50354	11475.2	2.50354	23439.9	3.99051	6599.7				4.13921	0	3.71996	0
												2.50219	11484.1	2.50219	23425	3.98923	6655.91				4.13921	0.09447	3.71996	0.0043
												2.50085	11493.2	2.50085	23410.7	3.98795	6712.68				4.13921	0	3.71996	0
												2.4995	11502.4	2.4995	23397.2	3.98666	6770				4.14308	0	3.72067	0
												2.49816	11511.9	2.49816	23384.3	3.98538	6827.87				4.14308	0.03755	3.72067	0.01204
												2.49682	11521.6	2.49682	23372	3.9841	6886.29				4.14308	0	3.72067	0
												2.49548	11531.5	2.49548	23360.4	3.98282	6945.26				4.14528	0	3.72264	0
												2.49414	11541.5	2.49414	23349.4	3.98154	7004.77				4.14528	0.06193	3.72264	0.0199
												2.4928	11551.8	2.4928	23339.1	3.98026	7064.82				4.14528	0	3.72264	0
												2.49146	11562.3	2.49146	23329.4	3.97899	7125.41				4.14945	0	3.72603	0
												2.49013	11573	2.49013	23320.2	3.97771	7186.54				4.14945	0.66575	3.72603	0.00797
												2.4888	11583.9	2.4888	23311.7	3.97643	7248.2				4.14945	0	3.72603	0
												2.48746	11594.9	2.48746	23303.8	3.97516	7310.38				4.15184	0	3.72663	0
												2.48613	11606.2	2.48613	23296.4	3.97388	7373.1				4.15184	0.03291	3.72663	0.03203
												2.48481	11617.7	2.48481	23289.7	3.97261	7436.34				4.15184	0	3.72663	0
												2.48348	11629.4	2.48348	23283.5	3.97134	7500.1				4.15569	0	3.72841	0
												2.48215	11641.3	2.48215	23277.8	3.97007	7564.37				4.15569	0.06294	3.72841	0.00243
												2.48083	11653.3	2.48083	23272.7	3.96879	7629.16				4.15569	0	3.72841	0
												2.4795	11665.6	2.4795	23268.2	3.96752	7694.47				4.16053	0	3.73094	0
												2.47818	11678.1	2.47818	23264.2	3.96625	7760.28				4.16053	0.11599	3.73094	0.02917
												2.47686	11690.8	2.47686	23260.8	3.96499	7826.6				4.16053	0	3.73094	0
												2.47554	11703.7	2.47554	23257.9	3.96372	7893.43				4.1627	0	3.7328	0
												2.47422	11716.7	2.47422	23255.5	3.96245	7960.75				4.1627	0.18189	3.7328	0.01621
												2.47291	11730	2.47291	23253.6	3.96118	8028.57				4.1627	0	3.7328	0
												2.47159	11743.5	2.47159	23252.2	3.95992	8096.88				4.16559	0	3.73432	0
												2.47028	11757.2	2.47028	23251.4	3.95865	8165.69				4.16559	0.1563	3.73432	0.01238
												2.46897	11771	2.46897	23251	3.95739	8234.98				4.16559	0	3.73432	0
												2.46766	11785.1	2.46766	23251.2	3.95613	8304.75				4.17029	0	3.73551	0
												2.46635	11799.4	2.46635	23251.8	3.95487	8375.01				4.17029	0.02012	3.73551	0.03561
												2.46504	11813.8	2.46504	23252.9	3.9536	8445.74				4.17029	0	3.73551	0
												2.46373	11828.5	2.46373	23254.5	3.95234	8516.94				4.1711	0	3.73671	0
												2.46243	11843.3	2.46243	23256.5	3.95108	8588.62				4.1711	0.04571	3.73671	0.03269
												2.46113	11858.4	2.46113	23259	3.94982	8660.76				4.1711	0	3.73671	0
												2.45982	11873.7	2.45982	23262	3.94857	8733.37				4.17417	0	3.73875	0
												2.45852	11889.1	2.45852	23265.4	3.94731	8806.43				4.17417	0.36394	3.73875	0.03729
												2.45722	11904.7	2.45722	23269.3	3.94605	8879.95				4.17417	0	3.73875	0
												2.45592	11920.6	2.45592	23273.6	3.9448	8953.93				4.17659	0	3.73921	0
												2.45463	11936.6	2.45463	23278.4	3.94354	9028.35				4.17659	0.03063	3.73921	0.02105
												2.45333	11952.8	2.45333	23283.6	3.94229	9103.22				4.17659	0	3.73921	0
												2.45204	11969.3	2.45204	23289.2	3.94103	9178.53				4.17988	0	3.74164	0
												2.45074	11985.9	2.45074	23295.3	3.93978	9254.27				4.17988	0.31092	3.74164	0.01758
												2.44945	12002.7	2.44945	23301.8	3.93853	9330.46				4.17988	0	3.74164	0
												2.44816	12019.7	2.44816	23308.7	3.93728	9407.07				4.18155	0	3.7431	0
												2.44687	12036.9	2.44687	23316	3.93603	9484.1				4.18155	0.00672	3.7431	0.01121
												2.44559	12054.3	2.44559	23323.7	3.93478	9561.56				4.18155	0	3.7431	0
												2.4443	12071.9	2.4443	23331.8	3.93353	9639.44				4.18392	0	3.74635	0
												2.44302	12089.7	2.44302	23340.3	3.93228	9717.73				4.18392	0.03087	3.74635	0.02703
												2.44173	12107.6	2.44173	23349.2	3.93104	9796.43				4.18392	0	3.74635	0
												2.44045	12125.8	2.44045	23358.5	3.92979	9875.54				4.18814	0	3.74651	0
												2.43917	12144.2	2.43917	23368.2	3.92854	9955.05				4.18814	0.00819	3.74651	0.02343
												2.43789	12162.7	2.43789	23378.2	3.9273	10035				4.18814	0	3.74651	0
												2.43661	12181.4	2.43661	23388.7	3.92606	10115.3				4.19212	0	3.74816	0
												2.43534	12200.4	2.43534	23399.5	3.92481	10195.9				4.19212	0.09271	3.74816	0.01747
												2.43406	12219.5	2.43406	23410.7	3.92357	10277				4.19212	0	3.74816	0
												2.43279	12238.8	2.43279	23422.2	3.92233	10358.5				4.19537	0	3.74951	0
												2.43152	12258.3	2.43152	23434.2	3.92109	10440.3				4.19537	0.13148	3.74951	0.02624
												2.43024	12277.9	2.43024	23446.4	3.91985	10522.5				4.19537	0	3.74951	0
												2.42897	12297.8	2.42897	23459.1	3.91861	10605.1				4.19775	0	3.75075	0
												2.42771	12317.9	2.42771	23472.1	3.91737	10688				4.19775	0.11209	3.75075	0.0086
												2.42644	12338.1	2.42644	23485.4	3.91613	10771.3				4.19775	0	3.75075	0
												2.42517	12358.5	2.42517	23499.1	3.9149	10855				4.20278	0	3.75272	0
												2.42391	12379.1	2.42391	23513.1	3.91366	10939				4.20278	0.05881	3.75272	0.00346
												2.42264	12399.9	2.42264	23527.5	3.91243	11023.3				4.20278	0	3.75272	0
												2.42138	12420.9	2.42138	23542.2	3.91119	11108				4.20488	0	3.75438	0
												2.42012	12442.1	2.42012	23557.2	3.90996	11193				4.20488	0.60655	3.75438	0.00775
												2.41886	12463.4	2.41886	23572.6	3.90872	11278.4				4.20488	0	3.75438	0
												2.4176	12485	2.4176	23588.3	3.90749	11364.1				4.20901	0	3.75639	0
												2.41635	12506.7	2.41635	23604.3	3.90626	11450.1				4.20901	0.16984	3.75639	0.01733
												2.41509	12528.6	2.41509	23620.7	3.90503	11536.4				4.20901	0	3.75639	0
												2.41384	12550.7	2.41384	23637.4	3.9038	11623				4.21079	0	3.75763	0
												2.41259	12572.9	2.41259	23654.4	3.90257	11710				4.21079	0.01198	3.75763	0.02179
												2.41133	12595.3	2.41133	23671.7	3.90134	11797.2				4.21079	0	3.75763	0
												2.41008	12618	2.41008	23689.3	3.90012	11884.8				4.21346	0	3.76047	0
												2.40884	12640.8	2.40884	23707.2	3.89889	11972.6				4.21346	0.16076	3.76047	0.0177
												2.40759	12663.7	2.40759	23725.4	3.89766	12060.7				4.21346	0	3.76047	0
												2.40634	12686.9	2.40634	23744	3.89644	12149.1				4.2158	0	3.76092	0
												2.4051	12710.2	2.4051	23762.8	3.89521	12237.8				4.2158	0.04722	3.76092	0.06098
												2.40385	12733.7	2.40385	23781.9	3.89399	12326.8				4.2158	0	3.76092	0
												2.40261	12757.4	2.40261	23801.4	3.89277	12416				4.22035	0	3.76366	0
												2.40137	12781.2	2.40137	23821.1	3.89154	12505.5				4.22035	0.1675	3.76366	0.00931
												2.40013	12805.3	2.40013	23841.1	3.89032	12595.3				4.22035	0	3.76366	0
												2.39889	12829.5	2.39889	23861.4	3.8891	12685.3				4.22587	0	3.76536	0
												2.39765	12853.8	2.39765	23882	3.88788	12775.5				4.22587	0.13072	3.76536	0.04454
												2.39642	12878.4	2.39642	23902.9	3.88666	12866				4.22587	0	3.76536	0
												2.39518	12903.1	2.39518	23924.1	3.88545	12956.7				4.22885	0	3.76641	0
												2.39395	12928	2.39395	23945.5	3.88423	13047.7				4.22885	0.1374	3.76641	0.00443
												2.39272	12953	2.39272	23967.2	3.88301	13138.8				4.22885	0	3.76641	0
												2.39149	12978.3	2.39149	23989.2	3.8818	13230.2				4.23316	0	3.76666	0
												2.39026	13003.6	2.39026	24011.5	3.88058	13321.9				4.23316	0.43892	3.76666	0.01745
												2.38903	13029.2	2.38903	24034.1	3.87937	13413.7				4.23316	0	3.76666	0
												2.3878	13054.9	2.3878	24056.9	3.87815	13505.7				4.23598	0	3.76835	0
												2.38657	13080.8	2.38657	24080	3.87694	13597.9				4.23598	0.10016	3.76835	0.02895
												2.38535	13106.9	2.38535	24103.4	3.87573	13690.4				4.23598	0	3.76835	0
												2.38413	13133.1	2.38413	24127	3.87452	13783				4.23851	0	3.76986	0
												2.3829	13159.5	2.3829	24150.9	3.8733	13875.8				4.23851	0.05286	3.76986	0.00458
												2.38168	13186	2.38168	24175.1	3.87209	13968.7				4.23851	0	3.76986	0
												2.38046	13212.7	2.38046	24199.5	3.87089	14061.9				4.24042	0	3.77179	0
												2.37925	13239.6	2.37925	24224.2	3.86968	14155.2				4.24042	0.16863	3.77179	0.01482
												2.37803	13266.6	2.37803	24249.1	3.86847	14248.6				4.24042	0	3.77179	0
												2.37681	13293.8	2.37681	24274.3	3.86726	14342.2				4.24177	0	3.77267	0
												2.3756	13321.1	2.3756	24299.8	3.86606	14436				4.24177	0.06115	3.77267	0.00863
												2.37438	13348.6	2.37438	24325.5	3.86485	14529.9				4.24177	0	3.77267	0
												2.37317	13376.3	2.37317	24351.5	3.86365	14623.9				4.24567	0	3.77382	0
												2.37196	13404.1	2.37196	24377.7	3.86244	14718.1				4.24567	0.19994	3.77382	0.000872041
												2.37075	13432.1	2.37075	24404.1	3.86124	14812.4				4.24567	0	3.77382	0
												2.36954	13460.2	2.36954	24430.8	3.86004	14906.8				4.24927	0	3.77487	0
												2.36834	13488.4	2.36834	24457.8	3.85884	15001.3				4.24927	0.04405	3.77487	0.08741
												2.36713	13516.9	2.36713	24485	3.85763	15096				4.24927	0	3.77487	0
												2.36592	13545.4	2.36592	24512.4	3.85643	15190.7				4.25503	0	3.77791	0
												2.36472	13574.2	2.36472	24540.1	3.85524	15285.5				4.25503	0.22898	3.77791	0.01729
												2.36352	13603	2.36352	24568	3.85404	15380.5				4.25503	0	3.77791	0
												2.36232	13632.1	2.36232	24596.2	3.85284	15475.5				4.25701	0	3.77947	0
												2.36112	13661.2	2.36112	24624.6	3.85164	15570.5				4.25701	0.0609	3.77947	0.0205
												2.35992	13690.5	2.35992	24653.2	3.85045	15665.7				4.25701	0	3.77947	0
												2.35872	13720	2.35872	24682.1	3.84925	15760.9				4.25872	0	3.78049	0
												2.35753	13749.6	2.35753	24711.2	3.84805	15856.2				4.25872	0.13584	3.78049	0.02266
												2.35633	13779.3	2.35633	24740.6	3.84686	15951.5				4.25872	0	3.78049	0
												2.35514	13809.2	2.35514	24770.1	3.84567	16046.9				4.26027	0	3.78352	0
												2.35394	13839.2	2.35394	24799.9	3.84447	16142.3				4.26027	0.07606	3.78352	0.02706
												2.35275	13869.4	2.35275	24830	3.84328	16237.8				4.26027	0	3.78352	0
												2.35156	13899.7	2.35156	24860.2	3.84209	16333.2				4.26184	0	3.78511	0
												2.35037	13930.1	2.35037	24890.7	3.8409	16428.7				4.26184	0.19521	3.78511	0.06074
												2.34919	13960.7	2.34919	24921.4	3.83971	16524.3				4.26184	0	3.78511	0
												2.348	13991.4	2.348	24952.4	3.83852	16619.8				4.26668	0	3.78593	0
												2.34681	14022.3	2.34681	24983.5	3.83733	16715.3				4.26668	0.1579	3.78593	0.04825
												2.34563	14053.2	2.34563	25014.9	3.83615	16810.9				4.26668	0	3.78593	0
												2.34445	14084.3	2.34445	25046.5	3.83496	16906.4				4.26867	0	3.7868	0
												2.34326	14115.6	2.34326	25078.4	3.83377	17001.9				4.26867	0.03217	3.7868	0.02606
												2.34208	14147	2.34208	25110.4	3.83259	17097.4				4.26867	0	3.7868	0
												2.3409	14178.5	2.3409	25142.7	3.8314	17192.8				4.26952	0	3.78863	0
												2.33973	14210.1	2.33973	25175.2	3.83022	17288.3				4.26952	0.0147	3.78863	0.03701
												2.33855	14241.8	2.33855	25207.9	3.82904	17383.7				4.26952	0	3.78863	0
												2.33737	14273.7	2.33737	25240.8	3.82785	17479				4.27372	0	3.79006	0
												2.3362	14305.7	2.3362	25273.9	3.82667	17574.3				4.27372	0.0153	3.79006	0.00184
												2.33502	14337.8	2.33502	25307.3	3.82549	17669.5				4.27372	0	3.79006	0
												2.33385	14370.1	2.33385	25340.8	3.82431	17764.7				4.27848	0	3.79095	0
												2.33268	14402.5	2.33268	25374.6	3.82313	17859.8				4.27848	0.01585	3.79095	0.00933
												2.33151	14434.9	2.33151	25408.6	3.82195	17954.8				4.27848	0	3.79095	0
												2.33034	14467.5	2.33034	25442.8	3.82077	18049.8				4.27948	0	3.79305	0
												2.32917	14500.3	2.32917	25477.2	3.8196	18144.6				4.27948	0.04324	3.79305	0.00731
												2.32801	14533.1	2.32801	25511.8	3.81842	18239.4				4.27948	0	3.79305	0
												2.32684	14566.1	2.32684	25546.6	3.81724	18334				4.28112	0	3.7942	0
												2.32568	14599.1	2.32568	25581.6	3.81607	18428.6				4.28112	0.07254	3.7942	0.02561
												2.32452	14632.3	2.32452	25616.8	3.8149	18523				4.28112	0	3.7942	0
												2.32335	14665.6	2.32335	25652.3	3.81372	18617.3				4.28327	0	3.79793	0
												2.32219	14699	2.32219	25687.9	3.81255	18711.5				4.28327	0.03236	3.79793	0.04392
												2.32103	14732.5	2.32103	25723.7	3.81138	18805.5				4.28327	0	3.79793	0
												2.31988	14766.1	2.31988	25759.8	3.8102	18899.5				4.28637	0	3.79871	0
												2.31872	14799.8	2.31872	25796	3.80903	18993.2				4.28637	0.01322	3.79871	0.03099
												2.31756	14833.7	2.31756	25832.5	3.80786	19086.8				4.28637	0	3.79871	0
												2.31641	14867.6	2.31641	25869.1	3.80669	19180.3				4.29033	0	3.79976	0
												2.31525	14901.6	2.31525	25905.9	3.80553	19273.6				4.29033	0.17457	3.79976	0.02221
												2.3141	14935.8	2.3141	25943	3.80436	19366.7				4.29033	0	3.79976	0
												2.31295	14970	2.31295	25980.2	3.80319	19459.7				4.29558	0	3.80045	0
												2.3118	15004.3	2.3118	26017.6	3.80202	19552.4				4.29558	0.03366	3.80045	0.0234
												2.31065	15038.8	2.31065	26055.3	3.80086	19645				4.29558	0	3.80045	0
												2.3095	15073.3	2.3095	26093.1	3.79969	19737.4				4.29723	0	3.80136	0
												2.30836	15107.9	2.30836	26131.1	3.79853	19829.5				4.29723	0.02513	3.80136	0.01074
												2.30721	15142.6	2.30721	26169.3	3.79737	19921.5				4.29723	0	3.80136	0
												2.30606	15177.4	2.30606	26207.7	3.7962	20013.3				4.30187	0	3.80212	0
												2.30492	15212.3	2.30492	26246.3	3.79504	20104.8				4.30187	0.02437	3.80212	0.0019
												2.30378	15247.3	2.30378	26285	3.79388	20196.1				4.30187	0	3.80212	0
												2.30264	15282.4	2.30264	26324	3.79272	20287.2				4.30457	0	3.80456	0
												2.3015	15317.6	2.3015	26363.2	3.79156	20378				4.30457	0.01981	3.80456	0.00693
												2.30036	15352.8	2.30036	26402.5	3.7904	20468.6				4.30457	0	3.80456	0
												2.29922	15388.1	2.29922	26442	3.78924	20559				4.30625	0	3.80514	0
												2.29808	15423.6	2.29808	26481.7	3.78808	20649.1				4.30625	0.00996	3.80514	0.01405
												2.29695	15459.1	2.29695	26521.6	3.78692	20738.9				4.30625	0	3.80514	0
												2.29581	15494.6	2.29581	26561.7	3.78577	20828.4				4.30871	0	3.80767	0
												2.29468	15530.3	2.29468	26602	3.78461	20917.7				4.30871	0.02376	3.80767	0.01533
												2.29355	15566	2.29355	26642.4	3.78346	21006.7				4.30871	0	3.80767	0
												2.29242	15601.8	2.29242	26683.1	3.7823	21095.4				4.30921	0	3.81123	0
												2.29129	15637.7	2.29129	26723.9	3.78115	21183.8				4.30921	0.07143	3.81123	0.01124
												2.29016	15673.7	2.29016	26764.9	3.78	21272				4.30921	0	3.81123	0
												2.28903	15709.7	2.28903	26806	3.77884	21359.8				4.31056	0	3.81317	0
												2.2879	15745.8	2.2879	26847.4	3.77769	21447.3				4.31056	0.11953	3.81317	0.01128
												2.28678	15782	2.28678	26888.9	3.77654	21534.5				4.31056	0	3.81317	0
												2.28565	15818.3	2.28565	26930.6	3.77539	21621.4				4.31314	0	3.81438	0
												2.28453	15854.6	2.28453	26972.5	3.77424	21707.9				4.31314	0.00148	3.81438	0.01766
												2.28341	15890.9	2.28341	27014.6	3.77309	21794.1				4.31314	0	3.81438	0
												2.28229	15927.4	2.28229	27056.8	3.77194	21880				4.31751	0	3.81564	0
												2.28117	15963.9	2.28117	27099.2	3.7708	21965.5				4.31751	0.03266	3.81564	0.00203
												2.28005	16000.4	2.28005	27141.8	3.76965	22050.7				4.31751	0	3.81564	0
												2.27893	16037.1	2.27893	27184.5	3.7685	22135.5				4.31938	0	3.81621	0
												2.27781	16073.8	2.27781	27227.4	3.76736	22219.9				4.31938	0.0313	3.81621	0.01992
												2.2767	16110.5	2.2767	27270.5	3.76621	22304				4.31938	0	3.81621	0
												2.27558	16147.3	2.27558	27313.8	3.76507	22387.7				4.32374	0	3.81728	0
												2.27447	16184.1	2.27447	27357.2	3.76393	22471.1				4.32374	0.06849	3.81728	0.00426
												2.27336	16221.1	2.27336	27400.8	3.76278	22554				4.32374	0	3.81728	0
												2.27225	16258	2.27225	27444.6	3.76164	22636.6				4.32715	0	3.81961	0
												2.27114	16295	2.27114	27488.5	3.7605	22718.7				4.32715	0.02609	3.81961	0.01408
												2.27003	16332.1	2.27003	27532.6	3.75936	22800.5				4.32715	0	3.81961	0
												2.26892	16369.2	2.26892	27576.8	3.75822	22881.8				4.32762	0	3.82009	0
												2.26781	16406.3	2.26781	27621.2	3.75708	22962.8				4.32762	0.05167	3.82009	0.04002
												2.26671	16443.5	2.26671	27665.8	3.75594	23043.3				4.32762	0	3.82009	0
												2.2656	16480.8	2.2656	27710.6	3.75481	23123.4				4.32831	0	3.82385	0
												2.2645	16518.1	2.2645	27755.5	3.75367	23203.1				4.32831	0.00766	3.82385	0.0075
												2.2634	16555.4	2.2634	27800.5	3.75253	23282.3				4.32831	0	3.82385	0
												2.26229	16592.7	2.26229	27845.7	3.7514	23361.1				4.33203	0	3.8251	0
												2.26119	16630.1	2.26119	27891.1	3.75026	23439.4				4.33203	0.02025	3.8251	0.01441
												2.26009	16667.6	2.26009	27936.6	3.74913	23517.3				4.33203	0	3.8251	0
												2.259	16705.1	2.259	27982.3	3.74799	23594.8				4.33381	0	3.82771	0
												2.2579	16742.6	2.2579	28028.2	3.74686	23671.8				4.33381	0.0826	3.82771	0.01104
												2.2568	16780.1	2.2568	28074.2	3.74573	23748.3				4.33381	0	3.82771	0
												2.25571	16817.7	2.25571	28120.3	3.7446	23824.4				4.33737	0	3.8284	0
												2.25461	16855.3	2.25461	28166.6	3.74347	23900				4.33737	0.0079	3.8284	0.01728
												2.25352	16892.9	2.25352	28213.1	3.74234	23975.1				4.33737	0	3.8284	0
												2.25243	16930.6	2.25243	28259.7	3.74121	24049.7				4.34033	0	3.8306	0
												2.25134	16968.3	2.25134	28306.4	3.74008	24123.8				4.34033	0.05745	3.8306	0.00532
												2.25025	17006	2.25025	28353.3	3.73895	24197.4				4.34033	0	3.8306	0
												2.24916	17043.7	2.24916	28400.4	3.73782	24270.6				4.34295	0	3.8316	0
												2.24807	17081.4	2.24807	28447.6	3.7367	24343.2				4.34295	0.02624	3.8316	0.01067
												2.24698	17119.2	2.24698	28494.9	3.73557	24415.3				4.34295	0	3.8316	0
												2.2459	17157	2.2459	28542.4	3.73444	24487				4.344	0	3.83253	0
												2.24481	17194.8	2.24481	28590	3.73332	24558				4.344	0.16212	3.83253	0.00404
												2.24373	17232.6	2.24373	28637.8	3.7322	24628.6				4.344	0	3.83253	0
												2.24265	17270.5	2.24265	28685.7	3.73107	24698.7				4.34611	0	3.83321	0
												2.24157	17308.3	2.24157	28733.8	3.72995	24768.2				4.34611	0.10883	3.83321	0.00894
												2.24049	17346.2	2.24049	28782	3.72883	24837.2				4.34611	0	3.83321	0
												2.23941	17384.1	2.23941	28830.3	3.72771	24905.6				4.34822	0	3.83589	0
												2.23833	17422	2.23833	28878.8	3.72659	24973.5				4.34822	0.01533	3.83589	0.02171
												2.23725	17459.9	2.23725	28927.4	3.72547	25040.9				4.34822	0	3.83589	0
												2.23618	17497.8	2.23618	28976.1	3.72435	25107.6				4.3504	0	3.84012	0
												2.2351	17535.7	2.2351	29025	3.72323	25173.9				4.3504	0.01575	3.84012	0.00975
												2.23403	17573.6	2.23403	29074	3.72211	25239.6				4.3504	0	3.84012	0
												2.23295	17611.5	2.23295	29123.1	3.72099	25304.7				4.35197	0	3.84097	0
												2.23188	17649.4	2.23188	29172.4	3.71988	25369.2				4.35197	0.10826	3.84097	0.00937
												2.23081	17687.3	2.23081	29221.8	3.71876	25433.2				4.35197	0	3.84097	0
												2.22974	17725.2	2.22974	29271.3	3.71764	25496.6				4.3552	0	3.84137	0
												2.22867	17763.1	2.22867	29320.9	3.71653	25559.4				4.3552	0.05517	3.84137	0.00549
												2.2276	17801	2.2276	29370.7	3.71542	25621.6				4.3552	0	3.84137	0
												2.22654	17838.9	2.22654	29420.6	3.7143	25683.3				4.3573	0	3.84348	0
												2.22547	17876.8	2.22547	29470.7	3.71319	25744.3				4.3573	0.02086	3.84348	0.02365
												2.2244	17914.7	2.2244	29520.8	3.71208	25804.8				4.3573	0	3.84348	0
												2.22334	17952.6	2.22334	29571.1	3.71097	25864.6				4.36086	0	3.84415	0
												2.22228	17990.4	2.22228	29621.5	3.70986	25923.9				4.36086	0.09322	3.84415	0.021
												2.22122	18028.3	2.22122	29672	3.70875	25982.5				4.36086	0	3.84415	0
												2.22016	18066.1	2.22016	29722.6	3.70764	26040.5				4.36161	0	3.8455	0
												2.2191	18103.9	2.2191	29773.4	3.70653	26098				4.36161	0.2894	3.8455	0.00753
												2.21804	18141.7	2.21804	29824.3	3.70542	26154.8				4.36161	0	3.8455	0
												2.21698	18179.5	2.21698	29875.2	3.70431	26210.9				4.36381	0	3.84889	0
												2.21592	18217.3	2.21592	29926.3	3.70321	26266.5				4.36381	0.08615	3.84889	0.000124208
												2.21487	18255	2.21487	29977.5	3.7021	26321.4				4.36381	0	3.84889	0
												2.21381	18292.7	2.21381	30028.9	3.701	26375.7				4.36613	0	3.84957	0
												2.21276	18330.4	2.21276	30080.3	3.69989	26429.4				4.36613	0.07001	3.84957	0.01605
												2.2117	18368.1	2.2117	30131.8	3.69879	26482.4				4.36613	0	3.84957	0
												2.21065	18405.8	2.21065	30183.5	3.69768	26534.8				4.36863	0	3.8501	0
												2.2096	18443.4	2.2096	30235.2	3.69658	26586.6				4.36863	0.02799	3.8501	0.00291
												2.20855	18481	2.20855	30287.1	3.69548	26637.7				4.36863	0	3.8501	0
												2.2075	18518.6	2.2075	30339.1	3.69438	26688.1				4.37155	0	3.85182	0
												2.20646	18556.1	2.20646	30391.1	3.69328	26737.9				4.37155	0.03737	3.85182	0.01572
												2.20541	18593.6	2.20541	30443.3	3.69218	26787.1				4.37155	0	3.85182	0
												2.20436	18631.1	2.20436	30495.6	3.69108	26835.6				4.37358	0	3.85447	0
												2.20332	18668.5	2.20332	30547.9	3.68998	26883.4				4.37358	0.05628	3.85447	0.01097
												2.20227	18705.9	2.20227	30600.4	3.68888	26930.6				4.37358	0	3.85447	0
												2.20123	18743.3	2.20123	30653	3.68778	26977.1				4.37533	0	3.85595	0
												2.20019	18780.6	2.20019	30705.6	3.68669	27022.9				4.37533	0.02099	3.85595	0.00543
												2.19915	18817.9	2.19915	30758.4	3.68559	27068.1				4.37533	0	3.85595	0
												2.19811	18855.1	2.19811	30811.2	3.68449	27112.6				4.37643	0	3.85693	0
												2.19707	18892.3	2.19707	30864.2	3.6834	27156.4				4.37643	0.0735	3.85693	0.01721
												2.19603	18929.5	2.19603	30917.2	3.68231	27199.6				4.37643	0	3.85693	0
												2.19499	18966.6	2.19499	30970.3	3.68121	27242				4.38111	0	3.85988	0
												2.19396	19003.7	2.19396	31023.5	3.68012	27283.8				4.38111	0.13958	3.85988	0.00391
												2.19292	19040.7	2.19292	31076.8	3.67903	27324.9				4.38111	0	3.85988	0
												2.19189	19077.7	2.19189	31130.2	3.67793	27365.4				4.38169	0	3.86062	0
												2.19086	19114.6	2.19086	31183.6	3.67684	27405.1				4.38169	0.15706	3.86062	0.00818
												2.18982	19151.5	2.18982	31237.2	3.67575	27444.2				4.38169	0	3.86062	0
												2.18879	19188.3	2.18879	31290.8	3.67466	27482.5				4.38439	0	3.86171	0
												2.18776	19225.1	2.18776	31344.5	3.67358	27520.2				4.38439	0.01758	3.86171	0.00972
												2.18673	19261.8	2.18673	31398.3	3.67249	27557.2				4.38439	0	3.86171	0
												2.18571	19298.5	2.18571	31452.1	3.6714	27593.5				4.38568	0	3.86378	0
												2.18468	19335.1	2.18468	31506.1	3.67031	27629				4.38568	0.10007	3.86378	0.00821
												2.18365	19371.6	2.18365	31560.1	3.66923	27663.9				4.38568	0	3.86378	0
												2.18263	19408.1	2.18263	31614.2	3.66814	27698.1				4.3875	0	3.86636	0
												2.1816	19444.5	2.1816	31668.3	3.66705	27731.6				4.3875	0.02149	3.86636	0.00422
												2.18058	19480.9	2.18058	31722.5	3.66597	27764.4				4.3875	0	3.86636	0
												2.17956	19517.2	2.17956	31776.8	3.66489	27796.5				4.389	0	3.86755	0
												2.17854	19553.5	2.17854	31831.2	3.6638	27827.8				4.389	0.00806	3.86755	0.00413
												2.17751	19589.6	2.17751	31885.6	3.66272	27858.5				4.389	0	3.86755	0
												2.1765	19625.8	2.1765	31940.1	3.66164	27888.5				4.39062	0	3.86967	0
												2.17548	19661.8	2.17548	31994.6	3.66056	27917.7				4.39062	0.02093	3.86967	0.00665
												2.17446	19697.8	2.17446	32049.2	3.65948	27946.3				4.39062	0	3.86967	0
												2.17344	19733.7	2.17344	32103.9	3.6584	27974.1				4.39374	0	3.87102	0
												2.17243	19769.5	2.17243	32158.6	3.65732	28001.2				4.39374	0.02319	3.87102	0.00937
												2.17141	19805.3	2.17141	32213.4	3.65624	28027.6				4.39374	0	3.87102	0
												2.1704	19841	2.1704	32268.3	3.65516	28053.3				4.39584	0	3.87323	0
												2.16939	19876.6	2.16939	32323.2	3.65408	28078.3				4.39584	0.09241	3.87323	0.02084
												2.16837	19912.2	2.16837	32378.1	3.65301	28102.6				4.39584	0	3.87323	0
												2.16736	19947.6	2.16736	32433.1	3.65193	28126.1				4.39844	0	3.87586	0
												2.16635	19983	2.16635	32488.1	3.65085	28149				4.39844	0.09749	3.87586	0.00478
												2.16534	20018.4	2.16534	32543.2	3.64978	28171.1				4.39844	0	3.87586	0
												2.16433	20053.6	2.16433	32598.4	3.6487	28192.5				4.40138	0	3.87688	0
												2.16333	20088.8	2.16333	32653.6	3.64763	28213.2				4.40138	0.02724	3.87688	0.01322
												2.16232	20123.8	2.16232	32708.8	3.64656	28233.2				4.40138	0	3.87688	0
												2.16132	20158.8	2.16132	32764.1	3.64549	28252.4				4.40381	0	3.8786	0
												2.16031	20193.7	2.16031	32819.4	3.64441	28271				4.40381	0.03107	3.8786	0.00455
												2.15931	20228.6	2.15931	32874.7	3.64334	28288.8				4.40381	0	3.8786	0
												2.15831	20263.3	2.15831	32930.1	3.64227	28305.9				4.40503	0	3.88063	0
												2.1573	20298	2.1573	32985.5	3.6412	28322.3				4.40503	0.11444	3.88063	0.01917
												2.1563	20332.6	2.1563	33041	3.64013	28337.9				4.40503	0	3.88063	0
												2.1553	20367	2.1553	33096.5	3.63906	28352.9				4.40662	0	3.88124	0
												2.1543	20401.4	2.1543	33152	3.638	28367.1				4.40662	0.08425	3.88124	0.0134
												2.15331	20435.7	2.15331	33207.6	3.63693	28380.6				4.40662	0	3.88124	0
												2.15231	20470	2.15231	33263.1	3.63586	28393.4				4.40901	0	3.88225	0
												2.15131	20504.1	2.15131	33318.7	3.6348	28405.5				4.40901	0.063	3.88225	0.0031
												2.15032	20538.1	2.15032	33374.4	3.63373	28416.8				4.40901	0	3.88225	0
												2.14932	20572	2.14932	33430	3.63267	28427.5				4.41261	0	3.88321	0
												2.14833	20605.9	2.14833	33485.7	3.6316	28437.4				4.41261	0.12015	3.88321	0.00364
												2.14734	20639.6	2.14734	33541.4	3.63054	28446.6				4.41261	0	3.88321	0
												2.14635	20673.3	2.14635	33597.1	3.62947	28455.1				4.41284	0	3.8847	0
												2.14536	20706.8	2.14536	33652.8	3.62841	28462.9				4.41284	0.07014	3.8847	0.00118
												2.14437	20740.3	2.14437	33708.6	3.62735	28470				4.41284	0	3.8847	0
												2.14338	20773.6	2.14338	33764.3	3.62629	28476.3				4.41498	0	3.88555	0
												2.14239	20806.9	2.14239	33820.1	3.62523	28482				4.41498	0.00414	3.88555	0.000946394
												2.1414	20840	2.1414	33875.9	3.62417	28486.9				4.41498	0	3.88555	0
												2.14042	20873.1	2.14042	33931.7	3.62311	28491.1				4.41678	0	3.88714	0
												2.13943	20906	2.13943	33987.5	3.62205	28494.6				4.41678	0.04568	3.88714	0.00452
												2.13845	20938.9	2.13845	34043.3	3.62099	28497.4				4.41678	0	3.88714	0
												2.13746	20971.6	2.13746	34099.1	3.61994	28499.5				4.42025	0	3.88737	0
												2.13648	21004.3	2.13648	34154.9	3.61888	28500.9				4.42025	0.0025	3.88737	0.00574
												2.1355	21036.8	2.1355	34210.7	3.61782	28501.6				4.42025	0	3.88737	0
												2.13452	21069.2	2.13452	34266.5	3.61677	28501.6				4.42204	0	3.89264	0
												2.13354	21101.5	2.13354	34322.3	3.61571	28500.8				4.42204	0.07374	3.89264	0.01559
												2.13256	21133.7	2.13256	34378.1	3.61466	28499.4				4.42204	0	3.89264	0
												2.13158	21165.8	2.13158	34433.9	3.6136	28497.3				4.42427	0	3.89293	0
												2.13061	21197.8	2.13061	34489.7	3.61255	28494.4				4.42427	0.02528	3.89293	0.000292515
												2.12963	21229.7	2.12963	34545.5	3.6115	28490.9				4.42427	0	3.89293	0
												2.12865	21261.4	2.12865	34601.3	3.61045	28486.7				4.42551	0	3.89458	0
												2.12768	21293.1	2.12768	34657	3.6094	28481.8				4.42551	0.10365	3.89458	0.01631
												2.12671	21324.6	2.12671	34712.8	3.60834	28476.2				4.42551	0	3.89458	0
												2.12573	21356	2.12573	34768.5	3.60729	28469.9				4.4278	0	3.89548	0
												2.12476	21387.3	2.12476	34824.2	3.60625	28462.9				4.4278	0.00718	3.89548	0.00335
												2.12379	21418.5	2.12379	34879.9	3.6052	28455.2				4.4278	0	3.89548	0
												2.12282	21449.6	2.12282	34935.6	3.60415	28446.8				4.43129	0	3.89768	0
												2.12185	21480.5	2.12185	34991.2	3.6031	28437.8				4.43129	0.08488	3.89768	0.00221
												2.12089	21511.4	2.12089	35046.8	3.60205	28428				4.43129	0	3.89768	0
												2.11992	21542.1	2.11992	35102.4	3.60101	28417.6				4.43266	0	3.89951	0
												2.11895	21572.7	2.11895	35158	3.59996	28406.5				4.43266	0.09272	3.89951	0.00376
												2.11799	21603.1	2.11799	35213.5	3.59892	28394.8				4.43266	0	3.89951	0
												2.11702	21633.5	2.11702	35269	3.59787	28382.3				4.43472	0	3.90194	0
												2.11606	21663.7	2.11606	35324.5	3.59683	28369.2				4.43472	0.03776	3.90194	0.01513
												2.11509	21693.8	2.11509	35380	3.59578	28355.4				4.43472	0	3.90194	0
												2.11413	21723.8	2.11413	35435.4	3.59474	28340.9				4.43536	0	3.90284	0
												2.11317	21753.6	2.11317	35490.7	3.5937	28325.8				4.43536	0.02005	3.90284	0.00861
												2.11221	21783.4	2.11221	35546.1	3.59266	28310				4.43536	0	3.90284	0
												2.11125	21813	2.11125	35601.4	3.59162	28293.6				4.43879	0	3.90611	0
												2.11029	21842.5	2.11029	35656.6	3.59058	28276.5				4.43879	0.09135	3.90611	0.00757
												2.10934	21871.8	2.10934	35711.8	3.58954	28258.7				4.43879	0	3.90611	0
												2.10838	21901	2.10838	35766.9	3.5885	28240.3				4.44234	0	3.9075	0
												2.10742	21930.1	2.10742	35822.1	3.58746	28221.2				4.44234	0.01657	3.9075	0.01304
												2.10647	21959.1	2.10647	35877.1	3.58642	28201.5				4.44234	0	3.9075	0
												2.10551	21987.9	2.10551	35932.1	3.58538	28181.1				4.44508	0	3.90957	0
												2.10456	22016.6	2.10456	35987.1	3.58435	28160.1				4.44508	0.17511	3.90957	0.00253
												2.10361	22045.2	2.10361	36042	3.58331	28138.4				4.44508	0	3.90957	0
												2.10266	22073.7	2.10266	36096.8	3.58228	28116.1				4.4457	0	3.91101	0
												2.10171	22102	2.10171	36151.6	3.58124	28093.2				4.4457	0.12053	3.91101	0.000930654
												2.10076	22130.2	2.10076	36206.3	3.58021	28069.6				4.4457	0	3.91101	0
												2.09981	22158.2	2.09981	36261	3.57917	28045.4				4.4488	0	3.91426	0
												2.09886	22186.1	2.09886	36315.6	3.57814	28020.6				4.4488	0.00385	3.91426	0.0109
												2.09791	22213.9	2.09791	36370.1	3.57711	27995.1				4.4488	0	3.91426	0
												2.09697	22241.5	2.09697	36424.6	3.57607	27969.1				4.45254	0	3.91654	0
												2.09602	22269	2.09602	36479	3.57504	27942.4				4.45254	0.17541	3.91654	0.00445
												2.09508	22296.4	2.09508	36533.3	3.57401	27915.1				4.45254	0	3.91654	0
												2.09413	22323.7	2.09413	36587.5	3.57298	27887.1				4.45381	0	3.91674	0
												2.09319	22350.8	2.09319	36641.7	3.57195	27858.6				4.45381	0.00564	3.91674	0.00327
												2.09225	22377.7	2.09225	36695.8	3.57092	27829.4				4.45381	0	3.91674	0
												2.09131	22404.5	2.09131	36749.8	3.5699	27799.7				4.45517	0	3.91753	0
												2.09037	22431.2	2.09037	36803.8	3.56887	27769.3				4.45517	0.05611	3.91753	0.00983
												2.08943	22457.8	2.08943	36857.7	3.56784	27738.4				4.45517	0	3.91753	0
												2.08849	22484.2	2.08849	36911.4	3.56681	27706.8				4.45688	0	3.91794	0
												2.08755	22510.4	2.08755	36965.1	3.56579	27674.7				4.45688	0.05071	3.91794	0.0011
												2.08661	22536.5	2.08661	37018.8	3.56476	27642				4.45688	0	3.91794	0
												2.08568	22562.5	2.08568	37072.3	3.56374	27608.7				4.45906	0	3.91955	0
												2.08474	22588.4	2.08474	37125.7	3.56271	27574.8				4.45906	0.03946	3.91955	0.01113
												2.08381	22614	2.08381	37179.1	3.56169	27540.3				4.45906	0	3.91955	0
												2.08287	22639.6	2.08287	37232.3	3.56067	27505.2				4.46159	0	3.92253	0
												2.08194	22665	2.08194	37285.5	3.55964	27469.6				4.46159	0.05135	3.92253	0.00316
												2.08101	22690.3	2.08101	37338.6	3.55862	27433.4				4.46159	0	3.92253	0
												2.08008	22715.4	2.08008	37391.5	3.5576	27396.7				4.46455	0	3.92371	0
												2.07915	22740.4	2.07915	37444.4	3.55658	27359.4				4.46455	0.03482	3.92371	0.00039696
												2.07822	22765.2	2.07822	37497.2	3.55556	27321.5				4.46455	0	3.92371	0
												2.07729	22789.9	2.07729	37549.8	3.55454	27283				4.46771	0	3.92495	0
												2.07636	22814.4	2.07636	37602.4	3.55352	27244.1				4.46771	0.12141	3.92495	0.00576
												2.07543	22838.8	2.07543	37654.8	3.5525	27204.5				4.46771	0	3.92495	0
												2.07451	22863.1	2.07451	37707.2	3.55149	27164.5				4.46908	0	3.92696	0
												2.07358	22887.2	2.07358	37759.4	3.55047	27123.8				4.46908	0.03669	3.92696	0.01216
												2.07266	22911.1	2.07266	37811.6	3.54945	27082.7				4.46908	0	3.92696	0
												2.07173	22934.9	2.07173	37863.6	3.54844	27041				4.47206	0	3.92924	0
												2.07081	22958.6	2.07081	37915.5	3.54742	26998.8				4.47206	0.01269	3.92924	0.00569
												2.06989	22982.1	2.06989	37967.3	3.5464	26956				4.47206	0	3.92924	0
												2.06897	23005.4	2.06897	38018.9	3.54539	26912.8				4.47418	0	3.92946	0
												2.06805	23028.6	2.06805	38070.5	3.54438	26869				4.47418	0.07252	3.92946	0.00477
												2.06713	23051.7	2.06713	38121.9	3.54336	26824.7				4.47418	0	3.92946	0
												2.06621	23074.6	2.06621	38173.2	3.54235	26779.9				4.47572	0	3.93195	0
												2.06529	23097.3	2.06529	38224.4	3.54134	26734.6				4.47572	0.06276	3.93195	0.00331
												2.06437	23119.9	2.06437	38275.4	3.54033	26688.8				4.47572	0	3.93195	0
												2.06346	23142.4	2.06346	38326.3	3.53932	26642.5				4.47673	0	3.93391	0
												2.06254	23164.7	2.06254	38377.1	3.53831	26595.6				4.47673	0.1425	3.93391	0.00489
												2.06163	23186.8	2.06163	38427.8	3.5373	26548.3				4.47673	0	3.93391	0
												2.06071	23208.8	2.06071	38478.3	3.53629	26500.6				4.47871	0	3.93533	0
												2.0598	23230.7	2.0598	38528.7	3.53528	26452.3				4.47871	0.01059	3.93533	0.01133
												2.05889	23252.4	2.05889	38579	3.53427	26403.5				4.47871	0	3.93533	0
												2.05797	23273.9	2.05797	38629.1	3.53326	26354.3				4.4805	0	3.93673	0
												2.05706	23295.3	2.05706	38679.1	3.53226	26304.6				4.4805	0.01823	3.93673	0.0045
												2.05615	23316.5	2.05615	38728.9	3.53125	26254.4				4.4805	0	3.93673	0
												2.05524	23337.6	2.05524	38778.6	3.53024	26203.8				4.48266	0	3.93761	0
												2.05434	23358.5	2.05434	38828.1	3.52924	26152.7				4.48266	0.06231	3.93761	0.02012
												2.05343	23379.3	2.05343	38877.5	3.52824	26101.2				4.48266	0	3.93761	0
												2.05252	23399.9	2.05252	38926.8	3.52723	26049.2				4.48383	0	3.93926	0
												2.05162	23420.4	2.05162	38975.9	3.52623	25996.7				4.48383	0.00694	3.93926	0.01097
												2.05071	23440.7	2.05071	39024.9	3.52523	25943.8				4.48383	0	3.93926	0
												2.04981	23460.8	2.04981	39073.7	3.52422	25890.5				4.48678	0	3.94022	0
												2.0489	23480.8	2.0489	39122.3	3.52322	25836.7				4.48678	0.0179	3.94022	0.00161
												2.048	23500.6	2.048	39170.8	3.52222	25782.5				4.48678	0	3.94022	0
												2.0471	23520.3	2.0471	39219.1	3.52122	25727.9				4.4877	0	3.94125	0
												2.0462	23539.8	2.0462	39267.3	3.52022	25672.9				4.4877	0.09837	3.94125	0.00235
												2.0453	23559.2	2.0453	39315.3	3.51922	25617.4				4.4877	0	3.94125	0
												2.0444	23578.4	2.0444	39363.2	3.51822	25561.5				4.49135	0	3.94377	0
												2.0435	23597.4	2.0435	39410.9	3.51722	25505.3				4.49135	0.01921	3.94377	0.000645623
												2.0426	23616.3	2.0426	39458.4	3.51623	25448.6				4.49135	0	3.94377	0
												2.0417	23635.1	2.0417	39505.8	3.51523	25391.5				4.49235	0	3.94415	0
												2.04081	23653.6	2.04081	39553	3.51423	25334				4.49235	0.03049	3.94415	0.000676836
												2.03991	23672	2.03991	39600	3.51324	25276.1				4.49235	0	3.94415	0
												2.03902	23690.3	2.03902	39646.8	3.51224	25217.8				4.49386	0	3.94754	0
												2.03812	23708.4	2.03812	39693.5	3.51125	25159.2				4.49386	0.0227	3.94754	0.00301
												2.03723	23726.3	2.03723	39740	3.51025	25100.1				4.49386	0	3.94754	0
												2.03634	23744.1	2.03634	39786.3	3.50926	25040.7				4.49773	0	3.94878	0
												2.03545	23761.8	2.03545	39832.5	3.50826	24980.9				4.49773	0.00754	3.94878	0.004
												2.03456	23779.2	2.03456	39878.5	3.50727	24920.7				4.49773	0	3.94878	0
												2.03367	23796.5	2.03367	39924.2	3.50628	24860.2				4.49776	0	3.94976	0
												2.03278	23813.7	2.03278	39969.8	3.50529	24799.3				4.49776	0.07548	3.94976	0.0031
												2.03189	23830.7	2.03189	40015.3	3.5043	24738.1				4.49776	0	3.94976	0
												2.031	23847.5	2.031	40060.5	3.50331	24676.5				4.50046	0	3.95109	0
												2.03011	23864.2	2.03011	40105.6	3.50232	24614.6				4.50046	0.05585	3.95109	0.00605
												2.02923	23880.7	2.02923	40150.4	3.50133	24552.3				4.50046	0	3.95109	0
												2.02834	23897	2.02834	40195.1	3.50034	24489.7				4.50176	0	3.95318	0
												2.02746	23913.2	2.02746	40239.6	3.49935	24426.7				4.50176	0.00657	3.95318	0.000782478
												2.02657	23929.2	2.02657	40283.8	3.49836	24363.5				4.50176	0	3.95318	0
												2.02569	23945.1	2.02569	40327.9	3.49738	24299.8				4.50431	0	3.9538	0
												2.02481	23960.8	2.02481	40371.8	3.49639	24235.9				4.50431	0.03613	3.9538	0.00114
												2.02393	23976.3	2.02393	40415.5	3.4954	24171.7				4.50431	0	3.9538	0
												2.02304	23991.7	2.02304	40459	3.49442	24107.1				4.50742	0	3.95653	0
												2.02216	24007	2.02216	40502.3	3.49343	24042.3				4.50742	0.0459	3.95653	0.00151
												2.02128	24022	2.02128	40545.4	3.49245	23977.1				4.50742	0	3.95653	0
												2.02041	24036.9	2.02041	40588.3	3.49147	23911.6				4.50909	0	3.9586	0
												2.01953	24051.7	2.01953	40631	3.49048	23845.8				4.50909	0.0066	3.9586	0.00369
												2.01865	24066.3	2.01865	40673.5	3.4895	23779.8				4.50909	0	3.9586	0
												2.01778	24080.7	2.01778	40715.8	3.48852	23713.4				4.51252	0	3.96011	0
												2.0169	24094.9	2.0169	40757.9	3.48754	23646.8				4.51252	0.02686	3.96011	0.00704
												2.01603	24109	2.01603	40799.7	3.48656	23579.9				4.51252	0	3.96011	0
												2.01515	24123	2.01515	40841.4	3.48558	23512.7				4.51405	0	3.96101	0
												2.01428	24136.7	2.01428	40882.8	3.4846	23445.3				4.51405	0.01282	3.96101	0.02001
												2.01341	24150.4	2.01341	40924.1	3.48362	23377.6				4.51405	0	3.96101	0
												2.01253	24163.8	2.01253	40965.1	3.48264	23309.6				4.51604	0	3.96213	0
												2.01166	24177.1	2.01166	41005.9	3.48166	23241.3				4.51604	0.03564	3.96213	0.0019
												2.01079	24190.2	2.01079	41046.4	3.48068	23172.9				4.51604	0	3.96213	0
												2.00992	24203.2	2.00992	41086.8	3.4797	23104.1				4.5196	0	3.96407	0
												2.00905	24216	2.00905	41126.9	3.47873	23035.1				4.5196	0.00589	3.96407	0.00375
												2.00819	24228.7	2.00819	41166.8	3.47775	22965.9				4.5196	0	3.96407	0
												2.00732	24241.2	2.00732	41206.5	3.47678	22896.4				4.52301	0	3.96543	0
												2.00645	24253.5	2.00645	41246	3.4758	22826.8				4.52301	0.04097	3.96543	0.01421
												2.00559	24265.6	2.00559	41285.2	3.47483	22756.8				4.52301	0	3.96543	0
												2.00472	24277.6	2.00472	41324.2	3.47385	22686.7				4.52397	0	3.96563	0
												2.00386	24289.5	2.00386	41363	3.47288	22616.3				4.52397	0.05055	3.96563	0.00525
												2.00299	24301.2	2.00299	41401.6	3.47191	22545.7				4.52397	0	3.96563	0
												2.00213	24312.7	2.00213	41439.9	3.47094	22474.9				4.52688	0	3.96673	0
												2.00127	24324	2.00127	41478	3.46996	22403.9				4.52688	0.01038	3.96673	0.00512
												2.00041	24335.2	2.00041	41515.8	3.46899	22332.7				4.52688	0	3.96673	0
												1.99955	24346.3	1.99955	41553.5	3.46802	22261.3				4.53089	0	3.96827	0
												1.99869	24357.2	1.99869	41590.8	3.46705	22189.7				4.53089	0.00663	3.96827	0.00226
												1.99783	24367.9	1.99783	41628	3.46608	22118				4.53089	0	3.96827	0
												1.99697	24378.4	1.99697	41664.9	3.46511	22046				4.53195	0	3.97003	0
												1.99611	24388.8	1.99611	41701.6	3.46415	21973.8				4.53195	0.05901	3.97003	0.00358
												1.99526	24399	1.99526	41738	3.46318	21901.5				4.53195	0	3.97003	0
												1.9944	24409.1	1.9944	41774.2	3.46221	21829				4.53322	0	3.97095	0
												1.99355	24419	1.99355	41810.1	3.46124	21756.3				4.53322	0.01573	3.97095	0.00332
												1.99269	24428.8	1.99269	41845.8	3.46028	21683.4				4.53322	0	3.97095	0
												1.99184	24438.4	1.99184	41881.3	3.45931	21610.4				4.53456	0	3.97236	0
												1.99098	24447.8	1.99098	41916.5	3.45835	21537.3				4.53456	0.0719	3.97236	0.00403
												1.99013	24457.1	1.99013	41951.4	3.45738	21463.9				4.53456	0	3.97236	0
												1.98928	24466.2	1.98928	41986.1	3.45642	21390.5				4.53857	0	3.97373	0
												1.98843	24475.1	1.98843	42020.6	3.45545	21316.8				4.53857	0.00968	3.97373	0.00451
												1.98758	24483.9	1.98758	42054.8	3.45449	21243.1				4.53857	0	3.97373	0
												1.98673	24492.5	1.98673	42088.8	3.45353	21169.2				4.53995	0	3.97447	0
												1.98588	24501	1.98588	42122.5	3.45257	21095.1				4.53995	0.00628	3.97447	0.00132
												1.98503	24509.3	1.98503	42155.9	3.45161	21021				4.53995	0	3.97447	0
												1.98419	24517.4	1.98419	42189.1	3.45064	20946.7				4.54099	0	3.97657	0
												1.98334	24525.4	1.98334	42222	3.44968	20872.2				4.54099	0.01416	3.97657	0.0096
												1.98249	24533.3	1.98249	42254.7	3.44872	20797.7				4.54099	0	3.97657	0
												1.98165	24540.9	1.98165	42287.1	3.44777	20723.1				4.5424	0	3.9783	0
												1.9808	24548.4	1.9808	42319.3	3.44681	20648.3				4.5424	0.00103	3.9783	0.00832
												1.97996	24555.8	1.97996	42351.2	3.44585	20573.4				4.5424	0	3.9783	0
												1.97912	24563	1.97912	42382.8	3.44489	20498.4				4.54635	0	3.97959	0
												1.97827	24570	1.97827	42414.2	3.44393	20423.4				4.54635	0.06673	3.97959	0.01304
												1.97743	24576.9	1.97743	42445.3	3.44298	20348.2				4.54635	0	3.97959	0
												1.97659	24583.6	1.97659	42476.1	3.44202	20272.9				4.54687	0	3.98216	0
												1.97575	24590.1	1.97575	42506.7	3.44107	20197.6				4.54687	0.02043	3.98216	0.01312
												1.97491	24596.5	1.97491	42537	3.44011	20122.1				4.54687	0	3.98216	0
												1.97407	24602.8	1.97407	42567	3.43916	20046.6				4.5488	0	3.98307	0
												1.97324	24608.9	1.97324	42596.8	3.4382	19971				4.5488	0.011	3.98307	0.000993568
												1.9724	24614.8	1.9724	42626.3	3.43725	19895.3				4.5488	0	3.98307	0
												1.97156	24620.6	1.97156	42655.5	3.4363	19819.6				4.55142	0	3.98439	0
												1.97073	24626.2	1.97073	42684.5	3.43534	19743.8				4.55142	0.01453	3.98439	0.01174
												1.96989	24631.6	1.96989	42713.2	3.43439	19667.9				4.55142	0	3.98439	0
												1.96906	24636.9	1.96906	42741.6	3.43344	19591.9				4.55446	0	3.98509	0
												1.96822	24642	1.96822	42769.7	3.43249	19515.9				4.55446	0.02164	3.98509	0.00262
												1.96739	24647	1.96739	42797.6	3.43154	19439.9				4.55446	0	3.98509	0
												1.96656	24651.8	1.96656	42825.2	3.43059	19363.8				4.55707	0	3.98708	0
												1.96573	24656.5	1.96573	42852.5	3.42964	19287.7				4.55707	0.01295	3.98708	0.00167
												1.96489	24661	1.96489	42879.5	3.42869	19211.5				4.55707	0	3.98708	0
												1.96406	24665.4	1.96406	42906.2	3.42774	19135.3				4.55809	0	3.98757	0
												1.96324	24669.6	1.96324	42932.7	3.4268	19059				4.55809	0.02034	3.98757	0.00887
												1.96241	24673.6	1.96241	42958.9	3.42585	18982.7				4.55809	0	3.98757	0
												1.96158	24677.5	1.96158	42984.8	3.4249	18906.4				4.55965	0	3.98825	0
												1.96075	24681.2	1.96075	43010.4	3.42396	18830.1				4.55965	0.00358	3.98825	0.00462
												1.95992	24684.8	1.95992	43035.8	3.42301	18753.7				4.55965	0	3.98825	0
												1.9591	24688.2	1.9591	43060.8	3.42207	18677.3				4.56089	0	3.99015	0
												1.95827	24691.5	1.95827	43085.6	3.42112	18600.9				4.56089	0.01257	3.99015	0.00104
												1.95745	24694.6	1.95745	43110.1	3.42018	18524.5				4.56089	0	3.99015	0
												1.95662	24697.5	1.95662	43134.3	3.41923	18448.1				4.56316	0	3.99342	0
												1.9558	24700.3	1.9558	43158.2	3.41829	18371.7				4.56316	0.14399	3.99342	0.00478
												1.95498	24703	1.95498	43181.8	3.41735	18295.2				4.56316	0	3.99342	0
												1.95416	24705.5	1.95416	43205.2	3.41641	18218.8				4.56503	0	3.99472	0
												1.95334	24707.8	1.95334	43228.2	3.41547	18142.4				4.56503	0.04487	3.99472	0.01195
												1.95251	24710	1.95251	43251	3.41453	18066				4.56503	0	3.99472	0
												1.9517	24712	1.9517	43273.5	3.41359	17989.6				4.56623	0	3.99646	0
												1.95088	24713.9	1.95088	43295.6	3.41265	17913.2				4.56623	0.01144	3.99646	6.1422e-05
												1.95006	24715.7	1.95006	43317.5	3.41171	17836.8				4.56623	0	3.99646	0
												1.94924	24717.2	1.94924	43339.1	3.41077	17760.5				4.57179	0	3.99689	0
												1.94842	24718.7	1.94842	43360.4	3.40983	17684.2				4.57179	0.01815	3.99689	0.000175589
												1.94761	24719.9	1.94761	43381.4	3.40889	17607.9				4.57179	0	3.99689	0
												1.94679	24721	1.94679	43402.1	3.40795	17531.6				4.57305	0	3.99838	0
												1.94598	24722	1.94598	43422.5	3.40702	17455.3				4.57305	0.01045	3.99838	0.00739
												1.94516	24722.8	1.94516	43442.7	3.40608	17379.1				4.57305	0	3.99838	0
												1.94435	24723.5	1.94435	43462.5	3.40515	17303				4.57618	0	4.00017	0
												1.94354	24724	1.94354	43482	3.40421	17226.9				4.57618	0.05092	4.00017	0.01102
												1.94272	24724.4	1.94272	43501.2	3.40328	17150.8				4.57618	0	4.00017	0
												1.94191	24724.6	1.94191	43520.2	3.40234	17074.7				4.57825	0	4.0021	0
												1.9411	24724.7	1.9411	43538.8	3.40141	16998.8				4.57825	0.03524	4.0021	0.00584
												1.94029	24724.6	1.94029	43557.1	3.40048	16922.8				4.57825	0	4.0021	0
												1.93948	24724.3	1.93948	43575.2	3.39954	16847				4.58044	0	4.00403	0
												1.93867	24723.9	1.93867	43592.9	3.39861	16771.1				4.58044	0.0534	4.00403	0.01543
												1.93786	24723.4	1.93786	43610.3	3.39768	16695.4				4.58044	0	4.00403	0
												1.93706	24722.7	1.93706	43627.5	3.39675	16619.7				4.58122	0	4.00475	0
												1.93625	24721.9	1.93625	43644.3	3.39582	16544.1				4.58122	0.0097	4.00475	0.00572
												1.93544	24720.9	1.93544	43660.8	3.39489	16468.5				4.58122	0	4.00475	0
												1.93464	24719.8	1.93464	43677.1	3.39396	16393				4.58618	0
												1.93383	24718.5	1.93383	43693	3.39303	16317.6				4.58618	0.01502
												1.93303	24717.1	1.93303	43708.6	3.3921	16242.3				4.58618	0
												1.93222	24715.5	1.93222	43723.9	3.39117	16167				4.58702	0
												1.93142	24713.8	1.93142	43738.9	3.39025	16091.9				4.58702	0.01154
												1.93062	24712	1.93062	43753.6	3.38932	16016.8				4.58702	0
												1.92982	24710	1.92982	43768	3.38839	15941.8				4.58745	0
												1.92902	24707.8	1.92902	43782.1	3.38747	15866.9				4.58745	0.01402
												1.92822	24705.5	1.92822	43795.9	3.38654	15792.1				4.58745	0
												1.92742	24703.1	1.92742	43809.4	3.38562	15717.4				4.58938	0
												1.92662	24700.5	1.92662	43822.5	3.38469	15642.7				4.58938	0.00857
												1.92582	24697.7	1.92582	43835.4	3.38377	15568.2				4.58938	0
												1.92502	24694.9	1.92502	43848	3.38284	15493.8				4.5907	0
												1.92423	24691.8	1.92423	43860.2	3.38192	15419.5				4.5907	0.00208
												1.92343	24688.7	1.92343	43872.2	3.381	15345.3				4.5907	0
												1.92263	24685.4	1.92263	43883.8	3.38008	15271.2				4.59291	0
												1.92184	24681.9	1.92184	43895.1	3.37915	15197.2				4.59291	0.03197
												1.92105	24678.3	1.92105	43906.1	3.37823	15123.3				4.59291	0
												1.92025	24674.6	1.92025	43916.8	3.37731	15049.6				4.59349	0
												1.91946	24670.7	1.91946	43927.2	3.37639	14975.9				4.59349	0.01097
												1.91867	24666.7	1.91867	43937.3	3.37547	14902.4				4.59349	0
												1.91788	24662.5	1.91788	43947.1	3.37456	14829				4.59442	0
												1.91708	24658.2	1.91708	43956.6	3.37364	14755.8				4.59442	0.00417
												1.91629	24653.8	1.91629	43965.7	3.37272	14682.6				4.59442	0
												1.9155	24649.2	1.9155	43974.5	3.3718	14609.6				4.59736	0
												1.91472	24644.4	1.91472	43983.1	3.37088	14536.7				4.59736	0.03877
												1.91393	24639.6	1.91393	43991.3	3.36997	14464				4.59736	0
												1.91314	24634.6	1.91314	43999.2	3.36905	14391.4				4.60003	0
												1.91235	24629.4	1.91235	44006.8	3.36814	14318.9				4.60003	0.03198
												1.91157	24624.1	1.91157	44014.1	3.36722	14246.6				4.60003	0
												1.91078	24618.7	1.91078	44021.1	3.36631	14174.4				4.60294	0
												1.90999	24613.2	1.90999	44027.7	3.36539	14102.3				4.60294	0.02017
												1.90921	24607.5	1.90921	44034.1	3.36448	14030.4				4.60294	0
												1.90843	24601.6	1.90843	44040.1	3.36357	13958.6				4.60545	0
												1.90764	24595.6	1.90764	44045.8	3.36265	13887				4.60545	0.00287
												1.90686	24589.5	1.90686	44051.2	3.36174	13815.6				4.60545	0
												1.90608	24583.3	1.90608	44056.3	3.36083	13744.3				4.60703	0
												1.9053	24576.9	1.9053	44061.1	3.35992	13673.1				4.60703	0.01034
												1.90452	24570.4	1.90452	44065.6	3.35901	13602.1				4.60703	0
												1.90374	24563.7	1.90374	44069.7	3.3581	13531.3				4.60852	0
												1.90296	24556.9	1.90296	44073.6	3.35719	13460.6				4.60852	0.00541
												1.90218	24550	1.90218	44077.1	3.35628	13390.1				4.60852	0
												1.9014	24542.9	1.9014	44080.3	3.35537	13319.8				4.61213	0
												1.90062	24535.7	1.90062	44083.2	3.35447	13249.6				4.61213	0.00891
												1.89985	24528.4	1.89985	44085.8	3.35356	13179.6				4.61213	0
												1.89907	24520.9	1.89907	44088.1	3.35265	13109.7				4.61332	0
												1.8983	24513.3	1.8983	44090	3.35174	13040				4.61332	0.01383
												1.89752	24505.6	1.89752	44091.7	3.35084	12970.5				4.61332	0
												1.89675	24497.8	1.89675	44093	3.34993	12901.2				4.61347	0
												1.89597	24489.8	1.89597	44094.1	3.34903	12832				4.61347	0.03131
												1.8952	24481.6	1.8952	44094.8	3.34812	12763.1				4.61347	0
												1.89443	24473.4	1.89443	44095.2	3.34722	12694.2				4.61592	0
												1.89366	24465	1.89366	44095.2	3.34632	12625.6				4.61592	0.02307
												1.89288	24456.5	1.89288	44095	3.34541	12557.2				4.61592	0
												1.89211	24447.8	1.89211	44094.5	3.34451	12488.9
												1.89134	24439	1.89134	44093.6	3.34361	12420.8
												1.89057	24430.1	1.89057	44092.5	3.34271	12352.9
												1.88981	24421.1	1.88981	44091	3.3418	12285.2
												1.88904	24411.9	1.88904	44089.2	3.3409	12217.7
												1.88827	24402.6	1.88827	44087.1	3.34	12150.4
												1.8875	24393.2	1.8875	44084.7	3.3391	12083.2
												1.88674	24383.7	1.88674	44081.9	3.3382	12016.3
												1.88597	24374	1.88597	44078.9	3.33731	11949.5
												1.88521	24364.2	1.88521	44075.5	3.33641	11882.9
												1.88444	24354.2	1.88444	44071.9	3.33551	11816.6
												1.88368	24344.2	1.88368	44067.9	3.33461	11750.4
												1.88292	24334	1.88292	44063.6	3.33372	11684.4
												1.88215	24323.7	1.88215	44059	3.33282	11618.6
												1.88139	24313.3	1.88139	44054.1	3.33192	11553.1
												1.88063	24302.7	1.88063	44048.9	3.33103	11487.7
												1.87987	24292	1.87987	44043.4	3.33013	11422.5
												1.87911	24281.2	1.87911	44037.5	3.32924	11357.5
												1.87835	24270.3	1.87835	44031.4	3.32835	11292.8
												1.87759	24259.2	1.87759	44024.9	3.32745	11228.2
												1.87683	24248	1.87683	44018.2	3.32656	11163.9
												1.87608	24236.7	1.87608	44011.1	3.32567	11099.7
												1.87532	24225.3	1.87532	44003.7	3.32477	11035.8
												1.87456	24213.8	1.87456	43996	3.32388	10972
												1.87381	24202.1	1.87381	43988	3.32299	10908.5
												1.87305	24190.3	1.87305	43979.7	3.3221	10845.2
												1.8723	24178.4	1.8723	43971.1	3.32121	10782.1
												1.87155	24166.4	1.87155	43962.2	3.32032	10719.2
												1.87079	24154.2	1.87079	43952.9	3.31943	10656.5
												1.87004	24142	1.87004	43943.4	3.31854	10594.1
												1.86929	24129.6	1.86929	43933.6	3.31766	10531.8
												1.86854	24117.1	1.86854	43923.4	3.31677	10469.8
												1.86779	24104.5	1.86779	43913	3.31588	10408
												1.86703	24091.7	1.86703	43902.2	3.31499	10346.4
												1.86629	24078.9	1.86629	43891.2	3.31411	10285
												1.86554	24065.9	1.86554	43879.8	3.31322	10223.8
												1.86479	24052.8	1.86479	43868.1	3.31234	10162.9
												1.86404	24039.6	1.86404	43856.2	3.31145	10102.2
												1.86329	24026.3	1.86329	43843.9	3.31057	10041.7
												1.86255	24012.8	1.86255	43831.3	3.30968	9981.39
												1.8618	23999.3	1.8618	43818.4	3.3088	9921.33
												1.86105	23985.6	1.86105	43805.3	3.30792	9861.5
												1.86031	23971.8	1.86031	43791.8	3.30703	9801.89
												1.85957	23957.9	1.85957	43778	3.30615	9742.5
												1.85882	23943.9	1.85882	43763.9	3.30527	9683.33
												1.85808	23929.8	1.85808	43749.5	3.30439	9624.4
												1.85734	23915.6	1.85734	43734.9	3.30351	9565.68
												1.8566	23901.2	1.8566	43719.9	3.30263	9507.2
												1.85585	23886.8	1.85585	43704.6	3.30175	9448.94
												1.85511	23872.2	1.85511	43689.1	3.30087	9390.9
												1.85437	23857.5	1.85437	43673.2	3.29999	9333.09
												1.85363	23842.7	1.85363	43657	3.29911	9275.51
												1.85289	23827.8	1.85289	43640.6	3.29824	9218.16
												1.85216	23812.8	1.85216	43623.8	3.29736	9161.04
												1.85142	23797.7	1.85142	43606.8	3.29648	9104.15
												1.85068	23782.5	1.85068	43589.4	3.2956	9047.48
												1.84995	23767.2	1.84995	43571.8	3.29473	8991.05
												1.84921	23751.7	1.84921	43553.9	3.29385	8934.84
												1.84847	23736.2	1.84847	43535.7	3.29298	8878.86
												1.84774	23720.5	1.84774	43517.2	3.2921	8823.12
												1.84701	23704.7	1.84701	43498.4	3.29123	8767.61
												1.84627	23688.9	1.84627	43479.3	3.29036	8712.32
												1.84554	23672.9	1.84554	43459.9	3.28948	8657.27
												1.84481	23656.8	1.84481	43440.2	3.28861	8602.45
												1.84407	23640.6	1.84407	43420.3	3.28774	8547.86
												1.84334	23624.3	1.84334	43400	3.28687	8493.5
												1.84261	23607.9	1.84261	43379.5	3.28599	8439.38
												1.84188	23591.4	1.84188	43358.7	3.28512	8385.49
												1.84115	23574.8	1.84115	43337.6	3.28425	8331.83
												1.84042	23558.1	1.84042	43316.2	3.28338	8278.4
												1.8397	23541.3	1.8397	43294.5	3.28251	8225.2
												1.83897	23524.4	1.83897	43272.5	3.28164	8172.24
												1.83824	23507.4	1.83824	43250.3	3.28078	8119.51
												1.83751	23490.3	1.83751	43227.8	3.27991	8067.02
												1.83679	23473.1	1.83679	43205	3.27904	8014.75
												1.83606	23455.8	1.83606	43181.9	3.27817	7962.72
												1.83534	23438.3	1.83534	43158.5	3.27731	7910.93
												1.83461	23420.8	1.83461	43134.9	3.27644	7859.36
												1.83389	23403.2	1.83389	43111	3.27557	7808.03
												1.83317	23385.5	1.83317	43086.8	3.27471	7756.94
												1.83244	23367.7	1.83244	43062.3	3.27384	7706.07
												1.83172	23349.8	1.83172	43037.5	3.27298	7655.44
												1.831	23331.8	1.831	43012.5	3.27212	7605.04
												1.83028	23313.7	1.83028	42987.2	3.27125	7554.88
												1.82956	23295.5	1.82956	42961.6	3.27039	7504.95
												1.82884	23277.2	1.82884	42935.8	3.26953	7455.25
												1.82812	23258.8	1.82812	42909.7	3.26866	7405.79
												1.8274	23240.3	1.8274	42883.3	3.2678	7356.55
												1.82668	23221.7	1.82668	42856.6	3.26694	7307.55
												1.82596	23203	1.82596	42829.7	3.26608	7258.79
												1.82525	23184.3	1.82525	42802.5	3.26522	7210.25
												1.82453	23165.4	1.82453	42775	3.26436	7161.95
												1.82382	23146.5	1.82382	42747.3	3.2635	7113.88
												1.8231	23127.4	1.8231	42719.2	3.26264	7066.04
												1.82239	23108.3	1.82239	42691	3.26178	7018.44
												1.82167	23089	1.82167	42662.4	3.26093	6971.06
												1.82096	23069.7	1.82096	42633.6	3.26007	6923.92
												1.82024	23050.3	1.82024	42604.6	3.25921	6877.01
												1.81953	23030.8	1.81953	42575.2	3.25835	6830.33
												1.81882	23011.2	1.81882	42545.7	3.2575	6783.88
												1.81811	22991.5	1.81811	42515.8	3.25664	6737.66
												1.8174	22971.7	1.8174	42485.7	3.25579	6691.67
												1.81669	22951.9	1.81669	42455.3	3.25493	6645.91
												1.81598	22931.9	1.81598	42424.7	3.25408	6600.39
												1.81527	22911.9	1.81527	42393.8	3.25322	6555.09
												1.81456	22891.7	1.81456	42362.7	3.25237	6510.02
												1.81385	22871.5	1.81385	42331.3	3.25152	6465.18
												1.81314	22851.2	1.81314	42299.7	3.25066	6420.56
												1.81244	22830.8	1.81244	42267.7	3.24981	6376.18
												1.81173	22810.4	1.81173	42235.6	3.24896	6332.02
												1.81103	22789.8	1.81103	42203.2	3.24811	6288.09
												1.81032	22769.2	1.81032	42170.5	3.24726	6244.39
												1.80962	22748.4	1.80962	42137.6	3.24641	6200.92
												1.80891	22727.6	1.80891	42104.5	3.24556	6157.67
												1.80821	22706.7	1.80821	42071.1	3.24471	6114.65
												1.8075	22685.7	1.8075	42037.4	3.24386	6071.85
												1.8068	22664.7	1.8068	42003.5	3.24301	6029.28
												1.8061	22643.5	1.8061	41969.4	3.24216	5986.94
												1.8054	22622.3	1.8054	41935	3.24131	5944.81
												1.8047	22601	1.8047	41900.4	3.24047	5902.92
												1.804	22579.6	1.804	41865.5	3.23962	5861.24
												1.8033	22558.1	1.8033	41830.4	3.23877	5819.79
												1.8026	22536.6	1.8026	41795	3.23793	5778.57
												1.8019	22515	1.8019	41759.5	3.23708	5737.56
												1.8012	22493.2	1.8012	41723.6	3.23624	5696.78
												1.8005	22471.5	1.8005	41687.6	3.23539	5656.22
												1.79981	22449.6	1.79981	41651.3	3.23455	5615.88
												1.79911	22427.6	1.79911	41614.7	3.2337	5575.76
												1.79841	22405.6	1.79841	41577.9	3.23286	5535.86
												1.79772	22383.5	1.79772	41540.9	3.23202	5496.18
												1.79702	22361.4	1.79702	41503.7	3.23118	5456.71
												1.79633	22339.1	1.79633	41466.2	3.23033	5417.47
												1.79563	22316.8	1.79563	41428.5	3.22949	5378.45
												1.79494	22294.4	1.79494	41390.6	3.22865	5339.64
												1.79425	22271.9	1.79425	41352.5	3.22781	5301.05
												1.79356	22249.3	1.79356	41314.1	3.22697	5262.67
												1.79286	22226.7	1.79286	41275.5	3.22613	5224.51
												1.79217	22204	1.79217	41236.6	3.22529	5186.57
												1.79148	22181.2	1.79148	41197.6	3.22445	5148.84
												1.79079	22158.4	1.79079	41158.3	3.22361	5111.33
												1.7901	22135.5	1.7901	41118.8	3.22277	5074.03
												1.78941	22112.5	1.78941	41079.1	3.22194	5036.94
												1.78873	22089.4	1.78873	41039.1	3.2211	5000.06
												1.78804	22066.3	1.78804	40999	3.22026	4963.4
												1.78735	22043.1	1.78735	40958.6	3.21943	4926.95
												1.78666	22019.8	1.78666	40918	3.21859	4890.7
												1.78598	21996.5	1.78598	40877.2	3.21776	4854.67
												1.78529	21973	1.78529	40836.2	3.21692	4818.85
												1.78461	21949.6	1.78461	40794.9	3.21609	4783.24
												1.78392	21926	1.78392	40753.5	3.21525	4747.83
												1.78324	21902.4	1.78324	40711.8	3.21442	4712.63
												1.78255	21878.7	1.78255	40669.9	3.21358	4677.64
												1.78187	21854.9	1.78187	40627.8	3.21275	4642.86
												1.78119	21831.1	1.78119	40585.6	3.21192	4608.28
												1.7805	21807.2	1.7805	40543.1	3.21109	4573.9
												1.77982	21783.3	1.77982	40500.3	3.21026	4539.73
												1.77914	21759.3	1.77914	40457.4	3.20942	4505.77
												1.77846	21735.2	1.77846	40414.3	3.20859	4472.01
												1.77778	21711	1.77778	40371	3.20776	4438.44
												1.7771	21686.8	1.7771	40327.5	3.20693	4405.09
												1.77642	21662.5	1.77642	40283.8	3.2061	4371.93
												1.77574	21638.2	1.77574	40239.9	3.20527	4338.97
												1.77506	21613.8	1.77506	40195.7	3.20445	4306.21
												1.77439	21589.3	1.77439	40151.4	3.20362	4273.66
												1.77371	21564.8	1.77371	40106.9	3.20279	4241.29
												1.77303	21540.2	1.77303	40062.2	3.20196	4209.13
												1.77236	21515.6	1.77236	40017.3	3.20114	4177.17
												1.77168	21490.8	1.77168	39972.2	3.20031	4145.4
												1.77101	21466.1	1.77101	39927	3.19948	4113.82
												1.77033	21441.2	1.77033	39881.5	3.19866	4082.45
												1.76966	21416.4	1.76966	39835.8	3.19783	4051.26
												1.76898	21391.4	1.76898	39790	3.19701	4020.27
												1.76831	21366.4	1.76831	39743.9	3.19618	3989.47
												1.76764	21341.3	1.76764	39697.7	3.19536	3958.86
												1.76697	21316.2	1.76697	39651.3	3.19454	3928.45
												1.7663	21291	1.7663	39604.7	3.19371	3898.22
												1.76563	21265.8	1.76563	39557.9	3.19289	3868.19
												1.76495	21240.5	1.76495	39511	3.19207	3838.34
												1.76429	21215.1	1.76429	39463.9	3.19125	3808.69
												1.76362	21189.7	1.76362	39416.5	3.19043	3779.22
												1.76295	21164.3	1.76295	39369.1	3.1896	3749.94
												1.76228	21138.7	1.76228	39321.4	3.18878	3720.84
												1.76161	21113.2	1.76161	39273.5	3.18796	3691.93
												1.76094	21087.5	1.76094	39225.5	3.18714	3663.2
												1.76028	21061.9	1.76028	39177.3	3.18633	3634.66
												1.75961	21036.1	1.75961	39129	3.18551	3606.3
												1.75894	21010.4	1.75894	39080.4	3.18469	3578.13
												1.75828	20984.5	1.75828	39031.7	3.18387	3550.13
												1.75761	20958.6	1.75761	38982.8	3.18305	3522.32
												1.75695	20932.7	1.75695	38933.8	3.18224	3494.68
												1.75629	20906.7	1.75629	38884.6	3.18142	3467.23
												1.75562	20880.6	1.75562	38835.2	3.1806	3439.96
												1.75496	20854.6	1.75496	38785.7	3.17979	3412.86
												1.7543	20828.4	1.7543	38736	3.17897	3385.94
												1.75364	20802.2	1.75364	38686.1	3.17816	3359.2
												1.75297	20776	1.75297	38636.1	3.17734	3332.63
												1.75231	20749.7	1.75231	38585.9	3.17653	3306.24
												1.75165	20723.4	1.75165	38535.5	3.17571	3280.02
												1.75099	20697	1.75099	38485	3.1749	3253.97
												1.75033	20670.5	1.75033	38434.4	3.17409	3228.1
												1.74968	20644.1	1.74968	38383.5	3.17327	3202.4
												1.74902	20617.5	1.74902	38332.6	3.17246	3176.87
												1.74836	20591	1.74836	38281.4	3.17165	3151.51
												1.7477	20564.3	1.7477	38230.2	3.17084	3126.32
												1.74705	20537.7	1.74705	38178.7	3.17003	3101.3
												1.74639	20511	1.74639	38127.2	3.16922	3076.45
												1.74573	20484.2	1.74573	38075.4	3.16841	3051.76
												1.74508	20457.4	1.74508	38023.6	3.1676	3027.24
												1.74442	20430.6	1.74442	37971.5	3.16679	3002.89
												1.74377	20403.7	1.74377	37919.4	3.16598	2978.7
												1.74311	20376.8	1.74311	37867.1	3.16517	2954.68
												1.74246	20349.8	1.74246	37814.6	3.16436	2930.82
												1.74181	20322.8	1.74181	37762	3.16356	2907.12
												1.74116	20295.7	1.74116	37709.3	3.16275	2883.59
												1.7405	20268.6	1.7405	37656.4	3.16194	2860.21
												1.73985	20241.5	1.73985	37603.4	3.16114	2837
												1.7392	20214.3	1.7392	37550.3	3.16033	2813.94
												1.73855	20187.1	1.73855	37497	3.15952	2791.05
												1.7379	20159.9	1.7379	37443.6	3.15872	2768.31
												1.73725	20132.6	1.73725	37390	3.15791	2745.73
												1.7366	20105.2	1.7366	37336.3	3.15711	2723.3
												1.73595	20077.9	1.73595	37282.5	3.15631	2701.04
												1.73531	20050.5	1.73531	37228.6	3.1555	2678.92
												1.73466	20023	1.73466	37174.5	3.1547	2656.96
												1.73401	19995.5	1.73401	37120.3	3.1539	2635.16
												1.73336	19968	1.73336	37066	3.15309	2613.5
												1.73272	19940.5	1.73272	37011.5	3.15229	2592
												1.73207	19912.9	1.73207	36956.9	3.15149	2570.65
												1.73143	19885.2	1.73143	36902.2	3.15069	2549.45
												1.73078	19857.6	1.73078	36847.4	3.14989	2528.4
												1.73014	19829.9	1.73014	36792.4	3.14909	2507.5
												1.72949	19802.2	1.72949	36737.4	3.14829	2486.75
												1.72885	19774.4	1.72885	36682.2	3.14749	2466.14
												1.72821	19746.6	1.72821	36626.9	3.14669	2445.68
												1.72757	19718.8	1.72757	36571.5	3.14589	2425.36
												1.72692	19690.9	1.72692	36515.9	3.14509	2405.19
												1.72628	19663	1.72628	36460.3	3.1443	2385.17
												1.72564	19635.1	1.72564	36404.5	3.1435	2365.29
												1.725	19607.1	1.725	36348.6	3.1427	2345.55
												1.72436	19579.1	1.72436	36292.7	3.14191	2325.95
												1.72372	19551.1	1.72372	36236.6	3.14111	2306.49
												1.72308	19523	1.72308	36180.4	3.14031	2287.18
												1.72245	19495	1.72245	36124	3.13952	2268
												1.72181	19466.8	1.72181	36067.6	3.13872	2248.96
												1.72117	19438.7	1.72117	36011.1	3.13793	2230.06
												1.72053	19410.5	1.72053	35954.5	3.13714	2211.3
												1.7199	19382.3	1.7199	35897.7	3.13634	2192.68
												1.71926	19354.1	1.71926	35840.9	3.13555	2174.19
												1.71862	19325.9	1.71862	35784	3.13476	2155.83
												1.71799	19297.6	1.71799	35726.9	3.13396	2137.61
												1.71735	19269.3	1.71735	35669.8	3.13317	2119.53
												1.71672	19240.9	1.71672	35612.6	3.13238	2101.57
												1.71609	19212.6	1.71609	35555.2	3.13159	2083.75
												1.71545	19184.2	1.71545	35497.8	3.1308	2066.06
												1.71482	19155.8	1.71482	35440.3	3.13001	2048.5
												1.71419	19127.3	1.71419	35382.7	3.12922	2031.07
												1.71356	19098.9	1.71356	35325	3.12843	2013.77
												1.71292	19070.4	1.71292	35267.2	3.12764	1996.6
												1.71229	19041.9	1.71229	35209.3	3.12685	1979.55
												1.71166	19013.3	1.71166	35151.3	3.12606	1962.63
												1.71103	18984.8	1.71103	35093.2	3.12527	1945.84
												1.7104	18956.2	1.7104	35035.1	3.12448	1929.18
												1.70977	18927.6	1.70977	34976.8	3.1237	1912.63
												1.70915	18898.9	1.70915	34918.5	3.12291	1896.22
												1.70852	18870.3	1.70852	34860.1	3.12212	1879.92
												1.70789	18841.6	1.70789	34801.6	3.12134	1863.75
												1.70726	18812.9	1.70726	34743.1	3.12055	1847.7
												1.70664	18784.2	1.70664	34684.4	3.11977	1831.77
												1.70601	18755.5	1.70601	34625.7	3.11898	1815.97
												1.70538	18726.7	1.70538	34566.9	3.1182	1800.28
												1.70476	18698	1.70476	34508	3.11741	1784.71
												1.70413	18669.2	1.70413	34449	3.11663	1769.26
												1.70351	18640.4	1.70351	34390	3.11584	1753.92
												1.70288	18611.5	1.70288	34330.9	3.11506	1738.71
												1.70226	18582.7	1.70226	34271.7	3.11428	1723.6
												1.70164	18553.8	1.70164	34212.5	3.1135	1708.62
												1.70102	18525	1.70102	34153.2	3.11271	1693.75
												1.70039	18496.1	1.70039	34093.8	3.11193	1678.99
												1.69977	18467.1	1.69977	34034.3	3.11115	1664.35
												1.69915	18438.2	1.69915	33974.8	3.11037	1649.82
												1.69853	18409.3	1.69853	33915.2	3.10959	1635.4
												1.69791	18380.3	1.69791	33855.5	3.10881	1621.09
												1.69729	18351.3	1.69729	33795.8	3.10803	1606.9
												1.69667	18322.3	1.69667	33736	3.10725	1592.81
												1.69605	18293.3	1.69605	33676.1	3.10647	1578.83
												1.69543	18264.3	1.69543	33616.2	3.1057	1564.96
												1.69481	18235.3	1.69481	33556.3	3.10492	1551.2
												1.6942	18206.2	1.6942	33496.2	3.10414	1537.55
												1.69358	18177.2	1.69358	33436.1	3.10336	1524
												1.69296	18148.1	1.69296	33376	3.10259	1510.56
[truncated: 1,003 more rows]
