# Supplementary material for: Direct time-resolved observation of surface-bound carbon dioxide radical anions on metallic nanocatalysts
Source: Nat Commun. 2023 Nov 6;14:7116. doi: 10.1038/s41467-023-42936-6 (PMC10628153; doi:10.1038/s41467-023-42936-6)
Supplement: Supplementary file 4 — Source Data [file 41467_2023_42936_MOESM4_ESM.zip › Source Data/Figure 5/Figure 5a.xlsx]

## Sheet: Sheet1
Figure 5a
raw data							fitting data
300.205	0.00545	300.205	0.0156	300.205	0.01508		300.205	0.0033	300.205	0.01072	300.205	0.01475
300.761	0.00328	300.761	0.01602	300.761	0.00747		300.425	0.00332	300.761	0.01078	300.761	0.01501
301.318	0.00425	301.318	0.0164	301.318	0.01681		300.645	0.00334	301.318	0.01084	301.318	0.01526
301.874	0.00485	301.874	0.01602	301.874	0.02534		300.761	0.00334	301.874	0.0109	301.874	0.01552
302.431	0.00357	302.431	0.01285	302.431	0.02822		300.865	0.00335	302.431	0.01096	302.431	0.01577
302.987	0.00322	302.987	0.00995	302.987	0.021		301.085	0.00337	302.987	0.01102	302.987	0.01602
303.544	0.00419	303.544	0.00862	303.544	0.01449		301.305	0.00338	303.544	0.01108	303.544	0.01627
304.1	0.00748	304.1	0.01035	304.1	0.01259		301.318	0.00338	304.1	0.01114	304.1	0.01652
304.657	0.00906	304.657	0.01065	304.657	0.01623		301.525	0.0034	304.657	0.0112	304.657	0.01677
305.213	0.00872	305.213	0.01206	305.213	0.02904		301.745	0.00341	305.213	0.01125	305.213	0.01702
305.77	0.00464	305.77	0.01217	305.77	0.03326		301.874	0.00342	305.77	0.01131	305.77	0.01726
306.326	0.00199	306.326	0.01161	306.326	0.03051		301.965	0.00343	306.326	0.01136	306.326	0.01751
306.883	0.00178	306.883	0.01144	306.883	0.01604		302.185	0.00344	306.883	0.01142	306.883	0.01775
307.439	0.00205	307.439	0.01076	307.439	0.02002		302.405	0.00346	307.439	0.01148	307.439	0.01799
307.996	0.00594	307.996	0.01088	307.996	0.02653		302.431	0.00346	307.996	0.01153	307.996	0.01823
308.552	0.00635	308.552	0.01035	308.552	0.02463		302.625	0.00347	308.552	0.01158	308.552	0.01847
309.109	0.00346	309.109	0.01226	309.109	0.02102		302.845	0.00349	309.109	0.01164	309.109	0.01871
309.666	0.00239	309.666	0.01192	309.666	0.01015		302.987	0.0035	309.666	0.01169	309.226	0.01876
310.222	0.00392	310.222	0.01193	310.222	0.00701		303.065	0.0035	310.222	0.01174	309.447	0.01885
310.779	0.00623	310.779	0.0094	310.779	0.00838		303.285	0.00351	310.779	0.01179	309.666	0.01894
311.335	0.00737	311.335	0.00938	311.335	0.00876		303.505	0.00353	311.335	0.01184	309.667	0.01895
311.892	0.00687	311.892	0.00985	311.892	0.01962		303.544	0.00353	311.892	0.01189	309.887	0.01904
312.448	0.00495	312.448	0.01102	312.448	0.0206		303.725	0.00354	312.448	0.01194	310.107	0.01913
313.005	0.00405	313.005	0.01158	313.005	0.02516		303.945	0.00356	313.005	0.01199	310.222	0.01918
313.561	0.00387	313.561	0.01252	313.561	0.0225		304.1	0.00357	313.561	0.01204	310.327	0.01922
314.118	0.00446	314.118	0.01287	314.118	0.01927		304.165	0.00357	314.118	0.01209	310.547	0.01931
314.674	0.00565	314.674	0.01248	314.674	0.01307		304.385	0.00358	314.674	0.01214	310.767	0.01941
315.231	0.00519	315.231	0.0127	315.231	0.01552		304.606	0.0036	315.231	0.01219	310.779	0.01941
315.787	0.00143	315.787	0.01048	315.787	0.01595		304.657	0.0036	315.787	0.01223	310.987	0.0195
316.344	-0.000311	316.344	0.00879	316.344	0.01179		304.826	0.00361	316.344	0.01228	311.207	0.01959
316.9	0.000282	316.9	0.0097	316.9	0.00909		305.046	0.00362	316.9	0.01232	311.335	0.01964
317.457	0.00242	317.457	0.01089	317.457	0.01112		305.213	0.00363	317.457	0.01237	311.427	0.01968
318.013	0.00179	318.013	0.0108	318.013	0.01443		305.266	0.00363	318.013	0.01241	311.647	0.01977
318.57	0.00228	318.57	0.01232	318.57	0.02271		305.486	0.00365	318.57	0.01246	311.867	0.01986
319.126	0.00122	319.126	0.0126	319.126	0.02393		305.706	0.00366	319.126	0.0125	311.892	0.01987
319.683	0.00298	319.683	0.01376	319.683	0.0262		305.77	0.00366	319.129	0.0125	312.087	0.01995
320.239	0.00324	320.239	0.01467	320.239	0.02533		305.926	0.00367	319.349	0.01252	312.307	0.02004
320.796	0.00362	320.796	0.01401	320.796	0.02613		306.146	0.00368	319.569	0.01253	312.448	0.0201
321.352	0.00294	321.352	0.01221	321.352	0.02798		306.326	0.00369	319.683	0.01254	312.527	0.02013
321.909	0.00215	321.909	0.01109	321.909	0.02339		306.366	0.00369	319.789	0.01255	312.747	0.02022
322.466	0.00182	322.466	0.00812	322.466	0.01785		306.586	0.00371	320.009	0.01257	312.967	0.02031
323.022	0.00342	323.022	0.00936	323.022	0.01831		306.806	0.00372	320.229	0.01258	313.005	0.02033
323.579	0.00403	323.579	0.01169	323.579	0.01835		306.883	0.00372	320.239	0.01258	313.187	0.0204
324.135	0.0022	324.135	0.01268	324.135	0.02003		307.026	0.00373	320.449	0.0126	313.407	0.02049
324.692	0.000328	324.692	0.0121	324.692	0.02297		307.246	0.00374	320.669	0.01262	313.561	0.02055
325.248	-0.00134	325.248	0.01206	325.248	0.02706		307.439	0.00375	320.796	0.01263	313.627	0.02058
325.805	-0.00148	325.805	0.01364	325.805	0.02675		307.466	0.00375	320.889	0.01263	313.847	0.02066
326.361	0.00142	326.361	0.01382	326.361	0.02349		307.686	0.00376	321.109	0.01265	314.067	0.02075
326.918	0.00449	326.918	0.01325	326.918	0.02156		307.906	0.00377	321.329	0.01266	314.118	0.02077
327.474	0.00764	327.474	0.01208	327.474	0.02245		307.996	0.00378	321.352	0.01267	314.288	0.02084
328.031	0.00807	328.031	0.01245	328.031	0.02138		308.126	0.00378	321.549	0.01268	314.508	0.02093
328.587	0.00616	328.587	0.01308	328.587	0.01992		308.346	0.00379	321.769	0.0127	314.674	0.02099
329.144	0.00629	329.144	0.01517	329.144	0.0207		308.552	0.0038	321.909	0.01271	314.728	0.02101
329.7	0.00642	329.7	0.01343	329.7	0.0312		308.566	0.0038	321.989	0.01271	314.948	0.0211
330.257	0.00528	330.257	0.01216	330.257	0.03947		308.786	0.00381	322.209	0.01273	315.168	0.02119
330.813	0.00445	330.813	0.01211	330.813	0.03616		309.006	0.00382	322.429	0.01274	315.231	0.02121
331.37	0.00457	331.37	0.01015	331.37	0.03471		309.109	0.00383	322.466	0.01275	315.388	0.02127
331.926	0.00482	331.926	0.00919	331.926	0.03529		309.226	0.00383	322.649	0.01276	315.608	0.02136
332.483	0.0053	332.483	0.01012	332.483	0.03701		309.447	0.00384	322.869	0.01277	315.787	0.02143
333.039	0.00306	333.039	0.01259	333.039	0.03784		309.666	0.00385	323.022	0.01278	315.828	0.02144
333.596	-0.000289	333.596	0.01389	333.596	0.03491		309.667	0.00385	323.089	0.01279	316.048	0.02153
334.152	-0.00197	334.152	0.01351	334.152	0.03002		309.887	0.00386	323.309	0.0128	316.268	0.02161
334.709	-0.00108	334.709	0.01319	334.709	0.02814		310.107	0.00387	323.529	0.01282	316.344	0.02164
335.265	0.0026	335.265	0.01284	335.265	0.02652		310.222	0.00387	323.579	0.01282	316.488	0.0217
335.822	0.00369	335.822	0.01325	335.822	0.02766		310.327	0.00388	323.75	0.01283	316.708	0.02178
336.378	0.00396	336.378	0.01478	336.378	0.02991		310.547	0.00389	323.97	0.01285	316.9	0.02186
336.935	0.00544	336.935	0.01624	336.935	0.02738		310.767	0.0039	324.135	0.01286	316.928	0.02187
337.491	0.00441	337.491	0.01482	337.491	0.02176		310.779	0.0039	324.19	0.01286	317.148	0.02195
338.048	0.00569	338.048	0.01346	338.048	0.01967		310.987	0.00391	324.41	0.01288	317.368	0.02203
338.605	0.0051	338.605	0.01293	338.605	0.0223		311.207	0.00391	324.63	0.01289	317.457	0.02207
339.161	0.00476	339.161	0.01132	339.161	0.02523		311.335	0.00392	324.692	0.0129	317.588	0.02212
339.718	0.00476	339.718	0.01138	339.718	0.03109		311.427	0.00392	324.85	0.01291	317.808	0.0222
340.274	0.00463	340.274	0.01125	340.274	0.03341		311.647	0.00393	325.07	0.01292	318.013	0.02228
340.831	0.00541	340.831	0.01202	340.831	0.03109		311.867	0.00394	325.248	0.01293	318.028	0.02228
341.387	0.00608	341.387	0.01215	341.387	0.02583		311.892	0.00394	325.29	0.01294	318.248	0.02237
341.944	0.00672	341.944	0.01372	341.944	0.02539		312.087	0.00395	325.51	0.01295	318.468	0.02245
342.5	0.00581	342.5	0.01448	342.5	0.02572		312.307	0.00395	325.73	0.01297	318.57	0.02248
343.057	0.00368	343.057	0.01427	343.057	0.02725		312.448	0.00396	325.805	0.01297	318.688	0.02253
343.613	0.00281	343.613	0.01471	343.613	0.02877		312.527	0.00396	325.95	0.01298	318.909	0.02261
344.17	0.00216	344.17	0.0136	344.17	0.03035		312.747	0.00397	326.17	0.01299	319.126	0.02269
344.726	0.00248	344.726	0.01258	344.726	0.02833		312.967	0.00398	326.361	0.01301	319.129	0.02269
345.283	0.00248	345.283	0.01315	345.283	0.02196		313.005	0.00398	326.39	0.01301	319.349	0.02277
345.839	0.00301	345.839	0.01487	345.839	0.02321		313.187	0.00398	326.61	0.01302	319.569	0.02285
346.396	0.00249	346.396	0.01656	346.396	0.02636		313.407	0.00399	326.83	0.01304	319.683	0.02289
346.952	0.00127	346.952	0.01713	346.952	0.03096		313.561	0.004	326.918	0.01304	319.789	0.02293
347.509	0.00264	347.509	0.01579	347.509	0.02883		313.627	0.004	327.05	0.01305	320.009	0.02301
348.065	0.00497	348.065	0.01502	348.065	0.0269		313.847	0.004	327.27	0.01306	320.229	0.02309
348.622	0.00635	348.622	0.01425	348.622	0.02568		314.067	0.00401	327.474	0.01308	320.239	0.02309
349.178	0.00728	349.178	0.01381	349.178	0.02614		314.118	0.00401	327.49	0.01308	320.449	0.02317
349.735	0.00439	349.735	0.01436	349.735	0.0341		314.288	0.00402	327.71	0.01309	320.669	0.02325
350.291	0.00242	350.291	0.01536	350.291	0.03671		314.508	0.00402	327.93	0.0131	320.796	0.02329
350.848	0.00233	350.848	0.01524	350.848	0.03507		314.674	0.00403	328.031	0.01311	320.889	0.02333
351.404	0.00213	351.404	0.01618	351.404	0.03135		314.728	0.00403	328.15	0.01312	321.109	0.0234
351.961	0.00224	351.961	0.01568	351.961	0.02396		314.948	0.00404	328.37	0.01313	321.329	0.02348
352.518	0.00276	352.518	0.01532	352.518	0.02088		315.168	0.00404	328.587	0.01314	321.352	0.02349
353.074	0.00344	353.074	0.01373	353.074	0.02359		315.231	0.00404	328.591	0.01314	321.549	0.02356
353.631	0.00435	353.631	0.01349	353.631	0.02753		315.388	0.00405	328.811	0.01316	321.769	0.02364
354.187	0.00372	354.187	0.01437	354.187	0.02809		315.608	0.00405	329.031	0.01317	321.909	0.02368
354.744	0.00245	354.744	0.01516	354.744	0.02809		315.787	0.00406	329.144	0.01317	321.989	0.02371
355.3	0.00187	355.3	0.01524	355.3	0.0301		315.828	0.00406	329.251	0.01318	322.209	0.02379
355.857	0.00142	355.857	0.01597	355.857	0.03149		316.048	0.00406	329.471	0.01319	322.429	0.02386
356.413	0.00207	356.413	0.01617	356.413	0.03319		316.268	0.00407	329.691	0.01321	322.466	0.02388
356.97	0.00338	356.97	0.01623	356.97	0.03708		316.344	0.00407	329.7	0.01321	322.649	0.02394
357.526	0.00597	357.526	0.01556	357.526	0.04114		316.488	0.00407	329.911	0.01322	322.869	0.02402
358.083	0.00698	358.083	0.01432	358.083	0.04123		316.708	0.00408	330.131	0.01323	323.022	0.02407
358.639	0.0066	358.639	0.01458	358.639	0.03752		316.9	0.00408	330.257	0.01324	323.089	0.02409
359.196	0.0049	359.196	0.01445	359.196	0.03396		316.928	0.00408	330.351	0.01324	323.309	0.02416
359.752	0.00428	359.752	0.01558	359.752	0.0285		317.148	0.00409	330.571	0.01325	323.529	0.02424
360.309	0.00385	360.309	0.01682	360.309	0.02542		317.368	0.00409	330.791	0.01327	323.579	0.02426
360.865	0.00376	360.865	0.0156	360.865	0.02435		317.457	0.0041	330.813	0.01327	323.75	0.02431
361.422	0.00432	361.422	0.01425	361.422	0.02789		317.588	0.0041	331.011	0.01328	323.97	0.02439
361.978	0.00241	361.978	0.01333	361.978	0.03205		317.808	0.0041	331.231	0.01329	324.135	0.02444
362.535	1.1e-05	362.535	0.01267	362.535	0.03154		318.013	0.00411	331.37	0.0133	324.19	0.02446
363.091	7e-06	363.091	0.0133	363.091	0.03184		318.028	0.00411	331.451	0.0133	324.41	0.02453
363.648	0.000803	363.648	0.01414	363.648	0.03347		318.248	0.00411	331.671	0.01331	324.63	0.0246
364.204	0.00288	364.204	0.0143	364.204	0.035		318.468	0.00412	331.891	0.01333	324.692	0.02462
364.761	0.00413	364.761	0.01406	364.761	0.03486		318.57	0.00412	331.926	0.01333	324.85	0.02468
365.318	0.00392	365.318	0.01372	365.318	0.03452		318.688	0.00412	332.111	0.01334	325.07	0.02475
365.874	0.00519	365.874	0.01427	365.874	0.03533		318.909	0.00412	332.331	0.01335	325.248	0.02481
366.431	0.00558	366.431	0.01429	366.431	0.03634		319.126	0.00413	332.483	0.01336	325.29	0.02482
366.987	0.00457	366.987	0.01334	366.987	0.03254		319.129	0.00413	332.551	0.01336	325.51	0.02489
367.544	0.00304	367.544	0.01387	367.544	0.02938		319.349	0.00413	332.771	0.01337	325.73	0.02496
368.1	0.00201	368.1	0.01369	368.1	0.03006		319.569	0.00413	332.991	0.01338	325.805	0.02498
368.657	0.00145	368.657	0.01407	368.657	0.03179		319.683	0.00414	333.039	0.01338	325.95	0.02503
369.213	0.00182	369.213	0.01367	369.213	0.03364		319.789	0.00414	333.211	0.01339	326.17	0.0251
369.77	0.00273	369.77	0.01315	369.77	0.03618		320.009	0.00414	333.432	0.0134	326.361	0.02516
370.326	0.00416	370.326	0.0125	370.326	0.03741		320.229	0.00414	333.596	0.01341	326.39	0.02517
370.883	0.00578	370.883	0.01209	370.883	0.03373		320.239	0.00414	333.652	0.01341	326.61	0.02524
371.439	0.00403	371.439	0.01262	371.439	0.0294		320.449	0.00415	333.872	0.01343	326.83	0.02531
371.996	0.00382	371.996	0.01323	371.996	0.02899		320.669	0.00415	334.092	0.01344	326.918	0.02533
372.552	0.00363	372.552	0.01427	372.552	0.03158		320.796	0.00415	334.152	0.01344	327.05	0.02538
373.109	0.00257	373.109	0.01397	373.109	0.03327		320.889	0.00415	334.312	0.01345	327.27	0.02544
373.665	0.00181	373.665	0.01433	373.665	0.03342		321.109	0.00415	334.532	0.01346	327.474	0.02551
374.222	0.0026	374.222	0.01418	374.222	0.03299		321.329	0.00416	334.709	0.01347	327.49	0.02551
374.778	0.00347	374.778	0.01397	374.778	0.03131		321.352	0.00416	334.752	0.01347	327.71	0.02558
375.335	0.00468	375.335	0.01321	375.335	0.03143		321.549	0.00416	334.972	0.01348	327.93	0.02564
375.892	0.00294	375.892	0.01259	375.892	0.03263		321.769	0.00416	335.192	0.01349	328.031	0.02567
376.448	0.000416	376.448	0.01354	376.448	0.03216		321.909	0.00416	335.265	0.01349	328.15	0.02571
377.005	-0.000328	377.005	0.01436	377.005	0.03385		321.989	0.00416	335.412	0.0135	328.37	0.02578
377.561	-0.000298	377.561	0.01559	377.561	0.03222		322.209	0.00416	335.632	0.01351	328.587	0.02584
378.118	0.000602	378.118	0.0153	378.118	0.03072		322.429	0.00417	335.822	0.01352	328.591	0.02584
378.674	0.00313	378.674	0.01436	378.674	0.02975		322.466	0.00417	335.852	0.01352	328.811	0.02591
379.231	0.00466	379.231	0.01297	379.231	0.0261		322.649	0.00417	336.072	0.01353	329.031	0.02597
379.787	0.00397	379.787	0.01192	379.787	0.02814		322.869	0.00417	336.292	0.01354	329.144	0.02601
380.344	0.00252	380.344	0.01153	380.344	0.03069		323.022	0.00417	336.378	0.01354	329.251	0.02604
380.9	0.00241	380.9	0.01308	380.9	0.03069		323.089	0.00417	336.512	0.01355	329.471	0.0261
381.457	0.00244	381.457	0.01412	381.457	0.03083		323.309	0.00417	336.732	0.01356	329.691	0.02616
382.013	0.0023	382.013	0.01518	382.013	0.03147		323.529	0.00417	336.935	0.01356	329.7	0.02617
382.57	0.00232	382.57	0.01524	382.57	0.03132		323.579	0.00417	336.952	0.01357	329.911	0.02623
383.126	0.00198	383.126	0.01467	383.126	0.03149		323.75	0.00418	337.172	0.01357	330.131	0.02629
383.683	0.00258	383.683	0.01373	383.683	0.03174		323.97	0.00418	337.392	0.01358	330.257	0.02633
384.239	0.0036	384.239	0.01317	384.239	0.03048		324.135	0.00418	337.491	0.01359	330.351	0.02635
384.796	0.0048	384.796	0.01287	384.796	0.02911		324.19	0.00418	337.612	0.01359	330.571	0.02641
385.352	0.00389	385.352	0.013	385.352	0.02677		324.41	0.00418	337.832	0.0136	330.791	0.02648
385.909	0.00273	385.909	0.01274	385.909	0.02402		324.63	0.00418	338.048	0.01361	330.813	0.02648
386.465	0.00219	386.465	0.01284	386.465	0.02687		324.692	0.00418	338.053	0.01361	331.011	0.02654
387.022	0.00127	387.022	0.01271	387.022	0.02687		324.85	0.00418	338.273	0.01362	331.231	0.0266
387.578	0.00195	387.578	0.01293	387.578	0.02272		325.07	0.00418	338.493	0.01363	331.37	0.02664
388.135	0.0026	388.135	0.0129	388.135	0.02158		325.248	0.00418	338.605	0.01363	331.451	0.02666
388.692	0.00229	388.692	0.01346	388.692	0.02294		325.29	0.00418	338.713	0.01364	331.671	0.02672
389.248	0.00284	389.248	0.01286	389.248	0.02526		325.51	0.00418	338.933	0.01364	331.891	0.02678
389.805	0.0032	389.805	0.01328	389.805	0.02706		325.73	0.00418	339.153	0.01365	331.926	0.02679
390.361	0.00302	390.361	0.01383	390.361	0.02599		325.805	0.00418	339.161	0.01365	332.111	0.02684
390.918	0.00277	390.918	0.01377	390.918	0.02557		325.95	0.00418	339.373	0.01366	332.331	0.0269
391.474	0.00234	391.474	0.01303	391.474	0.02262		326.17	0.00418	339.593	0.01367	332.483	0.02694
392.031	0.00182	392.031	0.01301	392.031	0.0215		326.361	0.00418	339.718	0.01367	332.551	0.02695
392.587	0.0026	392.587	0.01203	392.587	0.0245		326.39	0.00418	339.813	0.01368	332.771	0.02701
393.144	0.00319	393.144	0.01165	393.144	0.02875		326.61	0.00418	340.033	0.01369	332.991	0.02707
393.7	0.00302	393.7	0.01238	393.7	0.02856		326.83	0.00418	340.253	0.01369	333.039	0.02708
394.257	0.0029	394.257	0.01397	394.257	0.02682		326.918	0.00418	340.274	0.01369	333.211	0.02713
394.813	0.00308	394.813	0.01482	394.813	0.02632		327.05	0.00418	340.473	0.0137	333.432	0.02718
395.37	0.00317	395.37	0.01378	395.37	0.02666		327.27	0.00418	340.693	0.01371	333.596	0.02723
395.926	0.00323	395.926	0.01231	395.926	0.02558		327.474	0.00418	340.831	0.01371	333.652	0.02724
396.483	0.00405	396.483	0.01119	396.483	0.0246		327.49	0.00418	340.913	0.01372	333.872	0.0273
397.039	0.0042	397.039	0.01054	397.039	0.02326		327.71	0.00418	341.133	0.01372	334.092	0.02735
397.596	0.00423	397.596	0.01086	397.596	0.02252		327.93	0.00418	341.353	0.01373	334.152	0.02737
398.152	0.00384	398.152	0.01123	398.152	0.02464		328.031	0.00418	341.387	0.01373	334.312	0.02741
398.709	0.0038	398.709	0.01166	398.709	0.02593		328.15	0.00418	341.573	0.01374	334.532	0.02746
399.265	0.00328	399.265	0.01245	399.265	0.02659		328.37	0.00418	341.793	0.01375	334.709	0.0275
399.822	0.00347	399.822	0.01293	399.822	0.02513		328.587	0.00417	341.944	0.01375	334.752	0.02751
400.378	0.00413	400.378	0.01146	400.378	0.02406		328.591	0.00417	342.013	0.01375	334.972	0.02757
400.935	0.00438	400.935	0.01106	400.935	0.02552		328.811	0.00417	342.233	0.01376	335.192	0.02762
401.491	0.00472	401.491	0.01129	401.491	0.02626		329.031	0.00417	342.453	0.01377	335.265	0.02764
402.048	0.00502	402.048	0.01161	402.048	0.02484		329.144	0.00417	342.5	0.01377	335.412	0.02767
402.604	0.00385	402.604	0.01224	402.604	0.02376		329.251	0.00417	342.673	0.01377	335.632	0.02773
403.161	0.00284	403.161	0.01276	403.161	0.02364		329.471	0.00417	342.894	0.01378	335.822	0.02777
403.717	0.00349	403.717	0.01313	403.717	0.02253		329.691	0.00417	343.057	0.01379	335.852	0.02778
404.274	0.00374	404.274	0.01264	404.274	0.02251		329.7	0.00417	343.114	0.01379	336.072	0.02783
404.831	0.00303	404.831	0.0121	404.831	0.02349		329.911	0.00417	343.334	0.01379	336.292	0.02788
405.387	0.00342	405.387	0.01193	405.387	0.0248		330.131	0.00416	343.554	0.0138	336.378	0.0279
405.944	0.00339	405.944	0.0127	405.944	0.02446		330.257	0.00416	343.613	0.0138	336.512	0.02793
406.5	0.00261	406.5	0.01297	406.5	0.02343		330.351	0.00416	343.774	0.01381	336.732	0.02798
407.057	0.00303	407.057	0.01274	407.057	0.02469		330.571	0.00416	343.994	0.01381	336.935	0.02803
407.613	0.00425	407.613	0.01268	407.613	0.02356		330.791	0.00416	344.17	0.01382	336.952	0.02803
408.17	0.00479	408.17	0.01191	408.17	0.02295		330.813	0.00416	344.214	0.01382	337.172	0.02808
408.726	0.00434	408.726	0.01132	408.726	0.0251		331.011	0.00416	344.434	0.01382	337.392	0.02813
409.283	0.00422	409.283	0.01074	409.283	0.02662		331.231	0.00415	344.654	0.01383	337.491	0.02815
409.839	0.00354	409.839	0.01107	409.839	0.02592		331.37	0.00415	344.726	0.01383	337.612	0.02818
410.396	0.00264	410.396	0.01083	410.396	0.02428		331.451	0.00415	344.874	0.01384	337.832	0.02823
410.952	0.00155	410.952	0.01111	410.952	0.02151		331.671	0.00415	345.094	0.01384	338.048	0.02827
411.509	0.00136	411.509	0.0111	411.509	0.02126		331.891	0.00415	345.283	0.01385	338.053	0.02827
412.065	0.00152	412.065	0.0115	412.065	0.02271		331.926	0.00415	345.314	0.01385	338.273	0.02832
412.622	0.00217	412.622	0.01091	412.622	0.02468		332.111	0.00414	345.534	0.01385	338.493	0.02837
413.178	0.00233	413.178	0.01082	413.178	0.02621		332.331	0.00414	345.754	0.01386	338.605	0.02839
413.735	0.00249	413.735	0.01086	413.735	0.02652		332.483	0.00414	345.839	0.01386	338.713	0.02842
414.291	0.00254	414.291	0.01094	414.291	0.02626		332.551	0.00414	345.974	0.01386	338.933	0.02846
414.848	0.00288	414.848	0.01127	414.848	0.02556		332.771	0.00414	346.194	0.01387	339.153	0.02851
415.404	0.0032	415.404	0.01039	415.404	0.0243		332.991	0.00413	346.396	0.01387	339.161	0.02851
415.961	0.00282	415.961	0.01039	415.961	0.02211		333.039	0.00413	346.414	0.01387	339.373	0.02855
416.517	0.00284	416.517	0.01119	416.517	0.02		333.211	0.00413	346.634	0.01388	339.593	0.0286
417.074	0.0023	417.074	0.01236	417.074	0.0205		333.432	0.00413	346.854	0.01388	339.718	0.02862
417.631	0.00219	417.631	0.01295	417.631	0.02099		333.596	0.00413	346.952	0.01389	339.813	0.02864
418.187	0.00187	418.187	0.01309	418.187	0.02281		333.652	0.00412	347.074	0.01389	340.033	0.02868
418.744	0.00159	418.744	0.01242	418.744	0.02471		333.872	0.00412	347.294	0.01389	340.253	0.02873
419.3	0.00234	419.3	0.01085	419.3	0.02679		334.092	0.00412	347.509	0.0139	340.274	0.02873
419.857	0.00245	419.857	0.01076	419.857	0.02642		334.152	0.00412	347.514	0.0139	340.473	0.02877
420.413	0.00245	420.413	0.01035	420.413	0.02548		334.312	0.00411	347.735	0.0139	340.693	0.02881
420.97	0.00224	420.97	0.01044	420.97	0.02728		334.532	0.00411	347.955	0.01391	340.831	0.02884
421.526	0.00274	421.526	0.01089	421.526	0.02716		334.709	0.00411	348.065	0.01391	340.913	0.02885
422.083	0.00258	422.083	0.0113	422.083	0.02839		334.752	0.00411	348.175	0.01391	341.133	0.0289
422.639	0.00325	422.639	0.01044	422.639	0.029		334.972	0.0041	348.395	0.01392	341.353	0.02894
423.196	0.00273	423.196	0.01042	423.196	0.02644		335.192	0.0041	348.615	0.01392	341.387	0.02894
423.752	0.00185	423.752	0.01097	423.752	0.0249		335.265	0.0041	348.622	0.01392	341.573	0.02898
424.309	0.00188	424.309	0.01238	424.309	0.02486		335.412	0.0041	348.835	0.01392	341.793	0.02902
424.865	0.00209	424.865	0.01279	424.865	0.02433		335.632	0.00409	349.055	0.01393	341.944	0.02904
425.422	0.00179	425.422	0.01295	425.422	0.02476		335.822	0.00409	349.178	0.01393	342.013	0.02906
425.978	0.0011	425.978	0.01275	425.978	0.02774		335.852	0.00409	349.275	0.01393	342.233	0.0291
426.535	0.00113	426.535	0.01139	426.535	0.02819		336.072	0.00408	349.495	0.01394	342.453	0.02914
427.091	0.00223	427.091	0.01172	427.091	0.02931		336.292	0.00408	349.715	0.01394	342.5	0.02914
427.648	0.00327	427.648	0.01159	427.648	0.02738		336.378	0.00408	349.735	0.01394	342.673	0.02917
428.204	0.00403	428.204	0.01129	428.204	0.02526		336.512	0.00408	349.935	0.01394	342.894	0.02921
428.761	0.00418	428.761	0.01104	428.761	0.02437		336.732	0.00407	350.155	0.01395	343.057	0.02924
429.317	0.00327	429.317	0.01069	429.317	0.02294		336.935	0.00407	350.291	0.01395	343.114	0.02925
429.874	0.00173	429.874	0.01048	429.874	0.02329		336.952	0.00407	350.375	0.01395	343.334	0.02929
430.43	0.00122	430.43	0.01029	430.43	0.02238		337.172	0.00406	350.595	0.01395	343.554	0.02932
430.987	0.00102	430.987	0.00985	430.987	0.02056		337.392	0.00406	350.815	0.01396	343.613	0.02933
431.544	0.00171	431.544	0.00985	431.544	0.02005		337.491	0.00406	350.848	0.01396	343.774	0.02936
432.1	0.00283	432.1	0.01079	432.1	0.02132		337.612	0.00405	351.035	0.01396	343.994	0.02939
432.657	0.00322	432.657	0.01162	432.657	0.02347		337.832	0.00405	351.255	0.01396	344.17	0.02942
433.213	0.00279	433.213	0.01199	433.213	0.02447		338.048	0.00405	351.404	0.01397	344.214	0.02943
433.77	0.00215	433.77	0.01244	433.77	0.02418		338.053	0.00405	351.475	0.01397	344.434	0.02946
434.326	0.00253	434.326	0.01225	434.326	0.02618		338.273	0.00404	351.695	0.01397	344.654	0.0295
434.883	0.00328	434.883	0.01208	434.883	0.02698		338.493	0.00404	351.915	0.01397	344.726	0.02951
435.439	0.00412	435.439	0.01166	435.439	0.0258		338.605	0.00403	351.961	0.01397	344.874	0.02953
435.996	0.00399	435.996	0.01192	435.996	0.02446		338.713	0.00403	352.135	0.01397	345.094	0.02956
436.552	0.00331	436.552	0.01192	436.552	0.02302		338.933	0.00403	352.355	0.01398	345.283	0.02959
437.109	0.0026	437.109	0.01189	437.109	0.02318		339.153	0.00402	352.518	0.01398	345.314	0.0296
437.665	0.00234	437.665	0.01231	437.665	0.02472		339.161	0.00402	352.576	0.01398	345.534	0.02963
438.222	0.00122	438.222	0.01256	438.222	0.02432		339.373	0.00402	352.796	0.01398	345.754	0.02966
438.778	0.00101	438.778	0.0124	438.778	0.0231		339.593	0.00401	353.016	0.01398	345.839	0.02967
439.335	0.000362	439.335	0.01205	439.335	0.02105		339.718	0.00401	353.074	0.01398	345.974	0.02969
439.891	0.000734	439.891	0.01117	439.891	0.02202		339.813	0.00401	353.236	0.01399	346.194	0.02972
440.448	0.00199	440.448	0.01132	440.448	0.02281		340.274	0.004	353.456	0.01399	346.396	0.02975
441.005	0.00301	441.005	0.01127	441.005	0.02197		340.831	0.00398	353.631	0.01399	346.414	0.02976
441.561	0.00359	441.561	0.011	441.561	0.02179		341.387	0.00397	353.676	0.01399	346.634	0.02979
442.118	0.00339	442.118	0.01107	442.118	0.02209		341.944	0.00395	353.896	0.01399	346.854	0.02982
442.674	0.00399	442.674	0.01087	442.674	0.02169		342.5	0.00394	354.116	0.01399	346.952	0.02983
443.231	0.00373	443.231	0.01087	443.231	0.02125		343.057	0.00392	354.187	0.01399	347.074	0.02984
443.787	0.00393	443.787	0.01111	443.787	0.02111		343.613	0.00391	354.336	0.01399	347.294	0.02987
444.344	0.00361	444.344	0.01049	444.344	0.02339		344.17	0.00389	354.556	0.014	347.509	0.0299
444.9	0.0031	444.9	0.01017	444.9	0.02549		344.726	0.00388	354.744	0.014	347.514	0.0299
445.457	0.0027	445.457	0.01024	445.457	0.0261		345.283	0.00386	354.776	0.014	347.735	0.02993
446.013	0.00259	446.013	0.01134	446.013	0.02556		345.839	0.00384	354.996	0.014	347.955	0.02996
446.57	0.00269	446.57	0.01141	446.57	0.02099		346.396	0.00383	355.216	0.014	348.065	0.02997
447.126	0.00365	447.126	0.01102	447.126	0.01973		346.952	0.00381	355.3	0.014	348.175	0.02998
447.683	0.00419	447.683	0.01112	447.683	0.01985		347.509	0.00379	355.436	0.014	348.395	0.03001
448.239	0.00407	448.239	0.01138	448.239	0.02236		348.065	0.00378	355.656	0.014	348.615	0.03004
448.796	0.00301	448.796	0.01102	448.796	0.02388		348.622	0.00376	355.857	0.014	348.622	0.03004
449.352	0.00237	449.352	0.01093	449.352	0.02376		349.178	0.00374	355.876	0.014	348.835	0.03006
449.909	0.00243	449.909	0.01086	449.909	0.02405		349.735	0.00372	356.096	0.014	349.055	0.03009
450.465	0.00271	450.465	0.01041	450.465	0.0252		350.291	0.0037	356.316	0.014	349.178	0.0301
451.022	0.00265	451.022	0.01012	451.022	0.02508		350.848	0.00368	356.413	0.014	349.275	0.03011
451.578	0.00208	451.578	0.01033	451.578	0.02424		351.404	0.00367	356.536	0.01401	349.495	0.03014
452.135	0.00278	452.135	0.01098	452.135	0.02293		351.961	0.00365	356.756	0.01401	349.715	0.03016
452.691	0.00346	452.691	0.01115	452.691	0.02123		352.518	0.00363	356.97	0.01401	349.735	0.03016
453.248	0.00325	453.248	0.01138	453.248	0.01965		353.074	0.00361	356.976	0.01401	349.935	0.03018
453.804	0.00317	453.804	0.01124	453.804	0.01814		353.631	0.00359	357.197	0.01401	350.155	0.03021
454.361	0.00323	454.361	0.01136	454.361	0.01653		354.187	0.00357	357.417	0.01401	350.291	0.03022
454.918	0.00294	454.918	0.01166	454.918	0.01719		354.744	0.00355	357.526	0.01401	350.375	0.03023
455.474	0.00304	455.474	0.0119	455.474	0.01765		355.3	0.00353	357.637	0.01401	350.595	0.03025
456.031	0.00356	456.031	0.01105	456.031	0.01881		355.857	0.00351	357.857	0.01401	350.815	0.03027
456.587	0.00385	456.587	0.01064	456.587	0.02026		356.413	0.00349	358.077	0.01401	350.848	0.03027
457.144	0.00392	457.144	0.01071	457.144	0.02162		356.97	0.00347	358.083	0.01401	351.035	0.03029
457.7	0.00311	457.7	0.01028	457.7	0.0213		357.526	0.00345	358.297	0.01401	351.255	0.03031
458.257	0.00181	458.257	0.01036	458.257	0.02078		358.083	0.00343	358.517	0.01401	351.404	0.03033
458.813	0.00141	458.813	0.011	458.813	0.02179		358.639	0.00341	358.639	0.01401	351.475	0.03033
459.37	0.00124	459.37	0.01187	459.37	0.02038		359.196	0.00339	358.737	0.01401	351.695	0.03035
459.926	0.00103	459.926	0.01169	459.926	0.01963		359.752	0.00337	358.957	0.01401	351.915	0.03037
460.483	0.00173	460.483	0.01177	460.483	0.02072		360.309	0.00335	359.177	0.01401	351.961	0.03038
461.039	0.00211	461.039	0.01151	461.039	0.02212		360.865	0.00333	359.196	0.01401	352.135	0.03039
461.596	0.00189	461.596	0.01093	461.596	0.0211		361.422	0.00331	359.397	0.014	352.355	0.03041
462.152	0.000544	462.152	0.01079	462.152	0.02		361.978	0.00329	359.617	0.014	352.518	0.03042
462.709	2.1e-05	462.709	0.01119	462.709	0.0208		362.535	0.00327	359.752	0.014	352.576	0.03043
463.265	0.000434	463.265	0.01095	463.265	0.02054		363.091	0.00325	359.837	0.014	352.796	0.03044
463.822	0.00137	463.822	0.01115	463.822	0.02061		363.648	0.00323	360.057	0.014	353.016	0.03046
464.378	0.00292	464.378	0.01097	464.378	0.02081		364.204	0.00321	360.277	0.014	353.074	0.03046
464.935	0.00286	464.935	0.01044	464.935	0.02097		364.761	0.00319	360.309	0.014	353.236	0.03048
465.491	0.00247	465.491	0.01044	465.491	0.01888		365.318	0.00317	360.497	0.014	353.456	0.03049
466.048	0.00214	466.048	0.01026	466.048	0.01631		365.874	0.00315	360.717	0.014	353.631	0.0305
466.604	0.00176	466.604	0.01049	466.604	0.01669		366.431	0.00313	360.865	0.014	353.676	0.03051
467.161	0.0022	467.161	0.01049	467.161	0.0187		366.987	0.00311	360.937	0.014	353.896	0.03052
467.717	0.00228	467.717	0.01024	467.717	0.01871		367.544	0.00309	361.157	0.014	354.116	0.03054
468.274	0.00169	468.274	0.00967	468.274	0.01935		368.1	0.00307	361.377	0.01399	354.187	0.03054
468.83	0.000198	468.83	0.01024	468.83	0.02031		368.657	0.00305	361.422	0.01399	354.336	0.03055
469.387	-0.00116	469.387	0.01026	469.387	0.02004		369.213	0.00304	361.597	0.01399	354.556	0.03057
469.943	-0.000234	469.943	0.00914	469.943	0.01997		369.77	0.00302	361.817	0.01399	354.744	0.03058
470.5	0.000675	470.5	0.00955	470.5	0.01948		370.326	0.003	361.978	0.01399	354.776	0.03058
471.057	0.000569	471.057	0.00967	471.057	0.02077		370.883	0.00298	362.038	0.01399	354.996	0.03059
471.613	0.000748	471.613	0.01014	471.613	0.02024		371.439	0.00296	362.258	0.01399	355.216	0.0306
472.17	0.00142	472.17	0.01049	472.17	0.02079		371.996	0.00294	362.478	0.01399	355.3	0.03061
472.726	0.00183	472.726	0.01063	472.726	0.02158		372.552	0.00293	362.535	0.01398	355.436	0.03062
473.283	0.00229	473.283	0.01094	473.283	0.02093		373.109	0.00291	362.698	0.01398	355.656	0.03063
473.839	0.00224	473.839	0.01147	473.839	0.01737		373.665	0.00289	362.918	0.01398	355.857	0.03064
474.396	0.00173	474.396	0.01144	474.396	0.0163		374.222	0.00287	363.091	0.01398	355.876	0.03064
474.952	0.00127	474.952	0.01095	474.952	0.01578		374.778	0.00286	363.138	0.01398	356.096	0.03065
475.509	0.000449	475.509	0.01036	475.509	0.01677		375.335	0.00284	363.358	0.01398	356.316	0.03066
476.065	0.000152	476.065	0.01005	476.065	0.01901		375.892	0.00282	363.578	0.01397	356.413	0.03066
476.622	0.000569	476.622	0.00917	476.622	0.01783		376.448	0.00281	363.648	0.01397	356.536	0.03067
477.178	0.000626	477.178	0.00928	477.178	0.01629		377.005	0.00279	363.798	0.01397	356.756	0.03068
477.735	0.000602	477.735	0.00991	477.735	0.0152		377.561	0.00278	364.018	0.01397	356.97	0.03069
478.291	0.00161	478.291	0.00996	478.291	0.0152		378.118	0.00276	364.204	0.01397	356.976	0.03069
478.848	0.00258	478.848	0.00887	478.848	0.01515		378.674	0.00275	364.238	0.01397	357.197	0.0307
479.404	0.00234	479.404	0.00843	479.404	0.0138		379.231	0.00273	364.458	0.01396	357.417	0.0307
479.961	0.00222	479.961	0.00811	479.961	0.01351		379.787	0.00272	364.678	0.01396	357.526	0.03071
480.517	0.00242	480.517	0.00912	480.517	0.01489		380.344	0.0027	364.761	0.01396	357.637	0.03071
481.074	0.00306	481.074	0.0095	481.074	0.01743		380.9	0.00269	364.898	0.01396	357.857	0.03072
481.63	0.0032	481.63	0.00919	481.63	0.01753		381.457	0.00267	365.118	0.01395	358.077	0.03072
482.187	0.00263	482.187	0.00864	482.187	0.01668		382.013	0.00266	365.318	0.01395	358.083	0.03072
482.743	0.00163	482.743	0.00836	482.743	0.01476		382.57	0.00265	365.338	0.01395	358.297	0.03073
483.3	0.00183	483.3	0.00784	483.3	0.01262		383.126	0.00264	365.558	0.01395	358.517	0.03074
483.857	0.00123	483.857	0.00763	483.857	0.01229		383.683	0.00262	365.778	0.01394	358.639	0.03074
484.413	0.00111	484.413	0.0075	484.413	0.01393		384.239	0.00261	365.874	0.01394	358.737	0.03074
484.97	0.000752	484.97	0.00781	484.97	0.01384		384.796	0.0026	365.998	0.01394	358.957	0.03075
485.526	0.000125	485.526	0.00771	485.526	0.0133		385.352	0.00259	366.218	0.01394	359.177	0.03075
486.083	0.000556	486.083	0.00807	486.083	0.01344		385.909	0.00258	366.431	0.01393	359.196	0.03075
486.639	0.000544	486.639	0.00819	486.639	0.0136		386.465	0.00257	366.438	0.01393	359.397	0.03075
487.196	0.000607	487.196	0.00779	487.196	0.01429		387.022	0.00256	366.658	0.01393	359.617	0.03076
487.752	0.00101	487.752	0.00808	487.752	0.01663		387.578	0.00255	366.879	0.01393	359.752	0.03076
488.309	0.0013	488.309	0.00769	488.309	0.01747		388.135	0.00254	366.987	0.01392	359.837	0.03076
488.865	0.00149	488.865	0.00754	488.865	0.01535		388.692	0.00253	367.099	0.01392	360.057	0.03076
489.422	0.00147	489.422	0.00727	489.422	0.01381		389.248	0.00252	367.319	0.01392	360.277	0.03077
489.978	-0.000341	489.978	0.00656	489.978	0.01372		389.805	0.00251	367.539	0.01391	360.309	0.03077
490.535	-0.00128	490.535	0.00612	490.535	0.01156		390.361	0.0025	367.544	0.01391	360.497	0.03077
491.091	-0.00149	491.091	0.00626	491.091	0.01006		390.864	0.0025	367.759	0.01391	360.717	0.03077
491.648	-0.00188	491.648	0.00691	491.648	0.00913		390.918	0.0025	367.979	0.0139	360.865	0.03077
492.204	-0.00247	492.204	0.00633	492.204	0.00855		391.084	0.00249	368.1	0.0139	360.937	0.03077
492.761	-0.00159	492.761	0.00596	492.761	0.00915		391.304	0.00249	368.199	0.0139	361.157	0.03077
493.317	-0.00117	493.317	0.00613	493.317	0.00978		391.474	0.00249	368.419	0.0139	361.377	0.03077
493.874	-0.000508	493.874	0.00621	493.874	0.00969		391.524	0.00249	368.639	0.01389	361.422	0.03077
494.43	5e-06	494.43	0.00644	494.43	0.00835		391.744	0.00249	368.657	0.01389	361.597	0.03077
494.987	0.00019	494.987	0.00606	494.987	0.00662		391.964	0.00248	368.859	0.01389	361.817	0.03077
495.543	-0.000733	495.543	0.00422	495.543	0.00476		392.031	0.00248	369.079	0.01388	361.978	0.03077
496.1	-0.00153	496.1	0.0035	496.1	0.00498		392.184	0.00248	369.213	0.01388	362.038	0.03077
496.657	-0.00275	496.657	0.00314	496.657	0.00517		392.404	0.00248	369.299	0.01388	362.258	0.03077
497.213	-0.00284	497.213	0.00387	497.213	0.00696		392.587	0.00248	369.519	0.01387	362.478	0.03077
497.77	-0.00409	497.77	0.00429	497.77	0.00578		392.624	0.00248	369.739	0.01387	362.535	0.03077
498.326	-0.00498	498.326	0.00413	498.326	0.00379		392.844	0.00247	369.77	0.01387	362.698	0.03076
498.883	-0.00507	498.883	0.00464	498.883	0.0022		393.064	0.00247	369.959	0.01386	362.918	0.03076
499.439	-0.00451	499.439	0.00479	499.439	0.00217		393.144	0.00247	370.179	0.01386	363.091	0.03076
499.996	-0.00361	499.996	0.00409	499.996	0.00468		393.284	0.00247	370.326	0.01385	363.138	0.03076
500.552	-0.00328	500.552	0.00415	500.552	0.00484		393.504	0.00247	370.399	0.01385	363.358	0.03075
501.109	-0.00411	501.109	0.00389	501.109	0.00472		393.7	0.00246	370.619	0.01385	363.578	0.03075
501.665	-0.00379	501.665	0.00316	501.665	0.00429		393.724	0.00246	370.883	0.01384	363.648	0.03075
502.222	-0.00395	502.222	0.00292	502.222	0.00249		393.944	0.00246	371.439	0.01382	363.798	0.03075
502.778	-0.00462	502.778	0.00284	502.778	0.00111		394.164	0.00246	371.996	0.01381	364.018	0.03074
503.335	-0.00508	503.335	0.00175	503.335	1.7e-05		394.257	0.00246	372.552	0.01379	364.204	0.03074
503.891	-0.00449	503.891	0.00128	503.891	0.00161		394.384	0.00246	373.109	0.01378	364.238	0.03074
504.448	-0.00327	504.448	0.000529	504.448	0.00339		394.604	0.00246	373.665	0.01376	364.458	0.03073
505.004	-0.00311	505.004	0.000106	505.004	0.00339		394.813	0.00246	374.222	0.01374	364.678	0.03072
505.561	-0.00338	505.561	0.000359	505.561	-0.000189		394.824	0.00245	374.778	0.01372	364.761	0.03072
506.117	-0.00425	506.117	0.00037	506.117	-0.00222		395.044	0.00245	375.335	0.01371	364.898	0.03072
506.674	-0.00578	506.674	0.000703	506.674	-0.00241		395.264	0.00245	375.892	0.01369	365.118	0.03071
507.231	-0.00723	507.231	-0.000129	507.231	-0.000575		395.37	0.00245	376.448	0.01367	365.318	0.0307
507.787	-0.0069	507.787	-0.000688	507.787	0.000521		395.484	0.00245	377.005	0.01365	365.338	0.0307
508.344	-0.00681	508.344	-0.000727	508.344	0.00107		395.705	0.00245	377.561	0.01363	365.558	0.0307
508.9	-0.00727	508.9	-0.000945	508.9	-0.000185		395.925	0.00245	378.118	0.01361	365.778	0.03069
509.457	-0.00793	509.457	-0.000202	509.457	-0.000708		395.926	0.00245	378.674	0.01358	365.874	0.03068
510.013	-0.00839	510.013	0.000164	510.013	-0.00017		396.145	0.00245	379.231	0.01356	365.998	0.03068
510.57	-0.00868	510.57	-0.000397	510.57	-0.00369		396.365	0.00244	379.787	0.01354	366.218	0.03067
511.126	-0.008	511.126	-0.000856	511.126	-0.00503		396.483	0.00244	380.344	0.01352	366.431	0.03066
511.683	-0.0082	511.683	-0.000177	511.683	-0.00458		396.585	0.00244	380.9	0.01349	366.438	0.03066
512.239	-0.00889	512.239	-0.000933	512.239	-0.00409		396.805	0.00244	381.457	0.01347	366.658	0.03065
512.796	-0.0097	512.796	-0.00215	512.796	-0.00467		397.025	0.00244	382.013	0.01344	366.879	0.03064
513.352	-0.01014	513.352	-0.00225	513.352	-0.00621		397.039	0.00244	382.57	0.01342	366.987	0.03064
513.909	-0.01066	513.909	-0.00164	513.909	-0.00719		397.245	0.00244	383.126	0.01339	367.099	0.03063
514.465	-0.01087	514.465	-0.00211	514.465	-0.00823		397.465	0.00244	383.683	0.01337	367.319	0.03062
515.022	-0.01177	515.022	-0.00328	515.022	-0.00808		397.596	0.00244	384.239	0.01334	367.539	0.03061
515.578	-0.01281	515.578	-0.00371	515.578	-0.00664		397.685	0.00244	384.796	0.01331	367.544	0.03061
516.135	-0.01344	516.135	-0.00311	516.135	-0.00596		397.905	0.00244	385.352	0.01329	367.759	0.0306
516.691	-0.01464	516.691	-0.00197	516.691	-0.00551		398.125	0.00244	385.909	0.01326	367.979	0.03059
517.248	-0.01531	517.248	-0.0011	517.248	-0.00483		398.152	0.00244	386.465	0.01323	368.1	0.03058
517.804	-0.01596	517.804	-0.00205	517.804	-0.00648		398.345	0.00243	387.022	0.0132	368.199	0.03057
518.361	-0.01615	518.361	-0.00234	518.361	-0.00883		398.565	0.00243	387.578	0.01317	368.419	0.03056
518.917	-0.01584	518.917	-0.00303	518.917	-0.00931		398.709	0.00243	388.135	0.01314	368.639	0.03055
519.474	-0.01513	519.474	-0.00328	519.474	-0.00912		398.785	0.00243	388.692	0.01311	368.657	0.03055
520.03	-0.01529	520.03	-0.00343	520.03	-0.00819		399.005	0.00243	389.248	0.01308	368.859	0.03054
							399.225	0.00243	389.805	0.01305	369.079	0.03052
							399.265	0.00243	390.361	0.01302	369.213	0.03051
							399.445	0.00243	390.918	0.01299	369.299	0.03051
							399.665	0.00243	391.474	0.01296	369.519	0.03049
							399.822	0.00243	392.031	0.01293	369.739	0.03048
							399.885	0.00243	392.587	0.0129	369.77	0.03048
							400.105	0.00243	393.144	0.01286	369.959	0.03046
							400.326	0.00243	393.7	0.01283	370.179	0.03045
							400.378	0.00243	394.257	0.0128	370.326	0.03044
							400.546	0.00243	394.813	0.01277	370.399	0.03043
							400.766	0.00243	395.37	0.01273	370.619	0.03042
							400.935	0.00243	395.926	0.0127	370.839	0.0304
							400.986	0.00243	396.483	0.01267	370.883	0.0304
							401.206	0.00243	397.039	0.01263	371.059	0.03038
							401.426	0.00243	397.596	0.0126	371.279	0.03037
							401.491	0.00243	398.152	0.01257	371.439	0.03035
							401.646	0.00243	398.709	0.01253	371.499	0.03035
							401.866	0.00243	399.265	0.0125	371.72	0.03033
							402.048	0.00243	399.822	0.01246	371.94	0.03031
							402.086	0.00243	400.378	0.01243	371.996	0.03031
							402.306	0.00243	400.935	0.0124	372.16	0.03029
							402.526	0.00243	401.491	0.01236	372.38	0.03028
							402.604	0.00243	402.048	0.01233	372.552	0.03026
							402.746	0.00243	402.604	0.01229	372.6	0.03026
							402.966	0.00243	403.161	0.01226	372.82	0.03024
							403.161	0.00243	403.717	0.01222	373.04	0.03022
							403.186	0.00243	404.274	0.01219	373.109	0.03021
							403.406	0.00243	404.831	0.01216	373.26	0.0302
							403.626	0.00244	405.387	0.01212	373.48	0.03018
							403.717	0.00244	405.944	0.01209	373.665	0.03016
							403.846	0.00244	406.5	0.01206	373.7	0.03016
							404.274	0.00244	407.057	0.01202	373.92	0.03013
							404.831	0.00244	407.613	0.01199	374.14	0.03011
							405.387	0.00244	408.17	0.01196	374.222	0.03011
							405.944	0.00245	408.726	0.01193	374.36	0.03009
							406.5	0.00245	409.283	0.01189	374.58	0.03007
							407.057	0.00245	409.839	0.01186	374.778	0.03005
							407.613	0.00246	410.396	0.01183	374.8	0.03005
							408.17	0.00246	410.952	0.0118	375.02	0.03003
							408.726	0.00247	411.509	0.01177	375.24	0.03
							409.283	0.00247	412.065	0.01174	375.335	0.02999
							409.839	0.00248	412.622	0.01171	375.46	0.02998
							410.396	0.00249	413.178	0.01168	375.68	0.02996
							410.952	0.00249	413.735	0.01165	375.892	0.02993
							411.509	0.0025	414.291	0.01162	375.9	0.02993
							412.065	0.00251	414.848	0.01159	376.12	0.02991
							412.622	0.00252	415.404	0.01157	376.341	0.02988
							413.178	0.00252	415.961	0.01154	376.448	0.02987
							413.735	0.00253	416.169	0.01153	376.561	0.02986
							414.291	0.00254	416.389	0.01152	376.781	0.02983
							414.848	0.00255	416.517	0.01151	377.001	0.02981
							415.404	0.00256	416.609	0.01151	377.005	0.02981
							415.961	0.00257	416.829	0.0115	377.221	0.02978
							416.517	0.00258	417.049	0.01149	377.441	0.02976
							417.074	0.00259	417.074	0.01149	377.561	0.02974
							417.631	0.0026	417.269	0.01148	377.661	0.02973
							418.187	0.00261	417.489	0.01147	377.881	0.02971
							418.744	0.00262	417.631	0.01146	378.101	0.02968
							419.3	0.00263	417.709	0.01146	378.118	0.02968
							419.857	0.00264	417.929	0.01145	378.321	0.02965
							420.413	0.00265	418.149	0.01144	378.541	0.02963
							420.97	0.00266	418.187	0.01144	378.674	0.02961
							421.526	0.00267	418.369	0.01143	378.761	0.0296
							422.083	0.00269	418.589	0.01142	378.981	0.02957
							422.639	0.0027	418.744	0.01141	379.201	0.02954
							423.196	0.00271	418.809	0.01141	379.231	0.02954
							423.752	0.00272	419.029	0.0114	379.421	0.02952
							424.309	0.00274	419.249	0.01139	379.787	0.02947
							424.865	0.00275	419.3	0.01139	380.344	0.0294
							425.422	0.00276	419.469	0.01138	380.9	0.02932
							425.978	0.00277	419.69	0.01138	381.457	0.02925
							426.535	0.00279	419.857	0.01137	382.013	0.02917
							427.091	0.0028	419.91	0.01137	382.57	0.02909
							427.648	0.00281	420.13	0.01136	383.126	0.02901
							428.204	0.00282	420.35	0.01135	383.683	0.02893
							428.761	0.00284	420.413	0.01135	384.239	0.02885
							429.317	0.00285	420.57	0.01134	384.796	0.02877
							429.874	0.00286	420.79	0.01133	385.352	0.02868
							430.43	0.00287	420.97	0.01133	385.909	0.0286
							430.987	0.00289	421.01	0.01133	386.465	0.02851
							431.544	0.0029	421.23	0.01132	387.022	0.02843
							432.1	0.00291	421.45	0.01131	387.578	0.02834
							432.657	0.00292	421.526	0.01131	388.135	0.02825
							433.213	0.00294	421.67	0.0113	388.692	0.02816
							433.77	0.00295	421.89	0.01129	389.248	0.02807
							434.326	0.00296	422.083	0.01129	389.805	0.02798
							434.883	0.00297	422.11	0.01129	390.361	0.02789
							435.439	0.00298	422.33	0.01128	390.918	0.0278
							435.996	0.00299	422.55	0.01127	391.474	0.02771
							436.552	0.00301	422.639	0.01127	392.031	0.02762
							437.109	0.00302	422.77	0.01126	392.587	0.02753
							437.665	0.00303	422.99	0.01126	393.144	0.02743
							438.222	0.00304	423.196	0.01125	393.7	0.02734
							438.778	0.00305	423.21	0.01125	394.257	0.02725
							439.335	0.00306	423.43	0.01124	394.813	0.02716
							439.891	0.00307	423.65	0.01124	395.37	0.02707
							439.934	0.00307	423.752	0.01123	395.926	0.02697
							440.154	0.00307	423.87	0.01123	396.483	0.02688
							440.374	0.00307	424.09	0.01122	397.039	0.02679
							440.448	0.00307	424.309	0.01122	397.596	0.0267
							440.594	0.00308	424.311	0.01122	398.152	0.02661
							440.814	0.00308	424.531	0.01121	398.709	0.02652
							441.005	0.00308	424.751	0.0112	399.265	0.02643
							441.034	0.00308	424.865	0.0112	399.822	0.02634
							441.254	0.00309	424.971	0.0112	400.378	0.02625
							441.474	0.00309	425.191	0.01119	400.935	0.02616
							441.561	0.00309	425.411	0.01119	401.491	0.02607
							441.694	0.00309	425.422	0.01119	402.048	0.02598
							441.914	0.00309	425.631	0.01118	402.604	0.02589
							442.118	0.0031	425.851	0.01118	403.161	0.02581
							442.134	0.0031	425.978	0.01117	403.717	0.02572
							442.354	0.0031	426.071	0.01117	404.274	0.02564
							442.574	0.0031	426.291	0.01116	404.831	0.02556
							442.674	0.0031	426.511	0.01116	405.387	0.02547
							442.794	0.00311	426.535	0.01116	405.944	0.02539
							443.014	0.00311	426.731	0.01115	406.5	0.02531
							443.231	0.00311	426.951	0.01115	407.057	0.02523
							443.234	0.00311	427.091	0.01115	407.613	0.02515
							443.455	0.00311	427.171	0.01115	408.17	0.02508
							443.675	0.00311	427.391	0.01114	408.726	0.025
							443.787	0.00312	427.611	0.01114	409.283	0.02493
							443.895	0.00312	427.648	0.01114	409.839	0.02485
							444.115	0.00312	427.831	0.01113	410.396	0.02478
							444.335	0.00312	428.051	0.01113	410.952	0.02471
							444.344	0.00312	428.204	0.01112	411.509	0.02464
							444.555	0.00312	428.271	0.01112	412.065	0.02457
							444.775	0.00313	428.491	0.01112	412.622	0.0245
							444.9	0.00313	428.711	0.01112	413.178	0.02444
							444.995	0.00313	428.761	0.01111	413.735	0.02438
							445.215	0.00313	428.931	0.01111	414.291	0.02431
							445.435	0.00313	429.152	0.01111	414.848	0.02425
							445.457	0.00313	429.317	0.01111	415.404	0.02419
							445.655	0.00313	429.372	0.01111	415.729	0.02416
							445.875	0.00313	429.592	0.0111	415.949	0.02414
							446.013	0.00313	429.812	0.0111	415.961	0.02414
							446.095	0.00313	429.874	0.0111	416.169	0.02411
							446.315	0.00314	430.032	0.0111	416.389	0.02409
							446.535	0.00314	430.252	0.01109	416.517	0.02408
							446.57	0.00314	430.43	0.01109	416.609	0.02407
							446.755	0.00314	430.472	0.01109	416.829	0.02405
							446.975	0.00314	430.692	0.01109	417.049	0.02403
							447.126	0.00314	430.912	0.01108	417.074	0.02402
							447.195	0.00314	430.987	0.01108	417.269	0.02401
							447.415	0.00314	431.132	0.01108	417.489	0.02398
							447.635	0.00314	431.352	0.01108	417.631	0.02397
							447.683	0.00314	431.544	0.01108	417.709	0.02396
							447.855	0.00314	431.572	0.01108	417.929	0.02394
							448.075	0.00314	431.792	0.01108	418.149	0.02392
							448.239	0.00314	432.012	0.01107	418.187	0.02392
							448.296	0.00314	432.1	0.01107	418.369	0.0239
							448.516	0.00314	432.232	0.01107	418.589	0.02388
							448.736	0.00314	432.452	0.01107	418.744	0.02387
							448.796	0.00314	432.657	0.01107	418.809	0.02386
							448.956	0.00314	432.672	0.01107	419.029	0.02384
							449.176	0.00314	432.892	0.01107	419.249	0.02383
							449.352	0.00314	433.112	0.01107	419.3	0.02382
							449.396	0.00314	433.213	0.01107	419.469	0.02381
							449.616	0.00314	433.332	0.01107	419.69	0.02379
							449.836	0.00314	433.552	0.01106	419.857	0.02377
							449.909	0.00314	433.77	0.01106	419.91	0.02377
							450.056	0.00314	433.772	0.01106	420.13	0.02375
							450.276	0.00314	433.993	0.01106	420.35	0.02373
							450.465	0.00314	434.213	0.01106	420.413	0.02373
							450.496	0.00314	434.326	0.01106	420.57	0.02372
							450.716	0.00313	434.433	0.01106	420.79	0.0237
							450.936	0.00313	434.653	0.01106	420.97	0.02368
							451.022	0.00313	434.873	0.01106	421.526	0.02364
							451.156	0.00313	434.883	0.01106	422.083	0.0236
							451.376	0.00313	435.093	0.01106	422.639	0.02356
							451.578	0.00313	435.313	0.01106	423.196	0.02352
							451.596	0.00313	435.439	0.01106	423.752	0.02349
							451.816	0.00313	435.533	0.01106	424.309	0.02345
							452.036	0.00312	435.753	0.01106	424.865	0.02342
							452.135	0.00312	435.973	0.01106	425.422	0.02339
							452.256	0.00312	435.996	0.01106	425.978	0.02335
							452.476	0.00312	436.193	0.01106	426.535	0.02333
							452.691	0.00312	436.413	0.01106	427.091	0.0233
							452.696	0.00312	436.552	0.01106	427.648	0.02327
							452.916	0.00311	436.633	0.01106	428.204	0.02324
							453.137	0.00311	436.853	0.01106	428.761	0.02322
							453.248	0.00311	437.073	0.01106	429.317	0.0232
							453.357	0.00311	437.109	0.01106	429.874	0.02317
							453.577	0.00311	437.293	0.01106	430.43	0.02315
							453.797	0.0031	437.513	0.01107	430.987	0.02313
							453.804	0.0031	437.665	0.01107	431.544	0.02311
							454.017	0.0031	437.733	0.01107	432.1	0.02309
							454.237	0.0031	437.953	0.01107	432.657	0.02308
							454.361	0.00309	438.222	0.01107	433.213	0.02306
							454.457	0.00309	438.778	0.01107	433.77	0.02304
							454.677	0.00309	439.335	0.01108	434.326	0.02303
							454.897	0.00308	439.891	0.01108	434.883	0.02301
							454.918	0.00308	440.448	0.01109	435.439	0.023
							455.117	0.00308	441.005	0.01109	435.996	0.02298
							455.337	0.00308	441.561	0.0111	436.552	0.02297
							455.474	0.00307	442.118	0.0111	437.109	0.02295
							455.557	0.00307	442.674	0.01111	437.665	0.02294
							455.777	0.00307	443.231	0.01112	438.222	0.02293
							455.997	0.00306	443.787	0.01112	438.778	0.02291
							456.031	0.00306	444.344	0.01113	439.335	0.0229
							456.217	0.00306	444.9	0.01114	439.891	0.02288
							456.437	0.00305	445.457	0.01115	440.448	0.02287
							456.587	0.00305	446.013	0.01115	441.005	0.02286
							456.657	0.00304	446.57	0.01116	441.561	0.02284
							456.877	0.00304	447.126	0.01117	442.118	0.02283
							457.097	0.00303	447.683	0.01117	442.674	0.02281
							457.144	0.00303	448.239	0.01118	443.231	0.02279
							457.317	0.00303	448.796	0.01119	443.787	0.02278
							457.537	0.00302	449.352	0.01119	444.344	0.02276
							457.7	0.00302	449.909	0.0112	444.9	0.02274
							457.757	0.00301	450.465	0.01121	445.457	0.02272
							457.978	0.00301	450.936	0.01121	446.013	0.0227
							458.198	0.003	451.022	0.01121	446.57	0.02268
							458.257	0.003	451.156	0.01121	447.126	0.02265
							458.418	0.00299	451.376	0.01121	447.635	0.02263
							458.638	0.00299	451.578	0.01121	447.683	0.02263
							458.813	0.00298	451.596	0.01121	447.855	0.02262
							458.858	0.00298	451.816	0.01122	448.075	0.02261
							459.078	0.00297	452.036	0.01122	448.239	0.0226
							459.298	0.00296	452.135	0.01122	448.296	0.0226
							459.37	0.00296	452.256	0.01122	448.516	0.02259
							459.518	0.00296	452.476	0.01122	448.736	0.02257
							459.738	0.00295	452.691	0.01122	448.796	0.02257
							459.926	0.00294	452.696	0.01122	448.956	0.02256
							459.958	0.00294	452.916	0.01122	449.176	0.02255
							460.178	0.00293	453.137	0.01122	449.352	0.02254
							460.398	0.00292	453.248	0.01122	449.396	0.02254
							460.483	0.00292	453.357	0.01122	449.616	0.02253
							460.618	0.00291	453.577	0.01122	449.836	0.02251
							460.838	0.0029	453.797	0.01122	449.909	0.02251
							461.039	0.0029	453.804	0.01122	450.056	0.0225
							461.058	0.00289	454.017	0.01122	450.276	0.02249
							461.278	0.00288	454.237	0.01122	450.465	0.02247
							461.498	0.00287	454.361	0.01122	450.496	0.02247
							461.596	0.00287	454.457	0.01122	450.716	0.02246
							461.718	0.00286	454.677	0.01122	450.936	0.02244
							461.938	0.00285	454.897	0.01122	451.022	0.02244
							462.152	0.00284	454.918	0.01122	451.156	0.02243
							462.158	0.00284	455.117	0.01122	451.376	0.02241
							462.378	0.00283	455.337	0.01122	451.578	0.0224
							462.599	0.00282	455.474	0.01122	451.596	0.0224
							462.709	0.00282	455.557	0.01122	451.816	0.02238
							462.819	0.00281	455.777	0.01122	452.036	0.02237
							463.039	0.0028	455.997	0.01122	452.135	0.02236
							463.259	0.00279	456.031	0.01122	452.256	0.02235
							463.265	0.00279	456.217	0.01122	452.476	0.02233
							463.479	0.00278	456.437	0.01121	452.691	0.02232
							463.699	0.00276	456.587	0.01121	452.696	0.02232
							463.822	0.00276	456.657	0.01121	452.916	0.0223
							463.919	0.00275	456.877	0.01121	453.137	0.02228
							464.139	0.00274	457.097	0.01121	453.248	0.02227
							464.359	0.00272	457.144	0.01121	453.357	0.02226
							464.378	0.00272	457.317	0.0112	453.577	0.02224
							464.579	0.00271	457.537	0.0112	453.797	0.02222
							464.799	0.0027	457.7	0.0112	453.804	0.02222
							464.935	0.00269	457.757	0.0112	454.017	0.0222
							465.019	0.00268	457.978	0.0112	454.237	0.02218
							465.239	0.00267	458.198	0.01119	454.361	0.02217
							465.459	0.00266	458.257	0.01119	454.457	0.02216
							465.491	0.00265	458.418	0.01119	454.677	0.02214
							465.679	0.00264	458.638	0.01118	454.897	0.02212
							465.899	0.00263	458.813	0.01118	454.918	0.02212
							466.048	0.00262	458.858	0.01118	455.117	0.0221
							466.119	0.00261	459.078	0.01118	455.337	0.02208
							466.339	0.0026	459.298	0.01117	455.474	0.02206
							466.559	0.00258	459.37	0.01117	455.557	0.02205
							466.604	0.00258	459.518	0.01117	455.777	0.02203
							466.779	0.00257	459.738	0.01116	455.997	0.02201
							466.999	0.00255	459.926	0.01116	456.031	0.022
							467.161	0.00254	459.958	0.01115	456.217	0.02198
							467.219	0.00253	460.178	0.01115	456.437	0.02196
							467.44	0.00252	460.398	0.01114	456.587	0.02194
							467.66	0.0025	460.483	0.01114	456.657	0.02193
							467.717	0.00249	460.618	0.01114	456.877	0.02191
							467.88	0.00248	460.838	0.01113	457.097	0.02188
							468.1	0.00246	461.039	0.01112	457.144	0.02188
							468.274	0.00245	461.058	0.01112	457.317	0.02186
							468.32	0.00245	461.278	0.01112	457.537	0.02183
							468.54	0.00243	461.498	0.01111	457.7	0.02181
							468.76	0.00241	461.596	0.0111	457.757	0.0218
							468.83	0.0024	461.718	0.0111	457.978	0.02177
							468.98	0.00239	461.938	0.01109	458.198	0.02174
							469.2	0.00237	462.152	0.01108	458.257	0.02174
							469.387	0.00236	462.158	0.01108	458.418	0.02172
							469.42	0.00235	462.378	0.01107	458.638	0.02169
							469.64	0.00233	462.599	0.01107	458.813	0.02166
							469.86	0.00231	462.709	0.01106	458.858	0.02166
							469.943	0.00231	462.819	0.01106	459.078	0.02162
							470.08	0.00229	463.039	0.01105	459.298	0.02159
							470.3	0.00227	463.259	0.01104	459.37	0.02158
							470.5	0.00225	463.265	0.01104	459.518	0.02156
							470.52	0.00225	463.479	0.01103	459.738	0.02153
							470.74	0.00223	463.699	0.01102	459.926	0.0215
							470.96	0.00221	463.822	0.01101	459.958	0.0215
							471.057	0.0022	463.919	0.011	460.178	0.02146
							471.18	0.00219	464.139	0.01099	460.398	0.02143
							471.4	0.00217	464.359	0.01098	460.483	0.02142
							471.613	0.00215	464.378	0.01098	460.618	0.02139
							471.62	0.00214	464.579	0.01097	460.838	0.02136
							471.84	0.00212	464.799	0.01096	461.039	0.02133
							472.06	0.0021	464.935	0.01095	461.058	0.02132
							472.17	0.00209	465.019	0.01094	461.278	0.02129
							472.281	0.00208	465.239	0.01093	461.498	0.02125
							472.501	0.00205	465.459	0.01092	461.596	0.02123
							472.721	0.00203	465.491	0.01091	461.718	0.02121
							472.726	0.00203	465.679	0.0109	461.938	0.02117
							472.941	0.002	465.899	0.01089	462.152	0.02114
							473.161	0.00198	466.048	0.01088	462.158	0.02114
							473.283	0.00197	466.119	0.01087	462.378	0.0211
							473.381	0.00196	466.339	0.01086	462.599	0.02106
							473.601	0.00193	466.559	0.01084	462.709	0.02104
							473.821	0.0019	466.604	0.01084	462.819	0.02102
							473.839	0.0019	466.779	0.01083	463.039	0.02097
							474.041	0.00188	466.999	0.01081	463.259	0.02093
							474.261	0.00185	467.161	0.0108	463.265	0.02093
							474.396	0.00184	467.219	0.01079	463.479	0.02089
							474.481	0.00183	467.44	0.01078	463.699	0.02085
							474.701	0.0018	467.66	0.01076	463.822	0.02082
							474.921	0.00177	467.717	0.01075	463.919	0.0208
							474.952	0.00177	467.88	0.01074	464.139	0.02076
							475.141	0.00174	468.1	0.01072	464.359	0.02071
							475.361	0.00172	468.274	0.01071	464.378	0.02071
							475.509	0.0017	468.32	0.0107	464.579	0.02067
							475.581	0.00169	468.54	0.01069	464.799	0.02062
							475.801	0.00166	468.76	0.01067	464.935	0.02059
							476.021	0.00163	468.83	0.01066	465.019	0.02057
							476.065	0.00163	468.98	0.01065	465.239	0.02053
							476.241	0.0016	469.2	0.01063	465.459	0.02048
							476.461	0.00157	469.387	0.01061	465.491	0.02047
							476.622	0.00155	469.42	0.0106	465.679	0.02043
							476.681	0.00154	469.64	0.01058	465.899	0.02038
							476.901	0.00151	469.86	0.01056	466.048	0.02035
							477.122	0.00148	469.943	0.01055	466.119	0.02033
							477.178	0.00147	470.08	0.01054	466.339	0.02028
							477.342	0.00145	470.3	0.01052	466.559	0.02023
							477.562	0.00142	470.5	0.0105	466.604	0.02022
							477.735	0.00139	470.52	0.01049	466.779	0.02017
							477.782	0.00139	470.74	0.01047	466.999	0.02012
							478.002	0.00135	470.96	0.01045	467.161	0.02008
							478.222	0.00132	471.057	0.01044	467.219	0.02007
							478.291	0.00131	471.18	0.01042	467.44	0.02001
							478.442	0.00129	471.4	0.0104	467.66	0.01996
							478.662	0.00126	471.613	0.01037	467.717	0.01994
							478.848	0.00123	471.62	0.01037	467.88	0.0199
							478.882	0.00122	471.84	0.01035	468.1	0.01984
							479.102	0.00119	472.06	0.01032	468.274	0.0198
							479.322	0.00115	472.17	0.01031	468.32	0.01979
							479.404	0.00114	472.281	0.01029	468.54	0.01973
							479.542	0.00112	472.501	0.01027	468.76	0.01967
							479.762	0.00108	472.721	0.01024	468.83	0.01965
							479.961	0.00105	472.726	0.01024	468.98	0.01961
							479.982	0.00105	472.941	0.01021	469.2	0.01955
							480.202	0.00101	473.161	0.01018	469.387	0.0195
							480.422	0.000974579	473.283	0.01017	469.42	0.01949
							480.517	0.000958666	473.381	0.01015	469.64	0.01943
							480.642	0.000937711	473.601	0.01012	469.86	0.01937
							480.862	0.000900442	473.821	0.01009	469.943	0.01934
							481.074	0.000864211	473.839	0.01009	470.08	0.0193
							481.082	0.000862771	474.041	0.01006	470.3	0.01924
							481.302	0.000824695	474.261	0.01003	470.5	0.01918
							481.522	0.000786212	474.396	0.01001	470.52	0.01917
							481.63	0.000767168	474.481	0.01	470.74	0.01911
							481.743	0.000747321	474.701	0.00997	470.96	0.01904
							481.963	0.000708018	474.921	0.00994	471.057	0.01901
							482.183	0.000668302	474.952	0.00993	471.18	0.01898
							482.187	0.000667503	475.141	0.0099	471.4	0.01891
							482.403	0.000628171	475.361	0.00987	471.613	0.01884
							482.623	0.000587623	475.509	0.00985	471.62	0.01884
							482.743	0.000565183	475.581	0.00984	471.84	0.01877
							482.843	0.000546656	475.801	0.0098	472.06	0.0187
							483.063	0.000505267	476.021	0.00977	472.17	0.01867
							483.283	0.000463454	476.065	0.00976	472.281	0.01863
							483.3	0.000460173	476.241	0.00973	472.501	0.01856
							483.503	0.000421216	476.461	0.0097	472.721	0.01849
							483.723	0.00037855	476.622	0.00967	472.726	0.01849
							483.857	0.00035242	476.681	0.00966	472.941	0.01842
							483.943	0.000335454	476.901	0.00963	473.161	0.01834
							484.163	0.000291927	477.122	0.00959	473.283	0.0183
							484.383	0.000247965	477.178	0.00958	473.381	0.01827
							484.413	0.00024193	477.342	0.00955	473.601	0.01819
							484.603	0.000203568	477.562	0.00951	473.821	0.01812
							484.823	0.000158732	477.735	0.00948	473.839	0.01811
							484.97	0.000128648	477.782	0.00947	474.041	0.01804
							485.043	0.000113456	478.002	0.00943	474.261	0.01796
							485.263	6.77382e-05	478.222	0.0094	474.396	0.01792
							485.483	2.15757e-05	478.291	0.00938	474.481	0.01789
							485.526	1.25211e-05	478.442	0.00936	474.701	0.01781
							485.703	-2.50333e-05	478.662	0.00931	474.921	0.01773
							485.923	-7.20908e-05	478.848	0.00928	474.952	0.01772
							486.083	-0.000106443	478.882	0.00927	475.141	0.01765
							486.143	-0.000119599	479.102	0.00923	475.361	0.01757
							486.363	-0.00016756	479.322	0.00919	475.509	0.01751
							486.584	-0.000215975	479.404	0.00917	475.581	0.01749
							486.639	-0.000228299	479.542	0.00915	475.801	0.0174
							486.804	-0.000264848	479.762	0.0091	476.021	0.01732
							487.024	-0.000314179	479.961	0.00907	476.065	0.0173
							487.196	-0.00035308	479.982	0.00906	476.241	0.01724
							487.244	-0.000363971	480.202	0.00902	476.461	0.01715
							487.464	-0.000414226	480.422	0.00897	476.622	0.01709
							487.684	-0.000464946	480.517	0.00895	476.681	0.01707
							487.752	-0.00048082	480.642	0.00893	476.901	0.01698
							487.904	-0.000516134	480.862	0.00888	477.122	0.01689
							488.124	-0.00056779	481.074	0.00884	477.178	0.01687
							488.309	-0.000611551	481.082	0.00884	477.342	0.01681
							488.344	-0.000619918	481.302	0.00879	477.562	0.01672
							488.564	-0.000672519	481.522	0.00874	477.735	0.01665
							488.784	-0.000725596	481.63	0.00872	477.782	0.01663
							488.865	-0.000745332	481.743	0.0087	478.002	0.01654
							489.004	-0.000779149	481.963	0.00865	478.222	0.01645
							489.224	-0.000833183	482.183	0.0086	478.291	0.01642
							489.422	-0.000882147	482.187	0.0086	478.442	0.01636
							489.444	-0.000887697	482.403	0.00855	478.662	0.01626
							489.664	-0.000942696	482.623	0.0085	478.848	0.01619
							489.884	-0.00099818	482.743	0.00848	478.882	0.01617
							489.978	-0.00102	482.843	0.00845	479.102	0.01608
							490.104	-0.00105	483.063	0.0084	479.322	0.01598
							490.324	-0.00111	483.283	0.00835	479.404	0.01595
							490.535	-0.00117	483.3	0.00835	479.542	0.01589
							490.544	-0.00117	483.503	0.0083	479.762	0.01579
							490.764	-0.00123	483.723	0.00825	479.961	0.01571
							490.984	-0.00128	483.857	0.00822	479.982	0.0157
							491.091	-0.00131	483.943	0.0082	480.202	0.0156
							491.204	-0.00134	484.163	0.00815	480.422	0.0155
							491.425	-0.0014	484.383	0.00809	480.517	0.01546
							491.645	-0.00146	484.413	0.00809	480.642	0.0154
							491.648	-0.00146	484.603	0.00804	480.862	0.0153
							491.865	-0.00152	484.823	0.00799	481.074	0.01521
							492.085	-0.00158	484.97	0.00795	481.082	0.0152
							492.204	-0.00161	485.043	0.00793	481.302	0.0151
							492.305	-0.00164	485.263	0.00788	481.522	0.015
							492.525	-0.0017	485.483	0.00782	481.63	0.01495
							492.745	-0.00176	485.526	0.00781	481.743	0.0149
							492.761	-0.00177	485.703	0.00777	481.963	0.0148
							492.965	-0.00183	485.923	0.00771	482.183	0.01469
							493.185	-0.00189	486.083	0.00767	482.187	0.01469
							493.317	-0.00193	486.143	0.00765	482.403	0.01459
							493.405	-0.00195	486.363	0.0076	482.623	0.01449
							493.625	-0.00202	486.584	0.00754	482.743	0.01443
							493.845	-0.00208	486.639	0.00752	482.843	0.01438
							493.874	-0.00209	486.804	0.00748	483.063	0.01427
							494.065	-0.00215	487.024	0.00742	483.283	0.01417
							494.285	-0.00221	487.196	0.00738	483.3	0.01416
							494.43	-0.00226	487.244	0.00736	483.503	0.01406
							494.505	-0.00228	487.464	0.0073	483.723	0.01395
							494.725	-0.00235	487.684	0.00725	483.857	0.01388
							494.945	-0.00241	487.752	0.00723	483.943	0.01384
							494.987	-0.00243	487.904	0.00719	484.163	0.01373
							495.165	-0.00248	488.124	0.00712	484.383	0.01362
							495.385	-0.00255	488.309	0.00707	484.413	0.01361
							495.543	-0.0026	488.344	0.00706	484.603	0.01351
							495.605	-0.00262	488.564	0.007	484.823	0.0134
							495.825	-0.00269	488.784	0.00694	484.97	0.01332
							496.045	-0.00276	488.865	0.00692	485.043	0.01329
							496.1	-0.00277	489.004	0.00688	485.263	0.01317
							496.266	-0.00283	489.224	0.00682	485.483	0.01306
							496.486	-0.0029	489.422	0.00676	485.526	0.01304
							496.657	-0.00295	489.444	0.00675	485.703	0.01295
							496.706	-0.00297	489.664	0.00669	485.923	0.01283
							496.926	-0.00304	489.884	0.00663	486.083	0.01275
							497.146	-0.00311	489.978	0.0066	486.143	0.01271
							497.213	-0.00314	490.104	0.00656	486.363	0.0126
							497.366	-0.00319	490.324	0.0065	486.584	0.01248
							497.586	-0.00326	490.535	0.00644	486.639	0.01245
							497.77	-0.00332	490.544	0.00643	486.804	0.01236
							497.806	-0.00334	490.764	0.00637	487.024	0.01225
							498.026	-0.00341	490.984	0.0063	487.196	0.01215
							498.246	-0.00349	491.091	0.00627	487.244	0.01213
							498.326	-0.00351	491.204	0.00624	487.464	0.01201
							498.466	-0.00356	491.425	0.00617	487.684	0.01189
							498.686	-0.00364	491.645	0.0061	487.752	0.01185
							498.883	-0.00371	491.648	0.0061	487.904	0.01177
							498.906	-0.00372	491.865	0.00604	488.124	0.01165
							499.126	-0.00379	492.085	0.00597	488.309	0.01154
							499.346	-0.00387	492.204	0.00593	488.344	0.01152
							499.439	-0.00391	492.305	0.0059	488.564	0.0114
							499.566	-0.00395	492.525	0.00584	488.784	0.01128
							499.786	-0.00403	492.745	0.00577	488.865	0.01123
							499.996	-0.00411	492.761	0.00576	489.004	0.01116
							500.006	-0.00411	492.965	0.0057	489.224	0.01103
							500.226	-0.00419	493.185	0.00563	489.422	0.01092
							500.446	-0.00427	493.317	0.00559	489.444	0.01091
							500.552	-0.00431	493.405	0.00556	489.664	0.01078
							500.666	-0.00435	493.625	0.00549	489.884	0.01066
							500.887	-0.00444	493.845	0.00542	489.978	0.0106
							501.107	-0.00452	493.874	0.00541	490.104	0.01053
							501.109	-0.00452	494.065	0.00535	490.324	0.0104
							501.327	-0.0046	494.285	0.00528	490.535	0.01028
							501.547	-0.00469	494.43	0.00523	490.544	0.01027
							501.665	-0.00473	494.505	0.00521	490.764	0.01015
							501.767	-0.00477	494.725	0.00514	490.984	0.01002
							501.987	-0.00486	494.945	0.00507	491.091	0.00996
							502.207	-0.00494	494.987	0.00505	491.204	0.00989
							502.222	-0.00495	495.165	0.00499	491.425	0.00976
							502.427	-0.00503	495.385	0.00492	491.645	0.00963
							502.647	-0.00512	495.543	0.00487	491.648	0.00963
							502.778	-0.00517	495.605	0.00485	491.865	0.0095
							502.867	-0.0052	495.825	0.00478	492.085	0.00937
							503.087	-0.00529	496.045	0.0047	492.204	0.0093
							503.307	-0.00538	496.1	0.00469	492.305	0.00924
							503.335	-0.00539	496.266	0.00463	492.525	0.0091
							503.527	-0.00547	496.486	0.00456	492.745	0.00897
							503.747	-0.00556	496.657	0.0045	492.761	0.00896
							503.891	-0.00562	496.706	0.00448	492.965	0.00884
							503.967	-0.00565	496.926	0.00441	493.185	0.0087
							504.187	-0.00574	497.146	0.00434	493.317	0.00862
							504.407	-0.00583	497.213	0.00431	493.405	0.00857
							504.448	-0.00585	497.366	0.00426	493.625	0.00844
							504.627	-0.00593	497.586	0.00419	493.845	0.0083
							504.847	-0.00602	497.77	0.00412	493.874	0.00828
							505.004	-0.00609	497.806	0.00411	494.065	0.00817
							505.067	-0.00611	498.026	0.00404	494.285	0.00803
							505.287	-0.00621	498.246	0.00396	494.43	0.00794
							505.507	-0.0063	498.326	0.00393	494.505	0.00789
							505.561	-0.00632	498.466	0.00389	494.725	0.00776
							505.728	-0.0064	498.686	0.00381	494.945	0.00762
							505.948	-0.00649	498.883	0.00374	494.987	0.00759
							506.117	-0.00657	498.906	0.00373	495.165	0.00748
							506.168	-0.00659	499.126	0.00366	495.385	0.00734
							506.388	-0.00669	499.346	0.00358	495.543	0.00724
							506.608	-0.00679	499.439	0.00355	495.605	0.00721
							506.674	-0.00682	499.566	0.0035	495.825	0.00707
							506.828	-0.00688	499.786	0.00343	496.045	0.00693
							507.048	-0.00698	499.996	0.00335	496.1	0.00689
							507.231	-0.00707	500.006	0.00335	496.266	0.00679
							507.268	-0.00708	500.226	0.00327	496.486	0.00665
							507.488	-0.00718	500.446	0.0032	496.657	0.00654
							507.708	-0.00729	500.552	0.00316	496.706	0.00651
							507.787	-0.00732	500.666	0.00312	496.926	0.00637
							507.928	-0.00739	500.887	0.00304	497.146	0.00623
							508.148	-0.00749	501.107	0.00296	497.213	0.00618
							508.344	-0.00758	501.109	0.00296	497.366	0.00609
							508.368	-0.00759	501.327	0.00288	497.586	0.00594
							508.588	-0.0077	501.547	0.00281	497.77	0.00582
							508.808	-0.0078	501.665	0.00276	497.806	0.0058
							508.9	-0.00785	501.767	0.00273	498.026	0.00566
							509.028	-0.00791	501.987	0.00265	498.246	0.00552
							509.248	-0.00801	502.207	0.00257	498.326	0.00546
							509.457	-0.00811	502.222	0.00256	498.466	0.00537
							509.468	-0.00812	502.427	0.00249	498.686	0.00523
							509.688	-0.00823	502.647	0.00241	498.883	0.0051
							509.908	-0.00833	502.778	0.00236	498.906	0.00509
							510.013	-0.00839	502.867	0.00233	499.126	0.00494
							510.128	-0.00844	503.087	0.00225	499.346	0.0048
							510.348	-0.00855	503.307	0.00217	499.439	0.00474
							510.569	-0.00866	503.335	0.00216	499.566	0.00465
							510.57	-0.00866	503.527	0.00209	499.786	0.00451
							510.789	-0.00877	503.747	0.00202	499.996	0.00437
							511.009	-0.00888	503.891	0.00196	500.006	0.00436
							511.126	-0.00894	503.967	0.00194	500.226	0.00422
							511.229	-0.00899	504.187	0.00186	500.446	0.00407
							511.449	-0.00911	504.448	0.00176	500.552	0.004
							511.669	-0.00922	505.004	0.00156	500.666	0.00393
							511.683	-0.00923	505.561	0.00136	501.109	0.00363
							511.889	-0.00933	506.117	0.00115	501.665	0.00326
							512.109	-0.00945	506.674	0.000948636	502.222	0.00289
							512.239	-0.00952	507.231	0.000744683	502.778	0.00252
							512.329	-0.00956	507.787	0.00054053	503.335	0.00214
							512.549	-0.00968	508.344	0.000336247	503.891	0.00177
							512.769	-0.00979	508.9	0.000131906	504.448	0.00139
							512.796	-0.00981	509.457	-7.24251e-05	505.004	0.00101
							512.989	-0.00991	510.013	-0.000276716	505.561	0.000634397
							513.209	-0.01003	510.57	-0.000480828	506.117	0.000256077
							513.352	-0.01011	511.126	-0.000684731	506.674	-0.000122698
							513.429	-0.01015	511.683	-0.000888364	507.231	-0.000501677
							513.649	-0.01027	512.239	-0.00109	507.787	-0.00088081
							513.869	-0.01039	512.796	-0.00129	508.344	-0.00126
							513.909	-0.01041	513.352	-0.0015	508.9	-0.00164
							514.089	-0.01051	513.909	-0.0017	509.457	-0.00202
							514.309	-0.01063	514.309	-0.00184	510.013	-0.0024
							514.465	-0.01071	514.465	-0.0019	510.57	-0.00277
							514.529	-0.01075	514.529	-0.00192	511.126	-0.00315
							514.749	-0.01087	514.749	-0.002	511.683	-0.00353
							514.969	-0.01099	514.969	-0.00208	512.239	-0.00391
							515.022	-0.01102	515.022	-0.0021	512.796	-0.00428
							515.189	-0.01112	515.189	-0.00216	513.352	-0.00466
							515.41	-0.01124	515.41	-0.00224	513.909	-0.00503
							515.578	-0.01134	515.578	-0.0023	514.465	-0.0054
							515.63	-0.01137	515.63	-0.00232	515.022	-0.00577
							515.85	-0.01149	515.85	-0.0024	515.578	-0.00614
							516.07	-0.01162	516.07	-0.00248	516.07	-0.00647
							516.135	-0.01166	516.135	-0.0025	516.135	-0.00651
							516.29	-0.01175	516.29	-0.00256	516.29	-0.00661
							516.51	-0.01188	516.51	-0.00263	516.51	-0.00676
							516.691	-0.01198	516.691	-0.0027	516.691	-0.00688
							516.73	-0.01201	516.73	-0.00271	516.73	-0.0069
							516.95	-0.01213	516.95	-0.00279	516.95	-0.00705
							517.17	-0.01226	517.17	-0.00287	517.17	-0.00719
							517.248	-0.01231	517.248	-0.0029	517.248	-0.00724
							517.39	-0.0124	517.39	-0.00295	517.39	-0.00733
							517.61	-0.01253	517.61	-0.00303	517.61	-0.00748
							517.804	-0.01264	517.804	-0.00309	517.804	-0.00761
							517.83	-0.01266	517.83	-0.0031	517.83	-0.00762
							518.05	-0.01279	518.05	-0.00318	518.05	-0.00776
							518.27	-0.01293	518.27	-0.00326	518.27	-0.00791
							518.361	-0.01298	518.361	-0.00329	518.361	-0.00797
							518.49	-0.01306	518.49	-0.00334	518.49	-0.00805
							518.71	-0.0132	518.71	-0.00341	518.71	-0.00819
							518.917	-0.01332	518.917	-0.00349	518.917	-0.00833
							518.93	-0.01333	518.93	-0.00349	518.93	-0.00833
							519.15	-0.01347	519.15	-0.00357	519.15	-0.00848
							519.37	-0.0136	519.37	-0.00364	519.37	-0.00862
							519.474	-0.01367	519.474	-0.00368	519.474	-0.00868
							519.59	-0.01374	519.59	-0.00372	519.59	-0.00876
							519.81	-0.01388	519.81	-0.0038	519.81	-0.0089
							520.03	-0.01402	520.03	-0.00387	520.03	-0.00904
