# Supplementary material for: Direct time-resolved observation of surface-bound carbon dioxide radical anions on metallic nanocatalysts
Source: Nat Commun. 2023 Nov 6;14:7116. doi: 10.1038/s41467-023-42936-6 (PMC10628153; doi:10.1038/s41467-023-42936-6)
Supplement: Supplementary file 4 — Source Data [file 41467_2023_42936_MOESM4_ESM.zip › Source Data/Figure 5/Figure 5b.xlsx]

## Sheet: Sheet1
Figure 5b
raw data							fitting data
-22.6153	-0.000579	-22.6353	-0.000774	-16.1853	3.7e-05		1.6584	0.01503	2.4588	0.02425	1.0581	-0.03235		-22.1818	7.33347e-05	-22.2018	-0.000653535	-16.1853	3.69994e-05
-22.3985	-0.000358	-22.4185	0.000621	-15.9685	0.000668		1.73333	0.01487	2.53516	0.02366	1.14222	-0.02866		-21.9652	6.88957e-05	-21.9852	-0.000653535	-16.1709	3.69994e-05
-22.1818	-0.000574	-22.2018	0.00183	-15.7518	-0.000421		1.80826	0.01472	2.61152	0.0231	1.22634	-0.02528		-21.7487	6.43301e-05	-21.7687	-0.000653535	-16.1565	3.69993e-05
-21.9652	-0.00142	-21.9852	0.00197	-15.5352	0.000568		1.88319	0.01456	2.68788	0.02256	1.31045	-0.02219		-21.5323	5.96342e-05	-21.5523	-0.000653535	-16.1422	3.69993e-05
-21.7487	-0.00231	-21.7687	0.00136	-15.3187	0.00376		1.95813	0.01441	2.76424	0.02204	1.39457	-0.01935		-21.316	5.48046e-05	-21.336	-0.000653535	-16.1278	3.69993e-05
-21.5323	-0.00163	-21.5523	0.000516	-15.1023	0.00228		2.03306	0.01426	2.84059	0.02154	1.47869	-0.01676		-21.0999	4.98396e-05	-21.1199	-0.000653535	-16.1134	3.69993e-05
-21.316	-0.0008	-21.336	0.000126	-14.886	0.00106		2.10799	0.01411	2.91695	0.02107	1.56281	-0.01438		-20.8839	4.47334e-05	-20.9039	-0.000653535	-16.099	3.69993e-05
-21.0999	-0.0005	-21.1199	-0.000321	-14.6699	0.000258		2.18292	0.01397	2.99331	0.02061	1.64693	-0.0122		-20.6679	3.94795e-05	-20.6879	-0.000653535	-16.0846	3.69993e-05
-20.8839	4.2e-05	-20.9039	-0.00111	-14.4539	0.00168		2.25785	0.01383	3.06967	0.02017	1.73104	-0.0102		-20.4521	3.40787e-05	-20.4721	-0.000653535	-16.0702	3.69993e-05
-20.6679	-0.000216	-20.6879	-0.00293	-14.2379	0.00228		2.33278	0.01369	3.14603	0.01975	1.7581	-0.00959		-20.2364	2.85244e-05	-20.2564	-0.000653535	-16.0559	3.69992e-05
-20.4521	-0.000458	-20.4721	-0.00171	-14.0221	-0.000868		2.40771	0.01355	3.22239	0.01935	1.7973	-0.00874		-20.0208	2.28123e-05	-20.0408	-0.000653535	-16.0415	3.69992e-05
-20.2364	0.00155	-20.2564	9.5e-05	-13.8064	-0.000626		2.48265	0.01341	3.29875	0.01896	1.81516	-0.00836		-19.8053	1.69381e-05	-19.8253	-0.000653535	-16.0271	3.69992e-05
-20.0208	0.00268	-20.0408	-0.00223	-13.5908	4.2e-05		2.55758	0.01328	3.37511	0.01859	1.8366	-0.00792		-19.5899	1.08972e-05	-19.6099	-0.000653535	-16.0127	3.69992e-05
-19.8053	0.00371	-19.8253	-0.00248	-13.3753	-0.00186		2.63251	0.01314	3.45146	0.01824	1.8758	-0.00713		-19.3747	4.68786e-06	-19.3947	-0.000653535	-15.9983	3.69992e-05
-19.5899	0.00198	-19.6099	-0.00103	-13.1599	-0.00364		2.70744	0.01301	3.52782	0.0179	1.89928	-0.00667		-19.1595	-1.70041e-06	-19.1795	-0.000653535	-15.984	3.69991e-05
-19.3747	-0.000458	-19.3947	5e-06	-12.9447	-0.00484		2.78237	0.01288	3.60418	0.01757	1.9151	-0.00637		-18.9444	-8.26969e-06	-18.9644	-0.000653535	-15.9696	3.69991e-05
-19.1595	-0.00164	-19.1795	-0.00211	-12.7295	-0.0032		2.8573	0.01275	3.68054	0.01726	1.9543	-0.00564		-18.7295	-1.50218e-05	-18.7495	-0.000653535	-15.9552	3.69991e-05
-18.9444	-0.00221	-18.9644	-0.00174	-12.5144	0.000411		2.93223	0.01263	3.7569	0.01697	1.9834	-0.00512		-18.5147	-2.1965e-05	-18.5347	-0.000653535	-15.9408	3.69991e-05
-18.7295	-0.0017	-18.7495	-0.0016	-12.2995	0.0012		3.00717	0.0125	3.83326	0.01668	1.9936	-0.00494		-18.2999	-2.91079e-05	-18.3199	-0.000653535	-15.9264	3.69991e-05
-18.5147	9.5e-05	-18.5347	-0.00101	-12.0847	-0.000337		3.0821	0.01238	3.90962	0.01641	2.0328	-0.00427		-18.0853	-3.64493e-05	-18.1053	-0.000653535	-15.912	3.6999e-05
-18.2999	0.000758	-18.3199	0.000542	-11.8699	-0.00193		3.15703	0.01226	3.98598	0.01615	2.06752	-0.0037		-17.8708	-4.39981e-05	-17.8908	-0.000653535	-15.8977	3.6999e-05
-18.0853	-0.000426	-18.1053	0.00113	-11.6553	-0.000495		3.23196	0.01214	4.06233	0.01591	2.0721	-0.00362		-17.6564	-5.17601e-05	-17.6764	-0.000653535	-15.8833	3.6999e-05
-17.8708	-7.9e-05	-17.8908	-8.9e-05	-11.4408	0.00232		3.30689	0.01203	4.13869	0.01567	2.1113	-0.003		-17.4421	-5.97412e-05	-17.4621	-0.000653535	-15.8689	3.6999e-05
-17.6564	0.000337	-17.6764	-0.000742	-11.2264	0.000384		3.38182	0.01191	4.21505	0.01544	2.1506	-0.0024		-17.2279	-6.79474e-05	-17.2479	-0.000653535	-15.8545	3.6999e-05
-17.4421	0.000816	-17.4621	0.000911	-11.0121	-0.00176		3.45675	0.0118	4.29141	0.01523	2.15164	-0.00238		-17.0138	-7.6385e-05	-17.0338	-0.000653535	-15.8401	3.69989e-05
-17.2279	-0.000221	-17.2479	0.000911	-10.7979	-4.2e-05		3.53169	0.01168	4.36777	0.01503	2.1898	-0.00182		-16.7998	-8.50603e-05	-16.8198	-0.000653535	-15.8257	3.69989e-05
-17.0138	-0.00109	-17.0338	-0.000847	-10.5838	0.00247		3.60662	0.01157	4.44413	0.01483	2.2291	-0.00126		-16.6107	-9.29335e-05	-16.6059	-0.000653535	-15.8114	3.69989e-05
-16.7998	-0.000884	-16.8198	-0.000726	-10.3698	0.00213		3.68155	0.01146	4.52049	0.01465	2.23575	-0.00117		-16.589	-9.38486e-05	-16.3922	-0.000653535	-15.797	3.69989e-05
-16.5859	-5e-06	-16.6059	-0.000295	-10.1559	-0.000153		3.75648	0.01136	4.59685	0.01447	2.2683	-0.000729811		-16.5859	-9.39801e-05	-16.1785	-0.000653535	-15.7826	3.69989e-05
-16.3722	0.000395	-16.3922	-5.8e-05	-9.9422	-0.00116		3.83141	0.01125	4.6732	0.0143	2.3076	-0.000213748		-16.5673	-9.47663e-05	-16.007	-0.000653535	-15.7682	3.69988e-05
-16.1585	0.00161	-16.1785	-0.00163	-9.7285	-0.000963		3.90634	0.01115	4.74956	0.01414	2.31987	-5.6539e-05		-16.5457	-9.56866e-05	-15.9852	-0.000653535	-15.7538	3.69988e-05
-15.945	0.000926	-15.965	-0.00338	-9.515	0.000937		3.98127	0.01104	4.82592	0.01399	2.3468	0.000282048		-16.524	-9.66096e-05	-15.965	-0.000653535	-15.7395	3.69988e-05
-15.7315	-0.000521	-15.7515	-0.00141	-9.3015	-0.000879		4.05621	0.01094	4.90228	0.01385	2.3861	0.000760904		-16.5023	-9.75353e-05	-15.9635	-0.000653535	-15.7251	3.69988e-05
-15.5182	-0.000642	-15.5382	0.000284	-9.0882	-0.00164		4.13114	0.01084	4.97864	0.01371	2.40399	0.000973058		-16.4806	-9.84636e-05	-15.9418	-0.000653535	-15.7107	3.69987e-05
-15.3049	-0.000311	-15.3249	-0.00106	-8.8749	-0.00193		4.20607	0.01074	5.055	0.01358	2.4254	0.00122		-16.459	-9.93945e-05	-15.92	-0.000653535	-15.6963	3.69987e-05
-15.0918	0.000384	-15.1118	0.000716	-8.6618	-0.0026		4.281	0.01065	5.13136	0.01346	2.4646	0.00167		-16.4373	-0.000100328	-15.8983	-0.000653535	-15.6819	3.69987e-05
-14.8787	0.000132	-14.8987	0.000805	-8.4487	-0.00485		4.35593	0.01055	5.20772	0.01334	2.48811	0.00192		-16.4156	-0.000101264	-15.8766	-0.000653535	-15.6676	3.69987e-05
-14.6658	0.000732	-14.6858	-0.000268	-8.2358	-0.00536		4.43086	0.01045	5.28407	0.01323	2.5039	0.00209		-16.3939	-0.000102203	-15.8548	-0.000653535	-15.6532	3.69986e-05
-14.453	-0.000132	-14.473	0.000268	-8.023	-0.00543		4.50579	0.01036	5.36043	0.01313	2.5431	0.00251		-16.3722	-0.000103145	-15.8331	-0.000653535	-15.6388	3.69986e-05
-14.2403	0.000326	-14.2603	-0.000326	-7.8103	-0.0057		4.58073	0.01027	5.43679	0.01303	2.57223	0.0028		-16.3722	-0.000103147	-15.8113	-0.000653535	-15.6244	3.69986e-05
-14.0276	0.000268	-14.0476	0.00155	-7.5976	-0.00875		4.65566	0.01018	5.51315	0.01294	2.5824	0.00291		-16.3506	-0.000104089	-15.7896	-0.000653535	-15.61	3.69985e-05
-13.8151	6.3e-05	-13.8351	0.00264	-7.3851	-0.00566		4.73059	0.01009	5.58951	0.01285	2.6216	0.00329		-16.3289	-0.000105037	-15.7679	-0.000653535	-15.5956	3.69985e-05
-13.6027	0.000158	-13.6227	0.00127	-7.1727	-0.00308		4.80552	0.01	5.66587	0.01277	2.65634	0.00362		-16.3072	-0.000105986	-15.7515	-0.000653535	-15.5813	3.69985e-05
-13.3904	-0.000847	-13.4104	1.6e-05	-6.9604	0.00132		4.88045	0.00991	5.74223	0.0127	2.6609	0.00366		-16.2855	-0.000106939	-15.7461	-0.000653535	-15.5669	3.69985e-05
-13.1782	0.000195	-13.1982	-0.000653	-6.7482	0.00271		4.95538	0.00983	5.81859	0.01262	2.7002	0.00402		-16.2639	-0.000107894	-15.7244	-0.000653535	-15.5525	3.69984e-05
-12.9661	0.000263	-12.9861	-0.000111	-6.5361	0.00355		5.03031	0.00974	5.89494	0.01256	2.7394	0.00436		-16.2422	-0.000108852	-15.7027	-0.000653535	-15.5381	3.69984e-05
-12.7541	0.00106	-12.7741	-0.0002	-6.3241	0.000384		5.10525	0.00966	5.9713	0.01249	2.74046	0.00437		-16.2205	-0.000109813	-15.6809	-0.000653535	-15.5237	3.69984e-05
-12.5422	0.00257	-12.5622	-0.000684	-6.1122	-0.00395		5.18018	0.00958	6.04766	0.01244	2.7787	0.0047		-16.1988	-0.000110776	-15.6592	-0.000653535	-15.5093	3.69983e-05
-12.3304	0.00251	-12.3504	-0.000395	-5.9004	-0.0037		5.25511	0.0095	6.12402	0.01238	2.8179	0.00502		-16.1771	-0.000111742	-15.6375	-0.000653535	-15.495	3.69983e-05
-12.1187	-0.000611	-12.1387	-0.00113	-5.6887	-0.00307		5.33004	0.00942	6.20038	0.01233	2.82458	0.00507		-16.1585	-0.000112575	-15.6157	-0.000653535	-15.4806	3.69983e-05
-11.9071	-0.00218	-11.9271	-0.00137	-5.4771	-0.00321		5.40497	0.00934	6.27674	0.01228	2.8572	0.00533		-16.1555	-0.000112711	-15.594	-0.000653535	-15.4662	3.69982e-05
-11.6955	-0.0026	-11.7155	-0.000126	-5.2655	-0.00661		5.4799	0.00926	6.3531	0.01224	2.8965	0.00563		-16.1338	-0.000113683	-15.5723	-0.000653535	-15.4518	3.69982e-05
-11.4841	-0.00167	-11.5041	-0.00139	-5.0541	-0.00646		5.55483	0.00919	6.42946	0.0122	2.9087	0.00572		-16.1121	-0.000114658	-15.5505	-0.000653535	-15.4374	3.69982e-05
-11.2728	-0.000321	-11.2928	-0.00104	-4.8428	-0.00628		5.62977	0.00911	6.50581	0.01216	2.9357	0.00592		-16.0904	-0.000115635	-15.5382	-0.000653535	-15.423	3.69981e-05
-11.0616	-0.000363	-11.0816	-0.0011	-4.6316	-0.00578		5.7047	0.00904	6.58217	0.01213	2.975	0.0062		-16.0688	-0.000116615	-15.5288	-0.000653535	-15.4087	3.69981e-05
-10.8505	0.0001	-10.8705	1.1e-05	-4.4205	-0.00628		5.77963	0.00896	6.65853	0.0121	2.99282	0.00633		-16.0471	-0.000117598	-15.507	-0.000653535	-15.3943	3.69981e-05
-10.6395	0.000974	-10.6595	-7.9e-05	-4.2095	-0.00715		5.85456	0.00889	6.73489	0.01207	3.0143	0.00648		-16.0254	-0.000118584	-15.4853	-0.000653535	-15.3799	3.6998e-05
-10.4286	-0.000479	-10.4486	0.000247	-3.9986	-0.01041		5.92949	0.00882	6.81125	0.01205	3.0535	0.00674		-16.0037	-0.000119573	-15.4636	-0.000653535	-15.3655	3.6998e-05
-10.2178	-0.00149	-10.2378	-0.000142	-3.7878	-0.01128		6.00442	0.00875	6.88761	0.01202	3.07693	0.00689		-15.982	-0.000120564	-15.4418	-0.000653535	-15.3512	3.69979e-05
-10.0071	-0.00225	-10.0271	-0.000558	-3.5771	-0.00865		6.07935	0.00868	6.96397	0.012	3.0928	0.00699		-15.9604	-0.000121558	-15.4201	-0.000653535	-15.3368	3.69979e-05
-9.7965	-0.00329	-9.8165	-0.000958	-3.3665	-0.00775		6.15429	0.00861	7.04033	0.01198	3.1321	0.00724		-15.945	-0.000122265	-15.3984	-0.000653535	-15.3224	3.69979e-05
-9.586	-0.00206	-9.606	0.000421	-3.156	-0.01163		6.22922	0.00854	7.11668	0.01197	3.16105	0.00742		-15.9387	-0.000122556	-15.3766	-0.000653535	-15.308	3.69978e-05
-9.3756	-0.000532	-9.3956	0.00114	-2.9456	-0.01243		6.30415	0.00848	7.19304	0.01196	3.1714	0.00748		-15.917	-0.000123556	-15.3549	-0.000653535	-15.2936	3.69978e-05
-9.1653	0.00121	-9.1853	-0.00106	-2.9618	-0.01699		6.37908	0.00841	7.2694	0.01194	3.2106	0.00771		-15.8953	-0.000124559	-15.3331	-0.000653535	-15.2792	3.69977e-05
-8.955	-0.000126	-8.975	-0.00244	-2.9223	-0.01101		6.45401	0.00835	7.34576	0.01194	3.24517	0.00791		-15.8736	-0.000125564	-15.3249	-0.000653535	-15.2648	3.69977e-05
-8.7449	-0.000311	-8.7649	-0.000126	-2.8827	-0.00946		6.52894	0.00829	7.42212	0.01193	3.2499	0.00794		-15.852	-0.000126573	-15.3114	-0.000653535	-15.2505	3.69977e-05
-8.5349	0.000379	-8.5549	0.000537	-2.8432	-0.01001		6.60387	0.00822	7.49848	0.01192	3.2892	0.00815		-15.8303	-0.000127584	-15.2897	-0.000653535	-15.2361	3.69976e-05
-8.325	-0.000668	-8.345	-0.000905	-2.8037	-0.01015		6.67881	0.00816	7.57484	0.01192	3.3284	0.00836		-15.8086	-0.000128599	-15.2679	-0.000653535	-15.2217	3.69976e-05
-8.1151	-0.00257	-8.1351	-0.00137	-2.7643	-0.01215		6.75374	0.0081	7.6512	0.01192	3.32929	0.00837		-15.7869	-0.000129616	-15.2462	-0.000653535	-15.2073	3.69975e-05
-7.9054	-0.00205	-7.9254	-0.00107	-2.7248	-0.01082		6.82867	0.00804	7.72755	0.01191	3.3677	0.00857		-15.7653	-0.000130636	-15.2245	-0.000653535	-15.1929	3.69975e-05
-7.6958	-0.00134	-7.7158	-0.000153	-2.6853	-0.00764		6.9036	0.00798	7.80391	0.01191	3.407	0.00877		-15.7436	-0.00013166	-15.2027	-0.000653535	-15.1786	3.69974e-05
-7.4862	-0.00201	-7.5062	0.000416	-2.6458	-0.01011		6.97853	0.00792	7.88027	0.01192	3.41341	0.0088		-15.7315	-0.000132231	-15.181	-0.000653535	-15.1642	3.69974e-05
-7.2768	-0.00161	-7.2968	0.000321	-2.6063	-0.00954		7.05346	0.00787	7.95663	0.01192	3.4463	0.00896		-15.7219	-0.000132686	-15.1593	-0.000653535	-15.1498	3.69973e-05
-7.0674	-0.00215	-7.0874	-0.0002	-2.5669	-0.00771		7.12839	0.00781	8.03299	0.01192	3.4856	0.00915		-15.7002	-0.000133715	-15.1375	-0.000653535	-15.1354	3.69973e-05
-6.8581	-0.00257	-6.8781	-0.00158	-2.5274	-0.01174		7.20333	0.00775	8.10935	0.01193	3.49753	0.0092		-15.6786	-0.000134747	-15.1158	-0.000653535	-15.121	3.69972e-05
-6.649	-0.000495	-6.669	-0.00339	-2.4879	-0.01332		7.27826	0.0077	8.18571	0.01194	3.5248	0.00933		-15.6569	-0.000135782	-15.1118	-0.000653535	-15.1067	3.69972e-05
-6.4399	-0.00101	-6.4599	-0.00314	-2.4485	-0.0142		7.35319	0.00764	8.26207	0.01194	3.5641	0.00951		-15.6352	-0.000136819	-15.094	-0.000653535	-15.0923	3.69971e-05
-6.2309	-0.000689	-6.2509	-0.00426	-2.409	-0.01461		7.42812	0.00759	8.33842	0.01195	3.58164	0.00959		-15.6135	-0.00013786	-15.0723	-0.000653535	-15.0779	3.69971e-05
-6.0221	-0.000916	-6.0421	-0.00322	-2.3696	-0.00812		7.50305	0.00754	8.41478	0.01196	3.6034	0.00968		-15.5919	-0.000138904	-15.0506	-0.000653535	-15.0635	3.6997e-05
-5.9758	-0.00413	-5.9758	0.00146	-2.3301	-0.00958		7.57798	0.00748	8.49114	0.01197	3.6427	0.00985		-15.5702	-0.000139951	-15.0288	-0.000653535	-15.0491	3.6997e-05
-5.9363	-0.00254	-5.9363	0.00144	-2.2907	-0.01218		7.65291	0.00743	8.5675	0.01198	3.66576	0.00994		-15.5485	-0.000141001	-15.0071	-0.000653535	-15.0347	3.69969e-05
-5.8967	-0.00302	-5.8967	0.000289	-2.2513	-0.00942		7.72785	0.00738	8.64386	0.012	3.682	0.01001		-15.5268	-0.000142054	-14.9854	-0.000653535	-15.0204	3.69969e-05
-5.8572	0.000574	-5.8572	-0.00175	-2.2118	-0.0108		7.80278	0.00733	8.72022	0.01201	3.7213	0.01017		-15.5182	-0.000142473	-14.9636	-0.000653535	-15.006	3.69968e-05
-5.8177	0.00193	-5.8177	-0.00149	-2.1724	-0.01443		7.87771	0.00728	8.79658	0.01202	3.74988	0.01028		-15.5051	-0.00014311	-14.9419	-0.000653535	-14.9916	3.69968e-05
-5.7783	-0.00122	-5.7783	0.00308	-2.133	-0.01317		7.95264	0.00724	8.87294	0.01204	3.7606	0.01032		-15.4835	-0.000144169	-14.9202	-0.000653535	-14.9772	3.69967e-05
-5.7388	-0.005	-5.7388	0.00518	-2.0936	-0.01032		8.02757	0.00719	8.94929	0.01205	3.7999	0.01047		-15.4618	-0.000145231	-14.8987	-0.000653535	-14.9628	3.69966e-05
-5.6993	-0.00427	-5.6993	0.00268	-2.0542	-0.01078		8.1025	0.00714	9.02565	0.01207	3.834	0.0106		-15.4401	-0.000146296	-14.8984	-0.000653535	-14.9484	3.69966e-05
-5.6598	-0.00284	-5.6598	0.000789	-2.0147	-0.01534		8.17743	0.00709	9.10201	0.01208	3.8392	0.01062		-15.4184	-0.000147364	-14.8767	-0.000653535	-14.9341	3.69965e-05
-5.6203	-0.000505	-5.6203	-0.000711	-1.9753	-0.01621		8.25237	0.00705	9.17837	0.0121	3.8784	0.01076		-15.3968	-0.000148435	-14.855	-0.000653535	-14.9197	3.69965e-05
-5.5809	0.000868	-5.5809	-0.000142	-1.9359	-0.01812		8.3273	0.007	9.25473	0.01212	3.9177	0.0109		-15.3751	-0.000149509	-14.8332	-0.000653535	-14.9053	3.69964e-05
-5.5414	-0.00105	-5.5414	0.00196	-1.8965	-0.01707		8.40223	0.00696	9.33109	0.01213	3.91812	0.01091		-15.3534	-0.000150586	-14.8115	-0.000653535	-14.8909	3.69963e-05
-5.5019	-0.00134	-5.5019	-0.000463	-1.8571	-0.01669		8.47716	0.00691	9.40745	0.01215	3.957	0.01104		-15.3317	-0.000151666	-14.7897	-0.000653535	-14.8765	3.69963e-05
-5.4625	-0.000405	-5.4625	-0.000563	-1.8177	-0.01722		8.55209	0.00687	9.48381	0.01217	3.9963	0.01117		-15.31	-0.00015275	-14.768	-0.000653535	-14.8622	3.69962e-05
-5.423	0.0037	-5.423	-4.7e-05	-1.7783	-0.02167		8.62702	0.00683	9.56016	0.01219	4.00223	0.01119		-15.3049	-0.000153007	-14.7463	-0.000653535	-14.8478	3.69961e-05
-5.3836	0.00613	-5.3836	0.00148	-1.739	-0.02513		8.70195	0.00679	9.63652	0.01221	4.0356	0.0113		-15.2884	-0.000153836	-14.7245	-0.000653535	-14.8334	3.69961e-05
-5.3441	0.00465	-5.3441	0.00228	-1.6996	-0.03117		8.77689	0.00674	9.71288	0.01223	4.0749	0.01143		-15.2667	-0.000154926	-14.7028	-0.000653535	-14.819	3.6996e-05
-5.3047	-0.000495	-5.3047	0.000668	-1.6602	-0.03532		8.85182	0.0067	9.78924	0.01225	4.08635	0.01147		-15.245	-0.000156019	-14.6858	-0.000653535	-14.8046	3.69959e-05
-5.2653	-0.000489	-5.2653	-0.00166	-1.6208	-0.03186		8.92675	0.00666	9.8656	0.01226	4.1142	0.01155		-15.2233	-0.000157115	-14.6811	-0.000653535	-14.7903	3.69959e-05
-5.2258	0.000753	-5.2258	-0.000516	-1.5814	-0.03308		9.00168	0.00662	9.94196	0.01228	4.1536	0.01168		-15.2017	-0.000158214	-14.6593	-0.000653535	-14.7759	3.69958e-05
-5.1864	-0.000637	-5.1864	-0.00125	-1.5421	-0.03761		9.07661	0.00658	10.0183	0.0123	4.17047	0.01173		-15.18	-0.000159316	-14.6376	-0.000653535	-14.7615	3.69957e-05
-5.147	-0.00307	-5.147	3.7e-05	-1.5027	-0.03871		9.15154	0.00655	10.0947	0.01232	4.1929	0.0118		-15.1583	-0.000160421	-14.6159	-0.000653535	-14.7471	3.69956e-05
-5.1076	0.00102	-5.1076	-0.0022	-1.4633	-0.03303		9.22647	0.00651	10.171	0.01234	4.2322	0.01191		-15.1366	-0.00016153	-14.5941	-0.000653535	-14.7327	3.69956e-05
-5.0682	0.000884	-5.0682	-1.6e-05	-1.424	-0.03355		9.30141	0.00647	10.2474	0.01236	4.25459	0.01198		-15.1149	-0.000162642	-14.5724	-0.000653535	-14.7183	3.69955e-05
-5.0287	-0.00237	-5.0287	-0.00227	-1.3846	-0.03848		9.37634	0.00643	10.3238	0.01238	4.2715	0.01202		-15.0933	-0.000163756	-14.5506	-0.000653535	-14.704	3.69954e-05
-4.9893	-0.00234	-4.9893	-0.00403	-1.3453	-0.04228		9.45127	0.0064	10.4001	0.0124	4.3108	0.01214		-15.0918	-0.000163832	-14.5289	-0.000653535	-14.6896	3.69953e-05
-4.9499	-0.0001	-4.9499	-0.00125	-1.3059	-0.04512		9.5262	0.00636	10.4765	0.01242	4.33871	0.01221		-15.0716	-0.000164875	-14.5072	-0.000653535	-14.6752	3.69952e-05
-4.9105	-0.000532	-4.9105	0.00185	-1.2666	-0.04695		9.60113	0.00633	10.5528	0.01244	4.3501	0.01225		-15.0499	-0.000165996	-14.4854	-0.000653535	-14.6608	3.69952e-05
-4.8711	-0.00332	-4.8711	0.000358	-1.2272	-0.05086		9.67606	0.00629	10.6292	0.01247	4.3894	0.01235		-15.0282	-0.00016712	-14.473	-0.000653535	-14.6464	3.69951e-05
-4.8317	-0.00261	-4.8317	8.9e-05	-1.1879	-0.05258		9.75099	0.00626	10.7056	0.01249	4.42282	0.01244		-15.0066	-0.000168248	-14.4637	-0.000653535	-14.632	3.6995e-05
-4.7923	0.00218	-4.7923	-0.00211	-1.1485	-0.05332		9.82593	0.00622	10.7819	0.01251	4.4287	0.01246		-14.9849	-0.000169379	-14.442	-0.000653535	-14.6177	3.69949e-05
-4.753	0.00402	-4.753	-0.00441	-1.1092	-0.05506		9.90086	0.00619	10.8583	0.01253	4.4681	0.01256		-14.9632	-0.000170513	-14.4202	-0.000653535	-14.6033	3.69948e-05
-4.7136	0.000679	-4.7136	-0.0024	-1.0698	-0.05588		9.97579	0.00616	10.9346	0.01255	4.50694	0.01266		-14.9415	-0.000171651	-14.3985	-0.000653535	-14.5889	3.69947e-05
-4.6742	-0.00355	-4.6742	-0.00298	-1.0305	-0.05597		10.0507	0.00612	11.011	0.01257	4.5074	0.01266		-14.9199	-0.000172791	-14.3767	-0.000653535	-14.5745	3.69946e-05
-4.6348	-8.9e-05	-4.6348	-0.000953	-0.9912	-0.05792		10.1257	0.00609	11.0873	0.01259	4.5467	0.01276		-14.8982	-0.000173935	-14.355	-0.000653535	-14.5601	3.69945e-05
-4.5954	0.0016	-4.5954	-0.00325	-0.9519	-0.06588		10.2006	0.00606	11.1637	0.01261	4.586	0.01286		-14.8787	-0.000174966	-14.3333	-0.000653535	-14.5457	3.69944e-05
-4.5561	-0.000332	-4.5561	-0.0022	-0.9125	-0.07539		10.2755	0.00603	11.2401	0.01263	4.59106	0.01287		-14.8765	-0.000175083	-14.3116	-0.000653535	-14.5314	3.69943e-05
-4.5167	0.00226	-4.5167	0.0029	-0.8732	-0.08008		10.3505	0.006	11.3164	0.01265	4.6254	0.01295		-14.8548	-0.000176233	-14.2898	-0.000653535	-14.517	3.69942e-05
-4.4773	-0.00184	-4.4773	0.00417	-0.8339	-0.08893		10.4254	0.00597	11.3928	0.01267	4.6647	0.01305		-14.8331	-0.000177387	-14.2681	-0.000653535	-14.5026	3.69941e-05
-4.438	-0.0011	-4.438	0.00276	-0.7946	-0.0942		10.5003	0.00594	11.4691	0.01269	4.67518	0.01307		-14.8115	-0.000178544	-14.2603	-0.000653535	-14.4882	3.6994e-05
-4.3986	0.00151	-4.3986	0.000195	-0.7552	-0.09693		10.5752	0.00591	11.5455	0.01271	4.704	0.01314		-14.7898	-0.000179705	-14.2463	-0.000653535	-14.4738	3.69939e-05
-4.3593	0.000637	-4.3593	-1.6e-05	-0.7159	-0.09487		10.6502	0.00588	11.6219	0.01273	4.7433	0.01323		-14.7681	-0.000180868	-14.2246	-0.000653535	-14.4595	3.69938e-05
-4.3199	0.000795	-4.3199	-0.000589	-0.6766	-0.09839		10.7251	0.00585	11.6982	0.01275	4.7593	0.01327		-14.7464	-0.000182036	-14.2029	-0.000653535	-14.4451	3.69937e-05
-4.2806	-0.000342	-4.2806	-0.00372	-0.6373	-0.10818		10.8	0.00582	11.7746	0.01277	4.7827	0.01332		-14.7248	-0.000183206	-14.1811	-0.000653535	-14.4307	3.69936e-05
-4.2412	-0.00154	-4.2412	-0.00224	-0.598	-0.11954		10.875	0.00579	11.8509	0.01278	4.822	0.01341		-14.7031	-0.00018438	-14.1594	-0.000653535	-14.4163	3.69935e-05
-4.2019	-0.00511	-4.2019	0.00177	-0.5587	-0.12984		10.9499	0.00577	11.9273	0.0128	4.84342	0.01346		-14.6814	-0.000185557	-14.1377	-0.000653535	-14.4019	3.69934e-05
-4.1625	-0.00305	-4.1625	-0.000647	-0.5194	-0.1417		11.0248	0.00574	12.0036	0.01282	4.8614	0.0135		-14.6658	-0.000186406	-14.1159	-0.000653535	-14.3875	3.69933e-05
-4.1232	-0.00193	-4.1232	-0.00174	-0.4801	-0.15053		11.0998	0.00571	12.08	0.01284	4.9007	0.01358		-14.6597	-0.000186738	-14.0942	-0.000653535	-14.3732	3.69932e-05
-4.0838	-0.00231	-4.0838	-0.000532	-0.4408	-0.16451		11.1747	0.00569	12.1564	0.01286	4.92753	0.01364		-14.638	-0.000187922	-14.0724	-0.000653535	-14.3588	3.6993e-05
-4.0445	-0.00301	-4.0445	-0.000205	-0.4015	-0.189		11.2496	0.00566	12.2327	0.01288	4.94	0.01367		-14.6164	-0.000189109	-14.0507	-0.000653535	-14.3444	3.69929e-05
-4.0052	-0.00492	-4.0052	0.00153	-0.3622	-0.23677		11.3246	0.00563	12.3091	0.0129	4.9794	0.01375		-14.5947	-0.0001903	-14.0476	-0.000653535	-14.33	3.69928e-05
-3.9659	-0.00384	-3.9659	-0.00141	-0.3229	-0.32169		11.3995	0.00561	12.3854	0.01292	5.01165	0.01382		-14.573	-0.000191494	-14.029	-0.000653535	-14.3156	3.69927e-05
-3.9265	-0.00643	-3.9265	-0.00427	-0.2836	-0.4305		11.4744	0.00558	12.4618	0.01293	5.0187	0.01383		-14.5513	-0.000192691	-14.0072	-0.000653535	-14.3013	3.69925e-05
-3.8872	-0.00418	-3.8872	-0.00194	-0.2443	-0.5319		11.5494	0.00556	12.5382	0.01295	5.0581	0.01391		-14.5297	-0.000193892	-13.9855	-0.000653535	-14.2869	3.69924e-05
-3.8479	-0.00618	-3.8479	-0.000942	-0.205	-0.60887		11.6243	0.00554	12.6145	0.01297	5.09577	0.01399		-14.508	-0.000195097	-13.9638	-0.000653535	-14.2725	3.69923e-05
-3.8086	-0.00439	-3.8086	-0.00147	-0.1657	-0.65588		11.6992	0.00551	12.6909	0.01299	5.0974	0.01399		-14.4863	-0.000196305	-13.942	-0.000653535	-14.2581	3.69922e-05
-3.7692	-0.00566	-3.7692	0.000816	-0.1265	-0.68231		11.7741	0.00549	12.7672	0.013	5.1368	0.01407		-14.4646	-0.000197516	-13.9203	-0.000653535	-14.2437	3.6992e-05
-3.7299	-0.00648	-3.7299	-0.00169	-0.0872	-0.7004		11.8491	0.00547	12.8436	0.01302	5.1761	0.01415		-14.453	-0.000198167	-13.8986	-0.000653535	-14.2294	3.69919e-05
-3.6906	-0.00249	-3.6906	1.1e-05	-0.0479	-0.71311		11.924	0.00544	12.92	0.01304	5.17989	0.01416		-14.4429	-0.000198731	-13.8768	-0.000653535	-14.215	3.69917e-05
-3.6513	-0.00341	-3.6513	0.00139	-0.0086	-0.72077		11.9989	0.00542	12.9963	0.01305	5.2155	0.01422		-14.4213	-0.000199949	-13.8551	-0.000653535	-14.2006	3.69916e-05
-3.612	-0.00268	-3.612	-0.00174	0.0307	-0.72325		12.0739	0.0054	13.0727	0.01307	5.2548	0.0143		-14.3996	-0.000201171	-13.8351	-0.000653535	-14.1862	3.69915e-05
-3.5727	0.0006	-3.5727	-0.000721	0.0699	-0.71212		12.1488	0.00538	13.149	0.01309	5.26401	0.01432		-14.3779	-0.000202396	-13.8333	-0.000653535	-14.1718	3.69913e-05
-3.5334	-0.00325	-3.5334	-0.000863	0.1092	-0.69707		12.2237	0.00535	13.2254	0.0131	5.2942	0.01438		-14.3562	-0.000203625	-13.8116	-0.000653535	-14.1574	3.69912e-05
-3.4941	-0.00386	-3.4941	0.000626	0.1485	-0.67882		12.2987	0.00533	13.3017	0.01312	5.3336	0.01445		-14.3346	-0.000204858	-13.7899	-0.000653535	-14.1431	3.6991e-05
-3.4548	-0.00156	-3.4548	0.000742	0.1878	-0.6585		12.3736	0.00531	13.3781	0.01313	5.34812	0.01448		-14.3129	-0.000206094	-13.7681	-0.000653535	-14.1287	3.69909e-05
-3.4155	0.000163	-3.4155	-0.00141	0.227	-0.63122		12.4485	0.00529	13.4545	0.01315	5.3729	0.01452		-14.2912	-0.000207333	-13.7464	-0.000653535	-14.1143	3.69907e-05
-3.3762	0.00155	-3.3762	-0.00371	0.2663	-0.58965		12.5235	0.00527	13.5308	0.01317	5.4123	0.01459		-14.2695	-0.000208576	-13.7247	-0.000653535	-14.0999	3.69906e-05
-3.3369	-0.00191	-3.3369	-0.00419	0.3056	-0.52076		12.5984	0.00525	13.6072	0.01318	5.43224	0.01463		-14.2478	-0.000209822	-13.7029	-0.000653535	-14.0855	3.69904e-05
-3.2976	-0.000979	-3.2976	-0.00464	0.3449	-0.42221		12.6733	0.00523	13.6835	0.0132	5.4517	0.01467		-14.2403	-0.000210257	-13.6812	-0.000653535	-14.0711	3.69902e-05
-3.2583	-0.00777	-3.2583	-0.00425	0.3841	-0.30997		12.7483	0.00521	13.7599	0.01321	5.491	0.01474		-14.2262	-0.000211073	-13.6595	-0.000653535	-14.0568	3.69901e-05
-3.219	-0.00707	-3.219	-0.00223	0.4234	-0.21821		12.8232	0.00519	13.8363	0.01322	5.51636	0.01478		-14.2045	-0.000212326	-13.6377	-0.000653535	-14.0424	3.69899e-05
-3.1797	0	-3.1797	-0.000947	0.4627	-0.16787		12.8981	0.00517	13.9126	0.01324	5.5304	0.01481		-14.1828	-0.000213584	-13.6227	-0.000653535	-14.028	3.69897e-05
-3.1405	0.00564	-3.1405	-0.00386	0.5019	-0.13983		12.9731	0.00516	13.989	0.01325	5.5698	0.01488		-14.1611	-0.000214844	-13.616	-0.000653535	-14.0136	3.69895e-05
-3.1012	0.00184	-3.1012	-0.0055	0.5412	-0.12354		13.048	0.00514	14.0653	0.01327	5.60048	0.01493		-14.1395	-0.000216109	-13.5943	-0.000653535	-13.9992	3.69894e-05
-3.0619	-0.000868	-3.0619	-0.00405	0.5804	-0.10962		13.1229	0.00512	14.1417	0.01328	5.6092	0.01495		-14.1178	-0.000217377	-13.5725	-0.000653535	-13.9849	3.69892e-05
-3.0226	0.0014	-3.0226	-0.00382	0.6197	-0.0969		13.1978	0.0051	14.218	0.01329	5.6485	0.01501		-14.0961	-0.000218649	-13.5508	-0.000653535	-13.9705	3.6989e-05
-2.9833	-0.000295	-2.9833	-0.00165	0.659	-0.08545		13.2728	0.00508	14.2944	0.01331	5.6846	0.01507		-14.0744	-0.000219924	-13.529	-0.000653535	-13.9561	3.69888e-05
-2.9441	-0.00368	-2.9441	-0.00137	0.6982	-0.07343		13.3477	0.00507	14.3708	0.01332	5.6879	0.01508		-14.0527	-0.000221203	-13.5073	-0.000653535	-13.9417	3.69886e-05
-2.9048	-0.00603	-2.9048	-0.00267	0.7375	-0.07048		13.4226	0.00505	14.4471	0.01333	5.7273	0.01515		-14.0311	-0.000222486	-13.4856	-0.000653535	-13.9273	3.69884e-05
-2.8655	-0.00485	-2.8655	-0.000474	0.7767	-0.06664		13.4976	0.00503	14.5235	0.01335	5.7667	0.01521		-14.0276	-0.000222692	-13.4638	-0.000653535	-13.913	3.69882e-05
-2.8262	-0.00154	-2.8262	-0.00204	0.816	-0.06074		13.5725	0.00502	14.5998	0.01336	5.76871	0.01522		-14.0094	-0.000223772	-13.4421	-0.000653535	-13.8986	3.6988e-05
-2.787	-0.00523	-2.787	-0.00292	0.8553	-0.05609		13.6474	0.005	14.6762	0.01337	5.8061	0.01528		-13.9877	-0.000225063	-13.4204	-0.000653535	-13.8842	3.69878e-05
-2.7477	-0.00685	-2.7477	-0.00177	0.8945	-0.05021		13.7224	0.00498	14.7526	0.01338	5.8455	0.01534		-13.966	-0.000226356	-13.4104	-0.000653535	-13.8698	3.69876e-05
-2.7084	-0.00615	-2.7084	-0.00381	0.9338	-0.04785		13.7973	0.00497	14.8289	0.0134	5.85283	0.01536		-13.9444	-0.000227654	-13.3986	-0.000653535	-13.8554	3.69874e-05
-2.6691	-0.00339	-2.6691	-0.00345	0.973	-0.04646		13.8722	0.00495	14.9053	0.01341	5.8849	0.01541		-13.9227	-0.000228955	-13.3769	-0.000653535	-13.841	3.69872e-05
-2.6299	-0.00353	-2.6299	-0.00417	1.0123	-0.04366		13.9472	0.00494	14.9816	0.01342	5.9243	0.01547		-13.901	-0.00023026	-13.3552	-0.000653535	-13.8267	3.6987e-05
-2.5906	-0.00506	-2.5906	-0.00687	1.0515	-0.04053		14.0221	0.00492	15.058	0.01343	5.93695	0.01549		-13.8793	-0.000231569	-13.3334	-0.000653535	-13.8123	3.69868e-05
-2.5513	-0.00661	-2.5513	-0.00755	1.0908	-0.03473		14.097	0.0049	15.1343	0.01344	5.9637	0.01554		-13.8576	-0.000232881	-13.3117	-0.000653535	-13.7979	3.69865e-05
-2.5121	-0.00488	-2.5121	-0.00344	1.13	-0.03753		14.172	0.00489	15.2107	0.01345	6.0031	0.0156		-13.836	-0.000234197	-13.2899	-0.000653535	-13.7835	3.69863e-05
-2.4728	-0.0045	-2.4728	-3.2e-05	1.1693	-0.03769		14.2469	0.00488	15.2871	0.01347	6.02107	0.01563		-13.8151	-0.000235468	-13.2682	-0.000653535	-13.7691	3.69861e-05
-2.4336	-0.00442	-2.4336	0.00187	1.2086	-0.03672		14.3218	0.00486	15.3634	0.01348	6.0425	0.01566		-13.8143	-0.000235517	-13.2465	-0.000653535	-13.7547	3.69859e-05
-2.3943	-0.00183	-2.3943	-0.000653	1.2478	-0.02835		14.3967	0.00485	15.4398	0.01349	6.0819	0.01572		-13.7926	-0.000236841	-13.2247	-0.000653535	-13.7404	3.69856e-05
-2.355	-0.000642	-2.355	-0.00456	1.2871	-0.02338		14.4717	0.00483	15.5161	0.0135	6.10519	0.01576		-13.7709	-0.000238169	-13.203	-0.000653535	-13.726	3.69854e-05
-2.3158	-0.00234	-2.3158	-0.00402	1.3263	-0.02165		14.5466	0.00482	15.5925	0.01351	6.1213	0.01578		-13.7493	-0.0002395	-13.1982	-0.000653535	-13.7116	3.69851e-05
-2.2765	-0.00662	-2.2765	-0.0043	1.3656	-0.02793		14.6215	0.0048	15.6689	0.01352	6.1607	0.01585		-13.7276	-0.000240835	-13.1813	-0.000653535	-13.6972	3.69849e-05
-2.2373	-0.008	-2.2373	-0.0036	1.4048	-0.02957		14.6965	0.00479	15.7452	0.01353	6.18931	0.01589		-13.7059	-0.000242174	-13.1595	-0.000653535	-13.6828	3.69846e-05
-2.198	-0.00604	-2.198	-0.00396	1.4441	-0.02318		14.7714	0.00478	15.8216	0.01354	6.2001	0.01591		-13.6842	-0.000243517	-13.1378	-0.000653535	-13.6684	3.69844e-05
-2.1587	-0.00863	-2.1587	-0.00299	1.4833	-0.01767		14.8463	0.00476	15.8979	0.01355	6.2395	0.01597		-13.6625	-0.000244864	-13.116	-0.000653535	-13.6541	3.69841e-05
-2.1195	-0.00237	-2.1438	0.000658	1.5226	-0.01895		14.9213	0.00475	15.9743	0.01356	6.27342	0.01602		-13.6409	-0.000246214	-13.0943	-0.000653535	-13.6397	3.69838e-05
-2.0802	-0.00316	-2.1247	0.00132	1.5618	-0.02131		14.9962	0.00474	16.0507	0.01357	6.279	0.01603		-13.6192	-0.000247569	-13.0726	-0.000653535	-13.6253	3.69836e-05
-2.041	-0.00688	-2.1056	0.00311	1.6011	-0.02074		15.0711	0.00473	16.127	0.01358	6.3184	0.01609		-13.6027	-0.000248602	-13.0508	-0.000653535	-13.6109	3.69833e-05
-2.0017	-0.00629	-2.0864	0.00289	1.6403	-0.01988		15.1461	0.00471	16.2034	0.01359	6.35754	0.01614		-13.5975	-0.000248927	-13.0291	-0.000653535	-13.5965	3.6983e-05
-1.9625	-0.00529	-2.0673	-0.000779	1.6796	-0.01957		15.221	0.0047	16.2797	0.01359	6.3578	0.01614		-13.5758	-0.000250289	-13.0074	-0.000653535	-13.5822	3.69827e-05
-1.9232	-0.00731	-2.0482	-0.000126	1.7188	-0.01834		15.2959	0.00469	16.3561	0.0136	6.3972	0.0162		-13.5542	-0.000251655	-12.9861	-0.000653535	-13.5678	3.69824e-05
-1.8952	-0.00204	-2.029	8.9e-05	1.7581	-0.01427		15.3709	0.00468	16.4324	0.01361	6.4367	0.01626		-13.5325	-0.000253025	-12.9856	-0.000653535	-13.5534	3.69821e-05
-1.8761	-0.00126	-2.0099	-0.000932	1.7973	-0.01241		15.4458	0.00467	16.5088	0.01362	6.44166	0.01627		-13.5108	-0.000254399	-12.9639	-0.000653535	-13.539	3.69818e-05
-1.857	0.000163	-1.9908	0.000611	1.8366	-0.011		15.5207	0.00465	16.5852	0.01363	6.4761	0.01632		-13.4891	-0.000255777	-12.9422	-0.000653535	-13.5246	3.69815e-05
-1.8379	-0.00386	-1.9717	0.000584	1.8758	-0.0082		15.5956	0.00464	16.6615	0.01364	6.5155	0.01638		-13.4674	-0.000257159	-12.9204	-0.000653535	-13.5102	3.69812e-05
-1.8188	-0.0033	-1.9526	-0.00401	1.9151	-0.00433		15.6706	0.00463	16.7379	0.01364	6.52578	0.01639		-13.4458	-0.000258545	-12.8987	-0.000653535	-13.4959	3.69809e-05
-1.7997	0.000689	-1.9334	-0.00273	1.9543	-0.00586		15.7455	0.00462	16.8143	0.01365	6.555	0.01643		-13.4241	-0.000259934	-12.877	-0.000653535	-13.4815	3.69806e-05
-1.7806	0.00214	-1.9143	-0.000658	1.9936	-0.00352		15.8204	0.00461	16.8906	0.01366	6.5944	0.01649		-13.4024	-0.000261328	-12.8552	-0.000653535	-13.4671	3.69802e-05
-1.7615	0.0018	-1.8952	0.000295	2.0328	-0.00321		15.8954	0.0046	16.967	0.01367	6.6099	0.01651		-13.3904	-0.000262103	-12.8335	-0.000653535	-13.4527	3.69799e-05
-1.7424	-0.00112	-1.8761	0.000279	2.0721	-0.00595		15.9703	0.00459	17.0433	0.01368	6.6338	0.01655		-13.3807	-0.000262726	-12.8117	-0.000653535	-13.4383	3.69796e-05
-1.7233	-0.00704	-1.857	0.000763	2.1113	-0.00415		16.0452	0.00458	17.1197	0.01368	6.6733	0.0166		-13.3591	-0.000264128	-12.79	-0.000653535	-13.424	3.69792e-05
-1.7042	-0.00481	-1.8379	-0.000832	2.1506	-0.00338		16.1202	0.00457	17.196	0.01369	6.69401	0.01663		-13.3374	-0.000265533	-12.7741	-0.000653535	-13.4096	3.69789e-05
-1.6851	0.000584	-1.8188	-0.00234	2.1898	-0.00255		16.1951	0.00456	17.2724	0.0137	6.7127	0.01666		-13.3157	-0.000266943	-12.7683	-0.000653535	-13.3952	3.69785e-05
-1.666	-0.00283	-1.7997	-0.00169	2.2291	0.00156		16.27	0.00455	17.3488	0.0137	6.7522	0.01671		-13.294	-0.000268357	-12.7465	-0.000653535	-13.3808	3.69782e-05
-1.6469	-0.00365	-1.7806	0.000747	2.2683	0.00427		16.345	0.00454	17.4251	0.01371	6.77813	0.01675		-13.2724	-0.000269775	-12.7248	-0.000653535	-13.3664	3.69778e-05
-1.6278	-0.00701	-1.7615	0.000784	2.3076	0.00365		16.4199	0.00453	17.5015	0.01372	6.7916	0.01677		-13.2507	-0.000271197	-12.7031	-0.000653535	-13.3521	3.69774e-05
-1.6087	-0.00628	-1.7424	0.0037	2.3468	0.00306		16.4948	0.00452	17.5778	0.01372	6.8311	0.01683		-13.229	-0.000272623	-12.6813	-0.000653535	-13.3377	3.6977e-05
-1.5896	-0.00512	-1.7233	-0.00168	2.3861	0.00698		16.5697	0.00451	17.6542	0.01373	6.86225	0.01687		-13.2073	-0.000274053	-12.6596	-0.000653535	-13.3233	3.69767e-05
-1.5705	-0.00743	-1.7042	-0.00207	2.4254	0.00787		16.6447	0.0045	17.7306	0.01374	6.8705	0.01688		-13.1857	-0.000275487	-12.6379	-0.000653535	-13.3089	3.69763e-05
-1.5515	-0.01291	-1.6851	-0.00245	2.4646	0.00413		16.7196	0.00449	17.8069	0.01374	6.91	0.01693		-13.1782	-0.000275981	-12.6161	-0.000653535	-13.2945	3.69759e-05
-1.5324	-0.00258	-1.666	-0.00257	2.5039	0.00454		16.7946	0.00448	17.8833	0.01375	6.94637	0.01698		-13.164	-0.000276925	-12.5944	-0.000653535	-13.2801	3.69755e-05
-1.5133	0.00407	-1.6469	0.00256	2.5431	0.00213		16.8695	0.00447	17.9596	0.01376	6.9495	0.01699		-13.1423	-0.000278368	-12.5726	-0.000653535	-13.2658	3.69751e-05
-1.4942	0.000179	-1.6278	0.000795	2.5824	0.000563		16.9444	0.00446	18.036	0.01376	6.9889	0.01704		-13.1206	-0.000279814	-12.5622	-0.000653535	-13.2514	3.69746e-05
-1.4751	-0.00455	-1.6087	-0.00166	2.6216	-6.8e-05		17.0193	0.00446	18.1123	0.01377	7.0284	0.0171		-13.0989	-0.000281265	-12.5509	-0.000653535	-13.237	3.69742e-05
-1.456	-0.00626	-1.5896	0.00267	2.6609	-0.00105		17.0943	0.00445	18.1887	0.01377	7.03049	0.0171		-13.0773	-0.00028272	-12.5292	-0.000653535	-13.2226	3.69738e-05
-1.4369	-0.01058	-1.5705	0.0024	2.7002	0.00324		17.1692	0.00444	18.2651	0.01378	7.0679	0.01715		-13.0556	-0.000284179	-12.5074	-0.000653535	-13.2082	3.69733e-05
-1.4179	-0.00858	-1.5515	0.0016	2.7394	0.0088		17.2441	0.00443	18.3414	0.01378	7.1073	0.0172		-13.0339	-0.000285642	-12.4857	-0.000653535	-13.1938	3.69729e-05
-1.3988	-0.00788	-1.5324	-0.00214	2.7787	0.00711		17.3191	0.00442	18.4178	0.01379	7.1146	0.01721		-13.0122	-0.00028711	-12.464	-0.000653535	-13.1795	3.69724e-05
-1.3797	-0.000837	-1.5133	0.00212	2.8179	0.00906		17.394	0.00441	18.4941	0.01379	7.1468	0.01726		-12.9906	-0.000288581	-12.4422	-0.000653535	-13.1651	3.6972e-05
-1.3606	-0.000374	-1.4942	0.00665	2.8572	0.00891		17.4689	0.00441	18.5705	0.0138	7.1863	0.01731		-12.9689	-0.000290057	-12.4205	-0.000653535	-13.1507	3.69715e-05
-1.3415	-0.00124	-1.4751	0.000426	2.8965	0.00962		17.5439	0.0044	18.6469	0.01381	7.19872	0.01732		-12.9661	-0.000290246	-12.3988	-0.000653535	-13.1363	3.6971e-05
-1.3225	-0.00943	-1.456	0.000447	2.9357	0.00728		17.6188	0.00439	18.7232	0.01381	7.2258	0.01736		-12.9472	-0.000291537	-12.377	-0.000653535	-13.1219	3.69705e-05
-1.3034	-0.00823	-1.4369	-0.00165	2.975	0.00896		17.6937	0.00438	18.7996	0.01382	7.2652	0.01741		-12.9255	-0.000293022	-12.3553	-0.000653535	-13.1076	3.69701e-05
-1.2843	-0.00397	-1.4179	-0.00571	3.0143	0.01058		17.7687	0.00438	18.8759	0.01382	7.28284	0.01744		-12.9038	-0.00029451	-12.3504	-0.000653535	-13.0932	3.69696e-05
-1.2652	-0.00277	-1.3988	-0.00635	3.0535	0.0074		17.8436	0.00437	18.9523	0.01382	7.3047	0.01746		-12.8822	-0.000296003	-12.3336	-0.000653535	-13.0788	3.6969e-05
-1.2462	-0.01004	-1.3797	-0.00338	3.0928	0.0039		17.9185	0.00436	19.0286	0.01383	7.3442	0.01752		-12.8605	-0.0002975	-12.3118	-0.000653535	-13.0644	3.69685e-05
-1.2271	-0.01215	-1.3606	-0.000116	3.1321	0.00621		17.9934	0.00435	19.105	0.01383	7.36696	0.01755		-12.8388	-0.000299002	-12.2901	-0.000653535	-13.05	3.6968e-05
-1.208	-0.01223	-1.3415	-0.000758	3.1714	0.00887		18.0684	0.00435	19.1814	0.01384	7.3837	0.01757		-12.8171	-0.000300507	-12.2683	-0.000653535	-13.0357	3.69675e-05
-1.1889	-0.01132	-1.3225	0.0003	3.2106	0.00895		18.1433	0.00434	19.2577	0.01384	7.4232	0.01762		-12.7955	-0.000302017	-12.2466	-0.000653535	-13.0213	3.69669e-05
-1.1698	-0.01703	-1.3034	0.000216	3.2499	0.006		18.2183	0.00433	19.3341	0.01385	7.45108	0.01766		-12.7738	-0.000303532	-12.2249	-0.000653535	-13.0069	3.69664e-05
-1.1508	-0.01333	-1.2843	0.000153	3.2892	0.0031		18.2932	0.00433	19.4104	0.01385	7.4627	0.01767		-12.7541	-0.00030491	-12.2031	-0.000653535	-12.9925	3.69658e-05
-1.1317	-0.0095	-1.2652	-0.00264	3.3284	0.00512		18.3681	0.00432	19.4868	0.01386	7.5022	0.01772		-12.7521	-0.00030505	-12.1814	-0.000653535	-12.9781	3.69652e-05
-1.1126	-0.01033	-1.2462	-0.00355	3.3677	0.00795		18.443	0.00431	19.5632	0.01386	7.5352	0.01776		-12.7304	-0.000306573	-12.1597	-0.000653535	-12.9637	3.69647e-05
-1.0935	-0.00554	-1.2271	-0.00389	3.407	0.00595		18.518	0.00431	19.6395	0.01386	7.5417	0.01777		-12.7087	-0.000308101	-12.1387	-0.000653535	-12.9494	3.69641e-05
-1.0745	-0.00763	-1.208	-0.00653	3.4463	0.00443		18.5929	0.0043	19.7159	0.01387	7.5812	0.01782		-12.6871	-0.000309633	-12.1379	-0.000653535	-12.935	3.69635e-05
-1.0554	-0.01022	-1.1889	-0.01266	3.4856	0.00847		18.6678	0.00429	19.7922	0.01387	7.61931	0.01787		-12.6654	-0.000311169	-12.1162	-0.000653535	-12.9206	3.69629e-05
-1.0363	-0.01082	-1.1698	-0.01297	3.5248	0.00763		18.7428	0.00429	19.8686	0.01387	7.6207	0.01787		-12.6437	-0.000312709	-12.0945	-0.000653535	-12.9062	3.69622e-05
-1.0172	-0.01227	-1.1508	-0.01014	3.5641	0.0038		18.8177	0.00428	19.945	0.01388	7.6602	0.01792		-12.622	-0.000314254	-12.0727	-0.000653535	-12.8918	3.69616e-05
-0.9981	-0.01245	-1.1317	-0.00685	3.6034	-0.000468		18.8926	0.00427	20.0213	0.01388	7.6997	0.01797		-12.6004	-0.000315804	-12.051	-0.000653535	-12.8774	3.6961e-05
-0.9791	-0.01072	-1.1126	-0.00506	3.6427	-0.00132		18.9676	0.00427	20.0977	0.01389	7.70343	0.01798		-12.5787	-0.000317358	-12.0292	-0.000653535	-12.8631	3.69603e-05
-0.96	-0.01142	-1.0935	-0.01185	3.682	0.00393		19.0425	0.00426	20.174	0.01389	7.7393	0.01802		-12.557	-0.000318916	-12.0075	-0.000653535	-12.8487	3.69596e-05
-0.9409	-0.00937	-1.0745	-0.01622	3.7213	0.00923		19.1174	0.00426	20.2504	0.01389	7.7788	0.01807		-12.5422	-0.000319982	-11.9858	-0.000653535	-12.8343	3.6959e-05
-0.9218	-0.015	-1.0554	-0.01187	3.7606	0.01163		19.1924	0.00425	20.3268	0.0139	7.78755	0.01808		-12.5353	-0.000320479	-11.964	-0.000653535	-12.8199	3.69583e-05
-0.9027	-0.01483	-1.0363	-0.00744	3.7999	0.0098		19.2673	0.00425	20.4031	0.0139	7.8183	0.01812		-12.5137	-0.000322046	-11.9423	-0.000653535	-12.8055	3.69576e-05
-0.8836	-0.01505	-1.0172	-0.00421	3.8392	0.01877		19.3422	0.00424	20.4795	0.0139	7.8578	0.01817		-12.492	-0.000323618	-11.9271	-0.000653535	-12.7912	3.69569e-05
-0.8646	-0.01273	-0.9981	-0.00567	3.8784	0.01475		19.4171	0.00423	20.5558	0.01391	7.87167	0.01819		-12.4703	-0.000325194	-11.9206	-0.000653535	-12.7768	3.69562e-05
-0.8455	-0.02593	-0.9791	-0.00907	3.9177	0.00765		19.4921	0.00423	20.6322	0.01391	7.8973	0.01822		-12.4486	-0.000326775	-11.8988	-0.000653535	-12.7624	3.69554e-05
-0.8264	-0.02511	-0.96	-0.01195	3.957	0.00504		19.567	0.00422	20.7085	0.01391	7.9369	0.01827		-12.4269	-0.00032836	-11.8771	-0.000653535	-12.748	3.69547e-05
-0.8073	-0.02277	-0.9409	-0.01404	3.9963	0.00962		19.6419	0.00422	20.7849	0.01391	7.95579	0.01829		-12.4053	-0.00032995	-11.8553	-0.000653535	-12.7336	3.69539e-05
-0.7882	-0.01741	-0.9218	-0.0124	4.0356	0.00918		19.7169	0.00421	20.8613	0.01392	7.9764	0.01832		-12.3836	-0.000331544	-11.8336	-0.000653535	-12.7192	3.69532e-05
-0.7691	-0.01783	-0.9243	-0.00274	4.0749	0.00944		19.7918	0.00421	20.9376	0.01392	8.0159	0.01836		-12.3619	-0.000333143	-11.8119	-0.000653535	-12.7049	3.69524e-05
-0.75	-0.02358	-0.9145	-0.00494	4.1142	0.00992		19.8667	0.0042	21.014	0.01392	8.0399	0.01839		-12.3402	-0.000334747	-11.7901	-0.000653535	-12.6905	3.69516e-05
-0.731	-0.02712	-0.9048	-0.00585	4.1536	0.01334		19.9417	0.0042	21.0903	0.01393	8.0555	0.01841		-12.3304	-0.000335475	-11.7684	-0.000653535	-12.6761	3.69508e-05
-0.7119	-0.02806	-0.895	-0.00792	4.1929	0.00953		20.0166	0.00419	21.1667	0.01393	8.095	0.01846		-12.3186	-0.000336355	-11.7467	-0.000653535	-12.6617	3.695e-05
-0.6928	-0.02846	-0.8853	-0.01144	4.2322	0.00843		20.0915	0.00419	21.2431	0.01393	8.12402	0.0185		-12.2969	-0.000337968	-11.7249	-0.000653535	-12.6473	3.69491e-05
-0.6422	-0.01887	-0.8755	-0.00845	4.2715	0.00786		20.1665	0.00418	21.3194	0.01393	8.1346	0.01851		-12.2752	-0.000339585	-11.7155	-0.000653535	-12.6329	3.69483e-05
-0.6325	-0.01413	-0.8658	-0.00153	4.3108	0.01053		20.2414	0.00418	21.3958	0.01394	8.1741	0.01856		-12.2535	-0.000341207	-11.7032	-0.000653535	-12.6186	3.69474e-05
-0.6229	-0.0059	-0.856	-0.000258	4.3501	0.0115		20.3163	0.00417	21.4721	0.01394	8.20814	0.0186		-12.2318	-0.000342834	-11.6815	-0.000653535	-12.6042	3.69465e-05
-0.6132	-0.00665	-0.8463	-0.00103	4.3894	0.01583		20.3913	0.00417	21.5485	0.01394	8.2137	0.0186		-12.2102	-0.000344465	-11.6597	-0.000653535	-12.5898	3.69456e-05
-0.6035	-0.02103	-0.8365	-0.004	4.4287	0.01434		20.4662	0.00416	21.6248	0.01394	8.2532	0.01865		-12.1885	-0.000346101	-11.638	-0.000653535	-12.5754	3.69447e-05
-0.5938	-0.0222	-0.8268	-0.000321	4.4681	0.01225		20.5411	0.00416	21.7012	0.01395	8.29226	0.0187		-12.1668	-0.000347742	-11.6163	-0.000653535	-12.561	3.69438e-05
-0.5841	-0.01988	-0.8171	-0.00478	4.5074	0.01443		20.6161	0.00416	21.7776	0.01395	8.2928	0.0187		-12.1451	-0.000349387	-11.5945	-0.000653535	-12.5467	3.69429e-05
-0.5744	-0.02426	-0.8073	-0.00773	4.5467	0.02013		20.691	0.00415	21.8539	0.01395	8.3323	0.01874		-12.1235	-0.000351038	-11.5728	-0.000653535	-12.5323	3.69419e-05
-0.5647	-0.02777	-0.7976	-0.00971	4.586	0.01453		20.7659	0.00415	21.9303	0.01395	8.3719	0.01879		-12.1187	-0.0003514	-11.551	-0.000653535	-12.5179	3.6941e-05
-0.5551	-0.02218	-0.7879	-0.01132	4.6254	0.01132		20.8408	0.00414	22.0066	0.01395	8.37638	0.0188		-12.1018	-0.000352692	-11.5293	-0.000653535	-12.5035	3.694e-05
-0.5454	-0.01733	-0.7781	-0.00943	4.6647	0.01229		20.9158	0.00414	22.083	0.01396	8.4114	0.01884		-12.0801	-0.000354352	-11.5076	-0.000653535	-12.4891	3.6939e-05
-0.5357	-0.01322	-0.7684	-0.00922	4.704	0.01751		20.9907	0.00414	22.1594	0.01396	8.451	0.01888		-12.0584	-0.000356016	-11.5041	-0.000653535	-12.4748	3.69379e-05
-0.526	-0.015	-0.7587	-0.01408	4.7433	0.01606		21.0656	0.00413	22.2357	0.01396	8.46049	0.0189		-12.0367	-0.000357685	-11.4858	-0.000653535	-12.4604	3.69369e-05
-0.5164	-0.01904	-0.749	-0.01439	4.7827	0.01492		21.1406	0.00413	22.3121	0.01396	8.4906	0.01893		-12.0151	-0.000359359	-11.4641	-0.000653535	-12.446	3.69359e-05
-0.5067	-0.02075	-0.7393	-0.00946	4.822	0.01883		21.2155	0.00412	22.3884	0.01396	8.5302	0.01898		-11.9934	-0.000361038	-11.4424	-0.000653535	-12.4316	3.69348e-05
-0.497	-0.01652	-0.7296	-0.00225	4.8614	0.01915		21.2904	0.00412	22.4648	0.01397	8.54461	0.01899		-11.9717	-0.000362722	-11.4206	-0.000653535	-12.4172	3.69337e-05
-0.4873	-0.01724	-0.7198	-0.00346	4.9007	0.01266		21.3654	0.00412	22.5411	0.01397	8.5697	0.01902		-11.95	-0.00036441	-11.3989	-0.000653535	-12.4028	3.69326e-05
-0.4777	-0.02017	-0.7101	-0.00426	4.94	0.01089		21.4403	0.00411	22.6175	0.01397	8.6093	0.01907		-11.9284	-0.000366103	-11.3772	-0.000653535	-12.3885	3.69315e-05
-0.468	-0.02432	-0.7004	-0.00672	4.9794	0.01463		21.5152	0.00411	22.6939	0.01397	8.62873	0.01909		-11.9071	-0.000367768	-11.3554	-0.000653535	-12.3741	3.69303e-05
-0.4583	-0.02574	-0.6907	-0.00853	5.0187	0.01597		21.5902	0.0041	22.7702	0.01397	8.6489	0.01911		-11.9067	-0.000367801	-11.3337	-0.000653535	-12.3597	3.69292e-05
-0.4487	-0.02514	-0.681	-0.01407	5.0581	0.0017		21.6651	0.0041	22.8466	0.01398	8.6885	0.01916		-11.885	-0.000369504	-11.3119	-0.000653535	-12.3453	3.6928e-05
-0.439	-0.02548	-0.6713	-0.01088	5.0974	0.00126		21.74	0.0041	22.923	0.01398	8.71285	0.01919		-11.8633	-0.000371212	-11.2928	-0.000653535	-12.3309	3.69268e-05
-0.4293	-0.02455	-0.6616	-0.00939	5.1368	0.00818		21.815	0.00409	22.9993	0.01398	8.7281	0.01921		-11.8416	-0.000372924	-11.2902	-0.000653535	-12.3165	3.69256e-05
-0.4197	-0.02939	-0.6519	-0.01489	5.1761	0.01739		21.8899	0.00409	23.0757	0.01398	8.7676	0.01925		-11.82	-0.000374642	-11.2685	-0.000653535	-12.3022	3.69243e-05
-0.41	-0.03662	-0.6422	-0.01858	5.2155	0.01576		21.9648	0.00409	23.152	0.01398	8.79697	0.01928		-11.7983	-0.000376365	-11.2467	-0.000653535	-12.2878	3.69231e-05
-0.4004	-0.04054	-0.6325	-0.01912	5.2548	0.01335		22.0398	0.00408	23.2284	0.01398	8.8072	0.0193		-11.7766	-0.000378092	-11.225	-0.000653535	-12.2734	3.69218e-05
-0.3907	-0.04268	-0.6229	-0.01502	5.2942	0.01484		22.1147	0.00408	23.3047	0.01398	8.8468	0.01934		-11.7549	-0.000379824	-11.2033	-0.000653535	-12.259	3.69205e-05
-0.381	-0.04722	-0.6132	-0.01154	5.3336	0.01624		22.1896	0.00408	23.3811	0.01399	8.88108	0.01938		-11.7333	-0.000381562	-11.1815	-0.000653535	-12.2446	3.69192e-05
-0.3714	-0.0407	-0.6035	-0.01317	5.3729	0.01746		22.2645	0.00407	23.4575	0.01399	8.8864	0.01939		-11.7116	-0.000383304	-11.1598	-0.000653535	-12.2302	3.69178e-05
-0.3617	-0.04011	-0.5938	-0.01003	5.4123	0.01385		22.3395	0.00407	23.5338	0.01399	8.926	0.01943		-11.6955	-0.0003846	-11.1381	-0.000653535	-12.2159	3.69164e-05
-0.3521	-0.04342	-0.5841	-0.01461	5.4517	0.01755		22.4144	0.00407	23.6102	0.01399	8.9652	0.01947		-11.6899	-0.000385051	-11.1163	-0.000653535	-12.2015	3.69151e-05
-0.3424	-0.04295	-0.5744	-0.01335	5.491	0.01974		22.4893	0.00406	23.6865	0.01399	8.9656	0.01947		-11.6682	-0.000386804	-11.0946	-0.000653535	-12.1871	3.69136e-05
-0.3328	-0.04176	-0.5647	-0.0077	5.5304	0.01892		22.5643	0.00406	23.7629	0.01399	9.0052	0.01952		-11.6465	-0.000388561	-11.0816	-0.000653535	-12.1727	3.69122e-05
-0.3231	-0.05022	-0.5551	-0.00622	5.5698	0.01794		22.6392	0.00406	23.8392	0.01399	9.0448	0.01956		-11.6249	-0.000390324	-11.0729	-0.000653535	-12.1584	3.69107e-05
-0.3135	-0.05737	-0.5454	-0.00941	5.6092	0.01587		22.7141	0.00406	23.9156	0.014	9.04932	0.01957		-11.6032	-0.000392091	-11.0511	-0.000653535	-12.144	3.69092e-05
-0.3038	-0.06025	-0.5357	-0.00948	5.6485	0.01408		22.7891	0.00405	23.992	0.014	9.0844	0.01961		-11.5815	-0.000393864	-11.0294	-0.000653535	-12.1296	3.69077e-05
-0.2941	-0.06492	-0.526	-0.01429	5.6879	0.01016		22.864	0.00405	24.0683	0.014	9.1241	0.01965		-11.5598	-0.000395641	-11.0076	-0.000653535	-12.1152	3.69062e-05
-0.2845	-0.06099	-0.5164	-0.01547	5.7273	0.01091		22.9389	0.00405	24.1447	0.014	9.13344	0.01966		-11.5382	-0.000397424	-10.9859	-0.000653535	-12.1008	3.69046e-05
-0.2748	-0.05697	-0.5067	-0.01637	5.7667	0.01554		23.0139	0.00404	24.2211	0.014	9.1637	0.0197		-11.5165	-0.000399212	-10.9642	-0.000653535	-12.0864	3.6903e-05
-0.2652	-0.05648	-0.497	-0.01453	5.8061	0.01656		23.0888	0.00404	24.2974	0.014	9.2033	0.01974		-11.4948	-0.000401005	-10.9424	-0.000653535	-12.0721	3.69014e-05
-0.2555	-0.06497	-0.4873	-0.01706	5.8455	0.01753		23.1637	0.00404	24.3738	0.014	9.21756	0.01975		-11.4841	-0.000401892	-10.9207	-0.000653535	-12.0577	3.68998e-05
-0.2459	-0.07344	-0.4777	-0.0182	5.8849	0.01603		23.2386	0.00404	24.4501	0.014	9.2429	0.01978		-11.4731	-0.000402803	-10.899	-0.000653535	-12.0433	3.68981e-05
-0.2362	-0.07277	-0.468	-0.01943	5.9243	0.01991		23.3136	0.00403	24.5265	0.014	9.2825	0.01983		-11.4514	-0.000404606	-10.8772	-0.000653535	-12.0289	3.68964e-05
-0.2266	-0.06938	-0.4583	-0.02364	5.9637	0.02133		23.3885	0.00403	24.6028	0.01401	9.30168	0.01985		-11.4298	-0.000406414	-10.8705	-0.000653535	-12.0145	3.68947e-05
-0.2169	-0.07277	-0.4487	-0.02171	6.0031	0.01856		23.4635	0.00403	24.6792	0.01401	9.3222	0.01987		-11.4081	-0.000408228	-10.8555	-0.000653535	-12.0001	3.68929e-05
-0.2073	-0.07883	-0.439	-0.02557	6.0425	0.01743		23.5384	0.00403	24.7556	0.01401	9.3618	0.01991		-11.3864	-0.000410047	-10.8338	-0.000653535	-11.9858	3.68912e-05
-0.1976	-0.08057	-0.4293	-0.02793	6.0819	0.01268		23.6133	0.00402	24.8319	0.01401	9.38579	0.01994		-11.3647	-0.000411871	-10.812	-0.000653535	-11.9714	3.68893e-05
-0.188	-0.08924	-0.4197	-0.02571	6.1213	0.01054		23.6882	0.00402	24.9083	0.01401	9.4014	0.01995		-11.3431	-0.0004137	-10.7903	-0.000653535	-11.957	3.68875e-05
-0.1783	-0.08992	-0.41	-0.02891	6.1607	0.011		23.7632	0.00402	24.9846	0.01401	9.4411	0.02		-11.3214	-0.000415534	-10.7685	-0.000653535	-11.9426	3.68856e-05
-0.1687	-0.10361	-0.4004	-0.02741	6.2001	0.01745		23.8381	0.00402	25.061	0.01401	9.46991	0.02003		-11.2997	-0.000417374	-10.7468	-0.000653535	-11.9282	3.68837e-05
-0.159	-0.10891	-0.3907	-0.02364	6.2395	0.01831		23.913	0.00401	25.1374	0.01401	9.4807	0.02004		-11.278	-0.000419219	-10.7251	-0.000653535	-11.9139	3.68818e-05
-0.1494	-0.12044	-0.381	-0.02186	6.279	0.01362		23.988	0.00401	25.2137	0.01401	9.5203	0.02008		-11.2728	-0.000419665	-10.7033	-0.000653535	-11.8995	3.68798e-05
-0.1398	-0.12605	-0.3714	-0.02073	6.3184	0.00849		24.0629	0.00401	25.2901	0.01401	9.55403	0.02012		-11.2563	-0.000421069	-10.6816	-0.000653535	-11.8851	3.68778e-05
-0.1301	-0.14248	-0.3617	-0.02575	6.3578	0.00937		24.1378	0.00401	25.3664	0.01402	9.56	0.02013		-11.2347	-0.000422925	-10.6599	-0.000653535	-11.8707	3.68758e-05
-0.1205	-0.15754	-0.3521	-0.03466	6.3972	0.01118		24.2128	0.004	25.4428	0.01402	9.5996	0.02017		-11.213	-0.000424786	-10.6595	-0.000653535	-11.8563	3.68737e-05
-0.1108	-0.17323	-0.3424	-0.03668	6.4367	0.00849		24.2877	0.004	25.5191	0.01402	9.63815	0.02021		-11.1913	-0.000426652	-10.6381	-0.000653535	-11.8419	3.68716e-05
-0.1012	-0.19818	-0.3328	-0.03613	6.4761	0.01352		24.3626	0.004	25.5955	0.01402	9.6393	0.02021		-11.1696	-0.000428524	-10.6164	-0.000653535	-11.8276	3.68695e-05
-0.0915	-0.23497	-0.3231	-0.03611	6.5155	0.01404		24.4376	0.004	25.6719	0.01402	9.6789	0.02025		-11.148	-0.000430401	-10.5946	-0.000653535	-11.8132	3.68673e-05
-0.0819	-0.32693	-0.3135	-0.03228	6.555	0.01564		24.5125	0.004	25.7482	0.01402	9.7186	0.02029		-11.1263	-0.000432283	-10.5729	-0.000653535	-11.7988	3.68651e-05
-0.0722	-0.4584	-0.3038	-0.03753	6.5944	0.01378		24.5874	0.00399	25.8246	0.01402	9.72227	0.0203		-11.1046	-0.000434171	-10.5512	-0.000653535	-11.7844	3.68628e-05
-0.0626	-0.58346	-0.2941	-0.03782	6.6338	0.01507		24.6623	0.00399	25.9009	0.01402	9.7582	0.02034		-11.0829	-0.000436064	-10.5294	-0.000653535	-11.77	3.68605e-05
-0.0529	-0.6689	-0.2845	-0.04035	6.6733	0.02042		24.7373	0.00399	25.9773	0.01402	9.7979	0.02038		-11.0616	-0.000437932	-10.5077	-0.000653535	-11.7556	3.68582e-05
-0.0433	-0.72185	-0.2748	-0.03965	6.7127	0.01752		24.8122	0.00399	26.0537	0.01402	9.80638	0.02039		-11.0612	-0.000437963	-10.486	-0.000653535	-11.7413	3.68559e-05
-0.0336	-0.7608	-0.2652	-0.03601	6.7522	0.0171		24.8871	0.00399	26.13	0.01402	9.8376	0.02042		-11.0396	-0.000439867	-10.4642	-0.000653535	-11.7269	3.68535e-05
-0.024	-0.78996	-0.2555	-0.04525	6.7916	0.01713		24.9621	0.00398	26.2064	0.01402	9.8772	0.02046		-11.0179	-0.000441776	-10.4486	-0.000653535	-11.7125	3.6851e-05
-0.0143	-0.80765	-0.2459	-0.05892	6.8311	0.01865		25.037	0.00398	26.2827	0.01402	9.8905	0.02047		-10.9962	-0.000443691	-10.4425	-0.000653535	-11.6981	3.68485e-05
-0.0047	-0.81388	-0.2362	-0.06751	6.8705	0.01586		25.1119	0.00398	26.3591	0.01402	9.9169	0.0205		-10.9745	-0.000445611	-10.4208	-0.000653535	-11.6837	3.6846e-05
0.005	-0.81466	-0.2266	-0.06513	6.91	0.01478		25.1869	0.00398	26.4354	0.01403	9.9566	0.02054		-10.9529	-0.000447537	-10.399	-0.000653535	-11.6694	3.68434e-05
0.0146	-0.80497	-0.2169	-0.06063	6.9495	0.02205		25.2618	0.00398	26.5118	0.01403	9.97462	0.02056		-10.9312	-0.000449469	-10.3773	-0.000653535	-11.655	3.68408e-05
0.0243	-0.79415	-0.2073	-0.06627	6.9889	0.02452		25.3367	0.00397	26.5882	0.01403	9.9963	0.02058		-10.9095	-0.000451406	-10.3555	-0.000653535	-11.6406	3.68382e-05
0.0339	-0.77771	-0.1976	-0.07136	7.0284	0.02516		25.4117	0.00397	26.6645	0.01403	10.0359	0.02062		-10.8878	-0.000453348	-10.3338	-0.000653535	-11.6262	3.68355e-05
0.0436	-0.76035	-0.188	-0.07481	7.0679	0.02247		25.4866	0.00397	26.7409	0.01403	10.0587	0.02065		-10.8662	-0.000455297	-10.3121	-0.000653535	-11.6118	3.68327e-05
0.0533	-0.73089	-0.1783	-0.07626	7.1073	0.02226		25.5615	0.00397	26.8172	0.01403	10.0756	0.02066		-10.8505	-0.000456707	-10.2903	-0.000653535	-11.5975	3.683e-05
0.0629	-0.6911	-0.1687	-0.0812	7.1468	0.02048		25.6365	0.00397	26.8936	0.01403	10.1153	0.02071		-10.8445	-0.00045725	-10.2686	-0.000653535	-11.5831	3.68271e-05
0.0726	-0.63281	-0.159	-0.08182	7.1863	0.01961		25.7114	0.00397	26.97	0.01403	10.1429	0.02073		-10.8228	-0.00045921	-10.2469	-0.000653535	-11.5687	3.68242e-05
0.0822	-0.53838	-0.1494	-0.09124	7.2258	0.01724		25.7863	0.00396	27.0463	0.01403	10.155	0.02075		-10.8011	-0.000461175	-10.2378	-0.000653535	-11.5543	3.68213e-05
0.0919	-0.41096	-0.1398	-0.10131	7.2652	0.02038		25.8612	0.00396	27.1227	0.01403	10.1947	0.02079		-10.7795	-0.000463145	-10.2251	-0.000653535	-11.5399	3.68183e-05
0.1015	-0.2914	-0.1301	-0.1139	7.3047	0.01705		25.9362	0.00396	27.199	0.01403	10.227	0.02082		-10.7578	-0.000465121	-10.2034	-0.000653535	-11.5255	3.68153e-05
0.1112	-0.22409	-0.1205	-0.12307	7.3442	0.01774		26.0111	0.00396	27.2754	0.01403	10.2344	0.02083		-10.7361	-0.000467103	-10.1817	-0.000653535	-11.5112	3.68122e-05
0.1209	-0.18328	-0.1108	-0.1342	7.3837	0.01741		26.0861	0.00396	27.3518	0.01403	10.274	0.02087		-10.7144	-0.000469091	-10.1599	-0.000653535	-11.4968	3.68091e-05
0.1305	-0.15696	-0.1012	-0.16091	7.4232	0.01707		26.161	0.00396	27.4281	0.01403	10.3111	0.0209		-10.6927	-0.000471084	-10.1382	-0.000653535	-11.4824	3.68059e-05
0.1402	-0.14593	-0.0915	-0.20532	7.4627	0.015		26.2359	0.00396	27.5045	0.01403	10.3137	0.02091		-10.6711	-0.000473083	-10.1165	-0.000653535	-11.468	3.68027e-05
0.1498	-0.12792	-0.0819	-0.29467	7.5022	0.01357		26.3108	0.00395	27.5808	0.01403	10.3534	0.02095		-10.6494	-0.000475088	-10.0947	-0.000653535	-11.4536	3.67994e-05
0.1595	-0.11284	-0.0722	-0.41664	7.5417	0.01476		26.3858	0.00395	27.6572	0.01403	10.3931	0.02099		-10.6395	-0.000476004	-10.073	-0.000653535	-11.4392	3.67961e-05
0.1692	-0.09958	-0.0626	-0.52013	7.5812	0.01752		26.4607	0.00395	27.7336	0.01403	10.3952	0.02099		-10.6277	-0.000477098	-10.0512	-0.000653535	-11.4249	3.67927e-05
0.1788	-0.08505	-0.0529	-0.59243	7.6207	0.02049		26.5356	0.00395	27.8099	0.01403	10.4328	0.02103		-10.606	-0.000479115	-10.0295	-0.000653535	-11.4105	3.67892e-05
0.1885	-0.08179	-0.0433	-0.63465	7.6602	0.01594		26.6106	0.00395	27.8863	0.01403	10.4725	0.02106		-10.5844	-0.000481137	-10.0271	-0.000653535	-11.3961	3.67857e-05
0.1982	-0.08184	-0.0336	-0.66341	7.6997	0.0139		26.6855	0.00395	27.9626	0.01404	10.4793	0.02107		-10.5627	-0.000483164	-10.0078	-0.000653535	-11.3817	3.67821e-05
0.2078	-0.0744	-0.024	-0.68945	7.7393	0.01571		26.7604	0.00395	28.039	0.01404	10.5123	0.0211		-10.541	-0.000485198	-9.98604	-0.000653535	-11.3673	3.67785e-05
0.2175	-0.06259	-0.0143	-0.70619	7.7788	0.02253		26.8354	0.00394	28.1153	0.01404	10.552	0.02114		-10.5193	-0.000487237	-9.9643	-0.000653535	-11.3529	3.67748e-05
0.2272	-0.06583	-0.0047	-0.7094	7.8183	0.02178		26.9103	0.00394	28.1917	0.01404	10.5634	0.02115		-10.4976	-0.000489283	-9.94256	-0.000653535	-11.3386	3.67711e-05
0.2368	-0.06276	0.005	-0.70559	7.8578	0.01578		26.9852	0.00394	28.2681	0.01404	10.5917	0.02118		-10.476	-0.000491334	-9.92083	-0.000653535	-11.3242	3.67672e-05
0.2465	-0.04701	0.0146	-0.69344	7.8973	0.01449		27.0602	0.00394	28.3444	0.01404	10.6314	0.02122		-10.4543	-0.000493391	-9.89909	-0.000653535	-11.3098	3.67634e-05
0.2562	-0.04427	0.0243	-0.6771	7.9369	0.01648		27.1351	0.00394	28.4208	0.01404	10.6476	0.02124		-10.4326	-0.000495454	-9.87735	-0.000653535	-11.2954	3.67594e-05
0.2658	-0.04528	0.0339	-0.65956	7.9764	0.01542		27.21	0.00394	28.4971	0.01404	10.6711	0.02126		-10.4286	-0.000495836	-9.85562	-0.000653535	-11.281	3.67554e-05
0.2755	-0.04703	0.0436	-0.64166	8.0159	0.02243		27.2849	0.00394	28.5735	0.01404	10.7108	0.0213		-10.4109	-0.000497523	-9.83388	-0.000653535	-11.2667	3.67513e-05
0.2852	-0.0357	0.0533	-0.61098	8.0555	0.02656		27.3599	0.00394	28.6499	0.01404	10.7317	0.02132		-10.3893	-0.000499598	-9.8165	-0.000653535	-11.2523	3.67472e-05
0.2949	-0.03544	0.0629	-0.56866	8.095	0.02766		27.4348	0.00393	28.7262	0.01404	10.7506	0.02134		-10.3676	-0.000501678	-9.81215	-0.000653535	-11.2379	3.6743e-05
0.3045	-0.03458	0.0726	-0.49534	8.1346	0.02562		27.5097	0.00393	28.8026	0.01404	10.7903	0.02138		-10.3459	-0.000503765	-9.79041	-0.000653535	-11.2235	3.67387e-05
0.3142	-0.03663	0.0822	-0.38941	8.1741	0.01973		27.5847	0.00393	28.8789	0.01404	10.8158	0.0214		-10.3242	-0.000505858	-9.76867	-0.000653535	-11.2091	3.67343e-05
0.3239	-0.03894	0.0919	-0.26991	8.2137	0.016		27.6596	0.00393	28.9553	0.01404	10.83	0.02141		-10.3025	-0.000507956	-9.74694	-0.000653535	-11.1948	3.67299e-05
0.3336	-0.03272	0.1015	-0.19047	8.2532	0.01051		27.7345	0.00393	29.0316	0.01404	10.8698	0.02145		-10.2809	-0.000510061	-9.7252	-0.000653535	-11.1804	3.67254e-05
0.3433	-0.03684	0.1112	-0.1465	8.2928	0.01463		27.8095	0.00393	29.108	0.01404	10.8999	0.02148		-10.2592	-0.000512172	-9.70346	-0.000653535	-11.166	3.67208e-05
0.3529	-0.0413	0.1209	-0.12826	8.3323	0.01913		27.8844	0.00393	29.1844	0.01404	10.9095	0.02149		-10.2375	-0.000514289	-9.68173	-0.000653535	-11.1516	3.67162e-05
0.3626	-0.04257	0.1305	-0.11488	8.3719	0.01638		27.9593	0.00393	29.2607	0.01404	10.9492	0.02153		-10.2178	-0.000516219	-9.65999	-0.000653535	-11.1372	3.67114e-05
0.3723	-0.03569	0.1402	-0.10457	8.4114	0.01544		28.0343	0.00392	29.3371	0.01404	10.984	0.02156		-10.2158	-0.000516412	-9.63826	-0.000653535	-11.1228	3.67066e-05
0.382	-0.02998	0.1498	-0.09235	8.451	0.01721		28.1092	0.00392	29.4134	0.01404	10.989	0.02157		-10.1942	-0.000518541	-9.61652	-0.000653535	-11.1085	3.67017e-05
0.3917	-0.02366	0.1595	-0.07486	8.4906	0.02089		28.1841	0.00392	29.4898	0.01404	11.0287	0.0216		-10.1725	-0.000520676	-9.606	-0.000653535	-11.0941	3.66968e-05
0.4014	-0.02282	0.1692	-0.06713	8.5302	0.01943		28.2591	0.00392	29.5662	0.01404	11.0682	0.02164		-10.1508	-0.000522817	-9.59478	-0.000653535	-11.0797	3.66917e-05
0.4111	-0.01815	0.1788	-0.05597	8.5697	0.02031		28.334	0.00392	29.6425	0.01404	11.0685	0.02164		-10.1291	-0.000524964	-9.57305	-0.000653535	-11.0653	3.66866e-05
0.4208	-0.0152	0.1885	-0.04948	8.6093	0.02182		28.4089	0.00392	29.7189	0.01404	11.1082	0.02168		-10.1075	-0.000527118	-9.55131	-0.000653535	-11.0509	3.66813e-05
0.4305	-0.02061	0.1982	-0.05156	8.6489	0.0214		28.4839	0.00392	29.7952	0.01404	11.1479	0.02172		-10.0858	-0.000529278	-9.52957	-0.000653535	-11.0366	3.6676e-05
0.4402	-0.01736	0.2078	-0.05146	8.6885	0.02041		28.5588	0.00392	29.8716	0.01404	11.1523	0.02172		-10.0641	-0.000531443	-9.50784	-0.000653535	-11.0222	3.66706e-05
0.4499	-0.0096	0.2175	-0.05009	8.7281	0.01857		28.6337	0.00392	29.9479	0.01404	11.1877	0.02175		-10.0424	-0.000533616	-9.4861	-0.000653535	-11.0078	3.66651e-05
0.4596	-0.000784	0.2272	-0.04766	8.7676	0.0162		28.7086	0.00392	30.0243	0.01404	11.2275	0.02179		-10.0207	-0.000535794	-9.46437	-0.000653535	-10.9934	3.66595e-05
0.4693	-8.9e-05	0.2368	-0.04141	8.8072	0.01578		28.7836	0.00392	30.1007	0.01404	11.2364	0.0218		-10.0071	-0.000537167	-9.44263	-0.000653535	-10.979	3.66539e-05
0.479	-0.00187	0.2465	-0.03297	8.8468	0.01759		28.8585	0.00391	30.177	0.01404	11.2672	0.02183		-9.99906	-0.000537979	-9.42089	-0.000653535	-10.9646	3.66481e-05
0.4887	-0.00557	0.2562	-0.03081	8.8864	0.02092		28.9334	0.00391	30.2534	0.01404	11.307	0.02187		-9.97738	-0.000540169	-9.39916	-0.000653535	-10.9503	3.66422e-05
0.4984	-0.00694	0.2658	-0.03444	8.926	0.01818		29.0084	0.00391	30.3298	0.01404	11.3205	0.02188		-9.9557	-0.000542367	-9.3956	-0.000653535	-10.9359	3.66363e-05
0.5081	-0.006	0.2755	-0.03325	8.9656	0.02011		29.0833	0.00391	30.4061	0.01404	11.3467	0.0219		-9.93403	-0.00054457	-9.37742	-0.000653535	-10.9215	3.66302e-05
0.5178	-0.00205	0.2852	-0.03412	9.0052	0.01657		29.1582	0.00391	30.4825	0.01404	11.3865	0.02194		-9.91235	-0.00054678	-9.35568	-0.000653535	-10.9071	3.6624e-05
0.5275	0.0047	0.2949	-0.03262	9.0448	0.01661		29.2332	0.00391	30.5588	0.01404	11.4046	0.02196		-9.89067	-0.000548996	-9.33395	-0.000653535	-10.8927	3.66178e-05
0.5372	0.00257	0.3045	-0.02743	9.0844	0.02153		29.3081	0.00391	30.6352	0.01404	11.4263	0.02198		-9.86899	-0.000551218	-9.31221	-0.000653535	-10.8783	3.66114e-05
0.5469	-0.00221	0.3142	-0.02409	9.1241	0.0231		29.383	0.00391	30.7115	0.01405	11.466	0.02201		-9.84732	-0.000553447	-9.29048	-0.000653535	-10.864	3.66049e-05
0.5566	-0.00183	0.3239	-0.02511	9.1637	0.01583		29.458	0.00391	30.7879	0.01405	11.4887	0.02203		-9.82564	-0.000555683	-9.26874	-0.000653535	-10.8496	3.65983e-05
0.5664	0.00227	0.3336	-0.02676	9.2033	0.01493		29.5329	0.00391	30.8643	0.01405	11.5058	0.02205		-9.80396	-0.000557924	-9.247	-0.000653535	-10.8352	3.65916e-05
0.5761	0.000837	0.3433	-0.02073	9.2429	0.0198		29.6078	0.00391	30.9406	0.01405	11.5456	0.02209		-9.7965	-0.000558697	-9.22527	-0.000653535	-10.8208	3.65848e-05
0.5858	-0.00428	0.3529	-0.01892	9.2825	0.02229		29.6828	0.0039	31.017	0.01405	11.5729	0.02211		-9.78228	-0.000560172	-9.20353	-0.000653535	-10.8064	3.65779e-05
0.5955	-0.00142	0.3626	-0.01948	9.3222	0.02533		29.7577	0.0039	31.0933	0.01405	11.5853	0.02212		-9.76061	-0.000562427	-9.1853	-0.000653535	-10.7921	3.65708e-05
0.6052	0.00765	0.3723	-0.02031	9.3618	0.02521		29.8326	0.0039	31.1697	0.01405	11.6251	0.02216		-9.73893	-0.000564688	-9.18179	-0.000653535	-10.7777	3.65637e-05
0.615	0.00583	0.382	-0.01431	9.4014	0.02618		29.9076	0.0039	31.2461	0.01405	11.657	0.02219		-9.71725	-0.000566955	-9.16006	-0.000653535	-10.7633	3.65564e-05
0.6247	0.00792	0.3917	-0.01101	9.4411	0.02318		29.9825	0.0039	31.3224	0.01405	11.6649	0.02219		-9.69557	-0.000569229	-9.13832	-0.000653535	-10.7489	3.6549e-05
0.6344	0.01376	0.4014	-0.01286	9.4807	0.0199		30.0574	0.0039	31.3988	0.01405	11.7047	0.02223		-9.6739	-0.00057151	-9.11659	-0.000653535	-10.7345	3.65415e-05
0.6442	0.00828	0.4111	-0.00917	9.5203	0.01721		30.1323	0.0039	31.4751	0.01405	11.7411	0.02226		-9.65222	-0.000573797	-9.09485	-0.000653536	-10.7202	3.65338e-05
0.6539	0.0103	0.4208	-0.00256	9.56	0.02164		30.2073	0.0039	31.5515	0.01405	11.7445	0.02227		-9.63054	-0.000576091	-9.07311	-0.000653536	-10.7058	3.6526e-05
0.6636	0.00994	0.4305	-0.00457	9.5996	0.01816		30.2822	0.0039	31.6278	0.01405	11.7843	0.0223		-9.60886	-0.000578391	-9.05138	-0.000653536	-10.6914	3.65181e-05
0.6734	0.00383	0.4402	-0.00134	9.6393	0.02074		30.3571	0.0039	31.7042	0.01405	11.824	0.02234		-9.58719	-0.000580698	-9.02964	-0.000653536	-10.677	3.65101e-05
0.6831	0.00407	0.4499	-0.00464	9.6789	0.02209		30.4321	0.0039	31.7806	0.01405	11.8252	0.02234		-9.586	-0.000580824	-9.0079	-0.000653536	-10.6626	3.65019e-05
0.6928	-0.00162	0.4596	-0.00596	9.7186	0.02148		30.507	0.0039	31.8569	0.01405	11.8638	0.02237		-9.56551	-0.000583012	-8.98617	-0.000653536	-10.6482	3.64936e-05
0.7026	0.008	0.4693	0.00297	9.7582	0.01903		30.5819	0.0039	31.9333	0.01405	11.9036	0.02241		-9.54383	-0.000585332	-8.975	-0.000653536	-10.6339	3.64851e-05
0.7123	0.0155	0.479	0.0019	9.7979	0.01928		30.6569	0.0039	32.0096	0.01405	11.9093	0.02241		-9.52215	-0.000587659	-8.96443	-0.000653536	-10.6195	3.64765e-05
0.7221	0.01086	0.4887	-0.00214	9.8376	0.01917		30.7318	0.00389	32.086	0.01405	11.9434	0.02244		-9.50048	-0.000589992	-8.9427	-0.000653536	-10.6051	3.64678e-05
0.7318	0.01596	0.4984	-5e-06	9.8772	0.01998		30.8067	0.00389	32.1624	0.01405	11.9832	0.02248		-9.4788	-0.000592332	-8.92096	-0.000653536	-10.5907	3.64589e-05
0.7416	0.01758	0.5081	-0.00208	9.9169	0.01819		30.8817	0.00389	32.2387	0.01405	11.9935	0.02249		-9.45712	-0.000594679	-8.89922	-0.000653536	-10.5763	3.64499e-05
0.7513	0.00977	0.5178	-0.00508	9.9566	0.01702		30.9566	0.00389	32.3151	0.01405	12.023	0.02251		-9.43544	-0.000597033	-8.87749	-0.000653536	-10.5619	3.64407e-05
0.7611	0.00727	0.5275	-0.00869	9.9963	0.02094		31.0315	0.00389	32.3914	0.01405	12.0628	0.02255		-9.41377	-0.000599393	-8.85575	-0.000653536	-10.5476	3.64314e-05
0.7708	0.005	0.5372	-0.00246	10.0359	0.02468		31.1064	0.00389	32.4678	0.01405	12.0776	0.02256		-9.39209	-0.000601761	-8.83401	-0.000653536	-10.5332	3.64219e-05
0.7806	0.00941	0.5469	-0.00132	10.0756	0.02338		31.1814	0.00389	32.5442	0.01405	12.1026	0.02258		-9.3756	-0.000603566	-8.81228	-0.000653536	-10.5188	3.64122e-05
0.7904	0.02031	0.5566	0.000389	10.1153	0.02102		31.2563	0.00389	32.6205	0.01405	12.1424	0.02262		-9.37041	-0.000604135	-8.79054	-0.000653536	-10.5044	3.64024e-05
0.8001	0.01795	0.5664	0.01141	10.155	0.02421		31.3313	0.00389	32.6969	0.01405	12.1617	0.02263		-9.34873	-0.000606515	-8.76881	-0.000653536	-10.49	3.63924e-05
0.8099	0.01197	0.5761	0.00418	10.1947	0.02649		31.4062	0.00389	32.7732	0.01405	12.1823	0.02265		-9.32706	-0.000608903	-8.7649	-0.000653536	-10.4756	3.63823e-05
0.8196	0.01109	0.5858	0.00111	10.2344	0.02646		31.4811	0.00389	32.8496	0.01405	12.2221	0.02269		-9.30538	-0.000611298	-8.74707	-0.000653536	-10.4613	3.6372e-05
0.8294	0.00655	0.5955	-0.000705	10.274	0.029		31.556	0.00389	32.9259	0.01405	12.2458	0.02271		-9.2837	-0.000613699	-8.72533	-0.000653536	-10.4469	3.63615e-05
0.8392	0.01027	0.6052	-0.00101	10.3137	0.02508		31.631	0.00389	33.0023	0.01405	12.2619	0.02272		-9.26202	-0.000616108	-8.7036	-0.000653536	-10.4325	3.63508e-05
0.849	0.01165	0.615	0.00353	10.3534	0.02546		31.7059	0.00389	33.0787	0.01405	12.3017	0.02276		-9.24035	-0.000618523	-8.68186	-0.000653536	-10.4181	3.634e-05
0.8587	0.00821	0.6247	0.00761	10.3931	0.02416		31.7808	0.00389	33.155	0.01405	12.3299	0.02278		-9.21867	-0.000620945	-8.66012	-0.000653536	-10.4037	3.6329e-05
0.8685	0.00454	0.6344	0.01095	10.4328	0.02325		31.8558	0.00389	33.2314	0.01405	12.3415	0.02279		-9.19699	-0.000623374	-8.63839	-0.000653536	-10.3894	3.63177e-05
0.8783	0.00422	0.6442	0.00728	10.4725	0.01877		31.9307	0.00389	33.3077	0.01405	12.3813	0.02282		-9.17531	-0.000625811	-8.61665	-0.000653536	-10.375	3.63064e-05
0.8881	-1.1e-05	0.6539	0.00408	10.5123	0.01841		32.0056	0.00389	33.3841	0.01405	12.414	0.02285		-9.1653	-0.000626938	-8.59492	-0.000653537	-10.3606	3.62948e-05
0.8979	0.00428	0.6636	0.00137	10.552	0.01861		32.0806	0.00388	33.4605	0.01405	12.4211	0.02286		-9.15364	-0.000628254	-8.57318	-0.000653537	-10.3462	3.6283e-05
0.9076	0.00339	0.6734	0.00825	10.5917	0.0238		32.1555	0.00388	33.5368	0.01405	12.461	0.02289		-9.13196	-0.000630704	-8.5549	-0.000653537	-10.3318	3.6271e-05
0.9174	0.01392	0.6831	0.01265	10.6314	0.02672		32.2304	0.00388	33.6132	0.01405	12.4982	0.02292		-9.11028	-0.000633161	-8.55144	-0.000653537	-10.3174	3.62588e-05
0.9272	0.01688	0.6928	0.01101	10.6711	0.02657		32.3054	0.00388	33.6895	0.01405	12.5008	0.02292		-9.0886	-0.000635626	-8.52971	-0.000653537	-10.3031	3.62465e-05
0.937	0.00616	0.7026	0.008	10.7108	0.02672		32.3803	0.00388	33.7659	0.01405	12.5406	0.02296		-9.06693	-0.000638097	-8.50797	-0.000653537	-10.2887	3.62339e-05
0.9468	0.00144	0.7123	0.00291	10.7506	0.02263		32.4552	0.00388	33.8422	0.01405	12.5805	0.02299		-9.04525	-0.000640576	-8.48623	-0.000653537	-10.2743	3.62211e-05
0.9566	0.00566	0.7221	0.00907	10.7903	0.02135		32.5301	0.00388	33.9186	0.01405	12.5823	0.02299		-9.02357	-0.000643061	-8.4645	-0.000653537	-10.2599	3.6208e-05
0.9664	0.00935	0.7318	0.01065	10.83	0.02564		32.6051	0.00388	33.995	0.01405	12.6203	0.02303		-9.00189	-0.000645554	-8.44276	-0.000653537	-10.2455	3.61948e-05
0.9762	0.00364	0.7416	0.01067	10.8698	0.02983		32.68	0.00388	34.0713	0.01405	12.6601	0.02306		-8.98022	-0.000648054	-8.42103	-0.000653537	-10.2312	3.61814e-05
0.986	-0.00145	0.7513	0.01161	10.9095	0.02822		32.7549	0.00388	34.1477	0.01405	12.6664	0.02306		-8.95854	-0.000650562	-8.39929	-0.000653537	-10.2168	3.61677e-05
0.9958	0.00227	0.7611	0.00874	10.9492	0.02325		32.8299	0.00388	34.224	0.01405	12.7	0.02309		-8.955	-0.000650972	-8.37755	-0.000653537	-10.2024	3.61538e-05
1.0056	0.00765	0.7708	0.00858	10.989	0.02131		32.9048	0.00388	34.3004	0.01405	12.7398	0.02313		-8.93686	-0.000653076	-8.35582	-0.000653537	-10.188	3.61396e-05
1.0154	0.01672	0.7806	0.00925	11.0287	0.01876		32.9797	0.00388	34.3768	0.01405	12.7505	0.02313		-8.91518	-0.000655598	-8.345	-0.000653538	-10.1736	3.61252e-05
1.0253	0.01493	0.7904	0.00626	11.0685	0.0186		33.0547	0.00388	34.4531	0.01405	12.7796	0.02316		-8.89351	-0.000658127	-8.33408	-0.000653538	-10.1593	3.61106e-05
1.0351	0.0166	0.8001	0.00772	11.1082	0.02227		33.1296	0.00388	34.5295	0.01405	12.8195	0.02319		-8.87183	-0.000660663	-8.31235	-0.000653538	-10.1449	3.60958e-05
1.0449	0.01647	0.8099	0.00444	11.1479	0.02312		33.2045	0.00388	34.6058	0.01405	12.8346	0.0232		-8.85015	-0.000663207	-8.29061	-0.000653538	-10.1305	3.60806e-05
1.0547	0.01379	0.8196	0.0058	11.1877	0.02871		33.2795	0.00388	34.6822	0.01405	12.8593	0.02322		-8.82847	-0.000665758	-8.26887	-0.000653538	-10.1161	3.60653e-05
1.0645	0.0099	0.8294	0.01297	11.2275	0.02779		33.3544	0.00388	34.7585	0.01405	12.8992	0.02326		-8.8068	-0.000668316	-8.24714	-0.000653538	-10.1017	3.60496e-05
1.0744	0.01198	0.8392	0.01066	11.2672	0.02376		33.4293	0.00388	34.8349	0.01405	12.9187	0.02327		-8.78512	-0.000670882	-8.2254	-0.000653538	-10.0873	3.60338e-05
1.0842	0.01232	0.849	0.00826	11.307	0.02134		33.5043	0.00388	34.9113	0.01405	12.939	0.02329		-8.76344	-0.000673455	-8.20366	-0.000653538	-10.073	3.60176e-05
1.094	0.01	0.8587	0.00861	11.3467	0.01698		33.5792	0.00388	34.9876	0.01405	12.9789	0.02332		-8.7449	-0.000675662	-8.18193	-0.000653539	-10.0586	3.60012e-05
1.1038	0.00811	0.8685	0.00432	11.3865	0.01595		33.6541	0.00388	35.064	0.01405	13.0029	0.02334		-8.74176	-0.000676035	-8.16019	-0.000653539	-10.0442	3.59845e-05
1.1137	0.0053	0.8783	0.00988	11.4263	0.02188		33.7291	0.00388	35.1403	0.01405	13.0187	0.02335		-8.72009	-0.000678623	-8.13846	-0.000653539	-10.0298	3.59675e-05
1.1235	0.00597	0.8881	0.01344	11.466	0.02015		33.804	0.00388	35.2167	0.01405	13.0586	0.02339		-8.69841	-0.000681219	-8.1351	-0.000653539	-10.0154	3.59502e-05
1.1334	-0.00134	0.8979	0.0113	11.5058	0.01958		33.8789	0.00387	35.2931	0.01405	13.087	0.02341		-8.67673	-0.000683822	-8.11672	-0.000653539	-10.001	3.59327e-05
1.1432	-0.00325	0.9076	0.00736	11.5456	0.01816		33.9539	0.00387	35.3694	0.01405	13.0984	0.02342		-8.65505	-0.000686432	-8.09498	-0.000653539	-9.98667	3.59148e-05
1.153	0.00138	0.9174	0.00821	11.5853	0.01555		34.0288	0.00387	35.4458	0.01405	13.1383	0.02345		-8.63338	-0.00068905	-8.07325	-0.000653539	-9.97228	3.58967e-05
1.1629	0.0063	0.9272	0.0117	11.6251	0.01674		34.1037	0.00387	35.5221	0.01405	13.1711	0.02348		-8.6117	-0.000691676	-8.05151	-0.00065354	-9.9579	3.58782e-05
1.1727	0.00239	0.937	0.0158	11.6649	0.01964		34.1786	0.00387	35.5985	0.01405	13.1781	0.02348		-8.59002	-0.000694309	-8.02977	-0.00065354	-9.94352	3.58595e-05
1.1826	0.00785	0.9468	0.01621	11.7047	0.01967		34.2536	0.00387	35.6749	0.01405	13.218	0.02352		-8.56834	-0.00069695	-8.00804	-0.00065354	-9.92914	3.58404e-05
1.1924	0.01507	0.9566	0.01096	11.7445	0.01825		34.3285	0.00387	35.7512	0.01405	13.2552	0.02354		-8.54667	-0.000699598	-7.9863	-0.00065354	-9.91476	3.5821e-05
1.2023	0.01922	0.9664	0.00604	11.7843	0.01738		34.4034	0.00387	35.8276	0.01405	13.2578	0.02355		-8.5349	-0.000701039	-7.96457	-0.00065354	-9.90037	3.58013e-05
1.2122	0.01788	0.9762	0.01236	11.824	0.02196		34.4784	0.00387	35.9039	0.01405	13.2977	0.02358		-8.52499	-0.000702254	-7.94283	-0.000653541	-9.88599	3.57812e-05
1.222	0.01785	0.986	0.01343	11.8638	0.02352		34.5533	0.00387	35.9803	0.01405	13.3376	0.02361		-8.50331	-0.000704918	-7.9254	-0.000653541	-9.87161	3.57608e-05
1.2319	0.01513	0.9958	0.01043	11.9036	0.02242		34.6282	0.00387	36.0566	0.01405	13.3393	0.02361		-8.48163	-0.00070759	-7.92109	-0.000653541	-9.85723	3.57401e-05
1.2417	0.01243	1.0056	0.00841	11.9434	0.02507		34.7032	0.00387	36.133	0.01405	13.3774	0.02364		-8.45996	-0.000710269	-7.89936	-0.000653541	-9.84285	3.5719e-05
1.2516	0.01292	1.0154	0.01288	11.9832	0.02447		34.7781	0.00387	36.2094	0.01405	13.4173	0.02367		-8.43828	-0.000712956	-7.87762	-0.000653542	-9.82846	3.56976e-05
1.2615	0.01432	1.0253	0.01083	12.023	0.01895		34.853	0.00387	36.2857	0.01405	13.4235	0.02368		-8.4166	-0.000715651	-7.85588	-0.000653542	-9.81408	3.56758e-05
1.2714	0.00636	1.0351	0.01509	12.0628	0.01728		34.928	0.00387	36.3621	0.01405	13.4572	0.0237		-8.39492	-0.000718354	-7.83415	-0.000653542	-9.7997	3.56536e-05
1.2812	0.01121	1.0449	0.01943	12.1026	0.01724		35.0029	0.00387	36.4385	0.01405	13.497	0.02374		-8.37325	-0.000721064	-7.81241	-0.000653542	-9.78532	3.56311e-05
1.2911	0.01884	1.0547	0.00972	12.1424	0.01345		35.0778	0.00387	36.5148	0.01405	13.5076	0.02374		-8.35157	-0.000723782	-7.79068	-0.000653543	-9.77094	3.56082e-05
1.301	0.01888	1.0645	0.00795	12.1823	0.01959		35.1527	0.00387	36.5912	0.01405	13.5369	0.02377		-8.32989	-0.000726509	-7.76894	-0.000653543	-9.75655	3.55849e-05
1.3109	0.01483	1.0744	0.00352	12.2221	0.02056		35.2277	0.00387	36.6675	0.01405	13.5768	0.0238		-8.325	-0.000727125	-7.7472	-0.000653543	-9.74217	3.55612e-05
1.3208	0.01282	1.0842	0.00325	12.2619	0.02192		35.3026	0.00387	36.7439	0.01405	13.5917	0.02381		-8.30821	-0.000729243	-7.72547	-0.000653544	-9.72779	3.55371e-05
1.3307	0.02315	1.094	0.00698	12.3017	0.0193		35.3775	0.00387	36.8202	0.01405	13.6166	0.02383		-8.28654	-0.000731985	-7.7158	-0.000653544	-9.71341	3.55126e-05
1.3405	0.02225	1.1038	0.01428	12.3415	0.01519		35.4525	0.00387	36.8966	0.01405	13.6565	0.02386		-8.26486	-0.000734735	-7.70373	-0.000653544	-9.69903	3.54877e-05
1.3504	0.0225	1.1137	0.01828	12.3813	0.02016		35.5274	0.00387	36.973	0.01405	13.6758	0.02387		-8.24318	-0.000737493	-7.68199	-0.000653545	-9.68464	3.54624e-05
1.3603	0.01921	1.1235	0.01932	12.4211	0.02253		35.6023	0.00387	37.0493	0.01405	13.6964	0.02389		-8.2215	-0.000740259	-7.66026	-0.000653545	-9.67026	3.54366e-05
1.3702	0.02045	1.1334	0.0213	12.461	0.02075		35.6773	0.00387	37.1257	0.01405	13.7363	0.02392		-8.19983	-0.000743033	-7.63852	-0.000653546	-9.65588	3.54105e-05
1.3801	0.01525	1.1432	0.01502	12.5008	0.02042		35.7522	0.00387	37.202	0.01405	13.7599	0.02394		-8.17815	-0.000745815	-7.61679	-0.000653546	-9.6415	3.53838e-05
1.39	0.01672	1.153	0.00377	12.5406	0.02722		35.8271	0.00387	37.2784	0.01405	13.7762	0.02395		-8.15647	-0.000748606	-7.59505	-0.000653546	-9.62712	3.53568e-05
1.3999	0.01716	1.1629	0.00496	12.5805	0.02907		35.9021	0.00387	37.3548	0.01405	13.816	0.02398		-8.13479	-0.000751404	-7.57331	-0.000653547	-9.61273	3.53293e-05
1.4098	0.01837	1.1727	0.01179	12.6203	0.02465		35.977	0.00387	37.4311	0.01405	13.844	0.024		-8.1151	-0.000753954	-7.55158	-0.000653548	-9.59835	3.53013e-05
1.4198	0.01894	1.1826	0.01245	12.6601	0.02069		36.0519	0.00387	37.5075	0.01405	13.8559	0.02401		-8.11312	-0.000754211	-7.52984	-0.000653548	-9.58397	3.52728e-05
1.4297	0.0175	1.1924	0.01232	12.7	0.02162		36.1269	0.00387	37.5838	0.01405	13.9282	0.02407		-8.09144	-0.000757026	-7.5081	-0.000653549	-9.56959	3.52439e-05
1.4396	0.01851	1.2023	0.01063	12.7398	0.0238		36.2018	0.00387	37.6602	0.01405	14	0.02412		-8.06976	-0.000759849	-7.5062	-0.000653549	-9.55521	3.52145e-05
1.4495	0.0224	1.2122	0.01131	12.7796	0.02758		36.2767	0.00387	37.7366	0.01405	14.0123	0.02413		-8.04808	-0.00076268	-7.48637	-0.000653549	-9.54082	3.51846e-05
1.4594	0.02274	1.222	0.01701	12.8195	0.03832		36.3516	0.00387	37.8129	0.01405	14.0964	0.02419		-8.02641	-0.00076552	-7.46463	-0.00065355	-9.52644	3.51542e-05
1.4693	0.02627	1.2319	0.01992	12.8593	0.03319		36.4266	0.00387	37.8893	0.01405	14.1805	0.02426		-8.00473	-0.000768368	-7.4429	-0.000653551	-9.51206	3.51232e-05
1.4793	0.02139	1.2417	0.01951	12.8992	0.02404		36.5015	0.00387	37.9656	0.01405	14.2032	0.02427		-7.98305	-0.000771224	-7.42116	-0.000653551	-9.49768	3.50918e-05
1.4892	0.02534	1.2516	0.01946	12.939	0.01742		36.5765	0.00386	38.042	0.01405	14.2646	0.02432		-7.96137	-0.000774088	-7.39942	-0.000653552	-9.4833	3.50598e-05
1.4991	0.02557	1.2615	0.01602	12.9789	0.02349		36.6514	0.00386	38.1183	0.01405	14.3488	0.02438		-7.9397	-0.000776961	-7.37769	-0.000653553	-9.46891	3.50273e-05
1.5091	0.01674	1.2714	0.01628	13.0187	0.02748		36.7263	0.00386	38.1947	0.01405	14.4063	0.02442		-7.91802	-0.000779843	-7.35595	-0.000653553	-9.45453	3.49942e-05
1.519	0.01067	1.2812	0.01895	13.0586	0.02662		36.8012	0.00386	38.2711	0.01405	14.4329	0.02444		-7.9054	-0.000781524	-7.33421	-0.000653554	-9.44015	3.49606e-05
1.5289	0.01574	1.2911	0.02133	13.0984	0.02669		36.8762	0.00386	38.3474	0.01405	14.517	0.0245		-7.89634	-0.000782733	-7.31248	-0.000653555	-9.42577	3.49264e-05
1.5389	0.014	1.301	0.01551	13.1383	0.02437		36.9511	0.00386	38.4238	0.01405	14.6011	0.02456		-7.87466	-0.000785631	-7.2968	-0.000653556	-9.41139	3.48917e-05
1.5488	0.01351	1.3109	0.01894	13.1781	0.01938		37.026	0.00386	38.5001	0.01405	14.6094	0.02457		-7.85299	-0.000788538	-7.29074	-0.000653556	-9.397	3.48563e-05
1.5588	0.01453	1.3208	0.01867	13.218	0.01558		37.101	0.00386	38.5765	0.01405	14.6852	0.02462		-7.83131	-0.000791453	-7.26901	-0.000653557	-9.38262	3.48204e-05
1.5687	0.01546	1.3307	0.01611	13.2578	0.01922		37.1759	0.00386	38.6529	0.01405	14.7693	0.02468		-7.80963	-0.000794378	-7.24727	-0.000653558	-9.36824	3.47839e-05
1.5787	0.01559	1.3405	0.01917	13.2977	0.0184		37.2508	0.00386	38.7292	0.01405	14.8123	0.02471		-7.78795	-0.00079731	-7.22553	-0.000653559	-9.35386	3.47467e-05
1.5886	0.01152	1.3504	0.02015	13.3376	0.01865		37.3258	0.00386	38.8056	0.01405	14.8535	0.02474		-7.76628	-0.000800252	-7.2038	-0.00065356	-9.33948	3.47089e-05
1.5986	0.00794	1.3603	0.01749	13.3774	0.02248		37.4007	0.00386	38.8819	0.01405	14.9376	0.0248		-7.7446	-0.000803202	-7.18206	-0.000653561	-9.32509	3.46705e-05
1.6085	0.00915	1.3702	0.01367	13.4173	0.02378		37.4756	0.00386	38.9583	0.01405	15.0152	0.02486		-7.72292	-0.00080616	-7.16032	-0.000653562	-9.31071	3.46315e-05
1.6185	0.01146	1.3801	0.01094	13.4572	0.02201		37.5506	0.00386	39.0346	0.01405	15.0217	0.02486		-7.70125	-0.000809128	-7.13859	-0.000653563	-9.29633	3.45917e-05
1.6285	0.01793	1.39	0.01304	13.497	0.02834		37.6255	0.00386	39.111	0.01405	15.1058	0.02492		-7.6958	-0.000809875	-7.11685	-0.000653565	-9.28195	3.45514e-05
1.6384	0.02198	1.3999	0.0186	13.5369	0.02562		37.7004	0.00386	39.1874	0.01405	15.1899	0.02498		-7.67957	-0.000812104	-7.09512	-0.000653566	-9.26757	3.45103e-05
1.6484	0.02792	1.4098	0.02185	13.5768	0.02174		37.7754	0.00386	39.2637	0.01405	15.218	0.025		-7.65789	-0.000815089	-7.0874	-0.000653566	-9.25318	3.44685e-05
1.6584	0.0273	1.4198	0.02265	13.6166	0.02395		37.8503	0.00386	39.3401	0.01405	15.2741	0.02503		-7.63621	-0.000818083	-7.07338	-0.000653567	-9.2388	3.44261e-05
1.6683	0.01406	1.4297	0.01726	13.6565	0.02445		37.9252	0.00386	39.4164	0.01405	15.3582	0.02509		-7.61454	-0.000821086	-7.05164	-0.000653569	-9.22442	3.43829e-05
1.6783	0.01118	1.4396	0.01159	13.6964	0.02272		38.0001	0.00386	39.4928	0.01405	15.4208	0.02513		-7.59286	-0.000824098	-7.02991	-0.00065357	-9.21004	3.4339e-05
1.6883	0.01775	1.4495	0.01514	13.7363	0.02195		38.0751	0.00386	39.5692	0.01405	15.4423	0.02515		-7.57118	-0.000827118	-7.00817	-0.000653572	-9.19566	3.42944e-05
1.6983	0.01986	1.4594	0.01124	13.7762	0.02263		38.15	0.00386	39.6455	0.01405	15.5264	0.0252		-7.5495	-0.000830148	-6.98643	-0.000653573	-9.18127	3.4249e-05
1.7083	0.00431	1.4693	0.0048	13.816	0.02525		38.2249	0.00386	39.7219	0.01405	15.6105	0.02526		-7.52783	-0.000833187	-6.9647	-0.000653575	-9.16689	3.42028e-05
1.7182	0.00638	1.4793	0.00232	13.8559	0.02555		38.2999	0.00386	39.7982	0.01405	15.6235	0.02527		-7.50615	-0.000836235	-6.94296	-0.000653577	-9.15251	3.41559e-05
1.7282	0.01273	1.4892	0.00812	14	0.02146		38.3748	0.00386	39.8746	0.01405	15.6946	0.02532		-7.4862	-0.000839048	-6.92123	-0.000653579	-9.13813	3.41081e-05
1.7382	0.01416	1.4991	0.01443	14.2032	0.02121		38.4497	0.00386	39.9509	0.01405	15.7788	0.02537		-7.48447	-0.000839292	-6.89949	-0.000653581	-9.12375	3.40596e-05
1.7482	0.02274	1.5091	0.01611	14.4063	0.02202		38.5247	0.00386	40.0273	0.01405	15.8261	0.0254		-7.46279	-0.000842358	-6.8781	-0.000653583	-9.10936	3.40103e-05
1.7582	0.02211	1.519	0.01442	14.6094	0.02585		38.5996	0.00386	40.1037	0.01405	15.8629	0.02543		-7.44112	-0.000845433	-6.87775	-0.000653583	-9.09498	3.39601e-05
1.7682	0.01591	1.5289	0.01075	14.8123	0.0227		38.6745	0.00386	40.18	0.01405	15.947	0.02548		-7.41944	-0.000848518	-6.85602	-0.000653585	-9.0806	3.39091e-05
1.7782	0.00902	1.5389	0.01008	15.0152	0.01956		38.7495	0.00386	40.2564	0.01405	16.0286	0.02553		-7.39776	-0.000851612	-6.83428	-0.000653587	-9.06622	3.38572e-05
1.7882	0.01462	1.5488	0.01332	15.218	0.02359		38.8244	0.00386	40.3327	0.01405	16.0311	0.02554		-7.37608	-0.000854715	-6.81254	-0.000653589	-9.05184	3.38044e-05
1.7982	0.01531	1.5588	0.0125	15.4208	0.02431		38.8993	0.00386	40.4091	0.01405	16.1152	0.02559		-7.35441	-0.000857828	-6.79081	-0.000653592	-9.03745	3.37508e-05
1.8082	0.00984	1.5687	0.01456	15.6235	0.02752		38.9742	0.00386	40.4855	0.01405	16.1994	0.02564		-7.33273	-0.00086095	-6.76907	-0.000653594	-9.02307	3.36962e-05
1.8182	0.0052	1.5787	0.01359	15.8261	0.02778		39.0492	0.00386	40.5618	0.01405	16.231	0.02566		-7.31105	-0.000864081	-6.74734	-0.000653597	-9.00869	3.36407e-05
1.8282	0.005	1.5886	0.01082	16.0286	0.02746		39.1241	0.00386	40.6382	0.01405	16.2835	0.0257		-7.28937	-0.000867222	-6.7256	-0.000653599	-8.99431	3.35843e-05
1.8383	0.00456	1.5986	0.01459	16.231	0.02548		39.199	0.00386	40.7145	0.01405	16.3676	0.02575		-7.2768	-0.000869048	-6.70386	-0.000653602	-8.97993	3.3527e-05
1.8483	0.01032	1.6085	0.01412	16.4334	0.02408		39.274	0.00386	40.7909	0.01405	16.4334	0.02579		-7.2677	-0.000870372	-6.68213	-0.000653605	-8.96555	3.34686e-05
1.8583	0.01936	1.6185	0.01606	16.6357	0.02408		39.3489	0.00386	40.8673	0.01405	16.4517	0.0258		-7.24602	-0.000873532	-6.669	-0.000653607	-8.95116	3.34093e-05
1.8683	0.01963	1.6285	0.0162	16.8379	0.02548		39.4238	0.00386	40.9436	0.01405	16.5358	0.02585		-7.22434	-0.000876702	-6.66039	-0.000653608	-8.93678	3.3349e-05
1.8783	0.01892	1.6384	0.01525	17.0401	0.02623		39.4988	0.00386	41.02	0.01405	16.6199	0.02591		-7.20266	-0.000879881	-6.63865	-0.000653611	-8.9224	3.32877e-05
1.8884	0.01631	1.6484	0.01747	17.2422	0.02712		39.5737	0.00386	41.0963	0.01405	16.6357	0.02591		-7.18099	-0.000883071	-6.61692	-0.000653615	-8.90802	3.32253e-05
1.8984	0.01579	1.6584	0.01305	17.4442	0.02811		39.6486	0.00386	41.1727	0.01405	16.7041	0.02596		-7.15931	-0.000886269	-6.59518	-0.000653618	-8.89364	3.31619e-05
1.9084	0.0155	1.6683	0.01326	17.6461	0.03015		39.7236	0.00386	41.249	0.01405	16.7882	0.02601		-7.13763	-0.000889478	-6.57345	-0.000653622	-8.87925	3.30974e-05
1.9185	0.01912	1.6783	0.01098	17.848	0.02768		39.7985	0.00386	41.3254	0.01405	16.8379	0.02604		-7.11595	-0.000892697	-6.55171	-0.000653626	-8.86487	3.30319e-05
1.9285	0.02029	1.6883	0.01014	18.0498	0.0288		39.8734	0.00386	41.4018	0.01405	16.8723	0.02606		-7.09428	-0.000895925	-6.52997	-0.00065363	-8.85049	3.29652e-05
1.9385	0.01402	1.6983	0.00755	18.2515	0.02697		39.9484	0.00386	41.4781	0.01405	16.9564	0.02611		-7.0726	-0.000899164	-6.50824	-0.000653634	-8.83611	3.28974e-05
1.9486	0.00643	1.7083	0.00916	18.4532	0.02748		40.0233	0.00386	41.5545	0.01405	17.0401	0.02616		-7.0674	-0.000899942	-6.4865	-0.000653638	-8.82173	3.28285e-05
1.9586	0.00814	1.7182	0.01525	18.6548	0.02886		40.0982	0.00386	41.6308	0.01405	17.0405	0.02616		-7.05092	-0.000902412	-6.46476	-0.000653643	-8.80734	3.27583e-05
1.9687	0.00847	1.7282	0.01821	18.8563	0.02823		40.1732	0.00386	41.7072	0.01405	17.1247	0.02621		-7.02924	-0.000905671	-6.4599	-0.000653644	-8.79296	3.26871e-05
1.9787	0.01816	1.7382	0.02006	19.0577	0.02846		40.2481	0.00386	41.7836	0.01405	17.2088	0.02626		-7.00757	-0.00090894	-6.44303	-0.000653647	-8.77858	3.26146e-05
1.9887	0.01237	1.7482	0.01753	19.2591	0.02578		40.323	0.00386	41.8599	0.01405	17.2422	0.02628		-6.98589	-0.000912219	-6.42129	-0.000653652	-8.7642	3.25408e-05
1.9988	0.01625	1.7582	0.01923	19.4604	0.02568		40.398	0.00386	41.9363	0.01405	17.2929	0.02631		-6.96421	-0.000915508	-6.39956	-0.000653657	-8.74982	3.24659e-05
2.0089	0.01182	1.7682	0.02178	19.6617	0.02927		40.4729	0.00386	42.0126	0.01405	17.377	0.02636		-6.94253	-0.000918808	-6.37782	-0.000653663	-8.73543	3.23896e-05
2.0189	0.01189	1.7782	0.02032	19.8628	0.02868		40.5478	0.00386	42.089	0.01405	17.4442	0.02639		-6.92086	-0.000922118	-6.35608	-0.000653668	-8.72105	3.23121e-05
2.029	0.01815	1.7882	0.02481	20.0639	0.02782		40.6227	0.00386	42.1653	0.01405	17.4611	0.0264		-6.89918	-0.000925438	-6.33435	-0.000653674	-8.70667	3.22333e-05
2.039	0.0198	1.7982	0.01821	20.265	0.02685		40.6977	0.00386	42.2417	0.01405	17.5452	0.02645		-6.8775	-0.000928769	-6.31261	-0.00065368	-8.69229	3.21531e-05
2.0491	0.01957	1.8082	0.01286	20.466	0.02936		40.7726	0.00386	42.3181	0.01405	17.6294	0.0265		-6.8581	-0.000931759	-6.29088	-0.000653687	-8.67791	3.20716e-05
2.0592	0.01393	1.8182	0.01721	20.6669	0.02957		40.8475	0.00386	42.3944	0.01405	17.6461	0.02651		-6.85582	-0.00093211	-6.26914	-0.000653693	-8.66352	3.19888e-05
2.0692	0.01416	1.8282	0.01313	20.8677	0.0281		40.9225	0.00386	42.4708	0.01405	17.7135	0.02655		-6.83415	-0.000935463	-6.2509	-0.000653699	-8.64914	3.19045e-05
2.0793	0.02065	1.8383	0.01654	21.0685	0.02895		40.9974	0.00386	42.5472	0.01405	17.7976	0.0266		-6.81247	-0.000938825	-6.2474	-0.0006537	-8.63476	3.18188e-05
2.0894	0.02205	1.8483	0.01454	21.2692	0.03187		41.0723	0.00386	42.6235	0.01405	17.848	0.02662		-6.79079	-0.000942199	-6.22567	-0.000653708	-8.62038	3.17316e-05
2.0994	0.01703	1.8583	0.00883	21.4698	0.03181		41.1473	0.00386	42.6999	0.01405	17.8817	0.02664		-6.76911	-0.000945584	-6.20393	-0.000653715	-8.606	3.1643e-05
2.1095	0.01695	1.8683	0.0123	21.6704	0.03125		41.2222	0.00386	42.7762	0.01405	17.9658	0.02669		-6.74744	-0.000948979	-6.18219	-0.000653723	-8.59161	3.15528e-05
2.1196	0.01922	1.8783	0.01742	21.8709	0.03188		41.2971	0.00386	42.8526	0.01405	18.0498	0.02673		-6.72576	-0.000952385	-6.16046	-0.000653731	-8.57723	3.14612e-05
2.1297	0.01007	1.8884	0.0131	22.0713	0.03141		41.3721	0.00386	42.9289	0.01405	18.05	0.02674		-6.70408	-0.000955803	-6.13872	-0.00065374	-8.56285	3.1368e-05
2.1397	0.00441	1.8984	0.01838	22.2717	0.03248		41.447	0.00386	43.0053	0.01405	18.1341	0.02678		-6.6824	-0.000959231	-6.11699	-0.000653749	-8.54847	3.12732e-05
2.1498	0.00828	1.9084	0.0246	22.472	0.03102		41.5219	0.00386	43.0817	0.01405	18.2182	0.02683		-6.66073	-0.000962671	-6.09525	-0.000653758	-8.53409	3.11768e-05
2.1599	0.01304	1.9185	0.02111	22.6722	0.02813		41.5969	0.00386	43.158	0.01405	18.2515	0.02684		-6.649	-0.000964537	-6.07351	-0.000653768	-8.5197	3.10788e-05
2.17	0.01173	1.9285	0.0235	22.8724	0.0266		41.6718	0.00386	43.2344	0.01405	18.3023	0.02687		-6.63905	-0.000966122	-6.05178	-0.000653778	-8.50532	3.09792e-05
2.1801	0.00527	1.9385	0.02122	23.0725	0.0256		41.7467	0.00386	43.3107	0.01405	18.3864	0.02692		-6.61737	-0.000969585	-6.0421	-0.000653783	-8.49094	3.08778e-05
2.1902	0.00704	1.9486	0.02391	23.2726	0.02733		41.8216	0.00386	43.3871	0.01405	18.4532	0.02695		-6.59569	-0.000973059	-6.03004	-0.000653789	-8.47656	3.07748e-05
2.2003	0.0133	1.9586	0.01585	23.4726	0.03059		41.8966	0.00386	43.4635	0.01405	18.4705	0.02696		-6.57402	-0.000976544	-6.0083	-0.0006538	-8.46218	3.067e-05
2.2104	0.0164	1.9687	0.01191	23.6725	0.0325		41.9715	0.00386	43.5398	0.01405	18.5547	0.02701		-6.55234	-0.000980042	-5.98657	-0.000653812	-8.44779	3.05634e-05
2.2205	0.00968	1.9787	0.0126	23.8723	0.03183		42.0464	0.00386	43.6162	0.01405	18.6388	0.02705		-6.53066	-0.00098355	-5.9758	-0.000653818	-8.43341	3.0455e-05
2.2306	0.01153	1.9887	0.00929	24.0721	0.03287		42.1214	0.00386	43.6925	0.01405	18.6548	0.02706		-6.50898	-0.000987071	-5.96483	-0.000653824	-8.41903	3.03448e-05
2.2407	0.01127	1.9988	0.01318	24.2719	0.03272		42.1963	0.00386	43.7689	0.01405	18.7229	0.02709		-6.48731	-0.000990604	-5.9431	-0.000653836	-8.40465	3.02327e-05
2.2508	0.00913	2.0089	0.01559	24.4715	0.03022		42.2712	0.00386	43.8453	0.01405	18.807	0.02714		-6.46563	-0.000994148	-5.9363	-0.00065384	-8.39027	3.01187e-05
2.2609	0.01398	2.0189	0.01152	24.6712	0.0283		42.3462	0.00386	43.9216	0.01405	18.8563	0.02716		-6.44395	-0.000997705	-5.92136	-0.00065385	-8.37588	3.00028e-05
2.271	0.01184	2.029	0.00861	24.8707	0.0266		42.4211	0.00385	43.998	0.01405	18.8911	0.02718		-6.4399	-0.000998371	-5.89962	-0.000653863	-8.3615	2.9885e-05
2.2811	0.01067	2.039	0.0114	25.0702	0.0268		42.496	0.00385	44.0743	0.01405	18.9753	0.02722		-6.42227	-0.001	-5.8967	-0.000653865	-8.34712	2.97651e-05
2.2912	0.01224	2.0491	0.01493	25.2696	0.03035		42.571	0.00385	44.1507	0.01405	19.0577	0.02727		-6.4006	-0.001	-5.87789	-0.000653878	-8.33274	2.96432e-05
2.3013	0.01273	2.0592	0.01526	25.469	0.02706		42.6459	0.00385	44.227	0.01405	19.0594	0.02727		-6.37892	-0.00101	-5.8572	-0.000653892	-8.31836	2.95193e-05
2.3114	0.01691	2.0692	0.00786	25.6683	0.02729		42.7208	0.00385	44.3034	0.01405	19.1435	0.02731		-6.35724	-0.00101	-5.85615	-0.000653893	-8.30397	2.93932e-05
2.3216	0.01758	2.0793	0.01362	25.8676	0.03025		42.7958	0.00385	44.3798	0.01405	19.2276	0.02735		-6.33556	-0.00102	-5.83441	-0.000653908	-8.28959	2.92651e-05
2.3317	0.01829	2.0894	0.01244	26.0668	0.03006		42.8707	0.00385	44.4561	0.01405	19.2591	0.02737		-6.31389	-0.00102	-5.8177	-0.000653921	-8.27521	2.91347e-05
2.3418	0.01905	2.0994	0.01752	26.2659	0.02755		42.9456	0.00385	44.5325	0.01405	19.3117	0.02739		-6.29221	-0.00102	-5.81268	-0.000653925	-8.26083	2.90022e-05
2.3519	0.01873	2.1095	0.0207	26.465	0.02645		43.0206	0.00385	44.6088	0.01405	19.3958	0.02744		-6.27053	-0.00103	-5.79094	-0.000653942	-8.24645	2.88674e-05
2.362	0.01796	2.1196	0.0169	26.664	0.024		43.0955	0.00385	44.6852	0.01405	19.4604	0.02747		-6.24885	-0.00103	-5.7783	-0.000653952	-8.23206	2.87303e-05
2.3722	0.01412	2.1297	0.01171	26.8629	0.02518		43.1704	0.00385	44.7615	0.01405	19.48	0.02748		-6.2309	-0.00103	-5.76921	-0.00065396	-8.21768	2.85909e-05
2.3823	0.01101	2.1397	0.01354	27.0618	0.02839		43.2453	0.00385	44.8379	0.01405	19.5641	0.02752		-6.22718	-0.00103	-5.74747	-0.000653978	-8.2033	2.84491e-05
2.3924	0.01051	2.1498	0.0171	27.2606	0.03039		43.3203	0.00385	44.9143	0.01405	19.6482	0.02756		-6.2055	-0.00104	-5.7388	-0.000653986	-8.18892	2.83049e-05
2.4026	0.00401	2.1599	0.01655	27.4594	0.02966		43.3952	0.00385	44.9906	0.01405	19.6617	0.02757		-6.18382	-0.00104	-5.72573	-0.000653998	-8.17454	2.81583e-05
2.4127	0.00717	2.17	0.01453	27.6581	0.03068		43.4701	0.00385	45.067	0.01405	19.7323	0.0276		-6.16214	-0.00105	-5.704	-0.000654018	-8.16015	2.80092e-05
2.4228	0.0101	2.1801	0.00977	27.8568	0.02814		43.5451	0.00385	45.1433	0.01405	19.8164	0.02764		-6.14047	-0.00105	-5.6993	-0.000654023	-8.14577	2.78576e-05
2.433	0.00917	2.1902	0.01799	28.0554	0.02981		43.62	0.00385	45.2197	0.01405	19.8628	0.02766		-6.11879	-0.00105	-5.68226	-0.000654039	-8.13139	2.77034e-05
2.4431	0.01147	2.2003	0.02193	28.254	0.03156		43.6949	0.00385	45.2961	0.01405	19.9006	0.02768		-6.09711	-0.00106	-5.66052	-0.000654061	-8.11701	2.75466e-05
2.4532	0.01071	2.2104	0.01892	28.4524	0.03095		43.7699	0.00385	45.3724	0.01405	19.9847	0.02772		-6.07543	-0.00106	-5.6598	-0.000654062	-8.10263	2.73872e-05
2.4634	0.00532	2.2205	0.01561	28.6509	0.03108		43.8448	0.00385	45.4488	0.01405	20.0639	0.02776		-6.05376	-0.00106	-5.63879	-0.000654084	-8.08824	2.7225e-05
2.4735	0.00919	2.2306	0.01872	28.8493	0.03043		43.9197	0.00385	45.5251	0.01405	20.0688	0.02776		-6.03208	-0.00107	-5.6203	-0.000654105	-8.07386	2.70601e-05
2.4837	0.01234	2.2407	0.01663	29.0476	0.03081		43.9947	0.00385	45.6015	0.01405	20.1529	0.0278		-6.0221	-0.00107	-5.61705	-0.000654108	-8.05948	2.68924e-05
2.4938	0.01417	2.2508	0.01432	29.2458	0.0293		44.0696	0.00385	45.6779	0.01405	20.237	0.02784		-6.0104	-0.00107	-5.59532	-0.000654134	-8.0451	2.67219e-05
2.504	0.01481	2.2609	0.01998	29.4441	0.02885		44.1445	0.00385	45.7542	0.01405	20.265	0.02785		-5.98872	-0.00108	-5.5809	-0.000654151	-8.03072	2.65484e-05
2.5141	0.01666	2.271	0.02052	29.6422	0.0335		44.2195	0.00385	45.8306	0.01405	20.3211	0.02788		-5.9758	-0.00108	-5.57358	-0.00065416	-8.01633	2.6372e-05
2.5243	0.01331	2.2811	0.01975	29.8403	0.03646		44.2944	0.00385	45.9069	0.01405	20.4053	0.02792		-5.96705	-0.00108	-5.55184	-0.000654187	-8.00195	2.61927e-05
2.5344	0.01448	2.2912	0.01978	30.0384	0.03324		44.3693	0.00385	45.9833	0.01405	20.466	0.02794		-5.94537	-0.00108	-5.5414	-0.000654201	-7.98757	2.60103e-05
2.5446	0.01667	2.3013	0.02093	30.2364	0.03234		44.4442	0.00385	46.0596	0.01405	20.4894	0.02795		-5.9363	-0.00108	-5.53011	-0.000654216	-7.97319	2.58247e-05
2.5547	0.01873	2.3114	0.01791	30.4343	0.03288		44.5192	0.00385	46.136	0.01405	20.5735	0.02799		-5.92369	-0.00109	-5.50837	-0.000654246	-7.95881	2.56361e-05
2.5649	0.01917	2.3216	0.01635	30.6322	0.02908		44.5941	0.00385	46.2124	0.01405	20.6576	0.02803		-5.90201	-0.00109	-5.5019	-0.000654255	-7.94442	2.54442e-05
2.575	0.01862	2.3317	0.01902	30.83	0.02792		44.669	0.00385	46.2887	0.01405	20.6669	0.02803		-5.8967	-0.00109	-5.48663	-0.000654277	-7.93004	2.52491e-05
2.5852	0.01678	2.3418	0.02197	31.0278	0.03036		44.744	0.00385	46.3651	0.01405	20.7417	0.02807		-5.88034	-0.00109	-5.4649	-0.000654309	-7.91566	2.50507e-05
2.5954	0.01183	2.3519	0.01469	31.2256	0.03123		44.8189	0.00385	46.4415	0.01405	20.8259	0.0281		-5.85866	-0.0011	-5.4625	-0.000654313	-7.90128	2.48489e-05
2.6055	0.01482	2.362	0.01963	31.4232	0.03131		44.8938	0.00385	46.5178	0.01405	20.8677	0.02812		-5.8572	-0.0011	-5.44316	-0.000654343	-7.8869	2.46437e-05
2.6157	0.01571	2.3722	0.02131	31.6209	0.03138		44.9688	0.00385	46.5942	0.01405	20.91	0.02814		-5.83698	-0.0011	-5.423	-0.000654376	-7.87251	2.4435e-05
2.6258	0.0125	2.3823	0.01861	31.8185	0.02892		45.0437	0.00385	46.6705	0.01405	20.9941	0.02818		-5.8177	-0.00111	-5.42143	-0.000654378	-7.85813	2.42228e-05
2.636	0.00997	2.3924	0.01976	32.016	0.02952		45.1186	0.00385	46.7469	0.01405	21.0685	0.02821		-5.8153	-0.00111	-5.39969	-0.000654415	-7.84375	2.40069e-05
2.6462	0.01031	2.4026	0.01989	32.2135	0.03178		45.1936	0.00385	46.8232	0.01405	21.0782	0.02821		-5.79363	-0.00111	-5.3836	-0.000654444	-7.82937	2.37874e-05
2.6563	0.00733	2.4127	0.01975	32.4109	0.03155		45.2685	0.00385	46.8996	0.01405	21.1623	0.02825		-5.7783	-0.00111	-5.37795	-0.000654454	-7.81499	2.35642e-05
2.6665	0.00784	2.4228	0.02108	32.6083	0.03162		45.3434	0.00385	46.976	0.01405	21.2464	0.02829		-5.77195	-0.00111	-5.35622	-0.000654494	-7.8006	2.33372e-05
2.6767	0.00568	2.433	0.0181	32.8056	0.03215		45.4184	0.00385	47.0523	0.01405	21.2692	0.0283		-5.75027	-0.00112	-5.3441	-0.000654517	-7.78622	2.31063e-05
2.6869	0.00473	2.4431	0.0142	33.0029	0.02976		45.4933	0.00385	47.1287	0.01405	21.3306	0.02832		-5.7388	-0.00112	-5.33448	-0.000654536	-7.77184	2.28715e-05
2.697	0.01252	2.4532	0.0154	33.2001	0.02909		45.5682	0.00385	47.205	0.01405	21.4147	0.02836		-5.72859	-0.00112	-5.31274	-0.00065458	-7.75746	2.26327e-05
2.7072	0.01236	2.4634	0.01436	33.3973	0.02855		45.6431	0.00385	47.2814	0.01405	21.4698	0.02838		-5.70692	-0.00113	-5.3047	-0.000654597	-7.74308	2.23898e-05
2.7174	0.0154	2.4735	0.0119	33.5944	0.02861		45.7181	0.00385	47.3578	0.01405	21.4988	0.02839		-5.6993	-0.00113	-5.29101	-0.000654626	-7.72869	2.21429e-05
2.7276	0.01526	2.4837	0.00626	33.7915	0.03102		45.793	0.00385	47.4341	0.01405	21.5829	0.02843		-5.68524	-0.00113	-5.26927	-0.000654674	-7.71431	2.18917e-05
2.7377	0.01941	2.4938	0.00763	33.9885	0.0351		45.8679	0.00385	47.5105	0.01405	21.667	0.02846		-5.66356	-0.00113	-5.2653	-0.000654683	-7.69993	2.16363e-05
2.7479	0.01447	2.504	0.00967	34.1855	0.03455		45.9429	0.00385	47.5868	0.01405	21.6704	0.02847		-5.6598	-0.00114	-5.24754	-0.000654724	-7.68555	2.13765e-05
2.7581	0.01121	2.5141	0.01681	34.3824	0.03363		46.0178	0.00385	47.6632	0.01405	21.7512	0.0285		-5.64188	-0.00114	-5.2258	-0.000654776	-7.67117	2.11123e-05
2.7683	0.01376	2.5243	0.01806	34.5793	0.03215		46.0927	0.00385	47.7395	0.01405	21.8353	0.02853		-5.6203	-0.00114	-5.2258	-0.000654776	-7.65678	2.08436e-05
2.7784	0.01998	2.5344	0.01485	34.7761	0.03024		46.1677	0.00385	47.8159	0.01405	21.8709	0.02855		-5.62021	-0.00114	-5.20406	-0.00065483	-7.6424	2.05703e-05
2.7886	0.01189	2.5446	0.01069	34.9729	0.03072		46.2426	0.00385	47.8923	0.01405	21.9194	0.02857		-5.59853	-0.00115	-5.1864	-0.000654876	-7.62802	2.02924e-05
2.7988	0.01456	2.5547	0.01527	35.1697	0.03187		46.3175	0.00385	47.9686	0.01405	22.0035	0.0286		-5.5809	-0.00115	-5.18233	-0.000654887	-7.61364	2.00098e-05
2.809	0.01387	2.5649	0.01963	35.3664	0.03183		46.3925	0.00385	48.045	0.01405	22.0713	0.02863		-5.57685	-0.00115	-5.16059	-0.000654946	-7.59926	1.97224e-05
2.8192	0.01393	2.575	0.02006	35.563	0.03329		46.4674	0.00385	48.1213	0.01405	22.0876	0.02864		-5.55517	-0.00116	-5.147	-0.000654984	-7.58487	1.94301e-05
2.8294	0.01728	2.5852	0.01735	35.7596	0.03394		46.5423	0.00385	48.1977	0.01405	22.1717	0.02867		-5.5414	-0.00116	-5.13885	-0.000655008	-7.57049	1.91328e-05
2.8396	0.01363	2.5954	0.00791	35.9562	0.03285		46.6173	0.00385	48.2741	0.01405	22.2559	0.0287		-5.5335	-0.00116	-5.11712	-0.000655072	-7.55611	1.88304e-05
2.8497	0.01217	2.6055	0.01236	36.1527	0.03423		46.6922	0.00385	48.3504	0.01405	22.2717	0.02871		-5.51182	-0.00116	-5.1076	-0.000655101	-7.54173	1.85229e-05
2.8599	0.01433	2.6157	0.01477	36.3492	0.0335		46.7671	0.00385	48.4268	0.01405	22.34	0.02874		-5.5019	-0.00117	-5.09538	-0.00065514	-7.52735	1.82102e-05
2.8701	0.01963	2.6258	0.00747	36.5456	0.03177		46.8421	0.00385	48.5031	0.01405	22.4241	0.02877		-5.49014	-0.00117	-5.07365	-0.00065521	-7.51296	1.78922e-05
2.8803	0.01678	2.636	0.00416	36.742	0.03175		46.917	0.00385	48.5795	0.01405	22.472	0.02879		-5.46846	-0.00117	-5.0682	-0.000655228	-7.49858	1.75687e-05
2.8905	0.02105	2.6462	0.00534	36.9384	0.033		46.9919	0.00385	48.6559	0.01405	22.5082	0.0288		-5.4625	-0.00117	-5.05191	-0.000655283	-7.4842	1.72398e-05
2.9007	0.01548	2.6563	0.01139	37.1347	0.03259		47.0669	0.00385	48.7322	0.01405	22.5923	0.02883		-5.44679	-0.00118	-5.03017	-0.00065536	-7.46982	1.69052e-05
2.9109	0.01341	2.6665	0.01511	37.3309	0.03227		47.1418	0.00385	48.8086	0.01405	22.6722	0.02886		-5.42511	-0.00118	-5.0287	-0.000655365	-7.45544	1.65649e-05
2.9211	0.01956	2.6767	0.0108	37.5271	0.03275		47.2167	0.00385	48.8849	0.01405	22.6765	0.02887		-5.423	-0.00118	-5.00844	-0.00065544	-7.44105	1.62189e-05
2.9313	0.01236	2.6869	0.00785	37.7233	0.03121		47.2916	0.00385	48.9613	0.01405	22.7606	0.0289		-5.40343	-0.00119	-4.9893	-0.000655513	-7.42667	1.58669e-05
2.9415	0.00732	2.697	0.01691	37.9194	0.03221		47.3666	0.00385	49.0376	0.01405	22.8447	0.02893		-5.3836	-0.00119	-4.9867	-0.000655523	-7.41229	1.5509e-05
2.9516	0.01188	2.7072	0.01831	38.1155	0.03435		47.4415	0.00385	49.114	0.01405	22.8724	0.02894		-5.38175	-0.00119	-4.96496	-0.00065561	-7.39791	1.5145e-05
2.9618	0.01028	2.7174	0.01316	38.3116	0.02968		47.5164	0.00385	49.1904	0.01405	22.9288	0.02896		-5.36008	-0.00119	-4.9499	-0.000655673	-7.38353	1.47748e-05
2.972	0.00924	2.7276	0.01245	38.5076	0.0284		47.5914	0.00385	49.2667	0.01405	23.0129	0.02899		-5.3441	-0.0012	-4.94323	-0.000655701	-7.36915	1.43982e-05
2.9822	0.01403	2.7377	0.01247	38.7035	0.03039		47.6663	0.00385	49.3431	0.01405	23.0725	0.02901		-5.3384	-0.0012	-4.92149	-0.000655796	-7.35476	1.40153e-05
2.9924	0.00693	2.7479	0.00997	38.8995	0.0318		47.7412	0.00385	49.4194	0.01405	23.097	0.02902		-5.31672	-0.0012	-4.9105	-0.000655846	-7.34038	1.36258e-05
3.0026	0.00575	2.7581	0.00828	39.0953	0.03367		47.8162	0.00385	49.4958	0.01405	23.1812	0.02905		-5.3047	-0.00121	-4.89976	-0.000655895	-7.326	1.32297e-05
3.0128	0.00949	2.7683	0.00712	39.2912	0.03081		47.8911	0.00385	49.5722	0.01405	23.2653	0.02909		-5.29505	-0.00121	-4.87802	-0.000655999	-7.31162	1.28268e-05
3.023	0.01299	2.7784	0.01218	39.487	0.02918		47.966	0.00385	49.6485	0.01405	23.2726	0.02909		-5.27337	-0.00121	-4.8711	-0.000656033	-7.29724	1.24171e-05
3.0332	0.01081	2.7886	0.01123	39.6827	0.03167		48.041	0.00385	49.7249	0.01405	23.3494	0.02912		-5.2653	-0.00121	-4.85628	-0.000656107	-7.28285	1.20004e-05
3.0434	0.01853	2.7988	0.01136	39.8785	0.03137		48.1159	0.00385	49.8012	0.01405	23.4335	0.02915		-5.25169	-0.00122	-4.83455	-0.000656219	-7.26847	1.15766e-05
3.0536	0.01837	2.809	0.01431	40.0742	0.03335		48.1908	0.00385	49.8776	0.01405	23.4726	0.02916		-5.23001	-0.00122	-4.8317	-0.000656234	-7.25409	1.11455e-05
3.0638	0.01679	2.8192	0.0094	40.2698	0.03196		48.2657	0.00385	49.9539	0.01405	23.5176	0.02918		-5.2258	-0.00122	-4.81281	-0.000656337	-7.23971	1.07072e-05
3.074	0.01078	2.8294	0.01041	40.4654	0.03345		48.3407	0.00385	50.0303	0.01405	23.6018	0.02921		-5.20834	-0.00123	-4.7923	-0.000656453	-7.22533	1.02613e-05
3.0842	0.01752	2.8396	0.00786	40.661	0.03434		48.4156	0.00385	50.1067	0.01405	23.6725	0.02923		-5.18666	-0.00123	-4.79107	-0.00065646	-7.21094	9.80783e-06
3.0944	0.02064	2.8497	0.00952	40.8565	0.03366		48.4905	0.00385	50.183	0.01405	23.6859	0.02924		-5.1864	-0.00123	-4.76934	-0.000656588	-7.19656	9.34663e-06
3.1046	0.01621	2.8599	0.01578	41.052	0.03304		48.5655	0.00385	50.2594	0.01405	23.77	0.02927		-5.16498	-0.00123	-4.753	-0.000656688	-7.18218	8.87756e-06
3.1148	0.01333	2.8701	0.01594	41.2475	0.03309		48.6404	0.00385	50.3357	0.01405	23.8541	0.0293		-5.147	-0.00124	-4.7476	-0.000656721	-7.1678	8.40049e-06
3.125	0.00923	2.8803	0.0096	41.4429	0.03227		48.7153	0.00385	50.4121	0.01405	23.8723	0.0293		-5.1433	-0.00124	-4.72587	-0.000656861	-7.15342	7.91528e-06
3.1352	0.01116	2.8905	0.01585	41.6383	0.0292		48.7903	0.00385	50.4885	0.01405	23.9382	0.02933		-5.12163	-0.00124	-4.7136	-0.000656943	-7.13903	7.4218e-06
3.1454	0.00988	2.9007	0.01092	41.8336	0.02731		48.8652	0.00385	50.5648	0.01405	24.0223	0.02935		-5.1076	-0.00125	-4.70413	-0.000657007	-7.12465	6.91989e-06
3.1556	0.01095	2.9109	0.01103	42.0289	0.02873		48.9401	0.00385	50.6412	0.01405	24.0721	0.02937		-5.09995	-0.00125	-4.68239	-0.000657159	-7.11027	6.40942e-06
3.1658	0.01357	2.9211	0.00756	42.2242	0.03157		49.0151	0.00385	50.7175	0.01405	24.1065	0.02938		-5.07827	-0.00125	-4.6742	-0.000657218	-7.09589	5.89023e-06
3.176	0.01756	2.9313	0.01169	42.4194	0.03223		49.09	0.00385	50.7939	0.01405	24.1906	0.02941		-5.0682	-0.00126	-4.66066	-0.000657318	-7.08151	5.36218e-06
3.1862	0.01946	2.9415	0.00978	42.6146	0.03414		49.1649	0.00385	50.8702	0.01405	24.2719	0.02944		-5.05659	-0.00126	-4.63892	-0.000657483	-7.06712	4.82512e-06
3.1964	0.02189	2.9516	0.01213	42.8098	0.03606		49.2399	0.00385	50.9466	0.01405	24.2747	0.02944		-5.03492	-0.00126	-4.6348	-0.000657516	-7.05274	4.27888e-06
3.2066	0.023	2.9618	0.01255	43.005	0.03458		49.3148	0.00385	51.023	0.01405	24.3588	0.02947		-5.0287	-0.00126	-4.61718	-0.000657656	-7.03836	3.72332e-06
3.2168	0.01827	2.972	0.01444	43.2001	0.0301		49.3897	0.00385	51.0993	0.01405	24.4429	0.0295		-5.01324	-0.00127	-4.59545	-0.000657837	-7.02398	3.15827e-06
3.227	0.01303	2.9822	0.01596	43.3951	0.03102		49.4646	0.00385	51.1757	0.01405	24.4715	0.02951		-4.99156	-0.00127	-4.5954	-0.000657837	-7.0096	2.58358e-06
3.2372	0.01377	2.9924	0.01714	43.5902	0.03407		49.5396	0.00385	51.252	0.01405	24.527	0.02952		-4.9893	-0.00127	-4.57371	-0.000658025	-6.99521	1.99906e-06
3.3027	0.01422	3.0026	0.01495	43.7852	0.03153		49.6145	0.00385	51.3284	0.01405	24.6112	0.02955		-4.96988	-0.00128	-4.5561	-0.000658184	-6.98083	1.40456e-06
3.3225	0.01088	3.0128	0.01523	43.9801	0.03073		49.6895	0.00385	51.4048	0.01405	24.6712	0.02957		-4.9499	-0.00128	-4.55198	-0.000658222	-6.96645	7.99898e-07
3.3424	0.00991	3.023	0.01189	44.1751	0.02984		49.7644	0.00385	51.4811	0.01405	24.6953	0.02958		-4.94821	-0.00128	-4.53024	-0.000658427	-6.95207	1.84907e-07
3.3622	0.00734	3.0332	0.01436	44.37	0.031		49.8393	0.00385	51.5575	0.01405	24.7794	0.02961		-4.92653	-0.00129	-4.5167	-0.00065856	-6.93769	-4.40594e-07
3.382	0.00557	3.0434	0.00992	44.5649	0.03265		49.9142	0.00385	51.6338	0.01405	24.8635	0.02963		-4.9105	-0.00129	-4.5085	-0.000658642	-6.9233	-1.07679e-06
3.4018	0.0038	3.0536	0.01006	44.7597	0.03318		49.9892	0.00385	51.7102	0.01405	24.8707	0.02964		-4.90485	-0.00129	-4.48677	-0.000658865	-6.90892	-1.72385e-06
3.4216	0.00601	3.0638	0.01397	44.9545	0.0331		50.0641	0.00385	51.7866	0.01405	24.9476	0.02966		-4.88317	-0.0013	-4.4773	-0.000658966	-6.89454	-2.38198e-06
3.4415	0.00712	3.074	0.01155	45.1493	0.03302		50.139	0.00385	51.8629	0.01405	25.0318	0.02969		-4.8711	-0.0013	-4.46503	-0.000659099	-6.88016	-3.05136e-06
3.4613	0.00887	3.0842	0.01381	45.3441	0.03103		50.214	0.00385	51.9393	0.01405	25.0702	0.0297		-4.8615	-0.0013	-4.44329	-0.000659342	-6.86578	-3.73218e-06
3.4811	0.00538	3.0944	0.01657	45.5388	0.02853		50.2889	0.00385	52.0156	0.01405	25.1159	0.02971		-4.83982	-0.00131	-4.438	-0.000659403	-6.85139	-4.42465e-06
3.501	0.00678	3.1046	0.01736	45.7335	0.03266		50.3638	0.00385	52.092	0.01405	25.2	0.02974		-4.8317	-0.00131	-4.42156	-0.000659597	-6.83701	-5.12896e-06
3.5208	0.00557	3.1148	0.0141	45.9281	0.03564		50.4388	0.00385	52.1683	0.01405	25.2696	0.02976		-4.81814	-0.00131	-4.39982	-0.000659862	-6.82263	-5.84532e-06
3.5407	0.00693	3.125	0.01626	46.1228	0.03562		50.5137	0.00385	52.2447	0.01405	25.2841	0.02977		-4.79646	-0.00132	-4.3986	-0.000659878	-6.80825	-6.57393e-06
3.5605	0.00416	3.1352	0.01612	46.3174	0.03599		50.5886	0.00385	52.3211	0.01405	25.3682	0.02979		-4.7923	-0.00132	-4.37809	-0.00066014	-6.79387	-7.31501e-06
3.5804	0.00245	3.1454	0.01183	46.512	0.03443		50.6636	0.00385	52.3974	0.01405	25.4523	0.02982		-4.77479	-0.00132	-4.3593	-0.000660389	-6.77948	-8.06877e-06
3.6002	0.00948	3.1556	0.01231	46.7065	0.0356		50.7385	0.00385	52.4738	0.01405	25.469	0.02982		-4.75311	-0.00133	-4.35635	-0.000660429	-6.7651	-8.83543e-06
3.6201	0.01086	3.1658	0.01462	46.901	0.03603		50.8134	0.00385	52.5502	0.01405	25.5365	0.02985		-4.753	-0.00133	-4.33461	-0.000660731	-6.75072	-9.61521e-06
3.64	0.0073	3.176	0.01761	47.0955	0.0338		50.8884	0.00385	52.6265	0.01405	25.6206	0.02987		-4.73143	-0.00133	-4.3199	-0.000660943	-6.73634	-1.04083e-05
3.6598	0.00886	3.1862	0.02027	47.29	0.03065		50.9633	0.00385	52.7029	0.01405	25.6683	0.02989		-4.7136	-0.00134	-4.31288	-0.000661046	-6.72196	-1.1215e-05
3.6797	0.01538	3.1964	0.01636	47.4844	0.02796		51.0382	0.00385	52.7792	0.01405	25.7047	0.0299		-4.70975	-0.00134	-4.29114	-0.000661375	-6.70757	-1.20356e-05
3.6996	0.01996	3.2066	0.01441	47.6788	0.03153		51.1131	0.00385	52.8556	0.01405	25.7888	0.02992		-4.68808	-0.00134	-4.2806	-0.00066154	-6.69319	-1.28701e-05
3.7195	0.01584	3.2168	0.01333	47.8732	0.03324		51.1881	0.00385	52.9319	0.01405	25.8676	0.02995		-4.6742	-0.00135	-4.26941	-0.000661719	-6.67881	-1.3719e-05
3.7394	0.01374	3.227	0.01017	48.0675	0.03497		51.263	0.00385	53.0083	0.01405	25.8729	0.02995		-4.6664	-0.00135	-4.24767	-0.000662077	-6.66443	-1.45824e-05
3.7593	0.01517	3.2372	0.01051	48.2619	0.03384		51.3379	0.00385	53.0847	0.01405	25.9571	0.02997		-4.64472	-0.00136	-4.2412	-0.000662187	-6.65005	-1.54606e-05
3.7792	0.01265	3.2473	0.01817	48.4562	0.03258		51.4129	0.00385	53.161	0.01405	26.0412	0.03		-4.6348	-0.00136	-4.22593	-0.000662451	-6.63566	-1.63538e-05
3.7991	0.00952	3.2575	0.01631	48.6504	0.0316		51.4878	0.00385	53.2374	0.01405	26.0668	0.03		-4.62304	-0.00136	-4.2042	-0.000662842	-6.62128	-1.72623e-05
3.819	0.01038	3.2677	0.01287	48.8447	0.03095		51.5627	0.00385	53.3137	0.01405	26.1253	0.03002		-4.60137	-0.00137	-4.2019	-0.000662884	-6.6069	-1.81864e-05
3.8389	0.00916	3.2779	0.01226	49.0389	0.03167		51.6377	0.00385	53.3901	0.01405	26.2094	0.03005		-4.5954	-0.00137	-4.18246	-0.00066325	-6.59252	-1.91263e-05
3.8588	0.01228	3.2881	0.0096	49.2331	0.03003		51.7126	0.00385	53.4665	0.01405	26.2659	0.03006		-4.57969	-0.00137	-4.1625	-0.00066364	-6.57814	-2.00824e-05
3.8787	0.01512	3.2983	0.01395	49.4273	0.03162		51.7875	0.00385	53.5428	0.01405	26.2935	0.03007		-4.55801	-0.00138	-4.16072	-0.000663675	-6.56375	-2.10548e-05
3.8986	0.01063	3.3085	0.01618	49.6214	0.03435		51.8625	0.00385	53.6192	0.01405	26.3776	0.03009		-4.5561	-0.00138	-4.13899	-0.000664119	-6.54937	-2.20439e-05
3.9185	0.01147	3.3187	0.01467	49.8156	0.03518		51.9374	0.00385	53.6955	0.01405	26.4618	0.03012		-4.53633	-0.00138	-4.1232	-0.000664454	-6.53499	-2.305e-05
3.9385	0.0101	3.3289	0.01407	50.0097	0.03462		52.0123	0.00385	53.7719	0.01405	26.465	0.03012		-4.5167	-0.00139	-4.11725	-0.000664583	-6.52061	-2.40733e-05
3.9584	0.0116	3.3391	0.0183	50.2038	0.03253		52.0872	0.00385	53.8482	0.01405	26.5459	0.03014		-4.51466	-0.00139	-4.09552	-0.000665067	-6.50623	-2.51141e-05
3.9783	0.00913	3.3493	0.01653	50.3978	0.02893		52.1622	0.00385	53.9246	0.01405	26.63	0.03017		-4.49298	-0.0014	-4.0838	-0.000665337	-6.49184	-2.61729e-05
3.9983	0.00816	3.3595	0.01229	50.5919	0.0306		52.2371	0.00385	54.001	0.01405	26.664	0.03018		-4.4773	-0.0014	-4.07378	-0.000665572	-6.47746	-2.72497e-05
4.0182	0.01402	3.3697	0.01513	50.7859	0.03296		52.312	0.00385	54.0773	0.01405	26.7141	0.03019		-4.4713	-0.0014	-4.05204	-0.000666099	-6.46308	-2.83451e-05
4.0382	0.01397	3.3799	0.01685	50.9799	0.03396		52.387	0.00385	54.1537	0.01405	26.7982	0.03021		-4.44962	-0.00141	-4.0445	-0.000666288	-6.4487	-2.94592e-05
4.0581	0.00694	3.39	0.01653	51.1739	0.03293		52.4619	0.00385	54.23	0.01405	26.8629	0.03023		-4.438	-0.00141	-4.03031	-0.00066665	-6.43432	-3.05925e-05
4.0781	0.01321	3.4002	0.01841	51.3678	0.03364		52.5368	0.00385	54.3064	0.01405	26.8824	0.03024		-4.42795	-0.00141	-4.00857	-0.000667224	-6.41993	-3.17452e-05
4.098	0.01646	3.4104	0.01945	51.5617	0.03192		52.6118	0.00385	54.3828	0.01405	26.9665	0.03026		-4.40627	-0.00142	-4.0052	-0.000667316	-6.40555	-3.29177e-05
4.118	0.00884	3.4018	0.01361	51.7556	0.03335		52.6867	0.00385	54.4591	0.01405	27.0506	0.03028		-4.3986	-0.00142	-3.98683	-0.000667824	-6.39117	-3.41103e-05
4.1379	0.00752	3.4216	0.0137	51.9495	0.03116		52.7616	0.00385	54.5355	0.01405	27.0618	0.03029		-4.38459	-0.00143	-3.9659	-0.000668426	-6.37679	-3.53234e-05
4.1579	0.01341	3.4415	0.01618	52.1434	0.03039		52.8366	0.00385	54.6118	0.01405	27.1347	0.03031		-4.36291	-0.00143	-3.9651	-0.00066845	-6.36241	-3.65573e-05
4.1779	0.01892	3.4613	0.01365	52.3373	0.03132		52.9115	0.00385	54.6882	0.01405	27.2188	0.03033		-4.3593	-0.00143	-3.94336	-0.000669103	-6.34802	-3.78124e-05
4.1978	0.02207	3.4811	0.01311	52.5311	0.03384		52.9864	0.00385	54.7645	0.01405	27.2606	0.03034		-4.34124	-0.00144	-3.9265	-0.00066963	-6.33364	-3.90891e-05
4.2178	0.01875	3.501	0.01197	52.7249	0.03626		53.0614	0.00385	54.8409	0.01405	27.3029	0.03035		-4.3199	-0.00144	-3.92163	-0.000669785	-6.31926	-4.03877e-05
4.2378	0.01963	3.5208	0.01198	52.9187	0.03341		53.1363	0.00385	54.9173	0.01405	27.3871	0.03037		-4.31956	-0.00144	-3.89989	-0.000670497	-6.30488	-4.17086e-05
4.2578	0.01827	3.5407	0.01616	53.1125	0.03261		53.2112	0.00385	54.9936	0.01405	27.4594	0.03039		-4.29788	-0.00145	-3.8872	-0.000670927	-6.2905	-4.30522e-05
4.2778	0.01344	3.5605	0.01786	53.3063	0.03533		53.2862	0.00385	55.07	0.01405	27.4712	0.03039		-4.2806	-0.00146	-3.87815	-0.00067124	-6.27611	-4.44189e-05
4.2977	0.0063	3.5804	0.01628	53.5	0.03442		53.3611	0.00385	55.1463	0.01405	27.5553	0.03042		-4.2762	-0.00146	-3.85642	-0.000672016	-6.26173	-4.5809e-05
4.3177	0.001	3.6002	0.01597	53.6937	0.03364		53.436	0.00385	55.2227	0.01405	27.6394	0.03044		-4.25453	-0.00146	-3.8479	-0.000672329	-6.24735	-4.72231e-05
4.3377	0.00548	3.6201	0.01317	53.8875	0.03175		53.511	0.00385	55.2991	0.01405	27.6581	0.03044		-4.2412	-0.00147	-3.83468	-0.000672825	-6.23297	-4.86615e-05
4.3577	0.00807	3.64	0.01481	54.0811	0.03381		53.5859	0.00385	55.3754	0.01405	27.7235	0.03046		-4.23285	-0.00147	-3.81294	-0.00067367	-6.21859	-5.01246e-05
4.3777	0.00706	3.6598	0.01539	54.2748	0.03403		53.6608	0.00385	55.4518	0.01405	27.8077	0.03048		-4.21117	-0.00148	-3.8086	-0.000673844	-6.2042	-5.16128e-05
4.3977	0.00782	3.6797	0.01618	54.4685	0.03515		53.7357	0.00385	55.5281	0.01405	27.8568	0.03049		-4.2019	-0.00148	-3.79121	-0.000674552	-6.18982	-5.31267e-05
4.4177	0.00573	3.6996	0.02048	54.6621	0.03615		53.8107	0.00385	55.6045	0.01405	27.8918	0.0305		-4.18949	-0.00148	-3.76947	-0.000675473	-6.17544	-5.46665e-05
4.4378	0.00389	3.7195	0.01948	54.8558	0.03208		53.8856	0.00385	55.6808	0.01405	27.9759	0.03053		-4.16782	-0.00149	-3.7692	-0.000675485	-6.16106	-5.62329e-05
4.4578	0.00498	3.7394	0.01417	55.0494	0.03243		53.9605	0.00385	55.7572	0.01405	28.0554	0.03055		-4.1625	-0.00149	-3.74774	-0.000676434	-6.14668	-5.78262e-05
4.4778	0.00622	3.7593	0.01066	55.243	0.03507		54.0355	0.00385	55.8336	0.01405	28.06	0.03055		-4.14614	-0.0015	-3.7299	-0.000677254	-6.13229	-5.94469e-05
4.4978	0.01034	3.7792	0.01308	55.4366	0.03523		54.1104	0.00385	55.9099	0.01405	28.1441	0.03057		-4.12446	-0.00151	-3.726	-0.000677437	-6.11791	-6.10955e-05
4.5178	0.01006	3.7991	0.01071	55.6302	0.03516		54.1853	0.00385	55.9863	0.01405	28.2282	0.03059		-4.1232	-0.00151	-3.70426	-0.000678484	-6.10353	-6.27725e-05
4.5379	0.00559	3.819	0.01602	55.8237	0.03266		54.2603	0.00385	56.0626	0.01405	28.254	0.03059		-4.10278	-0.00151	-3.6906	-0.000679166	-6.08915	-6.44784e-05
4.5579	0.01103	3.8389	0.01651	56.0173	0.03158		54.3352	0.00385	56.139	0.01405	28.3124	0.03061		-4.0838	-0.00152	-3.68253	-0.000679577	-6.07477	-6.62136e-05
4.5779	0.01158	3.8588	0.02337	56.2108	0.03587		54.4101	0.00385	56.2154	0.01405	28.3965	0.03063		-4.08111	-0.00152	-3.66079	-0.000680718	-6.06038	-6.79786e-05
4.598	0.009	3.8787	0.02412	56.4043	0.03579		54.4851	0.00385	56.2917	0.01405	28.4524	0.03064		-4.05943	-0.00153	-3.6513	-0.000681231	-6.046	-6.97741e-05
4.618	0.00456	3.8986	0.02234	56.5978	0.03389		54.56	0.00385	56.3681	0.01405	28.4806	0.03065		-4.0445	-0.00153	-3.63905	-0.000681909	-6.03162	-7.16005e-05
4.638	0.00965	3.9185	0.01518	56.7914	0.03174		54.6349	0.00385	56.4444	0.01405	28.5647	0.03067		-4.03775	-0.00154	-3.61732	-0.000683152	-6.01724	-7.34583e-05
4.6581	0.01534	3.9385	0.01332	56.9848	0.03031		54.7099	0.00385	56.5208	0.01405	28.6488	0.03069		-4.01607	-0.00154	-3.612	-0.000683464	-6.00286	-7.53482e-05
4.6781	0.01751	3.9584	0.01167	57.1783	0.02848		54.7848	0.00385	56.5972	0.01405	28.6509	0.03069		-4.0052	-0.00155	-3.59558	-0.000684449	-5.98847	-7.72706e-05
4.6982	0.01416	3.9783	0.01028	57.3718	0.02854		54.8597	0.00385	56.6735	0.01405	28.8493	0.03074		-3.9944	-0.00155	-3.57385	-0.000685803	-5.97409	-7.92261e-05
4.7182	0.01502	3.9983	0.01076	57.5652	0.03044		54.9346	0.00385	56.7499	0.01405	29.0476	0.03079		-3.97272	-0.00156	-3.5727	-0.000685876	-5.95971	-8.12153e-05
4.7383	0.0138	4.0182	0.01004	57.7587	0.03015		55.0096	0.00385	56.8262	0.01405	29.2458	0.03083		-3.9659	-0.00156	-3.55211	-0.000687217	-5.94533	-8.32388e-05
4.7583	0.01137	4.0382	0.01329	57.9521	0.03351		55.0845	0.00385	56.9026	0.01405	29.4441	0.03088		-3.95104	-0.00157	-3.5334	-0.000688483	-5.93095	-8.52972e-05
4.7784	0.00917	4.0581	0.01353	58.1455	0.03257		55.1594	0.00385	56.9789	0.01405	29.6422	0.03092		-3.92936	-0.00158	-3.53037	-0.000688692	-5.91656	-8.7391e-05
4.7985	0.00907	4.0781	0.01043	58.339	0.0305		55.2344	0.00385	57.0553	0.01405	29.8403	0.03096		-3.9265	-0.00158	-3.50864	-0.000690232	-5.90218	-8.9521e-05
4.8185	0.01363	4.098	0.01113	58.5324	0.03246		55.3093	0.00385	57.1317	0.01405	30.0384	0.03101		-3.90769	-0.00158	-3.4941	-0.0006913	-5.8878	-9.16876e-05
4.8386	0.01563	4.118	0.01415	58.7258	0.03356		55.3842	0.00385	57.208	0.01405	30.2364	0.03105		-3.8872	-0.00159	-3.4869	-0.00069184	-5.87342	-9.38917e-05
4.8587	0.01378	4.1379	0.01417	58.9192	0.03423		55.4592	0.00385	57.2844	0.01405	30.4343	0.03109		-3.88601	-0.00159	-3.46516	-0.000693518	-5.85904	-9.61337e-05
4.8788	0.01036	4.1579	0.01587	59.1125	0.03354		55.5341	0.00385	57.3608	0.01405	30.6322	0.03113		-3.86433	-0.0016	-3.4548	-0.000694343	-5.84465	-9.84145e-05
4.8988	0.00727	4.1779	0.01512	59.3059	0.0361		55.609	0.00385	57.4371	0.01405	30.83	0.03117		-3.8479	-0.00161	-3.44343	-0.000695269	-5.83027	-0.000100735
4.9189	0.00807	4.1978	0.01381	59.4993	0.03824		55.684	0.00385	57.5135	0.01405	31.0278	0.03121		-3.84265	-0.00161	-3.42169	-0.000697097	-5.81589	-0.000103095
4.939	0.00795	4.2178	0.01613	59.6926	0.03517		55.7589	0.00385	57.5898	0.01405	31.2256	0.03125		-3.82098	-0.00162	-3.4155	-0.000697633	-5.80151	-0.000105495
4.9591	0.01462	4.2378	0.0156	59.886	0.03572		55.8338	0.00385	57.6662	0.01405	31.4232	0.03129		-3.8086	-0.00162	-3.39996	-0.000699005	-5.78713	-0.000107938
4.9792	0.00982	4.2578	0.01522	60.0794	0.03584		55.9088	0.00385	57.7425	0.01405	31.6209	0.03133		-3.7993	-0.00163	-3.37822	-0.000700997	-5.77275	-0.000110422
4.9993	0.01221	4.2778	0.01597	60.2727	0.03201		55.9837	0.00385	57.8189	0.01405	31.8185	0.03136		-3.77762	-0.00164	-3.3762	-0.000701187	-5.75836	-0.000112949
5.0193	0.0101	4.2977	0.0183	60.466	0.02909		56.0586	0.00385	57.8953	0.01405	32.016	0.0314		-3.7692	-0.00164	-3.35648	-0.000703076	-5.74398	-0.00011552
5.0394	0.01306	4.3177	0.01872	60.6593	0.03004		56.1335	0.00385	57.9716	0.01405	32.2135	0.03144		-3.75594	-0.00165	-3.3369	-0.000705027	-5.7296	-0.000118136
5.0595	0.01557	4.3377	0.01972	60.8527	0.03185		56.2085	0.00385	58.048	0.01405	32.4109	0.03147		-3.73427	-0.00165	-3.33475	-0.000705247	-5.71522	-0.000120796
5.0796	0.00971	4.3577	0.0173	61.046	0.03011		56.2834	0.00385	58.1243	0.01405	32.6083	0.03151		-3.7299	-0.00166	-3.31301	-0.000707512	-5.70084	-0.000123503
5.0997	0.00721	4.3777	0.01965	61.2393	0.0305		56.3583	0.00385	58.2007	0.01405	32.8056	0.03154		-3.71259	-0.00166	-3.2976	-0.000709178	-5.68645	-0.000126256
5.1198	0.01128	4.3977	0.01693	61.4326	0.0319		56.4333	0.00385	58.2771	0.01405	33.0029	0.03158		-3.69091	-0.00167	-3.29127	-0.000709876	-5.67207	-0.000129057
5.1399	0.01727	4.4177	0.01029	61.6259	0.03437		56.5082	0.00385	58.3534	0.01405	33.2001	0.03161		-3.6906	-0.00167	-3.26954	-0.000712344	-5.65769	-0.000131906
5.16	0.01529	4.4378	0.01288	61.8192	0.03181		56.5831	0.00385	58.4298	0.01405	33.3973	0.03164		-3.66923	-0.00168	-3.2583	-0.000713663	-5.64331	-0.000134804
5.1802	0.01736	4.4578	0.01032	62.0125	0.03086		56.6581	0.00385	58.5061	0.01405	33.5944	0.03168		-3.6513	-0.00169	-3.2478	-0.000714921	-5.62893	-0.000137753
5.2003	0.01564	4.4778	0.01183	62.2058	0.03107		56.733	0.00385	58.5825	0.01405	33.7915	0.03171		-3.64756	-0.00169	-3.22607	-0.00071761	-5.61454	-0.000140752
5.2204	0.01145	4.4978	0.01497	62.3991	0.03211		56.8079	0.00385	58.6589	0.01405	33.9885	0.03174		-3.62588	-0.0017	-3.219	-0.000718509	-5.60016	-0.000143803
5.2405	0.00954	4.5178	0.01608	62.5924	0.03408		56.8829	0.00385	58.7352	0.01405	34.1855	0.03177		-3.612	-0.00171	-3.20433	-0.000720416	-5.58578	-0.000146908
5.2606	0.00974	4.5379	0.01526	62.7857	0.0361		56.9578	0.00385	58.8116	0.01405	34.3824	0.0318		-3.6042	-0.00171	-3.18259	-0.000723346	-5.5714	-0.000150065
5.2807	0.01248	4.5579	0.01193	62.979	0.03612		57.0327	0.00385	58.8879	0.01405	34.5793	0.03183		-3.58252	-0.00173	-3.1797	-0.000723746	-5.55702	-0.000153278
5.3009	0.01622	4.5779	0.01407	63.1723	0.03182		57.1077	0.00385	58.9643	0.01405	34.7761	0.03186		-3.5727	-0.00173	-3.16086	-0.000726404	-5.54263	-0.000156546
5.321	0.01021	4.598	0.01623	63.3656	0.03162		57.1826	0.00385	59.0406	0.01405	34.9729	0.03189		-3.56085	-0.00174	-3.1405	-0.00072939	-5.52825	-0.00015987
5.3411	0.00676	4.618	0.01799	63.5589	0.03533		57.2575	0.00385	59.117	0.01405	35.1697	0.03192		-3.53917	-0.00175	-3.13912	-0.000729596	-5.51387	-0.000163252
5.3612	0.00972	4.638	0.01601	63.7522	0.03256		57.3325	0.00385	59.1934	0.01405	35.3664	0.03195		-3.5334	-0.00175	-3.11738	-0.000732928	-5.49949	-0.000166693
5.3814	0.0079	4.6581	0.01363	63.9455	0.03334		57.4074	0.00385	59.2697	0.01405	35.563	0.03197		-3.51749	-0.00176	-3.1012	-0.000735503	-5.48511	-0.000170193
5.4015	0.00915	4.6781	0.01147	64.1388	0.03191		57.4823	0.00385	59.3461	0.01405	35.7596	0.032		-3.49581	-0.00177	-3.09565	-0.000736406	-5.47072	-0.000173753
5.4216	0.0119	4.6982	0.01143	64.3321	0.03162		57.5573	0.00385	59.4224	0.01405	35.9562	0.03203		-3.4941	-0.00177	-3.07391	-0.000740036	-5.45634	-0.000177376
5.4418	0.01131	4.7182	0.01397	64.5254	0.03172		57.6322	0.00385	59.4988	0.01405	36.1527	0.03205		-3.47414	-0.00178	-3.0619	-0.00074211	-5.44196	-0.000181061
5.4619	0.00994	4.7383	0.01395	64.7187	0.03351		57.7071	0.00385	59.5752	0.01405	36.3492	0.03208		-3.4548	-0.00179	-3.05218	-0.000743825	-5.42758	-0.00018481
5.482	0.01054	4.7583	0.01197	64.912	0.03638		57.782	0.00385	59.6515	0.01405	36.5456	0.03211		-3.45246	-0.00179	-3.03044	-0.000747781	-5.4132	-0.000188623
5.5022	0.0111	4.7784	0.01386	65.1053	0.03194		57.857	0.00385	59.7279	0.01405	36.742	0.03213		-3.43078	-0.00181	-3.0226	-0.000749249	-5.39881	-0.000192503
5.5223	0.00631	4.7985	0.01126	65.2986	0.03327		57.9319	0.00385	59.8042	0.01405	36.9384	0.03216		-3.4155	-0.00182	-3.0087	-0.000751909	-5.38443	-0.00019645
5.5424	0.00101	4.8185	0.01482	65.4919	0.03271		58.0068	0.00385	59.8806	0.01405	37.1347	0.03218		-3.4091	-0.00182	-2.98697	-0.000756218	-5.37005	-0.000200466
5.5626	0.00463	4.8386	0.01857	65.6852	0.03288		58.0818	0.00385	59.9569	0.01405	37.3309	0.0322		-3.38743	-0.00183	-2.9833	-0.000756964	-5.35567	-0.000204551
5.5827	0.00452	4.8587	0.01882	65.8785	0.03114		58.1567	0.00385	60.0333	0.01405	37.5271	0.03223		-3.3762	-0.00184	-2.96523	-0.000760716	-5.34129	-0.000208706
5.6029	0.00614	4.8788	0.01401	66.0719	0.03408		58.2316	0.00385	60.1097	0.01405	37.7233	0.03225		-3.36575	-0.00185	-2.9441	-0.000765278	-5.3269	-0.000212934
5.623	0.00689	4.8988	0.0153	66.2652	0.03354		58.3066	0.00385	60.186	0.01405	37.9194	0.03227		-3.34407	-0.00186	-2.94349	-0.000765412	-5.31252	-0.000217236
5.6432	0.00833	4.9189	0.01731	66.4585	0.03397		58.3815	0.00385	60.2624	0.01405	38.1155	0.0323		-3.3369	-0.00186	-2.92176	-0.000770312	-5.29814	-0.000221611
5.6633	0.01072	4.939	0.01897	66.6518	0.03448		58.4564	0.00385	60.3387	0.01405	38.3116	0.03232		-3.32239	-0.00187	-2.9048	-0.000774284	-5.28376	-0.000226063
5.6835	0.0038	4.9591	0.01947	66.8452	0.03275		58.5314	0.00385	60.4151	0.01405	38.5076	0.03234		-3.30072	-0.00189	-2.90002	-0.000775428	-5.26938	-0.000230592
5.7036	0.00639	4.9792	0.019	67.0385	0.032		58.6063	0.00385	60.4915	0.01405	38.7035	0.03236		-3.2976	-0.00189	-2.87829	-0.000780767	-5.25499	-0.000235199
5.7238	0.01246	4.9993	0.01446	67.2319	0.03059		58.6812	0.00385	60.5678	0.01405	38.8995	0.03238		-3.27904	-0.0019	-2.8655	-0.000784017	-5.24061	-0.000239886
5.7439	0.01117	5.0193	0.01487	67.4252	0.03256		58.7561	0.00385	60.6442	0.01405	39.0953	0.0324		-3.2583	-0.00191	-2.85655	-0.000786341	-5.22623	-0.000244655
5.7641	0.0087	5.0394	0.0157	67.6186	0.03654		58.8311	0.00385	60.7205	0.01405	39.2912	0.03243		-3.25736	-0.00192	-2.83481	-0.000792158	-5.21185	-0.000249506
5.7843	0.00527	5.0595	0.01098	67.8119	0.03589		58.906	0.00385	60.7969	0.01405	39.487	0.03245		-3.23568	-0.00193	-2.8262	-0.000794534	-5.19747	-0.000254442
5.8044	0.00836	5.0796	0.01107	68.0053	0.03443		58.9809	0.00385	60.8732	0.01405	39.6827	0.03247		-3.219	-0.00194	-2.81308	-0.000798231	-5.18308	-0.000259463
5.8246	0.00913	5.0997	0.01599	68.1987	0.03382		59.0559	0.00385	60.9496	0.01405	39.8785	0.03249		-3.21401	-0.00195	-2.79134	-0.000804569	-5.1687	-0.000264572
5.8447	0.0124	5.1198	0.01722	68.3921	0.0369		59.1308	0.00385	61.026	0.01405	40.0742	0.0325		-3.19233	-0.00196	-2.787	-0.000805868	-5.15432	-0.000269769
5.8649	0.01269	5.1399	0.01735	68.5855	0.03642		59.2057	0.00385	61.1023	0.01405	40.2698	0.03252		-3.1797	-0.00197	-2.7696	-0.000811185	-5.13994	-0.000275056
5.885	0.00926	5.16	0.02002	68.7789	0.03698		59.2807	0.00385	61.1787	0.01405	40.4654	0.03254		-3.17065	-0.00198	-2.74787	-0.000818091	-5.12556	-0.000280436
5.9052	0.01037	5.1802	0.01829	68.9723	0.03476		59.3556	0.00385	61.255	0.01405	40.661	0.03256		-3.14897	-0.00199	-2.7477	-0.000818146	-5.11117	-0.000285908
5.9254	0.00682	5.2003	0.01328	69.1657	0.03566		59.4305	0.00385	61.3314	0.01405	40.8565	0.03258		-3.1405	-0.002	-2.72613	-0.0008253	-5.09679	-0.000291476
5.9455	0.01015	5.2204	0.00825	69.3592	0.03269		59.5055	0.00385	61.4078	0.01405	41.052	0.0326		-3.1273	-0.00201	-2.7084	-0.000831414	-5.08241	-0.000297141
5.9657	0.00684	5.2405	0.00431	69.5526	0.03334		59.5804	0.00385	61.4841	0.01405	41.2475	0.03262		-3.10562	-0.00203	-2.7044	-0.000832824	-5.06803	-0.000302904
5.9859	0.0138	5.2606	0.0062	69.7461	0.0344		59.6553	0.00385	61.5605	0.01405	41.4429	0.03263		-3.1012	-0.00203	-2.68266	-0.000840678	-5.05365	-0.000308767
6.006	0.01366	5.2807	0.00832	69.9396	0.03377		59.7303	0.00385	61.6368	0.01405	41.6383	0.03265		-3.08394	-0.00205	-2.6691	-0.00084575	-5.03926	-0.000314732
6.0262	0.00929	5.3009	0.01148	70.133	0.03454		59.8052	0.00385	61.7132	0.01405	41.8336	0.03267		-3.06226	-0.00206	-2.66092	-0.000848875	-5.02488	-0.000320801
6.0464	0.00935	5.321	0.01097	70.3265	0.03356		59.8801	0.00385	61.7896	0.01405	42.0289	0.03268		-3.0619	-0.00206	-2.63919	-0.000857432	-5.0105	-0.000326975
6.0665	0.01195	5.3411	0.01652	70.52	0.03182		59.955	0.00385	61.8659	0.01405	42.2242	0.0327		-3.04059	-0.00208	-2.6299	-0.000861202	-4.99612	-0.000333257
6.0867	0.0116	5.3612	0.01753	70.7135	0.03154		60.03	0.00385	61.9423	0.01405	42.4194	0.03272		-3.0226	-0.0021	-2.61745	-0.000866364	-4.98174	-0.000339648
6.1069	0.01564	5.3814	0.01457	70.9071	0.03251		60.1049	0.00385	62.0186	0.01405	42.6146	0.03273		-3.01891	-0.0021	-2.59571	-0.000875687	-4.96735	-0.00034615
6.127	0.01747	5.4015	0.0123	71.1006	0.03261		60.1799	0.00385	62.095	0.01405	42.8098	0.03275		-2.99723	-0.00212	-2.5906	-0.00087794	-4.95297	-0.000352765
6.1472	0.01065	5.4216	0.01357	71.2942	0.03288		60.2548	0.00385	62.1713	0.01405	43.005	0.03276		-2.9833	-0.00213	-2.57398	-0.000885419	-4.93859	-0.000359496
6.1674	0.0036	5.4418	0.01263	71.4877	0.03106		60.3297	0.00385	62.2477	0.01405	43.2001	0.03278		-2.97555	-0.00214	-2.55224	-0.000895576	-4.92421	-0.000366343
6.1875	0.0043	5.4619	0.01261	71.6813	0.03051		60.4046	0.00385	62.3241	0.01405	43.3951	0.03279		-2.95388	-0.00216	-2.5513	-0.000896027	-4.90983	-0.00037331
6.2077	0.00634	5.482	0.01046	71.8749	0.03396		60.4796	0.00385	62.4004	0.01405	43.5902	0.03281		-2.9441	-0.00217	-2.53051	-0.000906179	-4.89544	-0.000380398
6.2279	0.00488	5.5022	0.01425	72.0685	0.03385		60.5545	0.00385	62.4768	0.01405	43.7852	0.03282		-2.9322	-0.00218	-2.5121	-0.00091552	-4.88106	-0.000387609
6.248	0.00996	5.5223	0.01967	72.2622	0.03305		60.6294	0.00385	62.5531	0.01405	43.9801	0.03284		-2.91052	-0.0022	-2.50877	-0.000917246	-4.86668	-0.000394946
6.2682	0.01219	5.5424	0.01763	72.4558	0.03556		60.7044	0.00385	62.6295	0.01405	44.1751	0.03285		-2.9048	-0.00221	-2.48703	-0.000928798	-4.8523	-0.000402411
6.2884	0.0101	5.5626	0.01474	72.6495	0.03557		60.7793	0.00385	62.7059	0.01405	44.37	0.03286		-2.88885	-0.00223	-2.4728	-0.000936636	-4.83792	-0.000410006
6.3085	0.00768	5.5827	0.01483	72.8431	0.03664		60.8542	0.00385	62.7822	0.01405	44.5649	0.03288		-2.86717	-0.00225	-2.4653	-0.000940856	-4.82353	-0.000417733
6.3287	0.00908	5.6029	0.01525	73.0368	0.03598		60.9292	0.00385	62.8586	0.01405	44.7597	0.03289		-2.8655	-0.00225	-2.44356	-0.000953442	-4.80915	-0.000425595
6.3489	0.00911	5.623	0.0143	73.2305	0.03564		61.0041	0.00385	62.9349	0.01405	44.9545	0.0329		-2.84549	-0.00227	-2.4336	-0.000959393	-4.79477	-0.000433594
6.369	0.01276	5.6432	0.0194	73.4243	0.03674		61.079	0.00385	63.0113	0.01405	45.1493	0.03292		-2.8262	-0.00229	-2.42183	-0.00096658	-4.78039	-0.000441732
6.3892	0.0161	5.6633	0.01602	73.618	0.03845		61.154	0.00385	63.0876	0.01405	45.3441	0.03293		-2.82381	-0.0023	-2.40009	-0.000980293	-4.76601	-0.000450012
6.4094	0.00722	5.6835	0.01354	73.8118	0.03641		61.2289	0.00385	63.164	0.01405	45.5388	0.03294		-2.80214	-0.00232	-2.3943	-0.000984045	-4.75162	-0.000458437
6.4295	0.00371	5.7036	0.01542	74.0055	0.036		61.3038	0.00385	63.2404	0.01405	45.7335	0.03295		-2.787	-0.00234	-2.37835	-0.000994607	-4.73724	-0.000467008
6.4497	0.00666	5.7238	0.01053	74.1993	0.03624		61.3787	0.00385	63.3167	0.01405	45.9281	0.03297		-2.78046	-0.00235	-2.35662	-0.00101	-4.72286	-0.000475729
6.4699	0.00362	5.7439	0.00841	74.3931	0.03462		61.4537	0.00385	63.3931	0.01405	46.1228	0.03298		-2.75878	-0.00237	-2.355	-0.00101	-4.70848	-0.000484602
6.49	0.00183	5.7641	0.0134	74.587	0.03441		61.5286	0.00385	63.4695	0.01405	46.3174	0.03299		-2.7477	-0.00239	-2.33488	-0.00103	-4.6941	-0.00049363
6.5102	0.00278	5.7843	0.01677	74.7808	0.03448		61.6035	0.00385	63.5458	0.01405	46.512	0.033		-2.7371	-0.0024	-2.3158	-0.00104	-4.67971	-0.000502815
6.5304	0.00913	5.8044	0.01123	74.9747	0.03241		61.6785	0.00385	63.6222	0.01405	46.7065	0.03301		-2.71543	-0.00243	-2.31314	-0.00104	-4.66533	-0.000512161
6.5505	0.00525	5.8246	0.01068	75.1686	0.03218		61.7534	0.00385	63.6985	0.01405	46.901	0.03303		-2.7084	-0.00244	-2.29141	-0.00106	-4.65095	-0.00052167
6.5707	0.00247	5.8447	0.01104	75.3625	0.03432		61.8283	0.00385	63.7749	0.01405	47.0955	0.03304		-2.69375	-0.00246	-2.2765	-0.00107	-4.63657	-0.000531345
6.5909	0.01021	5.8649	0.01443	75.5564	0.03461		61.9033	0.00385	63.8512	0.01405	47.29	0.03305		-2.67207	-0.00248	-2.26967	-0.00108	-4.62219	-0.000541188
6.611	0.0145	5.885	0.01046	75.7504	0.0325		61.9782	0.00385	63.9276	0.01405	47.4844	0.03306		-2.6691	-0.00249	-2.24794	-0.00109	-4.6078	-0.000551204
6.6312	0.01207	5.9052	0.00851	75.9444	0.03021		62.0531	0.00385	64.004	0.01405	47.6788	0.03307		-2.65039	-0.00251	-2.2373	-0.0011	-4.59342	-0.000561394
6.6513	0.00853	5.9254	0.00923	76.1384	0.03041		62.1281	0.00385	64.0803	0.01405	47.8732	0.03308		-2.6299	-0.00254	-2.2262	-0.00111	-4.57904	-0.000571763
6.6715	0.00712	5.9455	0.01072	76.3324	0.03101		62.203	0.00385	64.1567	0.01405	48.0675	0.03309		-2.62872	-0.00255	-2.20446	-0.00113	-4.56466	-0.000582313
6.6917	0.00529	5.9657	0.01236	76.5264	0.03236		62.2779	0.00385	64.233	0.01405	48.2619	0.0331		-2.60704	-0.00258	-2.198	-0.00114	-4.55028	-0.000593047
6.7118	0.00471	5.9859	0.01564	76.7205	0.03299		62.3529	0.00385	64.3094	0.01405	48.4562	0.03311		-2.5906	-0.0026	-2.18273	-0.00116	-4.53589	-0.000603968
6.732	0.0074	6.006	0.0188	76.9146	0.03064		62.4278	0.00385	64.3858	0.01405	48.6504	0.03312		-2.58536	-0.00261	-2.16099	-0.00118	-4.52151	-0.000615081
6.7521	0.00428	6.0262	0.01771	77.1087	0.03261		62.5027	0.00385	64.4621	0.01405	48.8447	0.03313		-2.56368	-0.00264	-2.1587	-0.00118	-4.50713	-0.000626387
6.7723	0.00293	6.0464	0.01754	77.3028	0.03428		62.5776	0.00385	64.5385	0.01405	49.0389	0.03314		-2.5513	-0.00266	-2.1438	-0.0012	-4.49275	-0.000637892
6.7924	0.00247	6.0665	0.01489	77.497	0.03355		62.6526	0.00385	64.6148	0.01405	49.2331	0.03315		-2.54201	-0.00268	-2.13925	-0.0012	-4.47837	-0.000649597
6.8126	0.00761	6.0867	0.01381	77.6912	0.03435		62.7275	0.00385	64.6912	0.01405	49.4273	0.03316		-2.52033	-0.00271	-2.1247	-0.00122	-4.46398	-0.000661508
6.8327	0.00946	6.1069	0.0128	77.8854	0.03432		62.8025	0.00385	64.7675	0.01405	49.6214	0.03317		-2.5121	-0.00273	-2.11752	-0.00122	-4.4496	-0.000673626
6.8529	0.01083	6.127	0.0113	78.0797	0.03532		62.8774	0.00385	64.8439	0.01405	49.8156	0.03318		-2.49865	-0.00275	-2.1056	-0.00124	-4.43522	-0.000685957
7.141	0.00954	6.1472	0.00755	78.2739	0.03377		62.9523	0.00385	64.9203	0.01405	50.0097	0.03318		-2.47697	-0.00279	-2.09578	-0.00125	-4.42084	-0.000698503
7.1807	0.00622	6.1674	0.007	78.4682	0.02993		63.0272	0.00385	64.9966	0.01405	50.2038	0.03319		-2.4728	-0.00279	-2.0864	-0.00126	-4.40646	-0.000711269
7.2204	0.00838	6.1875	0.01233	78.6625	0.03128		63.1022	0.00385	65.073	0.01405	50.3978	0.0332		-2.4553	-0.00283	-2.07405	-0.00128	-4.39207	-0.000724259
7.26	0.00686	6.2077	0.01315	78.8569	0.03485		63.1771	0.00385	65.1493	0.01405	50.5919	0.03321		-2.43362	-0.00287	-2.0673	-0.00128	-4.37769	-0.000737476
7.2997	0.00724	6.2279	0.00901	79.0512	0.03546		63.252	0.00385	65.2257	0.01405	50.7859	0.03322		-2.4336	-0.00287	-2.05231	-0.0013	-4.36331	-0.000750924
7.3394	0.00748	6.248	0.00557	79.2456	0.03685		63.327	0.00385	65.3021	0.01405	50.9799	0.03323		-2.41194	-0.00291	-2.0482	-0.00131	-4.34893	-0.000764608
7.3791	0.00601	6.2682	0.00718	79.44	0.03635		63.4019	0.00385	65.3784	0.01405	51.1739	0.03324		-2.3943	-0.00294	-2.03057	-0.00133	-4.33455	-0.000778531
7.4188	0.00206	6.2884	0.01207	79.6345	0.03293		63.4768	0.00385	65.4548	0.01405	51.3678	0.03324		-2.39026	-0.00295	-2.029	-0.00133	-4.32016	-0.000792698
7.4585	0.00341	6.3085	0.01211	79.829	0.03142		63.5518	0.00385	65.5311	0.01405	51.5617	0.03325		-2.36859	-0.00299	-2.0099	-0.00136	-4.30578	-0.000807114
7.4983	0.00606	6.3287	0.01048	80.0235	0.03276		63.6267	0.00385	65.6075	0.01405	51.7556	0.03326		-2.355	-0.00302	-2.00884	-0.00136	-4.2914	-0.000821782
7.538	0.00882	6.3489	0.01333	80.218	0.03375		63.7016	0.00385	65.6839	0.01405	51.9495	0.03327		-2.34691	-0.00304	-1.9908	-0.00139	-4.27702	-0.000836707
7.5777	0.006	6.369	0.01556	80.4126	0.03594		63.7766	0.00385	65.7602	0.01405	52.1434	0.03327		-2.32523	-0.00308	-1.9871	-0.00139	-4.26264	-0.000851893
7.6174	0.00913	6.3892	0.0149	80.6072	0.03738		63.8515	0.00385	65.8366	0.01405	52.3373	0.03328		-2.3158	-0.0031	-1.9717	-0.00141	-4.24825	-0.000867346
7.6571	0.0085	6.4094	0.01056	80.8018	0.03378		63.9264	0.00385	65.9129	0.01405	52.5311	0.03329		-2.30355	-0.00313	-1.96536	-0.00142	-4.23387	-0.00088307
7.6968	0.00615	6.4295	0.00915	80.9965	0.0346		64.0014	0.00385	65.9893	0.01405	52.7249	0.0333		-2.28188	-0.00318	-1.9526	-0.00144	-4.21949	-0.00089907
7.7366	0.00726	6.4497	0.01123	81.1912	0.03585		64.0763	0.00385	66.0657	0.01405	52.9187	0.0333		-2.2765	-0.00319	-1.94363	-0.00146	-4.20511	-0.00091535
7.7763	0.00669	6.4699	0.01163	81.3859	0.03371		64.1512	0.00385	66.142	0.01405	53.1125	0.03331		-2.2602	-0.00323	-1.9334	-0.00147	-4.19073	-0.000931916
7.816	0.0034	6.49	0.01246	81.5807	0.03467		64.2262	0.00385	66.2184	0.01405	53.3063	0.03332		-2.23852	-0.00328	-1.92189	-0.00149	-4.17635	-0.000948772
7.8558	0.00564	6.5102	0.01256	81.7755	0.03605		64.3011	0.00385	66.2947	0.01405	53.5	0.03332		-2.2373	-0.00329	-1.9143	-0.00151	-4.16196	-0.000965924
7.8955	0.00669	6.5304	0.01383	81.9703	0.03573		64.376	0.00385	66.3711	0.01405	53.6937	0.03333		-2.21684	-0.00334	-1.90016	-0.00153	-4.14758	-0.000983377
7.9352	0.00714	6.3478	0.01045	82.1651	0.03538		64.4509	0.00385	66.4474	0.01405	53.8875	0.03334		-2.198	-0.00338	-1.8952	-0.00154	-4.1332	-0.001
7.975	0.01234	6.3874	0.0128	82.36	0.0375		64.5259	0.00385	66.5238	0.01405	54.0811	0.03334		-2.19517	-0.00339	-1.87842	-0.00157	-4.11882	-0.00102
8.0147	0.01077	6.4271	0.01301	82.5549	0.03737		64.6008	0.00385	66.6002	0.01405	54.2748	0.03335		-2.17349	-0.00345	-1.8761	-0.00157	-4.10444	-0.00104
8.0545	0.00716	6.4667	0.01174	82.7499	0.03439		64.6757	0.00385	66.6765	0.01405	54.4685	0.03336		-2.1587	-0.00349	-1.857	-0.00161	-4.09005	-0.00106
8.0942	0.00745	6.5063	0.01095	82.9449	0.03462		64.7507	0.00385	66.7529	0.01405	54.6621	0.03336		-2.15181	-0.00351	-1.85668	-0.00161	-4.07567	-0.00108
8.1339	0.01039	6.546	0.01162	83.1399	0.03418		64.8256	0.00385	66.8292	0.01405	54.8558	0.03337		-2.13013	-0.00357	-1.8379	-0.00164	-4.06129	-0.00109
8.1737	0.00917	6.5856	0.00969	83.335	0.03266		64.9005	0.00385	66.9056	0.01405	55.0494	0.03337		-2.1195	-0.0036	-1.83495	-0.00165	-4.04691	-0.00111
8.2135	0.00892	6.6253	0.01092	83.5301	0.03657		64.9755	0.00385	66.9819	0.01405	55.243	0.03338		-2.10846	-0.00363	-1.8188	-0.00168	-4.03253	-0.00113
8.2532	0.00502	6.6649	0.01083	83.7252	0.0373		65.0504	0.00385	67.0583	0.01405	55.4366	0.03339		-2.08678	-0.00369	-1.81321	-0.00169	-4.01814	-0.00115
8.293	0.00702	6.7046	0.0121	83.9204	0.03733		65.1253	0.00385	67.1347	0.01405	55.6302	0.03339		-2.0802	-0.00371	-1.7997	-0.00172	-4.00376	-0.00118
8.3327	0.01391	6.7442	0.01297	84.1156	0.03791		65.2002	0.00385	67.211	0.01405	55.8237	0.0334		-2.0651	-0.00376	-1.79147	-0.00174	-3.98938	-0.0012
8.3725	0.01282	6.7839	0.01175	84.3108	0.03713		65.2752	0.00385	67.2874	0.01405	56.0173	0.0334		-2.04342	-0.00383	-1.7806	-0.00176	-3.975	-0.00122
8.4123	0.00891	6.8236	0.01217	84.5061	0.03704		65.3501	0.00385	67.3637	0.01405	56.2108	0.03341		-2.041	-0.00384	-1.76974	-0.00179	-3.96062	-0.00124
8.452	0.00918	6.8632	0.01219	84.7014	0.03534		65.425	0.00385	67.4401	0.01405	56.4043	0.03341		-2.02175	-0.0039	-1.7615	-0.0018	-3.94623	-0.00126
8.4918	0.00548	6.9029	0.01266	84.8968	0.03674		65.5	0.00385	67.5165	0.01405	56.5978	0.03342		-2.0017	-0.00397	-1.748	-0.00184	-3.93185	-0.00129
8.5316	0.0027	6.9426	0.00876	85.0921	0.03492		65.5749	0.00385	67.5928	0.01405	56.7914	0.03342		-2.00007	-0.00397	-1.7424	-0.00185	-3.91747	-0.00131
8.5713	0.00427	6.9823	0.00883				65.6498	0.00385	67.6692	0.01405	56.9848	0.03343		-1.97839	-0.00405	-1.72627	-0.00189	-3.90309	-0.00133
8.6111	0.00486	7.0219	0.00935				65.7248	0.00385	67.7455	0.01405	57.1783	0.03343		-1.9625	-0.00411	-1.7233	-0.0019	-3.88871	-0.00136
8.6509	0.00471	7.0616	0.00753				65.7997	0.00385	67.8219	0.01405	57.3718	0.03344		-1.95671	-0.00413	-1.70453	-0.00194	-3.87432	-0.00138
8.6907	0.00799	7.1013	0.00947				65.8746	0.00385	67.8983	0.01405	57.5652	0.03344		-1.93504	-0.00421	-1.7042	-0.00194	-3.85994	-0.0014
8.7305	0.00625	7.141	0.00942				65.9496	0.00385	67.9746	0.01405	57.7587	0.03345		-1.9232	-0.00425	-1.6851	-0.00199	-3.84556	-0.00143
8.7703	0.00652	7.1807	0.01175				66.0245	0.00385	68.051	0.01405	57.9521	0.03345		-1.91336	-0.00429	-1.68279	-0.002	-3.83118	-0.00146
8.81	0.00601	7.2204	0.01491				66.0994	0.00385	68.1273	0.01405	58.1455	0.03346		-1.8952	-0.00436	-1.666	-0.00204	-3.8168	-0.00148
8.8498	0.00668	7.26	0.01053				66.1744	0.00385	68.2037	0.01405	58.339	0.03346		-1.89168	-0.00437	-1.66106	-0.00206	-3.80241	-0.00151
8.8896	0.00822	7.2997	0.01133				66.2493	0.00385	68.2801	0.01405	58.5324	0.03347		-1.8761	-0.00444	-1.6469	-0.0021	-3.78803	-0.00153
8.9294	0.01109	7.3394	0.01299				66.3242	0.00385	68.3564	0.01405	58.7258	0.03347		-1.87	-0.00446	-1.63932	-0.00212	-3.77365	-0.00156
8.9692	0.00887	7.3791	0.01131				66.3992	0.00385	68.4328	0.01405	58.9192	0.03348		-1.857	-0.00452	-1.6278	-0.00215	-3.75927	-0.00159
9.009	0.00731	7.4188	0.0078				66.4741	0.00385	68.5091	0.01405	59.1125	0.03348		-1.84833	-0.00455	-1.61758	-0.00218	-3.74489	-0.00162
9.0488	0.00888	7.4585	0.0072				66.549	0.00385	68.5855	0.01405	59.3059	0.03348		-1.8379	-0.0046	-1.6087	-0.00221	-3.7305	-0.00165
9.0886	0.01027	7.4983	0.01046				66.6239	0.00385	68.6618	0.01405	59.4993	0.03349		-1.82665	-0.00465	-1.59585	-0.00225	-3.71612	-0.00168
9.1284	0.01027	7.538	0.00924				66.6989	0.00385	68.7382	0.01405	59.6926	0.03349		-1.8188	-0.00468	-1.5896	-0.00227	-3.70174	-0.00171
9.1683	0.00799	7.5777	0.01112				66.7738	0.00385	68.8146	0.01405	59.886	0.0335		-1.80497	-0.00474	-1.57411	-0.00232	-3.68736	-0.00174
9.2081	0.00668	7.6174	0.01206				66.8487	0.00385	68.8909	0.01405	60.0794	0.0335		-1.7997	-0.00477	-1.5705	-0.00233	-3.67298	-0.00177
9.2479	0.00305	7.6571	0.01381				66.9237	0.00385	68.9673	0.01405	60.2727	0.0335		-1.78329	-0.00484	-1.55238	-0.00239	-3.65859	-0.0018
9.2877	0.00385	7.6968	0.01065				66.9986	0.00385	69.0436	0.01405	60.466	0.03351		-1.7806	-0.00486	-1.5515	-0.0024	-3.64421	-0.00183
9.3275	0.00592	7.7366	0.00967				67.0735	0.00385	69.12	0.01405	60.6593	0.03351		-1.76162	-0.00495	-1.5324	-0.00246	-3.62983	-0.00187
9.3673	0.00688	7.7763	0.01105				67.1485	0.00385	69.1964	0.01405	60.8527	0.03352		-1.7615	-0.00495	-1.53064	-0.00247	-3.61545	-0.0019
9.4071	0.00555	7.816	0.01061				67.2234	0.00385	69.2727	0.01405	61.046	0.03352		-1.7424	-0.00504	-1.5133	-0.00253	-3.60107	-0.00193
9.447	0.00399	7.8558	0.00813				67.2983	0.00385	69.3491	0.01405	61.2393	0.03352		-1.73994	-0.00506	-1.5089	-0.00255	-3.58668	-0.00197
9.4868	0.00366	7.8955	0.00676				67.3733	0.00385	69.4254	0.01405	61.4326	0.03353		-1.7233	-0.00514	-1.4942	-0.0026	-3.5723	-0.002
9.5266	0.00516	7.9352	0.00824				67.4482	0.00385	69.5018	0.01405	61.6259	0.03353		-1.71826	-0.00517	-1.48717	-0.00263	-3.55792	-0.00204
9.5665	0.00618	7.975	0.00902				67.5231	0.00385	69.5781	0.01405	61.8192	0.03353		-1.7042	-0.00524	-1.4751	-0.00268	-3.54354	-0.00207
9.6063	0.00674	8.0147	0.01				67.5981	0.00385	69.6545	0.01405	62.0125	0.03354		-1.69658	-0.00528	-1.46543	-0.00272	-3.52916	-0.00211
9.6461	0.0067	8.0545	0.01547				67.673	0.00385	69.7309	0.01405	62.2058	0.03354		-1.6851	-0.00534	-1.456	-0.00276	-3.51477	-0.00215
9.686	0.00522	8.0942	0.01389				67.7479	0.00385	69.8072	0.01405	62.3991	0.03354		-1.67491	-0.0054	-1.44369	-0.00281	-3.50039	-0.00219
9.7258	0.00353	8.1339	0.01393				67.8229	0.00385	69.8836	0.01405	62.5924	0.03355		-1.666	-0.00545	-1.4369	-0.00284	-3.48601	-0.00223
9.7656	0.00111	8.1737	0.01339				67.8978	0.00385	69.9599	0.01405	62.7857	0.03355		-1.65323	-0.00552	-1.42196	-0.0029	-3.47163	-0.00227
9.8055	0.00497	8.2135	0.0159				67.9727	0.00385	70.0363	0.01405	62.979	0.03355		-1.6469	-0.00555	-1.4179	-0.00292	-3.45725	-0.00231
9.8453	0.008	8.2532	0.01477				68.0477	0.00385	70.1127	0.01405	63.1723	0.03356		-1.63155	-0.00564	-1.40022	-0.003	-3.44286	-0.00235
9.8852	0.0073	8.293	0.01387				68.1226	0.00385	70.189	0.01405	63.3656	0.03356		-1.6278	-0.00567	-1.3988	-0.00301	-3.42848	-0.00239
9.925	0.00652	8.3327	0.01217				68.1975	0.00385	70.2654	0.01405	63.5589	0.03356		-1.60987	-0.00577	-1.3797	-0.0031	-3.4141	-0.00243
9.9649	0.00576	8.3725	0.01281				68.2724	0.00385	70.3417	0.01405	63.7522	0.03357		-1.6087	-0.00578	-1.37849	-0.0031	-3.39972	-0.00247
10.0047	0.00316	8.4123	0.01455				68.3474	0.00385	70.4181	0.01405	63.9455	0.03357		-1.5896	-0.0059	-1.3606	-0.00319	-3.38534	-0.00252
10.0446	0.00446	8.452	0.01432				68.4223	0.00385	70.4945	0.01405	64.1388	0.03357		-1.5882	-0.00591	-1.35675	-0.00321	-3.37095	-0.00256
10.0844	0.00645	8.4918	0.0126				68.4972	0.00385	70.5708	0.01405	64.3321	0.03358		-1.5705	-0.00602	-1.3415	-0.00329	-3.35657	-0.00261
10.1243	0.00888	8.5316	0.0095				68.5722	0.00385	70.6472	0.01405	64.5254	0.03358		-1.56652	-0.00604	-1.33501	-0.00332	-3.34219	-0.00266
10.1641	0.0095	8.5713	0.01023				68.6471	0.00385	70.7235	0.01405	64.7187	0.03358		-1.5515	-0.00614	-1.3225	-0.00339	-3.32781	-0.0027
10.204	0.01095	8.6111	0.01334				68.722	0.00385	70.7999	0.01405	64.912	0.03358		-1.54484	-0.00619	-1.31328	-0.00344	-3.31343	-0.00275
10.2438	0.00896	8.6509	0.01401				68.797	0.00385	70.8762	0.01405	65.1053	0.03359		-1.5324	-0.00627	-1.3034	-0.0035	-3.29904	-0.0028
10.2837	0.00721	8.6907	0.01525				68.8719	0.00385	70.9526	0.01405	65.2986	0.03359		-1.52316	-0.00633	-1.29154	-0.00356	-3.28466	-0.00285
10.3236	0.01004	8.7305	0.01087				68.9468	0.00385	71.029	0.01405	65.4919	0.03359		-1.5133	-0.0064	-1.2843	-0.0036	-3.27028	-0.0029
10.3634	0.00623	8.7703	0.0051				69.0218	0.00385	71.1053	0.01405	65.6852	0.03359		-1.50149	-0.00649	-1.2698	-0.00369	-3.2559	-0.00295
10.4033	0.00631	8.81	0.00932				69.0967	0.00385	71.1817	0.01405	65.8785	0.0336		-1.4942	-0.00654	-1.2652	-0.00372	-3.24152	-0.003
10.4432	0.00668	8.8498	0.01184				69.1716	0.00385	71.258	0.01405	66.0719	0.0336		-1.47981	-0.00664	-1.24807	-0.00382	-3.22713	-0.00306
10.483	0.00544	8.8896	0.01494				69.2465	0.00385	71.3344	0.01405	66.2652	0.0336		-1.4751	-0.00668	-1.2462	-0.00384	-3.21275	-0.00311
10.5229	0.00123	8.9294	0.01464				69.3215	0.00385	71.4108	0.01405	66.4585	0.0336		-1.45813	-0.00681	-1.2271	-0.00396	-3.19837	-0.00317
10.5628	0.00211	8.9692	0.01195				69.3964	0.00385	71.4871	0.01405	66.6518	0.03361		-1.456	-0.00682	-1.22633	-0.00396	-3.18399	-0.00322
10.6026	0.00375	9.009	0.0128				69.4714	0.00385	71.5635	0.01405	66.8452	0.03361		-1.4369	-0.00697	-1.208	-0.00408	-3.16961	-0.00328
10.6425	0.00879	9.0488	0.01362				69.5463	0.00385	71.6398	0.01405	67.0385	0.03361		-1.43645	-0.00697	-1.2046	-0.00411	-3.15522	-0.00334
10.6824	0.00669	9.0886	0.00721				69.6212	0.00385	71.7162	0.01405	67.2319	0.03361		-1.4179	-0.00712	-1.1889	-0.00422	-3.14084	-0.0034
10.7223	0.00303	9.1284	0.00772				69.6961	0.00385	71.7926	0.01405	67.4252	0.03362		-1.41478	-0.00715	-1.18286	-0.00426	-3.12646	-0.00346
10.7622	-0.00122	9.1683	0.01284				69.7711	0.00385	71.8689	0.01405	67.6186	0.03362		-1.3988	-0.00728	-1.1698	-0.00435	-3.11208	-0.00352
10.802	0.00298	9.2081	0.01072				69.846	0.00385	71.9453	0.01405	67.8119	0.03362		-1.3931	-0.00733	-1.16112	-0.00442	-3.0977	-0.00358
10.8419	0.00518	9.2479	0.01055				69.9209	0.00385	72.0216	0.01405	68.0053	0.03362		-1.3797	-0.00744	-1.1508	-0.00449	-3.08331	-0.00365
10.8818	0.00302	9.2877	0.01269				69.9959	0.00385	72.098	0.01405	68.1987	0.03362		-1.37142	-0.00751	-1.13939	-0.00458	-3.06893	-0.00371
10.9217	0.00312	9.3275	0.01192				70.0708	0.00385	72.1744	0.01405	68.3921	0.03363		-1.3606	-0.00761	-1.1317	-0.00464	-3.05455	-0.00378
10.9616	0.00598	9.3673	0.00876				70.1457	0.00385	72.2507	0.01405	68.5855	0.03363		-1.34974	-0.0077	-1.11765	-0.00475	-3.04017	-0.00385
11.0015	0.00997	9.4071	0.01188				70.2207	0.00385	72.3271	0.01405	68.7789	0.03363		-1.3415	-0.00778	-1.1126	-0.00479	-3.02579	-0.00391
11.0413	0.00786	9.447	0.0167				70.2956	0.00385	72.4034	0.01405	68.9723	0.03363		-1.32807	-0.0079	-1.09591	-0.00493	-3.0114	-0.00398
11.0812	0.00338	9.4868	0.01621				70.3705	0.00385	72.4798	0.01405	69.1657	0.03364		-1.3225	-0.00795	-1.0935	-0.00495	-2.99702	-0.00405
11.1211	-0.000337	9.5266	0.01264				70.4454	0.00385	72.5561	0.01405	69.3592	0.03364		-1.30639	-0.00811	-1.0745	-0.00512	-2.98264	-0.00413
11.161	-0.000853	9.5665	0.01543				70.5204	0.00385	72.6325	0.01405	69.5526	0.03364		-1.3034	-0.00813	-1.07418	-0.00512	-2.96826	-0.0042
11.2009	-0.000258	9.6063	0.01879				70.5953	0.00385	72.7089	0.01405	69.7461	0.03364		-1.28471	-0.00832	-1.0554	-0.00529	-2.95388	-0.00427
11.2408	0.000458	9.6461	0.01656				70.6702	0.00385	72.7852	0.01405	69.9396	0.03364		-1.2843	-0.00832	-1.05244	-0.00532	-2.93949	-0.00435
11.2807	0.00345	9.686	0.0138				70.7452	0.00385	72.8616	0.01405	70.133	0.03364		-1.2652	-0.00851	-1.0363	-0.00547	-2.92511	-0.00443
11.3206	0.00588	9.7258	0.01358				70.8201	0.00385	72.9379	0.01405	70.3265	0.03365		-1.26303	-0.00853	-1.03071	-0.00552	-2.91073	-0.00451
11.3605	0.00404	9.7656	0.00983				70.895	0.00385	73.0143	0.01405	70.52	0.03365		-1.2462	-0.00871	-1.0172	-0.00565	-2.89635	-0.00459
11.4004	0.00462	9.8055	0.00772				70.97	0.00385	73.0906	0.01405	70.7135	0.03365		-1.24136	-0.00876	-1.00897	-0.00573	-2.88197	-0.00467
11.4403	0.0052	9.8453	0.01048				71.0449	0.00385	73.167	0.01405	70.9071	0.03365		-1.2271	-0.00891	-0.9981	-0.00584	-2.86758	-0.00475
11.4802	0.00383	9.8852	0.00959				71.1198	0.00385	73.2434	0.01405	71.1006	0.03365		-1.21968	-0.00899	-0.98723	-0.00596	-2.8532	-0.00484
11.5201	0.00429	9.925	0.00874				71.1948	0.00385	73.3197	0.01405	71.2942	0.03366		-1.208	-0.00912	-0.9791	-0.00604	-2.83882	-0.00492
11.56	0.00287	9.1735	0.01279				71.2697	0.00385	73.3961	0.01405	71.4877	0.03366		-1.198	-0.00923	-0.9655	-0.00619	-2.82444	-0.00501
11.5999	0.0063	9.3761	0.0141				71.3446	0.00385	73.4724	0.01405	71.6813	0.03366		-1.1889	-0.00934	-0.96	-0.00625	-2.81006	-0.0051
11.6398	0.00733	9.5786	0.01413				71.4196	0.00385	73.5488	0.01405	71.8749	0.03366		-1.17632	-0.00948	-0.94376	-0.00643	-2.79567	-0.00519
11.6797	0.00477	9.781	0.01414				71.4945	0.00385	73.6252	0.01405	72.0685	0.03366		-1.1698	-0.00956	-0.9409	-0.00646	-2.78129	-0.00528
11.7196	0.00277	9.9834	0.01441				71.5694	0.00385	73.7015	0.01405	72.2622	0.03366		-1.15465	-0.00974	-0.9243	-0.00666	-2.76691	-0.00538
11.7595	0.00526	10.1857	0.01274				71.6444	0.00385	73.7779	0.01405	72.4558	0.03366		-1.1508	-0.00979	-0.92202	-0.00668	-2.75253	-0.00547
11.7994	0.00659	10.3879	0.01185				71.7193	0.00385	73.8542	0.01405	72.6495	0.03367		-1.13297	-0.01001	-0.9218	-0.00669	-2.73815	-0.00557
11.8393	0.00423	10.5901	0.01208				71.7942	0.00385	73.9306	0.01405	72.8431	0.03367		-1.1317	-0.01002	-0.9145	-0.00677	-2.72376	-0.00567
11.8792	0.00359	10.7922	0.01344				71.8692	0.00385	74.007	0.01405	73.0368	0.03367		-1.1126	-0.01026	-0.9048	-0.00689	-2.70938	-0.00577
11.9192	0.00576	10.9942	0.01435				71.9441	0.00385	74.0833	0.01405	73.2305	0.03367		-1.11129	-0.01028	-0.90029	-0.00695	-2.695	-0.00587
11.9591	0.00537	11.1961	0.01485				72.019	0.00385	74.1597	0.01405	73.4243	0.03367		-1.0935	-0.01051	-0.895	-0.00701	-2.68062	-0.00598
11.999	0.00535	11.398	0.01412				72.094	0.00385	74.236	0.01405	73.618	0.03367		-1.08961	-0.01057	-0.8853	-0.00714	-2.66624	-0.00608
12.0389	0.00724	11.5998	0.0146				72.1689	0.00385	74.3124	0.01405	73.8118	0.03367		-1.0745	-0.01077	-0.87855	-0.00722	-2.65185	-0.00619
12.0788	0.00737	11.8015	0.01288				72.2438	0.00385	74.3888	0.01405	74.0055	0.03368		-1.06794	-0.01086	-0.8755	-0.00726	-2.63747	-0.0063
12.1187	0.01029	12.0032	0.01278				72.3187	0.00385	74.4651	0.01405	74.1993	0.03368		-1.0554	-0.01103	-0.8658	-0.00739	-2.62309	-0.00641
12.1586	0.00973	12.2048	0.0121				72.3937	0.00385	74.5415	0.01405	74.3931	0.03368		-1.04626	-0.01116	-0.85682	-0.00751	-2.60871	-0.00653
12.1985	0.00849	12.4063	0.01266				72.4686	0.00385	74.6178	0.01405	74.587	0.03368		-1.0363	-0.01131	-0.856	-0.00752	-2.59433	-0.00664
12.2384	0.0057	12.6077	0.01418				72.5435	0.00385	74.6942	0.01405	74.7808	0.03368		-1.02458	-0.01148	-0.8463	-0.00766	-2.57995	-0.00676
12.2784	0.00389	12.8091	0.01543				72.6185	0.00385	74.7705	0.01405	74.9747	0.03368		-1.0172	-0.01159	-0.8365	-0.00779	-2.56556	-0.00688
12.3183	0.00113	13.0104	0.01578				72.6934	0.00385	74.8469	0.01405	75.1686	0.03368		-1.0029	-0.0118	-0.83508	-0.00781	-2.55118	-0.007
12.3582	0.00378	13.2117	0.0157				72.7683	0.00385	74.9233	0.01405	75.3625	0.03369		-0.9981	-0.01187	-0.8268	-0.00793	-2.5368	-0.00713
12.3981	0.00741	13.4128	0.01557				72.8433	0.00385	74.9996	0.01405	75.5564	0.03369		-0.98123	-0.01214	-0.8171	-0.00807	-2.52242	-0.00726
12.438	0.0056	13.6139	0.01562				72.9182	0.00385	75.076	0.01405	75.7504	0.03369		-0.9791	-0.01217	-0.81334	-0.00813	-2.50804	-0.00739
12.4779	0.00293	13.815	0.01487				72.9931	0.00385	75.1523	0.01405	75.9444	0.03369		-0.96	-0.01248	-0.8073	-0.00822	-2.49365	-0.00752
12.5178	0.00204	14.016	0.01453				73.068	0.00385	75.2287	0.01405	76.1384	0.03369		-0.95955	-0.01248	-0.7976	-0.00836	-2.47927	-0.00765
12.5578	0.00677	14.2169	0.01468				73.143	0.00385	75.3051	0.01405	76.3324	0.03369		-0.9409	-0.01279	-0.79161	-0.00845	-2.46489	-0.00779
12.5977	0.00721	14.4177	0.0135				73.2179	0.00385	75.3814	0.01405	76.5264	0.03369		-0.93787	-0.01284	-0.7879	-0.00851	-2.45051	-0.00793
12.6376	0.00635	14.6185	0.01267				73.2929	0.00385	75.4578	0.01405	76.7205	0.03369		-0.9218	-0.01312	-0.7781	-0.00866	-2.43613	-0.00807
12.6775	0.00102	14.8192	0.01334				73.3678	0.00385	75.5341	0.01405	76.9146	0.03369		-0.91619	-0.01321	-0.76987	-0.00879	-2.42174	-0.00821
12.7174	0.00108	15.0198	0.01495				73.4427	0.00385	75.6105	0.01405	77.1087	0.0337		-0.9027	-0.01345	-0.7684	-0.00882	-2.40736	-0.00836
12.7573	0.00326	15.2204	0.01307				73.5176	0.00385	75.6869	0.01405	77.3028	0.0337		-0.89452	-0.0136	-0.7587	-0.00898	-2.39298	-0.00851
12.7973	0.00759	15.4209	0.01358				73.5926	0.00385	75.7632	0.01405	77.497	0.0337		-0.8836	-0.01379	-0.749	-0.00914	-2.3786	-0.00866
12.8372	0.00708	15.6213	0.01372				73.6675	0.00385	75.8396	0.01405	77.6912	0.0337		-0.87284	-0.01399	-0.74813	-0.00915	-2.36422	-0.00881
12.8771	0.00404	15.8217	0.01244				73.7424	0.00385	75.9159	0.01405	77.8854	0.0337		-0.8646	-0.01415	-0.7393	-0.0093	-2.34983	-0.00897
12.917	0.00653	16.022	0.01248				73.8174	0.00385	75.9923	0.01405	78.0797	0.0337		-0.85116	-0.0144	-0.7296	-0.00947	-2.33545	-0.00913
12.9569	0.00851	16.2222	0.01266				73.8923	0.00385	76.0686	0.01405	78.2739	0.0337		-0.8455	-0.01451	-0.7264	-0.00952	-2.32107	-0.00929
12.9968	0.00252	16.4224	0.01363				73.9672	0.00385	76.145	0.01405	78.4682	0.0337		-0.82948	-0.01482	-0.7198	-0.00964	-2.30669	-0.00946
13.0368	0.00458	16.6225	0.01288				74.0422	0.00385	76.2214	0.01405	78.6625	0.0337		-0.8264	-0.01489	-0.7101	-0.00981	-2.29231	-0.00963
13.0767	0.00182	16.8226	0.01341				74.1171	0.00385	76.2977	0.01405	78.8569	0.0337		-0.80781	-0.01526	-0.70466	-0.00991	-2.27792	-0.0098
13.1166	-0.00155	17.0226	0.01495				74.192	0.00385	76.3741	0.01405	79.0512	0.03371		-0.8073	-0.01527	-0.7004	-0.00999	-2.26354	-0.00997
13.1565	0.00277	17.2225	0.01506				74.267	0.00385	76.4504	0.01405	79.2456	0.03371		-0.7882	-0.01567	-0.6907	-0.01017	-2.24916	-0.01015
13.1964	0.00502	17.4223	0.01389				74.3419	0.00385	76.5268	0.01405	79.44	0.03371		-0.78613	-0.01571	-0.68293	-0.01032	-2.23478	-0.01033
13.2363	0.00563	17.6221	0.01211				74.4168	0.00385	76.6031	0.01405	79.6345	0.03371		-0.7691	-0.01608	-0.681	-0.01035	-2.2204	-0.01052
13.2762	0.00379	17.8219	0.01215				74.4917	0.00385	76.6795	0.01405	79.829	0.03371		-0.76445	-0.01618	-0.6713	-0.01054	-2.20601	-0.01071
13.3161	0.00692	18.0215	0.01092				74.5667	0.00385	76.7559	0.01405	80.0235	0.03371		-0.75	-0.0165	-0.6616	-0.01073	-2.19163	-0.0109
13.3561	0.00792	18.2212	0.01337				74.6416	0.00385	76.8322	0.01405	80.218	0.03371		-0.74277	-0.01667	-0.66119	-0.01074	-2.17725	-0.01109
13.396	0.01238	18.4207	0.01506				74.7165	0.00385	76.9086	0.01405	80.4126	0.03371		-0.731	-0.01694	-0.6519	-0.01093	-2.16287	-0.01129
13.4359	0.00705	18.6202	0.013				74.7915	0.00385	76.9849	0.01405	80.6072	0.03371		-0.7211	-0.01717	-0.6422	-0.01113	-2.14849	-0.01149
13.4758	0.0055	18.8196	0.01255				74.8664	0.00385	77.0613	0.01405	80.8018	0.03371		-0.7119	-0.01738	-0.63945	-0.01118	-2.1341	-0.0117
13.5157	0.00426	19.019	0.01363				74.9413	0.00385	77.1377	0.01405	80.9965	0.03371		-0.69942	-0.01768	-0.6325	-0.01133	-2.11972	-0.0119
13.5556	0.00237	19.2183	0.01378				75.0163	0.00385	77.214	0.01405	81.1912	0.03371		-0.6928	-0.01785	-0.6229	-0.01153	-2.10534	-0.01212
13.5955	0.00264	19.4176	0.01347				75.0912	0.00385	77.2904	0.01405	81.3859	0.03372		-0.67774	-0.01822	-0.61772	-0.01164	-2.09096	-0.01233
13.6354	0.000568	19.6168	0.01223				75.1661	0.00385	77.3667	0.01405	81.5807	0.03372		-0.65606	-0.01877	-0.6132	-0.01174	-2.07658	-0.01255
13.6753	0.00355	19.8159	0.01237				75.2411	0.00385	77.4431	0.01405	81.7755	0.03372		-0.6422	-0.01914	-0.6035	-0.01196	-2.06219	-0.01278
13.7152	0.00253	20.015	0.01168				75.316	0.00385	77.5195	0.01405	81.9703	0.03372		-0.63439	-0.01935	-0.59598	-0.01213	-2.04781	-0.01301
13.7551	0.00494	20.214	0.01287				75.3909	0.00385	77.5958	0.01405	82.1651	0.03372		-0.6325	-0.0194	-0.5938	-0.01218	-2.03343	-0.01324
13.7951	0.00582	20.4129	0.01168				75.4659	0.00385	77.6722	0.01405	82.36	0.03372		-0.6229	-0.01966	-0.5841	-0.0124	-2.01905	-0.01348
13.835	0.00401	20.6118	0.01582				75.5408	0.00385	77.7485	0.01405	82.5549	0.03372		-0.6132	-0.01992	-0.5744	-0.01262	-2.00467	-0.01372
13.8749	0.00316	20.8106	0.0144				75.6157	0.00385	77.8249	0.01405	82.7499	0.03372		-0.61271	-0.01994	-0.57424	-0.01263	-1.99028	-0.01396
13.9148	0.00273	21.0094	0.01394				75.6907	0.00385	77.9013	0.01405	82.9449	0.03372		-0.6035	-0.02019	-0.5647	-0.01286	-1.9759	-0.01421
13.9547	0.00531	21.2081	0.01356				75.7656	0.00385	77.9776	0.01405	83.1399	0.03372		-0.5938	-0.02047	-0.5551	-0.01309	-1.96152	-0.01447
13.9946	0.00256	21.4068	0.01266				75.8405	0.00385	78.054	0.01405	83.335	0.03372		-0.59103	-0.02055	-0.55251	-0.01315	-1.94714	-0.01473
14.0345	0.00451	21.6054	0.0125				75.9155	0.00385	78.1303	0.01405	83.5301	0.03372		-0.5841	-0.02075	-0.5454	-0.01333	-1.93276	-0.01499
14.0744	0.00661	21.804	0.01305				75.9904	0.00385	78.2067	0.01405	83.7252	0.03372		-0.5744	-0.02103	-0.5357	-0.01357	-1.91837	-0.01526
14.036	0.00502	22.0024	0.01248				76.0653	0.00385	78.2831	0.01405	83.9204	0.03372		-0.56935	-0.02118	-0.53077	-0.0137	-1.90399	-0.01553
14.2369	0.00493	22.2009	0.01281				76.1402	0.00385	78.3594	0.01405	84.1156	0.03372		-0.5647	-0.02132	-0.526	-0.01382	-1.88961	-0.01581
14.4377	0.0024	22.3993	0.01295				76.2152	0.00385	78.4358	0.01405	84.3108	0.03373		-0.5551	-0.02161	-0.5164	-0.01408	-1.87523	-0.01609
14.6385	0.00139	22.5976	0.01452				76.2901	0.00385	78.5121	0.01405	84.5061	0.03373		-0.54768	-0.02184	-0.50904	-0.01427	-1.86085	-0.01638
14.8392	0.000826	22.7958	0.01505				76.365	0.00385	78.5885	0.01405	84.7014	0.03373		-0.5454	-0.02191	-0.5067	-0.01433	-1.84646	-0.01667
15.0398	0.00124	22.9941	0.01459				76.44	0.00385	78.6648	0.01405	84.8968	0.03373		-0.5357	-0.02221	-0.497	-0.0146	-1.83208	-0.01697
15.2404	0.00263	23.1922	0.01346				76.5149	0.00385	78.7412	0.01405	85.0921	0.03373		-0.526	-0.02251	-0.4873	-0.01487	-1.8177	-0.01727
15.4409	0.00556	23.3903	0.01173
15.6413	0.00703	23.5884	0.00996
15.8417	0.00609	23.7864	0.01023
16.042	0.00377	23.9843	0.01168
16.2422	0.00364	24.1822	0.01229
16.4424	0.00449	24.38	0.01293
16.6425	0.0064	24.5778	0.01358
16.8426	0.00667	24.7756	0.01274
17.0426	0.00722	24.9732	0.01267
17.2425	0.00485	25.1709	0.01222
17.4423	0.00366	25.3685	0.0134
17.6421	0.000437	25.566	0.0141
17.8419	-0.000947	25.7635	0.01513
18.0415	0.000184	25.9609	0.01314
18.2412	0.00212	26.1583	0.01318
18.4407	0.00326	26.3556	0.01354
18.6402	0.00146	26.5529	0.01247
18.8396	0.00162	26.7501	0.01348
19.039	0.00393	26.9473	0.01519
19.2383	0.0046	27.1444	0.01597
19.4376	0.00472	27.3415	0.01613
19.6368	0.00474	27.5385	0.01685
19.8359	0.00431	27.7355	0.01556
20.035	0.00441	27.9324	0.01413
20.234	0.0055	28.1293	0.01395
20.4329	0.00575	28.3261	0.01476
20.6318	0.00691	28.5229	0.01555
20.8306	0.00662	28.7197	0.01432
21.0294	0.00517	28.9164	0.01326
21.2281	0.0043	29.113	0.01373
21.4268	0.00263	29.3096	0.0148
21.6254	0.000247	29.5062	0.01436
21.824	-0.000926	29.7027	0.01349
22.0224	0.00196	29.8992	0.01289
22.2209	0.00494	30.0956	0.01313
22.4193	0.00677	30.292	0.013
22.6176	0.00597	30.4884	0.01282
22.8158	0.00612	30.6847	0.01375
23.0141	0.00462	30.8809	0.01324
23.2122	0.00445	31.0771	0.01312
23.4103	0.00578	31.2733	0.01262
23.6084	0.00242	31.4694	0.01144
23.8064	0.00185	31.6655	0.01262
24.0043	0.00421	31.8616	0.01373
24.2022	0.00595	32.0576	0.01425
24.4	0.00702	32.2535	0.01431
24.5978	0.00681	32.4495	0.01514
24.7956	0.00398	32.6453	0.016
24.9932	0.00295	32.8412	0.01564
25.1909	0.00513	33.037	0.01486
25.3885	0.00654	33.2327	0.01354
25.586	0.00592	33.4285	0.01268
25.7835	0.00424	33.6242	0.01328
25.9809	0.00569	33.8198	0.01363
26.1783	0.00707	34.0154	0.01263
26.3756	0.00684	34.211	0.01331
26.5729	0.00662	34.4065	0.01324
26.7701	0.00736	34.602	0.01301
26.9673	0.00633	34.7975	0.01263
27.1644	0.00561	34.9929	0.01221
27.3615	0.00371	35.1883	0.01214
27.5585	0.00387	35.3836	0.01113
27.7555	0.00481	35.5789	0.01335
27.9524	0.00642	35.7742	0.01395
28.1493	0.00665	35.9694	0.01422
28.3461	0.00495	36.1646	0.01254
28.5429	0.00297	36.3598	0.01239
28.7397	0.00286	36.555	0.01445
28.9364	0.00465	36.7501	0.01401
29.133	0.00559	36.9451	0.01388
29.3296	0.00545	37.1402	0.01458
29.5262	0.00481	37.3352	0.01674
29.7227	0.0023	37.5301	0.01521
29.9192	0.00206	37.7251	0.01423
30.1156	0.00289	37.92	0.01518
30.312	0.00344	38.1149	0.01598
30.5084	0.00435	38.3097	0.01623
30.7047	0.00428	38.5045	0.01612
30.9009	0.00291	38.6993	0.01617
31.0971	0.00211	38.8941	0.01542
31.2933	0.00198	39.0888	0.01422
31.4894	0.00377	39.2835	0.0143
31.6855	0.00335	39.4781	0.01537
31.8816	0.00382	39.6728	0.01616
32.0776	0.00544	39.8674	0.01589
32.2735	0.0029	40.062	0.01189
32.4695	0.0031	40.2565	0.01244
32.6653	0.00478	40.451	0.01492
32.8612	0.00561	40.6455	0.01496
33.057	0.00655	40.84	0.01262
33.2527	0.00467	41.0344	0.01275
33.4485	0.00391	41.2288	0.01514
33.6442	0.00434	41.4232	0.01581
33.8398	0.00317	41.6175	0.01575
34.0354	0.00157	41.8119	0.01511
34.231	0.00265	42.0062	0.0168
34.4265	0.00464	42.2004	0.01534
34.622	0.0064	42.3947	0.01447
34.8175	0.00599	42.5889	0.01377
35.0129	0.00552	42.7831	0.01358
35.2083	0.00487	42.9773	0.01243
35.4036	0.0049	43.1714	0.01176
35.5989	0.00507	43.3656	0.01277
35.7942	0.00458	43.5597	0.01339
35.9894	0.006	43.7538	0.01196
36.1846	0.0061	43.9478	0.01206
36.3798	0.00607	44.1419	0.01175
36.575	0.00553	44.3359	0.01412
36.7701	0.00585	44.5299	0.01448
36.9651	0.00741	44.7239	0.01373
37.1602	0.00731	44.9178	0.01493
37.3552	0.00562	45.1117	0.01693
37.5501	0.00399	45.3056	0.01681
37.7451	0.00431	45.4995	0.01638
37.94	0.00483	45.6934	0.01608
38.1349	0.00441	45.8873	0.01641
38.3297	0.00336	46.0811	0.01456
38.5245	0.00176	46.2749	0.01313
38.7193	0.00385	46.4687	0.01345
38.9141	0.00528	46.6625	0.01376
39.1088	0.00582	46.8563	0.0136
39.3035	0.00595	47.05	0.01324
39.4981	0.00497	47.2437	0.01435
39.6928	0.00513	47.4375	0.01317
39.8874	0.00425	47.6311	0.01416
40.082	0.00515	47.8248	0.01404
40.2765	0.00437	48.0185	0.01433
40.471	0.00495	48.2121	0.01341
40.6655	0.00484	48.4058	0.01497
40.86	0.00298	48.5994	0.01502
41.0544	0.00366	48.793	0.0163
41.2488	0.00506	48.9866	0.01572
41.4432	0.00392	49.1802	0.01573
41.6375	0.00415	49.3737	0.01559
41.8319	0.0034	49.5673	0.01524
42.0262	0.004	49.7608	0.01515
42.2204	0.0046	49.9543	0.01407
42.4147	0.00413	50.1478	0.01361
42.6089	0.004	50.3414	0.01575
42.8031	0.006	50.5348	0.01561
42.9973	0.00712	50.7283	0.01384
43.1914	0.00684	50.9218	0.01528
43.3856	0.00651	51.1152	0.01394
43.5797	0.00431	51.3087	0.01251
43.7738	0.00515	51.5021	0.01268
43.9678	0.0052	51.6955	0.01326
44.1619	0.00514	51.889	0.01375
44.3559	0.0052	52.0824	0.01357
44.5499	0.00589	52.2758	0.01441
44.7439	0.00596	52.4692	0.0137
44.9378	0.00459	52.6625	0.01304
45.1317	0.00511	52.8559	0.01335
45.3256	0.00473	53.0493	0.01392
45.5195	0.00535	53.2426	0.01513
45.7134	0.00572	53.436	0.01399
45.9073	0.00469	53.6294	0.01281
46.1011	0.00507	53.8227	0.01251
46.2949	0.00535	54.016	0.01344
46.4887	0.00485	54.2093	0.01387
46.6825	0.00305	54.4027	0.01457
46.8763	0.00395	54.596	0.01393
47.07	0.00441	54.7893	0.01447
47.2637	0.00523	54.9826	0.01638
47.4575	0.00377	55.1759	0.01551
47.6511	0.004	55.3692	0.01593
47.8448	0.00474	55.5625	0.01544
48.0385	0.00472	55.7558	0.0148
48.2321	0.00316	55.9491	0.01362
48.4258	0.00303	56.1424	0.01297
48.6194	0.00395	56.3357	0.01277
48.813	0.00585	56.529	0.01321
49.0066	0.00489	56.7223	0.01444
49.2002	0.0034	56.9156	0.01591
49.3937	0.002	57.1089	0.01616
49.5873	0.0049	57.3022	0.01415
49.7808	0.00634	57.4955	0.01382
49.9743	0.00575	57.6888	0.01428
50.1678	0.00409	57.8821	0.01485
50.3614	0.00216	58.0754	0.01475
50.5548	0.00371	58.2687	0.01357
50.7483	0.00413	58.462	0.01524
50.9418	0.00554	58.6553	0.01427
51.1352	0.00496	58.8486	0.01463
51.3287	0.00382	59.0419	0.01302
51.5221	0.00372	59.2352	0.01469
51.7155	0.00335	59.4285	0.01422
51.909	0.0029	59.6219	0.01412
52.1024	0.00338	59.8152	0.01182
52.2958	0.00453	60.0085	0.01204
52.4892	0.00304	60.2018	0.01338
52.6825	0.00317	60.3952	0.0137
52.8759	0.00722	60.5885	0.01373
53.0693	0.00578	60.7819	0.01494
53.2626	0.00238	60.9752	0.015
53.456	0.00313	61.1686	0.01516
53.6494	0.00404	61.3619	0.01333
53.8427	0.00285	61.5553	0.01302
54.036	9.5e-05	61.7487	0.01313
54.2293	0.00162	61.9421	0.0148
54.4227	0.00191	62.1355	0.01533
54.616	0.00293	62.3289	0.0147
54.8093	0.00324	62.5223	0.01281
55.0026	0.00115	62.7157	0.01281
55.1959	0.00125	62.9092	0.01348
55.3892	0.00342	63.1026	0.01395
55.5825	0.00443	63.2961	0.01282
55.7758	0.00371	63.4896	0.01421
55.9691	0.00217	63.683	0.0152
56.1624	0.00143	63.8765	0.01521
56.3557	0.00266	64.07	0.01607
56.549	0.00393	64.2635	0.01633
56.7423	0.00193	64.4571	0.01609
56.9356	0.00288	64.6506	0.01594
57.1289	0.00404	64.8442	0.01465
57.3222	0.00354	65.0377	0.01217
57.5155	0.00484	65.2313	0.01396
57.7088	0.00467	65.4249	0.01435
57.9021	0.00478	65.6185	0.01427
58.0954	0.00354	65.8122	0.01546
58.2887	0.0034	66.0058	0.01439
58.482	0.00327	66.1995	0.01384
58.6753	0.00254	66.3931	0.01425
58.8686	0.00442	66.5868	0.01537
59.0619	0.00509	66.7805	0.01438
59.2552	0.00424	66.9743	0.01461
59.4485	0.00515	67.168	0.01343
59.6419	0.00417	67.3618	0.01355
59.8352	0.00375	67.5555	0.01374
60.0285	0.00288	67.7493	0.01275
60.2218	0.00364	67.9431	0.0119
60.4152	0.00335	68.137	0.01157
60.6085	0.00437	68.3308	0.01341
60.8019	0.00387	68.5247	0.01441
60.9952	0.00353	68.7186	0.01431
61.1886	0.00527	68.9125	0.01262
61.3819	0.0043	69.1064	0.01151
61.5753	0.00253	69.3004	0.0138
61.7687	0.00259	69.4944	0.0155
61.9621	0.00387	69.6884	0.01608
62.1555	0.00537	69.8824	0.01429
62.3489	0.006	70.0764	0.01437
62.5423	0.00598	70.2705	0.0156
62.7357	0.00554	70.4646	0.01524
62.9292	0.00471	70.6587	0.01472
63.1226	0.00337	70.8528	0.01361
63.3161	0.00197	71.047	0.01309
63.5096	0.00301	71.2412	0.01217
63.703	0.00475	71.4354	0.01384
63.8965	0.00474	71.6297	0.01292
64.09	0.00573	71.8239	0.01273
64.2835	0.00606	72.0182	0.01215
64.4771	0.00522	72.2125	0.01179
64.6706	0.00167	72.4069	0.01499
64.8642	0.000768	72.6012	0.01574
65.0577	0.0011	72.7956	0.01404
65.2513	-4.2e-05	72.99	0.01475
65.4449	0.00112	73.1845	0.01431
65.6385	0.00444	73.379	0.01382
65.8322	0.0043	73.5735	0.01374
66.0258	0.00136	73.768	0.01436
66.2195	0.00236	73.9626	0.01562
66.4131	0.0017	74.1572	0.01642
66.6068	0.00128	74.3518	0.01337
66.8005	0.000911	74.5465	0.01389
66.9943	0.0018	74.7412	0.015
67.188	0.00216	74.9359	0.01426
67.3818	0.00276	75.1307	0.01294
67.5755	0.00494	75.3255	0.0147
67.7693	0.00521	75.5203	0.01476
67.9631	0.00385	75.7151	0.01435
68.157	0.00186	75.91	0.01302
68.3508	0.00201	76.1049	0.01354
68.5447	0.00415	76.2999	0.01392
68.7386	0.00428	76.4949	0.01446
68.9325	0.00334	76.6899	0.01367
69.1264	0.00211	76.885	0.01416
69.3204	0.00286	77.0801	0.01492
69.5144	0.0035	77.2752	0.0145
69.7084	0.00397	77.4704	0.01477
69.9024	0.00327	77.6656	0.01502
70.0964	0.00312	77.8608	0.01344
70.2905	0.00454	78.0561	0.0127
70.4846	0.00503	78.2514	0.01234
70.6787	0.00354	78.4468	0.01152
70.8728	0.00213	78.6421	0.01276
71.067	0.00522
71.2612	0.00506
71.4554	0.00342
71.6497	0.00305
71.8439	0.0027
72.0382	0.00213
72.2325	0.00216
72.4269	0.00354
72.6212	0.00437
72.8156	0.00461
73.01	0.00308
73.2045	0.0021
73.399	0.00221
73.5935	0.00228
73.788	0.00176
73.9826	0.00137
74.1772	0.00274
74.3718	0.00335
74.5665	0.00265
74.7612	0.00245
74.9559	0.00255
75.1507	0.00343
75.3455	0.00378
75.5403	0.00204
75.7351	0.00321
75.93	0.00366
76.1249	0.00235
76.3199	0.00271
76.5149	0.00326
76.7099	0.00448
