# Supplementary material for: Direct time-resolved observation of surface-bound carbon dioxide radical anions on metallic nanocatalysts
Source: Nat Commun. 2023 Nov 6;14:7116. doi: 10.1038/s41467-023-42936-6 (PMC10628153; doi:10.1038/s41467-023-42936-6)
Supplement: Supplementary file 4 — Source Data [file 41467_2023_42936_MOESM4_ESM.zip › Source Data/Figure 5/Figure 5c.xlsx]

## Sheet: Sheet1
Figure 5c
raw data							fitting data
-22.1986	-0.000547	-22.0076	0.000358	-16.4853	0.000592		1.372	0.00595	0.2225	-0.00595	0.5019	-0.0119		-20.4672	-0.000100761	-20.4922	-2.02976e-05	-14.7539	0.000580936
-21.9818	-0.000445	-21.7908	0.000653	-16.2685	-0.000127		1.45571	0.00586	0.30124	-0.00381	0.5412	-0.01107		-20.4471	-0.000100761	-20.4719	-2.02976e-05	-14.74	0.000572816
-21.7651	-0.000469	-21.5741	0.000979	-16.0518	-2.5e-05		1.53942	0.00578	0.37997	-0.00214	0.5804	-0.01027		-20.4269	-0.000100761	-20.4515	-2.02976e-05	-14.7261	0.000564732
-21.5485	-0.000438	-21.3575	-0.000142	-15.8352	-0.000381		1.62314	0.0057	0.45871	-0.000821614	0.58159	-0.01024		-20.4068	-0.000100761	-20.4312	-2.02976e-05	-14.7122	0.000556685
-21.332	-0.000131	-21.141	-0.000468	-15.6187	-0.00054		1.70685	0.00563	0.53744	0.000210459	0.6197	-0.00949		-20.3866	-0.000100761	-20.4108	-2.02976e-05	-14.6983	0.000548673
-21.1156	2.7e-05	-20.9246	-0.000511	-15.4023	-0.000753		1.79056	0.00555	0.61618	0.00102	0.659	-0.00875		-20.3665	-0.000100761	-20.3905	-2.02976e-05	-14.6844	0.000540698
-20.8993	-0.000276	-20.7083	-0.00118	-15.186	-0.000353		1.87427	0.00548	0.69491	0.00166	0.66128	-0.0087		-20.3463	-0.000100761	-20.3702	-2.02976e-05	-14.6705	0.000532758
-20.6832	-0.000587	-20.4922	-0.000947	-14.9699	0.000152		1.95798	0.0054	0.77365	0.00217	0.6982	-0.00803		-20.3262	-0.000100761	-20.3498	-2.02976e-05	-14.6566	0.000524855
-20.4672	-0.000538	-20.2762	0.000142	-14.7539	0.000525		2.04169	0.00533	0.85238	0.00257	0.7375	-0.00734		-20.306	-0.000100761	-20.3295	-2.02976e-05	-14.6427	0.000516986
-20.2512	8.7e-05	-20.0602	0.00101	-14.5379	0.000816		2.12541	0.00526	0.93112	0.00289	0.74097	-0.00728		-20.2859	-0.000100761	-20.3091	-2.02976e-05	-14.6288	0.000509153
-20.0354	0.000198	-19.8444	0.000237	-14.3221	0.000544		2.20912	0.0052	1.00985	0.00314	0.7767	-0.00667		-20.2658	-0.000100761	-20.2888	-2.02976e-05	-14.615	0.000501355
-19.8197	-0.000176	-19.6287	-0.000216	-14.1064	5.3e-05		2.29283	0.00513	1.08859	0.00335	0.816	-0.00602		-20.2456	-0.000100761	-20.2685	-2.02976e-05	-14.6011	0.000493593
-19.6041	-0.000802	-19.4131	-0.000705	-13.8908	-0.000414		2.37654	0.00507	1.16732	0.00352	0.82066	-0.00595		-20.2255	-0.000100761	-20.2481	-2.02976e-05	-14.5872	0.000485865
-19.3886	-0.000575	-19.1976	-0.000753	-13.6753	2.7e-05		2.46025	0.005	1.24606	0.00365	0.8553	-0.0054		-20.2053	-0.000100761	-20.2278	-2.02976e-05	-14.5733	0.000478172
-19.1732	-0.00028	-18.9822	-0.000511	-13.4599	0.000423		2.54396	0.00494	1.32479	0.00377	0.8945	-0.0048		-20.1852	-0.000100761	-20.2075	-2.02976e-05	-14.5594	0.000470513
-18.958	8.5e-05	-18.767	0.000837	-13.2447	-4.9e-05		2.62768	0.00488	1.40353	0.00386	0.90035	-0.00472		-20.165	-0.000100761	-20.1871	-2.02976e-05	-14.5455	0.000462889
-18.7428	0.000727	-18.5518	0.000842	-13.0295	1.1e-05		2.71139	0.00482	1.48227	0.00394	0.9338	-0.00423		-20.1449	-0.000100761	-20.1668	-2.02976e-05	-14.5379	0.000458743
-18.5277	0.000542	-18.3367	0.00133	-12.8144	0.00021		2.7951	0.00477	1.561	0.00401	0.973	-0.00367		-20.1247	-0.000100761	-20.1464	-2.02976e-05	-14.5316	0.000455299
-18.3128	0.000418	-18.1218	0.000395	-12.5995	-0.000488		2.87881	0.00471	1.63974	0.00407	0.98004	-0.00357		-20.1046	-0.000100761	-20.1261	-2.02976e-05	-14.5177	0.000447743
-18.098	0.000115	-17.907	-1.6e-05	-12.3847	-0.000612		2.96252	0.00465	1.71847	0.00412	1.0123	-0.00313		-20.0844	-0.000100761	-20.1058	-2.02976e-05	-14.5038	0.000440221
-17.8832	-0.000224	-17.6922	-0.000326	-12.1699	-0.000579		3.04623	0.0046	1.79721	0.00416	1.0515	-0.00261		-20.0643	-0.000100761	-20.0854	-2.02976e-05	-14.4899	0.000432733
-17.6686	-0.000171	-17.4776	-0.000421	-11.9553	-0.000119		3.12995	0.00455	1.87594	0.00421	1.05973	-0.00251		-20.0441	-0.000100761	-20.0651	-2.02976e-05	-14.476	0.000425278
-17.4541	-0.000289	-17.2631	0.000832	-11.7408	-0.000425		3.21366	0.0045	1.95468	0.00425	1.0908	-0.00211		-20.024	-0.000100761	-20.0447	-2.02976e-05	-14.4621	0.000417857
-17.2397	-0.000627	-17.0487	0.000537	-11.5264	-0.00107		3.29737	0.00445	2.03341	0.00428	1.13	-0.00163		-20.0039	-0.000100761	-20.0244	-2.02976e-05	-14.4482	0.00041047
-17.0254	-2.4e-05	-16.8344	-0.000305	-11.3121	-0.000923		3.38108	0.0044	2.11215	0.00432	1.13942	-0.00152		-19.9837	-0.000100761	-20.0041	-2.02976e-05	-14.4343	0.000403115
-16.8112	0.000418	-16.6202	0.000211	-11.0979	-0.00152		3.46479	0.00435	2.19088	0.00435	1.1693	-0.00117		-19.9636	-0.000100761	-19.9837	-2.02976e-05	-14.4204	0.000395794
-16.5971	-7.3e-05	-16.4061	0.000832	-10.8838	-0.00212		3.5485	0.0043	2.26962	0.00438	1.2086	-0.000715066		-19.9434	-0.000100761	-19.9634	-2.02976e-05	-14.4065	0.000388505
-16.3831	3.5e-05	-16.1921	0.00124	-10.6698	-0.00161		3.63222	0.00426	2.34835	0.00441	1.21911	-0.000597389		-19.9233	-0.000100761	-19.943	-2.02976e-05	-14.3926	0.000381249
-16.1692	0.00022	-15.9782	0.00131	-10.4559	-0.00089		3.71593	0.00421	2.42709	0.00444	1.2478	-0.00028194		-19.9031	-0.000100761	-19.9227	-2.02976e-05	-14.3788	0.000374026
-15.9555	0.000527	-15.7645	0.000674	-10.2422	-0.000992		3.79964	0.00417	2.50582	0.00447	1.2871	0.000137164		-19.883	-0.000100761	-19.9024	-2.02976e-05	-14.3649	0.000366836
-15.7418	0.000642	-15.5508	0.000795	-10.0285	-0.000963		3.88335	0.00413	2.58456	0.0045	1.2988	0.000259135		-19.8628	-0.000100761	-19.882	-2.02976e-05	-14.351	0.000359677
-15.5283	0.000278	-15.3373	0.000226	-9.815	-0.000342		3.96706	0.00409	2.6633	0.00452	1.3263	0.000540676		-19.8427	-0.000100761	-19.8617	-2.02976e-05	-14.3371	0.000352551
-15.3148	-0.000327	-15.1238	0.000389	-9.6015	-0.000622		4.05077	0.00404	2.74203	0.00455	1.3656	0.000931195		-19.8225	-0.000100761	-19.8413	-2.02976e-05	-14.3232	0.000345457
-15.1015	-0.00018	-14.9105	0.000721	-9.3882	-0.000603		4.13449	0.00401	2.82077	0.00458	1.37849	0.00106		-19.8024	-0.000100761	-19.821	-2.02976e-05	-14.3221	0.000344913
-14.8882	0.000131	-14.6972	0.000137	-9.1749	-0.000886		4.2182	0.00397	2.8995	0.0046	1.4048	0.00131		-19.7823	-0.000100761	-19.8007	-2.02976e-05	-14.3093	0.000338394
-14.6751	0.000369	-14.4841	-0.000616	-8.9618	-0.000812		4.30191	0.00393	2.97824	0.00463	1.4441	0.00167		-19.7621	-0.000100761	-19.7803	-2.02976e-05	-14.2954	0.000331364
-14.462	0.000635	-14.271	-0.00103	-8.7487	-0.000463		4.38562	0.00389	3.05697	0.00466	1.45818	0.0018		-19.742	-0.000100761	-19.76	-2.02976e-05	-14.2815	0.000324364
-14.2491	0.000685	-14.0581	-0.000747	-8.5358	0.000101		4.46933	0.00386	3.13571	0.00468	1.4833	0.00202		-19.7218	-0.000100761	-19.7397	-2.02976e-05	-14.2676	0.000317397
-14.0363	0.000425	-13.8453	2.1e-05	-8.323	-0.000277		4.55305	0.00382	3.21444	0.00471	1.5226	0.00236		-19.7017	-0.000100761	-19.7193	-2.02976e-05	-14.2537	0.000310461
-13.8236	-0.000129	-13.6326	-0.000389	-8.1103	-0.00013		4.63676	0.00379	3.29318	0.00473	1.53788	0.00249		-19.6815	-0.000100761	-19.699	-2.02976e-05	-14.2398	0.000303555
-13.6109	-0.000287	-13.4199	-0.000705	-7.8976	5.5e-05		4.72047	0.00375	3.37191	0.00476	1.5618	0.00269		-19.6614	-0.000100761	-19.6786	-2.02976e-05	-14.2259	0.000296681
-13.3984	0.000115	-13.2074	0.000616	-7.6851	-0.000616		4.80418	0.00372	3.45065	0.00479	1.6011	0.00301		-19.6412	-0.000100761	-19.6583	-2.02976e-05	-14.212	0.000289838
-13.186	0.000802	-12.995	0.0013	-7.4727	-0.000842		4.88789	0.00369	3.52938	0.00481	1.61757	0.00313		-19.6211	-0.000100761	-19.638	-2.02976e-05	-14.1981	0.000283025
-12.9737	0.000464	-12.7827	0.00157	-7.2604	-0.00109		4.9716	0.00365	3.60812	0.00484	1.6403	0.00331		-19.601	-0.000100761	-19.6176	-2.02976e-05	-14.1842	0.000276244
-12.7615	-4e-05	-12.5705	0.000995	-7.0482	-0.00109		5.05532	0.00362	3.68685	0.00486	1.6796	0.00361		-19.5808	-0.000100761	-19.5973	-2.02976e-05	-14.1703	0.000269492
-12.5494	-0.000293	-12.3584	-0.000663	-6.8361	-0.00114		5.13903	0.00359	3.76559	0.00489	1.69726	0.00374		-19.5607	-0.000100761	-19.5769	-2.02976e-05	-14.1564	0.000262771
-12.3374	-0.000584	-12.1464	0.000132	-6.6241	-0.00084		5.22274	0.00356	3.84433	0.00491	1.7188	0.00389		-19.5405	-0.000100761	-19.5566	-2.02976e-05	-14.1425	0.00025608
-12.1255	-0.000662	-11.9345	0.000916	-6.4122	-0.000885		5.30645	0.00354	3.92306	0.00494	1.7581	0.00417		-19.5204	-0.000100761	-19.5363	-2.02976e-05	-14.1286	0.000249419
-11.9137	-0.000715	-11.7227	0.000811	-6.2004	-0.00103		5.39016	0.00351	4.0018	0.00496	1.77695	0.0043		-19.5002	-0.000100761	-19.5159	-2.02976e-05	-14.1148	0.000242788
-11.702	-0.00103	-11.511	0.000558	-5.9887	-0.000925		5.47387	0.00348	4.08053	0.00499	1.7973	0.00443		-19.4801	-0.000100761	-19.4956	-2.02976e-05	-14.1064	0.000238818
-11.4904	-0.000765	-11.2994	0.00114	-5.7771	-0.000934		5.55759	0.00345	4.15927	0.00501	1.8366	0.00469		-19.4599	-0.000100761	-19.4752	-2.02976e-05	-14.1008	0.000236187
-11.2788	-0.000784	-11.0878	0.00131	-5.5655	-0.00103		5.6413	0.00343	4.238	0.00503	1.85664	0.00482		-19.4398	-0.000100761	-19.4549	-2.02976e-05	-14.087	0.000229616
-11.0674	-0.000962	-10.8764	0.000547	-5.3541	-0.00125		5.72501	0.0034	4.31674	0.00506	1.8758	0.00494		-19.4197	-0.000100761	-19.4346	-2.02976e-05	-14.0731	0.000223074
-10.8561	-0.000653	-10.6651	-7.4e-05	-5.1428	-0.00247		5.80872	0.00338	4.39547	0.00508	1.9151	0.00518		-19.3995	-0.000100761	-19.4142	-2.02976e-05	-14.0592	0.000216561
-10.6449	-0.000804	-10.4539	0.000384	-4.9316	-0.00213		5.89243	0.00335	4.47421	0.00511	1.93633	0.00531		-19.3794	-0.000100761	-19.3939	-2.02976e-05	-14.0453	0.000210078
-10.4338	-0.000944	-10.2428	0.0012	-4.7205	-0.00223		5.97614	0.00333	4.55294	0.00513	1.9543	0.00541		-19.3592	-0.000100761	-19.3735	-2.02976e-05	-14.0314	0.000203624
-10.2228	-0.000733	-10.0318	0.00103	-4.5095	-0.000807		6.05986	0.0033	4.63168	0.00515	1.9936	0.00564		-19.3391	-0.000100761	-19.3532	-2.02976e-05	-14.0175	0.000197199
-10.0119	-0.000393	-9.8209	0.00131	-4.2986	-0.000689		6.14357	0.00328	4.71041	0.00518	2.01602	0.00576		-19.3189	-0.000100761	-19.3329	-2.02976e-05	-14.0036	0.000190802
-9.8011	-0.000151	-9.6101	0.00113	-4.0878	-0.00152		6.22728	0.00326	4.78915	0.0052	2.0328	0.00586		-19.2988	-0.000100761	-19.3125	-2.02976e-05	-13.9897	0.000184435
-9.5904	-0.000249	-9.3994	0.000768	-3.8771	-0.0018		6.31099	0.00324	4.86788	0.00523	2.0721	0.00607		-19.2786	-0.000100761	-19.2922	-2.02976e-05	-13.9758	0.000178096
-9.3798	-0.000498	-9.1888	0.000342	-3.6665	-0.00209		6.3947	0.00322	4.94662	0.00525	2.09571	0.00619		-19.2585	-0.000100761	-19.2719	-2.02976e-05	-13.9619	0.000171785
-9.1693	-0.000795	-8.9783	0.00128	-3.456	-0.00198		6.47841	0.0032	5.02536	0.00527	2.1113	0.00627		-19.2383	-0.000100761	-19.2515	-2.02976e-05	-13.948	0.000165503
-8.9589	-0.0011	-8.7679	0.00146	-3.2456	-0.00198		6.56213	0.00318	5.10409	0.0053	2.1506	0.00647		-19.2182	-0.000100761	-19.2312	-2.02976e-05	-13.9341	0.000159249
-8.7486	-0.000898	-8.5576	0.0009	-3.0353	-0.00175		6.64584	0.00316	5.18283	0.00532	2.1754	0.00659		-19.198	-0.000100761	-19.2108	-2.02976e-05	-13.9202	0.000153023
-8.5383	-0.00135	-8.3473	0.000105	-2.9618	-0.000959		6.72955	0.00314	5.26156	0.00534	2.1898	0.00666		-19.1779	-0.000100761	-19.1905	-2.02976e-05	-13.9063	0.000146826
-8.3282	-0.00164	-8.1372	-0.000611	-2.9223	-0.00132		6.81326	0.00312	5.3403	0.00537	2.2291	0.00684		-19.1578	-0.000100761	-19.1701	-2.02976e-05	-13.8924	0.000140656
-8.1182	-0.00122	-7.9272	-0.00116	-2.8827	-0.00104		6.89697	0.0031	5.41903	0.00539	2.25509	0.00696		-19.1376	-0.000100761	-19.1498	-2.02976e-05	-13.8908	0.000139931
-7.9083	-0.000549	-7.7173	-0.000653	-2.8432	-0.000716		6.98068	0.00308	5.49777	0.00541	2.2683	0.00702		-19.1175	-0.000100761	-19.1295	-2.02976e-05	-13.8785	0.000134513
-7.6984	-0.000353	-7.5074	0.000316	-2.8037	-0.00156		7.0644	0.00306	5.5765	0.00543	2.3076	0.0072		-19.0973	-0.000100761	-19.1091	-2.02976e-05	-13.8646	0.000128399
-7.4887	-0.000645	-7.2977	0.000242	-2.7643	-0.00204		7.14811	0.00305	5.65524	0.00546	2.33478	0.00731		-19.0772	-0.000100761	-19.0888	-2.02976e-05	-13.8507	0.000122311
-7.2791	-0.000145	-7.0881	-0.000442	-2.7248	-0.00109		7.23182	0.00303	5.73397	0.00548	2.3468	0.00736		-19.057	-0.000100761	-19.0684	-2.02976e-05	-13.8369	0.000116251
-7.0695	-0.000644	-6.8785	-0.000395	-2.6853	-0.00253		7.31553	0.00301	5.81271	0.0055	2.3861	0.00753		-19.0369	-0.000100761	-19.0481	-2.02976e-05	-13.823	0.000110219
-6.8601	-0.00115	-6.6691	0.000926	-2.6458	-0.00253		7.39924	0.003	5.89144	0.00553	2.41447	0.00764		-19.0167	-0.000100761	-19.0278	-2.02976e-05	-13.8091	0.000104213
-6.6507	-0.00103	-6.4597	0.000895	-2.6063	-0.00158		7.48295	0.00298	5.97018	0.00555	2.4254	0.00768		-18.9966	-0.000100761	-19.0074	-2.02976e-05	-13.7952	9.82347e-05
-6.4414	-0.000113	-6.2504	0.000589	-2.5669	-0.00105		7.56667	0.00296	6.04891	0.00557	2.4646	0.00784		-18.9764	-0.000100761	-18.9871	-2.02976e-05	-13.7813	9.2283e-05
-6.2323	-0.000222	-6.0413	0.00102	-2.5274	-0.00137		7.65038	0.00295	6.12765	0.00559	2.49416	0.00795		-18.9563	-0.000100761	-18.9668	-2.02976e-05	-13.7674	8.6358e-05
-6.0232	-0.000705	-5.8758	-0.000795	-2.4879	-0.001		7.73409	0.00293	6.20639	0.00561	2.5039	0.00799		-18.9362	-0.000100761	-18.9464	-2.02976e-05	-13.7535	8.04597e-05
-5.9358	-0.000235	-5.8363	-0.00167	-2.4485	-0.00152		7.8178	0.00292	6.28512	0.00564	2.5431	0.00813		-18.916	-0.000100761	-18.9261	-2.02976e-05	-13.7396	7.45878e-05
-5.8963	-0.00164	-5.7967	-0.00106	-2.409	-0.00173		7.90151	0.00291	6.36386	0.00566	2.57385	0.00824		-18.8959	-0.000100761	-18.9057	-2.02976e-05	-13.7257	6.87424e-05
-5.8567	-0.000953	-5.7572	-0.000105	-2.3696	-0.00151		7.98523	0.00289	6.44259	0.00568	2.5824	0.00827		-18.8757	-0.000100761	-18.8854	-2.02976e-05	-13.7118	6.29232e-05
-5.8172	-0.000115	-5.7177	0.0012	-2.3301	-0.00189		8.06894	0.00288	6.52133	0.0057	2.6216	0.0084		-18.8556	-0.000100761	-18.8651	-2.02976e-05	-13.6979	5.71301e-05
-5.7777	0.000947	-5.6783	0.00112	-2.2907	-0.00249		8.15265	0.00287	6.60006	0.00572	2.65354	0.00851		-18.8354	-0.000100761	-18.8447	-2.02976e-05	-13.684	5.13631e-05
-5.7383	0.00139	-5.6388	0.000268	-2.2513	-0.00131		8.23636	0.00285	6.6788	0.00574	2.6609	0.00853		-18.8153	-0.000100761	-18.8244	-2.02976e-05	-13.6753	4.77586e-05
-5.6988	-0.000596	-5.5993	0.00132	-2.2118	0.000334		8.32007	0.00284	6.75753	0.00577	2.7002	0.00866		-18.7951	-0.000100761	-18.804	-2.02976e-05	-13.6701	4.5622e-05
-5.6593	-0.00137	-5.5598	-0.000437	-2.1724	-0.000149		8.40378	0.00283	6.83627	0.00579	2.73323	0.00877		-18.775	-0.000100761	-18.7837	-2.02976e-05	-13.6562	3.99066e-05
-5.6198	-0.00116	-5.5203	-5.3e-05	-2.133	-0.00153		8.4875	0.00282	6.915	0.00581	2.7394	0.00878		-18.7549	-0.000100761	-18.7634	-2.02976e-05	-13.6423	3.4217e-05
-5.5803	-0.000842	-5.4809	0.000821	-2.0936	-0.00274		8.57121	0.0028	6.99374	0.00583	2.7787	0.0089		-18.7347	-0.000100761	-18.743	-2.02976e-05	-13.6284	2.85529e-05
-5.5409	0.000885	-5.4414	0.000589	-2.0542	-0.0029		8.65492	0.00279	7.07247	0.00585	2.81292	0.00901		-18.7146	-0.000100761	-18.7227	-2.02976e-05	-13.6145	2.29142e-05
-5.5014	0.00128	-5.4019	0.000384	-2.0147	-0.00304		8.73863	0.00278	7.15121	0.00587	2.8179	0.00902		-18.6944	-0.000100761	-18.7023	-2.02976e-05	-13.6006	1.73009e-05
-5.4619	0.000793	-5.3625	-0.000737	-1.9753	-0.00282		8.82234	0.00277	7.22994	0.00589	2.8572	0.00913		-18.6743	-0.000100761	-18.682	-2.02976e-05	-13.5868	1.17128e-05
-5.4225	-0.00133	-5.323	0.000174	-1.9359	-0.00303		8.90605	0.00276	7.30868	0.00591	2.89261	0.00923		-18.6541	-0.000100761	-18.6617	-2.02976e-05	-13.5729	6.14982e-06
-5.383	-0.00199	-5.2836	0.00131	-1.8965	-0.00433		8.98977	0.00275	7.38742	0.00594	2.8965	0.00924		-18.634	-0.000100761	-18.6413	-2.02976e-05	-13.559	6.11825e-07
-5.3436	-0.000231	-5.2441	0.00206	-1.8571	-0.00409		9.07348	0.00274	7.46615	0.00596	2.9357	0.00935		-18.6138	-0.000100761	-18.621	-2.02976e-05	-13.5451	-4.90129e-06
-5.3041	0.000891	-5.2047	0.0023	-1.8177	-0.00282		9.15719	0.00273	7.54489	0.00598	2.9723	0.00945		-18.5937	-0.000100761	-18.6007	-2.02976e-05	-13.5312	-1.03896e-05
-5.2647	0.00137	-5.1653	-0.000505	-1.7783	-0.00225		9.2409	0.00272	7.62362	0.006	2.975	0.00945		-18.5736	-0.000100761	-18.5803	-2.02976e-05	-13.5173	-1.58533e-05
-5.2253	0.000996	-5.1258	-0.00117	-1.739	-0.00338		9.32461	0.00271	7.70236	0.00602	3.0143	0.00955		-18.5534	-0.000100761	-18.56	-2.02976e-05	-13.5034	-2.12925e-05
-5.1858	0.000551	-5.0864	-0.000958	-1.6996	-0.00263		9.40832	0.0027	7.78109	0.00604	3.05199	0.00965		-18.5333	-0.000100761	-18.5396	-2.02976e-05	-13.4895	-2.67072e-05
-5.1464	0.000789	-5.047	0.000626	-1.6602	-0.00195		9.49204	0.00269	7.85983	0.00606	3.0535	0.00965		-18.5131	-0.000100761	-18.5193	-2.02976e-05	-13.4756	-3.20976e-05
-5.107	0.00123	-5.0076	0.000274	-1.6208	-0.00333		9.57575	0.00268	7.93856	0.00608	3.0928	0.00975		-18.493	-0.000100761	-18.499	-2.02976e-05	-13.4617	-3.74637e-05
-5.0676	0.00186	-4.9682	-7.9e-05	-1.5814	-0.00481		9.65946	0.00268	8.0173	0.0061	3.13168	0.00984		-18.4728	-0.000100761	-18.4786	-2.02976e-05	-13.4599	-3.81582e-05
-5.0282	0.000875	-4.9287	-0.000953	-1.5421	-0.00529		9.74317	0.00267	8.09603	0.00612	3.1321	0.00984		-18.4527	-0.000100761	-18.4583	-2.02976e-05	-13.4478	-4.28058e-05
-4.9887	-8.7e-05	-4.8893	0.000874	-1.5027	-0.00601		9.82688	0.00266	8.17477	0.00614	3.1714	0.00993		-18.4325	-0.000100761	-18.4379	-2.02976e-05	-13.4339	-4.81239e-05
-4.9493	0.000536	-4.8499	-0.00133	-1.4633	-0.00628		9.91059	0.00265	8.2535	0.00616	3.2106	0.01002		-18.4124	-0.000100761	-18.4176	-2.02976e-05	-13.42	-5.3418e-05
-4.9099	-0.000729	-4.8105	-0.00355	-1.424	-0.00563		9.99431	0.00264	8.33224	0.00618	3.21137	0.01002		-18.3922	-0.000100761	-18.3973	-2.02976e-05	-13.4061	-5.86884e-05
-4.8705	-0.00169	-4.7711	-0.00361	-1.3846	-0.00663		10.078	0.00263	8.41097	0.0062	3.2499	0.0101		-18.3721	-0.000100761	-18.3769	-2.02976e-05	-13.3922	-6.39351e-05
-4.8311	-0.0015	-4.7317	-0.00327	-1.3453	-0.00724		10.1617	0.00263	8.48971	0.00622	3.2892	0.01019		-18.3519	-0.000100761	-18.3566	-2.02976e-05	-13.3783	-6.91582e-05
-4.7917	3.3e-05	-4.6923	-0.0029	-1.3059	-0.00647		10.2454	0.00262	8.56845	0.00624	3.29106	0.01019		-18.3318	-0.000100761	-18.3362	-2.02976e-05	-13.3644	-7.43579e-05
-4.7523	0.00268	-4.653	-0.00194	-1.2666	-0.00626		10.3292	0.00261	8.64718	0.00626	3.3284	0.01027		-18.3117	-0.000100761	-18.3159	-2.02976e-05	-13.3506	-7.95342e-05
-4.713	0.0034	-4.6136	-0.00127	-1.2272	-0.00768		10.4129	0.00261	8.72592	0.00628	3.3677	0.01035		-18.2915	-0.000100761	-18.2956	-2.02976e-05	-13.3367	-8.46872e-05
-4.6736	0.00187	-4.5742	-0.000847	-1.1879	-0.00948		10.4966	0.0026	8.80465	0.0063	3.37075	0.01035		-18.2714	-0.000100761	-18.2752	-2.02976e-05	-13.3228	-8.98171e-05
-4.6342	0.000325	-4.5348	-0.00166	-1.1485	-0.01118		10.5803	0.00259	8.88339	0.00632	3.407	0.01042		-18.2512	-0.000100761	-18.2549	-2.02976e-05	-13.3089	-9.4924e-05
-4.5948	0.000355	-4.4954	-0.00234	-1.1092	-0.0125		10.664	0.00259	8.96212	0.00634	3.4463	0.0105		-18.2311	-0.000100761	-18.2345	-2.02976e-05	-13.295	-0.000100008
-4.5554	-0.000411	-4.4561	-0.00221	-1.0698	-0.01263		10.7477	0.00258	9.04086	0.00635	3.45044	0.01051		-18.2109	-0.000100761	-18.2142	-2.02976e-05	-13.2811	-0.000105069
-4.5161	-0.000264	-4.4167	-0.00284	-1.0305	-0.01259		10.8314	0.00257	9.11959	0.00637	3.4856	0.01057		-18.1908	-0.000100761	-18.1939	-2.02976e-05	-13.2672	-0.000110107
-4.4767	0.000764	-4.3773	-0.000753	-0.9912	-0.01291		10.9151	0.00257	9.19833	0.00639	3.5248	0.01064		-18.1706	-0.000100761	-18.1735	-2.02976e-05	-13.2533	-0.000115123
-4.4373	0.00164	-4.338	-0.00116	-0.9519	-0.014		10.9988	0.00256	9.27706	0.00641	3.53013	0.01065		-18.1505	-0.000100761	-18.1532	-2.02976e-05	-13.2447	-0.00011821
-4.398	0.00101	-4.2986	6.3e-05	-0.9125	-0.01595		11.0826	0.00255	9.3558	0.00643	3.5641	0.01071		-18.1303	-0.000100761	-18.1329	-2.02976e-05	-13.2394	-0.000120116
-4.3586	0.00154	-4.2593	-0.000784	-0.8732	-0.01687		11.1663	0.00255	9.43453	0.00645	3.6034	0.01078		-18.1102	-0.000100761	-18.1125	-2.02976e-05	-13.2255	-0.000125087
-4.3193	0.00224	-4.2199	-0.00118	-0.8339	-0.01754		11.25	0.00254	9.51327	0.00647	3.60983	0.01079		-18.0901	-0.000100761	-18.0922	-2.02976e-05	-13.2116	-0.000130035
-4.2799	0.00164	-4.1806	-0.00161	-0.7946	-0.01753		11.3337	0.00254	9.592	0.00649	3.6427	0.01085		-18.0699	-0.000100761	-18.0718	-2.02976e-05	-13.1977	-0.000134961
-4.2406	-0.000207	-4.1412	-0.000737	-0.7552	-0.0187		11.4174	0.00253	9.67074	0.00651	3.682	0.01091		-18.0498	-0.000100761	-18.0515	-2.02976e-05	-13.1838	-0.000139865
-4.2012	-0.00163	-4.1019	0.000726	-0.7159	-0.02157		11.5011	0.00253	9.74948	0.00652	3.68952	0.01093		-18.0296	-0.000100761	-18.0312	-2.02976e-05	-13.1699	-0.000144747
-4.1619	-0.00111	-4.0625	-0.00103	-0.6766	-0.02462		11.5848	0.00252	9.82821	0.00654	3.7213	0.01098		-18.0095	-0.000100761	-18.0108	-2.02976e-05	-13.156	-0.000149608
-4.1225	-0.00105	-4.0232	-0.00109	-0.6373	-0.02656		11.6685	0.00252	9.90695	0.00656	3.7606	0.01104		-17.9893	-0.000100761	-17.9905	-2.02976e-05	-13.1421	-0.000154446
-4.0832	-0.00171	-3.9838	-0.0004	-0.598	-0.02975		11.7523	0.00251	9.98568	0.00658	3.76921	0.01105		-17.9692	-0.000100761	-17.9701	-2.02976e-05	-13.1282	-0.000159262
-4.0438	-0.000976	-3.9445	-0.000758	-0.5587	-0.03392		11.836	0.00251	10.0644	0.0066	3.7999	0.0111		-17.949	-0.000100761	-17.9498	-2.02976e-05	-13.1143	-0.000164057
-4.0045	0.000173	-3.9052	-0.000342	-0.5194	-0.04028		11.9197	0.0025	10.1432	0.00662	3.8392	0.01116		-17.9289	-0.000100761	-17.9295	-2.02976e-05	-13.1004	-0.00016883
-3.9652	0.000916	-3.8659	-0.0017	-0.4801	-0.05519		12.0034	0.0025	10.2219	0.00663	3.8489	0.01117		-17.9088	-0.000100761	-17.9091	-2.02976e-05	-13.0866	-0.000173582
-3.9259	0.000427	-3.8265	-0.000174	-0.4408	-0.08118		12.0871	0.00249	10.3006	0.00665	3.8784	0.01122		-17.8886	-0.000100761	-17.8888	-2.02976e-05	-13.0726	-0.000178313
-3.8865	-0.00169	-3.7872	0.00124	-0.4015	-0.11311		12.1708	0.00249	10.3794	0.00667	3.9177	0.01127		-17.8685	-0.000100761	-17.8684	-2.02976e-05	-13.0588	-0.000183022
-3.8472	-0.00124	-3.7479	0.00185	-0.3622	-0.141		12.2545	0.00249	10.4581	0.00669	3.92859	0.01129		-17.8483	-0.000100761	-17.8481	-2.02976e-05	-13.0449	-0.00018771
-3.8079	-0.000685	-3.7086	0.000247	-0.3229	-0.16117		12.3382	0.00248	10.5368	0.00671	3.957	0.01133		-17.8282	-0.000100761	-17.8278	-2.02976e-05	-13.031	-0.000192377
-3.7686	0.00124	-3.6692	-0.00179	-0.2836	-0.1759		12.422	0.00248	10.6156	0.00672	3.9963	0.01138		-17.808	-0.000100761	-17.8074	-2.02976e-05	-13.0295	-0.00019287
-3.7292	0.000442	-3.6299	-0.00224	-0.2443	-0.18828		12.5057	0.00247	10.6943	0.00674	4.00828	0.0114		-17.7879	-0.000100761	-17.7871	-2.02976e-05	-13.0171	-0.000197023
-3.6899	0.000595	-3.5906	-0.00135	-0.205	-0.1967		12.5894	0.00247	10.773	0.00676	4.0356	0.01144		-17.7677	-0.000100761	-17.7667	-2.02976e-05	-13.0032	-0.000201649
-3.6506	0.000733	-3.5513	0.000742	-0.1657	-0.19924		12.6731	0.00247	10.8518	0.00678	4.0749	0.01149		-17.7476	-0.000100761	-17.7464	-2.02976e-05	-12.9893	-0.000206253
-3.6113	0.000556	-3.512	-0.000132	-0.1265	-0.20125		12.7568	0.00246	10.9305	0.00679	4.08797	0.01151		-17.7275	-0.000100761	-17.7261	-2.02976e-05	-12.9754	-0.000210837
-3.572	0.000551	-3.4727	0.000542	-0.0872	-0.20215		12.8405	0.00246	11.0092	0.00681	4.1142	0.01154		-17.7073	-0.000100761	-17.7057	-2.02976e-05	-12.9615	-0.0002154
-3.5327	0.000691	-3.4334	0.000842	-0.0479	-0.19974		12.9242	0.00246	11.088	0.00683	4.1536	0.01159		-17.6872	-0.000100761	-17.6854	-2.02976e-05	-12.9476	-0.000219943
-3.4934	-1.1e-05	-3.3941	0.00182	-0.0086	-0.19306		13.0079	0.00245	11.1667	0.00685	4.16766	0.01161		-17.667	-0.000100761	-17.6651	-2.02976e-05	-12.9337	-0.000224465
-3.4541	-0.00204	-3.3548	-0.00105	0.0307	-0.18456		13.0916	0.00245	11.2454	0.00686	4.1929	0.01164		-17.6469	-0.000100761	-17.6447	-2.02976e-05	-12.9198	-0.000228967
-3.4148	-0.0016	-3.3155	-0.00105	0.0699	-0.17548		13.1753	0.00245	11.3242	0.00688	4.2322	0.01169		-17.6267	-0.000100761	-17.6244	-2.02976e-05	-12.9059	-0.000233448
-3.3755	-0.000367	-3.2762	0.00156	0.1092	-0.16369		13.2591	0.00244	11.4029	0.0069	4.24735	0.01171		-17.6066	-0.000100761	-17.604	-2.02976e-05	-12.892	-0.00023791
-3.3362	-0.000924	-3.2369	0.00181	0.1485	-0.14695		13.3428	0.00244	11.4817	0.00691	4.2715	0.01174		-17.5864	-0.000100761	-17.5837	-2.02976e-05	-12.8781	-0.000242352
-3.2969	-0.000951	-3.1976	0.00153	0.1878	-0.12671		13.4265	0.00244	11.5604	0.00693	4.3108	0.01178		-17.5663	-0.000100761	-17.5633	-2.02976e-05	-12.8642	-0.000246773
-3.2576	-4.9e-05	-3.1583	0.0009	0.227	-0.10219		13.5102	0.00243	11.6391	0.00695	4.32704	0.0118		-17.5461	-0.000100761	-17.543	-2.02976e-05	-12.8503	-0.000251175
-3.2183	0.0014	-3.119	0.000363	0.2663	-0.07548		13.5939	0.00243	11.7179	0.00696	4.3501	0.01183		-17.526	-0.000100761	-17.5227	-2.02976e-05	-12.8364	-0.000255557
-3.179	0.000247	-3.0797	-0.000689	0.3056	-0.05326		13.6776	0.00243	11.7966	0.00698	4.3894	0.01187		-17.5058	-0.000100761	-17.5023	-2.02976e-05	-12.8225	-0.000259919
-3.1397	-0.000951	-3.0405	-0.00179	0.3449	-0.03663		13.7613	0.00242	11.8753	0.007	4.40673	0.01189		-17.4857	-0.000100761	-17.482	-2.02976e-05	-12.8144	-0.000262469
-3.1005	-0.00159	-3.0012	-0.000989	0.3841	-0.02589		13.8451	0.00242	11.9541	0.00701	4.4287	0.01192		-17.4656	-0.000100761	-17.4616	-2.02976e-05	-12.8087	-0.000264262
-3.0612	-0.00235	-2.9619	-0.00217	0.4234	-0.02081		13.9288	0.00242	12.0328	0.00703	4.4681	0.01196		-17.4454	-0.000100761	-17.4413	-2.02976e-05	-12.7948	-0.000268585
-3.0219	-0.000764	-2.9226	-0.00122	0.4627	-0.01739		14.0125	0.00242	12.1115	0.00705	4.48642	0.01198		-17.4253	-0.000100761	-17.421	-2.02976e-05	-12.7809	-0.000272888
-2.9826	-3.8e-05	-2.8833	0.000758	0.5019	-0.01469		14.0962	0.00241	12.1903	0.00706	4.5074	0.012		-17.4051	-0.000100761	-17.4006	-2.02976e-05	-12.767	-0.000277173
-2.9433	0.00129	-2.8441	0.000632	0.5412	-0.01247		14.1799	0.00241	12.269	0.00708	4.5467	0.01204		-17.385	-0.000100761	-17.3803	-2.02976e-05	-12.7531	-0.000281438
-2.9041	0.00156	-2.8048	0.000211	0.5804	-0.01089		14.2636	0.00241	12.3477	0.0071	4.56611	0.01206		-17.3648	-0.000100761	-17.36	-2.02976e-05	-12.7392	-0.000285684
-2.8648	0.000282	-2.7655	0.000674	0.6197	-0.00886		14.3473	0.00241	12.4265	0.00711	4.586	0.01209		-17.3447	-0.000100761	-17.3396	-2.02976e-05	-12.7253	-0.000289911
-2.8255	-0.000611	-2.7262	-0.000526	0.659	-0.0088		14.431	0.0024	12.5052	0.00713	4.6254	0.01213		-17.3245	-0.000100761	-17.3193	-2.02976e-05	-12.7114	-0.000294119
-2.7862	-0.0011	-2.687	-9.5e-05	0.6982	-0.00714		14.5147	0.0024	12.5839	0.00714	4.6458	0.01215		-17.3044	-0.000100761	-17.2989	-2.02976e-05	-12.6975	-0.000298308
-2.747	-0.000665	-2.6477	0.000674	0.7375	-0.00566		14.5984	0.0024	12.6627	0.00716	4.6647	0.01217		-17.2843	-0.000100761	-17.2786	-2.02976e-05	-12.6836	-0.000302478
-2.7077	-0.000784	-2.6084	-0.000905	0.7767	-0.00584		14.6822	0.0024	12.7414	0.00718	4.704	0.0122		-17.2641	-0.000100761	-17.2583	-2.02976e-05	-12.6697	-0.000306629
-2.6684	0.000302	-2.5691	0.0001	0.816	-0.00608		14.7659	0.0024	12.8201	0.00719	4.72549	0.01223		-17.244	-0.000100761	-17.2379	-2.02976e-05	-12.6558	-0.000310762
-2.6291	0.000262	-2.5299	0.000463	0.8553	-0.00592		14.8496	0.00239	12.8989	0.00721	4.7433	0.01224		-17.2238	-0.000100761	-17.2176	-2.02976e-05	-12.6419	-0.000314876
-2.5899	-0.0014	-2.4906	0.000179	0.8945	-0.00507		14.9333	0.00239	12.9776	0.00722	4.7827	0.01228		-17.2037	-0.000100761	-17.1972	-2.02976e-05	-12.628	-0.000318972
-2.5506	-0.00187	-2.4513	-0.000442	0.9338	-0.00411		15.017	0.00239	13.0564	0.00724	4.80518	0.0123		-17.1835	-0.000100761	-17.1769	-2.02976e-05	-12.6141	-0.000323049
-2.5113	-4.9e-05	-2.4121	-0.0001	0.973	-0.00296		15.1007	0.00239	13.1351	0.00726	4.822	0.01232		-17.1634	-0.000100761	-17.1566	-2.02976e-05	-12.6002	-0.000327108
-2.4721	0.000135	-2.3728	0.000811	1.0123	-0.0033		15.1844	0.00239	13.2138	0.00727	4.8614	0.01236		-17.1432	-0.000100761	-17.1362	-2.02976e-05	-12.5995	-0.000327324
-2.4328	-0.000711	-2.3336	0.000105	1.0515	-0.00243		15.2681	0.00238	13.2926	0.00729	4.88487	0.01238		-17.1231	-0.000100761	-17.1159	-2.02976e-05	-12.5863	-0.000331149
-2.3936	-0.00162	-2.2943	-0.00107	1.0908	-0.00209		15.3519	0.00238	13.3713	0.0073	4.9007	0.01239		-17.1029	-0.000100761	-17.0955	-2.02976e-05	-12.5724	-0.000335172
-2.3543	-0.00132	-2.255	-0.000205	1.13	-0.000989		15.4356	0.00238	13.45	0.00732	4.94	0.01243		-17.0828	-0.000100761	-17.0752	-2.02976e-05	-12.5586	-0.000339176
-2.315	0.000293	-2.2158	0.000168	1.1693	-0.000459		15.5193	0.00238	13.5288	0.00733	4.96456	0.01245		-17.0627	-0.000100761	-17.0549	-2.02976e-05	-12.5447	-0.000343163
-2.2758	0.000876	-2.1765	0.000716	1.2086	-0.000395		15.603	0.00238	13.6075	0.00735	4.9794	0.01246		-17.0425	-0.000100761	-17.0345	-2.02976e-05	-12.5308	-0.000347132
-2.2365	0.00205	-2.1373	0.000284	1.2478	0.000688		15.6867	0.00237	13.6862	0.00736	5.0187	0.0125		-17.0224	-0.000100761	-17.0142	-2.02976e-05	-12.5169	-0.000351083
-2.1973	0.000171	-2.098	-0.00126	1.2871	0.000158		15.7704	0.00237	13.765	0.00738	5.04425	0.01252		-17.0022	-0.000100761	-16.9938	-2.02976e-05	-12.503	-0.000355016
-2.158	-0.00171	-2.0587	-0.000853	1.3263	0.000519		15.8541	0.00237	13.8437	0.00739	5.0581	0.01253		-16.9821	-0.000100761	-16.9735	-2.02976e-05	-12.4891	-0.000358931
-2.1187	-0.00114	-2.0195	-0.000147	1.3656	0.000815		15.9378	0.00237	13.9224	0.00741	5.0974	0.01257		-16.9619	-0.000100761	-16.9532	-2.02976e-05	-12.4752	-0.000362829
-2.1038	-0.00115	-1.9802	0.000721	1.4048	0.00214		16.0216	0.00237	14.0012	0.00742	5.12394	0.01259		-16.9418	-0.000100761	-16.9328	-2.02976e-05	-12.4613	-0.000366709
-2.0847	-0.00132	-1.941	0.000179	1.4441	0.00216		16.1053	0.00237	14.0799	0.00744	5.1368	0.0126		-16.9216	-0.000100761	-16.9125	-2.02976e-05	-12.4474	-0.000370572
-2.0656	-0.00123	-1.9017	-7.9e-05	1.4833	0.00327		16.189	0.00237	14.1586	0.00745	5.1761	0.01263		-16.9015	-0.000100761	-16.8922	-2.02976e-05	-12.4335	-0.000374418
-2.0464	-7.1e-05	-1.8625	0.000842	1.5226	0.00326		16.2727	0.00236	14.2374	0.00747	5.20363	0.01266		-16.8814	-0.000100761	-16.8718	-2.02976e-05	-12.4196	-0.000378246
-2.0273	-0.00136	-1.8543	0.00371	1.5618	0.0031		16.3564	0.00236	14.3161	0.00748	5.2155	0.01267		-16.8612	-0.000100761	-16.8515	-2.02976e-05	-12.4057	-0.000382057
-2.0082	-0.00239	-1.8352	0.00386	1.6011	0.00278		16.4401	0.00236	14.3949	0.0075	5.2548	0.0127		-16.8411	-0.000100761	-16.8311	-2.02976e-05	-12.3918	-0.000385851
-1.989	-0.00353	-1.8161	0.000268	1.6403	0.00135		16.5238	0.00236	14.4736	0.00751	5.28332	0.01272		-16.8209	-0.000100761	-16.8108	-2.02976e-05	-12.3847	-0.000387788
-1.9699	-0.00285	-1.797	0.000453	1.6796	0.00165		16.6075	0.00236	14.5523	0.00753	5.2942	0.01273		-16.8008	-0.000100761	-16.7905	-2.02976e-05	-12.3779	-0.000389628
-1.9508	-0.00072	-1.7779	0.00128	1.7188	0.00243		16.6912	0.00236	14.6311	0.00754	5.3336	0.01276		-16.7806	-0.000100761	-16.7701	-2.02976e-05	-12.364	-0.000393387
-1.9317	0.000136	-1.7588	0.00102	1.7581	0.00384		16.775	0.00236	14.7098	0.00756	5.36301	0.01279		-16.7605	-0.000100761	-16.7498	-2.02976e-05	-12.3501	-0.000397131
-1.9126	0.000482	-1.7397	0.00112	1.7973	0.0043		16.8587	0.00236	14.7885	0.00757	5.3729	0.01279		-16.7403	-0.000100761	-16.7294	-2.02976e-05	-12.3362	-0.000400857
-1.8934	-0.000135	-1.7206	-0.000226	1.8366	0.00588		16.9424	0.00235	14.8673	0.00758	5.4123	0.01283		-16.7202	-0.000100761	-16.7091	-2.02976e-05	-12.3224	-0.000404566
-1.8743	-0.0017	-1.7015	-0.000816	1.8758	0.00592		17.0261	0.00235	14.946	0.0076	5.4427	0.01285		-16.7	-0.000100761	-16.6888	-2.02976e-05	-12.3085	-0.000408259
-1.8552	-0.00149	-1.6824	-0.000463	1.9151	0.00557		17.1098	0.00235	15.0247	0.00761	5.4517	0.01286		-16.6799	-0.000100761	-16.6684	-2.02976e-05	-12.2946	-0.000411935
-1.8361	-0.0012	-1.6633	-0.0022	1.9543	0.0063		17.1935	0.00235	15.1035	0.00763	5.491	0.01289		-16.6597	-0.000100761	-16.6481	-2.02976e-05	-12.2807	-0.000415595
-1.817	-0.00178	-1.6442	-0.00246	1.9936	0.00662		17.2772	0.00235	15.1822	0.00764	5.52239	0.01291		-16.6396	-0.000100761	-16.6277	-2.02976e-05	-12.2668	-0.000419238
-1.7979	-0.00276	-1.6251	-0.00114	2.0328	0.0073		17.3609	0.00235	15.2609	0.00766	5.5304	0.01292		-16.6195	-0.000100761	-16.6074	-2.02976e-05	-12.2529	-0.000422865
-1.7788	-0.000747	-1.606	0.00114	2.0721	0.00831		17.4446	0.00235	15.3397	0.00767	5.5698	0.01295		-16.5993	-0.000100761	-16.5871	-2.02976e-05	-12.239	-0.000426476
-1.7597	0.000224	-1.5869	0.00147	2.1113	0.00641		17.5284	0.00235	15.4184	0.00768	5.60208	0.01297		-16.5792	-0.000100761	-16.5667	-2.02976e-05	-12.2251	-0.00043007
-1.7406	-7.5e-05	-1.5678	-6.3e-05	2.1506	0.00585		17.6121	0.00235	15.4972	0.0077	5.6092	0.01298		-16.559	-0.000100761	-16.5464	-2.02976e-05	-12.2112	-0.000433648
-1.7215	-0.000769	-1.5487	0.000553	2.1898	0.00728		17.6958	0.00234	15.5759	0.00771	5.6485	0.013		-16.5389	-0.000100761	-16.5261	-2.02976e-05	-12.1973	-0.00043721
-1.7024	0.000627	-1.5296	0.00137	2.2291	0.00864		17.7795	0.00234	15.6546	0.00773	5.68178	0.01303		-16.5187	-0.000100761	-16.5057	-2.02976e-05	-12.1834	-0.000440756
-1.6833	0.000842	-1.5105	-0.00253	2.2683	0.00717		17.8632	0.00234	15.7334	0.00774	5.6879	0.01303		-16.4986	-0.000100761	-16.4854	-2.02976e-05	-12.1699	-0.000444187
-1.6642	0.00304	-1.4915	-0.00224	2.3076	0.00629		17.9469	0.00234	15.8121	0.00775	5.7273	0.01306		-16.4784	-0.000100761	-16.465	-2.02976e-05	-12.1695	-0.000444287
-1.6451	0.00162	-1.4724	-0.00133	2.3468	0.00591		18.0306	0.00234	15.8908	0.00777	5.76147	0.01309		-16.4583	-0.000100761	-16.4447	-2.02976e-05	-12.1556	-0.000447801
-1.626	0.00098	-1.4533	0.00113	2.3861	0.00642		18.1143	0.00234	15.9696	0.00778	5.7667	0.01309		-16.4382	-0.000100761	-16.4244	-2.02976e-05	-12.1417	-0.0004513
-1.6069	1.8e-05	-1.4342	0.0012	2.4254	0.00801		18.198	0.00234	16.0483	0.00779	5.8061	0.01312		-16.418	-0.000100761	-16.404	-2.02976e-05	-12.1278	-0.000454782
-1.5878	-8.9e-05	-1.4151	0.00215	2.4646	0.00804		18.2818	0.00234	16.127	0.00781	5.84116	0.01314		-16.3979	-0.000100761	-16.3837	-2.02976e-05	-12.1139	-0.00045825
-1.5687	9.5e-05	-1.396	0.00187	2.5039	0.00802		18.3655	0.00234	16.2058	0.00782	5.8455	0.01315		-16.3777	-0.000100761	-16.3633	-2.02976e-05	-12.1	-0.000461701
-1.5496	-0.00118	-1.3769	-0.000195	2.5431	0.00812		18.4492	0.00234	16.2845	0.00783	5.8849	0.01317		-16.3576	-0.000100761	-16.343	-2.02976e-05	-12.0861	-0.000465137
-1.5305	-0.000464	-1.3579	0.000437	2.5824	0.00838		18.5329	0.00234	16.3632	0.00785	5.92085	0.0132		-16.3374	-0.000100761	-16.3227	-2.02976e-05	-12.0722	-0.000468558
-1.5115	0.00177	-1.3388	-0.000558	2.6216	0.00839		18.6166	0.00234	16.442	0.00786	5.9243	0.0132		-16.3173	-0.000100761	-16.3023	-2.02976e-05	-12.0584	-0.000471963
-1.4924	0.000585	-1.3197	-0.00114	2.6609	0.01018		18.7003	0.00234	16.5207	0.00787	5.9637	0.01323		-16.2971	-0.000100761	-16.282	-2.02976e-05	-12.0444	-0.000475353
-1.4733	-0.000573	-1.3006	-0.00268	2.7002	0.01105		18.784	0.00233	16.5995	0.00789	6.00054	0.01325		-16.277	-0.000100761	-16.2616	-2.02976e-05	-12.0306	-0.000478728
-1.4542	-0.000324	-1.2815	-0.00231	2.7394	0.01072		18.8678	0.00233	16.6782	0.0079	6.0031	0.01326		-16.2568	-0.000100761	-16.2413	-2.02976e-05	-12.0167	-0.000482088
-1.4351	-0.000404	-1.2625	-0.00241	2.7787	0.0092		18.9515	0.00233	16.7569	0.00791	6.0425	0.01328		-16.2367	-0.000100761	-16.221	-2.02976e-05	-12.0028	-0.000485432
-1.416	-0.00116	-1.2434	0.00131	2.8179	0.00649		19.0352	0.00233	16.8357	0.00793	6.08023	0.01331		-16.2166	-0.000100761	-16.2006	-2.02976e-05	-11.9889	-0.000488762
-1.3969	0.000211	-1.2243	-4.2e-05	2.8572	0.00744		19.1189	0.00233	16.9144	0.00794	6.0819	0.01331		-16.1964	-0.000100761	-16.1803	-2.02976e-05	-11.975	-0.000492076
-1.3779	-0.000664	-1.2052	0.000132	2.8965	0.00841		19.2026	0.00233	16.9931	0.00795	6.1213	0.01333		-16.1763	-0.000100761	-16.1599	-2.02976e-05	-11.9611	-0.000495376
-1.3588	-0.000756	-1.1862	0.000663	2.9357	0.00831		19.2863	0.00233	17.0719	0.00796	6.15992	0.01336		-16.1561	-0.000100761	-16.1396	-2.02976e-05	-11.9553	-0.000496746
-1.3397	-0.00334	-1.1671	-0.00142	2.975	0.00833		19.37	0.00233	17.1506	0.00798	6.1607	0.01336		-16.136	-0.000100761	-16.1193	-2.02976e-05	-11.9472	-0.000498661
-1.3206	-0.00092	-1.148	-0.00188	3.0143	0.0078		19.4537	0.00233	17.2293	0.00799	6.2001	0.01339		-16.1158	-0.000100761	-16.0989	-2.02976e-05	-11.9333	-0.000501931
-1.3015	0.0016	-1.1289	-0.000816	3.0535	0.00783		19.5374	0.00233	17.3081	0.008	6.2395	0.01341		-16.0957	-0.000100761	-16.0786	-2.02976e-05	-11.9194	-0.000505186
-1.2825	0.000387	-1.1098	-0.00222	3.0928	0.00773		19.6212	0.00233	17.3868	0.00802	6.23961	0.01341		-16.0755	-0.000100761	-16.0583	-2.02976e-05	-11.9055	-0.000508427
-1.2634	-0.00244	-1.0908	-0.00241	3.1321	0.00645		19.7049	0.00233	17.4655	0.00803	6.279	0.01344		-16.0554	-0.000100761	-16.0379	-2.02976e-05	-11.8916	-0.000511653
-1.2443	-0.00244	-1.0717	-0.000684	3.1714	0.00798		19.7886	0.00233	17.5443	0.00804	6.3184	0.01346		-16.0353	-0.000100761	-16.0176	-2.02976e-05	-11.8777	-0.000514865
-1.2252	-0.00153	-1.0526	0.00173	3.2106	0.01007		19.8723	0.00233	17.623	0.00805	6.3193	0.01346		-16.0151	-0.000100761	-15.9972	-2.02976e-05	-11.8638	-0.000518062
-1.2062	-0.000962	-1.0335	0.00221	3.2499	0.00946		19.956	0.00233	17.7017	0.00807	6.3578	0.01349		-15.995	-0.000100761	-15.9769	-2.02976e-05	-11.8499	-0.000521245
-1.1871	-0.000318	-1.0145	0.0016	3.2892	0.00909		20.0397	0.00233	17.7805	0.00808	6.3972	0.01351		-15.9748	-0.000100761	-15.9566	-2.02976e-05	-11.836	-0.000524413
-1.168	-0.000511	-0.9954	0.0007	3.3284	0.00977		20.1234	0.00233	17.8592	0.00809	6.39899	0.01351		-15.9547	-0.000100761	-15.9362	-2.02976e-05	-11.8221	-0.000527568
-1.1489	-0.00269	-0.9763	-0.000721	3.3677	0.01084		20.2071	0.00232	17.938	0.0081	6.4367	0.01354		-15.9345	-0.000100761	-15.9159	-2.02976e-05	-11.8082	-0.000530708
-1.1298	-0.00284	-0.9572	-0.00207	3.407	0.01043		20.2908	0.00232	18.0167	0.00812	6.4761	0.01356		-15.9144	-0.000100761	-15.8955	-2.02976e-05	-11.7943	-0.000533834
-1.1108	-0.0012	-0.9381	-0.00296	3.4463	0.00935		20.3746	0.00232	18.0954	0.00813	6.47868	0.01356		-15.8942	-0.000100761	-15.8752	-2.02976e-05	-11.7805	-0.000536946
-1.0917	-0.00124	-0.9191	-0.00134	3.4856	0.00838		20.4583	0.00232	18.1742	0.00814	6.5155	0.01359		-15.8741	-0.000100761	-15.8549	-2.02976e-05	-11.7666	-0.000540044
-1.0726	-0.00136	-0.9	-0.00148	3.5248	0.00967		20.542	0.00232	18.2529	0.00815	6.555	0.01361		-15.8539	-0.000100761	-15.8345	-2.02976e-05	-11.7527	-0.000543128
-1.0535	-0.00276	-0.8809	-0.00312	3.5641	0.01139		20.6257	0.00232	18.3316	0.00816	6.55837	0.01361		-15.8338	-0.000100761	-15.8142	-2.02976e-05	-11.7408	-0.000545752
-1.0345	-0.00468	-0.8618	-0.00143	3.6034	0.01217		20.7094	0.00232	18.4104	0.00818	6.5944	0.01364		-15.8137	-0.000100761	-15.7938	-2.02976e-05	-11.7388	-0.000546199
-1.0154	-0.00214	-0.8427	-0.00253	3.6427	0.01183		20.7931	0.00232	18.4891	0.00819	6.6338	0.01366		-15.7935	-0.000100761	-15.7735	-2.02976e-05	-11.7249	-0.000549255
-0.9963	-0.000165	-0.8415	0.00255	3.682	0.00998		20.8768	0.00232	18.5678	0.0082	6.63806	0.01366		-15.7734	-0.000100761	-15.7532	-2.02976e-05	-11.711	-0.000552298
-0.9772	-0.000102	-0.8318	0.00296	3.7213	0.01077		20.9605	0.00232	18.6466	0.00821	6.6733	0.01368		-15.7532	-0.000100761	-15.7328	-2.02976e-05	-11.6971	-0.000555327
-0.9581	-0.00333	-0.822	0.00273	3.7606	0.01173		21.0443	0.00232	18.7253	0.00822	6.7127	0.01371		-15.7331	-0.000100761	-15.7125	-2.02976e-05	-11.6832	-0.000558342
-0.9391	-0.00474	-0.8123	0.00201	3.7999	0.01243		21.128	0.00232	18.804	0.00824	6.71775	0.01371		-15.7129	-0.000100761	-15.6921	-2.02976e-05	-11.6693	-0.000561344
-0.92	-0.00462	-0.8025	4.7e-05	3.8392	0.01045		21.2117	0.00232	18.8828	0.00825	6.7522	0.01373		-15.6928	-0.000100761	-15.6718	-2.02976e-05	-11.6554	-0.000564333
-0.9009	-0.00254	-0.7928	-0.00184	3.8784	0.00948		21.2954	0.00232	18.9615	0.00826	6.7916	0.01375		-15.6726	-0.000100761	-15.6515	-2.02976e-05	-11.6415	-0.000567308
-0.8818	-0.00312	-0.7831	-0.00255	3.9177	0.01194		21.3791	0.00232	19.0403	0.00827	6.79744	0.01376		-15.6525	-0.000100761	-15.6311	-2.02976e-05	-11.6276	-0.000570269
-0.8627	-0.0036	-0.7733	-0.000658	3.957	0.01259		21.4628	0.00232	19.119	0.00828	6.8311	0.01378		-15.6323	-0.000100761	-15.6108	-2.02976e-05	-11.6137	-0.000573218
-0.8436	-0.00527	-0.7636	0.00152	3.9963	0.01203		21.5465	0.00232	19.1977	0.00829	6.8705	0.0138		-15.6122	-0.000100761	-15.5904	-2.02976e-05	-11.5998	-0.000576153
-0.8246	-0.00731	-0.7539	-0.0006	4.0356	0.01109		21.6302	0.00232	19.2765	0.00831	6.87713	0.0138		-15.5921	-0.000100761	-15.5701	-2.02976e-05	-11.5859	-0.000579075
-0.8055	-0.00677	-0.7441	-0.000984	4.0749	0.01096		21.714	0.00232	19.3552	0.00832	6.91	0.01382		-15.5719	-0.000100761	-15.5498	-2.02976e-05	-11.572	-0.000581984
-0.7973	-0.00138	-0.7344	-0.00105	4.1142	0.0115		21.7977	0.00232	19.4339	0.00833	6.9495	0.01385		-15.5518	-0.000100761	-15.5294	-2.02976e-05	-11.5581	-0.000584879
-0.7876	-0.00312	-0.7247	-0.00281	4.1536	0.01162		21.8814	0.00232	19.5127	0.00834	6.95682	0.01385		-15.5316	-0.000100761	-15.5091	-2.02976e-05	-11.5442	-0.000587762
-0.7779	-0.00278	-0.715	0.00125	4.1929	0.01012		21.9651	0.00232	19.5914	0.00835	6.9889	0.01387		-15.5115	-0.000100761	-15.4887	-2.02976e-05	-11.5304	-0.000590632
-0.7681	-0.00385	-0.7053	0.000684	4.2322	0.01182		22.0488	0.00232	19.6701	0.00836	7.0284	0.01389		-15.4913	-0.000100761	-15.4684	-2.02976e-05	-11.5264	-0.000591446
-0.7584	-0.00384	-0.6956	-0.000284	4.2715	0.01102		22.1325	0.00232	19.7489	0.00837	7.03651	0.0139		-15.4712	-0.000100761	-15.4481	-2.02976e-05	-11.5165	-0.000593489
-0.7487	-0.00388	-0.6858	-0.000642	4.3108	0.01057		22.2162	0.00232	19.8276	0.00838	7.0679	0.01391		-15.451	-0.000100761	-15.4277	-2.02976e-05	-11.5026	-0.000596333
-0.739	-0.00282	-0.6761	0.00141	4.3501	0.01277		22.2999	0.00232	19.9063	0.0084	7.1073	0.01394		-15.4309	-0.000100761	-15.4074	-2.02976e-05	-11.4887	-0.000599164
-0.7293	-0.00556	-0.6664	0.00195	4.3894	0.01467		22.3836	0.00232	19.9851	0.00841	7.1162	0.01394		-15.4107	-0.000100761	-15.3871	-2.02976e-05	-11.4748	-0.000601983
-0.7196	-0.00654	-0.6567	0.000705	4.4287	0.01338		22.4673	0.00232	20.0638	0.00842	7.1468	0.01396		-15.3906	-0.000100761	-15.3667	-2.02976e-05	-11.4609	-0.000604788
-0.7098	-0.00434	-0.647	-0.00438	4.4681	0.01172		22.5511	0.00232	20.1425	0.00843	7.1863	0.01398		-15.3704	-0.000100761	-15.3464	-2.02976e-05	-11.447	-0.000607582
-0.7001	-0.00356	-0.6373	-0.00555	4.5074	0.0112		22.6348	0.00231	20.2213	0.00844	7.19589	0.01399		-15.3503	-0.000100761	-15.326	-2.02976e-05	-11.4331	-0.000610362
-0.6904	-0.00423	-0.6276	0.00224	4.5467	0.01083		22.7185	0.00231	20.3	0.00845	7.2258	0.014		-15.3302	-0.000100761	-15.3057	-2.02976e-05	-11.4192	-0.000613131
-0.6807	-0.0047	-0.6179	0.00109	4.586	0.01148		22.8022	0.00231	20.3788	0.00846	7.2652	0.01402		-15.31	-0.000100761	-15.2853	-2.02976e-05	-11.4053	-0.000615886
-0.671	-0.00368	-0.6082	-0.00271	4.6254	0.01233		22.8859	0.00231	20.4575	0.00847	7.27558	0.01403		-15.2899	-0.000100761	-15.265	-2.02976e-05	-11.3914	-0.00061863
-0.6613	-0.00478	-0.5985	-0.0005	4.6647	0.01129		22.9696	0.00231	20.5362	0.00848	7.3047	0.01405		-15.2697	-0.000100761	-15.2447	-2.02976e-05	-11.3775	-0.000621361
-0.6516	-0.0053	-0.5889	-0.00325	4.704	0.01163		23.0533	0.00231	20.615	0.00849	7.3442	0.01407		-15.2496	-0.000100761	-15.2243	-2.02976e-05	-11.3636	-0.00062408
-0.6419	-0.00274	-0.5792	-0.00492	4.7433	0.01191		23.137	0.00231	20.6937	0.00851	7.35527	0.01407		-15.2294	-0.000100761	-15.204	-2.02976e-05	-11.3497	-0.000626786
-0.6322	-0.00379	-0.5695	-0.00504	4.7827	0.01242		23.2208	0.00231	20.7724	0.00852	7.3837	0.01409		-15.2093	-0.000100761	-15.1837	-2.02976e-05	-11.3358	-0.000629481
-0.6225	-0.00545	-0.5598	-0.00426	4.822	0.01305		23.3045	0.00231	20.8512	0.00853	7.4232	0.01411		-15.1891	-0.000100761	-15.1633	-2.02976e-05	-11.3219	-0.000632163
-0.6129	-0.00448	-0.5501	-0.00404	4.8614	0.01117		23.3882	0.00231	20.9299	0.00854	7.43496	0.01412		-15.169	-0.000100761	-15.143	-2.02976e-05	-11.3121	-0.000634054
-0.6032	-0.00486	-0.5404	-0.00403	4.9007	0.01181		23.4719	0.00231	21.0086	0.00855	7.4627	0.01413		-15.1489	-0.000100761	-15.1226	-2.02976e-05	-11.308	-0.000634833
-0.5935	-0.00599	-0.5307	-0.00104	4.94	0.01208		23.5556	0.00231	21.0874	0.00856	7.5022	0.01415		-15.1287	-0.000100761	-15.1023	-2.02976e-05	-11.2942	-0.000637492
-0.5838	-0.00595	-0.5211	0.00117	4.9794	0.01284		23.6393	0.00231	21.1661	0.00857	7.51465	0.01416		-15.1086	-0.000100761	-15.082	-2.02976e-05	-11.2803	-0.000640138
-0.5741	-0.00279	-0.5114	0.000132	5.0187	0.01249		23.723	0.00231	21.2448	0.00858	7.5417	0.01418		-15.0884	-0.000100761	-15.0616	-2.02976e-05	-11.2664	-0.000642772
-0.5644	-0.00127	-0.5017	-0.000284	5.0581	0.01183		23.8067	0.00231	21.3236	0.00859	7.5812	0.0142		-15.0683	-0.000100761	-15.0413	-2.02976e-05	-11.2525	-0.000645395
-0.5547	-0.00219	-0.492	-0.00532	5.0974	0.01116		23.8905	0.00231	21.4023	0.0086	7.59434	0.0142		-15.0481	-0.000100761	-15.0209	-2.02976e-05	-11.2386	-0.000648006
-0.5451	-0.00185	-0.4824	-0.00513	5.1368	0.01153		23.9742	0.00231	21.481	0.00861	7.6207	0.01422		-15.028	-0.000100761	-15.0006	-2.02976e-05	-11.2247	-0.000650605
-0.5354	-0.00042	-0.4727	-0.00316	5.1761	0.0117		24.0579	0.00231	21.5598	0.00862	7.6602	0.01424		-15.0078	-0.000100761	-14.9803	-2.02976e-05	-11.2108	-0.000653192
-0.5257	-0.00223	-0.463	-0.00202	5.2155	0.01268		24.1416	0.00231	21.6385	0.00863	7.67404	0.01425		-14.9877	-0.000100761	-14.9599	-2.02976e-05	-11.1969	-0.000655768
-0.516	-0.00603	-0.4533	-0.000458	5.2548	0.0116		24.2253	0.00231	21.7172	0.00864	7.6997	0.01426		-14.9675	-0.000100761	-14.9396	-2.02976e-05	-11.183	-0.000658332
-0.5064	-0.00522	-0.4437	-0.00192	5.2942	0.01173		24.309	0.00231	21.796	0.00865	7.7393	0.01428		-14.9474	-0.000100761	-14.9192	-2.02976e-05	-11.1691	-0.000660885
-0.4967	-0.00401	-0.434	-0.00384	5.3336	0.01357		24.3927	0.00231	21.8747	0.00866	7.75373	0.01429		-14.9273	-0.000100761	-14.8989	-2.02976e-05	-11.1552	-0.000663426
-0.487	-0.00538	-0.4243	0.00231	5.3729	0.01376		24.4764	0.00231	21.9535	0.00867	7.7788	0.0143		-14.9071	-0.000100761	-14.8786	-2.02976e-05	-11.1413	-0.000665956
-0.4773	-0.00564	-0.4147	0.00186	5.4123	0.01314		24.5601	0.00231	22.0322	0.00868	7.8183	0.01432		-14.887	-0.000100761	-14.8582	-2.02976e-05	-11.1274	-0.000668475
-0.4677	-0.00657	-0.405	-0.00243	5.4517	0.01314		24.6439	0.00231	22.1109	0.00869	7.83342	0.01433		-14.8668	-0.000100761	-14.8379	-2.02976e-05	-11.1135	-0.000670982
-0.458	-0.00962	-0.3953	-0.00256	5.491	0.01214		24.7276	0.00231	22.1897	0.0087	7.8578	0.01434		-14.8467	-0.000100761	-14.8176	-2.02976e-05	-11.0996	-0.000673478
-0.4483	-0.01102	-0.3857	-0.00376	5.5304	0.01361		24.8113	0.00231	22.2684	0.00871	7.8973	0.01436		-14.8265	-0.000100761	-14.7972	-2.02976e-05	-11.0979	-0.000673786
-0.4387	-0.0101	-0.376	-0.00552	5.5698	0.01332		24.895	0.00231	22.3471	0.00872	7.91311	0.01437		-14.8064	-0.000100761	-14.7769	-2.02976e-05	-11.0857	-0.000675962
-0.429	-0.00917	-0.3664	-0.00532	5.6092	0.0124		24.9787	0.00231	22.4259	0.00873	7.9369	0.01438		-14.7862	-0.000100761	-14.7565	-2.02976e-05	-11.0718	-0.000678436
-0.4193	-0.00803	-0.3567	-0.00666	5.6485	0.01127		25.0624	0.00231	22.5046	0.00874	7.9764	0.0144		-14.7661	-0.000100761	-14.7362	-2.02976e-05	-11.0579	-0.000680898
-0.4097	-0.00749	-0.347	-0.00438	5.6879	0.01254		25.1461	0.00231	22.5833	0.00875	7.9928	0.01441		-14.746	-0.000100761	-14.7159	-2.02976e-05	-11.044	-0.00068335
-0.4	-0.00827	-0.3374	-0.0027	5.7273	0.01251		25.2298	0.00231	22.6621	0.00876	8.0159	0.01442		-14.7258	-0.000100761	-14.6955	-2.02976e-05	-11.0302	-0.00068579
-0.3904	-0.00862	-0.3277	-0.0037	5.7667	0.01259		25.3135	0.00231	22.7408	0.00877	8.0555	0.01444		-14.7057	-0.000100761	-14.6752	-2.02976e-05	-11.0162	-0.000688219
-0.3807	-0.0091	-0.3181	-0.00659	5.8061	0.01355		25.3973	0.00231	22.8195	0.00878	8.07249	0.01445		-14.6855	-0.000100761	-14.6548	-2.02976e-05	-11.0024	-0.000690638
-0.371	-0.01053	-0.3084	-0.00556	5.8455	0.01356		25.481	0.00231	22.8983	0.00879	8.095	0.01446		-14.6654	-0.000100761	-14.6345	-2.02976e-05	-10.9885	-0.000693045
-0.3614	-0.01	-0.2988	-0.00292	5.8849	0.01173		25.5647	0.00231	22.977	0.0088	8.1346	0.01448		-14.6452	-0.000100761	-14.6142	-2.02976e-05	-10.9746	-0.000695442
-0.3517	-0.00861	-0.2891	-0.00375	5.9243	0.01152		25.6484	0.00231	23.0557	0.00881	8.15218	0.01449		-14.6251	-0.000100761	-14.5938	-2.02976e-05	-10.9607	-0.000697828
-0.3421	-0.01078	-0.2795	-0.00357	5.9637	0.01158		25.7321	0.00231	23.1345	0.00882	8.1741	0.0145		-14.6049	-0.000100761	-14.5735	-2.02976e-05	-10.9468	-0.000700203
-0.3324	-0.01316	-0.2698	-0.00554	6.0031	0.01214		25.8158	0.00231	23.2132	0.00883	8.2137	0.01452		-14.5848	-0.000100761	-14.5531	-2.02976e-05	-10.9329	-0.000702568
-0.3228	-0.01043	-0.2601	-0.00548	6.0425	0.01274		25.8995	0.00231	23.2919	0.00884	8.23187	0.01453		-14.5646	-0.000100761	-14.5328	-2.02976e-05	-10.919	-0.000704922
-0.3131	-0.01146	-0.2505	-0.00488	6.0819	0.01297		25.9832	0.00231	23.3707	0.00885	8.2532	0.01454		-14.5445	-0.000100761	-14.5125	-2.02976e-05	-10.9051	-0.000707265
-0.3035	-0.01385	-0.2408	-0.00463	6.1213	0.01321		26.0669	0.00231	23.4494	0.00886	8.2928	0.01456		-14.5244	-0.000100761	-14.4921	-2.02976e-05	-10.8912	-0.000709598
-0.2938	-0.0147	-0.2312	-0.00912	6.1607	0.01249		26.1507	0.00231	23.5282	0.00886	8.31156	0.01457		-14.5042	-0.000100761	-14.4718	-2.02976e-05	-10.8838	-0.000710837
-0.2841	-0.01603	-0.2215	-0.0109	6.2001	0.01193		26.2344	0.00231	23.6069	0.00887	8.3323	0.01458		-14.4841	-0.000100761	-14.4514	-2.02976e-05	-10.8773	-0.000711921
-0.2745	-0.01372	-0.2119	-0.01215	6.2395	0.01322		26.3181	0.00231	23.6856	0.00888	8.3719	0.0146		-14.4639	-0.000100761	-14.4311	-2.02976e-05	-10.8634	-0.000714233
-0.2648	-0.01468	-0.2022	-0.01141	6.279	0.01398		26.4018	0.00231	23.7644	0.00889	8.39125	0.01461		-14.4438	-0.000100761	-14.4108	-2.02976e-05	-10.8495	-0.000716534
-0.2552	-0.01401	-0.1926	-0.00947	6.3184	0.01435		26.4855	0.00231	23.8431	0.0089	8.4114	0.01462		-14.4236	-0.000100761	-14.3904	-2.02976e-05	-10.8356	-0.000718825
-0.2455	-0.01707	-0.1829	-0.00949	6.3578	0.0143		26.5692	0.00231	23.9218	0.00891	8.451	0.01464		-14.4035	-0.000100761	-14.3701	-2.02976e-05	-10.8217	-0.000721106
-0.2359	-0.02027	-0.1733	-0.00961	6.3972	0.01517		26.6529	0.00231	24.0006	0.00892	8.47094	0.01465		-14.3833	-0.000100761	-14.3498	-2.02976e-05	-10.8078	-0.000723377
-0.2262	-0.02287	-0.1636	-0.01377	6.4367	0.01465		26.7367	0.00231	24.0793	0.00893	8.4906	0.01466		-14.3632	-0.000100761	-14.3294	-2.02976e-05	-10.7939	-0.000725637
-0.2166	-0.02275	-0.154	-0.01677	6.4761	0.01462		26.8204	0.00231	24.158	0.00894	8.5302	0.01468		-14.343	-0.000100761	-14.3091	-2.02976e-05	-10.78	-0.000727888
-0.2069	-0.02227	-0.1443	-0.01898	6.5155	0.01486		26.9041	0.00231	24.2368	0.00895	8.55063	0.01469		-14.3229	-0.000100761	-14.2887	-2.02976e-05	-10.7661	-0.000730128
-0.1973	-0.02573	-0.1347	-0.01694	6.555	0.01546		26.9878	0.00231	24.3155	0.00896	8.5697	0.0147		-14.3027	-0.000100761	-14.2684	-2.02976e-05	-10.7523	-0.000732358
-0.1876	-0.029	-0.125	-0.02122	6.5944	0.01448		27.0715	0.00231	24.3942	0.00896	8.6093	0.01472		-14.2826	-0.000100761	-14.248	-2.02976e-05	-10.7384	-0.000734578
-0.178	-0.02992	-0.1154	-0.02632	6.6338	0.01277		27.1552	0.00231	24.473	0.00897	8.63032	0.01473		-14.2625	-0.000100761	-14.2277	-2.02976e-05	-10.7245	-0.000736788
-0.1683	-0.03278	-0.1058	-0.025	6.6733	0.01287		27.2389	0.00231	24.5517	0.00898	8.6489	0.01474		-14.2423	-0.000100761	-14.2074	-2.02976e-05	-10.7106	-0.000738989
-0.1587	-0.03882	-0.0961	-0.03077	6.7127	0.01294		27.3226	0.00231	24.6304	0.00899	8.6885	0.01476		-14.2222	-0.000100761	-14.187	-2.02976e-05	-10.6967	-0.000741179
-0.149	-0.04093	-0.0865	-0.04954	6.7522	0.01327		27.4063	0.00231	24.7092	0.009	8.71001	0.01477		-14.202	-0.000100761	-14.1667	-2.02976e-05	-10.6828	-0.00074336
-0.1394	-0.04476	-0.0768	-0.07455	6.7916	0.01392		27.4901	0.00231	24.7879	0.00901	8.7281	0.01477		-14.1819	-0.000100761	-14.1464	-2.02976e-05	-10.6698	-0.000745388
-0.1298	-0.05015	-0.0672	-0.10791	6.8311	0.01341		27.5738	0.00231	24.8667	0.00902	8.7676	0.01479		-14.1617	-0.000100761	-14.126	-2.02976e-05	-10.6689	-0.00074553
-0.1201	-0.0558	-0.0575	-0.13804	6.8705	0.01298		27.6575	0.00231	24.9454	0.00903	8.7897	0.0148		-14.1416	-0.000100761	-14.1057	-2.02976e-05	-10.655	-0.000747691
-0.1105	-0.0687	-0.0479	-0.15905	6.91	0.0146		27.7412	0.00231	25.0241	0.00904	8.8072	0.01481		-14.1214	-0.000100761	-14.0853	-2.02976e-05	-10.6411	-0.000749843
-0.1008	-0.10204	-0.0382	-0.17378	6.9495	0.01551		27.8249	0.00231	25.1029	0.00904	8.8468	0.01483		-14.1013	-0.000100761	-14.065	-2.02976e-05	-10.6272	-0.000751984
-0.0912	-0.14918	-0.0286	-0.18927	6.9889	0.0155		27.9086	0.00231	25.1816	0.00905	8.86939	0.01484		-14.0812	-0.000100761	-14.0447	-2.02976e-05	-10.6133	-0.000754116
-0.0815	-0.20555	-0.0189	-0.20205	7.0284	0.01565		27.9923	0.00231	25.2603	0.00906	8.8864	0.01485		-14.061	-0.000100761	-14.0243	-2.02976e-05	-10.5994	-0.000756238
-0.0719	-0.25113	-0.0093	-0.20937	7.0679	0.01547		28.076	0.00231	25.3391	0.00907	8.926	0.01487		-14.0409	-0.000100761	-14.004	-2.02976e-05	-10.5855	-0.000758351
-0.0622	-0.28494	0.0004	-0.21176	7.1073	0.01608		28.1597	0.00231	25.4178	0.00908	8.94908	0.01488		-14.0207	-0.000100761	-13.9836	-2.02976e-05	-10.5716	-0.000760455
-0.0526	-0.30834	0.01	-0.20901	7.1468	0.01456		28.2435	0.00231	25.4965	0.00909	8.9656	0.01489		-14.0006	-0.000100761	-13.9633	-2.02976e-05	-10.5577	-0.000762549
-0.0429	-0.32396	0.0197	-0.20902	7.1863	0.01301		28.3272	0.00231	25.5753	0.00909	9.0052	0.01491		-13.9804	-0.000100761	-13.943	-2.02976e-05	-10.5438	-0.000764633
-0.0333	-0.33668	0.0293	-0.2061	7.2258	0.01368		28.4109	0.00231	25.654	0.0091	9.02877	0.01492		-13.9603	-0.000100761	-13.9226	-2.02976e-05	-10.5299	-0.000766708
-0.0236	-0.34671	0.039	-0.19609	7.2652	0.01492		28.4946	0.00231	25.7327	0.00911	9.0448	0.01492		-13.9401	-0.000100761	-13.9023	-2.02976e-05	-10.516	-0.000768774
-0.014	-0.35217	0.0486	-0.18841	7.3047	0.01497		28.5783	0.00231	25.8115	0.00912	9.0844	0.01494		-13.92	-0.000100761	-13.8819	-2.02976e-05	-10.5022	-0.000770831
-0.0043	-0.35451	0.0583	-0.17381	7.3442	0.01365		28.662	0.00231	25.8902	0.00913	9.10846	0.01495		-13.8999	-0.000100761	-13.8616	-2.02976e-05	-10.4883	-0.000772878
0.0053	-0.3476	0.0679	-0.15642	7.3837	0.01333		28.7457	0.00231	25.9689	0.00914	9.1241	0.01496		-13.8797	-0.000100761	-13.8413	-2.02976e-05	-10.4744	-0.000774916
0.015	-0.33418	0.0776	-0.13945	7.4232	0.01309		28.8294	0.00231	26.0477	0.00914	9.1637	0.01498		-13.8596	-0.000100761	-13.8209	-2.02976e-05	-10.4605	-0.000776945
0.0246	-0.32179	0.0873	-0.11267	7.4627	0.0153		28.9132	0.00231	26.1264	0.00915	9.18815	0.01499		-13.8394	-0.000100761	-13.8006	-2.02976e-05	-10.4559	-0.00077761
0.0343	-0.30954	0.0969	-0.07964	7.5022	0.01673		28.9969	0.00231	26.2052	0.00916	9.2033	0.015		-13.8193	-0.000100761	-13.7803	-2.02976e-05	-10.4466	-0.000778965
0.0439	-0.29256	0.1066	-0.04736	7.5417	0.01706		29.0806	0.00231	26.2839	0.00917	9.2429	0.01501		-13.7991	-0.000100761	-13.7599	-2.02976e-05	-10.4327	-0.000780976
0.0536	-0.27107	0.1162	-0.0287	7.5812	0.01618		29.1643	0.00231	26.3626	0.00918	9.26784	0.01503		-13.779	-0.000100761	-13.7396	-2.02976e-05	-10.4188	-0.000782977
0.0633	-0.24267	0.1259	-0.0207	7.6207	0.01692		29.248	0.00231	26.4414	0.00919	9.2825	0.01503		-13.7588	-0.000100761	-13.7192	-2.02976e-05	-10.4049	-0.00078497
0.0729	-0.20055	0.1355	-0.01995	7.6602	0.0164		29.3317	0.00231	26.5201	0.00919	9.3222	0.01505		-13.7387	-0.000100761	-13.6989	-2.02976e-05	-10.391	-0.000786954
0.0826	-0.15041	0.1452	-0.01861	7.6997	0.01469		29.4154	0.00231	26.5988	0.0092	9.34753	0.01506		-13.7185	-0.000100761	-13.6785	-2.02976e-05	-10.3771	-0.000788929
0.0922	-0.10336	0.1549	-0.01328	7.7393	0.01455		29.4991	0.00231	26.6776	0.00921	9.3618	0.01507		-13.6984	-0.000100761	-13.6582	-2.02976e-05	-10.3632	-0.000790895
0.1019	-0.07312	0.1645	-0.01183	7.7788	0.01482		29.5829	0.00231	26.7563	0.00922	9.4014	0.01509		-13.6783	-0.000100761	-13.6379	-2.02976e-05	-10.3493	-0.000792852
0.1115	-0.05858	0.1742	-0.01201	7.8183	0.01444		29.6666	0.00231	26.835	0.00923	9.42722	0.0151		-13.6581	-0.000100761	-13.6175	-2.02976e-05	-10.3354	-0.0007948
0.1212	-0.04767	0.1838	-0.01422	7.8578	0.01481		29.7503	0.00231	26.9138	0.00923	9.4411	0.0151		-13.638	-0.000100761	-13.5972	-2.02976e-05	-10.3215	-0.00079674
0.1309	-0.04254	0.1935	-0.01295	7.8973	0.01535		29.834	0.00231	26.9925	0.00924	9.4807	0.01512		-13.6178	-0.000100761	-13.5769	-2.02976e-05	-10.3076	-0.000798671
0.1405	-0.03789	0.2032	-0.0134	7.9369	0.01595		29.9177	0.00231	27.0712	0.00925	9.50691	0.01513		-13.5977	-0.000100761	-13.5565	-2.02976e-05	-10.2937	-0.000800593
0.1502	-0.0363	0.2128	-0.01308	7.9764	0.0148		30.0014	0.00231	27.15	0.00926	9.5203	0.01514		-13.5775	-0.000100761	-13.5362	-2.02976e-05	-10.2798	-0.000802506
0.1598	-0.03078	0.2225	-0.01228	8.0159	0.01421		30.0851	0.00231	27.2287	0.00926	9.56	0.01516		-13.5574	-0.000100761	-13.5158	-2.02976e-05	-10.266	-0.000804411
0.1695	-0.02347	0.2322	-0.00833	8.0555	0.01423		30.1688	0.00231	27.3075	0.00927	9.5866	0.01517		-13.5372	-0.000100761	-13.4955	-2.02976e-05	-10.2521	-0.000806308
0.1792	-0.02267	0.2418	-0.00531	8.095	0.01563		30.2525	0.00231	27.3862	0.00928	9.5996	0.01517		-13.5171	-0.000100761	-13.4752	-2.02976e-05	-10.2422	-0.000807647
0.1888	-0.02181	0.2515	-0.00482	8.1346	0.01571		30.3362	0.00231	27.4649	0.00929	9.6393	0.01519		-13.497	-0.000100761	-13.4548	-2.02976e-05	-10.2382	-0.000808196
0.1985	-0.02177	0.2612	-0.00494	8.1741	0.01437		30.42	0.00231	27.5437	0.00929	9.66629	0.0152		-13.4768	-0.000100761	-13.4345	-2.02976e-05	-10.2243	-0.000810075
0.2082	-0.02212	0.2708	-0.00303	8.2137	0.0148		30.5037	0.00231	27.6224	0.0093	9.6789	0.01521		-13.4566	-0.000100761	-13.4141	-2.02976e-05	-10.2104	-0.000811946
0.2178	-0.01986	0.2805	-0.00135	8.2532	0.01533		30.5874	0.00231	27.7011	0.00931	9.7186	0.01523		-13.4365	-0.000100761	-13.3938	-2.02976e-05	-10.1965	-0.000813809
0.2275	-0.01641	0.2902	-0.00368	8.2928	0.01419		30.6711	0.00231	27.7799	0.00932	9.74599	0.01524		-13.4164	-0.000100761	-13.3735	-2.02976e-05	-10.1826	-0.000815663
0.2372	-0.01374	0.2998	-0.00466	8.3323	0.01381		30.7548	0.00231	27.8586	0.00933	9.7582	0.01524		-13.3962	-0.000100761	-13.3531	-2.02976e-05	-10.1687	-0.000817509
0.2468	-0.0154	0.3095	-0.00495	8.3719	0.01519		30.8385	0.00231	27.9373	0.00933	9.7979	0.01526		-13.3761	-0.000100761	-13.3328	-2.02976e-05	-10.1548	-0.000819346
0.2565	-0.0144	0.3192	-0.00506	8.4114	0.01634		30.9222	0.00231	28.0161	0.00934	9.82568	0.01527		-13.3559	-0.000100761	-13.3125	-2.02976e-05	-10.1409	-0.000821176
0.2662	-0.01386	0.3289	-0.00368	8.451	0.01386		31.0059	0.00231	28.0948	0.00935	9.8376	0.01528		-13.3358	-0.000100761	-13.2921	-2.02976e-05	-10.127	-0.000822997
0.2758	-0.01236	0.3385	-0.00115	8.4906	0.013		31.0897	0.00231	28.1735	0.00935	9.8772	0.0153		-13.3156	-0.000100761	-13.2718	-2.02976e-05	-10.1131	-0.00082481
0.2855	-0.01314	0.3482	-0.00102	8.5302	0.01487		31.1734	0.00231	28.2523	0.00936	9.90537	0.01531		-13.2955	-0.000100761	-13.2514	-2.02976e-05	-10.0992	-0.000826615
0.2952	-0.01249	0.3579	0.00164	8.5697	0.01603		31.2571	0.00231	28.331	0.00937	9.9169	0.01531		-13.2753	-0.000100761	-13.2311	-2.02976e-05	-10.0853	-0.000828411
0.3049	-0.01169	0.3676	0.00337	8.6093	0.01534		31.3408	0.00231	28.4097	0.00938	9.9566	0.01533		-13.2552	-0.000100761	-13.2108	-2.02976e-05	-10.0714	-0.0008302
0.3145	-0.00799	0.3773	0.00145	8.6489	0.01356		31.4245	0.00231	28.4885	0.00938	9.98506	0.01534		-13.2351	-0.000100761	-13.1904	-2.02976e-05	-10.0575	-0.00083198
0.3242	-0.00815	0.3869	0.000579	8.6885	0.01461		31.5082	0.00231	28.5672	0.00939	9.9963	0.01535		-13.2149	-0.000100761	-13.1701	-2.02976e-05	-10.0436	-0.000833753
0.3339	-0.00741	0.3966	-0.000711	8.7281	0.01486		31.5919	0.00231	28.646	0.0094	10.0359	0.01536		-13.1948	-0.000100761	-13.1497	-2.02976e-05	-10.0297	-0.000835518
0.3436	-0.00468	0.4063	-0.00196	8.7676	0.01431		31.6756	0.00231	28.7247	0.00941	10.0648	0.01538		-13.1746	-0.000100761	-13.1294	-2.02976e-05	-10.0285	-0.000835674
0.3533	-0.00547	0.416	-0.00358	8.8072	0.01398		31.7594	0.00231	28.8034	0.00941	10.0756	0.01538		-13.1545	-0.000100761	-13.1091	-2.02976e-05	-10.0158	-0.000837274
0.3629	-0.00738	0.4257	-0.00263	8.8468	0.01342		31.8431	0.00231	28.8822	0.00942	10.1153	0.0154		-13.1343	-0.000100761	-13.0887	-2.02976e-05	-10.002	-0.000839023
0.3726	-0.00737	0.4354	-0.00464	8.8864	0.0139		31.9268	0.00231	28.9609	0.00943	10.1444	0.01541		-13.1142	-0.000100761	-13.0684	-2.02976e-05	-9.98805	-0.000840764
0.3823	-0.00723	0.4451	-0.00238	8.926	0.01529		32.0105	0.00231	29.0396	0.00943	10.155	0.01541		-13.094	-0.000100761	-13.048	-2.02976e-05	-9.97416	-0.000842497
0.392	-0.00677	0.4548	-0.000516	8.9656	0.01612		32.0942	0.00231	29.1184	0.00944	10.1947	0.01543		-13.0739	-0.000100761	-13.0277	-2.02976e-05	-9.96026	-0.000844222
0.4017	-0.00503	0.4645	-0.000416	9.0052	0.01618		32.1779	0.00231	29.1971	0.00945	10.2241	0.01544		-13.0538	-0.000100761	-13.0074	-2.02976e-05	-9.94637	-0.00084594
0.4114	-0.00602	0.4742	-0.00161	9.0448	0.01537		32.2616	0.00231	29.2758	0.00946	10.2344	0.01545		-13.0336	-0.000100761	-12.987	-2.02976e-05	-9.93248	-0.00084765
0.4211	-0.00261	0.4839	-0.00171	9.0844	0.01503		32.3453	0.00231	29.3546	0.00946	10.274	0.01546		-13.0135	-0.000100761	-12.9667	-2.02976e-05	-9.91858	-0.000849352
0.4308	0.00133	0.4936	0.00153	9.1241	0.01512		32.429	0.00231	29.4333	0.00947	10.3038	0.01548		-12.9933	-0.000100761	-12.9463	-2.02976e-05	-9.90469	-0.000851047
0.4405	-0.000838	0.5033	0.0026	9.1637	0.01574		32.5128	0.00231	29.512	0.00948	10.3137	0.01548		-12.9732	-0.000100761	-12.926	-2.02976e-05	-9.89079	-0.000852734
0.4502	-0.0018	0.513	-0.000142	9.2033	0.01523		32.5965	0.00231	29.5908	0.00948	10.3534	0.0155		-12.953	-0.000100761	-12.9057	-2.02976e-05	-9.8769	-0.000854413
0.4599	-0.000867	0.5227	0.00102	9.2429	0.01499		32.6802	0.00231	29.6695	0.00949	10.3835	0.01551		-12.9329	-0.000100761	-12.8853	-2.02976e-05	-9.863	-0.000856085
0.4696	0.000562	0.5324	-0.00115	9.2825	0.0143		32.7639	0.00231	29.7482	0.0095	10.3931	0.01551		-12.9127	-0.000100761	-12.865	-2.02976e-05	-9.84911	-0.000857749
0.4793	-0.00192	0.5421	-0.000721	9.3222	0.01431		32.8476	0.00231	29.827	0.0095	10.4328	0.01553		-12.8926	-0.000100761	-12.8446	-2.02976e-05	-9.83521	-0.000859406
0.489	-0.00278	0.5518	-0.00158	9.3618	0.01461		32.9313	0.00231	29.9057	0.00951	10.4632	0.01554		-12.8724	-0.000100761	-12.8243	-2.02976e-05	-9.82132	-0.000861055
0.4987	-0.00256	0.5615	-0.00278	9.4014	0.0146		33.015	0.00231	29.9845	0.00952	10.4725	0.01555		-12.8523	-0.000100761	-12.804	-2.02976e-05	-9.815	-0.000861803
0.5084	-0.000716	0.5712	-0.00107	9.4411	0.01437		33.0987	0.00231	30.0632	0.00952	10.5123	0.01556		-12.8322	-0.000100761	-12.7836	-2.02976e-05	-9.80742	-0.000862697
0.5181	0.000473	0.5809	0.00191	9.4807	0.01431		33.1825	0.00231	30.1419	0.00953	10.5429	0.01558		-12.812	-0.000100761	-12.7633	-2.02976e-05	-9.79353	-0.000864332
0.5278	-0.00107	0.5906	0.00708	9.5203	0.0149		33.2662	0.00231	30.2207	0.00954	10.552	0.01558		-12.7919	-0.000100761	-12.743	-2.02976e-05	-9.77964	-0.000865959
0.5375	-0.00163	0.6004	0.00164	9.56	0.01582		33.3499	0.00231	30.2994	0.00954	10.5917	0.0156		-12.7717	-0.000100761	-12.7226	-2.02976e-05	-9.76574	-0.000867579
0.5472	0.00217	0.6101	-0.00181	9.5996	0.01389		33.4336	0.00231	30.3781	0.00955	10.6226	0.01561		-12.7516	-0.000100761	-12.7023	-2.02976e-05	-9.75185	-0.000869191
0.5569	0.00136	0.6198	-0.000905	9.6393	0.01325		33.5173	0.0023	30.4569	0.00956	10.6314	0.01561		-12.7314	-0.000100761	-12.6819	-2.02976e-05	-9.73795	-0.000870797
0.5666	0.00282	0.6295	0.00103	9.6789	0.01425		33.601	0.0023	30.5356	0.00956	10.6711	0.01563		-12.7113	-0.000100761	-12.6616	-2.02976e-05	-9.72406	-0.000872395
0.5764	0.0024	0.6392	-0.000989	9.7186	0.01617		33.6847	0.0023	30.6143	0.00957	10.7023	0.01564		-12.6911	-0.000100761	-12.6412	-2.02976e-05	-9.71016	-0.000873986
0.5861	0.00176	0.649	-0.00144	9.7582	0.01631		33.7684	0.0023	30.6931	0.00958	10.7108	0.01564		-12.671	-0.000100761	-12.6209	-2.02976e-05	-9.69627	-0.00087557
0.5958	0.00345	0.6587	-0.000474	9.7979	0.01536		33.8521	0.0023	30.7718	0.00958	10.7506	0.01566		-12.6508	-0.000100761	-12.6006	-2.02976e-05	-9.68237	-0.000877147
0.6055	0.00226	0.6684	-0.000347	9.8376	0.0162		33.9359	0.0023	30.8505	0.00959	10.782	0.01567		-12.6307	-0.000100761	-12.5802	-2.02976e-05	-9.66848	-0.000878716
0.6152	0.000362	0.6782	0.00308	9.8772	0.01735		34.0196	0.0023	30.9293	0.0096	10.7903	0.01568		-12.6105	-0.000100761	-12.5599	-2.02976e-05	-9.65458	-0.000880279
0.625	-0.00169	0.6879	0.00595	9.9169	0.01659		34.1033	0.0023	31.008	0.0096	10.83	0.01569		-12.5904	-0.000100761	-12.5396	-2.02976e-05	-9.64069	-0.000881834
0.6347	9e-06	0.6976	0.00338	9.9566	0.01554		34.187	0.0023	31.0867	0.00961	10.8616	0.0157		-12.5703	-0.000100761	-12.5192	-2.02976e-05	-9.62679	-0.000883383
0.6444	-0.000642	0.7074	0.000653	9.9963	0.01655		34.2707	0.0023	31.1655	0.00962	10.8698	0.01571		-12.5501	-0.000100761	-12.4989	-2.02976e-05	-9.6129	-0.000884925
0.6542	0.00115	0.7171	0.00242	10.0359	0.01763		34.3544	0.0023	31.2442	0.00962	10.9095	0.01572		-12.53	-0.000100761	-12.4785	-2.02976e-05	-9.6015	-0.000886184
0.6639	0.00274	0.7268	0.00281	10.0756	0.01838		34.4381	0.0023	31.323	0.00963	10.9413	0.01574		-12.5098	-0.000100761	-12.4582	-2.02976e-05	-9.59901	-0.000886459
0.6736	0.0033	0.7366	0.00216	10.1153	0.01736		34.5218	0.0023	31.4017	0.00963	10.9492	0.01574		-12.4897	-0.000100761	-12.4379	-2.02976e-05	-9.58511	-0.000887987
0.6834	0.00368	0.7463	0.0024	10.155	0.0141		34.6056	0.0023	31.4804	0.00964	10.989	0.01575		-12.4695	-0.000100761	-12.4175	-2.02976e-05	-9.57122	-0.000889508
0.6931	0.00378	0.7561	0.00438	10.1947	0.01351		34.6893	0.0023	31.5592	0.00965	11.021	0.01577		-12.4494	-0.000100761	-12.3972	-2.02976e-05	-9.55732	-0.000891022
0.7028	0.00354	0.7658	0.00433	10.2344	0.01493		34.773	0.0023	31.6379	0.00965	11.0287	0.01577		-12.4292	-0.000100761	-12.3768	-2.02976e-05	-9.54343	-0.00089253
0.7126	0.00589	0.7756	0.00207	10.274	0.01662		34.8567	0.0023	31.7166	0.00966	11.0685	0.01579		-12.4091	-0.000100761	-12.3565	-2.02976e-05	-9.52953	-0.00089403
0.7223	0.00546	0.7853	0.00233	10.3137	0.01696		34.9404	0.0023	31.7954	0.00967	11.1007	0.0158		-12.389	-0.000100761	-12.3362	-2.02976e-05	-9.51564	-0.000895524
0.7321	0.00178	0.7951	-0.00183	10.3534	0.01502		35.0241	0.0023	31.8741	0.00967	11.1082	0.0158		-12.3688	-0.000100761	-12.3158	-2.02976e-05	-9.50174	-0.000897011
0.7418	-0.000296	0.8048	-5.3e-05	10.3931	0.01579		35.1078	0.0023	31.9528	0.00968	11.1479	0.01582		-12.3487	-0.000100761	-12.2955	-2.02976e-05	-9.48785	-0.000898491
0.7516	0.00113	0.8146	0.0031	10.4328	0.01634		35.1915	0.0023	32.0316	0.00968	11.1804	0.01583		-12.3285	-0.000100761	-12.2752	-2.02976e-05	-9.47395	-0.000899965
0.7613	0.00173	0.8244	0.000916	10.4725	0.01634		35.2752	0.0023	32.1103	0.00969	11.1877	0.01583		-12.3084	-0.000100761	-12.2548	-2.02976e-05	-9.46006	-0.000901432
0.7711	0.00299	0.8341	0.00269	10.5123	0.01685		35.359	0.0023	32.1891	0.0097	11.2275	0.01585		-12.2882	-0.000100761	-12.2345	-2.02976e-05	-9.44616	-0.000902893
0.7808	0.00328	0.8439	0.000479	10.552	0.01637		35.4427	0.0023	32.2678	0.0097	11.2601	0.01586		-12.2681	-0.000100761	-12.2141	-2.02976e-05	-9.43227	-0.000904347
0.7906	0.00221	0.8536	0.000795	10.5917	0.01525		35.5264	0.0023	32.3465	0.00971	11.2672	0.01586		-12.2479	-0.000100761	-12.1938	-2.02976e-05	-9.41838	-0.000905794
0.8004	0.00246	0.8634	0.0027	10.6314	0.01556		35.6101	0.0023	32.4252	0.00971	11.307	0.01588		-12.2278	-0.000100761	-12.1735	-2.02976e-05	-9.40448	-0.000907235
0.8101	0.00138	0.8732	0.00484	10.6711	0.01622		35.6938	0.0023	32.504	0.00972	11.3398	0.01589		-12.2076	-0.000100761	-12.1531	-2.02976e-05	-9.39059	-0.00090867
0.8199	0.000485	0.883	0.00629	10.7108	0.0174		35.7775	0.0023	32.5827	0.00973	11.3467	0.01589		-12.1875	-0.000100761	-12.1328	-2.02976e-05	-9.3882	-0.000908916
0.8296	0.00278	0.8927	0.00564	10.7506	0.01594		35.8612	0.0023	32.6615	0.00973	11.3865	0.01591		-12.1674	-0.000100761	-12.1124	-2.02976e-05	-9.37669	-0.000910098
0.8394	0.00358	0.9025	0.00616	10.7903	0.01436		35.9449	0.0023	32.7402	0.00974	11.4195	0.01592		-12.1472	-0.000100761	-12.0921	-2.02976e-05	-9.3628	-0.000911519
0.8492	0.00304	0.9123	0.0065	10.83	0.01426		36.0286	0.0023	32.8189	0.00974	11.4263	0.01592		-12.1271	-0.000100761	-12.0717	-2.02976e-05	-9.3489	-0.000912935
0.859	0.00211	0.9221	0.00288	10.8698	0.01461		36.1124	0.0023	32.8977	0.00975	11.466	0.01594		-12.1069	-0.000100761	-12.0514	-2.02976e-05	-9.33501	-0.000914344
0.8687	0.00218	0.9319	0.00338	10.9095	0.01528		36.1961	0.0023	32.9764	0.00976	11.4992	0.01595		-12.0868	-0.000100761	-12.0311	-2.02976e-05	-9.32111	-0.000915746
0.8785	0.00469	0.9416	0.00382	10.9492	0.01809		36.2798	0.0023	33.0551	0.00976	11.5058	0.01595		-12.0666	-0.000100761	-12.0107	-2.02976e-05	-9.30722	-0.000917142
0.8883	0.00468	0.9514	0.00384	10.989	0.01828		36.3635	0.0023	33.1339	0.00977	11.5456	0.01597		-12.0465	-0.000100761	-11.9904	-2.02976e-05	-9.29332	-0.000918532
0.8981	0.00158	0.9612	0.00209	11.0287	0.01746		36.4472	0.0023	33.2126	0.00977	11.5789	0.01598		-12.0263	-0.000100761	-11.9701	-2.02976e-05	-9.27943	-0.000919916
0.9079	0.00088	0.971	0.00631	11.0685	0.01523		36.5309	0.0023	33.2913	0.00978	11.5853	0.01598		-12.0062	-0.000100761	-11.9497	-2.02976e-05	-9.26554	-0.000921294
0.9176	0.00127	0.9808	0.00774	11.1082	0.0151		36.6146	0.0023	33.3701	0.00978	11.6251	0.016		-11.9861	-0.000100761	-11.9294	-2.02976e-05	-9.25164	-0.000922665
0.9274	0.00148	0.9906	0.0058	11.1479	0.01561		36.6983	0.0023	33.4488	0.00979	11.6585	0.01601		-11.9659	-0.000100761	-11.909	-2.02976e-05	-9.23775	-0.00092403
0.9372	0.00149	1.0004	0.00591	11.1877	0.01608		36.782	0.0023	33.5275	0.0098	11.6649	0.01601		-11.9458	-0.000100761	-11.8887	-2.02976e-05	-9.22385	-0.000925389
0.947	-0.00096	1.0102	0.00401	11.2275	0.01508		36.8658	0.0023	33.6063	0.0098	11.7047	0.01603		-11.9256	-0.000100761	-11.8684	-2.02976e-05	-9.20996	-0.000926742
0.9568	-0.00255	1.02	0.00425	11.2672	0.0152		36.9495	0.0023	33.685	0.00981	11.7383	0.01604		-11.9055	-0.000100761	-11.848	-2.02976e-05	-9.19606	-0.000928089
0.9666	-0.00152	1.0298	0.00144	11.307	0.01558		37.0332	0.0023	33.7638	0.00981	11.7445	0.01604		-11.8853	-0.000100761	-11.8277	-2.02976e-05	-9.18217	-0.00092943
0.9764	0.00135	1.0396	0.00327	11.3467	0.01642		37.1169	0.0023	33.8425	0.00982	11.7843	0.01606		-11.8652	-0.000100761	-11.8073	-2.02976e-05	-9.1749	-0.000930129
0.9862	0.00355	1.0494	0.000168	11.3865	0.01668		37.2006	0.0023	33.9212	0.00982	11.8179	0.01607		-11.845	-0.000100761	-11.787	-2.02976e-05	-9.16827	-0.000930764
0.996	0.00414	1.0593	-0.00102	11.4263	0.01535		37.2843	0.0023	34	0.00983	11.824	0.01607		-11.8249	-0.000100761	-11.7667	-2.02976e-05	-9.15438	-0.000932093
1.0058	0.00171	1.0691	-0.000195	11.466	0.01552		37.368	0.0023	34.0787	0.00983	11.8638	0.01609		-11.8047	-0.000100761	-11.7463	-2.02976e-05	-9.14048	-0.000933416
1.0156	0.00374	1.0789	0	11.5058	0.0155		37.4517	0.0023	34.1574	0.00984	11.8976	0.0161		-11.7846	-0.000100761	-11.726	-2.02976e-05	-9.12659	-0.000934733
1.0254	0.00537	1.0887	0.00288	11.5456	0.0155		37.5355	0.0023	34.2362	0.00985	11.9036	0.0161		-11.7645	-0.000100761	-11.7057	-2.02976e-05	-9.11269	-0.000936044
1.0353	0.00356	1.0985	0.00327	11.5853	0.01734		37.6192	0.0023	34.3149	0.00985	11.9434	0.01612		-11.7443	-0.000100761	-11.6853	-2.02976e-05	-9.0988	-0.000937349
1.0451	0.00319	1.1084	-0.000595	11.6251	0.01571		37.7029	0.0023	34.3936	0.00986	11.9773	0.01613		-11.7242	-0.000100761	-11.665	-2.02976e-05	-9.08491	-0.000938648
1.0549	0.00184	1.1182	-0.00128	11.6649	0.01455		37.7866	0.0023	34.4724	0.00986	11.9832	0.01613		-11.704	-0.000100761	-11.6446	-2.02976e-05	-9.07101	-0.000939941
1.0647	0.00135	1.128	0.000142	11.7047	0.01536		37.8703	0.0023	34.5511	0.00987	12.023	0.01615		-11.6839	-0.000100761	-11.6243	-2.02976e-05	-9.05712	-0.000941229
1.0745	0.00169	1.1378	0.00229	11.7445	0.01577		37.954	0.0023	34.6298	0.00987	12.057	0.01616		-11.6637	-0.000100761	-11.6039	-2.02976e-05	-9.04322	-0.000942511
1.0844	0.003	1.1477	0.00341	11.7843	0.01559		38.0377	0.0023	34.7086	0.00988	12.0628	0.01616		-11.6436	-0.000100761	-11.5836	-2.02976e-05	-9.02933	-0.000943787
1.0942	0.00383	1.1575	0.00685	11.824	0.0167		38.1214	0.0023	34.7873	0.00988	12.1026	0.01617		-11.6234	-0.000100761	-11.5633	-2.02976e-05	-9.01543	-0.000945057
1.104	0.00309	1.1674	0.00264	11.8638	0.01694		38.2052	0.0023	34.8661	0.00989	12.1367	0.01619		-11.6033	-0.000100761	-11.5429	-2.02976e-05	-9.00154	-0.000946322
1.1138	0.00334	1.1772	-0.00294	11.9036	0.01646		38.2889	0.0023	34.9448	0.00989	12.1424	0.01619		-11.5831	-0.000100761	-11.5226	-2.02976e-05	-8.98764	-0.00094758
1.1237	0.00084	1.187	-0.00171	11.9434	0.01443		38.3726	0.0023	35.0235	0.0099	12.1823	0.0162		-11.563	-0.000100761	-11.5023	-2.02976e-05	-8.97375	-0.000948834
1.1335	0.00412	1.1969	-0.000847	11.9832	0.01521		38.4563	0.0023	35.1022	0.0099	12.2164	0.01622		-11.5429	-0.000100761	-11.4819	-2.02976e-05	-8.9618	-0.000949907
1.1434	0.00384	1.2067	-0.00112	12.023	0.01517		38.54	0.0023	35.181	0.00991	12.2221	0.01622		-11.5227	-0.000100761	-11.4616	-2.02976e-05	-8.95985	-0.000950081
1.1532	0.00226	1.2166	0.000863	12.0628	0.01512		38.6237	0.0023	35.2597	0.00991	12.2619	0.01623		-11.5026	-0.000100761	-11.4412	-2.02976e-05	-8.94596	-0.000951323
1.163	-0.000391	1.2264	0.00325	12.1026	0.01567		38.7074	0.0023	35.3385	0.00992	12.2961	0.01624		-11.4824	-0.000100761	-11.4209	-2.02976e-05	-8.93206	-0.00095256
1.1729	-0.000962	1.2363	0.00716	12.1424	0.01614		38.7911	0.0023	35.4172	0.00992	12.3017	0.01625		-11.4623	-0.000100761	-11.4006	-2.02976e-05	-8.91817	-0.000953791
1.1827	0.00319	1.2462	0.00832	12.1823	0.01526		38.8749	0.0023	35.4959	0.00993	12.3415	0.01626		-11.4421	-0.000100761	-11.3802	-2.02976e-05	-8.90428	-0.000955016
1.1926	0.0036	1.256	0.00583	12.2221	0.01486		38.9586	0.0023	35.5747	0.00993	12.3758	0.01627		-11.422	-0.000100761	-11.3599	-2.02976e-05	-8.89038	-0.000956236
1.2024	0.00268	1.2659	0.00572	12.2619	0.0159		39.0423	0.0023	35.6534	0.00994	12.3813	0.01627		-11.4018	-0.000100761	-11.3395	-2.02976e-05	-8.87649	-0.00095745
1.2123	0.000771	1.2757	0.00548	12.3017	0.01413		39.126	0.0023	35.7321	0.00995	12.4211	0.01629		-11.3817	-0.000100761	-11.3192	-2.02976e-05	-8.86259	-0.000958659
1.2222	0.00337	1.2856	0.000437	12.3415	0.01365		39.2097	0.0023	35.8109	0.00995	12.4555	0.0163		-11.3615	-0.000100761	-11.2989	-2.02976e-05	-8.8487	-0.000959862
1.232	0.00372	1.2955	0.00223	12.3813	0.01495		39.2934	0.0023	35.8896	0.00996	12.461	0.0163		-11.3414	-0.000100761	-11.2785	-2.02976e-05	-8.8348	-0.00096106
1.2419	0.00194	1.3054	0.00402	12.4211	0.01572		39.3771	0.0023	35.9683	0.00996	12.4792	0.01631		-11.3213	-0.000100761	-11.2582	-2.02976e-05	-8.82091	-0.000962253
1.2517	0.00239	1.3152	0.00243	12.461	0.01705		39.4608	0.0023	36.0471	0.00997	12.5351	0.01633		-11.3011	-0.000100761	-11.2378	-2.02976e-05	-8.80701	-0.00096344
1.2616	0.00544	1.3251	0.000189	12.4792	0.01652		39.5445	0.0023	36.1258	0.00997	12.6148	0.01636		-11.281	-0.000100761	-11.2175	-2.02976e-05	-8.79312	-0.000964622
1.2715	0.0073	1.335	0.00131	12.6829	0.01653		39.6283	0.0023	36.2045	0.00998	12.6829	0.01638		-11.2608	-0.000100761	-11.1972	-2.02976e-05	-8.77922	-0.000965799
1.2814	0.00725	1.3449	0.00308	12.8865	0.01583		39.712	0.0023	36.2833	0.00998	12.6945	0.01638		-11.2407	-0.000100761	-11.1768	-2.02976e-05	-8.76533	-0.00096697
1.2912	0.00507	1.3548	0.00233	13.09	0.01622		39.7957	0.0023	36.362	0.00999	12.7742	0.01641		-11.2205	-0.000100761	-11.1565	-2.02976e-05	-8.75144	-0.000968137
1.3011	0.00332	1.3647	0.00448	13.2934	0.0175		39.8794	0.0023	36.4408	0.00999	12.8539	0.01644		-11.2004	-0.000100761	-11.1362	-2.02976e-05	-8.7487	-0.000968366
1.311	0.00391	1.3745	0.00369	13.4967	0.01722		39.9631	0.0023	36.5195	0.00999	12.8865	0.01645		-11.1802	-0.000100761	-11.1158	-2.02976e-05	-8.73754	-0.000969297
1.3209	0.003	1.3844	0.00143	13.7	0.01585		40.0468	0.0023	36.5982	0.01	12.9336	0.01647		-11.1601	-0.000100761	-11.0955	-2.02976e-05	-8.72365	-0.000970453
1.3308	0.00251	1.3943	0.00191	13.9032	0.01589		40.1305	0.0023	36.677	0.01	13.0133	0.01649		-11.14	-0.000100761	-11.0751	-2.02976e-05	-8.70975	-0.000971604
1.3407	0.00498	1.4042	0.00309	14.1063	0.01623		40.2142	0.0023	36.7557	0.01001	13.09	0.01652		-11.1198	-0.000100761	-11.0548	-2.02976e-05	-8.69586	-0.000972749
1.3505	0.00661	1.4141	0.00193	14.3094	0.01662		40.298	0.0023	36.8344	0.01001	13.093	0.01652		-11.0997	-0.000100761	-11.0344	-2.02976e-05	-8.68196	-0.000973889
1.3604	0.00355	1.424	0.00296	14.5123	0.01726		40.3817	0.0023	36.9132	0.01002	13.1727	0.01655		-11.0795	-0.000100761	-11.0141	-2.02976e-05	-8.66807	-0.000975024
1.3703	0.00218	1.4339	0.00346	14.7152	0.01788		40.4654	0.0023	36.9919	0.01002	13.2524	0.01657		-11.0594	-0.000100761	-10.9938	-2.02976e-05	-8.65417	-0.000976154
1.3802	0.000611	1.4438	0.00333	14.918	0.01703		40.5491	0.0023	37.0706	0.01003	13.2934	0.01659		-11.0392	-0.000100761	-10.9734	-2.02976e-05	-8.64028	-0.000977279
1.3901	0.00225	1.4538	0.0038	15.1208	0.01626		40.6328	0.0023	37.1494	0.01003	13.3321	0.0166		-11.0191	-0.000100761	-10.9531	-2.02976e-05	-8.62638	-0.000978399
1.4	0.00312	1.4637	0.000989	15.3235	0.01639		40.7165	0.0023	37.2281	0.01004	13.4117	0.01662		-10.9989	-0.000100761	-10.9328	-2.02976e-05	-8.61249	-0.000979514
1.4099	0.00337	1.4736	0.00686	15.5261	0.01714		40.8002	0.0023	37.3068	0.01004	13.4914	0.01665		-10.9788	-0.000100761	-10.9124	-2.02976e-05	-8.59859	-0.000980623
1.4198	0.00192	1.4835	0.00823	15.7286	0.01813		40.8839	0.0023	37.3856	0.01005	13.4967	0.01665		-10.9586	-0.000100761	-10.8921	-2.02976e-05	-8.5847	-0.000981728
1.4298	0.00432	1.4934	0.00611	15.931	0.01752		40.9676	0.0023	37.4643	0.01005	13.5711	0.01668		-10.9385	-0.000100761	-10.8717	-2.02976e-05	-8.57081	-0.000982828
1.4397	0.00284	1.5033	0.00354	16.1334	0.01702		41.0513	0.0023	37.5431	0.01006	13.6508	0.0167		-10.9184	-0.000100761	-10.8514	-2.02976e-05	-8.55691	-0.000983923
1.4496	0.000685	1.5133	0.00409	16.3357	0.01684		41.1351	0.0023	37.6218	0.01006	13.7	0.01672		-10.8982	-0.000100761	-10.8311	-2.02976e-05	-8.54302	-0.000985013
1.4595	-0.00107	1.5232	0.00212	16.5379	0.01673		41.2188	0.0023	37.7005	0.01007	13.7305	0.01673		-10.8781	-0.000100761	-10.8107	-2.02976e-05	-8.5358	-0.000985577
1.4694	0.00326	1.5331	0.00163	16.7401	0.01749		41.3025	0.0023	37.7792	0.01007	13.8102	0.01675		-10.8579	-0.000100761	-10.7904	-2.02976e-05	-8.52912	-0.000986098
1.4793	0.00383	1.5431	0.00497	16.9422	0.01818		41.3862	0.0023	37.858	0.01007	13.8899	0.01678		-10.8378	-0.000100761	-10.77	-2.02976e-05	-8.51523	-0.000987178
1.4893	0.000365	1.553	0.00368	17.1442	0.01828		41.4699	0.0023	37.9367	0.01008	13.9032	0.01678		-10.8176	-0.000100761	-10.7497	-2.02976e-05	-8.50133	-0.000988253
1.4992	0.000344	1.5629	0.000605	17.3461	0.01822		41.5536	0.0023	38.0155	0.01008	13.9696	0.0168		-10.7975	-0.000100761	-10.7294	-2.02976e-05	-8.48744	-0.000989324
1.5091	0.00159	1.5729	0.00509	17.548	0.01829		41.6373	0.0023	38.0942	0.01009	14.0493	0.01683		-10.7773	-0.000100761	-10.709	-2.02976e-05	-8.47354	-0.00099039
1.5191	-0.00107	1.5828	0.00488	17.7498	0.01846		41.721	0.0023	38.1729	0.01009	14.1063	0.01684		-10.7572	-0.000100761	-10.6887	-2.02976e-05	-8.45965	-0.000991451
1.529	-0.00012	1.5928	0.00566	17.9515	0.01886		41.8048	0.0023	38.2517	0.0101	14.129	0.01685		-10.737	-0.000100761	-10.6684	-2.02976e-05	-8.44575	-0.000992507
1.5389	-0.000225	1.6027	0.00335	18.1532	0.01883		41.8885	0.0023	38.3304	0.0101	14.2087	0.01688		-10.7169	-0.000100761	-10.648	-2.02976e-05	-8.43186	-0.000993558
1.5489	0.000504	1.6127	0.00217	18.3548	0.01873		41.9722	0.0023	38.4091	0.01011	14.2883	0.0169		-10.6968	-0.000100761	-10.6277	-2.02976e-05	-8.41796	-0.000994605
1.5588	0.00272	1.6226	0.00186	18.5563	0.01843		42.0559	0.0023	38.4879	0.01011	14.3094	0.01691		-10.6766	-0.000100761	-10.6073	-2.02976e-05	-8.40407	-0.000995647
1.5688	0.00321	1.6326	0.00133	18.7577	0.01826		42.1396	0.0023	38.5666	0.01012	14.368	0.01692		-10.6565	-0.000100761	-10.587	-2.02976e-05	-8.39018	-0.000996684
1.5787	0.00322	1.6425	0.00123	18.9591	0.01813		42.2233	0.0023	38.6453	0.01012	14.4477	0.01695		-10.6363	-0.000100761	-10.5666	-2.02976e-05	-8.37628	-0.000997717
1.5887	0.00295	1.6525	0.00462	19.1604	0.01765		42.307	0.0023	38.7241	0.01012	14.5123	0.01697		-10.6162	-0.000100761	-10.5463	-2.02976e-05	-8.36239	-0.000998745
1.5986	0.00312	1.6625	0.00161	19.3617	0.01784		42.3907	0.0023	38.8028	0.01013	14.5274	0.01697		-10.596	-0.000100761	-10.526	-2.02976e-05	-8.34849	-0.000999768
1.6086	0.00647	1.6724	-0.00313	19.5628	0.01828		42.4744	0.0023	38.8815	0.01013	14.6071	0.017		-10.5759	-0.000100761	-10.5056	-2.02976e-05	-8.3346	-0.001
1.6185	0.00647	1.6824	0.00123	19.7639	0.01813		42.5582	0.0023	38.9603	0.01014	14.6868	0.01702		-10.5557	-0.000100761	-10.4853	-2.02976e-05	-8.323	-0.001
1.6285	0.00469	1.6924	0.0095	19.965	0.01841		42.6419	0.0023	39.039	0.01014	14.7152	0.01703		-10.5356	-0.000100761	-10.465	-2.02976e-05	-8.3207	-0.001
1.6385	0.00491	1.7023	0.00906	20.166	0.01825		42.7256	0.0023	39.1178	0.01015	14.7665	0.01704		-10.5154	-0.000100761	-10.4446	-2.02976e-05	-8.30681	-0.001
1.6484	0.00376	1.7123	0.00752	20.3669	0.01822		42.8093	0.0023	39.1965	0.01015	14.8462	0.01707		-10.4953	-0.000100761	-10.4243	-2.02976e-05	-8.29291	-0.001
1.6584	0.00211	1.7223	0.00622	20.5677	0.01685		42.893	0.0023	39.2752	0.01015	14.918	0.01709		-10.4752	-0.000100761	-10.4039	-2.02976e-05	-8.27902	-0.001
1.6684	0.00383	1.7323	0.00601	20.7685	0.01727		42.9767	0.0023	39.354	0.01016	14.9259	0.01709		-10.455	-0.000100761	-10.3836	-2.02976e-05	-8.26512	-0.00101
1.6783	0.00543	1.7423	0.00595	20.9692	0.01829		43.0604	0.0023	39.4327	0.01016	15.0055	0.01711		-10.4349	-0.000100761	-10.3633	-2.02976e-05	-8.25123	-0.00101
1.6883	0.00554	1.7522	0.00647	21.1698	0.01775		43.1441	0.0023	39.5114	0.01017	15.0852	0.01714		-10.4147	-0.000100761	-10.3429	-2.02976e-05	-8.23734	-0.00101
1.6983	0.003	1.7622	0.00368	21.3704	0.0181		43.2279	0.0023	39.5902	0.01017	15.1208	0.01715		-10.3946	-0.000100761	-10.3226	-2.02976e-05	-8.22344	-0.00101
1.7083	0.000478	1.7722	0.00485	21.5709	0.01867		43.3116	0.0023	39.6689	0.01018	15.1649	0.01716		-10.3744	-0.000100761	-10.3022	-2.02976e-05	-8.20955	-0.00101
1.7183	-0.000916	1.7822	0.00505	21.7713	0.0187		43.3953	0.0023	39.7476	0.01018	15.2446	0.01718		-10.3543	-0.000100761	-10.2819	-2.02976e-05	-8.19565	-0.00101
1.7282	0.00287	1.7922	0.00492	21.9717	0.01921		43.479	0.0023	39.8264	0.01018	15.3235	0.0172		-10.3341	-0.000100761	-10.2616	-2.02976e-05	-8.18176	-0.00101
1.7382	0.00503	1.8022	0.00784	22.172	0.01918		43.5627	0.0023	39.9051	0.01019	15.3243	0.0172		-10.314	-0.000100761	-10.2412	-2.02976e-05	-8.16786	-0.00101
1.7482	0.00271	1.8122	0.00707	22.3722	0.01905		43.6464	0.0023	39.9838	0.01019	15.404	0.01723		-10.2939	-0.000100761	-10.2209	-2.02976e-05	-8.15397	-0.00101
1.7582	0.00299	1.8222	0.00507	22.5724	0.01939		43.7301	0.0023	40.0626	0.0102	15.4837	0.01725		-10.2737	-0.000100761	-10.2005	-2.02976e-05	-8.14007	-0.00101
1.7682	0.00289	1.8322	0.00198	22.7725	0.01907		43.8138	0.0023	40.1413	0.0102	15.5261	0.01726		-10.2536	-0.000100761	-10.1802	-2.02976e-05	-8.12618	-0.00102
1.7782	0.00436	1.8422	0.00151	22.9726	0.01927		43.8976	0.0023	40.2201	0.0102	15.5634	0.01727		-10.2334	-0.000100761	-10.1599	-2.02976e-05	-8.11228	-0.00102
1.7882	0.00508	1.8522	0.00307	23.1726	0.01866		43.9813	0.0023	40.2988	0.01021	15.6431	0.01729		-10.2133	-0.000100761	-10.1395	-2.02976e-05	-8.1103	-0.00102
1.7982	0.00484	1.8622	0.00505	23.3725	0.01829		44.065	0.0023	40.3775	0.01021	15.7228	0.01731		-10.1931	-0.000100761	-10.1192	-2.02976e-05	-8.09839	-0.00102
1.8082	0.00497	1.8723	0.00735	23.5723	0.01787		44.1487	0.0023	40.4563	0.01022	15.7286	0.01731		-10.173	-0.000100761	-10.0989	-2.02976e-05	-8.08449	-0.00102
1.8182	0.00501	1.8823	0.01006	23.7721	0.01895		44.2324	0.0023	40.535	0.01022	15.8025	0.01733		-10.1528	-0.000100761	-10.0785	-2.02976e-05	-8.0706	-0.00102
1.8282	0.00624	1.8923	0.01106	23.9719	0.01857		44.3161	0.0023	40.6137	0.01022	15.8821	0.01736		-10.1327	-0.000100761	-10.0582	-2.02976e-05	-8.05671	-0.00102
1.8382	0.00746	1.9023	0.00714	24.1715	0.01849		44.3998	0.0023	40.6925	0.01023	15.931	0.01737		-10.1125	-0.000100761	-10.0378	-2.02976e-05	-8.04281	-0.00102
1.8483	0.0063	1.9123	0.00656	24.3712	0.0184		44.4835	0.0023	40.7712	0.01023	15.9618	0.01738		-10.0924	-0.000100761	-10.0175	-2.02976e-05	-8.02892	-0.00102
1.8583	0.00204	1.9224	0.00692	24.5707	0.01896		44.5672	0.0023	40.8499	0.01024	16.0415	0.0174		-10.0723	-0.000100761	-9.99715	-2.02976e-05	-8.01502	-0.00102
1.8683	0.00231	1.9324	0.00653	24.7702	0.01893		44.651	0.0023	40.9287	0.01024	16.1212	0.01742		-10.0521	-0.000100761	-9.97681	-2.02976e-05	-8.00113	-0.00102
1.8783	0.00117	1.9424	0.00616	24.9696	0.01851		44.7347	0.0023	41.0074	0.01024	16.1334	0.01742		-10.032	-0.000100761	-9.95647	-2.02976e-05	-7.98723	-0.00102
1.8883	0.00354	1.9525	0.00355	25.169	0.01912		44.8184	0.0023	41.0861	0.01025	16.2009	0.01744		-10.0118	-0.000100761	-9.93613	-2.02976e-05	-7.97334	-0.00103
1.8984	0.00735	1.9625	0.0047	25.3683	0.01893		44.9021	0.0023	41.1649	0.01025	16.2806	0.01746		-9.99167	-0.000100761	-9.9158	-2.02976e-05	-7.95944	-0.00103
1.9084	0.00578	1.9725	0.0066	25.5676	0.01874		44.9858	0.0023	41.2436	0.01026	16.3357	0.01748		-9.97153	-0.000100761	-9.89546	-2.02976e-05	-7.94555	-0.00103
1.9184	0.00505	1.9826	0.00504	25.7668	0.01913		45.0695	0.0023	41.3224	0.01026	16.3603	0.01748		-9.95138	-0.000100761	-9.87512	-2.02976e-05	-7.93165	-0.00103
1.9285	0.00397	1.9926	0.00306	25.9659	0.01905		45.1532	0.0023	41.4011	0.01026	16.44	0.0175		-9.93124	-0.000100761	-9.85478	-2.02976e-05	-7.91776	-0.00103
1.9385	0.00188	2.0027	0.000726	26.165	0.01948		45.2369	0.0023	41.4798	0.01027	16.5197	0.01752		-9.91109	-0.000100761	-9.83444	-2.02976e-05	-7.90386	-0.00103
1.9485	0.00566	2.0127	0.00485	26.364	0.01942		45.3207	0.0023	41.5585	0.01027	16.5379	0.01753		-9.89095	-0.000100761	-9.8141	-2.02976e-05	-7.8976	-0.00103
1.9586	0.00758	2.0227	0.00548	26.5629	0.01882		45.4044	0.0023	41.6373	0.01027	16.5994	0.01754		-9.8708	-0.000100761	-9.79376	-2.02976e-05	-7.88997	-0.00103
1.9686	0.00452	2.0328	0.00379	26.7618	0.01853		45.4881	0.0023	41.716	0.01028	16.6791	0.01756		-9.85066	-0.000100761	-9.77342	-2.02976e-05	-7.87608	-0.00103
1.9787	0.00194	2.0429	0.00821	26.9606	0.01945		45.5718	0.0023	41.7948	0.01028	16.7401	0.01758		-9.83051	-0.000100761	-9.75308	-2.02976e-05	-7.86218	-0.00103
1.9887	0.00113	2.0529	0.01062	27.1594	0.01905		45.6555	0.0023	41.8735	0.01029	16.7587	0.01758		-9.81037	-0.000100761	-9.73274	-2.02976e-05	-7.84829	-0.00103
1.9987	0.00489	2.063	0.00812	27.3581	0.01807		45.7392	0.0023	41.9522	0.01029	16.8384	0.0176		-9.79022	-0.000100761	-9.7124	-2.02976e-05	-7.83439	-0.00103
2.0088	0.0066	2.073	0.00419	27.5568	0.01856		45.8229	0.0023	42.031	0.01029	16.9181	0.01762		-9.77007	-0.000100761	-9.69206	-2.02976e-05	-7.8205	-0.00104
2.0189	0.00488	2.0831	0.00375	27.7554	0.01908		45.9066	0.0023	42.1097	0.0103	16.9422	0.01763		-9.74993	-0.000100761	-9.67172	-2.02976e-05	-7.8066	-0.00104
2.0289	0.00477	2.0932	0.000353	27.954	0.01979		45.9903	0.0023	42.1884	0.0103	16.9978	0.01764		-9.72978	-0.000100761	-9.65139	-2.02976e-05	-7.79271	-0.00104
2.039	0.00573	2.1032	0.000189	28.1524	0.01989		46.074	0.0023	42.2672	0.0103	17.0775	0.01766		-9.70964	-0.000100761	-9.63105	-2.02976e-05	-7.77881	-0.00104
2.049	0.00487	2.1133	0.00247	28.3509	0.01921		46.1578	0.0023	42.3459	0.01031	17.1442	0.01768		-9.68949	-0.000100761	-9.61071	-2.02976e-05	-7.76492	-0.00104
2.0591	0.00728	2.1234	0.00573	28.5493	0.01842		46.2415	0.0023	42.4246	0.01031	17.1572	0.01768		-9.66935	-0.000100761	-9.59037	-2.02976e-05	-7.75102	-0.00104
2.0692	0.00866	2.1334	0.00771	28.7476	0.01921		46.3252	0.0023	42.5034	0.01031	17.2369	0.0177		-9.6492	-0.000100761	-9.57003	-2.02976e-05	-7.73713	-0.00104
2.0792	0.0078	2.1435	0.00524	28.9458	0.01928		46.4089	0.0023	42.5821	0.01032	17.3166	0.01772		-9.62906	-0.000100761	-9.54969	-2.02976e-05	-7.72324	-0.00104
2.0893	0.00797	2.1536	0.00531	29.1441	0.01945		46.4926	0.0023	42.6609	0.01032	17.3461	0.01773		-9.60891	-0.000100761	-9.52935	-2.02976e-05	-7.70934	-0.00104
2.0994	0.00444	2.1637	0.00384	29.3422	0.01995		46.5763	0.0023	42.7396	0.01033	17.3963	0.01774		-9.58877	-0.000100761	-9.50901	-2.02976e-05	-7.69545	-0.00104
2.1094	0.0039	2.1737	0.000295	29.5403	0.01988		46.66	0.0023	42.8183	0.01033	17.476	0.01776		-9.56862	-0.000100761	-9.48867	-2.02976e-05	-7.6851	-0.00104
2.1195	0.00686	2.1838	0.000232	29.7384	0.01961		46.7437	0.0023	42.8971	0.01033	17.548	0.01778		-9.54848	-0.000100761	-9.46833	-2.02976e-05	-7.68155	-0.00104
2.1296	0.00558	2.1939	0.000974	29.9364	0.01983		46.8275	0.0023	42.9758	0.01034	17.5556	0.01778		-9.52833	-0.000100761	-9.44799	-2.02976e-05	-7.66766	-0.00104
2.1397	0.00573	2.204	0.00238	30.1343	0.01958		46.9112	0.0023	43.0545	0.01034	17.6353	0.0178		-9.50819	-0.000100762	-9.42765	-2.02976e-05	-7.65376	-0.00105
2.1497	0.00494	2.2141	0.00516	30.3322	0.01985		46.9949	0.0023	43.1333	0.01034	17.715	0.01781		-9.48804	-0.000100762	-9.40731	-2.02976e-05	-7.63987	-0.00105
2.1598	0.00477	2.2242	0.00363	30.53	0.0199		47.0786	0.0023	43.212	0.01035	17.7498	0.01782		-9.4679	-0.000100762	-9.38698	-2.02976e-05	-7.62597	-0.00105
2.1699	0.000704	2.2343	0.00528	30.7278	0.01984		47.1623	0.0023	43.2907	0.01035	17.7947	0.01783		-9.44775	-0.000100762	-9.36664	-2.02976e-05	-7.61208	-0.00105
2.18	-8.4e-05	2.2444	0.00306	30.9256	0.01926		47.246	0.0023	43.3695	0.01035	17.8744	0.01785		-9.42761	-0.000100762	-9.3463	-2.02976e-05	-7.59818	-0.00105
2.1901	-0.00109	2.2545	0.00478	31.1232	0.01917		47.3297	0.0023	43.4482	0.01036	17.9515	0.01787		-9.40746	-0.000100762	-9.32596	-2.02976e-05	-7.58429	-0.00105
2.2002	0.0016	2.2646	0.000142	31.3209	0.01948		47.4134	0.0023	43.5269	0.01036	17.9541	0.01787		-9.38732	-0.000100762	-9.30562	-2.02976e-05	-7.57039	-0.00105
2.2103	0.00326	2.2747	-0.000253	31.5185	0.0199		47.4971	0.0023	43.6057	0.01036	18.0338	0.01789		-9.36717	-0.000100762	-9.28528	-2.02976e-05	-7.5565	-0.00105
2.2204	0.00285	2.2848	0.00158	31.716	0.01976		47.5809	0.0023	43.6844	0.01037	18.1135	0.01791		-9.34702	-0.000100762	-9.26494	-2.02976e-05	-7.54261	-0.00105
2.2305	0.0052	2.2949	0.00403	31.9135	0.0195		47.6646	0.0023	43.7631	0.01037	18.1532	0.01792		-9.32688	-0.000100762	-9.2446	-2.02976e-05	-7.52871	-0.00105
2.2406	0.00593	2.305	0.00485	32.1109	0.01986		47.7483	0.0023	43.8419	0.01037	18.1932	0.01792		-9.30673	-0.000100762	-9.22426	-2.02976e-05	-7.51482	-0.00105
2.2507	0.00528	2.3151	0.00598	32.3083	0.01971		47.832	0.0023	43.9206	0.01038	18.2729	0.01794		-9.28659	-0.000100762	-9.20392	-2.02976e-05	-7.50092	-0.00105
2.2608	0.00331	2.3252	0.00726	32.5056	0.01949		47.9157	0.0023	43.9993	0.01038	18.3526	0.01796		-9.26644	-0.000100762	-9.18358	-2.02976e-05	-7.48703	-0.00106
2.2709	0.00302	2.3353	0.00573	32.7029	0.01961		47.9994	0.0023	44.0781	0.01038	18.3548	0.01796		-9.2463	-0.000100762	-9.16324	-2.02976e-05	-7.47313	-0.00106
2.281	-4.7e-05	2.3454	0.00232	32.9001	0.01945		48.0831	0.0023	44.1568	0.01039	18.4322	0.01798		-9.22615	-0.000100762	-9.1429	-2.02976e-05	-7.4727	-0.00106
2.2911	-0.00295	2.3556	0.00195	33.0973	0.01946		48.1668	0.0023	44.2356	0.01039	18.5119	0.01799		-9.20601	-0.000100762	-9.12257	-2.02976e-05	-7.45924	-0.00106
2.3012	-0.00038	2.3657	0.00216	33.2944	0.02007		48.2506	0.0023	44.3143	0.01039	18.5563	0.018		-9.18586	-0.000100762	-9.10223	-2.02976e-05	-7.44534	-0.00106
2.3113	0.0025	2.3758	0.00325	33.4915	0.02077		48.3343	0.0023	44.393	0.0104	18.5916	0.01801		-9.16572	-0.000100762	-9.08189	-2.02976e-05	-7.43145	-0.00106
2.3214	0.00395	2.3859	0.00634	33.6885	0.02085		48.418	0.0023	44.4718	0.0104	18.6713	0.01803		-9.14557	-0.000100762	-9.06155	-2.02976e-05	-7.41755	-0.00106
2.3316	0.0081	2.396	0.00496	33.8855	0.02044		48.5017	0.0023	44.5505	0.0104	18.751	0.01805		-9.12543	-0.000100762	-9.04121	-2.02976e-05	-7.40366	-0.00106
2.3417	0.00594	2.4062	0.00524	34.0824	0.0201		48.5854	0.0023	44.6292	0.01041	18.7577	0.01805		-9.10528	-0.000100762	-9.02087	-2.02976e-05	-7.38976	-0.00106
2.3518	0.00622	2.4163	0.00618	34.2793	0.02057		48.6691	0.0023	44.708	0.01041	18.8307	0.01806		-9.08514	-0.000100762	-9.00053	-2.02976e-05	-7.37587	-0.00106
2.3619	0.00509	2.4264	0.00257	34.4761	0.02009		48.7528	0.0023	44.7867	0.01041	18.9104	0.01808		-9.06499	-0.000100762	-8.98019	-2.02976e-05	-7.36198	-0.00106
2.372	0.00488	2.4366	0.00207	34.6729	0.01992		48.8365	0.0023	44.8654	0.01042	18.9591	0.01809		-9.04485	-0.000100762	-8.95985	-2.02976e-05	-7.34808	-0.00106
2.3822	0.00374	2.4467	0.00137	34.8697	0.0198		48.9203	0.0023	44.9442	0.01042	18.9901	0.0181		-9.0247	-0.000100762	-8.93951	-2.02976e-05	-7.33419	-0.00106
2.3923	0.00286	2.4568	0.00199	35.0664	0.01993		49.004	0.0023	45.0229	0.01042	19.0698	0.01811		-9.00456	-0.000100762	-8.91917	-2.02976e-05	-7.32029	-0.00106
2.4024	0.00267	2.467	0.00137	35.263	0.01988		49.0877	0.0023	45.1016	0.01043	19.1495	0.01813		-8.98441	-0.000100762	-8.89883	-2.02976e-05	-7.3064	-0.00106
2.4126	0.00425	2.4771	0.000232	35.4596	0.02008		49.1714	0.0023	45.1804	0.01043	19.1604	0.01813		-8.96426	-0.000100762	-8.87849	-2.02976e-05	-7.2925	-0.00107
2.4227	0.00379	2.4872	0.00354	35.6562	0.02064		49.2551	0.0023	45.2591	0.01043	19.2291	0.01815		-8.94412	-0.000100762	-8.85816	-2.02976e-05	-7.27861	-0.00107
2.4328	0.00367	2.4974	0.00472	35.8527	0.02074		49.3388	0.0023	45.3379	0.01044	19.3088	0.01816		-8.92397	-0.000100762	-8.83782	-2.02976e-05	-7.26471	-0.00107
2.443	0.00232	2.5075	0.00242	36.0492	0.02061		49.4225	0.0023	45.4166	0.01044	19.3617	0.01817		-8.90383	-0.000100762	-8.81748	-2.02976e-05	-7.2604	-0.00107
2.4531	0.00274	2.5177	0.00363	36.2456	0.02134		49.5062	0.0023	45.4953	0.01044	19.3885	0.01818		-8.88368	-0.000100762	-8.79714	-2.02976e-05	-7.25082	-0.00107
2.4632	0.00382	2.5278	0.00466	36.442	0.02053		49.59	0.0023	45.574	0.01045	19.4682	0.0182		-8.86354	-0.000100762	-8.7768	-2.02976e-05	-7.23692	-0.00107
2.4734	0.00548	2.538	0.00388	36.6384	0.01969		49.6737	0.0023	45.6528	0.01045	19.5479	0.01821		-8.84339	-0.000100762	-8.75646	-2.02976e-05	-7.22303	-0.00107
2.4835	0.00395	2.5481	0.00454	36.8347	0.0182		49.7574	0.0023	45.7315	0.01045	19.5628	0.01822		-8.82325	-0.000100763	-8.73612	-2.02976e-05	-7.20914	-0.00107
2.4937	0.00139	2.5583	0.00313	37.0309	0.01862		49.8411	0.0023	45.8103	0.01045	19.6276	0.01823		-8.8031	-0.000100763	-8.71578	-2.02976e-05	-7.19524	-0.00107
2.5038	0.00579	2.5684	0.0068	37.2271	0.01917		49.9248	0.0023	45.889	0.01046	19.7073	0.01824		-8.78296	-0.000100763	-8.69544	-2.02976e-05	-7.18135	-0.00107
2.514	0.00603	2.5786	0.01174	37.4233	0.02013		50.0085	0.0023	45.9677	0.01046	19.7639	0.01826		-8.76281	-0.000100763	-8.6751	-2.02976e-05	-7.16745	-0.00107
2.5241	0.00162	2.5887	0.00901	37.6194	0.02029		50.0922	0.0023	46.0465	0.01046	19.787	0.01826		-8.74267	-0.000100763	-8.65476	-2.02976e-05	-7.15356	-0.00107
2.5343	0.00366	2.5989	0.00785	37.8155	0.02058		50.1759	0.0023	46.1252	0.01047	19.8667	0.01828		-8.72252	-0.000100763	-8.63442	-2.02976e-05	-7.13966	-0.00107
2.5444	0.00558	2.609	0.00643	38.0116	0.02096		50.2596	0.0023	46.2039	0.01047	19.9464	0.01829		-8.70238	-0.000100763	-8.61408	-2.02976e-05	-7.12577	-0.00107
2.5546	0.00532	2.6192	0.00737	38.2076	0.01993		50.3434	0.0023	46.2827	0.01047	19.965	0.0183		-8.68223	-0.000100763	-8.59375	-2.02976e-05	-7.11187	-0.00107
2.5647	0.0045	2.6294	0.00744	38.4035	0.01855		50.4271	0.0023	46.3614	0.01048	20.0261	0.01831		-8.66209	-0.000100763	-8.57341	-2.02976e-05	-7.09798	-0.00108
2.5749	0.00247	2.6395	0.00782	38.5995	0.01963		50.5108	0.0023	46.4401	0.01048	20.1057	0.01832		-8.64194	-0.000100763	-8.55307	-2.02976e-05	-7.08408	-0.00108
2.585	0.00304	2.6497	0.00982	38.7953	0.02		50.5945	0.0023	46.5189	0.01048	20.166	0.01833		-8.6218	-0.000100763	-8.53273	-2.02976e-05	-7.07019	-0.00108
2.5952	0.0036	2.6598	0.0094	38.9912	0.01986		50.6782	0.0023	46.5976	0.01048	20.1854	0.01834		-8.60165	-0.000100763	-8.51239	-2.02976e-05	-7.05629	-0.00108
2.6054	0.0077	2.67	0.00688	39.187	0.01927		50.7619	0.0023	46.6763	0.01049	20.2651	0.01835		-8.58151	-0.000100763	-8.49205	-2.02976e-05	-7.0482	-0.00108
2.6155	0.0068	2.6802	0.00598	39.3827	0.01863		50.8456	0.0023	46.7551	0.01049	20.3448	0.01837		-8.56136	-0.000100763	-8.47171	-2.02976e-05	-7.0424	-0.00108
2.6257	0.00544	2.6903	0.00736	39.5785	0.01996		50.9293	0.0023	46.8338	0.01049	20.3669	0.01837		-8.54121	-0.000100764	-8.45137	-2.02976e-05	-7.02851	-0.00108
2.6358	0.00521	2.7005	0.00987	39.7742	0.02022		51.013	0.0023	46.9126	0.0105	20.4245	0.01838		-8.52107	-0.000100764	-8.43103	-2.02976e-05	-7.01461	-0.00108
2.646	0.00546	2.7107	0.00849	39.9698	0.02008		51.0968	0.0023	46.9913	0.0105	20.5042	0.0184		-8.50092	-0.000100764	-8.41069	-2.02976e-05	-7.00072	-0.00108
2.6562	0.00615	2.7209	0.00385	40.1654	0.02037		51.1805	0.0023	47.07	0.0105	20.5677	0.01841		-8.48078	-0.000100764	-8.39035	-2.02976e-05	-6.98682	-0.00108
2.6663	0.00597	2.731	5e-06	40.361	0.02107		51.2642	0.0023	47.1488	0.0105	20.5839	0.01841		-8.46063	-0.000100764	-8.37001	-2.02976e-05	-6.97293	-0.00108
2.6765	0.00516	2.7412	0.00176	40.5565	0.02019		51.3479	0.0023	47.2275	0.01051	20.6636	0.01843		-8.44049	-0.000100764	-8.34967	-2.02976e-05	-6.95903	-0.00108
2.6867	0.0036	2.7514	0.0024	40.752	0.01989		51.4316	0.0023	47.3062	0.01051	20.7433	0.01844		-8.42034	-0.000100764	-8.32933	-2.02976e-05	-6.94514	-0.00108
2.6969	0.0064	2.7616	0.00507	40.9475	0.02043		51.5153	0.0023	47.385	0.01051	20.7685	0.01845		-8.4002	-0.000100764	-8.309	-2.02976e-05	-6.93124	-0.00108
2.707	0.00714	2.7717	0.00509	41.1429	0.02017		51.599	0.0023	47.4637	0.01052	20.8229	0.01846		-8.38005	-0.000100764	-8.28866	-2.02976e-05	-6.91735	-0.00108
2.7172	0.00778	2.7819	0.000816	41.3383	0.01967		51.6827	0.0023	47.5424	0.01052	20.9026	0.01847		-8.35991	-0.000100764	-8.26832	-2.02976e-05	-6.90345	-0.00108
2.7274	0.00615	2.7921	0.000553	41.5336	0.01939		51.7664	0.0023	47.6212	0.01052	20.9692	0.01848		-8.33976	-0.000100765	-8.24798	-2.02976e-05	-6.88956	-0.00109
2.7376	0.00739	2.8023	0.000279	41.7289	0.01986		51.8502	0.0023	47.6999	0.01052	20.9823	0.01849		-8.31962	-0.000100765	-8.22764	-2.02976e-05	-6.87566	-0.00109
2.7477	0.00809	2.8124	0.00801	41.9242	0.01991		51.9339	0.0023	47.7786	0.01053	21.062	0.0185		-8.29947	-0.000100765	-8.2073	-2.02976e-05	-6.86177	-0.00109
2.7579	0.00752	2.8226	0.00732	42.1194	0.02093		52.0176	0.0023	47.8574	0.01053	21.1417	0.01851		-8.27933	-0.000100765	-8.18696	-2.02976e-05	-6.84788	-0.00109
2.7681	0.00465	2.8328	0.00687	42.3146	0.02135		52.1013	0.0023	47.9361	0.01053	21.1698	0.01852		-8.25918	-0.000100765	-8.16662	-2.02976e-05	-6.8361	-0.00109
2.7783	0.00491	2.843	0.00413	42.5098	0.02095		52.185	0.0023	48.0149	0.01054	21.2214	0.01853		-8.23904	-0.000100765	-8.14628	-2.02976e-05	-6.83398	-0.00109
2.7884	0.00667	2.8532	0.00153	42.705	0.02056		52.2687	0.0023	48.0936	0.01054	21.3011	0.01854		-8.21889	-0.000100765	-8.12594	-2.02976e-05	-6.82009	-0.00109
2.7986	0.00648	2.8634	0.000684	42.9001	0.02088		52.3524	0.0023	48.1723	0.01054	21.3704	0.01855		-8.19875	-0.000100766	-8.1056	-2.02976e-05	-6.80619	-0.00109
2.8088	0.00298	2.8736	0.00619	43.0951	0.02052		52.4361	0.0023	48.251	0.01054	21.3808	0.01856		-8.1786	-0.000100766	-8.08526	-2.02976e-05	-6.7923	-0.00109
2.819	0.00485	2.8837	0.00685	43.2902	0.02073		52.5199	0.0023	48.3298	0.01055	21.4605	0.01857		-8.15846	-0.000100766	-8.06492	-2.02976e-05	-6.7784	-0.00109
2.8292	0.00842	2.8939	0.00227	43.4852	0.0207		52.6036	0.0023	48.4085	0.01055	21.5402	0.01858		-8.13831	-0.000100766	-8.04459	-2.02976e-05	-6.76451	-0.00109
2.8394	0.00743	2.9041	0.0002	43.6801	0.02032		52.6873	0.0023	48.4873	0.01055	21.5709	0.01859		-8.11816	-0.000100766	-8.02425	-2.02976e-05	-6.75061	-0.00109
2.8496	0.00678	2.9143	0.00334	43.8751	0.02018		52.771	0.0023	48.566	0.01055	21.6198	0.0186		-8.09802	-0.000100767	-8.00391	-2.02976e-05	-6.73672	-0.00109
2.8597	0.00506	2.9245	0.00437	44.07	0.02079		52.8547	0.0023	48.6447	0.01056	21.6995	0.01861		-8.07787	-0.000100767	-7.98357	-2.02976e-05	-6.72282	-0.00109
2.8699	0.00461	2.9347	0.00685	44.2649	0.02151		52.9384	0.0023	48.7235	0.01056	21.7713	0.01862		-8.05773	-0.000100767	-7.96323	-2.02976e-05	-6.70893	-0.00109
2.8801	0.00394	2.9449	0.00548	44.4597	0.02109		53.0221	0.0023	48.8022	0.01056	21.7792	0.01863		-8.03758	-0.000100767	-7.94289	-2.02976e-05	-6.69504	-0.00109
2.8903	0.00265	2.9551	0.0043	44.6545	0.02142		53.1058	0.0023	48.8809	0.01057	21.8589	0.01864		-8.01744	-0.000100767	-7.92255	-2.02976e-05	-6.68114	-0.00109
2.9005	0.00488	2.9653	0.00567	44.8493	0.02131		53.1895	0.0023	48.9597	0.01057	21.9386	0.01865		-7.99729	-0.000100768	-7.90221	-2.02976e-05	-6.66725	-0.0011
2.9107	0.00388	2.9755	0.01116	45.0441	0.02083		53.2733	0.0023	49.0384	0.01057	21.9717	0.01866		-7.97715	-0.000100768	-7.88187	-2.02976e-05	-6.65335	-0.0011
2.9209	0.00288	2.9856	0.00757	45.2388	0.02047		53.357	0.0023	49.1171	0.01057	22.0183	0.01867		-7.957	-0.000100768	-7.86153	-2.02976e-05	-6.63946	-0.0011
2.9311	0.00479	2.9958	0.00427	45.4335	0.01993		53.4407	0.0023	49.1959	0.01058	22.098	0.01868		-7.93686	-0.000100768	-7.84119	-2.02976e-05	-6.62556	-0.0011
2.9413	0.00664	3.006	0.00356	45.6281	0.0197		53.5244	0.0023	49.2746	0.01058	22.172	0.01869		-7.91671	-0.000100769	-7.82085	-2.02976e-05	-6.6241	-0.0011
2.9515	0.00813	3.0162	0.00422	45.8228	0.02024		53.6081	0.0023	49.3533	0.01058	22.1777	0.01869		-7.89657	-0.000100769	-7.80051	-2.02976e-05	-6.61167	-0.0011
2.9616	0.00788	3.0264	0.00353	46.0174	0.02009		53.6918	0.0023	49.4321	0.01058	22.2574	0.0187		-7.87642	-0.000100769	-7.78018	-2.02976e-05	-6.59777	-0.0011
2.9718	0.00884	3.0366	0.00426	46.212	0.02004		53.7755	0.0023	49.5108	0.01059	22.3371	0.01872		-7.85628	-0.00010077	-7.75984	-2.02976e-05	-6.58388	-0.0011
2.982	0.00479	2.9675	0.00596	46.4065	0.02076		53.8592	0.0023	49.5896	0.01059	22.3722	0.01872		-7.83613	-0.00010077	-7.7395	-2.02976e-05	-6.56998	-0.0011
2.9922	0.00308	2.9872	0.00498	46.601	0.02153		53.943	0.0023	49.6683	0.01059	22.4168	0.01873		-7.81599	-0.00010077	-7.71916	-2.02976e-05	-6.55609	-0.0011
3.0024	0.00386	3.007	0.00193	46.7955	0.02144		54.0267	0.0023	49.747	0.01059	22.4964	0.01874		-7.79584	-0.000100771	-7.69882	-2.02976e-05	-6.54219	-0.0011
3.0126	0.00745	3.0267	0.00194	46.99	0.02067		54.1104	0.0023	49.8258	0.0106	22.5724	0.01876		-7.7757	-0.000100771	-7.67848	-2.02976e-05	-6.5283	-0.0011
3.0228	0.01012	3.0464	0.0022	47.1844	0.02037		54.1941	0.0023	49.9045	0.0106	22.5761	0.01876		-7.75555	-0.000100771	-7.65814	-2.02976e-05	-6.51441	-0.0011
3.033	0.00952	3.0662	0.0019	47.3788	0.02009		54.2778	0.0023	49.9832	0.0106	22.6558	0.01877		-7.73541	-0.000100772	-7.6378	-2.02976e-05	-6.50051	-0.0011
3.0432	0.00603	3.0859	0.00118	47.5732	0.01983		54.3615	0.0023	50.062	0.0106	22.7355	0.01878		-7.71526	-0.000100772	-7.61746	-2.02976e-05	-6.48662	-0.0011
3.0534	0.00424	3.1056	0.00507	47.7675	0.01945		54.4452	0.0023	50.1407	0.01061	22.7725	0.01879		-7.69511	-0.000100772	-7.59712	-2.02976e-05	-6.47272	-0.0011
3.0636	0.00334	3.1254	0.00499	47.9619	0.01975		54.5289	0.0023	50.2194	0.01061	22.8152	0.01879		-7.67497	-0.000100773	-7.57678	-2.02976e-05	-6.45883	-0.0011
3.0738	0.0019	3.1452	0.00222	48.1562	0.01915		54.6127	0.0023	50.2982	0.01061	22.8949	0.01881		-7.65482	-0.000100773	-7.55644	-2.02976e-05	-6.44493	-0.0011
3.084	0.00154	3.1649	0.00165	48.3504	0.01958		54.6964	0.0023	50.3769	0.01061	22.9726	0.01882		-7.63468	-0.000100774	-7.5361	-2.02976e-05	-6.43104	-0.0011
3.0942	0.0029	3.1847	0.00417	48.5447	0.01997		54.7801	0.0023	50.4556	0.01062	22.9746	0.01882		-7.61453	-0.000100774	-7.51577	-2.02976e-05	-6.41714	-0.00111
3.1044	0.00416	3.2044	0.00542	48.7389	0.02036		54.8638	0.0023	50.5344	0.01062	23.0543	0.01883		-7.59439	-0.000100775	-7.49543	-2.02976e-05	-6.4122	-0.00111
3.1146	0.00506	3.2242	0.00364	48.9331	0.02033		54.9475	0.0023	50.6131	0.01062	23.134	0.01884		-7.57424	-0.000100775	-7.47509	-2.02976e-05	-6.40325	-0.00111
3.1248	0.00553	3.244	0.00363	49.1273	0.02082		55.0312	0.0023	50.6919	0.01062	23.1726	0.01885		-7.5541	-0.000100776	-7.45475	-2.02976e-05	-6.38935	-0.00111
3.135	0.00661	3.2638	0.00299	49.3214	0.02106		55.1149	0.0023	50.7706	0.01063	23.2137	0.01886		-7.53395	-0.000100776	-7.43441	-2.02976e-05	-6.37546	-0.00111
3.1452	0.00505	3.2836	0.0021	49.5156	0.02055		55.1986	0.0023	50.8493	0.01063	23.2934	0.01887		-7.51381	-0.000100777	-7.41407	-2.02976e-05	-6.36156	-0.00111
3.1554	0.00378	3.3033	0.00514	49.7097	0.02007		55.2823	0.0023	50.9281	0.01063	23.3725	0.01888		-7.49366	-0.000100778	-7.39373	-2.02976e-05	-6.34767	-0.00111
3.1656	0.00516	3.3231	0.00435	49.9038	0.02111		55.3661	0.0023	51.0068	0.01063	23.373	0.01888		-7.47352	-0.000100778	-7.37339	-2.02976e-05	-6.33378	-0.00111
3.1647	0.00254	3.3429	0.00205	50.0978	0.02096		55.4498	0.0023	51.0855	0.01064	23.4527	0.01889		-7.45337	-0.000100779	-7.35305	-2.02976e-05	-6.31988	-0.00111
3.1844	0.00146	3.3627	0.00366	50.2919	0.02088		55.5335	0.0023	51.1643	0.01064	23.5324	0.0189		-7.43323	-0.000100779	-7.33271	-2.02976e-05	-6.30599	-0.00111
3.2042	0.000976	3.3825	0.00661	50.4859	0.02052		55.6172	0.0023	51.243	0.01064	23.5723	0.01891		-7.41308	-0.00010078	-7.31237	-2.02976e-05	-6.29209	-0.00111
3.224	0.000205	3.4024	0.00446	50.6799	0.02008		55.7009	0.0023	51.3217	0.01064	23.6121	0.01891		-7.39294	-0.000100781	-7.29203	-2.02976e-05	-6.2782	-0.00111
3.2438	0.00126	3.4222	0.00422	50.8739	0.02009		55.7846	0.0023	51.4005	0.01064	23.6918	0.01893		-7.37279	-0.000100782	-7.27169	-2.02976e-05	-6.2643	-0.00111
3.2636	0.00244	3.442	0.00334	51.0678	0.01995		55.8683	0.0023	51.4792	0.01065	23.7715	0.01894		-7.35265	-0.000100782	-7.25136	-2.02976e-05	-6.25041	-0.00111
3.2833	0.0037	3.4618	0.00495	51.2617	0.02082		55.952	0.0023	51.5579	0.01065	23.7721	0.01894		-7.3325	-0.000100783	-7.23102	-2.02976e-05	-6.23651	-0.00111
3.3031	0.0045	3.4816	0.0037	51.4556	0.02049		56.0358	0.0023	51.6367	0.01065	23.8512	0.01895		-7.31235	-0.000100784	-7.21068	-2.02976e-05	-6.22262	-0.00111
3.3229	0.00618	3.5015	0.0042	51.6495	0.02067		56.1195	0.0023	51.7154	0.01065	23.9309	0.01896		-7.29221	-0.000100785	-7.19034	-2.02976e-05	-6.20872	-0.00111
3.3427	0.0026	3.5213	0.00322	51.8434	0.02102		56.2032	0.0023	51.7941	0.01066	23.9719	0.01897		-7.27206	-0.000100786	-7.17	-2.02976e-05	-6.2004	-0.00111
3.3625	0.00112	3.5411	0.00298	52.0373	0.0213		56.2869	0.0023	51.8729	0.01066	24.0106	0.01897		-7.25192	-0.000100787	-7.14966	-2.02976e-05	-6.19483	-0.00111
3.3824	0.00444	3.561	0.00452	52.2311	0.02117		56.3706	0.0023	51.9516	0.01066	24.0903	0.01898		-7.23177	-0.000100787	-7.12932	-2.02976e-05	-6.18094	-0.00111
3.4022	0.00204	3.5808	0.00583	52.4249	0.02167		56.4543	0.0023	52.0303	0.01066	24.17	0.01899		-7.21163	-0.000100788	-7.10898	-2.02976e-05	-6.16704	-0.00111
3.422	0.00201	3.6007	0.00668	52.6187	0.02114		56.538	0.0023	52.1091	0.01066	24.1715	0.019		-7.19148	-0.000100789	-7.08864	-2.02976e-05	-6.15315	-0.00112
3.4418	0.00291	3.6205	0.00685	52.8125	0.0211		56.6217	0.0023	52.1878	0.01067	24.2496	0.01901		-7.17134	-0.000100791	-7.0683	-2.02976e-05	-6.13925	-0.00112
3.4616	0.00162	3.6404	0.00522	53.0063	0.02075		56.7054	0.0023	52.2666	0.01067	24.3293	0.01902		-7.15119	-0.000100792	-7.04796	-2.02976e-05	-6.12536	-0.00112
3.4815	0.00172	3.6602	0.00257	53.2	0.02117		56.7891	0.0023	52.3453	0.01067	24.3712	0.01902		-7.13105	-0.000100793	-7.02762	-2.02976e-05	-6.11146	-0.00112
3.5013	0.00496	3.6801	0.00407	53.3937	0.02072		56.8729	0.0023	52.424	0.01067	24.409	0.01903		-7.1109	-0.000100794	-7.00728	-2.02976e-05	-5.9887	-0.00112
3.5211	0.00598	3.7	0.00639	53.5875	0.0198		56.9566	0.0023	52.5028	0.01068	24.4887	0.01904		-7.09076	-0.000100795	-6.98695	-2.02976e-05	-5.7771	-0.00113
3.541	0.00516	3.7198	0.00425	53.7811	0.01988		57.0403	0.0023	52.5815	0.01068	24.5684	0.01905		-7.07061	-0.000100796	-6.96661	-2.02976e-05	-5.5655	-0.00113
3.5608	0.0046	3.7397	0.00296	53.9748	0.02015		57.124	0.0023	52.6602	0.01068	24.5707	0.01905		-7.05047	-0.000100798	-6.94627	-2.02976e-05	-5.3541	-0.00114
3.5807	0.00442	3.7596	0.00243	54.1685	0.02004		57.2077	0.0023	52.739	0.01068	24.6481	0.01906		-7.03032	-0.000100799	-6.92593	-2.02976e-05	-5.1428	-0.00115
3.6005	0.00443	3.7795	0.00273	54.3621	0.02027		57.2914	0.0023	52.8177	0.01068	24.7278	0.01907		-7.01018	-0.000100801	-6.90559	-2.02976e-05	-4.9316	-0.00115
3.6204	0.00249	3.7994	0.00466	54.5558	0.02082		57.3751	0.0023	52.8964	0.01069	24.7702	0.01908		-6.99003	-0.000100802	-6.88525	-2.02976e-05	-4.7205	-0.00116
3.6402	0.00257	3.8193	0.00588	54.7494	0.02088		57.4588	0.0023	52.9752	0.01069	24.8075	0.01908		-6.96989	-0.000100804	-6.86491	-2.02976e-05	-4.59695	-0.00116
3.6601	0.00361	3.8392	0.00467	54.943	0.02013		57.5426	0.0023	53.0539	0.01069	24.8872	0.01909		-6.94974	-0.000100805	-6.84457	-2.02976e-05	-4.58306	-0.00116
3.68	0.00414	3.8591	0.00414	55.1366	0.02023		57.6263	0.0023	53.1326	0.01069	24.9669	0.0191		-6.9296	-0.000100807	-6.82423	-2.02976e-05	-4.56916	-0.00116
3.6998	0.0023	3.879	0.00194	55.3302	0.02051		57.71	0.0023	53.2114	0.0107	24.9696	0.0191		-6.90945	-0.000100808	-6.80389	-2.02976e-05	-4.55527	-0.00116
3.7197	0.00326	3.8989	0.00165	55.5237	0.0207		57.7937	0.0023	53.2901	0.0107	25.0465	0.01911		-6.8893	-0.00010081	-6.78355	-2.02976e-05	-4.54137	-0.00116
3.7396	0.00431	3.9188	0.00221	55.7173	0.01992		57.8774	0.0023	53.3689	0.0107	25.1262	0.01912		-6.86916	-0.000100812	-6.76321	-2.02976e-05	-4.52748	-0.00117
3.7595	0.00345	3.9387	0.0027	55.9108	0.01952		57.9611	0.0023	53.4476	0.0107	25.169	0.01913		-6.84901	-0.000100814	-6.74287	-2.02976e-05	-4.51358	-0.00117
3.7794	0.00403	3.9586	0.00365	56.1043	0.01904		58.0448	0.0023	53.5263	0.0107	25.2059	0.01913		-6.82887	-0.000100816	-6.72254	-2.02976e-05	-4.5095	-0.00117
3.7993	0.00541	3.9785	0.0032	56.2978	0.01986		58.1285	0.0023	53.6051	0.01071	25.2856	0.01915		-6.80872	-0.000100818	-6.7022	-2.02976e-05	-4.49969	-0.00117
3.8192	0.00502	3.9985	0.00652	56.4914	0.02024		58.2122	0.0023	53.6838	0.01071	25.3653	0.01916		-6.78858	-0.00010082	-6.68186	-2.02976e-05	-4.48579	-0.00117
3.8391	0.00247	4.0184	0.00411	56.6848	0.02019		58.296	0.0023	53.7625	0.01071	25.3683	0.01916		-6.76843	-0.000100822	-6.66152	-2.02976e-05	-4.4719	-0.00117
3.859	0.00351	4.0383	0.00403	56.8783	0.02079		58.3797	0.0023	53.8413	0.01071	25.445	0.01917		-6.74829	-0.000100824	-6.64118	-2.02976e-05	-4.45801	-0.00117
3.8789	0.0037	4.0583	0.00404	57.0718	0.02055		58.4634	0.0023	53.92	0.01071	25.5247	0.01918		-6.72814	-0.000100827	-6.62084	-2.02976e-05	-4.44411	-0.00117
3.8988	0.00501	4.0782	0.00395	57.2652	0.02033		58.5471	0.0023	53.9987	0.01072	25.5676	0.01918		-6.708	-0.000100829	-6.6005	-2.02976e-05	-4.43022	-0.00117
3.9187	0.0052	4.0982	0.00398	57.4587	0.021		58.6308	0.0023	54.0775	0.01072	25.6044	0.01919		-6.68785	-0.000100832	-6.58016	-2.02976e-05	-4.41632	-0.00117
3.9386	0.00461	4.1181	0.00508	57.6521	0.02122		58.7145	0.0023	54.1562	0.01072	25.6841	0.0192		-6.66771	-0.000100834	-6.55982	-2.02976e-05	-4.40243	-0.00117
3.9585	0.00456	4.1381	0.00588	57.8455	0.02141		58.7982	0.0023	54.2349	0.01072	25.7638	0.01921		-6.64756	-0.000100837	-6.53948	-2.02976e-05	-4.38853	-0.00117
3.9785	0.00438	4.158	0.00776	58.039	0.02186		58.882	0.0023	54.3137	0.01072	25.7668	0.01921		-6.62742	-0.00010084	-6.51914	-2.02976e-05	-4.37464	-0.00117
3.9984	0.00321	4.178	0.00769	58.2324	0.02077		58.9657	0.0023	54.3924	0.01073	25.8434	0.01922		-6.60727	-0.000100843	-6.4988	-2.02976e-05	-4.36074	-0.00117
4.0183	0.00316	4.1979	0.00773	58.4258	0.01924		59.0494	0.0023	54.4712	0.01073	25.9231	0.01923		-6.58713	-0.000100846	-6.47846	-2.02976e-05	-4.34685	-0.00117
4.0383	0.0038	4.2179	0.00711	58.6192	0.01993		59.1331	0.0023	54.5499	0.01073	25.9659	0.01923		-6.56698	-0.000100849	-6.45812	-2.02976e-05	-4.33295	-0.00117
4.0582	0.00368	4.2379	0.00687	58.8125	0.02015		59.2168	0.0023	54.6286	0.01073	26.0028	0.01924		-6.54684	-0.000100852	-6.43779	-2.02976e-05	-4.31906	-0.00117
4.0782	0.00272	4.2578	0.00764	59.0059	0.02051		59.3005	0.0023	54.7073	0.01073	26.0825	0.01924		-6.52669	-0.000100856	-6.41745	-2.02976e-05	-4.30516	-0.00117
4.0981	0.00352	4.2778	0.00885	59.1993	0.02057		59.3842	0.0023	54.7861	0.01074	26.1622	0.01925		-6.50655	-0.000100859	-6.39711	-2.02976e-05	-4.2986	-0.00117
4.1181	0.00377	4.2978	0.00776	59.3926	0.02001		59.4679	0.0023	54.8648	0.01074	26.165	0.01925		-6.4864	-0.000100863	-6.37677	-2.02976e-05	-4.29127	-0.00117
4.138	0.00433	4.3178	0.00677	59.586	0.02135		59.5516	0.0023	54.9436	0.01074	26.2419	0.01926		-6.46625	-0.000100867	-6.35643	-2.02976e-05	-4.27738	-0.00117
4.158	0.00517	4.3378	0.00478	59.7794	0.0217		59.6354	0.0023	55.0223	0.01074	26.3216	0.01927		-6.44611	-0.000100871	-6.33609	-2.02976e-05	-4.26348	-0.00117
4.1779	0.00429	4.3577	0.00395	59.9727	0.02181		59.7191	0.0023	55.101	0.01074	26.364	0.01928		-6.42596	-0.000100875	-6.31575	-2.02976e-05	-4.24959	-0.00117
4.1979	0.00519	4.3777	0.00352	60.166	0.02157		59.8028	0.0023	55.1798	0.01075	26.4013	0.01928		-6.40582	-0.000100879	-6.29541	-2.02976e-05	-4.23569	-0.00117
4.2179	0.0054	4.3977	0.00369	60.3593	0.02143		59.8865	0.0023	55.2585	0.01075	26.481	0.01929		-6.38567	-0.000100883	-6.27507	-2.02976e-05	-4.2218	-0.00118
4.2378	0.00459	4.4177	0.00473	60.5527	0.021		59.9702	0.0023	55.3372	0.01075	26.5607	0.0193		-6.36553	-0.000100888	-6.25473	-2.02976e-05	-4.2079	-0.00118
4.2578	0.00425	4.4377	0.00726	60.746	0.0208		60.0539	0.0023	55.416	0.01075	26.5629	0.0193		-6.34538	-0.000100893	-6.23439	-2.02976e-05	-4.19401	-0.00118
4.2778	0.00236	4.4577	0.00595	60.9393	0.02129		60.1376	0.0023	55.4947	0.01075	26.6404	0.01931		-6.32524	-0.000100898	-6.21405	-2.02976e-05	-4.18011	-0.00118
4.2978	0.00323	4.4777	0.00484	61.1326	0.02221		60.2213	0.0023	55.5734	0.01076	26.72	0.01932		-6.30509	-0.000100903	-6.19371	-2.02976e-05	-4.16622	-0.00118
4.3178	0.00305	4.4978	0.00433	61.3259	0.02196		60.3051	0.0023	55.6522	0.01076	26.7618	0.01932		-6.28495	-0.000100908	-6.17338	-2.02976e-05	-4.15232	-0.00118
4.3377	0.00425	4.5178	0.00434	61.5192	0.02022		60.3888	0.0023	55.7309	0.01076	26.7997	0.01933		-6.2648	-0.000100913	-6.15304	-2.02976e-05	-4.13843	-0.00118
4.3577	0.00492	4.5378	0.00641	61.7125	0.02052		60.4725	0.0023	55.8096	0.01076	26.8794	0.01934		-6.24466	-0.000100919	-6.1327	-2.02976e-05	-4.12454	-0.00118
4.3777	0.00419	4.5578	0.00814	61.9058	0.02058		60.5562	0.0023	55.8884	0.01076	26.9591	0.01935		-6.22451	-0.000100925	-6.11236	-2.02976e-05	-4.11064	-0.00118
4.3977	0.0036	4.5778	0.00734	62.0991	0.02013		60.6399	0.0023	55.9671	0.01076	26.9606	0.01935		-6.20437	-0.000100931	-6.09202	-2.02976e-05	-4.09675	-0.00118
4.4177	0.000605	4.5979	0.00518	62.2924	0.02055		60.7236	0.0023	56.0459	0.01077	27.0388	0.01936		-6.18422	-0.000100937	-6.07168	-2.02976e-05	-4.0878	-0.00118
4.4377	0.00171	4.6179	0.00256	62.4857	0.02114		60.8073	0.0023	56.1246	0.01077	27.1185	0.01937		-6.16408	-0.000100944	-6.05134	-2.02976e-05	-4.08285	-0.00118
4.4577	0.00316	4.6379	0.00176	62.679	0.02048		60.891	0.0023	56.2033	0.01077	27.1594	0.01937		-6.14393	-0.000100951	-6.031	-2.02976e-05	-4.06896	-0.00118
4.4778	0.00329	4.658	0.0062	62.8723	0.02014		60.9747	0.0023	56.2821	0.01077	27.1982	0.01937		-6.12379	-0.000100958	-6.01066	-2.02976e-05	-4.05506	-0.00118
4.4978	0.00358	4.678	0.00659	63.0656	0.02011		61.0585	0.0023	56.3608	0.01077	27.2779	0.01938		-6.10364	-0.000100965	-5.99032	-2.02976e-05	-4.04117	-0.00118
4.5178	0.00697	4.698	0.0028	63.2589	0.02033		61.1422	0.0023	56.4395	0.01078	27.3576	0.01939		-6.08349	-0.000100973	-5.96998	-2.02976e-05	-4.02727	-0.00118
4.5378	0.0083	4.7181	0.0023	63.4522	0.02029		61.2259	0.0023	56.5183	0.01078	27.3581	0.01939		-6.06335	-0.00010098	-5.94964	-2.02976e-05	-4.01338	-0.00118
4.5578	0.00667	4.7381	0.00403	63.6455	0.02005		61.3096	0.0023	56.597	0.01078	27.4372	0.0194		-6.0432	-0.000100989	-5.9293	-2.02976e-05	-3.99948	-0.00119
4.5779	0.00373	4.7582	0.00413	63.8388	0.02053		61.3933	0.0023	56.6757	0.01078	27.5169	0.01941		-6.02306	-0.000100997	-5.90897	-2.02976e-05	-3.98559	-0.00119
4.5979	0.00349	4.7782	0.006	64.0321	0.02074		61.477	0.0023	56.7545	0.01078	27.5568	0.01941		-6.00291	-0.000101006	-5.88863	-2.02976e-05	-3.97169	-0.00119
4.6179	0.00532	4.7983	0.00467	64.2254	0.02131		61.5607	0.0023	56.8332	0.01078	27.5966	0.01942		-5.98277	-0.000101015	-5.86829	-2.02976e-05	-3.9578	-0.00119
4.638	0.00536	4.8183	0.00212	64.4187	0.02113		61.6444	0.0023	56.9119	0.01079	27.6763	0.01943		-5.96262	-0.000101024	-5.84795	-2.02976e-05	-3.94391	-0.00119
4.658	0.00449	4.8384	0.00228	64.612	0.02047		61.7281	0.0023	56.9907	0.01079	27.7554	0.01943		-5.94248	-0.000101034	-5.82761	-2.02977e-05	-3.93001	-0.00119
4.678	0.00382	4.8585	0.00259	64.8053	0.0203		61.8119	0.0023	57.0694	0.01079	27.756	0.01943		-5.92233	-0.000101044	-5.80727	-2.02977e-05	-3.91612	-0.00119
4.6981	0.00513	4.8785	0.00664	64.9986	0.02083		61.8956	0.0023	57.1482	0.01079	27.8357	0.01944		-5.90219	-0.000101055	-5.78693	-2.02977e-05	-3.90222	-0.00119
4.7181	0.00449	4.8986	0.00594	65.1919	0.02107		61.9793	0.0023	57.2269	0.01079	27.9154	0.01945		-5.88204	-0.000101066	-5.76659	-2.02977e-05	-3.88833	-0.00119
4.7382	0.00401	4.9187	0.00515	65.3852	0.02141		62.063	0.0023	57.3056	0.0108	27.954	0.01946		-5.8619	-0.000101077	-5.74625	-2.02977e-05	-3.8771	-0.00119
4.7582	0.00128	4.9388	0.00748	65.5785	0.02055		62.1467	0.0023	57.3843	0.0108	27.9951	0.01946		-5.84175	-0.000101089	-5.72591	-2.02977e-05	-3.87443	-0.00119
4.7783	0.00227	4.9588	0.00674	65.7719	0.02061		62.2304	0.0023	57.4631	0.0108	28.0748	0.01947		-5.82161	-0.000101101	-5.70557	-2.02977e-05	-3.86054	-0.00119
4.7983	0.00179	4.9789	0.00592	65.9652	0.02093		62.3141	0.0023	57.5418	0.0108	28.1524	0.01948		-5.80146	-0.000101114	-5.68523	-2.02977e-05	-3.84664	-0.00119
4.8184	0.00488	4.999	0.00794	66.1585	0.02041		62.3978	0.0023	57.6206	0.0108	28.1545	0.01948		-5.78132	-0.000101127	-5.66489	-2.02977e-05	-3.83275	-0.00119
4.8385	0.00698	5.0191	0.00742	66.3518	0.02083		62.4815	0.0023	57.6993	0.0108	28.2342	0.01948		-5.76117	-0.00010114	-5.64456	-2.02977e-05	-3.81885	-0.0012
4.8585	0.00399	5.0392	0.00687	66.5452	0.02092		62.5653	0.0023	57.778	0.01081	28.3138	0.01949		-5.74103	-0.000101154	-5.62422	-2.02977e-05	-3.80496	-0.0012
4.8786	0.00246	5.0593	0.00709	66.7385	0.02141		62.649	0.0023	57.8568	0.01081	28.3509	0.0195		-5.72088	-0.000101169	-5.60388	-2.02977e-05	-3.79106	-0.0012
4.8987	0.00308	5.0793	0.00559	66.9319	0.02139		62.7327	0.0023	57.9355	0.01081	28.3935	0.0195		-5.70074	-0.000101184	-5.58354	-2.02977e-05	-3.77717	-0.0012
4.9188	0.0027	5.0994	0.00585	67.1252	0.02186		62.8164	0.0023	58.0142	0.01081	28.5493	0.01952		-5.68059	-0.0001012	-5.5632	-2.02977e-05	-3.76328	-0.0012
4.9388	0.00328	5.1195	0.0055	67.3186	0.02225		62.9001	0.0023	58.093	0.01081	28.7476	0.01954		-5.66044	-0.000101216	-5.54286	-2.02977e-05	-3.74938	-0.0012
4.9589	0.00478	5.1396	0.00683	67.5119	0.02186		62.9838	0.0023	58.1717	0.01081	28.9458	0.01956		-5.6403	-0.000101233	-5.52252	-2.02977e-05	-3.73549	-0.0012
4.979	0.000993	5.1597	0.00517	67.7053	0.02163		63.0675	0.0023	58.2504	0.01082	29.1441	0.01957		-5.62015	-0.000101251	-5.50218	-2.02977e-05	-3.72159	-0.0012
4.9991	0.000724	5.1798	0.00575	67.8987	0.02176		63.1512	0.0023	58.3292	0.01082	29.3422	0.01959		-5.60001	-0.000101269	-5.48184	-2.02978e-05	-3.7077	-0.0012
5.0192	0.00175	5.1999	0.00472	68.0921	0.02117		63.2349	0.0023	58.4079	0.01082	29.5403	0.01961		-5.57986	-0.000101288	-5.4615	-2.02978e-05	-3.6938	-0.0012
5.0393	0.000536	5.22	0.00467	68.2855	0.02132		63.3187	0.0023	58.4866	0.01082	29.7384	0.01963		-5.55972	-0.000101307	-5.44116	-2.02978e-05	-3.67991	-0.00121
5.0593	0.00182	5.2402	0.00518	68.4789	0.02089		63.4024	0.0023	58.5654	0.01082	29.9364	0.01965		-5.53957	-0.000101328	-5.42082	-2.02978e-05	-3.6665	-0.00121
5.0794	0.00134	5.2603	0.00383	68.6723	0.02043		63.4861	0.0023	58.6441	0.01082	30.1343	0.01967		-5.51943	-0.000101349	-5.40048	-2.02978e-05	-3.66601	-0.00121
5.0995	0.00289	5.2804	0.00187	68.8657	0.02066		63.5698	0.0023	58.7229	0.01083	30.3322	0.01968		-5.49928	-0.000101371	-5.38015	-2.02978e-05	-3.65212	-0.00121
5.1196	0.00428	5.3005	0.00413	69.0592	0.02084		63.6535	0.0023	58.8016	0.01083	30.53	0.0197		-5.47914	-0.000101393	-5.35981	-2.02978e-05	-3.63822	-0.00121
5.1397	0.00398	5.3206	0.00467	69.2526	0.02077		63.7372	0.0023	58.8803	0.01083	30.7278	0.01972		-5.45899	-0.000101417	-5.33947	-2.02978e-05	-3.62433	-0.00121
5.1598	0.00459	5.3407	0.00521	69.4461	0.02074		63.8209	0.0023	58.9591	0.01083	30.9256	0.01973		-5.43885	-0.000101441	-5.31913	-2.02979e-05	-3.61044	-0.00121
5.1799	0.00392	5.3609	0.00832	69.6396	0.01976		63.9046	0.0023	59.0378	0.01083	31.1232	0.01975		-5.4187	-0.000101466	-5.29879	-2.02979e-05	-3.59654	-0.00121
5.2	0.00352	5.381	0.00839	69.833	0.0204		63.9884	0.0023	59.1165	0.01083	31.3209	0.01977		-5.39856	-0.000101493	-5.27845	-2.02979e-05	-3.58265	-0.00121
5.2202	0.00404	5.4011	0.00472	70.0265	0.02061		64.0721	0.0023	59.1953	0.01083	31.5185	0.01978		-5.37841	-0.00010152	-5.25811	-2.02979e-05	-3.56875	-0.00122
5.2403	0.00443	5.4212	0.00619	70.22	0.02047		64.1558	0.0023	59.274	0.01084	31.716	0.0198		-5.35827	-0.000101548	-5.23777	-2.02979e-05	-3.55486	-0.00122
5.2604	0.0042	5.4414	0.00946	70.4135	0.02068		64.2395	0.0023	59.3527	0.01084	31.9135	0.01981		-5.33812	-0.000101577	-5.21743	-2.0298e-05	-3.54096	-0.00122
5.2805	0.00272	5.4615	0.00763	70.6071	0.021		64.3232	0.0023	59.4315	0.01084	32.1109	0.01983		-5.31798	-0.000101608	-5.19709	-2.0298e-05	-3.52707	-0.00122
5.3006	0.005	5.4816	0.00667	70.8006	0.02124		64.4069	0.0023	59.5102	0.01084	32.3083	0.01984		-5.29783	-0.000101639	-5.17675	-2.0298e-05	-3.51317	-0.00122
5.3207	0.0041	5.5018	0.00672	70.9942	0.02182		64.4906	0.0023	59.5889	0.01084	32.5056	0.01986		-5.27769	-0.000101672	-5.15641	-2.0298e-05	-3.49928	-0.00122
5.3409	0.00241	5.5219	0.00303	71.1877	0.02057		64.5743	0.0023	59.6677	0.01084	32.7029	0.01987		-5.25754	-0.000101705	-5.13607	-2.02981e-05	-3.48538	-0.00122
5.361	0.00254	5.542	0.00348	71.3813	0.02012		64.6581	0.0023	59.7464	0.01085	32.9001	0.01988		-5.23739	-0.000101741	-5.11574	-2.02981e-05	-3.47149	-0.00123
5.3811	0.00284	5.5622	0.00431	71.5749	0.02057		64.7418	0.0023	59.8252	0.01085	33.0973	0.0199		-5.21725	-0.000101777	-5.0954	-2.02981e-05	-3.45759	-0.00123
5.4012	0.00358	5.5823	0.00448	71.7685	0.02113		64.8255	0.0023	59.9039	0.01085	33.2944	0.01991		-5.1971	-0.000101815	-5.07506	-2.02982e-05	-3.456	-0.00123
5.4214	0.00146	5.6024	0.00784	71.9622	0.02122		64.9092	0.0023	59.9826	0.01085	33.4915	0.01993		-5.17696	-0.000101854	-5.05472	-2.02982e-05	-3.4437	-0.00123
5.4415	0.00135	5.6226	0.00691	72.1558	0.02165		64.9929	0.0023	60.0613	0.01085	33.6885	0.01994		-5.15681	-0.000101895	-5.03438	-2.02983e-05	-3.42981	-0.00123
5.4616	0.00281	5.6427	0.00584	72.3495	0.02107		65.0766	0.0023	60.1401	0.01085	33.8855	0.01995		-5.13667	-0.000101937	-5.01404	-2.02983e-05	-3.41591	-0.00123
5.4818	0.0042	5.6629	0.00632	72.5431	0.02093		65.1603	0.0023	60.2188	0.01085	34.0824	0.01997		-5.11652	-0.00010198	-4.9937	-2.02984e-05	-3.40202	-0.00123
5.5019	0.00184	5.683	0.006	72.7368	0.02043		65.244	0.0023	60.2976	0.01086	34.2793	0.01998		-5.09638	-0.000102026	-4.97336	-2.02984e-05	-3.38812	-0.00124
5.522	0.00218	5.7032	0.00447	72.9305	0.0202		65.3277	0.0023	60.3763	0.01086	34.4761	0.01999		-5.07623	-0.000102073	-4.95302	-2.02985e-05	-3.37423	-0.00124
5.5422	0.00401	5.7233	0.00427	73.1243	0.02025		65.4115	0.0023	60.455	0.01086	34.6729	0.02		-5.05609	-0.000102121	-4.93268	-2.02985e-05	-3.36033	-0.00124
5.5623	0.00275	5.7435	0.00494	73.318	0.02076		65.4952	0.0023	60.5338	0.01086	34.8697	0.02001		-5.03594	-0.000102172	-4.91234	-2.02986e-05	-3.34644	-0.00124
5.5824	0.00289	5.7636	0.00385	73.5118	0.02124		65.5789	0.0023	60.6125	0.01086	35.0664	0.02003		-5.0158	-0.000102225	-4.892	-2.02986e-05	-3.33254	-0.00124
5.6026	0.00363	5.7838	0.00438	73.7055	0.02114		65.6626	0.0023	60.6912	0.01086	35.263	0.02004		-4.99565	-0.000102279	-4.87166	-2.02987e-05	-3.31865	-0.00125
5.6227	0.0054	5.8039	0.00633	73.8993	0.02067		65.7463	0.0023	60.77	0.01086	35.4596	0.02005		-4.97551	-0.000102335	-4.85133	-2.02988e-05	-3.30475	-0.00125
5.6429	0.00515	5.8241	0.00508	74.0931	0.02048		65.83	0.0023	60.8487	0.01087	35.6562	0.02006		-4.95536	-0.000102394	-4.83099	-2.02989e-05	-3.29086	-0.00125
5.663	0.00416	5.8443	0.00526	74.287	0.02023		65.9137	0.0023	60.9274	0.01087	35.8527	0.02007		-4.93522	-0.000102455	-4.81065	-2.0299e-05	-3.27696	-0.00125
5.6832	0.00393	5.8644	0.00653	74.4808	0.0222		65.9974	0.0023	61.0062	0.01087	36.0492	0.02008		-4.91507	-0.000102518	-4.79031	-2.02991e-05	-3.26307	-0.00126
5.7033	0.00325	5.8846	0.00854	74.6747	0.02175		66.0811	0.0023	61.0849	0.01087	36.2456	0.02009		-4.89493	-0.000102583	-4.76997	-2.02992e-05	-3.24918	-0.00126
5.7235	0.00287	5.9047	0.00845	74.8686	0.02061		66.1649	0.0023	61.1636	0.01087	36.442	0.0201		-4.87478	-0.000102651	-4.74963	-2.02993e-05	-3.2456	-0.00126
5.7436	0.00222	5.9249	0.01037	75.0625	0.02098		66.2486	0.0023	61.2424	0.01087	36.6384	0.02012		-4.85463	-0.000102721	-4.72929	-2.02994e-05	-3.23528	-0.00126
5.7638	0.00304	5.945	0.0107	75.2564	0.02147		66.3323	0.0023	61.3211	0.01087	36.8347	0.02013		-4.83449	-0.000102794	-4.70895	-2.02995e-05	-3.22139	-0.00126
5.7839	0.0055	5.9652	0.00976	75.4504	0.02129		66.416	0.0023	61.3999	0.01088	37.0309	0.02014		-4.81434	-0.000102869	-4.68861	-2.02996e-05	-3.20749	-0.00127
5.8041	0.00527	5.9854	0.00857	75.6444	0.02099		66.4997	0.0023	61.4786	0.01088	37.2271	0.02015		-4.7942	-0.000102948	-4.66827	-2.02998e-05	-3.1936	-0.00127
5.8243	0.00486	6.0055	0.00818	75.8384	0.02032		66.5834	0.0023	61.5573	0.01088	37.4233	0.02016		-4.77405	-0.000103029	-4.64793	-2.02999e-05	-3.1797	-0.00127
5.8444	0.00636	6.0257	0.00867	76.0324	0.02108		66.6671	0.0023	61.6361	0.01088	37.6194	0.02017		-4.75391	-0.000103113	-4.62759	-2.03001e-05	-3.16581	-0.00128
5.8646	0.00468	6.0459	0.00543	76.2264	0.02093		66.7508	0.0023	61.7148	0.01088	37.8155	0.02018		-4.73376	-0.000103201	-4.60725	-2.03002e-05	-3.15191	-0.00128
5.8847	0.00521	6.066	0.00121	76.4205	0.02139		66.8346	0.0023	61.7935	0.01088	38.0116	0.02018		-4.71362	-0.000103291	-4.58691	-2.03004e-05	-3.13802	-0.00128
5.9049	0.00404	6.0862	0.00393	76.6146	0.02101		66.9183	0.0023	61.8723	0.01088	38.2076	0.02019		-4.69347	-0.000103385	-4.56658	-2.03006e-05	-3.12412	-0.00129
5.925	0.00327	6.1064	0.00516	76.8087	0.02041		67.002	0.0023	61.951	0.01089	38.4035	0.0202		-4.67333	-0.000103483	-4.54624	-2.03008e-05	-3.11023	-0.00129
5.9452	0.00302	6.1265	0.00392	77.0028	0.02061		67.0857	0.0023	62.0297	0.01089	38.5995	0.02021		-4.65318	-0.000103584	-4.5259	-2.0301e-05	-3.09634	-0.00129
5.9654	0.00169	6.1467	0.00711	77.197	0.02045		67.1694	0.0023	62.1085	0.01089	38.7953	0.02022		-4.63304	-0.000103689	-4.50556	-2.03013e-05	-3.08244	-0.0013
5.9855	0.000815	6.1669	0.00869	77.3912	0.02024		67.2531	0.0023	62.1872	0.01089	38.9912	0.02023		-4.61289	-0.000103798	-4.48522	-2.03015e-05	-3.06855	-0.0013
6.0057	0.00273	6.187	0.00655	77.5854	0.02135		67.3368	0.0023	62.2659	0.01089	39.187	0.02024		-4.59275	-0.000103911	-4.46488	-2.03018e-05	-3.05465	-0.0013
6.0259	0.00462	6.2072	0.0036	77.7797	0.02162		67.4205	0.0023	62.3447	0.01089	39.3827	0.02025		-4.5726	-0.000104028	-4.44454	-2.03021e-05	-3.04076	-0.00131
6.046	0.00593	6.2274	0.00144	77.9739	0.02155		67.5042	0.0023	62.4234	0.01089	39.5785	0.02025		-4.55246	-0.000104149	-4.4242	-2.03024e-05	-3.0353	-0.00131
6.0662	0.00467	6.2475	0.00271	78.1682	0.02117		67.588	0.0023	62.5022	0.0109	39.7742	0.02026		-4.53231	-0.000104275	-4.40386	-2.03027e-05	-3.02686	-0.00131
6.0864	0.00232	6.2677	0.00489	78.3625	0.02139		67.6717	0.0023	62.5809	0.0109	39.9698	0.02027		-4.51217	-0.000104406	-4.38352	-2.03031e-05	-3.01297	-0.00132
6.1065	0.00305	6.2879	0.00715	78.5569	0.02138		67.7554	0.0023	62.6596	0.0109	40.1654	0.02028		-4.49202	-0.000104541	-4.36318	-2.03035e-05	-2.99907	-0.00132
6.1267	0.00495	6.308	0.00768	78.7512	0.02009		67.8391	0.0023	62.7384	0.0109	40.361	0.02029		-4.47188	-0.000104682	-4.34284	-2.03039e-05	-2.98518	-0.00132
6.1469	0.00609	6.3282	0.00503	78.9456	0.01884		67.9228	0.0023	62.8171	0.0109	40.5565	0.02029		-4.45173	-0.000104828	-4.3225	-2.03043e-05	-2.97128	-0.00133
6.167	0.00528	6.3484	0.00635	79.14	0.0197		68.0065	0.0023	62.8958	0.0109	40.752	0.0203		-4.43158	-0.000104979	-4.30217	-2.03047e-05	-2.9618	-0.00133
6.1872	0.00287	6.3685	0.0072	79.3345	0.02061		68.0902	0.0023	62.9746	0.0109	40.9475	0.02031		-4.41144	-0.000105136	-4.28183	-2.03052e-05	-2.95739	-0.00133
6.2074	0.000847	6.3887	0.00457	79.529	0.02059		68.174	0.0023	63.0533	0.0109	41.1429	0.02032		-4.39129	-0.000105298	-4.26149	-2.03058e-05	-2.94349	-0.00134
6.2275	0.00222	6.4089	0.00292	79.7235	0.02016		68.2577	0.0023	63.132	0.01091	41.3383	0.02032		-4.37115	-0.000105467	-4.24115	-2.03063e-05	-2.9296	-0.00134
6.2477	0.00504	6.429	0.003	79.918	0.02039		68.3414	0.0023	63.2108	0.01091	41.5336	0.02033		-4.351	-0.000105642	-4.22081	-2.03069e-05	-2.9223	-0.00135
6.2679	0.00625	6.4492	0.00319	80.1126	0.02031		68.4251	0.0023	63.2895	0.01091	41.7289	0.02034		-4.33086	-0.000105823	-4.20047	-2.03076e-05	-2.91571	-0.00135
6.288	0.0051	6.4694	0.00399	80.3072	0.02067		68.5088	0.0023	63.3682	0.01091	41.9242	0.02035		-4.31071	-0.000106012	-4.18013	-2.03082e-05	-2.90181	-0.00135
6.3082	0.00486	6.4895	0.0069	80.5018	0.02105		68.5925	0.0023	63.447	0.01091	42.1194	0.02035		-4.29057	-0.000106207	-4.15979	-2.0309e-05	-2.88792	-0.00136
6.3284	0.0068	6.5097	0.00648	80.6965	0.02107		68.6762	0.0023	63.5257	0.01091	42.3146	0.02036		-4.27042	-0.000106409	-4.13945	-2.03097e-05	-2.8827	-0.00136
6.3485	0.00518	6.5299	0.00628	80.8912	0.0208		68.7599	0.0023	63.6044	0.01091	42.5098	0.02037		-4.25028	-0.000106619	-4.11911	-2.03106e-05	-2.87402	-0.00136
6.3687	0.00302	6.55	0.00627	81.0859	0.02092		68.8436	0.0023	63.6832	0.01091	42.705	0.02037		-4.23013	-0.000106837	-4.09877	-2.03115e-05	-2.86013	-0.00137
6.3889	0.00124	6.5702	0.00841	81.2807	0.02035		68.9274	0.0023	63.7619	0.01092	42.9001	0.02038		-4.20999	-0.000107063	-4.07843	-2.03124e-05	-2.84623	-0.00138
6.409	0.00317	6.5904	0.00838	81.4755	0.02029		69.0111	0.0023	63.8406	0.01092	43.0951	0.02038		-4.18984	-0.000107297	-4.05809	-2.03134e-05	-2.8432	-0.00138
6.4292	0.00438	6.6105	0.00778	81.6703	0.02035		69.0948	0.0023	63.9194	0.01092	43.2902	0.02039		-4.1697	-0.00010754	-4.03776	-2.03145e-05	-2.83234	-0.00138
6.4494	0.00519	6.6307	0.00567	81.8651	0.0205		69.1785	0.0023	63.9981	0.01092	43.4852	0.0204		-4.14955	-0.000107792	-4.01742	-2.03157e-05	-2.81844	-0.00139
6.4695	0.00533	6.6509	0.00524	82.06	0.02025		69.2622	0.0023	64.0769	0.01092	43.6801	0.0204		-4.12941	-0.000108053	-3.99708	-2.03169e-05	-2.80455	-0.0014
6.4897	0.00364	6.671	0.0052	82.2549	0.02041		69.3459	0.0023	64.1556	0.01092	43.8751	0.02041		-4.10926	-0.000108324	-3.97674	-2.03182e-05	-2.8037	-0.0014
6.5099	0.00388	6.6912	0.00607	82.4499	0.02092		69.4296	0.0023	64.2343	0.01092	44.07	0.02041		-4.08912	-0.000108606	-3.9564	-2.03197e-05	-2.79065	-0.0014
6.53	0.00423	6.7113	0.00863	82.6449	0.02103		69.5133	0.0023	64.3131	0.01092	44.2649	0.02042		-4.06897	-0.000108897	-3.93606	-2.03212e-05	-2.77676	-0.00141
6.5502	0.00485	6.7315	0.00798	82.8399	0.01958		69.597	0.0023	64.3918	0.01093	44.4597	0.02043		-4.04883	-0.0001092	-3.91572	-2.03228e-05	-2.7643	-0.00142
6.5704	0.00503	6.7517	0.00631	83.035	0.01989		69.6808	0.0023	64.4705	0.01093	44.6545	0.02043		-4.02868	-0.000109513	-3.89538	-2.03245e-05	-2.76286	-0.00142
6.5905	0.00688	6.7718	0.00571	83.2301	0.02045		69.7645	0.0023	64.5493	0.01093	44.8493	0.02044		-4.00853	-0.000109839	-3.87504	-2.03264e-05	-2.74897	-0.00142
6.6107	0.00565	6.792	0.00505	83.4252	0.02098		69.8482	0.0023	64.628	0.01093	45.0441	0.02044		-3.98839	-0.000110176	-3.8547	-2.03283e-05	-2.73508	-0.00143
6.6309	0.0046	6.8121	0.0072	83.6204	0.0218		69.9319	0.0023	64.7067	0.01093	45.2388	0.02045		-3.96824	-0.000110526	-3.83436	-2.03304e-05	-2.7248	-0.00144
6.651	0.00618	6.8323	0.00842	83.8156	0.02128		70.0156	0.0023	64.7855	0.01093	45.4335	0.02045		-3.9481	-0.000110889	-3.81402	-2.03327e-05	-2.72118	-0.00144
6.6712	0.0072	6.8524	0.00922	84.0108	0.02092		70.0993	0.0023	64.8642	0.01093	45.6281	0.02046		-3.92795	-0.000111266	-3.79368	-2.03351e-05	-2.70729	-0.00145
6.6913	0.00677	6.8726	0.00948	84.2061	0.02103		70.183	0.0023	64.9429	0.01093	45.8228	0.02046		-3.90781	-0.000111656	-3.77335	-2.03377e-05	-2.69339	-0.00146
6.7115	0.00604	6.8927	0.00883	84.4014	0.02112		70.2667	0.0023	65.0217	0.01094	46.0174	0.02047		-3.88766	-0.000112061	-3.75301	-2.03404e-05	-2.6853	-0.00146
6.7317	0.00311	6.9129	0.007	84.5968	0.0208		70.3504	0.0023	65.1004	0.01094	46.212	0.02047		-3.86752	-0.000112481	-3.73267	-2.03434e-05	-2.6795	-0.00146
6.7518	0.00425	6.933	0.00717	84.7921	0.02092		70.4342	0.0023	65.1792	0.01094	46.4065	0.02048		-3.84737	-0.000112917	-3.71233	-2.03465e-05	-2.6656	-0.00147
6.772	0.00528	6.9532	0.00646				70.5179	0.0023	65.2579	0.01094	46.601	0.02048		-3.82723	-0.000113369	-3.69199	-2.03499e-05	-2.65171	-0.00148
6.7921	0.00481	6.9733	0.00534				70.6016	0.0023	65.3366	0.01094	46.7955	0.02049		-3.80708	-0.000113838	-3.67165	-2.03534e-05	-2.6458	-0.00149
6.8123	0.00517	6.9935	0.00418				70.6853	0.0023	65.4154	0.01094	46.99	0.02049		-3.78694	-0.000114324	-3.65131	-2.03573e-05	-2.63781	-0.00149
6.8324	0.00442	7.0136	0.00498				70.769	0.0023	65.4941	0.01094	47.1844	0.0205		-3.76679	-0.000114828	-3.63097	-2.03614e-05	-2.62392	-0.0015
6.8526	0.00568	7.0337	0.00227				70.8527	0.0023	65.5728	0.01094	47.3788	0.0205		-3.74665	-0.000115351	-3.61063	-2.03657e-05	-2.61002	-0.00151
6.8727	0.00642	7.0539	0.0025				70.9364	0.0023	65.6516	0.01094	47.5732	0.02051		-3.7265	-0.000115893	-3.59029	-2.03704e-05	-2.6063	-0.00151
6.8929	0.00617	7.074	0.00267				71.0201	0.0023	65.7303	0.01095	47.7675	0.02051		-3.70636	-0.000116456	-3.56995	-2.03754e-05	-2.59613	-0.00152
6.913	0.00303	7.1616	0.00614				71.1039	0.0023	65.809	0.01095	47.9619	0.02051		-3.68621	-0.000117039	-3.54961	-2.03807e-05	-2.58224	-0.00153
6.9332	0.00118	7.2013	0.00585				71.1876	0.0023	65.8878	0.01095	48.1562	0.02052		-3.66607	-0.000117645	-3.52927	-2.03864e-05	-2.56834	-0.00154
6.9533	0.00182	7.241	0.00926				71.2713	0.0023	65.9665	0.01095	48.3504	0.02052		-3.64592	-0.000118272	-3.50894	-2.03925e-05	-2.5669	-0.00154
6.9735	0.00142	7.2807	0.01042				71.355	0.0023	66.0452	0.01095	48.5447	0.02053		-3.62577	-0.000118923	-3.4886	-2.0399e-05	-2.55445	-0.00155
6.9936	0.00141	7.3204	0.0068				71.4387	0.0023	66.124	0.01095	48.7389	0.02053		-3.60563	-0.000119598	-3.46826	-2.0406e-05	-2.54055	-0.00157
7.0137	0.00273	7.36	0.00591				71.5224	0.0023	66.2027	0.01095	48.9331	0.02054		-3.58548	-0.000120299	-3.44792	-2.04134e-05	-2.5274	-0.00158
7.0339	0.00409	7.3997	0.00667				71.6061	0.0023	66.2815	0.01095	49.1273	0.02054		-3.56534	-0.000121025	-3.42758	-2.04214e-05	-2.52666	-0.00158
7.054	0.00578	7.4394	0.00476				71.6898	0.0023	66.3602	0.01095	49.3214	0.02054		-3.54519	-0.000121778	-3.40724	-2.04298e-05	-2.51276	-0.00159
7.0741	0.00417	7.4791	0.00315				71.7736	0.0023	66.4389	0.01096	49.5156	0.02055		-3.52505	-0.00012256	-3.3869	-2.04389e-05	-2.49887	-0.0016
7.0943	0.00165	7.5188	0.004				71.8573	0.0023	66.5177	0.01096	49.7097	0.02055		-3.5049	-0.00012337	-3.36656	-2.04486e-05	-2.4879	-0.00161
7.1144	0.00153	7.5585	0.0044				71.941	0.0023	66.5964	0.01096	49.9038	0.02055		-3.48476	-0.00012421	-3.34622	-2.0459e-05	-2.48497	-0.00162
7.1345	0.00514	7.5983	0.0059				72.0247	0.0023	66.6751	0.01096	50.0978	0.02056		-3.46461	-0.000125082	-3.32588	-2.047e-05	-2.47108	-0.00163
7.1546	0.00481	7.638	0.00692				72.1084	0.0023	66.7539	0.01096	50.2919	0.02056		-3.44447	-0.000125986	-3.30554	-2.04819e-05	-2.45718	-0.00164
7.1748	0.00213	7.6777	0.00601				72.1921	0.0023	66.8326	0.01096	50.4859	0.02056		-3.42432	-0.000126924	-3.2852	-2.04945e-05	-2.4485	-0.00165
7.1949	0.00116	7.7174	0.00646				72.2758	0.0023	66.9113	0.01096	50.6799	0.02057		-3.40418	-0.000127897	-3.26486	-2.0508e-05	-2.44329	-0.00166
7.215	0.00236	7.7571	0.00695				72.3595	0.0023	66.9901	0.01096	50.8739	0.02057		-3.38403	-0.000128905	-3.24453	-2.05224e-05	-2.42939	-0.00167
7.2351	0.00422	7.7968	0.00791				72.4432	0.0023	67.0688	0.01096	51.0678	0.02058		-3.36389	-0.000129952	-3.22419	-2.05378e-05	-2.4155	-0.00169
7.2552	0.0054	7.8366	0.0081				72.5269	0.0023	67.1475	0.01097	51.2617	0.02058		-3.34374	-0.000131037	-3.20385	-2.05543e-05	-2.409	-0.0017
7.2753	0.00823	7.8763	0.00548				72.6107	0.0023	67.2263	0.01097	51.4556	0.02058		-3.3236	-0.000132162	-3.18351	-2.05719e-05	-2.40161	-0.00171
7.2955	0.00712	7.916	0.00564				72.6944	0.0023	67.305	0.01097	51.6495	0.02058		-3.30345	-0.00013333	-3.16317	-2.05907e-05	-2.38771	-0.00172
7.3156	0.00378	7.9558	0.00674				72.7781	0.0023	67.3837	0.01097	51.8434	0.02059		-3.28331	-0.00013454	-3.14283	-2.06108e-05	-2.37382	-0.00174
7.3357	0.00364	7.9955	0.00751				72.8618	0.0023	67.4625	0.01097	52.0373	0.02059		-3.26316	-0.000135796	-3.12249	-2.06323e-05	-2.3696	-0.00174
7.3558	0.00338	8.0352	0.00621				72.9455	0.0023	67.5412	0.01097	52.2311	0.02059		-3.24302	-0.000137099	-3.10215	-2.06553e-05	-2.35992	-0.00176
7.3759	0.00344	8.075	0.00534				73.0292	0.0023	67.62	0.01097	52.4249	0.0206		-3.22287	-0.000138449	-3.08181	-2.06798e-05	-2.34603	-0.00177
7.3959	0.00503	8.1147	0.00276				73.1129	0.0023	67.6987	0.01097	52.6187	0.0206		-3.20272	-0.00013985	-3.06147	-2.0706e-05	-2.33213	-0.00179
7.416	0.00321	8.1545	0.00482				73.1967	0.0023	67.7774	0.01097	52.8125	0.0206		-3.18258	-0.000141304	-3.04113	-2.0734e-05	-2.3301	-0.0018
7.4361	0.00352	8.1942	0.00707				73.2804	0.0023	67.8561	0.01098	53.0063	0.02061		-3.16243	-0.000142811	-3.02079	-2.0764e-05	-2.31824	-0.00181
7.4562	0.00277	8.2339	0.00611				73.3641	0.0023	67.9349	0.01098	53.2	0.02061		-3.14229	-0.000144374	-3.00045	-2.07959e-05	-2.30434	-0.00183
7.4763	0.00524	8.2737	0.00456				73.4478	0.0023	68.0136	0.01098	53.3937	0.02061		-3.12214	-0.000145995	-2.98012	-2.08301e-05	-2.2907	-0.00185
7.181	0.00243	8.3135	0.00452				73.5315	0.0023	68.0924	0.01098	53.5875	0.02061		-3.102	-0.000147677	-2.95978	-2.08666e-05	-2.29045	-0.00185
7.2207	0.00217	8.3532	0.00385				73.6152	0.0023	68.1711	0.01098	53.7811	0.02062		-3.08185	-0.000149421	-2.93944	-2.09057e-05	-2.27655	-0.00187
7.2604	0.00116	8.393	0.00485				73.6989	0.0023	68.2498	0.01098	53.9748	0.02062		-3.06171	-0.00015123	-2.9191	-2.09474e-05	-2.26266	-0.0019
7.3	0.0024	8.4327	0.00626				73.7826	0.0023	68.3286	0.01098	54.1685	0.02062		-3.04156	-0.000153106	-2.89876	-2.09919e-05	-2.2513	-0.00191
7.3397	0.00256	8.4725	0.00508				73.8663	0.0023	68.4073	0.01098	54.3621	0.02062		-3.02142	-0.000155052	-2.87842	-2.10395e-05	-2.24876	-0.00192
7.3794	0.00204	8.5123	0.0048				73.9501	0.0023	68.486	0.01098	54.5558	0.02063		-3.00127	-0.00015707	-2.85808	-2.10904e-05	-2.23487	-0.00194
7.4191	0.000544	8.552	0.00677				74.0338	0.0023	68.5648	0.01098	54.7494	0.02063		-2.98113	-0.000159164	-2.83774	-2.11448e-05	-2.22098	-0.00197
7.4588	0.0015	8.5918	0.007				74.1175	0.0023	68.6435	0.01099	54.943	0.02063		-2.96098	-0.000161335	-2.8174	-2.12029e-05	-2.2118	-0.00198
7.4985	0.00154	8.6316	0.00704				74.2012	0.0023	68.7222	0.01099	55.1366	0.02063		-2.94084	-0.000163586	-2.79706	-2.1265e-05	-2.20708	-0.00199
7.5383	0.00205	8.6713	0.00683				74.2849	0.0023	68.801	0.01099	55.3302	0.02064		-2.92069	-0.000165922	-2.77672	-2.13313e-05	-2.19319	-0.00202
7.578	0.00262	8.7111	0.0063				74.3686	0.0023	68.8797	0.01099	55.5237	0.02064		-2.90055	-0.000168344	-2.75638	-2.14022e-05	-2.17929	-0.00204
7.6177	0.00286	8.7509	0.00695				74.4523	0.0023	68.9584	0.01099	55.7173	0.02064		-2.8804	-0.000170857	-2.73604	-2.1478e-05	-2.1724	-0.00205
7.6574	0.00238	8.7907	0.00652				74.536	0.0023	69.0372	0.01099	55.9108	0.02064		-2.86026	-0.000173463	-2.7157	-2.15589e-05	-2.1654	-0.00207
7.6971	0.00201	8.8305	0.00578				74.6197	0.0023	69.1159	0.01099	56.1043	0.02065		-2.84011	-0.000176165	-2.69537	-2.16454e-05	-2.1515	-0.0021
7.7368	0.000847	8.8703	0.00586				74.7035	0.0023	69.1946	0.01099	56.2978	0.02065		-2.81997	-0.000178968	-2.67503	-2.17378e-05	-2.13761	-0.00213
7.7766	0.00119	8.91	0.00633				74.7872	0.0023	69.2734	0.01099	56.4914	0.02065		-2.79982	-0.000181876	-2.65469	-2.18366e-05	-2.133	-0.00214
7.8163	0.00236	8.9498	0.00563				74.8709	0.0023	69.3521	0.01099	56.6848	0.02065		-2.77967	-0.000184891	-2.63435	-2.19422e-05	-2.12371	-0.00215
7.856	0.00343	8.9896	0.00461				74.9546	0.0023	69.4309	0.01099	56.8783	0.02066		-2.75953	-0.000188019	-2.61401	-2.2055e-05	-2.10982	-0.00219
7.8958	0.00451	9.0294	0.0059				75.0383	0.0023	69.5096	0.011	57.0718	0.02066		-2.73938	-0.000191263	-2.59367	-2.21755e-05	-2.09592	-0.00222
7.9355	0.00311	9.0692	0.00714				75.122	0.0023	69.5883	0.011	57.2652	0.02066		-2.71924	-0.000194627	-2.57333	-2.23043e-05	-2.0936	-0.00222
7.9752	0.00229	9.109	0.008				75.2057	0.0023	69.6671	0.011	57.4587	0.02066		-2.69909	-0.000198116	-2.55299	-2.24419e-05	-2.08203	-0.00225
8.015	0.00184	9.1488	0.00735				75.2894	0.0023	69.7458	0.011	57.6521	0.02066		-2.67895	-0.000201736	-2.53265	-2.25889e-05	-2.06814	-0.00228
8.0547	0.000624	9.1886	0.00543				75.3731	0.0023	69.8245	0.011	57.8455	0.02067		-2.6588	-0.000205489	-2.51231	-2.27461e-05	-2.05424	-0.00232
8.0945	0.00174	9.2284	0.0041				75.4569	0.0023	69.9033	0.011	58.039	0.02067		-2.63866	-0.000209383	-2.49197	-2.2914e-05	-2.0542	-0.00232
8.1342	0.00103	9.2683	0.00532				75.5406	0.0023	69.982	0.011	58.2324	0.02067		-2.61851	-0.000213421	-2.47163	-2.30934e-05	-2.04035	-0.00235
8.1739	0.00342	9.3081	0.00617				75.6243	0.0023	70.0607	0.011	58.4258	0.02067		-2.59837	-0.000217609	-2.45129	-2.32852e-05	-2.02645	-0.00239
8.2137	0.00502	9.3479	0.0059				75.708	0.0023	70.1395	0.011	58.6192	0.02067		-2.57822	-0.000221953	-2.43096	-2.349e-05	-2.0147	-0.00242
8.2535	0.00363	9.3877	0.00383				75.7917	0.0023	70.2182	0.011	58.8125	0.02068		-2.55808	-0.000226458	-2.41062	-2.3709e-05	-2.01256	-0.00243
8.2932	0.00312	9.4275	0.00458				75.8754	0.0023	70.2969	0.011	59.0059	0.02068		-2.53793	-0.000231131	-2.39028	-2.39429e-05	-1.99866	-0.00247
8.333	0.00205	9.4673	0.00741				75.9591	0.0023	70.3757	0.01101	59.1993	0.02068		-2.51779	-0.000235977	-2.36994	-2.41929e-05	-1.98477	-0.00251
8.3727	0.00335	9.5071	0.00678				76.0429	0.0023	70.4544	0.01101	59.3926	0.02068		-2.49764	-0.000241004	-2.3496	-2.44601e-05	-1.9753	-0.00254
8.4125	0.00338	9.547	0.00648				76.1266	0.0023	70.5332	0.01101	59.586	0.02068		-2.4775	-0.000246217	-2.32926	-2.47455e-05	-1.97087	-0.00255
8.4523	0.00383	9.5868	0.00673				76.2103	0.0023	70.6119	0.01101	59.7794	0.02068		-2.45735	-0.000251625	-2.30892	-2.50506e-05	-1.95698	-0.00259
8.492	0.0037	9.6266	0.00656				76.294	0.0023	70.6906	0.01101	59.9727	0.02069		-2.43721	-0.000257233	-2.28858	-2.53765e-05	-1.94308	-0.00264
8.5318	0.00345	9.6665	0.00732				76.3777	0.0023	70.7694	0.01101	60.166	0.02069		-2.41706	-0.00026305	-2.26824	-2.57249e-05	-1.9359	-0.00266
8.5716	0.00232	9.7063	0.0081				76.4614	0.0023	70.8481	0.01101	60.3593	0.02069		-2.39692	-0.000269083	-2.2479	-2.60971e-05	-1.92919	-0.00269
8.6113	0.000853	9.7461	0.00646				76.5451	0.0023	70.9268	0.01101	60.5527	0.02069		-2.37677	-0.00027534	-2.22756	-2.64948e-05	-1.91529	-0.00273
8.6511	0.00169	9.786	0.00547				76.6288	0.0023	71.0056	0.01101	60.746	0.02069		-2.35662	-0.00028183	-2.20722	-2.69198e-05	-1.9014	-0.00278
8.6909	0.00117	9.8258	0.00614				76.7125	0.0023	71.0843	0.01101	60.9393	0.02069		-2.33648	-0.000288561	-2.18688	-2.7374e-05	-1.8965	-0.0028
8.7307	0.00114	9.8656	0.00528				76.7963	0.0023	71.163	0.01101	61.1326	0.02069		-2.31633	-0.000295543	-2.16655	-2.78593e-05	-1.88751	-0.00283
8.7705	0.00297	9.9055	0.00549				76.88	0.0023	71.2418	0.01102	61.3259	0.0207		-2.29619	-0.000302784	-2.14621	-2.83778e-05	-1.87361	-0.00288
8.8103	0.00352	9.9453	0.00641				76.9637	0.0023	71.3205	0.01102	61.5192	0.0207		-2.27604	-0.000310294	-2.12587	-2.8932e-05	-1.85972	-0.00294
8.85	0.00334	9.9852	0.00672				77.0474	0.0023	71.3992	0.01102	61.7125	0.0207		-2.2559	-0.000318084	-2.10553	-2.95241e-05	-1.8571	-0.00295
8.8898	0.00429	10.025	0.00736				77.1311	0.0023	71.478	0.01102	61.9058	0.0207		-2.23575	-0.000326163	-2.08519	-3.01569e-05	-1.84582	-0.00299
8.9296	0.00392	10.0649	0.00812				77.2148	0.0023	71.5567	0.01102	62.0991	0.0207		-2.21561	-0.000334542	-2.06485	-3.08331e-05	-1.83193	-0.00305
8.9694	0.00164	10.1047	0.00732				77.2985	0.0023	71.6355	0.01102	62.2924	0.0207		-2.19546	-0.000343233	-2.04451	-3.15556e-05	-1.81803	-0.00311
9.0092	0.00146	10.1446	0.00665				77.3822	0.0023	71.7142	0.01102	62.4857	0.02071		-2.17532	-0.000352247	-2.02417	-3.23277e-05	-1.8177	-0.00311
9.049	0.0034	10.1844	0.00581				77.466	0.0023	71.7929	0.01102	62.679	0.02071		-2.15517	-0.000361596	-2.00383	-3.31527e-05	-1.80414	-0.00317
9.0888	0.00293	10.2243	0.00751				77.5497	0.0023	71.8717	0.01102	62.8723	0.02071		-2.13503	-0.000371292	-1.98349	-3.40343e-05	-1.79024	-0.00323
9.1286	0.00359	10.2641	0.00543				77.6334	0.0023	71.9504	0.01102	63.0656	0.02071		-2.11488	-0.000381349	-1.96315	-3.49764e-05	-1.7783	-0.00329
9.1684	0.00329	10.304	0.00422				77.7171	0.0023	72.0291	0.01102	63.2589	0.02071		-2.09474	-0.00039178	-1.94281	-3.59831e-05	-1.77635	-0.0033
9.2083	0.00253	10.3438	0.00465				77.8008	0.0023	72.1079	0.01102	63.4522	0.02071		-2.07459	-0.000402599	-1.92247	-3.70588e-05	-1.76245	-0.00337
9.2481	0.00243	10.3837	0.00615				77.8845	0.0023	72.1866	0.01103	63.6455	0.02071		-2.05445	-0.000413819	-1.90214	-3.82083e-05	-1.74856	-0.00344
9.2879	0.0028	10.4236	0.00776				77.9682	0.0023	72.2653	0.01103	63.8388	0.02071		-2.0343	-0.000425457	-1.8818	-3.94366e-05	-1.739	-0.00348
9.3277	0.00353	10.4634	0.00756				78.0519	0.0023	72.3441	0.01103	64.0321	0.02072		-2.01416	-0.000437528	-1.86146	-4.07492e-05	-1.73466	-0.00351
9.3675	0.00321	10.5033	0.00651				78.1356	0.0023	72.4228	0.01103	64.2254	0.02072		-1.99401	-0.000450047	-1.84112	-4.21518e-05	-1.72077	-0.00358
9.4073	0.00357	10.5432	0.00569				78.2194	0.0023	72.5015	0.01103	64.4187	0.02072		-1.97386	-0.000463032	-1.82078	-4.36505e-05	-1.70688	-0.00366
9.4471	0.00245	10.583	0.00591				78.3031	0.0023	72.5803	0.01103	64.612	0.02072		-1.95372	-0.000476499	-1.80044	-4.52521e-05	-1.6996	-0.0037
9.487	0.00213	10.6229	0.00776				78.3868	0.0023	72.659	0.01103	64.8053	0.02072		-1.93357	-0.000490467	-1.7801	-4.69635e-05	-1.69298	-0.00374
9.5268	0.00202	10.6628	0.0083				78.4705	0.0023	72.7377	0.01103	64.9986	0.02072		-1.91343	-0.000504955	-1.75976	-4.87923e-05	-1.67909	-0.00382
9.5666	0.00184	10.7026	0.00767				78.5542	0.0023	72.8165	0.01103	65.1919	0.02072		-1.89328	-0.000519981	-1.73942	-5.07465e-05	-1.66519	-0.0039
9.6065	0.000127	10.7425	0.0082				78.6379	0.0023	72.8952	0.01103	65.3852	0.02072		-1.87314	-0.000535565	-1.71908	-5.28348e-05	-1.6602	-0.00393
9.6463	0.000944	10.7824	0.00934				78.7216	0.0023	72.974	0.01103	65.5785	0.02072		-1.85299	-0.000551729	-1.69874	-5.50663e-05	-1.6513	-0.00399
9.6861	0.00299	10.8223	0.00576				78.8053	0.0023	73.0527	0.01103	65.7719	0.02073		-1.83285	-0.000568494	-1.6784	-5.74508e-05	-1.6374	-0.00407
9.726	0.00325	10.8622	0.0049				78.889	0.0023	73.1314	0.01104	65.9652	0.02073		-1.8127	-0.000585882	-1.65806	-5.99988e-05	-1.62351	-0.00417
9.7658	0.00198	10.902	0.00519				78.9728	0.0023	73.2102	0.01104	66.1585	0.02073		-1.79256	-0.000603916	-1.63773	-6.27217e-05	-1.6208	-0.00418
9.8056	-0.000251	10.9419	0.00436				79.0565	0.0023	73.2889	0.01104	66.3518	0.02073		-1.77241	-0.000622621	-1.61739	-6.56313e-05	-1.60961	-0.00426
9.8455	0.000678	10.9818	0.0048				79.1402	0.0023	73.3676	0.01104	66.5452	0.02073		-1.75227	-0.000642021	-1.59705	-6.87405e-05	-1.59572	-0.00436
9.8853	0.00175	11.0217	0.00721				79.2239	0.0023	73.4464	0.01104	66.7385	0.02073		-1.73212	-0.000662142	-1.57671	-7.20629e-05	-1.58182	-0.00446
9.9252	0.000195	11.0616	0.00635				79.3076	0.0023	73.5251	0.01104	66.9319	0.02073		-1.71198	-0.000683012	-1.55637	-7.56133e-05	-1.5814	-0.00446
9.965	-0.00173	11.1015	0.00807				79.3913	0.0023	73.6038	0.01104	67.1252	0.02073		-1.69183	-0.000704657	-1.53603	-7.94072e-05	-1.56793	-0.00456
10.0049	0.00108	11.1413	0.00744				79.475	0.0023	73.6826	0.01104	67.3186	0.02073		-1.67169	-0.000727107	-1.51569	-8.34614e-05	-1.55404	-0.00467
10.0447	0.00186	11.1812	0.00673				79.5587	0.0023	73.7613	0.01104	67.5119	0.02073		-1.65154	-0.000750391	-1.49535	-8.77938e-05	-1.5421	-0.00476
10.0846	0.00121	11.2211	0.00539				79.6424	0.0023	73.84	0.01104	67.7053	0.02074		-1.6314	-0.000774542	-1.47501	-9.24234e-05	-1.54014	-0.00478
10.1244	0.00106	11.261	0.00541				79.7262	0.0023	73.9188	0.01104	67.8987	0.02074		-1.61125	-0.000799589	-1.45467	-9.73706e-05	-1.52625	-0.00489
10.1643	0.000882	11.3009	0.0063				79.8099	0.0023	73.9975	0.01104	68.0921	0.02074		-1.59111	-0.000825569	-1.43433	-0.000102657	-1.51235	-0.00501
10.2041	-3.1e-05	11.3408	0.00734				79.8936	0.0023	74.0762	0.01104	68.2855	0.02074		-1.57096	-0.000852513	-1.41399	-0.000108307	-1.5027	-0.0051
10.244	0.000238	11.3807	0.00874				79.9773	0.0023	74.155	0.01105	68.4789	0.02074		-1.55081	-0.00088046	-1.39365	-0.000114344	-1.49846	-0.00513
10.2838	0.002	11.4206	0.00977				80.061	0.0023	74.2337	0.01105	68.6723	0.02074		-1.53067	-0.000909446	-1.37332	-0.000120796	-1.48456	-0.00526
10.3237	0.00336	11.4605	0.01109				80.1447	0.0023	74.3124	0.01105	68.8657	0.02074		-1.51052	-0.000939509	-1.35298	-0.000127691	-1.47067	-0.00539
10.3636	0.00304	11.5004	0.00972				80.2284	0.0023	74.3912	0.01105	69.0592	0.02074		-1.49038	-0.00097069	-1.33264	-0.000135059	-1.4633	-0.00546
10.4034	0.0021	11.5403	0.00646				80.3121	0.0023	74.4699	0.01105	69.2526	0.02074		-1.47023	-0.001	-1.3123	-0.000142933	-1.45677	-0.00552
10.4433	0.0017	11.5802	0.00447				80.3959	0.0023	74.5487	0.01105	69.4461	0.02074		-1.45009	-0.00104	-1.29196	-0.000151349	-1.44288	-0.00566
10.4832	0.000978	11.6201	0.00522				80.4796	0.0023	74.6274	0.01105	69.6396	0.02074		-1.42994	-0.00107	-1.27162	-0.000160342	-1.42898	-0.0058
10.523	0.00185	11.66	0.00432				80.5633	0.0023	74.7061	0.01105	69.833	0.02074		-1.4098	-0.00111	-1.25128	-0.000169954	-1.424	-0.00585
10.5629	0.00189	11.6999	0.00723				80.647	0.0023	74.7849	0.01105	70.0265	0.02075		-1.38965	-0.00114	-1.23094	-0.000180227	-1.41509	-0.00595
10.6028	0.00214	11.7398	0.00862				80.7307	0.0023	74.8636	0.01105	70.22	0.02075		-1.36951	-0.00118	-1.2106	-0.000191207	-1.40119	-0.0061
10.6426	0.00169	11.7797	0.00871				80.8144	0.0023	74.9423	0.01105	70.4135	0.02075		-1.34936	-0.00122	-1.19026	-0.000202943	-1.3873	-0.00626
10.6825	0.000585	11.8196	0.00878				80.8981	0.0023	75.0211	0.01105	70.6071	0.02075		-1.32922	-0.00127	-1.16992	-0.000215488	-1.3846	-0.00629
10.7224	3.8e-05	11.8595	0.01017				80.9818	0.0023	75.0998	0.01105	70.8006	0.02075		-1.30907	-0.00131	-1.14958	-0.000228897	-1.37341	-0.00642
10.7623	0.000444	11.8994	0.00919				81.0656	0.0023	75.1785	0.01105	70.9942	0.02075		-1.28893	-0.00135	-1.12924	-0.000243231	-1.35951	-0.00658
10.8022	0.000222	11.9393	0.0092				81.1493	0.0023	75.2573	0.01106	71.1877	0.02075		-1.26878	-0.0014	-1.10891	-0.000258556	-1.34562	-0.00676
10.842	0.000507	11.9792	0.0058				81.233	0.0023	75.336	0.01106	71.3813	0.02075		-1.24864	-0.00145	-1.08857	-0.00027494	-1.3453	-0.00676
10.8819	0.000178	12.0192	0.0048				81.3167	0.0023	75.4147	0.01106	71.5749	0.02075		-1.22849	-0.0015	-1.06823	-0.000292459	-1.33172	-0.00693
10.9218	0.00135	12.0591	0.00663				81.4004	0.0023	75.4935	0.01106	71.7685	0.02075		-1.20835	-0.00155	-1.04789	-0.000311194	-1.31783	-0.00712
10.9617	0.00232	12.099	0.00593				81.4841	0.0023	75.5722	0.01106	71.9622	0.02075		-1.1882	-0.0016	-1.02755	-0.00033123	-1.3059	-0.00728
11.0016	0.00301	12.1389	0.0078				81.5678	0.0023	75.6509	0.01106	72.1558	0.02075		-1.16806	-0.00166	-1.00721	-0.000352661	-1.30393	-0.0073
11.0415	0.00198	12.1788	0.0086				81.6515	0.0023	75.7297	0.01106	72.3495	0.02075		-1.14791	-0.00172	-0.98687	-0.000375589	-1.29004	-0.0075
11.0813	0.000885	12.2187	0.00813				81.7352	0.0023	75.8084	0.01106	72.5431	0.02075		-1.12776	-0.00178	-0.96653	-0.000400122	-1.27614	-0.0077
11.1212	5.8e-05	12.2586	0.00916				81.819	0.0023	75.8872	0.01106	72.7368	0.02075		-1.10762	-0.00184	-0.94619	-0.000426379	-1.2666	-0.00784
11.1611	0.000196	12.2985	0.00857				81.9027	0.0023	75.9659	0.01106	72.9305	0.02076		-1.08747	-0.00191	-0.92585	-0.000454489	-1.26225	-0.00791
11.201	0.00238	12.3384	0.00548				81.9864	0.0023	76.0446	0.01106	73.1243	0.02076		-1.06733	-0.00197	-0.90551	-0.00048459	-1.24835	-0.00812
11.2409	0.00405	12.3784	0.00656				82.0701	0.0023	76.1234	0.01106	73.318	0.02076		-1.04718	-0.00204	-0.88517	-0.000516835	-1.23446	-0.00834
11.2808	0.00381	12.4183	0.00681				82.1538	0.0023	76.2021	0.01106	73.5118	0.02076		-1.02704	-0.00212	-0.86483	-0.000551392	-1.2272	-0.00846
11.3207	0.00289	12.4582	0.00689				82.2375	0.0023	76.2808	0.01106	73.7055	0.02076		-1.00689	-0.00219	-0.84449	-0.000588442	-1.22056	-0.00857
11.3606	0.00333	12.4981	0.00886				82.3212	0.0023	76.3596	0.01106	73.8993	0.02076		-0.98675	-0.00227	-0.82416	-0.000628189	-1.20667	-0.0088
11.4005	0.00236	12.538	0.00928				82.4049	0.0023	76.4383	0.01107	74.0931	0.02076		-0.9666	-0.00235	-0.80382	-0.000670854	-1.19278	-0.00904
11.4404	0.000985	12.5779	0.00616				82.4887	0.0023	76.517	0.01107	74.287	0.02076		-0.94646	-0.00243	-0.78348	-0.000716687	-1.1879	-0.00913
11.4803	0.00139	12.6178	0.00689				82.5724	0.0023	76.5958	0.01107	74.4808	0.02076		-0.92631	-0.00252	-0.76314	-0.000765963	-1.17888	-0.00929
11.5202	-5.1e-05	12.6578	0.00774				82.6561	0.0023	76.6745	0.01107	74.6747	0.02076		-0.90617	-0.00261	-0.7428	-0.000818992	-1.16499	-0.00955
11.5601	-0.00056	12.6977	0.00924				82.7398	0.0023	76.7532	0.01107	74.8686	0.02076		-0.88602	-0.00271	-0.72246	-0.000876124	-1.15109	-0.00982
11.6	0.00133	12.7376	0.00812				82.8235	0.0023	76.832	0.01107	75.0625	0.02076		-0.86588	-0.0028	-0.70212	-0.000937757	-1.1485	-0.00987
11.6399	0.00313	12.7775	0.00781				82.9072	0.0023	76.9107	0.01107	75.2564	0.02076		-0.84573	-0.00291	-0.68178	-0.001	-1.1372	-0.01009
11.6798	0.00351	12.8174	0.00764				82.9909	0.0023	76.9895	0.01107	75.4504	0.02076		-0.82559	-0.00301	-0.66144	-0.00108	-1.1233	-0.01038
11.7197	0.00285	12.8573	0.00765				83.0746	0.0023	77.0682	0.01107	75.6444	0.02076		-0.80544	-0.00312	-0.6411	-0.00115	-1.10941	-0.01067
11.7596	0.00195	12.8973	0.00758				83.1583	0.0023	77.1469	0.01107	75.8384	0.02076		-0.7853	-0.00324	-0.62076	-0.00124	-1.1092	-0.01067
11.7995	-0.000738	12.9372	0.00963				83.2421	0.0023	77.2257	0.01107	76.0324	0.02076		-0.76515	-0.00336	-0.60042	-0.00133	-1.09551	-0.01097
11.8394	0.000473	12.9771	0.0084				83.3258	0.0023	77.3044	0.01107	76.2264	0.02076		-0.745	-0.00348	-0.58008	-0.00143	-1.08162	-0.01128
11.8793	0.00111	13.017	0.00594				83.4095	0.0023	77.3831	0.01107	76.4205	0.02076		-0.72486	-0.00362	-0.55975	-0.00154	-1.0698	-0.01155
11.9192	0.000556	13.0569	0.00336				83.4932	0.0023	77.4619	0.01107	76.6146	0.02077		-0.70471	-0.00375	-0.53941	-0.00167	-1.06772	-0.0116
11.9592	0.000111	13.0968	0.00592				83.5769	0.0023	77.5406	0.01107	76.8087	0.02077		-0.68457	-0.0039	-0.51907	-0.0018	-1.05383	-0.01193
11.9991	0.000396	13.1368	0.00716				83.6606	0.0023	77.6193	0.01108	77.0028	0.02077		-0.66442	-0.00406	-0.49873	-0.00195	-1.03994	-0.01228
12.039	0.00192	13.1767	0.00722				83.7443	0.0023	77.6981	0.01108	77.197	0.02077		-0.64428	-0.00422	-0.47839	-0.00211	-1.0305	-0.01251
12.0789	0.00104	13.2166	0.00809				83.828	0.0023	77.7768	0.01108	77.3912	0.02077		-0.62413	-0.0044	-0.45805	-0.0023	-1.02604	-0.01263
12.1188	0.00129	13.2565	0.0088				83.9117	0.0023	77.8555	0.01108	77.5854	0.02077		-0.60399	-0.00459	-0.43771	-0.00251	-1.01215	-0.01299
12.1587	0.000805	13.2964	0.00784				83.9955	0.0023	77.9343	0.01108	77.7797	0.02077		-0.58384	-0.00479	-0.41737	-0.00274	-0.99825	-0.01337
12.1986	0.00311	13.3363	0.00752				84.0792	0.0023	78.013	0.01108	77.9739	0.02077		-0.5637	-0.00501	-0.39703	-0.00301	-0.9912	-0.01356
12.2385	0.00377	13.3762	0.00658				84.1629	0.0023	78.0918	0.01108	78.1682	0.02077		-0.54355	-0.00526	-0.37669	-0.00331	-0.98436	-0.01376
12.2784	0.00362	13.4161	0.00638				84.2466	0.0023	78.1705	0.01108	78.3625	0.02077		-0.52341	-0.00553	-0.35635	-0.00366	-0.97046	-0.01416
12.3184	0.00342	13.4561	0.00682				84.3303	0.0023	78.2492	0.01108	78.5569	0.02077		-0.50326	-0.00583	-0.33601	-0.00407	-0.95657	-0.01457
12.3583	0.00312	13.496	0.00577				84.414	0.0023	78.328	0.01108	78.7512	0.02077		-0.48312	-0.00618	-0.31567	-0.00454	-0.9519	-0.01471
12.3982	0.0018	13.5359	0.0072				84.4977	0.0023	78.4067	0.01108	78.9456	0.02077		-0.46297	-0.00658	-0.29534	-0.00509	-0.94267	-0.01499
12.4381	0.00235	13.5758	0.0087				84.5814	0.0023	78.4854	0.01108	79.14	0.02077		-0.44283	-0.00704	-0.275	-0.00574	-0.92878	-0.01543
12.478	0.00122	13.6157	0.00811				84.6651	0.0023	78.5642	0.01108	79.3345	0.02077		-0.42268	-0.00758	-0.25466	-0.00651	-0.91488	-0.01589
12.5179	0.00187	13.6556	0.00829				84.7489	0.0023	78.6429	0.01108	79.529	0.02077		-0.40254	-0.00823	-0.23432	-0.00742	-0.9125	-0.01597
12.5578	0.00145	13.6955	0.0078				84.8326	0.0023	78.7216	0.01108	79.7235	0.02077		-0.38239	-0.009	-0.21398	-0.00851	-0.90099	-0.01636
12.5978	0.00245	13.7354	0.00582				84.9163	0.0023	78.8004	0.01108	79.918	0.02077		-0.36225	-0.00994	-0.19364	-0.00982	-0.88709	-0.01684
12.6377	0.00252	13.7753	0.00612				85	0.0023	78.8791	0.01109	80.1126	0.02077		-0.3421	-0.01108	-0.1733	-0.0114	-0.8732	-0.01734
12.6776	0.00339	13.8152	0.00516
12.7175	0.00297	13.8551	0.00744
12.7574	0.0029	13.8951	0.00651
12.7973	0.00298	13.935	0.00853
12.8373	0.00246	13.9749	0.01077
12.8772	0.00201	14.0148	0.0101
12.9171	0.00169	14.0547	0.00836
12.957	0.00178	14.0946	0.00724
12.9969	0.00151	14.1345	0.00775
13.0368	0.00201	14.1744	0.00702
13.0768	0.0029	14.0405	0.00712
13.1167	0.00228	14.2416	0.00719
13.1566	0.00242	14.4427	0.00709
13.1965	0.00372	14.6437	0.00716
13.2364	0.00355	14.8446	0.00722
13.2763	0.00265	15.0454	0.00701
13.3162	0.00307	15.2462	0.00655
13.3561	0.0028	15.4469	0.00667
13.3961	0.00115	15.6475	0.00643
13.436	0.000245	15.8481	0.00666
13.4759	0.00127	16.0486	0.00612
13.5158	0.00114	16.249	0.00671
13.5557	0.0014	16.4494	0.00761
13.5956	0.00233	16.6497	0.00806
13.6355	0.00262	16.8499	0.00759
13.6754	0.00298	17.0501	0.00923
13.7153	0.00291	17.2502	0.00949
13.7552	0.00159	17.4503	0.00893
13.7951	0.00115	17.6503	0.00812
13.8351	4e-05	17.8502	0.00794
13.875	0.000296	18.05	0.00845
13.9149	0.00239	18.2498	0.00911
13.9548	0.00346	18.4496	0.00851
13.9947	0.00311	18.6492	0.00735
14.0346	0.0032	18.8489	0.0073
14.0745	0.00197	19.0484	0.00831
14.1144	0.00224	19.2479	0.00847
14.0506	0.00183	19.4473	0.00954
14.2517	0.0016	19.6467	0.00936
14.4527	0.00188	19.846	0.00913
14.6536	0.00194	20.0453	0.00794
14.8544	0.00193	20.2445	0.00732
15.0552	0.00233	20.4436	0.00814
15.2559	0.00261	20.6427	0.0077
15.4565	0.0027	20.8417	0.00771
15.6571	0.00256	21.0406	0.00784
15.8576	0.00247	21.2395	0.00782
16.058	0.00222	21.4383	0.00816
16.2584	0.00229	21.6371	0.00844
16.4587	0.00244	21.8358	0.00924
16.6589	0.00202	22.0345	0.00882
16.8591	0.00159	22.2331	0.00861
17.0592	0.00184	22.4317	0.0085
17.2593	0.00241	22.6301	0.00873
17.4593	0.00201	22.8286	0.00777
17.6592	0.00196	23.027	0.00843
17.859	0.00246	23.2253	0.00867
18.0588	0.00225	23.4235	0.00916
18.2586	0.00252	23.6218	0.00966
18.4582	0.00223	23.8199	0.00983
18.6579	0.00245	24.018	0.00918
18.8574	0.00265	24.2161	0.00895
19.0569	0.00172	24.4141	0.00812
19.2563	0.00128	24.612	0.00781
19.4557	0.00173	24.8099	0.00831
19.655	0.00238	25.0077	0.00827
19.8543	0.0031	25.2055	0.00897
20.0535	0.00271	25.4033	0.00881
20.2526	0.00243	25.6009	0.00858
20.4517	0.00264	25.7986	0.00822
20.6507	0.00253	25.9962	0.00934
20.8496	0.00168	26.1937	0.00975
21.0485	0.00164	26.3912	0.00921
21.2473	0.00207	26.5886	0.00926
21.4461	0.0022	26.786	0.00902
21.6448	0.00234	26.9833	0.00838
21.8435	0.00229	27.1806	0.00824
22.0421	0.00225	27.3778	0.00935
22.2407	0.00187	27.575	0.00984
22.4391	0.00178	27.7721	0.01012
22.6376	0.00173	27.9692	0.0102
22.836	0.00186	28.1662	0.00972
23.0343	0.00186	28.3632	0.00923
23.2325	0.00211	28.5601	0.01021
23.4308	0.00192	28.757	0.01004
23.6289	0.00193	28.9538	0.00935
23.827	0.00188	29.1506	0.00891
24.0251	0.00206	29.3474	0.00811
24.2231	0.0019	29.5441	0.00965
24.421	0.00161	29.7407	0.01001
24.6189	0.00277	29.9373	0.00963
24.8167	0.00288	30.1339	0.00948
25.0145	0.00282	30.3304	0.01027
25.2123	0.00292	30.5269	0.01024
25.4099	0.00254	30.7233	0.00913
25.6076	0.0028	30.9197	0.00921
25.8052	0.00293	31.1161	0.00921
26.0027	0.00279	31.3124	0.00905
26.2002	0.00256	31.5086	0.00906
26.3976	0.00275	31.7048	0.00967
26.595	0.00261	31.901	0.00955
26.7923	0.00246	32.0971	0.00977
26.9896	0.00284	32.2932	0.00982
27.1868	0.00269	32.4893	0.00994
27.384	0.00248	32.6853	0.00931
27.5811	0.00304	32.8812	0.00968
27.7782	0.00351	33.0772	0.00934
27.9752	0.00307	33.273	0.00961
28.1722	0.00285	33.4689	0.0089
28.3691	0.00263	33.6647	0.00911
28.566	0.00284	33.8604	0.0084
28.7628	0.00252	34.0562	0.00882
28.9596	0.00275	34.2519	0.00986
29.1564	0.00328	34.4475	0.01054
29.3531	0.00224	34.6431	0.01113
29.5497	0.00088	34.8387	0.01102
29.7463	0.00125	35.0342	0.01095
29.9429	0.00175	35.2297	0.01074
30.1394	0.00207	35.4252	0.01128
30.3359	0.00246	35.6206	0.01
30.5323	0.00265	35.816	0.0096
30.7287	0.00241	36.0113	0.0098
30.9251	0.00257	36.2066	0.00921
31.1214	0.00248	36.4019	0.00958
31.3176	0.0022	36.5971	0.00942
31.5138	0.0023	36.7923	0.00955
31.71	0.00163	36.9875	0.00917
31.9061	0.00172	37.1827	0.00914
32.1022	0.00249	37.3778	0.00937
32.2983	0.00301	37.5728	0.00975
32.4943	0.00328	37.7679	0.00974
32.6902	0.00312	37.9629	0.00892
32.8862	0.00316	38.1578	0.0098
33.082	0.0033	38.3528	0.01006
33.2779	0.00292	38.5477	0.009
33.4737	0.00198	38.7426	0.00945
33.6694	0.00213	38.9374	0.01033
33.8652	0.00285	39.1322	0.01
34.0609	0.00212	39.327	0.00982
34.2565	0.00208	39.5218	0.01055
34.4521	0.00212	39.7165	0.00912
34.6477	0.00188	39.9112	0.00868
34.8432	0.00154	40.1058	0.01036
35.0387	0.00187	40.3005	0.01052
35.2342	0.00224	40.4951	0.00978
35.4296	0.00236	40.6897	0.01071
35.625	0.00218	40.8842	0.01135
35.8203	0.00195	41.0787	0.0104
36.0156	0.00182	41.2732	0.00941
36.2109	0.00196	41.4677	0.01027
36.4061	0.00278	41.6621	0.01096
36.6013	0.00306	41.8565	0.00979
36.7965	0.00235	42.0509	0.0096
36.9917	0.00213	42.2452	0.00881
37.1868	0.00212	42.4396	0.00882
37.3818	0.00217	42.6339	0.01064
37.5769	0.00253	42.8281	0.01032
37.7719	0.00355	43.0224	0.00969
37.9668	0.00373	43.2166	0.00997
38.1618	0.00392	43.4108	0.01018
38.3567	0.00339	43.605	0.01072
38.5516	0.00303	43.7991	0.01044
38.7464	0.00301	43.9933	0.01014
38.9412	0.002	44.1874	0.01003
39.136	0.00244	44.3815	0.00951
39.3308	0.00331	44.5755	0.01024
39.5255	0.00273	44.7696	0.01098
39.7202	0.00225	44.9636	0.01149
39.9148	0.00292	45.1576	0.01038
40.1095	0.00248	45.3516	0.00924
40.3041	0.00192	45.5455	0.00985
40.4987	0.00223	45.7394	0.01132
40.6932	0.00183	45.9333	0.01153
40.8877	0.00215	46.1272	0.01157
41.0822	0.00273	46.3211	0.01015
41.2767	0.00236	46.515	0.0107
41.4711	0.00222	46.7088	0.01102
41.6655	0.00234	46.9026	0.01031
41.8599	0.00267	47.0964	0.01037
42.0542	0.00274	47.2902	0.01057
42.2486	0.00279	47.484	0.01057
42.4429	0.00217	47.6777	0.00879
42.6371	0.00163	47.8714	0.00923
42.8314	0.00135	48.0652	0.00966
43.0256	0.00152	48.2588	0.00964
43.2198	0.00178	48.4525	0.00986
43.414	0.00206	48.6462	0.01097
43.6081	0.00139	48.8398	0.01088
43.8023	0.00146	49.0335	0.00962
43.9964	0.0026	49.2271	0.00958
44.1905	0.00299	49.4207	0.00942
44.3845	0.00231	49.6143	0.00988
44.5786	0.00212	49.8079	0.0103
44.7726	0.00243	50.0014	0.01022
44.9666	0.0031	50.195	0.01098
45.1606	0.00312	50.3885	0.01175
45.3545	0.00277	50.582	0.012
45.5484	0.0021	50.7755	0.0114
45.7423	0.00227	50.9691	0.01045
45.9362	0.00219	51.1625	0.01074
46.1301	0.0014	51.356	0.01079
46.324	0.00144	51.5495	0.01183
46.5178	0.00202	51.7429	0.01136
46.7116	0.00213	51.9364	0.01058
46.9054	0.00157	52.1298	0.01061
47.0992	0.000804	52.3232	0.01042
47.293	0.00205	52.5167	0.01166
47.4867	0.00225	52.7101	0.01113
47.6804	0.00241	52.9035	0.01103
47.8742	0.00249	53.0969	0.01051
48.0678	0.00234	53.2902	0.01051
48.2615	0.00222	53.4836	0.01003
48.4552	0.00225	53.677	0.01127
48.6488	0.00261	53.8703	0.01117
48.8425	0.00304	54.0637	0.01141
49.0361	0.00307	54.2571	0.0102
49.2297	0.0028	54.4504	0.0095
49.4233	0.00253	54.6437	0.0098
49.6169	0.00215	54.837	0.00974
49.8104	0.00224	55.0304	0.00974
50.004	0.00251	55.2237	0.01007
50.1975	0.00241	55.417	0.00953
50.391	0.00265	55.6103	0.01004
50.5845	0.00289	55.8036	0.0103
50.7781	0.00227	55.9969	0.01034
50.9715	0.0033	56.1902	0.01061
51.165	0.00402	56.3835	0.01156
51.3585	0.00354	56.5768	0.01072
51.5519	0.00316	56.7701	0.00996
51.7454	0.00306	56.9634	0.01048
51.9388	0.00329	57.1567	0.01081
52.1322	0.00301	57.35	0.01066
52.3257	0.00282	57.5433	0.00995
52.5191	0.00234	57.7366	0.0097
52.7125	0.00212	57.9299	0.00935
52.9059	0.00256	58.1232	0.00924
53.0992	0.00308	58.3165	0.01056
53.2926	0.003	58.5098	0.01076
53.486	0.00357	58.7031	0.01031
53.6793	0.0028	58.8964	0.01059
53.8727	0.00246	59.0897	0.0101
54.0661	0.0023	59.283	0.01033
54.2594	0.00261	59.4763	0.0103
54.4527	0.00317	59.6696	0.01081
54.646	0.0033	59.8629	0.01213
54.8394	0.00265	60.0562	0.01023
55.0327	0.00234	60.2496	0.01014
55.226	0.00163	60.4429	0.01063
55.4193	0.00201	60.6362	0.01181
55.6126	0.00281	60.8295	0.01215
55.8059	0.00381	61.0229	0.01016
55.9992	0.0038	61.2162	0.00914
56.1925	0.00392	61.4096	0.00955
56.3858	0.00342	61.6029	0.01018
56.5791	0.00255	61.7963	0.01146
56.7724	0.00206	61.9896	0.01117
56.9657	0.00256	62.183	0.01197
57.159	0.0032	62.3764	0.01163
57.3523	0.00319	62.5698	0.01182
57.5456	0.00284	62.7632	0.01147
57.7389	0.00234	62.9566	0.01077
57.9322	0.00232	63.15	0.01071
58.1255	0.00236	63.3434	0.01102
58.3188	0.00189	63.5369	0.01068
58.5121	0.00202	63.7303	0.01113
58.7054	0.00145	63.9238	0.01208
58.8987	0.00141	64.1173	0.01262
59.092	0.00208	64.3107	0.01191
59.2853	0.00228	64.5042	0.01202
59.4786	0.00192	64.6977	0.01202
59.6719	0.00252	64.8912	0.01173
59.8652	0.00286	65.0848	0.01095
60.0586	0.00241	65.2783	0.0101
60.2519	0.00205	65.4719	0.01048
60.4452	0.0023	65.6654	0.00992
60.6385	0.00266	65.859	0.01034
60.8319	0.00268	66.0526	0.01136
61.0252	0.00219	66.2462	0.01157
61.2186	0.00248	66.4399	0.01209
61.4119	0.00198	66.6335	0.01117
61.6053	0.00223	66.8272	0.01038
61.7986	0.00218	67.0208	0.01079
61.992	0.00272	67.2145	0.01123
62.1854	0.00244	67.4082	0.01106
62.3788	0.00212	67.602	0.01137
62.5722	0.002	67.7957	0.01141
62.7656	0.00242	67.9895	0.01165
62.959	0.0027	68.1832	0.01095
63.1524	0.00273	68.377	0.01064
63.3459	0.00237	68.5708	0.01161
63.5393	0.00201	68.7647	0.01126
63.7328	0.00208	68.9585	0.01119
63.9263	0.00214	69.1524	0.01135
64.1197	0.00224	69.3463	0.01182
64.3132	0.00261	69.5402	0.01224
64.5067	0.00266	69.7341	0.0109
64.7002	0.00213	69.9281	0.01192
64.8938	0.00252	70.1221	0.01179
65.0873	0.00306	70.3161	0.01141
65.2809	0.00327	70.5101	0.01153
65.4744	0.00363	70.7041	0.01075
65.668	0.0035	70.8982	0.01125
65.8616	0.00333	71.0923	0.01094
66.0552	0.0032	71.2864	0.01243
66.2489	0.00267	71.4805	0.01234
66.4425	0.00264	71.6747	0.01224
66.6362	0.00297	71.8689	0.01133
66.8298	0.00352	72.0631	0.01086
67.0235	0.00304	72.2574	0.01154
67.2172	0.00299	72.4516	0.01178
67.411	0.0024	72.6459	0.011
67.6047	0.00146	72.8402	0.01131
67.7985	0.000958	73.0346	0.01018
67.9922	0.00137	73.2289	0.01043
68.186	0.00173	73.4233	0.01088
68.3798	0.00221	73.6177	0.01098
68.5737	0.00276	73.8122	0.01175
68.7675	0.00272	74.0067	0.01166
68.9614	0.0028	74.2012	0.01095
69.1553	0.00323	74.3957	0.01142
69.3492	0.0032	74.5903	0.01125
69.5431	0.00291	74.7849	0.01183
69.7371	0.00356	74.9795	0.01114
69.9311	0.00407	75.1742	0.01137
70.1251	0.00386	75.3689	0.01241
70.3191	0.00273	75.5636	0.01175
70.5131	0.00178	75.7584	0.01187
70.7072	0.00219	75.9532	0.01188
70.9013	0.00241	76.148	0.01093
71.0954	0.00171	76.3428	0.01082
71.2895	0.00123	76.5377	0.01113
71.4837	0.00207	76.7326	0.01121
71.6779	0.00165	76.9276	0.01109
71.8721	0.00122	77.1226	0.01241
72.0664	0.00222	77.3176	0.01143
72.2606	0.00299	77.5127	0.0115
72.4549	0.00246	77.7078	0.01178
72.6492	0.00172	77.9029	0.01118
72.8436	0.00137	78.0981	0.01073
73.0379	0.00125	78.2933	0.01007
73.2323	0.00176	78.4885	0.01062
73.4267	0.00194	78.6838	0.01063
73.6212	0.00201	78.8791	0.00996
73.8157	0.00233	79.0745	0.00943
74.0102	0.00201	79.2698	0.01093
74.2047	0.00221
74.3993	0.00205
74.5939	0.00213
74.7885	0.00202
74.9832	0.00264
75.1779	0.00254
75.3726	0.00241
75.5674	0.0024
75.7622	0.00276
75.957	0.00238
76.1518	0.0027
76.3467	0.00229
76.5416	0.0024
76.7366	0.00271
76.9316	0.00372
77.1266	0.00359
77.3217	0.00274
77.5168	0.00197
77.7119	0.00206
77.9071	0.00288
78.1023	0.00248
78.2975	0.00284
78.4928	0.00324
78.6881	0.00264
78.8835	0.00263
79.0788	0.00236
