# Supplementary material for: Direct time-resolved observation of surface-bound carbon dioxide radical anions on metallic nanocatalysts
Source: Nat Commun. 2023 Nov 6;14:7116. doi: 10.1038/s41467-023-42936-6 (PMC10628153; doi:10.1038/s41467-023-42936-6)
Supplement: Supplementary file 4 — Source Data [file 41467_2023_42936_MOESM4_ESM.zip › Source Data/Figure 5/Figure 5d.xlsx]

## Sheet: Sheet1
Figure 5d
raw data							fitting data
300.205	0.0019	300.205	0.00989	300.205	0.01953		300.205	-0.000135437	300.205	0.00869	300.205	0.01763
300.761	0.00134	300.761	0.01041	300.761	0.0212		300.425	-0.0001278	300.761	0.00874	300.645	0.01782
301.318	0.000398	301.318	0.01025	301.318	0.02376		300.645	-0.000120218	301.318	0.00879	300.761	0.01787
301.874	-0.000655	301.874	0.00924	301.874	0.02231		300.761	-0.000116228	301.874	0.00884	300.865	0.01791
302.431	-0.00155	302.431	0.00952	302.431	0.02032		300.865	-0.000112689	302.431	0.00889	301.085	0.01801
302.987	-0.00133	302.987	0.00946	302.987	0.01645		301.085	-0.000105215	302.987	0.00893	301.305	0.0181
303.544	9.1e-05	303.544	0.01036	303.544	0.01424		301.305	-9.77935e-05	303.544	0.00898	301.318	0.01811
304.1	0.000186	304.1	0.01128	304.1	0.01266		301.318	-9.73645e-05	304.1	0.00903	301.525	0.01819
304.657	-0.002	304.657	0.01177	304.657	0.02168		301.525	-9.04258e-05	304.657	0.00908	301.745	0.01829
305.213	-0.0013	305.213	0.01051	305.213	0.03201		301.745	-8.31113e-05	305.213	0.00913	301.874	0.01834
305.77	-0.00108	305.77	0.00789	305.77	0.03077		301.874	-7.88419e-05	305.77	0.00917	301.965	0.01838
306.326	0.00135	306.326	0.00708	306.326	0.02755		301.965	-7.58495e-05	306.326	0.00922	302.185	0.01847
306.883	0.00115	306.883	0.00747	306.883	0.01368		302.185	-6.86404e-05	306.883	0.00926	302.405	0.01857
307.439	0.00098	307.439	0.00748	307.439	0.01514		302.405	-6.14836e-05	307.439	0.00931	302.431	0.01858
307.996	0.000352	307.996	0.00938	307.996	0.02083		302.431	-6.06531e-05	307.996	0.00935	302.625	0.01866
308.552	0.000327	308.552	0.00988	308.552	0.02556		302.625	-5.43789e-05	308.552	0.0094	302.845	0.01875
309.109	-0.000302	309.109	0.0099	309.109	0.02591		302.845	-4.73261e-05	309.109	0.00944	302.987	0.01881
309.666	-0.000107	309.666	0.01079	309.666	0.02101		302.987	-4.28006e-05	309.666	0.00949	303.065	0.01884
310.222	0.000895	310.222	0.01018	310.222	0.01622		303.065	-4.03248e-05	310.222	0.00953	303.285	0.01893
310.779	0.00122	310.779	0.00978	310.779	0.01393		303.285	-3.33748e-05	310.779	0.00957	303.505	0.01903
311.335	0.00108	311.335	0.00997	311.335	0.01074		303.505	-2.64759e-05	311.335	0.00962	303.544	0.01904
311.892	-0.000157	311.892	0.01079	311.892	0.01799		303.544	-2.52768e-05	311.892	0.00966	303.725	0.01912
312.448	-0.00151	312.448	0.01204	312.448	0.0219		303.725	-1.96278e-05	312.448	0.0097	303.945	0.01921
313.005	-0.00133	313.005	0.01221	313.005	0.01715		303.945	-1.28302e-05	313.005	0.00974	304.1	0.01927
313.561	-0.000823	313.561	0.0115	313.561	0.01775		304.1	-8.07469e-06	313.561	0.00978	304.165	0.0193
314.118	0.000227	314.118	0.01094	314.118	0.02168		304.165	-6.08292e-06	314.118	0.00982	304.385	0.01939
314.674	0.000889	314.674	0.01013	314.674	0.01841		304.385	6.14351e-07	314.674	0.00986	304.606	0.01948
315.231	0.00138	315.231	0.00872	315.231	0.01796		304.606	7.26186e-06	315.231	0.0099	304.657	0.0195
315.787	0.000573	315.787	0.00936	315.787	0.02167		304.657	8.80392e-06	315.787	0.00994	304.826	0.01957
316.344	0.000716	316.344	0.01001	316.344	0.02382		304.826	1.38599e-05	316.344	0.00998	305.046	0.01966
316.9	0.0011	316.9	0.01027	316.9	0.0233		305.046	2.04086e-05	316.9	0.01002	305.213	0.01973
317.457	9.8e-05	317.457	0.01005	317.457	0.02645		305.213	2.53663e-05	317.457	0.01005	305.266	0.01975
318.013	0.000743	318.013	0.00934	318.013	0.02014		305.266	2.69084e-05	318.013	0.01009	305.486	0.01984
318.57	-0.000411	318.57	0.00955	318.57	0.02458		305.486	3.33595e-05	318.57	0.01013	305.706	0.01992
319.126	0.000689	319.126	0.00979	319.126	0.02255		305.706	3.97621e-05	319.126	0.01017	305.77	0.01995
319.683	0.000459	319.683	0.00986	319.683	0.02244		305.77	4.16167e-05	319.683	0.0102	305.926	0.02001
320.239	0.00124	320.239	0.01016	320.239	0.02521		305.926	4.61165e-05	320.239	0.01024	306.146	0.0201
320.796	0.000693	320.796	0.00954	320.796	0.02391		306.146	5.2423e-05	320.796	0.01027	306.326	0.02017
321.352	0.00101	321.352	0.0101	321.352	0.0267		306.326	5.75594e-05	321.352	0.01031	306.366	0.02019
321.909	0.000909	321.909	0.0093	321.909	0.02589		306.366	5.86818e-05	321.909	0.01034	306.586	0.02028
322.466	0.000575	322.466	0.00986	322.466	0.02222		306.586	6.48933e-05	322.466	0.01038	306.806	0.02036
323.022	-0.000295	323.022	0.00988	323.022	0.02238		306.806	7.10576e-05	323.022	0.01041	306.883	0.02039
323.579	0.000248	323.579	0.00967	323.579	0.01778		306.883	7.31986e-05	323.579	0.01044	307.026	0.02045
324.135	-0.000159	324.135	0.0098	324.135	0.02392		307.026	7.7175e-05	324.135	0.01048	307.246	0.02054
324.692	-6.4e-05	324.692	0.00918	324.692	0.03437		307.246	8.32458e-05	324.692	0.01051	307.439	0.02061
325.248	0.00118	325.248	0.00865	325.248	0.03765		307.439	8.85413e-05	325.248	0.01054	307.466	0.02062
325.805	0.00013	325.805	0.00911	325.805	0.036		307.466	8.92703e-05	325.805	0.01057	307.686	0.02071
326.361	-2.3e-05	326.361	0.00869	326.361	0.02837		307.686	9.52486e-05	326.361	0.0106	307.906	0.02079
326.918	-0.000575	326.918	0.00876	326.918	0.02573		307.906	0.000101181	326.918	0.01063	307.996	0.02083
327.474	0.000214	327.474	0.00941	327.474	0.02306		307.996	0.000103586	327.474	0.01066	308.126	0.02088
328.031	0.00153	328.031	0.01045	328.031	0.02159		308.126	0.000107068	327.49	0.01066	308.346	0.02096
328.587	0.00104	328.587	0.01055	328.587	0.02212		308.346	0.00011291	327.71	0.01068	308.552	0.02104
329.144	0.000807	329.144	0.01005	329.144	0.02395		308.552	0.000118341	327.93	0.01069	308.566	0.02105
329.7	0.000316	329.7	0.00946	329.7	0.03132		308.566	0.000118707	328.031	0.01069	308.786	0.02113
330.257	-0.00121	330.257	0.00951	330.257	0.03759		308.786	0.000124459	328.15	0.0107	309.006	0.02122
330.813	-0.000959	330.813	0.01062	330.813	0.03795		309.006	0.000130166	328.37	0.01071	309.109	0.02126
331.37	-2.3e-05	331.37	0.01145	331.37	0.03913		309.109	0.000132809	328.587	0.01072	309.226	0.0213
331.926	0.00139	331.926	0.01096	331.926	0.03923		309.226	0.00013583	328.591	0.01072	309.447	0.02138
332.483	0.00122	332.483	0.01129	332.483	0.03898		309.447	0.000141449	328.811	0.01073	309.666	0.02147
333.039	5e-05	333.039	0.01085	333.039	0.03398		309.666	0.000146998	329.031	0.01074	309.667	0.02147
333.596	-0.000357	333.596	0.01121	333.596	0.0295		309.667	0.000147025	329.144	0.01075	309.887	0.02155
334.152	0.000275	334.152	0.0107	334.152	0.02935		309.887	0.000152557	329.251	0.01076	310.107	0.02163
334.709	0.000132	334.709	0.01105	334.709	0.0308		310.107	0.000158046	329.471	0.01077	310.222	0.02167
335.265	-0.000209	335.265	0.0101	335.265	0.03264		310.222	0.000160906	329.691	0.01078	310.327	0.02171
335.822	0	335.822	0.01076	335.822	0.03264		310.327	0.000163493	329.7	0.01078	310.547	0.0218
336.378	-0.000934	336.378	0.01057	336.378	0.03509		310.547	0.000168896	329.911	0.01079	310.767	0.02188
336.935	0.000486	336.935	0.01131	336.935	0.03323		310.767	0.000174258	330.131	0.0108	310.779	0.02188
337.491	0.00113	337.491	0.01161	337.491	0.02818		310.779	0.000174542	330.257	0.01081	310.987	0.02196
338.048	0.00198	338.048	0.01067	338.048	0.02338		310.987	0.000179577	330.351	0.01081	311.207	0.02204
338.605	0.00147	338.605	0.01076	338.605	0.02907		311.207	0.000184855	330.571	0.01082	311.335	0.02209
339.161	7e-06	339.161	0.01029	339.161	0.03467		311.335	0.000187908	330.791	0.01083	311.427	0.02212
339.718	-4.5e-05	339.718	0.01056	339.718	0.03236		311.427	0.000190091	330.813	0.01083	311.647	0.0222
340.274	0.000723	340.274	0.01097	340.274	0.02978		311.647	0.000195286	331.011	0.01084	311.867	0.02228
340.831	0.00144	340.831	0.01114	340.831	0.02897		311.867	0.000200439	331.231	0.01085	311.892	0.02229
341.387	0.00243	341.387	0.01131	341.387	0.02668		311.892	0.00020101	331.37	0.01086	312.087	0.02236
341.944	0.00159	341.944	0.0117	341.944	0.02438		312.087	0.000205553	331.451	0.01087	312.307	0.02244
342.5	0.00144	342.5	0.01137	342.5	0.02396		312.307	0.000210625	331.671	0.01088	312.448	0.02249
343.057	0.00132	343.057	0.01193	343.057	0.02559		312.448	0.000213854	331.891	0.01089	312.527	0.02252
343.613	0.00165	343.613	0.01201	343.613	0.02518		312.527	0.000215658	331.926	0.01089	312.747	0.0226
344.17	0.0018	344.17	0.01223	344.17	0.02508		312.747	0.00022065	332.111	0.0109	312.967	0.02267
344.726	0.00237	344.726	0.01243	344.726	0.02318		312.967	0.000225603	332.331	0.01091	313.005	0.02269
345.283	0.00116	345.283	0.01176	345.283	0.01986		313.005	0.00022644	332.483	0.01091	313.187	0.02275
345.839	-3.9e-05	345.839	0.0111	345.839	0.02428		313.187	0.000230517	332.551	0.01092	313.407	0.02283
346.396	0.000266	346.396	0.01051	346.396	0.02513		313.407	0.000235392	332.771	0.01093	313.561	0.02288
346.952	-2.5e-05	346.952	0.01059	346.952	0.02643		313.561	0.000238774	332.991	0.01094	313.627	0.02291
347.509	-8.6e-05	347.509	0.01072	347.509	0.02215		313.627	0.000240227	333.039	0.01094	313.847	0.02298
348.065	0.000125	348.065	0.0114	348.065	0.02081		313.847	0.000245025	333.211	0.01095	314.067	0.02306
348.622	-5.2e-05	348.622	0.0112	348.622	0.02344		314.067	0.000249784	333.432	0.01096	314.118	0.02308
349.178	-0.000557	349.178	0.01097	349.178	0.02645		314.118	0.000250862	333.596	0.01097	314.288	0.02314
349.735	0.000111	349.735	0.01047	349.735	0.03137		314.288	0.000254505	333.652	0.01097	314.508	0.02321
350.291	-0.000836	350.291	0.01054	350.291	0.03412		314.508	0.000259188	333.872	0.01098	314.674	0.02327
350.848	-0.000634	350.848	0.01171	350.848	0.03526		314.674	0.000262707	334.092	0.01099	314.728	0.02329
351.404	0.000898	351.404	0.01132	351.404	0.03156		314.728	0.000263834	334.152	0.01099	314.948	0.02336
351.961	0.00124	351.961	0.01146	351.961	0.02821		314.948	0.000268442	334.312	0.011	315.168	0.02344
352.518	0.00152	352.518	0.01192	352.518	0.02386		315.168	0.000273014	334.532	0.01101	315.231	0.02346
353.074	0.00152	353.074	0.0123	353.074	0.02389		315.231	0.000274316	334.709	0.01102	315.388	0.02351
353.631	0.00145	353.631	0.01202	353.631	0.02597		315.388	0.000277549	334.752	0.01102	315.608	0.02359
354.187	0.000589	354.187	0.01257	354.187	0.02754		315.608	0.000282048	334.972	0.01103	315.787	0.02365
354.744	0.000468	354.744	0.01247	354.744	0.02691		315.787	0.000285689	335.192	0.01104	315.828	0.02366
355.3	0.000425	355.3	0.01209	355.3	0.02999		315.828	0.000286511	335.265	0.01104	316.048	0.02373
355.857	0.000857	355.857	0.01158	355.857	0.03423		316.048	0.000290938	335.412	0.01105	316.268	0.02381
356.413	0.0013	356.413	0.01135	356.413	0.03558		316.268	0.000295329	335.632	0.01106	316.344	0.02383
356.97	0.00108	356.97	0.01184	356.97	0.03889		316.344	0.000296832	335.822	0.01106	316.488	0.02388
357.526	0.00063	357.526	0.01214	357.526	0.03559		316.488	0.000299685	335.852	0.01106	316.708	0.02395
358.083	0.00145	358.083	0.01212	358.083	0.03602		316.708	0.000304006	336.072	0.01107	316.9	0.02402
358.639	0.00104	358.639	0.01189	358.639	0.03224		316.9	0.000307751	336.292	0.01108	316.928	0.02402
359.196	0.00119	359.196	0.01129	359.196	0.03952		316.928	0.000308292	336.378	0.01109	317.148	0.0241
359.752	0.0014	359.752	0.01083	359.752	0.03552		317.148	0.000312544	336.512	0.01109	317.368	0.02417
360.309	0.00139	360.309	0.01136	360.309	0.03234		317.368	0.000316762	336.732	0.0111	317.457	0.0242
360.865	0.00116	360.865	0.01101	360.865	0.02722		317.457	0.000318451	336.935	0.01111	317.588	0.02424
361.422	0.00103	361.422	0.01173	361.422	0.03097		317.588	0.000320945	336.952	0.01111	317.808	0.02431
361.978	0.000457	361.978	0.01147	361.978	0.03234		317.808	0.000325096	337.172	0.01112	318.013	0.02437
362.535	0.001	362.535	0.01139	362.535	0.03639		318.013	0.000328932	337.392	0.01113	318.028	0.02438
363.091	0.00111	363.091	0.01061	363.091	0.03425		318.028	0.000329212	337.491	0.01113	318.248	0.02445
363.648	0.00103	363.648	0.01101	363.648	0.03057		318.248	0.000333296	337.612	0.01114	318.468	0.02452
364.204	0.00083	364.204	0.01141	364.204	0.02981		318.468	0.000337347	337.832	0.01115	318.57	0.02455
364.761	0.00128	364.761	0.01099	364.761	0.03058		318.57	0.000339202	338.048	0.01115	318.688	0.02459
365.318	0.000905	365.318	0.01095	365.318	0.03298		318.688	0.000341365	338.053	0.01115	318.909	0.02466
365.874	0.000648	365.874	0.01166	365.874	0.03605		318.909	0.000345351	338.273	0.01116	319.126	0.02472
366.431	-1.1e-05	366.431	0.01131	366.431	0.036		319.126	0.000349264	338.493	0.01117	319.129	0.02472
366.987	-0.001	366.987	0.01167	366.987	0.03318		319.129	0.000349305	338.605	0.01118	319.349	0.02479
367.544	-0.000889	367.544	0.01173	367.544	0.03094		319.349	0.000353227	338.713	0.01118	319.569	0.02486
368.1	0.000145	368.1	0.01241	368.1	0.02887		319.569	0.000357117	338.933	0.01119	319.683	0.02489
368.657	0.00101	368.657	0.01249	368.657	0.0297		319.683	0.000359123	339.153	0.0112	319.789	0.02493
369.213	0.00115	369.213	0.01207	369.213	0.03053		319.789	0.000360977	339.161	0.0112	320.009	0.02499
369.77	0.00108	369.77	0.01135	369.77	0.03105		320.239	0.000368784	339.373	0.0112	320.229	0.02506
370.326	0.00126	370.326	0.01145	370.326	0.03143		320.796	0.000378251	339.593	0.01121	320.239	0.02506
370.883	0.00132	370.883	0.01133	370.883	0.02914		321.352	0.000387527	339.718	0.01122	320.449	0.02513
371.439	0.000855	371.439	0.0115	371.439	0.02675		321.909	0.000396617	339.813	0.01122	320.669	0.02519
371.996	0.000382	371.996	0.01143	371.996	0.02368		322.466	0.000405527	340.033	0.01123	320.796	0.02523
372.552	0.00025	372.552	0.01151	372.552	0.02623		323.022	0.000414259	340.253	0.01124	320.889	0.02526
373.109	0.000634	373.109	0.0116	373.109	0.02802		323.579	0.000422817	340.274	0.01124	321.109	0.02532
373.665	0.000711	373.665	0.01201	373.665	0.02969		324.135	0.000431207	340.473	0.01124	321.329	0.02539
374.222	0.00123	374.222	0.01248	374.222	0.03233		324.692	0.000439432	340.693	0.01125	321.352	0.02539
374.778	0.00124	374.778	0.01256	374.778	0.03173		325.248	0.000447498	340.831	0.01126	321.549	0.02545
375.335	0.00111	375.335	0.01239	375.335	0.02968		325.805	0.000455408	340.913	0.01126	321.769	0.02552
375.892	0.000739	375.892	0.01212	375.892	0.02806		326.361	0.000463166	341.133	0.01127	321.909	0.02556
376.448	0.000739	376.448	0.01112	376.448	0.03208		326.918	0.000470776	341.353	0.01128	321.989	0.02558
377.005	0.0009	377.005	0.01115	377.005	0.0316		327.474	0.000478242	341.387	0.01128	322.209	0.02564
377.561	0.000882	377.561	0.01141	377.561	0.0288		328.031	0.000485569	341.573	0.01128	322.429	0.0257
378.118	0.000839	378.118	0.01165	378.118	0.02766		328.587	0.000492762	341.793	0.01129	322.466	0.02572
378.674	0.00103	378.674	0.01163	378.674	0.02549		329.144	0.000499822	341.944	0.0113	322.649	0.02577
379.231	0.000752	379.231	0.01147	379.231	0.02344		329.7	0.000506755	342.013	0.0113	322.869	0.02583
379.787	0.000495	379.787	0.01169	379.787	0.02582		330.257	0.000513565	342.233	0.01131	323.022	0.02587
380.344	0.000248	380.344	0.0114	380.344	0.02747		330.813	0.000520256	342.453	0.01131	323.089	0.02589
380.9	0.000666	380.9	0.01146	380.9	0.02943		331.37	0.000526831	342.5	0.01131	323.309	0.02595
381.457	0.000875	381.457	0.01139	381.457	0.02932		331.926	0.000533294	342.673	0.01132	323.529	0.02601
382.013	0.000709	382.013	0.01135	382.013	0.02938		332.483	0.00053965	342.894	0.01133	323.579	0.02603
382.57	0.000502	382.57	0.01134	382.57	0.03121		333.039	0.000545901	343.057	0.01133	323.75	0.02607
383.126	0.000891	383.126	0.01188	383.126	0.03074		333.596	0.000552054	343.114	0.01133	323.97	0.02613
383.683	0.00131	383.683	0.01214	383.683	0.03066		334.152	0.000558108	343.334	0.01134	324.135	0.02618
384.239	0.00162	384.239	0.0121	384.239	0.02964		334.709	0.00056407	343.554	0.01135	324.19	0.02619
384.796	0.00124	384.796	0.01223	384.796	0.02837		335.265	0.000569943	343.613	0.01135	324.41	0.02625
385.352	0.00107	385.352	0.01183	385.352	0.02775		335.822	0.000575731	343.774	0.01136	324.63	0.02631
385.909	0.00105	385.909	0.01067	385.909	0.02982		336.378	0.000581436	343.994	0.01136	324.692	0.02633
386.465	0.00103	386.465	0.01031	386.465	0.03176		336.935	0.000587062	344.17	0.01137	324.85	0.02637
387.022	0.000823	387.022	0.01015	387.022	0.02821		337.491	0.000592613	344.214	0.01137	325.07	0.02643
387.578	0.000868	387.578	0.01069	387.578	0.02335		338.048	0.000598092	344.434	0.01138	325.248	0.02647
388.135	0.00116	388.135	0.01109	388.135	0.02134		338.605	0.000603504	344.654	0.01138	325.29	0.02648
388.692	0.00111	388.692	0.01174	388.692	0.02392		339.161	0.000608849	344.726	0.01138	325.51	0.02654
389.248	0.00124	389.248	0.0121	389.248	0.02593		339.718	0.000614133	344.874	0.01139	325.73	0.0266
389.805	0.00126	389.805	0.01224	389.805	0.02738		340.274	0.000619357	345.094	0.0114	325.805	0.02662
390.361	0.00103	390.361	0.01189	390.361	0.02731		340.831	0.000624526	345.283	0.0114	325.95	0.02666
390.918	0.00117	390.918	0.01119	390.918	0.02631		341.387	0.000629641	345.314	0.0114	326.17	0.02671
391.474	0.00157	391.474	0.01096	391.474	0.02437		341.944	0.000634708	345.534	0.01141	326.361	0.02676
392.031	0.00174	392.031	0.01068	392.031	0.02276		342.5	0.000639727	345.754	0.01141	326.39	0.02677
392.587	0.00222	392.587	0.01092	392.587	0.02548		343.057	0.000644702	345.839	0.01142	326.61	0.02682
393.144	0.00211	393.144	0.01077	393.144	0.0272		343.613	0.000649636	345.974	0.01142	326.83	0.02688
393.7	0.00173	393.7	0.01112	393.7	0.02642		344.17	0.000654531	346.194	0.01143	326.918	0.0269
394.257	0.00136	394.257	0.01134	394.257	0.02776		344.726	0.000659389	346.396	0.01143	327.05	0.02693
394.813	0.00104	394.813	0.01114	394.813	0.02858		345.283	0.000664214	346.414	0.01143	327.27	0.02699
395.37	0.000739	395.37	0.01089	395.37	0.02647		345.839	0.000669008	346.634	0.01144	327.474	0.02704
395.926	0.00121	395.926	0.01091	395.926	0.02706		346.396	0.000673774	346.854	0.01144	327.49	0.02704
396.483	0.00131	396.483	0.01095	396.483	0.02811		346.952	0.000678513	346.952	0.01145	327.71	0.02709
397.039	0.00117	397.039	0.01067	397.039	0.02787		347.509	0.000683228	347.074	0.01145	327.93	0.02715
397.596	0.00124	397.596	0.01084	397.596	0.02658		348.065	0.000687921	347.294	0.01146	328.031	0.02717
398.152	0.00135	398.152	0.01129	398.152	0.02571		348.622	0.000692594	347.509	0.01146	328.15	0.0272
398.709	0.00118	398.709	0.01183	398.709	0.02461		349.178	0.000697251	347.514	0.01146	328.37	0.02725
399.265	0.00139	399.265	0.01187	399.265	0.02595		349.735	0.00070189	347.735	0.01147	328.587	0.0273
399.822	0.00137	399.822	0.01121	399.822	0.02491		350.291	0.000706515	347.955	0.01147	328.591	0.0273
400.378	0.0011	400.378	0.01112	400.378	0.02468		350.848	0.000711128	348.065	0.01148	328.811	0.02735
400.935	0.000911	400.935	0.01145	400.935	0.02513		351.404	0.00071573	348.175	0.01148	329.031	0.0274
401.491	0.000989	401.491	0.01117	401.491	0.0259		351.961	0.000720324	348.395	0.01148	329.144	0.02743
402.048	0.00122	402.048	0.01077	402.048	0.02833		352.518	0.00072491	348.615	0.01149	329.251	0.02745
402.604	0.00134	402.604	0.01059	402.604	0.02733		353.074	0.000729489	348.622	0.01149	329.471	0.0275
403.161	0.00117	403.161	0.01081	403.161	0.02547		353.631	0.000734063	348.835	0.0115	329.691	0.02755
403.717	0.000852	403.717	0.01103	403.717	0.02571		354.187	0.000738634	349.055	0.0115	329.7	0.02756
404.274	0.000493	404.274	0.0115	404.274	0.02577		354.744	0.000743202	349.178	0.0115	329.911	0.0276
404.831	-6.4e-05	404.831	0.01153	404.831	0.02571		355.3	0.000747769	349.275	0.01151	330.131	0.02765
405.387	-3e-05	405.387	0.01151	405.387	0.02633		355.857	0.000752334	349.495	0.01151	330.257	0.02768
405.944	0.000718	405.944	0.01112	405.944	0.02726		356.413	0.000756899	349.715	0.01152	330.351	0.0277
406.5	0.000559	406.5	0.01103	406.5	0.02484		356.97	0.000761466	349.735	0.01152	330.571	0.02775
407.057	0.000659	407.057	0.01085	407.057	0.02237		357.526	0.000766034	349.935	0.01152	330.791	0.0278
407.613	0.000605	407.613	0.01073	407.613	0.02307		358.083	0.000770603	350.155	0.01153	330.813	0.0278
408.17	0.000782	408.17	0.01062	408.17	0.02425		358.639	0.000775174	350.291	0.01153	331.011	0.02784
408.726	0.000748	408.726	0.01085	408.726	0.02627		359.196	0.000779749	350.375	0.01153	331.231	0.02789
409.283	0.000802	409.283	0.01097	409.283	0.02448		359.752	0.000784326	350.595	0.01154	331.37	0.02792
409.839	0.000877	409.839	0.01087	409.839	0.023		360.309	0.000788905	350.815	0.01154	331.451	0.02794
410.396	0.000934	410.396	0.01064	410.396	0.02154		360.865	0.000793487	350.848	0.01154	331.671	0.02798
410.952	0.00125	410.952	0.01032	410.952	0.02163		361.422	0.000798072	351.035	0.01155	331.891	0.02803
411.509	0.00145	411.509	0.01014	411.509	0.0215		361.978	0.00080266	351.255	0.01155	331.926	0.02803
412.065	0.00118	412.065	0.01066	412.065	0.02358		362.535	0.000807249	351.404	0.01155	332.111	0.02807
412.622	0.00105	412.622	0.01111	412.622	0.02519		363.091	0.000811839	351.475	0.01155	332.331	0.02812
413.178	0.000561	413.178	0.01108	413.178	0.02763		363.648	0.00081643	351.695	0.01156	332.483	0.02815
413.735	0.000432	413.735	0.01118	413.735	0.02746		364.204	0.000821021	351.915	0.01156	332.551	0.02816
414.291	0.000861	414.291	0.01117	414.291	0.02594		364.761	0.000825611	351.961	0.01156	332.771	0.0282
414.848	0.00068	414.848	0.01099	414.848	0.02435		365.318	0.000830201	352.135	0.01157	332.991	0.02825
415.404	0.000486	415.404	0.01102	415.404	0.0234		365.874	0.000834786	352.355	0.01157	333.039	0.02826
415.961	0.000466	415.961	0.01058	415.961	0.02296		366.431	0.000839368	352.518	0.01157	333.211	0.02829
416.517	0.000543	416.517	0.01047	416.517	0.02143		366.987	0.000843945	352.576	0.01158	333.432	0.02833
417.074	0.000218	417.074	0.0104	417.074	0.02046		367.544	0.000848514	352.796	0.01158	333.596	0.02837
417.631	0.000302	417.631	0.01021	417.631	0.01955		368.1	0.000853077	353.016	0.01158	333.652	0.02838
418.187	0.000261	418.187	0.01032	418.187	0.0198		368.657	0.000857628	353.074	0.01159	333.872	0.02842
418.744	0.00045	418.744	0.0102	418.744	0.0221		369.213	0.000862168	353.236	0.01159	334.092	0.02846
419.3	0.000175	419.3	0.0102	419.3	0.02369		369.77	0.000866694	353.456	0.01159	334.152	0.02847
419.857	0.00048	419.857	0.00979	419.857	0.02433		370.326	0.000871205	353.631	0.0116	334.312	0.0285
420.413	0.000655	420.413	0.00998	420.413	0.02462		370.883	0.000875698	353.676	0.0116	334.532	0.02854
420.97	0.000645	420.97	0.0103	420.97	0.02724		371.439	0.00088017	353.896	0.0116	334.709	0.02857
421.526	0.000393	421.526	0.01038	421.526	0.03049		371.996	0.00088462	354.116	0.0116	334.752	0.02858
422.083	6.6e-05	422.083	0.01044	422.083	0.0304		372.552	0.000889045	354.187	0.0116	334.972	0.02862
422.639	0.000152	422.639	0.01046	422.639	0.02837		373.109	0.000893442	354.336	0.01161	335.192	0.02866
423.196	0.000118	423.196	0.01061	423.196	0.02597		373.665	0.000897808	354.556	0.01161	335.265	0.02867
423.752	-7e-06	423.752	0.01072	423.752	0.02483		374.222	0.000902141	354.744	0.01161	335.412	0.0287
424.309	-5e-06	424.309	0.01045	424.309	0.0252		374.778	0.000906437	354.776	0.01161	335.632	0.02874
424.865	0.000123	424.865	0.0104	424.865	0.02485		375.335	0.000910694	354.996	0.01162	335.822	0.02877
425.422	0.000389	425.422	0.01014	425.422	0.02512		375.892	0.000914907	355.216	0.01162	335.852	0.02877
425.978	0.000416	425.978	0.01038	425.978	0.02634		376.448	0.000919074	355.3	0.01162	336.072	0.02881
426.535	0.000552	426.535	0.01006	426.535	0.02722		377.005	0.000923191	355.436	0.01162	336.292	0.02885
427.091	0.000559	427.091	0.01033	427.091	0.02951		377.561	0.000927255	355.656	0.01163	336.378	0.02886
427.648	0.000334	427.648	0.01027	427.648	0.02897		378.118	0.000931262	355.857	0.01163	336.512	0.02889
428.204	8.9e-05	428.204	0.0101	428.204	0.02693		378.674	0.000935207	355.876	0.01163	336.732	0.02892
428.761	0.000336	428.761	0.00984	428.761	0.02542		379.231	0.000939087	356.096	0.01163	336.935	0.02896
429.317	0.000432	429.317	0.00975	429.317	0.02355		379.787	0.000942897	356.316	0.01164	336.952	0.02896
429.874	0.000711	429.874	0.01037	429.874	0.02415		380.344	0.000946634	356.413	0.01164	337.172	0.02899
430.43	0.00128	430.43	0.01057	430.43	0.02417		380.9	0.000950293	356.536	0.01164	337.392	0.02903
430.987	0.00159	430.987	0.01064	430.987	0.02216		381.457	0.00095387	356.756	0.01164	337.491	0.02904
431.544	0.00165	431.544	0.01032	431.544	0.02033		382.013	0.000957359	356.97	0.01165	337.612	0.02906
432.1	0.00126	432.1	0.01015	432.1	0.02107		382.57	0.000960757	356.976	0.01165	337.832	0.0291
432.657	0.000675	432.657	0.01028	432.657	0.0225		383.126	0.000964059	357.197	0.01165	338.048	0.02913
433.213	0.000145	433.213	0.01046	433.213	0.02354		383.683	0.000967259	357.417	0.01165	338.053	0.02913
433.77	-0.000111	433.77	0.0112	433.77	0.02428		384.239	0.000970352	357.526	0.01165	338.273	0.02916
434.326	5.5e-05	434.326	0.01151	434.326	0.02488		384.796	0.000973334	357.637	0.01165	338.493	0.0292
434.883	-3.2e-05	434.883	0.01114	434.883	0.02372		385.352	0.0009762	357.857	0.01166	338.605	0.02921
435.439	0.00025	435.439	0.01062	435.439	0.02287		385.909	0.000978943	358.077	0.01166	338.713	0.02923
435.996	0.000525	435.996	0.01077	435.996	0.02423		386.465	0.00098156	358.083	0.01166	338.933	0.02926
436.552	0.000468	436.552	0.01082	436.552	0.02516		387.022	0.000984043	358.297	0.01166	339.153	0.02929
437.109	0.0004	437.109	0.01112	437.109	0.02561		387.578	0.000986387	358.517	0.01166	339.161	0.0293
437.665	8.9e-05	437.665	0.01082	437.665	0.02515		388.135	0.000988588	358.639	0.01167	339.373	0.02933
438.222	6.8e-05	438.222	0.0101	438.222	0.02488		388.692	0.00099064	358.737	0.01167	339.593	0.02936
438.778	7.7e-05	438.778	0.00987	438.778	0.02432		389.248	0.000992536	358.957	0.01167	339.718	0.02937
439.335	0.000632	439.335	0.00989	439.335	0.02231		389.805	0.00099427	359.177	0.01167	339.813	0.02939
439.891	0.000452	439.891	0.01022	439.891	0.02056		390.361	0.000995837	359.196	0.01167	340.033	0.02942
440.448	0.000284	440.448	0.01061	440.448	0.02053		390.918	0.000997232	359.397	0.01167	340.253	0.02945
441.005	7.3e-05	441.005	0.01083	441.005	0.01962		391.474	0.000998447	359.617	0.01167	340.274	0.02945
441.561	-0.000261	441.561	0.01052	441.561	0.01997		392.031	0.000999477	359.752	0.01168	340.473	0.02948
442.118	-0.0001	442.118	0.00999	442.118	0.0223		392.587	0.001	359.837	0.01168	340.693	0.0295
442.674	7e-05	442.674	0.01005	442.674	0.02344		392.624	0.001	360.057	0.01168	340.831	0.02952
443.231	0.000473	443.231	0.01004	443.231	0.02219		392.844	0.001	360.277	0.01168	340.913	0.02953
443.787	0.000732	443.787	0.00995	443.787	0.02199		393.064	0.001	360.309	0.01168	341.133	0.02956
444.344	0.000659	444.344	0.01012	444.344	0.02323		393.144	0.001	360.497	0.01168	341.353	0.02959
444.9	0.000686	444.9	0.01043	444.9	0.02486		393.284	0.001	360.717	0.01168	341.387	0.02959
445.457	0.000134	445.457	0.01068	445.457	0.02466		393.504	0.001	360.865	0.01168	341.573	0.02961
446.013	0.000386	446.013	0.01085	446.013	0.02188		393.7	0.001	360.937	0.01169	341.793	0.02964
446.57	0.000707	446.57	0.01087	446.57	0.01875		393.724	0.001	361.157	0.01169	341.944	0.02966
447.126	0.000605	447.126	0.01101	447.126	0.01823		393.944	0.001	361.377	0.01169	342.013	0.02967
447.683	3.4e-05	447.683	0.01125	447.683	0.01958		394.164	0.001	361.422	0.01169	342.233	0.02969
448.239	0.000384	448.239	0.01124	448.239	0.02251		394.257	0.001	361.597	0.01169	342.453	0.02972
448.796	0.000668	448.796	0.01115	448.796	0.02586		394.384	0.001	361.817	0.01169	342.5	0.02972
449.352	0.00126	449.352	0.0113	449.352	0.02597		394.604	0.001	361.978	0.01169	342.673	0.02974
449.909	0.00118	449.909	0.01085	449.909	0.02359		394.813	0.001	362.038	0.01169	342.894	0.02977
450.465	0.00101	450.465	0.01061	450.465	0.02152		394.824	0.001	362.258	0.01169	343.057	0.02979
451.022	0.000707	451.022	0.01061	451.022	0.02253		395.044	0.001	362.478	0.0117	343.114	0.02979
451.578	0.000464	451.578	0.01067	451.578	0.02353		395.264	0.001	362.535	0.0117	343.334	0.02982
452.135	0.000457	452.135	0.01067	452.135	0.02317		395.37	0.001	362.698	0.0117	343.554	0.02984
452.691	0.0003	452.691	0.01062	452.691	0.02138		395.484	0.001	362.918	0.0117	343.613	0.02985
453.248	0.000657	453.248	0.01061	453.248	0.02168		395.705	0.001	363.091	0.0117	343.774	0.02986
453.804	0.000595	453.804	0.01064	453.804	0.01955		395.925	0.001	363.138	0.0117	343.994	0.02989
454.361	0.000264	454.361	0.01092	454.361	0.01722		395.926	0.001	363.358	0.0117	344.17	0.0299
454.918	-0.000225	454.918	0.01111	454.918	0.01632		396.145	0.001	363.578	0.0117	344.214	0.02991
455.474	-0.0002	455.474	0.01122	455.474	0.01742		396.365	0.001	363.648	0.0117	344.434	0.02993
456.031	6.4e-05	456.031	0.01117	456.031	0.01872		396.483	0.001	363.798	0.0117	344.654	0.02995
456.587	0.000382	456.587	0.01097	456.587	0.01957		396.585	0.001	364.018	0.0117	344.726	0.02996
457.144	0.000452	457.144	0.01077	457.144	0.02152		396.805	0.000999836	364.204	0.0117	344.874	0.02997
457.7	0.000707	457.7	0.01055	457.7	0.02221		397.025	0.000999451	364.238	0.0117	345.094	0.02999
458.257	0.000559	458.257	0.01052	458.257	0.02167		397.039	0.000999424	364.458	0.0117	345.283	0.03001
458.813	0.000152	458.813	0.01054	458.813	0.02192		397.245	0.000999027	364.678	0.0117	345.314	0.03001
459.37	0.000252	459.37	0.01055	459.37	0.02357		397.465	0.000998565	364.761	0.0117	345.534	0.03003
459.926	0.000284	459.926	0.01058	459.926	0.02252		397.596	0.000998272	364.898	0.0117	345.754	0.03005
460.483	0.000414	460.483	0.0107	460.483	0.02126		397.685	0.000998064	365.118	0.0117	345.839	0.03006
461.039	0.0004	461.039	0.01051	461.039	0.02199		397.905	0.000997523	365.318	0.0117	345.974	0.03007
461.596	0.00053	461.596	0.01048	461.596	0.02134		398.125	0.000996943	365.338	0.0117	346.194	0.03009
462.152	0.000889	462.152	0.01068	462.152	0.02068		398.152	0.000996868	365.558	0.0117	346.396	0.0301
462.709	0.000523	462.709	0.01082	462.709	0.02181		398.345	0.000996322	365.778	0.0117	346.414	0.03011
463.265	0.000507	463.265	0.01085	463.265	0.02208		398.565	0.000995661	365.874	0.0117	346.634	0.03012
463.822	0.000657	463.822	0.01049	463.822	0.02411		398.709	0.000995208	365.998	0.0117	346.854	0.03014
464.378	0.000559	464.378	0.00997	464.378	0.02304		398.785	0.000994959	366.218	0.0117	346.952	0.03015
464.935	0.000691	464.935	0.01015	464.935	0.02042		399.005	0.000994216	366.431	0.0117	347.074	0.03016
465.491	0.000623	465.491	0.01046	465.491	0.01906		399.225	0.000993432	366.438	0.0117	347.294	0.03017
466.048	0.00047	466.048	0.0104	466.048	0.01739		399.265	0.000993284	366.658	0.0117	347.509	0.03019
466.604	0.000336	466.604	0.01055	466.604	0.01759		399.445	0.000992606	366.879	0.0117	347.514	0.03019
467.161	0.000102	467.161	0.01059	467.161	0.01871		399.665	0.000991737	366.987	0.0117	347.735	0.0302
467.717	-9e-06	467.717	0.01038	467.717	0.02019		399.822	0.000991094	367.099	0.0117	347.955	0.03022
468.274	0.000439	468.274	0.01072	468.274	0.02135		399.885	0.000990826	367.319	0.0117	348.065	0.03023
468.83	0.00062	468.83	0.01045	468.83	0.02046		400.105	0.000989872	367.544	0.0117	348.175	0.03023
469.387	0.000441	469.387	0.01062	469.387	0.01955		400.326	0.000988875	368.1	0.0117	348.395	0.03025
469.943	0.000202	469.943	0.01055	469.943	0.01954		400.378	0.000988629	368.657	0.0117	348.615	0.03026
470.5	1.1e-05	470.5	0.01076	470.5	0.02043		400.546	0.000987835	369.213	0.0117	348.622	0.03026
471.057	0.000366	471.057	0.01072	471.057	0.01952		400.766	0.000986751	369.77	0.0117	348.835	0.03028
471.613	0.000748	471.613	0.01075	471.613	0.01895		400.935	0.000985886	370.326	0.01169	349.055	0.03029
472.17	0.000941	472.17	0.01102	472.17	0.02026		400.986	0.000985622	370.883	0.01169	349.178	0.0303
472.726	0.000611	472.726	0.01095	472.726	0.02035		401.206	0.000984449	371.439	0.01169	349.275	0.0303
473.283	0.00027	473.283	0.01069	473.283	0.01932		401.426	0.000983232	371.996	0.01168	349.495	0.03031
473.839	3.2e-05	473.839	0.01078	473.839	0.01925		401.491	0.000982859	372.552	0.01168	349.715	0.03033
474.396	-4.3e-05	474.396	0.01059	474.396	0.01803		401.646	0.000981969	373.109	0.01167	349.735	0.03033
474.952	0.000964	474.952	0.01032	474.952	0.01658		401.866	0.000980661	373.665	0.01167	349.935	0.03034
475.509	0.00106	475.509	0.01014	475.509	0.01703		402.048	0.000979544	374.222	0.01166	350.155	0.03035
476.065	0.000773	476.065	0.00997	476.065	0.01641		402.086	0.000979307	374.778	0.01165	350.291	0.03036
476.622	0.000716	476.622	0.00977	476.622	0.0169		402.306	0.000977908	375.335	0.01165	350.375	0.03036
477.178	0.00101	477.178	0.00949	477.178	0.0171		402.526	0.000976462	375.892	0.01164	350.595	0.03037
477.735	0.000589	477.735	0.01004	477.735	0.01627		402.604	0.000975934	376.448	0.01163	350.815	0.03038
478.291	0.000607	478.291	0.00977	478.291	0.015		402.746	0.000974969	377.005	0.01162	350.848	0.03038
478.848	0.000282	478.848	0.00966	478.848	0.01541		402.966	0.00097343	377.561	0.01162	351.035	0.03039
479.404	0.00025	479.404	0.00973	479.404	0.01579		403.161	0.000972027	378.118	0.01161	351.255	0.0304
479.961	0.000143	479.961	0.00904	479.961	0.01419		403.186	0.000971844	378.674	0.0116	351.404	0.0304
480.517	0.000175	480.517	0.00846	480.517	0.01477		403.406	0.00097021	379.231	0.01159	351.475	0.03041
481.074	-9.5e-05	481.074	0.0083	481.074	0.01539		403.626	0.000968529	379.787	0.01158	351.695	0.03042
481.63	0.000109	481.63	0.0082	481.63	0.01556		403.717	0.000967818	380.344	0.01157	351.915	0.03042
482.187	0.000214	482.187	0.00835	482.187	0.01477		403.846	0.0009668	380.9	0.01156	351.961	0.03042
482.743	-0.000584	482.743	0.00847	482.743	0.01474		404.066	0.000965023	381.457	0.01155	352.135	0.03043
483.3	-0.000461	483.3	0.00859	483.3	0.01312		404.274	0.000963302	382.013	0.01153	352.355	0.03044
483.857	-0.00038	483.857	0.00865	483.857	0.01073		404.286	0.000963198	382.57	0.01152	352.518	0.03044
484.413	-0.000402	484.413	0.00816	484.413	0.01074		404.506	0.000961324	383.126	0.01151	352.576	0.03044
484.97	-0.000627	484.97	0.00826	484.97	0.01142		404.726	0.000959401	383.683	0.0115	352.796	0.03045
485.526	-0.000691	485.526	0.00805	485.526	0.01184		404.831	0.000958474	384.239	0.01148	353.016	0.03046
486.083	-0.000752	486.083	0.00781	486.083	0.01106		404.946	0.00095743	384.796	0.01147	353.074	0.03046
486.639	-0.000807	486.639	0.00771	486.639	0.01276		405.167	0.000955409	385.352	0.01146	353.236	0.03046
487.196	-0.00111	487.196	0.00764	487.196	0.01592		405.387	0.000953339	385.909	0.01144	353.456	0.03047
487.752	-0.00131	487.752	0.0072	487.752	0.01705		405.387	0.000953334	386.465	0.01143	353.631	0.03047
488.309	-0.00191	488.309	0.00721	488.309	0.01659		405.607	0.000951219	387.022	0.01141	353.676	0.03047
488.865	-0.00195	488.865	0.00721	488.865	0.01473		405.827	0.000949049	387.578	0.0114	353.896	0.03048
489.422	-0.00209	489.422	0.00681	489.422	0.01397		405.944	0.000947876	388.135	0.01138	354.116	0.03048
489.978	-0.00219	489.978	0.00668	489.978	0.01131		406.047	0.00094683	388.692	0.01137	354.187	0.03048
490.535	-0.00222	490.535	0.00664	490.535	0.00882		406.267	0.00094456	389.248	0.01135	354.336	0.03049
491.091	-0.00218	491.091	0.0063	491.091	0.00841		406.487	0.00094224	389.805	0.01133	354.556	0.03049
491.648	-0.00238	491.648	0.00634	491.648	0.009		406.5	0.000942097	390.361	0.01132	354.744	0.03049
492.204	-0.00235	492.204	0.00575	492.204	0.00921		406.707	0.000939869	390.918	0.0113	354.776	0.03049
492.761	-0.00248	492.761	0.00558	492.761	0.00918		406.927	0.000937448	391.474	0.01128	354.996	0.03049
493.317	-0.00251	493.317	0.00498	493.317	0.00887		407.057	0.000935996	392.031	0.01126	355.216	0.0305
493.874	-0.00295	493.874	0.00504	493.874	0.00946		407.147	0.000934976	392.587	0.01124	355.3	0.0305
494.43	-0.00368	494.43	0.00491	494.43	0.00774		407.367	0.000932453	393.144	0.01123	355.436	0.0305
494.987	-0.00415	494.987	0.00471	494.987	0.00613		407.587	0.00092988	393.7	0.01121	355.656	0.0305
495.543	-0.00406	495.543	0.00488	495.543	0.00828		407.613	0.00092957	394.257	0.01119	355.857	0.0305
496.1	-0.00388	496.1	0.00484	496.1	0.00802		407.807	0.000927255	394.813	0.01117	355.876	0.0305
496.657	-0.00409	496.657	0.00436	496.657	0.00754		408.027	0.000924579	395.37	0.01115	356.096	0.0305
497.213	-0.00466	497.213	0.00454	497.213	0.00747		408.17	0.000922817	395.926	0.01113	356.316	0.0305
497.77	-0.00514	497.77	0.00455	497.77	0.00566		408.247	0.000921851	396.483	0.01111	356.413	0.0305
498.326	-0.00518	498.326	0.00433	498.326	0.00401		408.467	0.000919073	397.039	0.01109	356.536	0.0305
498.883	-0.00491	498.883	0.00376	498.883	0.00344		408.687	0.000916242	397.596	0.01107	356.756	0.0305
499.439	-0.00541	499.439	0.0034	499.439	0.00262		408.726	0.000915736	398.152	0.01105	356.97	0.0305
499.996	-0.00607	499.996	0.00336	499.996	0.00216		408.907	0.000913361	398.709	0.01103	356.976	0.0305
500.552	-0.00702	500.552	0.0025	500.552	0.00462		409.127	0.000910427	399.265	0.01101	357.197	0.0305
501.109	-0.00643	501.109	0.00222	501.109	0.00598		409.283	0.000908325	399.822	0.01099	357.417	0.0305
501.665	-0.00671	501.665	0.00177	501.665	0.0043		409.347	0.000907443	400.378	0.01096	357.526	0.0305
502.222	-0.0074	502.222	0.00108	502.222	0.00178		409.567	0.000904406	400.935	0.01094	357.637	0.0305
502.778	-0.00761	502.778	0.00148	502.778	0.00202		409.787	0.000901318	401.491	0.01092	357.857	0.0305
503.335	-0.00771	503.335	0.00127	503.335	0.00419		409.839	0.000900583	402.048	0.0109	358.077	0.03049
503.891	-0.00827	503.891	0.00143	503.891	0.00502		410.008	0.000898178	402.604	0.01088	358.083	0.03049
504.448	-0.00863	504.448	0.00147	504.448	0.00265		410.228	0.000894987	403.161	0.01086	358.297	0.03049
505.004	-0.00931	505.004	0.00161	505.004	0.000598		410.396	0.000892512	403.717	0.01084	358.517	0.03049
505.561	-0.0096	505.561	0.00164	505.561	-0.000164		410.448	0.000891744	404.274	0.01081	358.639	0.03049
506.117	-0.00989	506.117	0.00134	506.117	-0.00135		410.668	0.00088845	404.831	0.01079	358.737	0.03048
506.674	-0.01015	506.674	0.00125	506.674	-0.00129		410.888	0.000885104	405.387	0.01077	358.957	0.03048
507.231	-0.01021	507.231	0.000902	507.231	-0.00122		410.952	0.000884112	405.944	0.01075	359.177	0.03048
507.787	-0.01056	507.787	0.000658	507.787	-0.00159		411.108	0.000881706	406.5	0.01073	359.196	0.03048
508.344	-0.01081	508.344	-8.4e-05	508.344	-0.00307		411.328	0.000878257	407.057	0.01071	359.397	0.03047
508.9	-0.01206	508.9	7.2e-05	508.9	-0.00098		411.509	0.000875382	407.613	0.01069	359.617	0.03047
509.457	-0.0124	509.457	0.000391	509.457	0.000492		411.548	0.000874757	408.17	0.01066	359.752	0.03046
510.013	-0.01242	510.013	0.000144	510.013	-0.00019		411.768	0.000871206	408.726	0.01064	359.837	0.03046
510.57	-0.01252	510.57	-2.1e-05	510.57	-0.00203		411.988	0.000867604	409.283	0.01062	360.057	0.03046
511.126	-0.01179	511.126	-0.000437	511.126	-0.00369		412.065	0.000866325	409.839	0.0106	360.277	0.03045
511.683	-0.01199	511.683	-0.000795	511.683	-0.0034		412.208	0.00086395	410.396	0.01058	360.309	0.03045
512.239	-0.01302	512.239	-0.00134	512.239	-0.00316		412.428	0.000860246	410.952	0.01056	360.497	0.03044
512.796	-0.01412	512.796	-0.00167	512.796	-0.00429		412.622	0.000856941	411.509	0.01054	360.717	0.03044
513.352	-0.01474	513.352	-0.0019	513.352	-0.00571		412.648	0.000856491	412.065	0.01052	360.865	0.03043
513.909	-0.01509	513.909	-0.00181	513.909	-0.00813		412.868	0.000852686	412.622	0.0105	360.937	0.03043
514.465	-0.01573	514.465	-0.00242	514.465	-0.00865		413.088	0.000848831	413.178	0.01048	361.157	0.03042
515.022	-0.01568	515.022	-0.0026	515.022	-0.00725		413.178	0.000847235	413.735	0.01047	361.377	0.03042
515.578	-0.01519	515.578	-0.00244	515.578	-0.00579		413.308	0.000844925	414.291	0.01045	361.422	0.03041
516.135	-0.01577	516.135	-0.00176	516.135	-0.0047		413.528	0.00084097	414.408	0.01044	361.597	0.03041
516.691	-0.0163	516.691	-0.00208	516.691	-0.00563		413.735	0.000837211	414.628	0.01044	361.817	0.0304
517.248	-0.01714	517.248	-0.00181	517.248	-0.00573		413.748	0.000836965	414.848	0.01043	361.978	0.03039
517.804	-0.0167	517.804	-0.00188	517.804	-0.00539		413.968	0.000832911	414.849	0.01043	362.038	0.03039
518.361	-0.01706	518.361	-0.00212	518.361	-0.00648		414.188	0.000828807	415.069	0.01042	362.258	0.03038
518.917	-0.01748	518.917	-0.00239	518.917	-0.00818		414.291	0.00082687	415.289	0.01042	362.478	0.03037
519.474	-0.01768	519.474	-0.00241	519.474	-0.00913		414.408	0.000824655	415.404	0.01041	362.535	0.03037
520.03	-0.01785	520.03	-0.00251	520.03	-0.00994		414.628	0.000820454	415.509	0.01041	362.698	0.03036
							414.848	0.000816216	415.729	0.0104	362.918	0.03035
							414.849	0.000816205	415.949	0.0104	363.091	0.03035
							415.069	0.000811909	415.961	0.0104	363.138	0.03034
							415.289	0.000807564	416.169	0.01039	363.358	0.03033
							415.404	0.000805258	416.389	0.01038	363.578	0.03032
							415.509	0.000803173	416.517	0.01038	363.648	0.03032
							415.729	0.000798735	416.609	0.01038	363.798	0.03031
							415.949	0.00079425	416.829	0.01037	364.018	0.0303
							415.961	0.000794	417.049	0.01036	364.204	0.03029
							416.169	0.00078972	417.074	0.01036	364.238	0.03029
							416.389	0.000785144	417.269	0.01036	364.458	0.03028
							416.517	0.000782448	417.489	0.01035	364.678	0.03026
							416.609	0.000780523	417.631	0.01035	364.761	0.03026
							416.829	0.000775858	417.709	0.01035	364.898	0.03025
							417.049	0.000771148	417.929	0.01034	365.118	0.03024
							417.074	0.00077061	418.149	0.01033	365.318	0.03023
							417.269	0.000766395	418.187	0.01033	365.338	0.03023
							417.489	0.000761599	418.369	0.01033	365.558	0.03021
							417.631	0.000758492	418.589	0.01032	365.778	0.0302
							417.709	0.000756761	418.744	0.01032	365.874	0.03019
							417.929	0.00075188	418.809	0.01032	365.998	0.03018
							418.149	0.000746959	419.029	0.01031	366.218	0.03017
							418.187	0.000746107	419.249	0.01031	366.431	0.03016
							418.369	0.000741996	419.3	0.01031	366.438	0.03015
							418.589	0.000736994	419.469	0.0103	366.658	0.03014
							418.744	0.000733463	419.69	0.0103	366.879	0.03012
							418.809	0.000731952	419.857	0.01029	366.987	0.03012
							419.029	0.000726872	419.91	0.01029	367.099	0.03011
							419.249	0.000721754	420.13	0.01029	367.319	0.03009
							419.3	0.00072057	420.35	0.01028	367.539	0.03008
							419.469	0.000716598	420.413	0.01028	367.544	0.03008
							419.69	0.000711406	420.57	0.01028	367.759	0.03006
							419.857	0.000707438	420.79	0.01027	367.979	0.03004
							419.91	0.000706178	420.97	0.01027	368.1	0.03004
							420.13	0.000700915	421.01	0.01027	368.199	0.03003
							420.35	0.000695618	421.23	0.01027	368.419	0.03001
							420.413	0.000694083	421.45	0.01026	368.639	0.02999
							420.57	0.000690288	421.526	0.01026	368.657	0.02999
							420.79	0.000684925	421.67	0.01026	368.859	0.02998
							420.97	0.000680516	421.89	0.01025	369.079	0.02996
							421.526	0.000666751	422.083	0.01025	369.213	0.02995
							422.083	0.000652803	422.11	0.01025	369.299	0.02994
							422.639	0.000638685	422.33	0.01025	369.519	0.02992
							423.196	0.00062442	422.55	0.01024	369.739	0.0299
							423.752	0.000610021	422.639	0.01024	369.77	0.0299
							424.309	0.000595508	422.77	0.01024	369.959	0.02988
							424.865	0.0005809	422.99	0.01024	370.179	0.02987
							425.422	0.000566217	423.196	0.01023	370.326	0.02985
							425.978	0.000551478	423.21	0.01023	370.399	0.02985
							426.535	0.000536709	423.43	0.01023	370.619	0.02983
							427.091	0.000521932	423.65	0.01023	370.839	0.02981
							427.648	0.00050717	423.752	0.01023	370.883	0.0298
							428.204	0.000492445	423.87	0.01022	371.059	0.02979
							428.761	0.000477787	424.09	0.01022	371.279	0.02977
							429.317	0.00046322	424.309	0.01022	371.439	0.02975
							429.874	0.00044877	424.311	0.01022	371.499	0.02975
							430.43	0.000434466	424.531	0.01022	371.72	0.02972
							430.912	0.00042223	424.751	0.01022	371.94	0.0297
							430.987	0.000420332	424.865	0.01021	371.996	0.0297
							431.132	0.000416686	424.971	0.01021	372.16	0.02968
							431.352	0.000411174	425.191	0.01021	372.38	0.02966
							431.544	0.000406402	425.411	0.01021	372.552	0.02964
							431.572	0.000405696	425.422	0.01021	372.6	0.02964
							431.792	0.000400255	425.631	0.01021	373.109	0.02959
							432.012	0.000394852	425.851	0.01021	373.665	0.02953
							432.1	0.000392703	425.978	0.01021	374.222	0.02947
							432.232	0.00038949	426.071	0.01021	374.778	0.02941
							432.452	0.000384168	426.291	0.0102	375.335	0.02935
							432.657	0.000379265	426.511	0.0102	375.892	0.02929
							432.672	0.000378891	426.535	0.0102	376.448	0.02923
							432.892	0.000373659	426.731	0.0102	377.005	0.02916
							433.112	0.000368475	426.951	0.0102	377.561	0.0291
							433.213	0.000366116	427.091	0.0102	378.118	0.02903
							433.332	0.00036334	427.171	0.0102	378.674	0.02896
							433.552	0.000358257	427.391	0.0102	379.231	0.0289
							433.77	0.000353289	427.611	0.0102	379.787	0.02883
							433.772	0.000353226	427.648	0.0102	380.344	0.02876
							433.993	0.000348251	427.831	0.0102	380.9	0.02869
							434.213	0.000343332	428.051	0.0102	381.457	0.02862
							434.326	0.000340815	428.204	0.0102	382.013	0.02854
							434.433	0.000338472	428.271	0.0102	382.57	0.02847
							434.653	0.000333673	428.491	0.0102	383.126	0.0284
							434.873	0.000328937	428.711	0.0102	383.683	0.02832
							434.883	0.000328724	428.761	0.0102	384.239	0.02825
							435.093	0.000324266	428.931	0.0102	384.796	0.02817
							435.313	0.000319661	429.152	0.0102	385.352	0.0281
							435.439	0.000317046	429.317	0.0102	385.909	0.02802
							435.533	0.000315124	429.372	0.0102	386.465	0.02795
							435.753	0.000310658	429.592	0.0102	387.022	0.02787
							435.973	0.000306264	429.812	0.01021	387.578	0.02779
							435.996	0.000305812	429.874	0.01021	388.135	0.02771
							436.193	0.000301944	430.032	0.01021	388.692	0.02764
							436.413	0.000297701	430.252	0.01021	389.248	0.02756
							436.552	0.000295056	430.43	0.01021	389.805	0.02748
							436.633	0.000293535	430.472	0.01021	390.361	0.0274
							436.853	0.00028945	430.692	0.01021	390.918	0.02733
							437.073	0.000285446	430.912	0.01021	391.474	0.02725
							437.109	0.000284806	430.987	0.01021	392.031	0.02717
							437.293	0.000281526	431.132	0.01022	392.587	0.0271
							437.513	0.000277692	431.352	0.01022	393.144	0.02702
							437.665	0.000275094	431.544	0.01022	393.7	0.02694
							437.733	0.000273945	431.572	0.01022	394.257	0.02686
							437.953	0.000270288	431.792	0.01022	394.813	0.02679
							438.173	0.000266721	432.012	0.01023	395.37	0.02671
							438.222	0.000265949	432.1	0.01023	395.926	0.02664
							438.393	0.000263248	432.232	0.01023	396.483	0.02656
							438.613	0.000259869	432.452	0.01023	397.039	0.02649
							438.778	0.000257401	432.657	0.01024	397.596	0.02641
							438.834	0.000256588	432.672	0.01024	398.152	0.02634
							439.054	0.000253404	432.892	0.01024	398.709	0.02626
							439.274	0.000250321	433.112	0.01024	399.265	0.02619
							439.335	0.000249481	433.213	0.01024	399.822	0.02612
							439.494	0.00024734	433.332	0.01025	400.378	0.02605
							439.714	0.000244462	433.552	0.01025	400.935	0.02598
							439.891	0.000242216	433.77	0.01025	401.491	0.02591
							439.934	0.00024169	433.772	0.01025	402.048	0.02584
							440.154	0.000239025	433.993	0.01026	402.604	0.02577
							440.374	0.000236469	434.213	0.01026	403.161	0.0257
							440.448	0.000235633	434.326	0.01026	403.717	0.02563
							440.594	0.000234023	434.433	0.01027	404.274	0.02557
							440.814	0.000231689	434.653	0.01027	404.831	0.0255
							441.005	0.000229759	434.873	0.01028	405.387	0.02544
							441.034	0.000229468	434.883	0.01028	405.944	0.02537
							441.254	0.000227363	435.093	0.01028	406.5	0.02531
							441.474	0.000225375	435.313	0.01029	407.057	0.02525
							441.561	0.000224622	435.439	0.01029	407.613	0.02519
							441.694	0.000223504	435.533	0.01029	408.17	0.02513
							441.914	0.000221753	435.753	0.0103	408.726	0.02507
							442.118	0.000220243	435.973	0.0103	409.283	0.02501
							442.134	0.000220124	435.996	0.0103	409.839	0.02496
							442.354	0.000218617	436.193	0.01031	410.396	0.0249
							442.574	0.000217233	436.413	0.01031	410.952	0.02485
							442.674	0.000216648	436.552	0.01032	411.509	0.02479
							442.794	0.000215975	436.633	0.01032	412.065	0.02474
							443.014	0.000214843	436.853	0.01033	412.622	0.02469
							443.231	0.000213856	437.073	0.01033	413.178	0.02464
							443.234	0.000213839	437.109	0.01033	413.735	0.02459
							443.455	0.000212963	437.293	0.01034	414.291	0.02454
							443.675	0.000212218	437.513	0.01034	414.848	0.0245
							443.787	0.000211888	437.665	0.01035	415.404	0.02445
							443.895	0.000211604	437.733	0.01035	415.961	0.0244
							444.115	0.000211121	437.953	0.01036	416.517	0.02436
							444.335	0.000210773	438.173	0.01036	417.074	0.02432
							444.344	0.000210761	438.222	0.01037	417.631	0.02428
							444.555	0.000210558	438.393	0.01037	418.187	0.02424
							444.775	0.000210478	438.613	0.01038	418.744	0.0242
							444.9	0.000210493	438.778	0.01038	419.3	0.02416
							444.995	0.000210534	438.834	0.01039	419.857	0.02412
							445.215	0.000210727	439.054	0.01039	420.413	0.02408
							445.435	0.000211057	439.274	0.0104	420.97	0.02405
							445.457	0.000211097	439.335	0.0104	421.526	0.02401
							445.655	0.000211525	439.494	0.01041	422.083	0.02398
							445.875	0.000212133	439.714	0.01042	422.639	0.02395
							446.013	0.000212585	439.891	0.01042	423.196	0.02391
							446.095	0.000212879	439.934	0.01042	423.752	0.02388
							446.315	0.000213766	440.154	0.01043	424.309	0.02385
							446.535	0.000214792	440.374	0.01044	424.865	0.02382
							446.57	0.000214966	440.448	0.01044	425.422	0.0238
							446.755	0.00021596	440.594	0.01045	425.978	0.02377
							446.975	0.000217268	440.814	0.01046	426.535	0.02374
							447.126	0.000218248	441.005	0.01046	427.091	0.02371
							447.195	0.000218718	441.034	0.01046	427.648	0.02369
							447.415	0.00022031	441.254	0.01047	428.204	0.02366
							447.635	0.000222042	441.474	0.01048	428.761	0.02364
							447.683	0.000222434	441.561	0.01048	429.317	0.02361
							447.855	0.000223917	441.694	0.01049	429.874	0.02359
							448.075	0.000225933	441.914	0.0105	430.43	0.02357
							448.239	0.000227525	442.118	0.01051	430.987	0.02354
							448.296	0.000228091	442.134	0.01051	431.544	0.02352
							448.516	0.00023039	442.354	0.01051	432.1	0.0235
							448.736	0.00023283	442.574	0.01052	432.657	0.02348
							448.796	0.000233521	442.674	0.01053	433.213	0.02345
							448.956	0.000235411	443.231	0.01055	433.77	0.02343
							449.176	0.000238132	443.787	0.01057	434.326	0.02341
							449.352	0.000240417	444.344	0.0106	434.883	0.02339
							449.396	0.000240993	444.9	0.01062	435.439	0.02337
							449.616	0.000243993	445.457	0.01064	435.996	0.02334
							449.836	0.000247132	446.013	0.01067	436.552	0.02332
							449.909	0.000248203	446.57	0.01069	437.109	0.0233
							450.056	0.000250409	447.126	0.01071	437.665	0.02328
							450.276	0.000253823	447.683	0.01074	438.222	0.02325
							450.465	0.000256869	448.239	0.01076	438.778	0.02323
							450.496	0.000257373	448.796	0.01079	439.335	0.02321
							450.716	0.000261058	449.352	0.01081	439.891	0.02318
							450.936	0.000264877	449.396	0.01081	440.448	0.02316
							451.022	0.000266401	449.616	0.01082	441.005	0.02313
							451.156	0.000268829	449.836	0.01083	441.561	0.0231
							451.376	0.000272912	449.909	0.01083	442.118	0.02308
							451.578	0.00027678	450.056	0.01084	442.674	0.02305
							451.596	0.000277126	450.276	0.01085	443.231	0.02302
							451.816	0.000281468	450.465	0.01085	443.787	0.02299
							452.036	0.000285938	450.496	0.01085	444.344	0.02296
							452.135	0.000287981	450.716	0.01086	444.9	0.02292
							452.256	0.000290533	450.936	0.01087	445.457	0.02289
							452.476	0.000295252	451.022	0.01087	446.013	0.02286
							452.691	0.00029998	451.156	0.01088	446.095	0.02285
							452.696	0.000300093	451.376	0.01089	446.315	0.02284
							452.916	0.000305053	451.578	0.01089	446.535	0.02282
							453.137	0.000310132	451.596	0.0109	446.57	0.02282
							453.248	0.000312746	451.816	0.0109	446.755	0.02281
							453.357	0.000315326	452.036	0.01091	446.975	0.02279
							453.577	0.000320633	452.135	0.01091	447.126	0.02278
							453.797	0.000326052	452.256	0.01092	447.195	0.02278
							453.804	0.000326245	452.476	0.01093	447.415	0.02276
							454.017	0.000331579	452.691	0.01093	447.635	0.02274
							454.237	0.000337213	452.696	0.01093	447.683	0.02274
							454.361	0.000340439	452.916	0.01094	447.855	0.02273
							454.457	0.000342949	453.137	0.01095	448.075	0.02271
							454.677	0.000348787	453.248	0.01095	448.239	0.0227
							454.897	0.000354721	453.357	0.01095	448.296	0.0227
							454.918	0.000355282	453.577	0.01096	448.516	0.02268
							455.117	0.000360751	453.797	0.01097	448.736	0.02266
							455.337	0.000366872	453.804	0.01097	448.796	0.02266
							455.474	0.000370728	454.017	0.01097	448.956	0.02264
							455.557	0.000373081	454.237	0.01098	449.176	0.02263
							455.777	0.000379375	454.361	0.01098	449.352	0.02261
							455.997	0.000385751	454.457	0.01099	449.396	0.02261
							456.031	0.000386724	454.677	0.01099	449.616	0.02259
							456.217	0.000392204	454.897	0.011	449.836	0.02257
							456.437	0.000398732	454.918	0.011	449.909	0.02257
							456.587	0.000403215	455.117	0.011	450.056	0.02255
							456.657	0.00040533	455.337	0.01101	450.276	0.02253
							456.877	0.000411995	455.474	0.01101	450.465	0.02252
							457.097	0.000418722	455.557	0.01101	450.496	0.02251
							457.144	0.000420143	455.777	0.01102	450.716	0.02249
							457.317	0.000425507	455.997	0.01102	450.936	0.02247
							457.537	0.000432347	456.031	0.01102	451.022	0.02247
							457.7	0.000437435	456.217	0.01103	451.156	0.02245
							457.757	0.000439236	456.437	0.01103	451.376	0.02243
							457.978	0.000446171	456.587	0.01103	451.578	0.02241
							458.198	0.000453146	456.657	0.01103	451.596	0.02241
							458.257	0.000455023	456.877	0.01104	451.816	0.02239
							458.418	0.000460158	457.097	0.01104	452.036	0.02237
							458.813	0.000472834	457.144	0.01104	452.135	0.02236
							459.37	0.000490789	457.317	0.01104	452.256	0.02235
							459.926	0.000508799	457.537	0.01105	452.476	0.02232
							460.483	0.000526776	457.7	0.01105	452.691	0.0223
							461.039	0.000544627	457.757	0.01105	452.696	0.0223
							461.058	0.000545233	457.978	0.01105	452.916	0.02228
							461.278	0.000552232	458.198	0.01105	453.137	0.02225
							461.498	0.000559189	458.257	0.01105	453.248	0.02224
							461.596	0.000562254	458.418	0.01105	453.357	0.02223
							461.718	0.000566098	458.638	0.01105	453.577	0.02221
							461.938	0.000572952	458.813	0.01105	453.797	0.02218
							462.152	0.000579557	458.858	0.01105	453.804	0.02218
							462.158	0.000579745	459.078	0.01106	454.017	0.02216
							462.378	0.000586469	459.298	0.01106	454.237	0.02213
							462.599	0.000593119	459.37	0.01106	454.361	0.02212
							462.709	0.000596421	459.518	0.01106	454.457	0.02211
							462.819	0.000599686	459.738	0.01105	454.677	0.02208
							463.039	0.000606165	459.926	0.01105	454.897	0.02205
							463.259	0.000612548	459.958	0.01105	454.918	0.02205
							463.265	0.000612739	460.178	0.01105	455.117	0.02203
							463.479	0.000618827	460.398	0.01105	455.337	0.022
							463.699	0.000624996	460.483	0.01105	455.474	0.02198
							463.822	0.000628394	460.618	0.01105	455.557	0.02197
							463.919	0.000631046	460.838	0.01105	455.777	0.02194
							464.139	0.000636971	461.039	0.01104	455.997	0.02191
							464.359	0.000642762	461.058	0.01104	456.031	0.02191
							464.378	0.000643269	461.278	0.01104	456.217	0.02188
							464.579	0.000648412	461.498	0.01104	456.437	0.02185
							464.799	0.000653914	461.596	0.01104	456.587	0.02183
							464.935	0.000657234	461.718	0.01103	456.657	0.02182
							465.019	0.000659258	461.938	0.01103	456.877	0.02179
							465.239	0.000664438	462.152	0.01103	457.097	0.02176
							465.459	0.000669445	462.158	0.01103	457.144	0.02176
							465.491	0.000670164	462.378	0.01102	457.317	0.02173
							465.679	0.00067427	462.599	0.01101	457.537	0.0217
							465.899	0.000678906	462.709	0.01101	457.7	0.02168
							466.048	0.000681928	462.819	0.01101	457.757	0.02167
							466.119	0.000683345	463.039	0.011	457.978	0.02164
							466.339	0.000687577	463.259	0.011	458.198	0.0216
							466.559	0.000691594	463.265	0.011	458.257	0.02159
							466.604	0.000692389	463.479	0.01099	458.418	0.02157
							466.779	0.000695388	463.699	0.01098	458.638	0.02154
							466.999	0.000698949	463.822	0.01098	458.813	0.02151
							467.161	0.00070141	463.919	0.01097	458.858	0.0215
							467.219	0.00070227	464.139	0.01097	459.078	0.02147
							467.44	0.000705342	464.359	0.01096	459.298	0.02143
							467.66	0.000708155	464.378	0.01096	459.37	0.02142
							467.717	0.000708851	464.579	0.01095	459.518	0.02139
							467.88	0.0007107	464.799	0.01094	459.738	0.02136
							468.1	0.000712969	464.935	0.01093	459.926	0.02133
							468.274	0.000714564	465.019	0.01093	459.958	0.02132
							468.32	0.000714952	465.239	0.01092	460.178	0.02128
							468.54	0.00071664	465.459	0.01091	460.398	0.02125
							468.76	0.000718025	465.491	0.0109	460.483	0.02123
							468.83	0.000718403	465.679	0.01089	460.618	0.02121
							468.98	0.000719096	465.899	0.01088	460.838	0.02117
							469.2	0.000719845	466.048	0.01087	461.039	0.02113
							469.387	0.00072022	466.119	0.01087	461.058	0.02113
							469.42	0.000720261	466.339	0.01086	461.278	0.02109
							469.64	0.000720337	466.559	0.01084	461.498	0.02105
							469.86	0.000720061	466.604	0.01084	461.596	0.02103
							469.943	0.000719863	466.779	0.01083	461.718	0.02101
							470.08	0.000719426	466.999	0.01081	461.938	0.02097
							470.3	0.000718421	467.161	0.0108	462.152	0.02093
							470.5	0.000717178	467.219	0.0108	462.158	0.02092
							470.52	0.000717036	467.44	0.01078	462.378	0.02088
							470.74	0.000715262	467.66	0.01077	462.599	0.02084
							470.96	0.00071309	467.717	0.01076	462.709	0.02082
							471.057	0.000712011	467.88	0.01075	462.819	0.0208
							471.18	0.000710509	468.1	0.01073	463.039	0.02075
							471.4	0.000707511	468.274	0.01072	463.259	0.02071
							471.613	0.000704205	468.32	0.01072	463.265	0.02071
							471.62	0.000704084	468.54	0.0107	463.479	0.02066
							471.84	0.000700221	468.76	0.01068	463.699	0.02062
							472.06	0.00069591	468.83	0.01067	463.822	0.02059
							472.17	0.000693603	468.98	0.01066	463.919	0.02057
							472.281	0.000691142	469.2	0.01064	464.139	0.02052
							472.501	0.000685908	469.387	0.01062	464.359	0.02047
							472.721	0.000680197	469.42	0.01062	464.378	0.02047
							472.726	0.000680046	469.64	0.0106	464.579	0.02043
							472.941	0.000674	469.86	0.01058	464.799	0.02038
							473.161	0.000667307	469.943	0.01057	464.935	0.02035
							473.283	0.000663379	470.08	0.01056	465.019	0.02033
							473.381	0.000660108	470.3	0.01053	465.239	0.02028
							473.601	0.000652393	470.5	0.01051	465.459	0.02023
							473.821	0.000644154	470.52	0.01051	465.491	0.02022
							473.839	0.000643442	470.74	0.01049	465.679	0.02018
							474.041	0.000635379	470.96	0.01046	465.899	0.02013
							474.261	0.000626059	471.057	0.01045	466.048	0.02009
							474.396	0.000620079	471.18	0.01044	466.119	0.02007
							474.481	0.000616185	471.4	0.01041	466.339	0.02002
							474.701	0.000605747	471.613	0.01039	466.559	0.01997
							474.921	0.000594735	471.62	0.01039	466.604	0.01996
							474.952	0.000593131	471.84	0.01036	466.779	0.01991
							475.141	0.00058314	472.06	0.01034	466.999	0.01986
							475.361	0.000570952	472.17	0.01032	467.161	0.01982
							475.509	0.000562437	472.281	0.01031	467.219	0.01981
							475.581	0.000558161	472.501	0.01028	467.44	0.01975
							475.801	0.000544758	472.721	0.01025	467.66	0.01969
							476.021	0.000530733	472.726	0.01025	467.717	0.01968
							476.065	0.000527854	472.941	0.01022	467.88	0.01964
							476.241	0.000516077	473.161	0.0102	468.1	0.01958
							476.461	0.000500781	473.283	0.01018	468.274	0.01953
							476.622	0.000489223	473.381	0.01017	468.32	0.01952
							476.681	0.000484836	473.601	0.01013	468.54	0.01946
							476.901	0.000468231	473.821	0.0101	468.76	0.0194
							477.122	0.000450958	473.839	0.0101	468.83	0.01938
							477.178	0.000446394	474.041	0.01007	468.98	0.01934
							477.342	0.000433008	474.261	0.01004	469.2	0.01928
							477.562	0.000414372	474.396	0.01002	469.387	0.01923
							477.735	0.000399209	474.481	0.01001	469.42	0.01922
							477.782	0.00039504	474.701	0.00997	469.64	0.01916
							478.002	0.000375004	474.921	0.00994	469.86	0.0191
							478.222	0.000354255	474.952	0.00993	469.943	0.01907
							478.291	0.000347539	475.141	0.00991	470.08	0.01903
							478.442	0.000332784	475.361	0.00987	470.3	0.01897
							478.662	0.000310582	475.509	0.00985	470.5	0.01891
							478.848	0.000291235	475.581	0.00983	470.52	0.01891
							478.882	0.000287641	475.801	0.0098	470.74	0.01884
							479.102	0.000263952	476.021	0.00976	470.96	0.01878
							479.322	0.000239508	476.065	0.00975	471.057	0.01875
							479.404	0.000230158	476.241	0.00972	471.18	0.01871
							479.542	0.000214298	476.461	0.00969	471.4	0.01864
							479.762	0.000188317	476.622	0.00966	471.613	0.01858
							479.961	0.000164171	476.681	0.00965	471.62	0.01858
							479.982	0.000161554	476.901	0.00961	471.84	0.01851
							480.202	0.000134003	477.122	0.00957	472.06	0.01844
							480.422	0.000105654	477.178	0.00956	472.17	0.01841
							480.517	9.31319e-05	477.342	0.00953	472.281	0.01837
							480.642	7.6502e-05	477.562	0.00949	472.501	0.0183
							480.862	4.65373e-05	477.735	0.00946	472.721	0.01823
							481.074	1.69388e-05	477.782	0.00945	472.726	0.01823
							481.082	1.57531e-05	478.002	0.00941	472.941	0.01816
							481.302	-1.58583e-05	478.222	0.00937	473.161	0.01809
							481.522	-4.8304e-05	478.291	0.00935	473.283	0.01805
							481.63	-6.45422e-05	478.442	0.00932	473.381	0.01801
							481.743	-8.15913e-05	478.662	0.00928	473.601	0.01794
							481.963	-0.000115727	478.848	0.00924	473.821	0.01787
							482.183	-0.000150719	478.882	0.00924	473.839	0.01786
							482.187	-0.000151427	479.102	0.00919	474.041	0.01779
							482.403	-0.000186572	479.322	0.00915	474.261	0.01772
							482.623	-0.000223295	479.404	0.00913	474.396	0.01767
							482.743	-0.000243828	479.542	0.0091	474.481	0.01764
							482.843	-0.000260893	479.762	0.00906	474.701	0.01757
							483.063	-0.000299372	479.961	0.00901	474.921	0.01749
							483.283	-0.00033874	479.982	0.00901	474.952	0.01748
							483.3	-0.00034185	480.202	0.00896	475.141	0.01741
							483.503	-0.000379002	480.422	0.00892	475.361	0.01733
							483.723	-0.000420163	480.517	0.0089	475.509	0.01728
							483.857	-0.000445611	480.642	0.00887	475.581	0.01725
							483.943	-0.00046223	480.862	0.00882	475.801	0.01717
							484.163	-0.000505208	481.074	0.00877	476.021	0.01709
							484.383	-0.000549103	481.082	0.00877	476.065	0.01708
							484.413	-0.000555167	481.302	0.00872	476.241	0.01701
							484.603	-0.00059392	481.522	0.00867	476.461	0.01693
							484.823	-0.000639663	481.63	0.00865	476.622	0.01687
							484.97	-0.000670624	481.743	0.00862	476.681	0.01685
							485.043	-0.000686339	481.963	0.00857	476.901	0.01676
							485.263	-0.000733951	482.183	0.00852	477.122	0.01668
							485.483	-0.000782504	482.187	0.00852	477.178	0.01666
							485.526	-0.000792083	482.403	0.00847	477.342	0.0166
							485.703	-0.000832003	482.623	0.00842	477.562	0.01651
							485.923	-0.000882452	482.743	0.00839	477.735	0.01644
							486.083	-0.000919574	482.843	0.00836	477.782	0.01643
							486.143	-0.000933855	483.063	0.00831	478.002	0.01634
							486.363	-0.000986216	483.283	0.00826	478.222	0.01625
							486.584	-0.00104	483.3	0.00825	478.291	0.01623
							486.639	-0.00105	483.503	0.0082	478.442	0.01617
							486.804	-0.00109	483.723	0.00815	478.662	0.01608
							487.024	-0.00115	483.857	0.00811	478.848	0.016
							487.196	-0.00119	483.943	0.00809	478.882	0.01599
							487.244	-0.00121	484.163	0.00804	479.102	0.0159
							487.464	-0.00126	484.383	0.00798	479.322	0.01581
							487.684	-0.00132	484.413	0.00797	479.404	0.01577
							487.752	-0.00134	484.603	0.00793	479.542	0.01572
							487.904	-0.00138	484.823	0.00787	479.762	0.01563
							488.124	-0.00144	484.97	0.00783	479.961	0.01554
							488.309	-0.00149	485.043	0.00781	479.982	0.01553
							488.344	-0.0015	485.263	0.00775	480.202	0.01544
							488.564	-0.00156	485.483	0.0077	480.422	0.01535
							488.784	-0.00163	485.526	0.00768	480.517	0.01531
							488.865	-0.00165	485.703	0.00764	480.642	0.01525
							489.004	-0.00169	485.923	0.00758	480.862	0.01516
							489.224	-0.00176	486.083	0.00754	481.074	0.01507
							489.422	-0.00181	486.143	0.00752	481.082	0.01506
							489.444	-0.00182	486.363	0.00746	481.302	0.01497
							489.664	-0.00189	486.584	0.0074	481.522	0.01487
							489.884	-0.00196	486.639	0.00738	481.63	0.01482
							489.978	-0.00199	486.804	0.00734	481.743	0.01477
							490.104	-0.00203	487.024	0.00728	481.963	0.01467
							490.324	-0.0021	487.196	0.00723	482.183	0.01458
							490.535	-0.00216	487.244	0.00722	482.187	0.01457
							490.544	-0.00217	487.464	0.00716	482.403	0.01448
							490.764	-0.00224	487.684	0.00709	482.623	0.01438
							490.984	-0.00231	487.752	0.00707	482.743	0.01432
							491.091	-0.00235	487.904	0.00703	482.843	0.01428
							491.204	-0.00239	488.124	0.00697	483.063	0.01417
							491.425	-0.00246	488.309	0.00692	483.283	0.01407
							491.645	-0.00254	488.344	0.00691	483.3	0.01406
							491.648	-0.00254	488.564	0.00684	483.503	0.01397
							491.865	-0.00261	488.784	0.00678	483.723	0.01387
							492.085	-0.00269	488.865	0.00676	483.857	0.0138
							492.204	-0.00273	489.004	0.00672	483.943	0.01376
							492.305	-0.00277	489.224	0.00665	484.163	0.01366
							492.525	-0.00285	489.422	0.00659	484.383	0.01355
							492.745	-0.00293	489.444	0.00659	484.413	0.01354
							492.761	-0.00294	489.664	0.00652	484.603	0.01345
							492.965	-0.00301	489.884	0.00646	484.823	0.01334
							493.185	-0.0031	489.978	0.00643	484.97	0.01327
							493.317	-0.00315	490.104	0.00639	485.043	0.01323
							493.405	-0.00318	490.324	0.00632	485.263	0.01313
							493.625	-0.00327	490.535	0.00626	485.483	0.01302
							493.845	-0.00335	490.544	0.00626	485.526	0.013
							493.874	-0.00336	490.764	0.00619	485.703	0.01291
							494.065	-0.00344	490.984	0.00613	485.923	0.0128
							494.285	-0.00353	491.091	0.00609	486.083	0.01272
							494.43	-0.00359	491.204	0.00606	486.143	0.01269
							494.505	-0.00362	491.425	0.00599	486.363	0.01258
							494.725	-0.00371	491.645	0.00592	486.584	0.01247
							494.945	-0.0038	491.648	0.00592	486.639	0.01244
							494.987	-0.00381	491.865	0.00586	486.804	0.01236
							495.165	-0.00389	492.085	0.00579	487.024	0.01224
							495.385	-0.00398	492.204	0.00575	487.196	0.01215
							495.543	-0.00405	492.305	0.00572	487.244	0.01213
							495.605	-0.00407	492.525	0.00565	487.464	0.01202
							495.825	-0.00417	492.745	0.00558	487.684	0.0119
							496.045	-0.00426	492.761	0.00558	487.752	0.01187
							496.1	-0.00429	492.965	0.00551	487.904	0.01179
							496.266	-0.00436	493.185	0.00544	488.124	0.01167
							496.486	-0.00446	493.317	0.0054	488.309	0.01157
							496.657	-0.00453	493.405	0.00538	488.344	0.01156
							496.706	-0.00456	493.625	0.00531	488.564	0.01144
							496.926	-0.00465	493.845	0.00524	488.784	0.01132
							497.146	-0.00475	493.874	0.00523	488.865	0.01128
							497.213	-0.00479	494.065	0.00517	489.004	0.0112
							497.366	-0.00486	494.285	0.0051	489.224	0.01108
							497.586	-0.00496	494.43	0.00505	489.422	0.01098
							497.77	-0.00504	494.505	0.00503	489.444	0.01097
							497.806	-0.00506	494.725	0.00496	489.664	0.01085
							498.026	-0.00516	494.945	0.00488	489.884	0.01073
							498.246	-0.00527	494.987	0.00487	489.978	0.01067
							498.326	-0.00531	495.165	0.00481	490.104	0.01061
							498.466	-0.00537	495.385	0.00474	490.324	0.01048
							498.686	-0.00548	495.543	0.00469	490.535	0.01037
							498.883	-0.00558	495.605	0.00467	490.544	0.01036
							498.906	-0.00559	495.825	0.0046	490.764	0.01024
							499.126	-0.0057	496.045	0.00453	490.984	0.01012
							499.346	-0.0058	496.1	0.00451	491.091	0.01006
							499.439	-0.00585	496.266	0.00446	491.204	0.00999
							499.566	-0.00591	496.486	0.00439	491.425	0.00987
							499.786	-0.00602	496.657	0.00433	491.645	0.00974
							499.996	-0.00613	496.706	0.00431	491.648	0.00974
							500.006	-0.00614	496.926	0.00424	491.865	0.00962
							500.226	-0.00625	497.146	0.00417	492.085	0.00949
							500.446	-0.00636	497.213	0.00415	492.204	0.00942
							500.552	-0.00642	497.366	0.0041	492.305	0.00937
							500.666	-0.00648	497.586	0.00403	492.525	0.00924
							500.887	-0.00659	497.77	0.00396	492.745	0.00911
							501.107	-0.00671	497.806	0.00395	492.761	0.0091
							501.109	-0.00671	498.026	0.00388	492.965	0.00899
							501.327	-0.00682	498.246	0.00381	493.185	0.00886
							501.547	-0.00694	498.326	0.00378	493.317	0.00878
							501.665	-0.007	498.466	0.00374	493.405	0.00873
							501.767	-0.00706	498.686	0.00366	493.625	0.0086
							501.987	-0.00717	498.883	0.0036	493.845	0.00847
							502.207	-0.00729	499.439	0.00341	493.874	0.00845
							502.222	-0.0073	499.996	0.00323	494.065	0.00834
							502.427	-0.00741	500.552	0.00304	494.285	0.00821
							502.647	-0.00753	501.109	0.00286	494.43	0.00812
							502.778	-0.00761	501.665	0.00267	494.505	0.00808
							502.867	-0.00766	502.222	0.00249	494.725	0.00794
							503.087	-0.00778	502.778	0.0023	494.945	0.00781
							503.307	-0.0079	503.335	0.00212	494.987	0.00779
							503.335	-0.00792	503.891	0.00194	495.165	0.00768
							503.527	-0.00802	504.448	0.00175	495.385	0.00755
							503.747	-0.00815	505.004	0.00157	495.543	0.00745
							503.891	-0.00823	505.067	0.00155	495.605	0.00741
							503.967	-0.00827	505.287	0.00147	495.825	0.00728
							504.187	-0.0084	505.507	0.0014	496.045	0.00714
							504.407	-0.00853	505.561	0.00138	496.1	0.00711
							504.448	-0.00855	505.728	0.00133	496.266	0.00701
							504.627	-0.00865	505.948	0.00126	496.486	0.00687
							504.847	-0.00878	506.117	0.0012	496.657	0.00677
							505.004	-0.00887	506.168	0.00119	496.706	0.00674
							505.067	-0.00891	506.388	0.00111	496.926	0.0066
							505.287	-0.00904	506.608	0.00104	497.146	0.00646
							505.507	-0.00917	506.674	0.00102	497.213	0.00642
							505.561	-0.0092	506.828	0.000969038	497.366	0.00632
							505.728	-0.0093	507.048	0.000897162	497.586	0.00619
							505.948	-0.00943	507.231	0.000837555	497.77	0.00607
							506.117	-0.00953	507.268	0.000825384	497.806	0.00605
							506.168	-0.00956	507.488	0.000753705	498.026	0.00591
							506.388	-0.00969	507.708	0.00068213	498.246	0.00577
							506.608	-0.00982	507.787	0.000656436	498.326	0.00572
							506.674	-0.00986	507.928	0.000610661	498.466	0.00563
							506.828	-0.00995	508.148	0.000539302	498.686	0.00549
							507.048	-0.01009	508.344	0.000476002	498.883	0.00537
							507.231	-0.0102	508.368	0.000468054	498.906	0.00535
							507.268	-0.01022	508.588	0.000396921	499.126	0.00521
							507.488	-0.01036	508.808	0.000325905	499.346	0.00507
							507.708	-0.01049	508.9	0.000296299	499.439	0.00501
							507.787	-0.01054	509.028	0.000255008	499.566	0.00493
							507.928	-0.01063	509.248	0.000184234	499.786	0.00478
							508.148	-0.01076	509.457	0.000117368	499.996	0.00465
							508.344	-0.01088	509.468	0.000113584	500.006	0.00464
							508.368	-0.0109	509.688	4.30613e-05	500.226	0.0045
							508.588	-0.01103	509.908	-2.73324e-05	500.446	0.00436
							508.808	-0.01117	510.013	-6.07848e-05	500.552	0.00429
							508.9	-0.01123	510.128	-9.75949e-05	500.666	0.00421
							509.028	-0.01131	510.348	-0.000167724	500.887	0.00407
							509.248	-0.01145	510.569	-0.000237717	501.107	0.00392
							509.457	-0.01158	510.57	-0.000238059	501.109	0.00392
							509.468	-0.01159	510.789	-0.000307574	501.327	0.00378
							509.688	-0.01173	511.009	-0.00037729	501.547	0.00364
							509.908	-0.01186	511.126	-0.000414455	501.665	0.00356
							510.013	-0.01193	511.229	-0.000446866	501.767	0.00349
							510.128	-0.012	511.449	-0.000516298	501.987	0.00334
							510.348	-0.01214	511.669	-0.000585586	502.207	0.0032
							510.569	-0.01228	511.683	-0.000589941	502.222	0.00319
							510.57	-0.01229	511.889	-0.000654728	502.427	0.00305
							510.789	-0.01243	512.109	-0.000723722	502.647	0.00291
							511.009	-0.01257	512.239	-0.000764491	502.778	0.00282
							511.126	-0.01264	512.329	-0.000792566	502.867	0.00276
							511.229	-0.01271	512.549	-0.000861259	503.087	0.00261
							511.449	-0.01285	512.769	-0.000929801	503.307	0.00246
							511.669	-0.01299	512.796	-0.000938112	503.335	0.00245
							511.683	-0.013	512.989	-0.000998189	503.527	0.00232
							511.889	-0.01313	513.209	-0.00107	503.747	0.00217
							512.109	-0.01328	513.352	-0.00111	503.891	0.00207
							512.239	-0.01336	513.429	-0.00113	503.967	0.00202
							512.329	-0.01342	513.649	-0.0012	504.187	0.00187
							512.549	-0.01356	513.869	-0.00127	504.407	0.00172
							512.769	-0.01371	513.909	-0.00128	504.448	0.00169
							512.796	-0.01372	514.089	-0.00134	504.627	0.00157
							512.989	-0.01385	514.309	-0.00141	504.847	0.00142
							513.209	-0.014	514.465	-0.00145	505.004	0.00132
							513.352	-0.01409	514.529	-0.00147	505.067	0.00127
							513.429	-0.01414	514.749	-0.00154	505.287	0.00112
							513.649	-0.01428	514.969	-0.00161	505.507	0.000973262
							513.869	-0.01443	515.022	-0.00162	505.561	0.000936729
							513.909	-0.01445	515.189	-0.00167	505.728	0.000822719
							514.089	-0.01457	515.41	-0.00174	505.948	0.000671934
							514.309	-0.01472	515.578	-0.00179	506.117	0.00055539
							514.465	-0.01482	515.63	-0.00181	506.168	0.000520913
							514.529	-0.01486	515.85	-0.00187	506.388	0.00036966
							514.749	-0.01501	516.07	-0.00194	506.608	0.000218182
							514.969	-0.01516	516.135	-0.00196	506.674	0.000172496
							515.022	-0.01519	516.29	-0.002	507.231	-0.000211726
							515.189	-0.0153	516.51	-0.00207	507.787	-0.000597255
							515.41	-0.01545	516.691	-0.00212	508.344	-0.000984001
							515.578	-0.01556	516.73	-0.00214	508.9	-0.00137
							515.63	-0.01559	516.95	-0.0022	509.457	-0.00176
							515.85	-0.01574	517.17	-0.00227	510.013	-0.00215
							516.07	-0.01589	517.248	-0.00229	510.57	-0.00254
							516.135	-0.01593	517.39	-0.00233	511.126	-0.00293
							516.29	-0.01603	517.61	-0.0024	511.683	-0.00333
							516.51	-0.01618	517.804	-0.00245	512.239	-0.00372
							516.691	-0.0163	517.83	-0.00246	512.796	-0.00411
							516.73	-0.01633	518.05	-0.00253	513.352	-0.0045
							516.95	-0.01647	518.27	-0.00259	513.909	-0.0049
							517.17	-0.01662	518.361	-0.00262	514.465	-0.00529
							517.248	-0.01667	518.49	-0.00266	515.022	-0.00569
							517.39	-0.01677	518.71	-0.00272	515.578	-0.00608
							517.61	-0.01691	518.917	-0.00278	516.135	-0.00648
							517.804	-0.01704	518.93	-0.00278	516.691	-0.00687
							517.83	-0.01706	519.15	-0.00285	517.248	-0.00726
							518.05	-0.01721	519.37	-0.00291	517.804	-0.00766
							518.361	-0.01741	519.474	-0.00294	518.361	-0.00805
							518.917	-0.01779	519.59	-0.00297	518.917	-0.00844
							519.474	-0.01816	519.81	-0.00304	519.474	-0.00883
							520.03	-0.01853	520.03	-0.0031	520.03	-0.00923
