# Supplementary material for: Direct time-resolved observation of surface-bound carbon dioxide radical anions on metallic nanocatalysts
Source: Nat Commun. 2023 Nov 6;14:7116. doi: 10.1038/s41467-023-42936-6 (PMC10628153; doi:10.1038/s41467-023-42936-6)
Supplement: Supplementary file 4 — Source Data [file 41467_2023_42936_MOESM4_ESM.zip › Source Data/Figure 5/Figure 5e.xlsx]

## Sheet: Sheet1
Figure 5e
raw data							fitting data
-165.3	-0.00106	-167.3	0.000568	-167.3	0.00241		1.6584	0.01511	2.5901	0.01284	1.7581	-0.00541		-161.2	-0.000334067	-163.2	0.000488856	-167.3	0.00018339
-163.3	-0.000616	-165.3	0.00104	-165.3	0.00134		1.6783	0.01507	3.3803	0.01291	1.7973	-0.005		-159.2	-0.000334067	-161.2	0.00048883	-166.969	0.00018339
-161.2	-0.000868	-163.2	0.00151	-163.2	-0.00051405		1.6883	0.01505	4.1705	0.01297	1.8366	-0.0046		-157.1	-0.000334067	-159.1	0.000488799	-165.3	0.00018339
-159.2	-0.00147	-161.2	0.000395	-161.2	0.000418182		1.6983	0.01502	4.9607	0.01303	1.8758	-0.00421		-155	-0.000334067	-157	0.000488765	-163.2	0.00018339
-157.1	-0.00196	-159.1	0.000179	-159.1	-5.28926e-05		1.7083	0.015	5.7509	0.01308	1.9151	-0.00382		-153	-0.000334067	-155	0.000488728	-161.2	0.00018339
-155	-0.00136	-157	-0.000226	-157	0.00244		1.7182	0.01498	6.5411	0.01314	1.9543	-0.00344		-150.9	-0.000334067	-152.9	0.000488685	-159.1	0.00018339
-153	-0.000242	-155	0.000132	-155	3.47107e-05		1.7282	0.01496	7.3313	0.01319	1.9936	-0.00307		-148.9	-0.000334067	-150.9	0.000488639	-157	0.00018339
-150.9	0.000147	-152.9	-0.000158	-152.9	-0.0013		1.7382	0.01494	8.1215	0.01323	2.0328	-0.0027		-146.8	-0.000334067	-148.8	0.000488585	-155	0.00018339
-148.9	0.000716	-150.9	-0.000889	-150.9	0.000426446		1.7482	0.01491	8.9117	0.01328	2.0721	-0.00234		-144.8	-0.000334067	-146.8	0.000488527	-152.9	0.00018339
-146.8	0.00217	-148.8	-0.000795	-148.8	-0.000461157		1.7582	0.01489	9.7019	0.01332	2.1113	-0.00198		-142.7	-0.000334067	-144.7	0.000488459	-150.9	0.00018339
-144.8	0.00221	-146.8	-0.000263	-146.8	-0.00137		1.7682	0.01487	10.4921	0.01336	2.1506	-0.00163		-140.7	-0.000334067	-142.7	0.000488387	-148.8	0.00018339
-142.7	0.0014	-144.7	0.000116	-144.7	0.00145		1.7782	0.01485	11.2823	0.0134	2.1898	-0.00128		-138.6	-0.000334067	-140.6	0.000488302	-146.8	0.00018339
-140.7	0.000426	-142.7	-0.000268	-142.7	0.00301		1.7882	0.01483	12.0725	0.01344	2.2291	-0.000940304		-136.6	-0.000334067	-138.6	0.000488212	-145.124	0.00018339
-138.6	-0.0011	-140.6	0.000695	-140.6	0.00132		1.7982	0.0148	12.8627	0.01347	2.2683	-0.000605464		-134.5	-0.000334067	-136.5	0.000488106	-144.959	0.00018339
-136.6	-0.000816	-138.6	0.000542	-138.6	0.000904132		1.8082	0.01478	13.6529	0.0135	2.3076	-0.000275057		-132.5	-0.000334067	-134.5	0.000487993	-144.793	0.00018339
-134.5	-0.000568	-136.5	8.4e-05	-136.5	-0.000591736		1.8182	0.01476	14.4431	0.01354	2.3468	4.9323e-05		-130.4	-0.000334067	-132.4	0.000487861	-144.7	0.00018339
-132.5	-0.000821	-134.5	0.000326	-134.5	0.0014		1.8282	0.01474	15.2333	0.01356	2.3861	0.000369421		-128.4	-0.000334067	-130.4	0.000487719	-144.628	0.00018339
-130.4	-0.000674	-132.4	-0.000584	-132.4	0.00137		1.8383	0.01472	16.0235	0.01359	2.4254	0.000684489		-126.4	-0.000334067	-128.4	0.000487562	-142.7	0.00018339
-128.4	-0.000658	-130.4	-0.000168	-130.4	-0.000383471		1.8483	0.0147	16.8137	0.01362	2.4646	0.000993829		-124.3	-0.000334067	-126.3	0.000487377	-141.318	0.00018339
-126.4	0.000674	-128.4	0.000547	-128.4	-0.0024		1.8583	0.01467	17.6039	0.01364	2.5039	0.0013		-122.3	-0.000334067	-124.3	0.00048718	-141.153	0.00018339
-124.3	0.00144	-126.3	0.000916	-126.3	-0.00558		1.8683	0.01465	18.3941	0.01367	2.5431	0.0016		-120.2	-0.000334067	-122.2	0.000486948	-140.987	0.00018339
-122.3	0.00123	-124.3	0.000721	-124.3	-0.00393		1.8783	0.01463	19.1843	0.01369	2.5824	0.00189		-118.2	-0.000334067	-120.2	0.000486701	-140.822	0.00018339
-120.2	0.00156	-122.2	0.000663	-122.2	-0.00314		1.8884	0.01461	19.9745	0.01371	2.6216	0.00219		-116.1	-0.000334067	-118.1	0.000486412	-140.6	0.00018339
-118.2	0.000432	-120.2	0.00142	-120.2	-0.00279		1.8984	0.01459	20.7647	0.01373	2.64391	0.00235		-114.1	-0.000334067	-116.1	0.000486103	-139.498	0.00018339
-116.1	9.5e-05	-118.1	0.00115	-118.1	-0.000573554		1.9084	0.01457	21.5549	0.01375	2.6609	0.00247		-112	-0.000334067	-114	0.000485741	-139.332	0.00018339
-114.1	-0.000668	-116.1	0.000637	-116.1	0.0019		1.9185	0.01455	22.3451	0.01377	2.7002	0.00275		-110	-0.000334067	-112	0.000485355	-139.167	0.00018339
-112	-0.00147	-114	0.000221	-114	0.00283		1.9285	0.01452	23.1353	0.01378	2.7394	0.00303		-109.594	-0.000334067	-111.026	0.000485151	-139.001	0.00018339
-110	-0.00138	-112	0.0003	-112	0.00123		1.9385	0.0145	23.9255	0.0138	2.7787	0.0033		-109.433	-0.000334067	-110.863	0.000485116	-138.6	0.00018339
-107.9	-0.00109	-109.9	0.000332	-109.9	0.000757025		1.9486	0.01448	24.7157	0.01381	2.8179	0.00357		-109.272	-0.000334067	-110.701	0.000485081	-138.339	0.00018339
-105.9	0.000211	-107.9	0.00101	-107.9	4.29752e-05		1.9586	0.01446	25.5059	0.01383	2.8572	0.00384		-109.112	-0.000334067	-110.538	0.000485045	-138.174	0.00018339
-103.9	-0.000184	-105.9	0.00111	-105.9	0.00109		1.9687	0.01444	26.2961	0.01384	2.8965	0.0041		-108.951	-0.000334067	-110.376	0.000485009	-138.008	0.00018339
-101.8	6.8e-05	-103.8	0.000395	-103.8	-0.00105		1.9787	0.01442	27.0863	0.01385	2.9357	0.00436		-108.79	-0.000334067	-110.213	0.000484973	-137.843	0.00018339
-99.8	0.000616	-101.8	0.000553	-101.8	-0.00172		1.9887	0.0144	27.8765	0.01386	2.975	0.00461		-108.629	-0.000334067	-110.051	0.000484936	-137.512	0.00018339
-97.7	0.000168	-99.7	0.000916	-99.7	-0.000808264		1.9988	0.01438	28.6667	0.01387	3.0143	0.00486		-108.468	-0.000334067	-109.9	0.000484902	-137.346	0.00018339
-95.7	0.000179	-97.7	0.00172	-97.7	-0.00111		2.0089	0.01435	29.4569	0.01388	3.0535	0.0051		-108.308	-0.000334067	-109.888	0.000484899	-137.181	0.00018339
-93.6	0.000668	-95.6	0.00151	-95.6	-1.81818e-05		2.0189	0.01433	30.2471	0.01389	3.0928	0.00534		-108.147	-0.000334067	-109.726	0.000484862	-137.015	0.00018339
-91.6	0.000547	-93.6	0.000179	-93.6	8.76033e-05		2.029	0.01431	31.0373	0.0139	3.1321	0.00558		-107.986	-0.000334067	-109.563	0.000484824	-136.85	0.00018339
-89.6	0.000132	-91.6	0.000695	-91.6	-0.00264		2.039	0.01429	31.8275	0.01391	3.1714	0.00582		-107.9	-0.000334067	-109.401	0.000484786	-136.684	0.00018339
-87.5	-0.000616	-89.5	-0.000511	-89.5	0.0002		2.0491	0.01427	32.6177	0.01392	3.2106	0.00605		-107.825	-0.000334067	-109.238	0.000484748	-136.519	0.00018339
-85.5	-0.000905	-87.5	-0.0004	-87.5	0.00421		2.0592	0.01425	33.4079	0.01393	3.2499	0.00627		-107.665	-0.000334067	-109.076	0.000484709	-136.5	0.00018339
-83.4	-1.1e-05	-85.4	-0.000179	-85.4	0.00289		2.0692	0.01423	34.1981	0.01393	3.2892	0.0065		-107.504	-0.000334067	-108.913	0.00048467	-136.353	0.00018339
-81.4	0.000553	-83.4	0.000311	-83.4	0.00205		2.0793	0.01421	34.9883	0.01394	3.3284	0.00672		-107.343	-0.000334067	-108.751	0.000484631	-136.188	0.00018339
-79.4	0.000532	-81.4	0.000537	-81.4	-0.00229		2.0894	0.01419	35.7785	0.01395	3.3677	0.00693		-107.182	-0.000334067	-108.588	0.000484591	-136.022	0.00018339
-77.3	0.000232	-79.3	0.000853	-79.3	4.29752e-05		2.0994	0.01417	36.5687	0.01395	3.407	0.00715		-107.022	-0.000334067	-108.425	0.000484551	-135.857	0.00018339
-75.3	-0.000611	-77.3	0.00133	-77.3	3.47107e-05		2.1095	0.01415	37.3589	0.01396	3.4463	0.00736		-106.861	-0.000334067	-108.263	0.00048451	-135.691	0.00018339
-73.2	-0.00127	-75.2	0.000979	-75.2	-0.00154		2.1196	0.01413	38.1491	0.01396	3.4856	0.00757		-106.7	-0.000334067	-108.1	0.00048447	-135.526	0.00018339
-71.2	-0.000947	-73.2	0.000726	-73.2	0.000477686		2.1297	0.01411	38.9393	0.01396	3.5248	0.00777		-106.539	-0.000334067	-107.938	0.000484428	-135.36	0.00018339
-69.2	-0.00122	-71.2	-5.3e-05	-71.2	0.00235		2.1397	0.01409	39.7295	0.01397	3.52972	0.00779		-106.378	-0.000334067	-107.9	0.000484419	-135.195	0.00018339
-67.1	-0.0011	-69.1	2.1e-05	-69.1	0.00304		2.1498	0.01407	40.5197	0.01397	3.5641	0.00797		-106.218	-0.000334067	-107.775	0.000484387	-135.029	0.00018339
-65.1	-0.00143	-67.1	0.000742	-67.1	0.00101		2.1599	0.01404	41.3099	0.01398	3.6034	0.00817		-106.057	-0.000334067	-107.613	0.000484345	-134.864	0.00018339
-63	-0.000979	-65	-0.000163	-65	0.000626446		2.17	0.01402	42.1001	0.01398	3.6427	0.00836		-105.9	-0.000334067	-107.45	0.000484303	-134.698	0.00018339
-61	0.000247	-63	0.000342	-63	-0.00227		2.1801	0.014	42.8903	0.01398	3.682	0.00856		-105.896	-0.000334067	-107.288	0.00048426	-134.533	0.00018339
-59	0.000553	-61	0.000953	-61	-0.00161		2.1902	0.01398	43.6805	0.01398	3.7213	0.00874		-105.735	-0.000334067	-107.125	0.000484217	-134.5	0.00018339
-56.9	0.000284	-58.9	0.00203	-58.9	-0.00145		2.2003	0.01396	44.4707	0.01399	3.7606	0.00893		-105.575	-0.000334067	-106.963	0.000484174	-134.367	0.00018339
-54.9	0.000642	-56.9	0.00195	-56.9	-0.00251		2.2104	0.01394	45.2609	0.01399	3.7999	0.00912		-105.414	-0.000334067	-106.8	0.00048413	-134.202	0.00018339
-52.9	-0.000221	-54.9	0.00176	-54.9	-0.00256		2.2205	0.01392	46.0511	0.01399	3.8392	0.0093		-105.253	-0.000334067	-106.638	0.000484086	-134.036	0.00018339
-50.8	-0.000321	-52.8	0.000632	-52.8	-0.0011		2.2306	0.0139	46.8413	0.01399	3.8784	0.00947		-105.092	-0.000334067	-106.475	0.000484041	-133.871	0.00018339
-48.8	-0.000289	-50.8	0.000863	-50.8	0.000338843		2.2407	0.01388	47.6315	0.01399	3.9177	0.00965		-104.932	-0.000334067	-106.312	0.000483996	-133.705	0.00018339
-46.8	-0.000611	-48.8	-0.000111	-48.8	0.00104		2.2508	0.01386	48.4217	0.01399	3.957	0.00982		-104.771	-0.000334067	-106.15	0.000483951	-133.54	0.00018339
-44.7	-0.000532	-46.7	-0.000337	-46.7	0.00292		2.2609	0.01384	49.2119	0.01399	3.9963	0.00999		-104.61	-0.000334067	-105.987	0.000483905	-133.375	0.00018339
-42.7	0.0009	-44.7	-0.000358	-44.7	0.0026		2.271	0.01382	50.0021	0.01399	4.0356	0.01016		-104.449	-0.000334067	-105.9	0.00048388	-133.209	0.00018339
-40.6	2.1e-05	-42.6	-0.000242	-42.6	0.00145		2.2811	0.0138	50.7923	0.01399	4.0749	0.01033		-104.288	-0.000334067	-105.825	0.000483859	-133.044	0.00018339
-38.6	0.000342	-40.6	0.000168	-40.6	0.00162		2.2912	0.01378	51.5825	0.01399	4.1142	0.01049		-104.128	-0.000334067	-105.662	0.000483812	-132.878	0.00018339
-36.6	0.000563	-38.6	-0.000163	-38.6	0.00156		2.3013	0.01376	52.3727	0.01399	4.1536	0.01065		-103.967	-0.000334067	-105.5	0.000483765	-132.713	0.00018339
-34.5	0.000774	-36.5	-5e-06	-36.5	0.000722314		2.3114	0.01374	53.1629	0.01399	4.1929	0.01081		-103.9	-0.000334067	-105.337	0.000483718	-132.547	0.00018339
-32.5	0.0008	-34.5	0.00107	-34.5	0.000730579		2.3216	0.01372	53.9531	0.01399	4.2322	0.01097		-103.806	-0.000334067	-105.175	0.00048367	-132.4	0.00018339
-30.5	-0.000232	-32.5	0.00276	-32.5	0.00123		2.3317	0.0137	54.7433	0.01399	4.2715	0.01112		-103.645	-0.000334067	-105.012	0.000483621	-132.382	0.00018339
-28.4	-0.00156	-30.4	0.00214	-30.4	0.000922314		2.3418	0.01368	55.5335	0.01399	4.3108	0.01127		-103.485	-0.000334067	-104.85	0.000483573	-132.216	0.00018339
-26.4	-0.00174	-28.4	0.0011	-28.4	0.000122314		2.3519	0.01366	56.3237	0.01399	4.3501	0.01142		-103.324	-0.000334067	-104.687	0.000483524	-132.051	0.00018339
-24.4	-0.00156	-26.4	0.000489	-26.4	0.000330579		2.362	0.01364	57.1139	0.01399	4.3894	0.01157		-103.163	-0.000334068	-104.525	0.000483474	-131.885	0.00018339
-22.3	-0.00122	-24.3	0.000174	-24.3	-0.00111		2.3722	0.01363	57.9041	0.01399	4.41553	0.01167		-103.002	-0.000334068	-104.362	0.000483424	-131.72	0.00018339
-22.6153	-0.000579	-22.6353	-0.000774	-22.3	-0.000330579		2.3823	0.01361	58.6943	0.01399	4.4287	0.01171		-102.842	-0.000334068	-104.2	0.000483373	-131.554	0.00018339
-22.3985	-0.000358	-22.4185	0.000621	-20.3	0.000495868		2.3924	0.01359	59.4845	0.01399	4.4681	0.01186		-102.681	-0.000334068	-104.037	0.000483323	-131.389	0.00018339
-22.1818	-0.000574	-22.2018	0.00183	-18.2	-0.00174		2.4026	0.01357	60.2747	0.01399	4.5074	0.012		-102.52	-0.000334068	-103.874	0.000483271	-131.223	0.00018339
-21.9652	-0.00142	-21.9852	0.00197	-16.2	-0.00416		2.4127	0.01355	61.0649	0.01399	4.5467	0.01214		-102.359	-0.000334068	-103.8	0.000483247	-131.058	0.00018339
-21.7487	-0.00231	-21.7687	0.00136	-16.1853	3.7e-05		2.4228	0.01353	61.8551	0.01399	4.586	0.01228		-102.199	-0.000334068	-103.712	0.000483219	-130.892	0.00018339
-21.5323	-0.00163	-21.5523	0.000516	-15.9685	0.000668		2.433	0.01351	62.6453	0.01398	4.6254	0.01241		-102.038	-0.000334068	-103.549	0.000483167	-130.727	0.00018339
-21.316	-0.0008	-21.336	0.000126	-15.7518	-0.000421		2.4431	0.01349	63.4355	0.01398	4.6647	0.01254		-101.877	-0.000334068	-103.387	0.000483114	-130.561	0.00018339
-21.0999	-0.0005	-21.1199	-0.000321	-15.5352	0.000568		2.4532	0.01347	64.2257	0.01398	4.704	0.01268		-101.8	-0.000334068	-103.224	0.000483061	-130.4	0.00018339
-20.8839	4.2e-05	-20.9039	-0.00111	-15.3187	0.00376		2.4634	0.01345	65.0159	0.01398	4.7433	0.01281		-101.716	-0.000334068	-103.062	0.000483007	-130.396	0.00018339
-20.6679	-0.000216	-20.6879	-0.00293	-15.1023	0.00228		2.4735	0.01343	65.8061	0.01398	4.7827	0.01293		-101.555	-0.000334068	-102.899	0.000482953	-130.23	0.00018339
-20.4521	-0.000458	-20.4721	-0.00171	-14.886	0.00106		2.4837	0.01341	66.5963	0.01398	4.822	0.01306		-101.395	-0.000334068	-102.737	0.000482898	-130.065	0.00018339
-20.2364	0.00155	-20.2564	9.5e-05	-14.6699	0.000258		2.4938	0.01339	67.3865	0.01397	4.8614	0.01318		-101.234	-0.000334068	-102.574	0.000482843	-129.899	0.00018339
-20.0208	0.00268	-20.0408	-0.00223	-14.4539	0.00168		2.504	0.01337	68.1767	0.01397	4.9007	0.01331		-101.073	-0.000334068	-102.412	0.000482788	-129.734	0.00018339
-19.8053	0.00371	-19.8253	-0.00248	-14.2379	0.00228		2.5141	0.01335	68.9669	0.01397	4.94	0.01343		-100.912	-0.000334068	-102.249	0.000482731	-129.568	0.00018339
-19.5899	0.00198	-19.6099	-0.00103	-14.0221	-0.000868		2.5243	0.01334	69.7571	0.01397	4.9794	0.01355		-100.752	-0.000334068	-102.087	0.000482675	-129.403	0.00018339
-19.3747	-0.000458	-19.3947	5e-06	-13.8064	-0.000626		2.5344	0.01332	70.5473	0.01397	5.0187	0.01367		-100.591	-0.000334068	-101.924	0.000482618	-129.237	0.00018339
-19.1595	-0.00164	-19.1795	-0.00211	-13.5908	4.2e-05		2.5446	0.0133	71.3375	0.01396	5.0581	0.01378		-100.43	-0.000334068	-101.8	0.000482574	-129.072	0.00018339
-18.9444	-0.00221	-18.9644	-0.00174	-13.3753	-0.00186		2.5547	0.01328	72.1277	0.01396	5.0974	0.0139		-100.269	-0.000334068	-101.761	0.00048256	-128.906	0.00018339
-18.7295	-0.0017	-18.7495	-0.0016	-13.1599	-0.00364		2.5649	0.01326	72.9179	0.01396	5.1368	0.01401		-100.109	-0.000334068	-101.599	0.000482502	-128.741	0.00018339
-18.5147	9.5e-05	-18.5347	-0.00101	-12.9447	-0.00484		2.575	0.01324	73.7081	0.01396	5.1761	0.01412		-99.9478	-0.000334068	-101.436	0.000482443	-128.575	0.00018339
-18.2999	0.000758	-18.3199	0.000542	-12.7295	-0.0032		2.5852	0.01322	74.4983	0.01395	5.2155	0.01423		-99.8	-0.000334068	-101.274	0.000482384	-128.41	0.00018339
-18.0853	-0.000426	-18.1053	0.00113	-12.5144	0.000411		2.5954	0.0132	75.2885	0.01395	5.2548	0.01434		-99.787	-0.000334068	-101.111	0.000482324	-128.4	0.00018339
-17.8708	-7.9e-05	-17.8908	-8.9e-05	-12.2995	0.0012		2.6055	0.01318	76.0787	0.01395	5.2942	0.01445		-99.6262	-0.000334068	-100.949	0.000482264	-128.244	0.00018339
-17.6564	0.000337	-17.6764	-0.000742	-12.0847	-0.000337		2.60939	0.01318	76.8689	0.01395	5.30133	0.01447		-99.4655	-0.000334068	-100.786	0.000482203	-128.079	0.00018339
-17.4421	0.000816	-17.4621	0.000911	-11.8699	-0.00193		2.6157	0.01317	77.6591	0.01395	5.3336	0.01455		-99.3047	-0.000334068	-100.624	0.000482141	-127.913	0.00018339
-17.2279	-0.000221	-17.2479	0.000911	-11.6553	-0.000495		2.6258	0.01315	78.4493	0.01394	5.3729	0.01466		-99.144	-0.000334068	-100.461	0.00048208	-127.748	0.00018339
-17.0138	-0.00109	-17.0338	-0.000847	-11.4408	0.00232		2.6462	0.01311	79.2395	0.01394	5.4123	0.01476		-98.9832	-0.000334068	-100.299	0.000482017	-127.582	0.00018339
-16.7998	-0.000884	-16.8198	-0.000726	-11.2264	0.000384		3.227	0.01211	80.0297	0.01394	5.4517	0.01486		-98.8224	-0.000334068	-100.136	0.000481954	-127.417	0.00018339
-16.5859	-5e-06	-16.6059	-0.000295	-11.0121	-0.00176		3.2372	0.0121	80.8199	0.01394	5.491	0.01496		-98.6616	-0.000334068	-99.9736	0.00048189	-127.251	0.00018339
-16.3722	0.000395	-16.3922	-5.8e-05	-10.7979	-4.2e-05		3.3225	0.01196	81.6101	0.01393	5.5304	0.01506		-98.5009	-0.000334068	-99.8111	0.000481826	-127.086	0.00018339
-16.1585	0.00161	-16.1785	-0.00163	-10.5838	0.00247		3.56038	0.01159	82.4003	0.01393	5.5698	0.01516		-98.3401	-0.000334068	-99.7	0.000481782	-126.92	0.00018339
-15.945	0.000926	-15.965	-0.00338	-10.3698	0.00213		4.51138	0.01029	83.1905	0.01393	5.6092	0.01525		-98.1793	-0.000334069	-99.6485	0.000481762	-126.755	0.00018339
-15.7315	-0.000521	-15.7515	-0.00141	-10.1559	-0.000153		5.46237	0.00922	83.9807	0.01393	5.6485	0.01535		-98.0186	-0.000334069	-99.486	0.000481696	-126.589	0.00018339
-15.5182	-0.000642	-15.5382	0.000284	-9.9422	-0.00116		6.41336	0.00835	84.7709	0.01392	5.6879	0.01544		-97.8578	-0.000334069	-99.3235	0.00048163	-126.424	0.00018339
-15.3049	-0.000311	-15.3249	-0.00106	-9.7285	-0.000963		6.8327	0.00801	85.5611	0.01392	6.18714	0.01653		-97.7	-0.000334069	-99.1609	0.000481564	-126.3	0.00018339
-15.0918	0.000384	-15.1118	0.000716	-9.515	0.000937		7.36435	0.00763	86.3513	0.01392	7.07295	0.01809		-97.6971	-0.000334069	-98.9984	0.000481497	-126.258	0.00018339
-14.8787	0.000132	-14.8987	0.000805	-9.3015	-0.000879		8.31534	0.00703	87.1415	0.01391	7.95876	0.01931		-97.5363	-0.000334069	-98.8358	0.000481429	-126.093	0.00018339
-14.6658	0.000732	-14.6858	-0.000268	-9.0882	-0.00164		9.26633	0.00655	87.9317	0.01391	8.84457	0.02029		-97.3755	-0.000334069	-98.6733	0.000481361	-125.927	0.00018339
-14.453	-0.000132	-14.473	0.000268	-8.8749	-0.00193		10.2173	0.00614	88.7219	0.01391	9.73038	0.0211		-97.2147	-0.000334069	-98.5108	0.000481292	-125.762	0.00018339
-14.2403	0.000326	-14.2603	-0.000326	-8.6618	-0.0026		11.1683	0.00581	89.5121	0.01391	10.6162	0.02179		-97.054	-0.000334069	-98.3482	0.000481222	-125.596	0.00018339
-14.0276	0.000268	-14.0476	0.00155	-8.4487	-0.00485		12.1193	0.00554	90.3023	0.0139	11.502	0.0224		-96.8932	-0.000334069	-98.1857	0.000481152	-125.431	0.00018339
-13.8151	6.3e-05	-13.8351	0.00264	-8.2358	-0.00536		13.0703	0.00531	91.0925	0.0139	12.3878	0.02295		-96.7325	-0.000334069	-98.0232	0.000481082	-125.265	0.00018339
-13.6027	0.000158	-13.6227	0.00127	-8.023	-0.00543		14.0213	0.00512	91.8827	0.0139	13.2736	0.02344		-96.5717	-0.000334069	-97.8606	0.00048101	-125.1	0.00018339
-13.3904	-0.000847	-13.4104	1.6e-05	-7.8103	-0.0057		14.9723	0.00496	92.6729	0.0139	14.1594	0.02391		-96.4109	-0.000334069	-97.7	0.000480939	-124.935	0.00018339
-13.1782	0.000195	-13.1982	-0.000653	-7.5976	-0.00875		15.9233	0.00482	93.4631	0.01389	15.0452	0.02434		-96.2502	-0.000334069	-97.6981	0.000480938	-124.769	0.00018339
-12.9661	0.000263	-12.9861	-0.000111	-7.3851	-0.00566		16.8743	0.00471	94.2533	0.01389	15.931	0.02476		-96.0894	-0.000334069	-97.5356	0.000480866	-124.604	0.00018339
-12.7541	0.00106	-12.7741	-0.0002	-7.1727	-0.00308		17.8253	0.00461	95.0435	0.01389	16.8168	0.02515		-95.9286	-0.000334069	-97.373	0.000480792	-124.438	0.00018339
-12.5422	0.00257	-12.5622	-0.000684	-6.9604	0.00132		18.7763	0.00453	95.8337	0.01388	17.7026	0.02552		-95.7678	-0.000334069	-97.2105	0.000480718	-124.3	0.00018339
-12.3304	0.00251	-12.3504	-0.000395	-6.7482	0.00271		19.7272	0.00446	96.6239	0.01388	18.5885	0.02588		-95.7	-0.000334069	-97.048	0.000480644	-124.273	0.00018339
-12.1187	-0.000611	-12.1387	-0.00113	-6.5361	0.00355		20.6782	0.0044	97.4141	0.01388	19.4743	0.02623		-95.6071	-0.000334069	-96.8854	0.000480568	-124.107	0.00018339
-11.9071	-0.00218	-11.9271	-0.00137	-6.3241	0.000384		21.6292	0.00435	98.2043	0.01388	20.3601	0.02657		-95.4463	-0.00033407	-96.7229	0.000480492	-123.942	0.00018339
-11.6955	-0.0026	-11.7155	-0.000126	-6.1122	-0.00395		22.5802	0.0043	98.9945	0.01387	21.2459	0.02689		-95.2855	-0.00033407	-96.5603	0.000480416	-123.776	0.00018339
-11.4841	-0.00167	-11.5041	-0.00139	-5.9004	-0.0037		23.5312	0.00426	99.7847	0.01387	22.1317	0.0272		-95.1248	-0.00033407	-96.3978	0.000480338	-123.611	0.00018339
-11.2728	-0.000321	-11.2928	-0.00104	-5.6887	-0.00307		24.4822	0.00422	100.575	0.01387	23.0175	0.0275		-94.964	-0.00033407	-96.2353	0.00048026	-123.445	0.00018339
-11.0616	-0.000363	-11.0816	-0.0011	-5.4771	-0.00321		25.4332	0.00419	101.365	0.01386	23.9033	0.02779		-94.8032	-0.00033407	-96.0727	0.000480182	-123.28	0.00018339
-10.8505	0.0001	-10.8705	1.1e-05	-5.2655	-0.00661		26.3842	0.00416	102.155	0.01386	24.7891	0.02808		-94.6425	-0.00033407	-95.9102	0.000480102	-123.114	0.00018339
-10.6395	0.000974	-10.6595	-7.9e-05	-5.0541	-0.00646		27.3352	0.00413	102.946	0.01386	25.6749	0.02835		-94.4817	-0.00033407	-95.7477	0.000480022	-122.949	0.00018339
-10.4286	-0.000479	-10.4486	0.000247	-4.8428	-0.00628		28.2862	0.0041	103.736	0.01386	26.5607	0.02861		-94.3209	-0.00033407	-95.6	0.000479949	-122.783	0.00018339
-10.2178	-0.00149	-10.2378	-0.000142	-4.6316	-0.00578		29.2372	0.00408	104.526	0.01385	27.4465	0.02887		-94.1602	-0.00033407	-95.5851	0.000479941	-122.618	0.00018339
-10.0071	-0.00225	-10.0271	-0.000558	-4.4205	-0.00628		30.1882	0.00405	105.316	0.01385	28.3324	0.02911		-93.9994	-0.00033407	-95.4226	0.00047986	-122.452	0.00018339
-9.7965	-0.00329	-9.8165	-0.000958	-4.2095	-0.00715		31.1391	0.00403	106.106	0.01385	29.2182	0.02935		-93.8386	-0.00033407	-95.2601	0.000479778	-122.287	0.00018339
-9.586	-0.00206	-9.606	0.000421	-3.9986	-0.01041		32.0901	0.00401	106.897	0.01384	30.104	0.02958		-93.6779	-0.00033407	-95.0975	0.000479695	-122.2	0.00018339
-9.3756	-0.000532	-9.3956	0.00114	-3.7878	-0.01128		33.0411	0.00399	107.687	0.01384	30.9898	0.02981		-93.6	-0.00033407	-94.935	0.000479611	-122.121	0.00018339
-9.1653	0.00121	-9.1853	-0.00106	-3.5771	-0.00865		33.9921	0.00397	108.477	0.01384	31.8756	0.03002		-93.5171	-0.000334071	-94.7725	0.000479526	-121.956	0.00018339
-8.955	-0.000126	-8.975	-0.00244	-3.3665	-0.00775		34.9431	0.00395	109.267	0.01384	32.7614	0.03023		-93.3563	-0.000334071	-94.6099	0.000479441	-121.79	0.00018339
-8.7449	-0.000311	-8.7649	-0.000126	-3.156	-0.01163		35.8941	0.00393	110.057	0.01383	33.6472	0.03043		-93.1956	-0.000334071	-94.4474	0.000479355	-121.625	0.00018339
-8.5349	0.000379	-8.5549	0.000537	-2.9456	-0.01243		36.8451	0.00391	110.848	0.01383	34.533	0.03063		-93.0348	-0.000334071	-94.2849	0.000479268	-121.459	0.00018339
-8.325	-0.000668	-8.345	-0.000905	-2.9618	-0.01699		37.7961	0.00389	111.638	0.01383	35.4188	0.03082		-92.874	-0.000334071	-94.1223	0.000479181	-121.294	0.00018339
-8.1151	-0.00257	-8.1351	-0.00137	-2.9223	-0.01101		38.7471	0.00388	112.428	0.01382	36.3046	0.031		-92.7133	-0.000334071	-93.9598	0.000479092	-121.128	0.00018339
-7.9054	-0.00205	-7.9254	-0.00107	-2.8827	-0.00946		39.6981	0.00386	113.218	0.01382	37.1904	0.03118		-92.5525	-0.000334071	-93.7972	0.000479003	-120.963	0.00018339
-7.6958	-0.00134	-7.7158	-0.000153	-2.8432	-0.01001		40.6491	0.00384	114.008	0.01382	38.0763	0.03135		-92.3917	-0.000334071	-93.6347	0.000478913	-120.797	0.00018339
-7.4862	-0.00201	-7.5062	0.000416	-2.8037	-0.01015		41.6001	0.00382	114.799	0.01381	38.9621	0.03152		-92.231	-0.000334071	-93.6	0.000478894	-120.632	0.00018339
-7.2768	-0.00161	-7.2968	0.000321	-2.7643	-0.01215		42.551	0.00381	115.589	0.01381	39.8479	0.03168		-92.0702	-0.000334071	-93.4722	0.000478823	-120.466	0.00018339
-7.0674	-0.00215	-7.0874	-0.0002	-2.7248	-0.01082		43.502	0.00379	116.379	0.01381	40.7337	0.03183		-91.9094	-0.000334072	-93.3096	0.000478731	-120.301	0.00018339
-6.8581	-0.00257	-6.8781	-0.00158	-2.6853	-0.00764		44.453	0.00377	117.169	0.01381	41.6195	0.03198		-91.7487	-0.000334072	-93.1471	0.000478639	-120.2	0.00018339
-6.649	-0.000495	-6.669	-0.00339	-2.6458	-0.01011		45.404	0.00375	117.959	0.0138	42.5053	0.03213		-91.6	-0.000334072	-92.9846	0.000478546	-120.135	0.00018339
-6.4399	-0.00101	-6.4599	-0.00314	-2.6063	-0.00954		46.355	0.00374	118.75	0.0138	43.3911	0.03227		-91.5879	-0.000334072	-92.822	0.000478452	-119.97	0.00018339
-6.2309	-0.000689	-6.2509	-0.00426	-2.5669	-0.00771		47.306	0.00372	119.54	0.0138	44.2769	0.0324		-91.4271	-0.000334072	-92.6595	0.000478357	-119.804	0.00018339
-6.0221	-0.000916	-6.0421	-0.00322	-2.5274	-0.01174		48.257	0.00371	120.33	0.01379	45.1627	0.03254		-91.2664	-0.000334072	-92.4969	0.000478261	-119.639	0.00018339
-5.9758	-0.00413	-5.9758	0.00146	-2.4879	-0.01332		49.208	0.00369	121.12	0.01379	46.0485	0.03266		-91.1056	-0.000334072	-92.3344	0.000478165	-119.473	0.00018339
-5.9363	-0.00254	-5.9363	0.00144	-2.4485	-0.0142		50.159	0.00367	121.91	0.01379	46.9343	0.03279		-90.9448	-0.000334072	-92.1719	0.000478067	-119.308	0.00018339
-5.8967	-0.00302	-5.8967	0.000289	-2.409	-0.01461		51.11	0.00366	122.701	0.01379	47.8201	0.03291		-90.7841	-0.000334073	-92.0093	0.000477969	-119.142	0.00018339
-5.8572	0.000574	-5.8572	-0.00175	-2.3696	-0.00812		52.061	0.00364	123.491	0.01378	48.706	0.03302		-90.6233	-0.000334073	-91.8468	0.00047787	-118.977	0.00018339
-5.8177	0.00193	-5.8177	-0.00149	-2.3301	-0.00958		53.012	0.00363	124.281	0.01378	49.5918	0.03313		-90.4625	-0.000334073	-91.6843	0.00047777	-118.811	0.00018339
-5.7783	-0.00122	-5.7783	0.00308	-2.2907	-0.01218		53.9629	0.00361	125.071	0.01378	50.4776	0.03324		-90.3018	-0.000334073	-91.6	0.000477718	-118.646	0.00018339
-5.7388	-0.005	-5.7388	0.00518	-2.2513	-0.00942		54.9139	0.00359	125.861	0.01377	51.3634	0.03335		-90.141	-0.000334073	-91.5217	0.000477669	-118.48	0.00018339
-5.6993	-0.00427	-5.6993	0.00268	-2.2118	-0.0108		55.8649	0.00358	126.652	0.01377	52.2492	0.03345		-89.9802	-0.000334073	-91.3592	0.000477567	-118.315	0.00018339
-5.6598	-0.00284	-5.6598	0.000789	-2.1724	-0.01443		56.8159	0.00356	127.442	0.01377	53.135	0.03354		-89.8195	-0.000334073	-91.1967	0.000477464	-118.149	0.00018339
-5.6203	-0.000505	-5.6203	-0.000711	-2.133	-0.01317		57.7669	0.00355	128.232	0.01376	54.0208	0.03364		-89.6587	-0.000334074	-91.0341	0.000477361	-118.1	0.00018339
-5.5809	0.000868	-5.5809	-0.000142	-2.0936	-0.01032		58.7179	0.00353	129.022	0.01376	54.9066	0.03373		-89.6	-0.000334074	-90.8716	0.000477256	-117.984	0.00018339
-5.5414	-0.00105	-5.5414	0.00196	-2.0542	-0.01078		59.6689	0.00352	129.812	0.01376	55.7924	0.03382		-89.4979	-0.000334074	-90.7091	0.000477151	-117.818	0.00018339
-5.5019	-0.00134	-5.5019	-0.000463	-2.0147	-0.01534		60.6199	0.0035	130.603	0.01376	56.6782	0.03391		-89.3372	-0.000334074	-90.5465	0.000477044	-117.653	0.00018339
-5.4625	-0.000405	-5.4625	-0.000563	-1.9753	-0.01621		61.5709	0.00349	131.393	0.01375	57.564	0.03399		-89.1764	-0.000334074	-90.384	0.000476937	-117.487	0.00018339
-5.423	0.0037	-5.423	-4.7e-05	-1.9359	-0.01812		62.5219	0.00347	132.183	0.01375	58.4498	0.03407		-89.0156	-0.000334074	-90.2215	0.000476828	-117.322	0.00018339
-5.3836	0.00613	-5.3836	0.00148	-1.8965	-0.01707		63.4729	0.00346	132.973	0.01375	59.3357	0.03415		-88.8549	-0.000334075	-90.0589	0.000476719	-117.156	0.00018339
-5.3441	0.00465	-5.3441	0.00228	-1.8571	-0.01669		64.4239	0.00344	133.763	0.01374	60.2215	0.03422		-88.6941	-0.000334075	-89.8964	0.000476609	-116.991	0.00018339
-5.3047	-0.000495	-5.3047	0.000668	-1.8177	-0.01722		65.3748	0.00343	134.554	0.01374	61.1073	0.03429		-88.5333	-0.000334075	-89.7339	0.000476498	-116.825	0.00018339
-5.2653	-0.000489	-5.2653	-0.00166	-1.7783	-0.02167		66.3258	0.00341	135.344	0.01374	61.9931	0.03436		-88.3726	-0.000334075	-89.5713	0.000476385	-116.66	0.00018339
-5.2258	0.000753	-5.2258	-0.000516	-1.739	-0.02513		67.2768	0.0034	136.134	0.01373	62.8789	0.03443		-88.2118	-0.000334075	-89.5	0.000476336	-116.495	0.00018339
-5.1864	-0.000637	-5.1864	-0.00125	-1.6996	-0.03117		68.2278	0.00338	136.924	0.01373	63.7647	0.0345		-88.051	-0.000334076	-89.4088	0.000476272	-116.329	0.00018339
-5.147	-0.00307	-5.147	3.7e-05	-1.6602	-0.03532		69.1788	0.00337	137.714	0.01373	64.6505	0.03456		-87.8903	-0.000334076	-89.2462	0.000476158	-116.164	0.00018339
-5.1076	0.00102	-5.1076	-0.0022	-1.6208	-0.03186		70.1298	0.00336	138.505	0.01373	65.5363	0.03462		-87.7295	-0.000334076	-89.0837	0.000476042	-116.1	0.00018339
-5.0682	0.000884	-5.0682	-1.6e-05	-1.5814	-0.03308		71.0808	0.00334	139.295	0.01372	66.4221	0.03468		-87.5687	-0.000334076	-88.9212	0.000475926	-115.998	0.00018339
-5.0287	-0.00237	-5.0287	-0.00227	-1.5421	-0.03761		72.0318	0.00333	140.085	0.01372	67.3079	0.03474		-87.5	-0.000334076	-88.7586	0.000475809	-115.833	0.00018339
-4.9893	-0.00234	-4.9893	-0.00403	-1.5027	-0.03871		72.9828	0.00331	140.875	0.01372	68.1937	0.0348		-87.408	-0.000334077	-88.5961	0.00047569	-115.667	0.00018339
-4.9499	-0.0001	-4.9499	-0.00125	-1.4633	-0.03303		73.9338	0.0033	141.665	0.01371	69.0795	0.03485		-87.2472	-0.000334077	-88.4336	0.000475571	-115.502	0.00018339
-4.9105	-0.000532	-4.9105	0.00185	-1.424	-0.03355		74.8848	0.00328	142.456	0.01371	69.9654	0.0349		-87.0864	-0.000334077	-88.271	0.00047545	-115.336	0.00018339
-4.8711	-0.00332	-4.8711	0.000358	-1.3846	-0.03848		75.8358	0.00327	143.246	0.01371	70.8512	0.03495		-86.9257	-0.000334077	-88.1085	0.000475329	-115.171	0.00018339
-4.8317	-0.00261	-4.8317	8.9e-05	-1.3453	-0.04228		76.7867	0.00326	144.036	0.01371	71.737	0.035		-86.7649	-0.000334078	-87.9459	0.000475206	-115.005	0.00018339
-4.7923	0.00218	-4.7923	-0.00211	-1.3059	-0.04512		77.7377	0.00324	144.826	0.0137	72.6228	0.03505		-86.6041	-0.000334078	-87.7834	0.000475082	-114.84	0.00018339
-4.753	0.00402	-4.753	-0.00441	-1.2666	-0.04695		78.6887	0.00323	145.616	0.0137	73.5086	0.0351		-86.4434	-0.000334078	-87.6209	0.000474957	-114.674	0.00018339
-4.7136	0.000679	-4.7136	-0.0024	-1.2272	-0.05086		79.6397	0.00322	146.407	0.0137	74.3944	0.03514		-86.2826	-0.000334078	-87.5	0.000474864	-114.509	0.00018339
-4.6742	-0.00355	-4.6742	-0.00298	-1.1879	-0.05258		80.5907	0.0032	147.197	0.01369	75.2802	0.03518		-86.1218	-0.000334079	-87.4583	0.000474831	-114.343	0.00018339
-4.6348	-8.9e-05	-4.6348	-0.000953	-1.1485	-0.05332		81.5417	0.00319	147.987	0.01369	76.166	0.03522		-85.9611	-0.000334079	-87.2958	0.000474704	-114.178	0.00018339
-4.5954	0.0016	-4.5954	-0.00325	-1.1092	-0.05506		82.4927	0.00318	148.777	0.01369	77.0518	0.03526		-85.8003	-0.000334079	-87.1333	0.000474576	-114.012	0.00018339
-4.5561	-0.000332	-4.5561	-0.0022	-1.0698	-0.05588		83.4437	0.00316	149.567	0.01368	77.9376	0.0353		-85.6395	-0.00033408	-86.9707	0.000474447	-114	0.00018339
-4.5167	0.00226	-4.5167	0.0029	-1.0305	-0.05597		84.3947	0.00315	150.358	0.01368	78.8234	0.03534		-85.5	-0.00033408	-86.8082	0.000474316	-113.847	0.00018339
-4.4773	-0.00184	-4.4773	0.00417	-0.9912	-0.05792		85.3457	0.00314	151.148	0.01368	79.7092	0.03538		-85.4788	-0.00033408	-86.6457	0.000474184	-113.681	0.00018339
-4.438	-0.0011	-4.438	0.00276	-0.9519	-0.06588		86.2967	0.00312	151.938	0.01368	80.5951	0.03541		-85.318	-0.00033408	-86.4831	0.000474051	-113.516	0.00018339
-4.3986	0.00151	-4.3986	0.000195	-0.9125	-0.07539		87.2477	0.00311	152.728	0.01367	81.4809	0.03545		-85.1572	-0.000334081	-86.3206	0.000473917	-113.35	0.00018339
-4.3593	0.000637	-4.3593	-1.6e-05	-0.8732	-0.08008		88.1987	0.0031	153.518	0.01367	82.3667	0.03548		-84.9965	-0.000334081	-86.1581	0.000473782	-113.185	0.00018339
-4.3199	0.000795	-4.3199	-0.000589	-0.8339	-0.08893		89.1496	0.00308	154.309	0.01367	83.2525	0.03551		-84.8357	-0.000334081	-85.9955	0.000473646	-113.019	0.00018339
-4.2806	-0.000342	-4.2806	-0.00372	-0.7946	-0.0942		90.1006	0.00307	155.099	0.01366	84.1383	0.03554		-84.6749	-0.000334082	-85.833	0.000473508	-112.854	0.00018339
-4.2412	-0.00154	-4.2412	-0.00224	-0.7552	-0.09693		91.0516	0.00306	155.889	0.01366	85.0241	0.03557		-84.5142	-0.000334082	-85.6705	0.000473369	-112.688	0.00018339
-4.2019	-0.00511	-4.2019	0.00177	-0.7159	-0.09487		92.0026	0.00305	156.679	0.01366	85.9099	0.0356		-84.3534	-0.000334082	-85.5079	0.000473229	-112.523	0.00018339
-4.1625	-0.00305	-4.1625	-0.000647	-0.6766	-0.09839		92.9536	0.00303	157.469	0.01365	86.7957	0.03563		-84.1926	-0.000334083	-85.4	0.000473135	-112.357	0.00018339
-4.1232	-0.00193	-4.1232	-0.00174	-0.6373	-0.10818		93.9046	0.00302	158.26	0.01365	87.6815	0.03566		-84.0319	-0.000334083	-85.3454	0.000473087	-112.192	0.00018339
-4.0838	-0.00231	-4.0838	-0.000532	-0.598	-0.11954		94.8556	0.00301	159.05	0.01365	88.5673	0.03568		-83.8711	-0.000334084	-85.1829	0.000472945	-112.026	0.00018339
-4.0445	-0.00301	-4.0445	-0.000205	-0.5587	-0.12984		95.8066	0.003	159.84	0.01365	89.4531	0.03571		-83.7103	-0.000334084	-85.0203	0.000472801	-112	0.00018339
-4.0052	-0.00492	-4.0052	0.00153	-0.5194	-0.1417		96.7576	0.00299	160.63	0.01364	90.339	0.03573		-83.5495	-0.000334085	-84.8578	0.000472655	-111.861	0.00018339
-3.9659	-0.00384	-3.9659	-0.00141	-0.4801	-0.15053		97.7086	0.00297	161.42	0.01364	91.2248	0.03576		-83.4	-0.000334085	-84.6952	0.000472509	-111.695	0.00018339
-3.9265	-0.00643	-3.9265	-0.00427	-0.4408	-0.16451		98.6596	0.00296	162.211	0.01364	92.1106	0.03578		-83.3888	-0.000334085	-84.5327	0.000472361	-111.53	0.00018339
-3.8872	-0.00418	-3.8872	-0.00194	-0.4015	-0.189		99.6106	0.00295	163.001	0.01363	92.9964	0.0358		-83.228	-0.000334085	-84.3702	0.000472212	-111.364	0.00018339
-3.8479	-0.00618	-3.8479	-0.000942	-0.3622	-0.23677		100.562	0.00294	163.791	0.01363	93.8822	0.03582		-83.0673	-0.000334086	-84.2076	0.000472061	-111.199	0.00018339
-3.8086	-0.00439	-3.8086	-0.00147	-0.3229	-0.32169		101.513	0.00292	164.581	0.01363	94.768	0.03584		-82.9065	-0.000334086	-84.0451	0.00047191	-111.033	0.00018339
-3.7692	-0.00566	-3.7692	0.000816	-0.2836	-0.4305		102.464	0.00291	165.371	0.01363	95.6538	0.03586		-82.7457	-0.000334087	-83.8826	0.000471756	-110.868	0.00018339
-3.7299	-0.00648	-3.7299	-0.00169	-0.2443	-0.5319		103.415	0.0029	166.162	0.01362	96.5396	0.03588		-82.585	-0.000334087	-83.72	0.000471602	-110.702	0.00018339
-3.6906	-0.00249	-3.6906	1.1e-05	-0.205	-0.60887		104.366	0.00289	166.952	0.01362	97.4254	0.0359		-82.4242	-0.000334088	-83.5575	0.000471446	-110.537	0.00018339
-3.6513	-0.00341	-3.6513	0.00139	-0.1657	-0.65588		105.317	0.00288	167.742	0.01362	98.3112	0.03592		-82.2634	-0.000334088	-83.4	0.000471293	-110.371	0.00018339
-3.612	-0.00268	-3.612	-0.00174	-0.1265	-0.68231		106.267	0.00287	168.532	0.01361	99.197	0.03594		-82.1026	-0.000334089	-83.3949	0.000471289	-110.206	0.00018339
-3.5727	0.0006	-3.5727	-0.000721	-0.0872	-0.7004		107.218	0.00285	169.322	0.01361	100.083	0.03595		-81.9419	-0.00033409	-83.2324	0.00047113	-110.04	0.00018339
-3.5334	-0.00325	-3.5334	-0.000863	-0.0479	-0.71311		108.169	0.00284	170.113	0.01361	100.969	0.03597		-81.7811	-0.00033409	-83.0699	0.00047097	-109.9	0.00018339
-3.4941	-0.00386	-3.4941	0.000626	-0.0086	-0.72077		109.12	0.00283	170.903	0.0136	101.854	0.03599		-81.6204	-0.000334091	-82.9073	0.000470808	-109.875	0.00018339
-3.4548	-0.00156	-3.4548	0.000742	0.0307	-0.72325		110.071	0.00282	171.693	0.0136	102.74	0.036		-81.4596	-0.000334091	-82.7448	0.000470645	-109.709	0.00018339
-3.4155	0.000163	-3.4155	-0.00141	0.0699	-0.71212		111.022	0.00281	172.483	0.0136	103.626	0.03602		-81.4	-0.000334092	-82.5823	0.000470481	-109.544	0.00018339
-3.3762	0.00155	-3.3762	-0.00371	0.1092	-0.69707		111.973	0.0028	173.273	0.0136	104.512	0.03603		-81.2988	-0.000334092	-82.4197	0.000470315	-109.378	0.00018339
-3.3369	-0.00191	-3.3369	-0.00419	0.1485	-0.67882		112.924	0.00279	174.064	0.01359	105.398	0.03605		-81.1381	-0.000334093	-82.2572	0.000470147	-109.213	0.00018339
-3.2976	-0.000979	-3.2976	-0.00464	0.1878	-0.6585		113.875	0.00278	174.854	0.01359	106.284	0.03606		-80.9773	-0.000334093	-82.0947	0.000469978	-109.047	0.00018339
-3.2583	-0.00777	-3.2583	-0.00425	0.227	-0.63122		114.826	0.00276	175.644	0.01359	107.169	0.03607		-80.8165	-0.000334094	-81.9321	0.000469808	-108.882	0.00018339
-3.219	-0.00707	-3.219	-0.00223	0.2663	-0.58965		115.777	0.00275	176.434	0.01358	108.055	0.03608		-80.6557	-0.000334095	-81.7696	0.000469636	-108.716	0.00018339
-3.1797	0	-3.1797	-0.000947	0.3056	-0.52076		116.728	0.00274	177.224	0.01358	108.941	0.0361		-80.495	-0.000334095	-81.6071	0.000469463	-108.551	0.00018339
-3.1405	0.00564	-3.1405	-0.00386	0.3449	-0.42221		117.679	0.00273	178.015	0.01358	109.827	0.03611		-80.3342	-0.000334096	-81.4445	0.000469288	-108.385	0.00018339
-3.1012	0.00184	-3.1012	-0.0055	0.3841	-0.30997		118.63	0.00272	178.805	0.01358	110.713	0.03612		-80.1735	-0.000334097	-81.4	0.000469239	-108.22	0.00018339
-3.0619	-0.000868	-3.0619	-0.00405	0.4234	-0.21821		119.581	0.00271	179.595	0.01357	111.598	0.03613		-80.0127	-0.000334097	-81.282	0.000469111	-108.055	0.00018339
-3.0226	0.0014	-3.0226	-0.00382	0.4627	-0.16787		120.532	0.0027	180.385	0.01357	112.484	0.03614		-79.8519	-0.000334098	-81.1195	0.000468933	-107.9	0.00018339
-2.9833	-0.000295	-2.9833	-0.00165	0.5019	-0.13983		121.483	0.00269	181.175	0.01357	113.37	0.03615		-79.6911	-0.000334099	-80.9569	0.000468753	-107.889	0.00018339
-2.9441	-0.00368	-2.9441	-0.00137	0.5412	-0.12354		122.434	0.00268	181.966	0.01356	114.256	0.03616		-79.5304	-0.0003341	-80.7944	0.000468572	-107.724	0.00018339
-2.9048	-0.00603	-2.9048	-0.00267	0.5804	-0.10962		123.385	0.00267	182.756	0.01356	115.142	0.03617		-79.4	-0.0003341	-80.6319	0.000468389	-107.558	0.00018339
-2.8655	-0.00485	-2.8655	-0.000474	0.6197	-0.0969		124.336	0.00266	183.546	0.01356	116.027	0.03618		-79.3696	-0.000334101	-80.4693	0.000468204	-107.393	0.00018339
-2.8262	-0.00154	-2.8262	-0.00204	0.659	-0.08545		125.287	0.00265	184.336	0.01356	116.913	0.03619		-79.2088	-0.000334101	-80.3068	0.000468018	-107.227	0.00018339
-2.787	-0.00523	-2.787	-0.00292	0.6982	-0.07343		126.238	0.00264	185.126	0.01355	117.799	0.0362		-79.0481	-0.000334102	-80.1442	0.00046783	-107.062	0.00018339
-2.7477	-0.00685	-2.7477	-0.00177	0.7375	-0.07048		127.189	0.00263	185.917	0.01355	118.685	0.03621		-78.8873	-0.000334103	-79.9817	0.00046764	-106.896	0.00018339
-2.7084	-0.00615	-2.7084	-0.00381	0.7767	-0.06664		128.14	0.00262	186.707	0.01355	119.571	0.03622		-78.7266	-0.000334104	-79.8192	0.000467449	-106.731	0.00018339
-2.6691	-0.00339	-2.6691	-0.00345	0.816	-0.06074		129.091	0.00261	187.497	0.01354	120.456	0.03622		-78.5658	-0.000334105	-79.6566	0.000467256	-106.565	0.00018339
-2.6299	-0.00353	-2.6299	-0.00417	0.8553	-0.05609		130.042	0.0026	188.287	0.01354	121.342	0.03623		-78.405	-0.000334106	-79.4941	0.000467062	-106.4	0.00018339
-2.5906	-0.00506	-2.5906	-0.00687	0.8945	-0.05021		130.993	0.00259	189.077	0.01354	122.228	0.03624		-78.2442	-0.000334107	-79.3316	0.000466865	-106.234	0.00018339
-2.5513	-0.00661	-2.5513	-0.00755	0.9338	-0.04785		131.944	0.00258	189.868	0.01353	123.114	0.03625		-78.0835	-0.000334108	-79.3	0.000466827	-106.069	0.00018339
-2.5121	-0.00488	-2.5121	-0.00344	0.973	-0.04646		132.895	0.00257	190.658	0.01353	124	0.03625		-77.9227	-0.000334109	-79.169	0.000466667	-105.903	0.00018339
-2.4728	-0.0045	-2.4728	-3.2e-05	1.0123	-0.04366		133.846	0.00256	191.448	0.01353	124.885	0.03626		-77.7619	-0.00033411	-79.0065	0.000466467	-105.9	0.00018339
-2.4336	-0.00442	-2.4336	0.00187	1.0515	-0.04053		134.797	0.00255	192.238	0.01353	125.771	0.03627		-77.6012	-0.000334111	-78.844	0.000466265	-105.738	0.00018339
-2.3943	-0.00183	-2.3943	-0.000653	1.0908	-0.03473		135.748	0.00254	193.028	0.01352	126.657	0.03627		-77.4404	-0.000334112	-78.6814	0.000466062	-105.572	0.00018339
-2.355	-0.000642	-2.355	-0.00456	1.13	-0.03753		136.699	0.00253	193.819	0.01352	127.543	0.03628		-77.3	-0.000334113	-78.5189	0.000465856	-105.407	0.00018339
-2.3158	-0.00234	-2.3158	-0.00402	1.1693	-0.03769		137.65	0.00252	194.609	0.01352	128.429	0.03629		-77.2796	-0.000334113	-78.3564	0.000465649	-105.241	0.00018339
-2.2765	-0.00662	-2.2765	-0.0043	1.2086	-0.03672		138.601	0.00251	195.399	0.01351	129.315	0.03629		-77.1189	-0.000334115	-78.1938	0.00046544	-105.076	0.00018339
-2.2373	-0.008	-2.2373	-0.0036	1.2478	-0.02835		139.552	0.0025	196.189	0.01351	130.2	0.0363		-76.9581	-0.000334116	-78.0313	0.000465229	-104.91	0.00018339
-2.198	-0.00604	-2.198	-0.00396	1.2871	-0.02338		140.503	0.00249	196.979	0.01351	131.086	0.0363		-76.7973	-0.000334117	-77.8687	0.000465017	-104.745	0.00018339
-2.1587	-0.00863	-2.1587	-0.00299	1.3263	-0.02165		141.454	0.00248	197.77	0.01351	131.972	0.03631		-76.6366	-0.000334118	-77.7062	0.000464802	-104.579	0.00018339
-2.1195	-0.00237	-2.1438	0.000658	1.3656	-0.02793		142.405	0.00247	198.56	0.0135	132.858	0.03631		-76.4758	-0.00033412	-77.5437	0.000464585	-104.414	0.00018339
-2.0802	-0.00316	-2.1247	0.00132	1.4048	-0.02957		143.356	0.00246	199.35	0.0135	133.744	0.03632		-76.315	-0.000334121	-77.3811	0.000464367	-104.248	0.00018339
-2.041	-0.00688	-2.1056	0.00311	1.4441	-0.02318		144.307	0.00245	200.14	0.0135	134.629	0.03632		-76.1543	-0.000334122	-77.3	0.000464257	-104.083	0.00018339
-2.0017	-0.00629	-2.0864	0.00289	1.4833	-0.01767		145.258	0.00244	200.93	0.01349	135.515	0.03633		-75.9935	-0.000334124	-77.2186	0.000464146	-103.917	0.00018339
-1.9625	-0.00529	-2.0673	-0.000779	1.5226	-0.01895		146.209	0.00243	201.721	0.01349	136.401	0.03633		-75.8327	-0.000334125	-77.0561	0.000463924	-103.8	0.00018339
-1.9232	-0.00731	-2.0482	-0.000126	1.5618	-0.02131		147.16	0.00242	202.511	0.01349	137.287	0.03634		-75.672	-0.000334126	-76.8935	0.000463699	-103.752	0.00018339
-1.8952	-0.00204	-2.029	8.9e-05	1.6011	-0.02074		148.111	0.00241	203.301	0.01349	138.173	0.03634		-75.5112	-0.000334128	-76.731	0.000463473	-103.586	0.00018339
-1.8761	-0.00126	-2.0099	-0.000932	1.6403	-0.01988		149.062	0.00241	204.091	0.01348	139.058	0.03634		-75.3504	-0.000334129	-76.5684	0.000463245	-103.421	0.00018339
-1.857	0.000163	-1.9908	0.000611	1.6796	-0.01957		150.013	0.0024	204.881	0.01348	139.944	0.03635		-75.3	-0.00033413	-76.4059	0.000463014	-103.255	0.00018339
-1.8379	-0.00386	-1.9717	0.000584	1.7188	-0.01834		150.964	0.00239	205.672	0.01348	140.83	0.03635		-75.1897	-0.000334131	-76.2434	0.000462782	-103.09	0.00018339
-1.8188	-0.0033	-1.9526	-0.00401	1.7581	-0.01427		151.915	0.00238	206.462	0.01347	141.716	0.03635		-75.0289	-0.000334133	-76.0808	0.000462547	-102.924	0.00018339
-1.7997	0.000689	-1.9334	-0.00273	1.7973	-0.01241		152.866	0.00237	207.252	0.01347	142.602	0.03636		-74.8681	-0.000334134	-75.9183	0.00046231	-102.759	0.00018339
-1.7806	0.00214	-1.9143	-0.000658	1.8366	-0.011		153.817	0.00236	208.042	0.01347	143.487	0.03636		-74.7074	-0.000334136	-75.7558	0.000462071	-102.593	0.00018339
-1.7615	0.0018	-1.8952	0.000295	1.8758	-0.0082		154.768	0.00235	208.832	0.01347	144.373	0.03636		-74.5466	-0.000334138	-75.5932	0.00046183	-102.428	0.00018339
-1.7424	-0.00112	-1.8761	0.000279	1.9151	-0.00433		155.719	0.00234	209.623	0.01346	145.259	0.03637		-74.3858	-0.000334139	-75.4307	0.000461587	-102.262	0.00018339
-1.7233	-0.00704	-1.857	0.000763	1.9543	-0.00586		156.67	0.00233	210.413	0.01346	146.145	0.03637		-74.2251	-0.000334141	-75.2682	0.000461342	-102.097	0.00018339
-1.7042	-0.00481	-1.8379	-0.000832	1.9936	-0.00352		157.621	0.00233	211.203	0.01346	147.031	0.03637		-74.0643	-0.000334143	-75.2	0.000461239	-101.931	0.00018339
-1.6851	0.000584	-1.8188	-0.00234	2.0328	-0.00321		158.572	0.00232	211.993	0.01345	147.917	0.03638		-73.9035	-0.000334145	-75.1056	0.000461095	-101.8	0.00018339
-1.666	-0.00283	-1.7997	-0.00169	2.0721	-0.00595		159.523	0.00231	212.783	0.01345	148.802	0.03638		-73.7428	-0.000334147	-74.9431	0.000460845	-101.766	0.00018339
-1.6469	-0.00365	-1.7806	0.000747	2.1113	-0.00415		160.474	0.0023	213.574	0.01345	149.688	0.03638		-73.582	-0.000334149	-74.7806	0.000460593	-101.6	0.00018339
-1.6278	-0.00701	-1.7615	0.000784	2.1506	-0.00338		161.425	0.00229	214.364	0.01344	150.574	0.03638		-73.4212	-0.000334151	-74.618	0.000460339	-101.435	0.00018339
-1.6087	-0.00628	-1.7424	0.0037	2.1898	-0.00255		162.376	0.00228	215.154	0.01344	151.46	0.03639		-73.2605	-0.000334153	-74.4555	0.000460083	-101.269	0.00018339
-1.5896	-0.00512	-1.7233	-0.00168	2.2291	0.00156		163.327	0.00228	215.944	0.01344	152.346	0.03639		-73.2	-0.000334154	-74.293	0.000459824	-101.104	0.00018339
-1.5705	-0.00743	-1.7042	-0.00207	2.2683	0.00427		164.278	0.00227	216.734	0.01344	153.231	0.03639		-73.0997	-0.000334155	-74.1304	0.000459563	-100.938	0.00018339
-1.5515	-0.01291	-1.6851	-0.00245	2.3076	0.00365		165.229	0.00226	217.525	0.01343	154.117	0.03639		-72.9389	-0.000334157	-73.9679	0.0004593	-100.773	0.00018339
-1.5324	-0.00258	-1.666	-0.00257	2.3468	0.00306		166.18	0.00225	218.315	0.01343	155.003	0.0364		-72.7782	-0.00033416	-73.8054	0.000459034	-100.607	0.00018339
-1.5133	0.00407	-1.6469	0.00256	2.3861	0.00698		167.131	0.00224	219.105	0.01343	155.889	0.0364		-72.6174	-0.000334162	-73.6428	0.000458766	-100.442	0.00018339
-1.4942	0.000179	-1.6278	0.000795	2.4254	0.00787		168.082	0.00223	219.895	0.01342	156.775	0.0364		-72.4566	-0.000334164	-73.4803	0.000458496	-100.276	0.00018339
-1.4751	-0.00455	-1.6087	-0.00166	2.4646	0.00413		169.033	0.00223	220.685	0.01342	157.66	0.0364		-72.2959	-0.000334167	-73.3177	0.000458223	-100.111	0.00018339
-1.456	-0.00626	-1.5896	0.00267	2.5039	0.00454		169.984	0.00222	221.476	0.01342	158.546	0.0364		-72.1351	-0.000334169	-73.2	0.000458024	-99.9455	0.00018339
-1.4369	-0.01058	-1.5705	0.0024	2.5431	0.00213		170.935	0.00221	222.266	0.01342	159.432	0.03641		-71.9743	-0.000334172	-73.1552	0.000457947	-99.78	0.00018339
-1.4179	-0.00858	-1.5515	0.0016	2.5824	0.000563		171.886	0.0022	223.056	0.01341	160.318	0.03641		-71.8136	-0.000334174	-72.9927	0.00045767	-99.7	0.00018339
-1.3988	-0.00788	-1.5324	-0.00214	2.6216	-6.8e-05		172.837	0.00219	223.846	0.01341	161.204	0.03641		-71.6528	-0.000334177	-72.8301	0.00045739	-99.6145	0.00018339
-1.3797	-0.000837	-1.5133	0.00212	2.6609	-0.00105		173.788	0.00219	224.636	0.01341	162.089	0.03641		-71.492	-0.00033418	-72.6676	0.000457107	-99.449	0.00018339
-1.3606	-0.000374	-1.4942	0.00665	2.7002	0.00324		174.739	0.00218	225.427	0.0134	162.975	0.03641		-71.3313	-0.000334183	-72.5051	0.000456822	-99.2835	0.00018339
-1.3415	-0.00124	-1.4751	0.000426	2.7394	0.0088		175.69	0.00217	226.217	0.0134	163.861	0.03641		-71.2	-0.000334185	-72.3425	0.000456534	-99.118	0.00018339
-1.3225	-0.00943	-1.456	0.000447	2.7787	0.00711		176.641	0.00216	227.007	0.0134	164.747	0.03642		-71.1705	-0.000334186	-72.18	0.000456243	-98.9526	0.00018339
-1.3034	-0.00823	-1.4369	-0.00165	2.8179	0.00906		177.592	0.00216	227.797	0.0134	165.633	0.03642		-71.0097	-0.000334189	-72.0174	0.000455951	-98.7871	0.00018339
-1.2843	-0.00397	-1.4179	-0.00571	2.8572	0.00891		178.543	0.00215	228.587	0.01339	166.518	0.03642		-70.849	-0.000334192	-71.8549	0.000455655	-98.6216	0.00018339
-1.2652	-0.00277	-1.3988	-0.00635	2.8965	0.00962		179.494	0.00214	229.378	0.01339	167.404	0.03642		-70.6882	-0.000334195	-71.6924	0.000455357	-98.4561	0.00018339
-1.2462	-0.01004	-1.3797	-0.00338	2.9357	0.00728		180.445	0.00213	230.168	0.01339	168.29	0.03642		-70.5274	-0.000334198	-71.5298	0.000455056	-98.2906	0.00018339
-1.2271	-0.01215	-1.3606	-0.000116	2.975	0.00896		181.396	0.00213	230.958	0.01338	169.176	0.03642		-70.3667	-0.000334201	-71.3673	0.000454753	-98.1251	0.00018339
-1.208	-0.01223	-1.3415	-0.000758	3.0143	0.01058		182.347	0.00212	231.748	0.01338	170.062	0.03642		-70.2059	-0.000334204	-71.2048	0.000454446	-97.9596	0.00018339
-1.1889	-0.01132	-1.3225	0.0003	3.0535	0.0074		183.298	0.00211	232.538	0.01338	170.948	0.03643		-70.0451	-0.000334208	-71.2	0.000454437	-97.7941	0.00018339
-1.1698	-0.01703	-1.3034	0.000216	3.0928	0.0039		184.249	0.0021	233.329	0.01338	171.833	0.03643		-69.8844	-0.000334211	-71.0422	0.000454137	-97.7	0.00018339
-1.1508	-0.01333	-1.2843	0.000153	3.1321	0.00621		185.2	0.0021	234.119	0.01337	172.719	0.03643		-69.7236	-0.000334215	-70.8797	0.000453826	-97.6286	0.00018339
-1.1317	-0.0095	-1.2652	-0.00264	3.1714	0.00887		186.151	0.00209	234.909	0.01337	173.605	0.03643		-69.5628	-0.000334219	-70.7172	0.000453511	-97.4631	0.00018339
-1.1126	-0.01033	-1.2462	-0.00355	3.2106	0.00895		187.102	0.00208	235.699	0.01337	174.491	0.03643		-69.4021	-0.000334222	-70.5546	0.000453194	-97.2977	0.00018339
-1.0935	-0.00554	-1.2271	-0.00389	3.2499	0.006		188.053	0.00207	236.489	0.01336	175.377	0.03643		-69.2413	-0.000334226	-70.3921	0.000452874	-97.1322	0.00018339
-1.0745	-0.00763	-1.208	-0.00653	3.2892	0.0031		189.004	0.00207	237.28	0.01336	176.262	0.03643		-69.2	-0.000334227	-70.2296	0.000452551	-96.9667	0.00018339
-1.0554	-0.01022	-1.1889	-0.01266	3.3284	0.00512		189.955	0.00206	238.07	0.01336	177.148	0.03643		-69.0805	-0.00033423	-70.067	0.000452225	-96.8012	0.00018339
-1.0363	-0.01082	-1.1698	-0.01297	3.3677	0.00795		190.906	0.00205	238.86	0.01336	178.034	0.03643		-68.9198	-0.000334234	-69.9045	0.000451896	-96.6357	0.00018339
-1.0172	-0.01227	-1.1508	-0.01014	3.407	0.00595		191.857	0.00205	239.65	0.01335	178.92	0.03644		-68.759	-0.000334239	-69.742	0.000451564	-96.4702	0.00018339
-0.9981	-0.01245	-1.1317	-0.00685	3.4463	0.00443		192.808	0.00204	240.44	0.01335	179.806	0.03644		-68.5982	-0.000334243	-69.5794	0.00045123	-96.3047	0.00018339
-0.9791	-0.01072	-1.1126	-0.00506	3.4856	0.00847		193.759	0.00203	241.231	0.01335	180.691	0.03644		-68.4375	-0.000334247	-69.4169	0.000450892	-96.1392	0.00018339
-0.96	-0.01142	-1.0935	-0.01185	3.5248	0.00763		194.71	0.00202	242.021	0.01334	181.577	0.03644		-68.2767	-0.000334252	-69.2543	0.000450551	-95.9737	0.00018339
-0.9409	-0.00937	-1.0745	-0.01622	3.5641	0.0038		195.661	0.00202	242.811	0.01334	182.463	0.03644		-68.1159	-0.000334256	-69.1	0.000450225	-95.8082	0.00018339
-0.9218	-0.015	-1.0554	-0.01187	3.6034	-0.000468		196.612	0.00201	243.601	0.01334	183.349	0.03644		-67.9552	-0.000334261	-69.0918	0.000450208	-95.6428	0.00018339
-0.9027	-0.01483	-1.0363	-0.00744	3.6427	-0.00132		197.563	0.002	244.391	0.01334	184.235	0.03644		-67.7944	-0.000334266	-68.9293	0.000449861	-95.6	0.00018339
-0.8836	-0.01505	-1.0172	-0.00421	3.682	0.00393		198.514	0.002	245.182	0.01333	185.12	0.03644		-67.6336	-0.000334271	-68.7667	0.000449511	-95.4773	0.00018339
-0.8646	-0.01273	-0.9981	-0.00567	3.7213	0.00923		199.465	0.00199	245.972	0.01333	186.006	0.03644		-67.4729	-0.000334276	-68.6042	0.000449158	-95.3118	0.00018339
-0.8455	-0.02593	-0.9791	-0.00907	3.7606	0.01163		200.416	0.00198	246.762	0.01333	186.892	0.03644		-67.3121	-0.000334281	-68.4417	0.000448802	-95.1463	0.00018339
-0.8264	-0.02511	-0.96	-0.01195	3.7999	0.0098		201.367	0.00198	247.552	0.01332	187.778	0.03644		-67.1513	-0.000334286	-68.2791	0.000448443	-94.9808	0.00018339
-0.8073	-0.02277	-0.9409	-0.01404	3.8392	0.01877		202.318	0.00197	248.342	0.01332	188.664	0.03644		-67.1	-0.000334288	-68.1166	0.00044808	-94.8153	0.00018339
-0.7882	-0.01741	-0.9218	-0.0124	3.8784	0.01475		203.269	0.00196	249.133	0.01332	189.55	0.03644		-66.9906	-0.000334292	-67.9541	0.000447715	-94.6498	0.00018339
-0.7691	-0.01783	-0.9243	-0.00274	3.9177	0.00765		204.22	0.00196	249.923	0.01332	190.435	0.03644		-66.8298	-0.000334297	-67.7915	0.000447346	-94.4843	0.00018339
-0.75	-0.02358	-0.9145	-0.00494	3.957	0.00504		205.171	0.00195	250.713	0.01331	191.321	0.03645		-66.669	-0.000334303	-67.629	0.000446973	-94.3188	0.00018339
-0.731	-0.02712	-0.9048	-0.00585	3.9963	0.00962		206.122	0.00194	251.503	0.01331	192.207	0.03645		-66.5083	-0.000334309	-67.4664	0.000446598	-94.1533	0.00018339
-0.7119	-0.02806	-0.895	-0.00792	4.0356	0.00918		207.073	0.00194	252.293	0.01331	193.093	0.03645		-66.3475	-0.000334315	-67.3039	0.000446219	-93.9878	0.00018339
-0.6928	-0.02846	-0.8853	-0.01144	4.0749	0.00944		208.024	0.00193	253.084	0.0133	193.979	0.03645		-66.1867	-0.000334321	-67.1414	0.000445836	-93.8224	0.00018339
-0.6422	-0.01887	-0.8755	-0.00845	4.1142	0.00992		208.975	0.00193	253.874	0.0133	194.864	0.03645		-66.026	-0.000334328	-67.1	0.000445738	-93.6569	0.00018339
-0.6325	-0.01413	-0.8658	-0.00153	4.1536	0.01334		209.926	0.00192	254.664	0.0133	195.75	0.03645		-65.8652	-0.000334334	-66.9788	0.000445451	-93.6	0.00018339
-0.6229	-0.0059	-0.856	-0.000258	4.1929	0.00953		210.877	0.00191	255.454	0.0133	196.636	0.03645		-65.7044	-0.000334341	-66.8163	0.000445061	-93.4914	0.00018339
-0.6132	-0.00665	-0.8463	-0.00103	4.2322	0.00843		211.828	0.00191	256.244	0.01329	197.522	0.03645		-65.5436	-0.000334348	-66.6538	0.000444669	-93.3259	0.00018339
-0.6035	-0.02103	-0.8365	-0.004	4.2715	0.00786		212.779	0.0019	257.035	0.01329	198.408	0.03645		-65.3829	-0.000334355	-66.4912	0.000444273	-93.1604	0.00018339
-0.5938	-0.0222	-0.8268	-0.000321	4.3108	0.01053		213.73	0.00189	257.825	0.01329	199.293	0.03645		-65.2221	-0.000334362	-66.3287	0.000443873	-92.9949	0.00018339
-0.5841	-0.01988	-0.8171	-0.00478	4.3501	0.0115		214.681	0.00189	258.615	0.01328	200.179	0.03645		-65.1	-0.000334367	-66.1662	0.00044347	-92.8294	0.00018339
-0.5744	-0.02426	-0.8073	-0.00773	4.3894	0.01583		215.632	0.00188	259.405	0.01328	201.065	0.03645		-65.0614	-0.000334369	-66.0036	0.000443063	-92.6639	0.00018339
-0.5647	-0.02777	-0.7976	-0.00971	4.4287	0.01434		216.583	0.00188	260.195	0.01328	201.951	0.03645		-64.9006	-0.000334377	-65.8411	0.000442652	-92.4984	0.00018339
-0.5551	-0.02218	-0.7879	-0.01132	4.4681	0.01225		217.534	0.00187	260.986	0.01328	202.837	0.03645		-64.7398	-0.000334384	-65.6786	0.000442238	-92.3329	0.00018339
-0.5454	-0.01733	-0.7781	-0.00943	4.5074	0.01443		218.485	0.00186	261.776	0.01327	203.722	0.03645		-64.579	-0.000334392	-65.516	0.00044182	-92.1675	0.00018339
-0.5357	-0.01322	-0.7684	-0.00922	4.5467	0.02013		219.436	0.00186	262.566	0.01327	204.608	0.03645		-64.4183	-0.0003344	-65.3535	0.000441399	-92.002	0.00018339
-0.526	-0.015	-0.7587	-0.01408	4.586	0.01453		220.387	0.00185	263.356	0.01327	205.494	0.03645		-64.2575	-0.000334409	-65.191	0.000440973	-91.8365	0.00018339
-0.5164	-0.01904	-0.749	-0.01439	4.6254	0.01132		221.338	0.00185	264.146	0.01327	206.38	0.03645		-64.0968	-0.000334417	-65.0284	0.000440544	-91.671	0.00018339
-0.5067	-0.02075	-0.7393	-0.00946	4.6647	0.01229		222.288	0.00184	264.937	0.01326	207.266	0.03645		-63.936	-0.000334426	-65	0.000440469	-91.6	0.00018339
-0.497	-0.01652	-0.7296	-0.00225	4.704	0.01751		223.239	0.00183	265.727	0.01326	208.151	0.03645		-63.7752	-0.000334435	-64.8659	0.000440111	-91.5055	0.00018339
-0.4873	-0.01724	-0.7198	-0.00346	4.7433	0.01606		224.19	0.00183	266.517	0.01326	209.037	0.03645		-63.6144	-0.000334444	-64.7033	0.000439674	-91.34	0.00018339
-0.4777	-0.02017	-0.7101	-0.00426	4.7827	0.01492		225.141	0.00182	267.307	0.01325	209.923	0.03645		-63.4537	-0.000334453	-64.5408	0.000439234	-91.1745	0.00018339
-0.468	-0.02432	-0.7004	-0.00672	4.822	0.01883		226.092	0.00182	268.097	0.01325	210.809	0.03645		-63.2929	-0.000334463	-64.3783	0.000438789	-91.009	0.00018339
-0.4583	-0.02574	-0.6907	-0.00853	4.8614	0.01915		227.043	0.00181	268.888	0.01325	211.695	0.03645		-63.1322	-0.000334473	-64.2157	0.00043834	-90.8435	0.00018339
-0.4487	-0.02514	-0.681	-0.01407	4.9007	0.01266		227.994	0.0018	269.678	0.01325	212.581	0.03645		-63	-0.000334481	-64.0532	0.000437888	-90.678	0.00018339
-0.439	-0.02548	-0.6713	-0.01088	4.94	0.01089		228.945	0.0018	270.468	0.01324	213.466	0.03645		-62.9714	-0.000334483	-63.8907	0.000437431	-90.5126	0.00018339
-0.4293	-0.02455	-0.6616	-0.00939	4.9794	0.01463		229.896	0.00179	271.258	0.01324	214.352	0.03645		-62.8106	-0.000334493	-63.7281	0.00043697	-90.3471	0.00018339
-0.4197	-0.02939	-0.6519	-0.01489	5.0187	0.01597		230.847	0.00179	272.048	0.01324	215.238	0.03646		-62.6499	-0.000334504	-63.5656	0.000436506	-90.1816	0.00018339
-0.41	-0.03662	-0.6422	-0.01858	5.0581	0.0017		231.798	0.00178	272.839	0.01323	216.124	0.03646		-62.4891	-0.000334515	-63.4031	0.000436037	-90.0161	0.00018339
-0.4004	-0.04054	-0.6325	-0.01912	5.0974	0.00126		232.749	0.00178	273.629	0.01323	217.01	0.03646		-62.3283	-0.000334526	-63.2405	0.000435564	-89.8506	0.00018339
-0.3907	-0.04268	-0.6229	-0.01502	5.1368	0.00818		233.7	0.00177	274.419	0.01323	217.895	0.03646		-62.1675	-0.000334537	-63.078	0.000435086	-89.6851	0.00018339
-0.381	-0.04722	-0.6132	-0.01154	5.1761	0.01739		234.651	0.00177	275.209	0.01323	218.781	0.03646		-62.0068	-0.000334549	-63	0.000434856	-89.5196	0.00018339
-0.3714	-0.0407	-0.6035	-0.01317	5.2155	0.01576		235.602	0.00176	275.999	0.01322	219.667	0.03646		-61.846	-0.000334561	-62.9154	0.000434605	-89.5	0.00018339
-0.3617	-0.04011	-0.5938	-0.01003	5.2548	0.01335		236.553	0.00175	276.79	0.01322	220.553	0.03646		-61.6853	-0.000334573	-62.7529	0.000434119	-89.3541	0.00018339
-0.3521	-0.04342	-0.5841	-0.01461	5.2942	0.01484		237.504	0.00175	277.58	0.01322	221.439	0.03646		-61.5245	-0.000334586	-62.5904	0.000433628	-89.1886	0.00018339
-0.3424	-0.04295	-0.5744	-0.01335	5.3336	0.01624		238.455	0.00174	278.37	0.01321	222.324	0.03646		-61.3637	-0.000334599	-62.4278	0.000433134	-89.0231	0.00018339
-0.3328	-0.04176	-0.5647	-0.0077	5.3729	0.01746		239.406	0.00174	279.16	0.01321	223.21	0.03646		-61.203	-0.000334612	-62.2653	0.000432635	-88.8577	0.00018339
-0.3231	-0.05022	-0.5551	-0.00622	5.4123	0.01385		240.357	0.00173	279.95	0.01321	224.096	0.03646		-61.0422	-0.000334625	-62.1028	0.000432131	-88.6922	0.00018339
-0.3135	-0.05737	-0.5454	-0.00941	5.4517	0.01755		241.308	0.00173	280.741	0.01321	224.982	0.03646		-61	-0.000334629	-61.9402	0.000431623	-88.5267	0.00018339
-0.3038	-0.06025	-0.5357	-0.00948	5.491	0.01974		242.259	0.00172	281.531	0.0132	225.868	0.03646		-60.8814	-0.000334639	-61.7777	0.000431111	-88.3612	0.00018339
-0.2941	-0.06492	-0.526	-0.01429	5.5304	0.01892		243.21	0.00172	282.321	0.0132	226.753	0.03646		-60.7206	-0.000334654	-61.6152	0.000430593	-88.1957	0.00018339
-0.2845	-0.06099	-0.5164	-0.01547	5.5698	0.01794		244.161	0.00171	283.111	0.0132	227.639	0.03646		-60.5599	-0.000334668	-61.4526	0.000430072	-88.0302	0.00018339
-0.2748	-0.05697	-0.5067	-0.01637	5.6092	0.01587		245.112	0.00171	283.901	0.01319	228.525	0.03646		-60.3991	-0.000334683	-61.2901	0.000429545	-87.8647	0.00018339
-0.2652	-0.05648	-0.497	-0.01453	5.6485	0.01408		246.063	0.0017	284.692	0.01319	229.411	0.03646		-60.2383	-0.000334698	-61.1276	0.000429014	-87.6992	0.00018339
-0.2555	-0.06497	-0.4873	-0.01706	5.6879	0.01016		247.014	0.0017	285.482	0.01319	230.297	0.03646		-60.0776	-0.000334714	-61	0.000428594	-87.5337	0.00018339
-0.2459	-0.07344	-0.4777	-0.0182	5.7273	0.01091		247.965	0.00169	286.272	0.01319	231.183	0.03646		-59.9168	-0.00033473	-60.965	0.000428479	-87.5	0.00018339
-0.2362	-0.07277	-0.468	-0.01943	5.7667	0.01554		248.916	0.00169	287.062	0.01318	232.068	0.03646		-59.756	-0.000334747	-60.8025	0.000427938	-87.3682	0.00018339
-0.2266	-0.06938	-0.4583	-0.02364	5.8061	0.01656		249.867	0.00168	287.852	0.01318	232.954	0.03646		-59.5953	-0.000334764	-60.6399	0.000427393	-87.2027	0.00018339
-0.2169	-0.07277	-0.4487	-0.02171	5.8455	0.01753		250.818	0.00168	288.643	0.01318	233.84	0.03646		-59.4345	-0.000334781	-60.4774	0.000426842	-87.0373	0.00018339
-0.2073	-0.07883	-0.439	-0.02557	5.8849	0.01603		251.769	0.00167	289.433	0.01318	234.726	0.03646		-59.2737	-0.000334799	-60.3149	0.000426287	-86.8718	0.00018339
-0.1976	-0.08057	-0.4293	-0.02793	5.9243	0.01991		252.72	0.00167	290.223	0.01317	235.612	0.03646		-59.113	-0.000334817	-60.1523	0.000425727	-86.7063	0.00018339
-0.188	-0.08924	-0.4197	-0.02571	5.9637	0.02133		253.671	0.00166	291.013	0.01317	236.497	0.03646		-59	-0.00033483	-59.9898	0.000425162	-86.5408	0.00018339
-0.1783	-0.08992	-0.41	-0.02891	6.0031	0.01856		254.622	0.00166	291.803	0.01317	237.383	0.03646		-58.9522	-0.000334836	-59.8273	0.000424592	-86.3753	0.00018339
-0.1687	-0.10361	-0.4004	-0.02741	6.0425	0.01743		255.573	0.00165	292.594	0.01316	238.269	0.03646		-58.7914	-0.000334855	-59.6647	0.000424017	-86.2098	0.00018339
-0.159	-0.10891	-0.3907	-0.02364	6.0819	0.01268		256.524	0.00165	293.384	0.01316	239.155	0.03646		-58.6307	-0.000334874	-59.5022	0.000423436	-86.0443	0.00018339
-0.1494	-0.12044	-0.381	-0.02186	6.1213	0.01054		257.475	0.00164	294.174	0.01316	240.041	0.03646		-58.4699	-0.000334894	-59.3397	0.000422851	-85.8788	0.00018339
-0.1398	-0.12605	-0.3714	-0.02073	6.1607	0.011		258.426	0.00164	294.964	0.01316	240.926	0.03646		-58.3091	-0.000334915	-59.1771	0.00042226	-85.7133	0.00018339
-0.1301	-0.14248	-0.3617	-0.02575	6.2001	0.01745		259.377	0.00163	295.754	0.01315	241.812	0.03646		-58.1484	-0.000334936	-59.0146	0.000421664	-85.5478	0.00018339
-0.1205	-0.15754	-0.3521	-0.03466	6.2395	0.01831		260.328	0.00163	296.545	0.01315	242.698	0.03646		-57.9876	-0.000334958	-58.9	0.00042124	-85.4	0.00018339
-0.1108	-0.17323	-0.3424	-0.03668	6.279	0.01362		261.279	0.00162	297.335	0.01315	243.584	0.03646		-57.8268	-0.00033498	-58.8521	0.000421062	-85.3824	0.00018339
-0.1012	-0.19818	-0.3328	-0.03613	6.3184	0.00849		262.23	0.00162	298.125	0.01314	244.47	0.03646		-57.6661	-0.000335003	-58.6895	0.000420456	-85.2169	0.00018339
-0.0915	-0.23497	-0.3231	-0.03611	6.3578	0.00937		263.181	0.00161	298.915	0.01314	245.355	0.03646		-57.5053	-0.000335026	-58.527	0.000419844	-85.0514	0.00018339
-0.0819	-0.32693	-0.3135	-0.03228	6.3972	0.01118		264.132	0.00161	299.705	0.01314	246.241	0.03646		-57.3445	-0.00033505	-58.3644	0.000419226	-84.8859	0.00018339
-0.0722	-0.4584	-0.3038	-0.03753	6.4367	0.00849		265.083	0.0016	300.496	0.01314	247.127	0.03646		-57.1838	-0.000335074	-58.2019	0.000418603	-84.7204	0.00018339
-0.0626	-0.58346	-0.2941	-0.03782	6.4761	0.01352		266.034	0.0016	301.286	0.01313	248.013	0.03646		-57.023	-0.000335099	-58.0394	0.000417974	-84.5549	0.00018339
-0.0529	-0.6689	-0.2845	-0.04035	6.5155	0.01404		266.985	0.0016	302.076	0.01313	248.899	0.03646		-56.9	-0.000335119	-57.8768	0.00041734	-84.3894	0.00018339
-0.0433	-0.72185	-0.2748	-0.03965	6.555	0.01564		267.936	0.00159	302.866	0.01313	249.785	0.03646		-56.8622	-0.000335125	-57.7143	0.0004167	-84.2239	0.00018339
-0.0336	-0.7608	-0.2652	-0.03601	6.5944	0.01378		268.887	0.00159	303.656	0.01313	250.67	0.03646		-56.7015	-0.000335151	-57.5518	0.000416054	-84.0584	0.00018339
-0.024	-0.78996	-0.2555	-0.04525	6.6338	0.01507		269.838	0.00158	304.447	0.01312	251.556	0.03646		-56.5407	-0.000335178	-57.3892	0.000415403	-83.8929	0.00018339
-0.0143	-0.80765	-0.2459	-0.05892	6.6733	0.02042		270.789	0.00158	305.237	0.01312	252.442	0.03646		-56.3799	-0.000335206	-57.2267	0.000414746	-83.7275	0.00018339
-0.0047	-0.81388	-0.2362	-0.06751	6.7127	0.01752		271.74	0.00157	306.027	0.01312	253.328	0.03646		-56.2192	-0.000335234	-57.0642	0.000414083	-83.562	0.00018339
0.005	-0.81466	-0.2266	-0.06513	6.7522	0.0171		272.691	0.00157	306.817	0.01311	254.214	0.03646		-56.0584	-0.000335263	-56.9016	0.000413414	-83.4	0.00018339
0.0146	-0.80497	-0.2169	-0.06063	6.7916	0.01713		273.642	0.00156	307.607	0.01311	255.099	0.03646		-55.8976	-0.000335293	-56.9	0.000413407	-83.3965	0.00018339
0.0243	-0.79415	-0.2073	-0.06627	6.8311	0.01865		274.593	0.00156	308.398	0.01311	255.985	0.03646		-55.7369	-0.000335323	-56.7391	0.000412739	-83.231	0.00018339
0.0339	-0.77771	-0.1976	-0.07136	6.8705	0.01586		275.544	0.00156	309.188	0.01311	256.871	0.03646		-55.5761	-0.000335354	-56.5766	0.000412058	-83.0655	0.00018339
0.0436	-0.76035	-0.188	-0.07481	6.91	0.01478		276.495	0.00155	309.978	0.0131	257.757	0.03646		-55.4153	-0.000335386	-56.414	0.000411371	-82.9	0.00018339
0.0533	-0.73089	-0.1783	-0.07626	6.9495	0.02205		277.446	0.00155	310.768	0.0131	258.643	0.03646		-55.2546	-0.000335419	-56.2515	0.000410678	-82.7345	0.00018339
0.0629	-0.6911	-0.1687	-0.0812	6.9889	0.02452		278.397	0.00154	311.558	0.0131	259.528	0.03646		-55.0938	-0.000335453	-56.0889	0.000409978	-82.569	0.00018339
0.0726	-0.63281	-0.159	-0.08182	7.0284	0.02516		279.348	0.00154	312.349	0.01309	260.414	0.03646		-54.933	-0.000335487	-55.9264	0.000409273	-82.4035	0.00018339
0.0822	-0.53838	-0.1494	-0.09124	7.0679	0.02247		280.299	0.00153	313.139	0.01309	261.3	0.03646		-54.9	-0.000335495	-55.7639	0.000408561	-82.238	0.00018339
0.0919	-0.41096	-0.1398	-0.10131	7.1073	0.02226		281.25	0.00153	313.929	0.01309	262.186	0.03646		-54.7723	-0.000335523	-55.6013	0.000407843	-82.0726	0.00018339
0.1015	-0.2914	-0.1301	-0.1139	7.1468	0.02048		282.201	0.00153	314.719	0.01309	263.072	0.03646		-54.6115	-0.000335559	-55.4388	0.000407118	-81.9071	0.00018339
0.1112	-0.22409	-0.1205	-0.12307	7.1863	0.01961		283.152	0.00152	315.509	0.01308	263.957	0.03646		-54.4507	-0.000335596	-55.2763	0.000406387	-81.7416	0.00018339
0.1209	-0.18328	-0.1108	-0.1342	7.2258	0.01724		284.103	0.00152	316.3	0.01308	264.843	0.03646		-54.29	-0.000335634	-55.1137	0.000405649	-81.5761	0.00018339
0.1305	-0.15696	-0.1012	-0.16091	7.2652	0.02038		285.054	0.00151	317.09	0.01308	265.729	0.03646		-54.1292	-0.000335673	-54.9512	0.000404905	-81.4106	0.00018339
0.1402	-0.14593	-0.0915	-0.20532	7.3047	0.01705		286.005	0.00151	317.88	0.01308	266.615	0.03646		-53.9684	-0.000335713	-54.9	0.000404669	-81.4	0.00018339
0.1498	-0.12792	-0.0819	-0.29467	7.3442	0.01774		286.956	0.0015	318.67	0.01307	267.501	0.03646		-53.8077	-0.000335754	-54.7887	0.000404154	-81.2451	0.00018339
0.1595	-0.11284	-0.0722	-0.41664	7.3837	0.01741		287.907	0.0015	319.46	0.01307	268.386	0.03646		-53.6469	-0.000335796	-54.6261	0.000403397	-81.0796	0.00018339
0.1692	-0.09958	-0.0626	-0.52013	7.4232	0.01707		288.858	0.0015	320.251	0.01307	269.272	0.03646		-53.4861	-0.000335839	-54.4636	0.000402632	-80.9141	0.00018339
0.1788	-0.08505	-0.0529	-0.59243	7.4627	0.015		289.809	0.00149	321.041	0.01306	270.158	0.03646		-53.3254	-0.000335883	-54.3011	0.000401861	-80.7486	0.00018339
0.1885	-0.08179	-0.0433	-0.63465	7.5022	0.01357		290.76	0.00149	321.831	0.01306	271.044	0.03646		-53.1646	-0.000335928	-54.1385	0.000401083	-80.5831	0.00018339
0.1982	-0.08184	-0.0336	-0.66341	7.5417	0.01476		291.711	0.00148	322.621	0.01306	271.93	0.03646		-53.0038	-0.000335974	-53.976	0.000400298	-80.4176	0.00018339
0.2078	-0.0744	-0.024	-0.68945	7.5812	0.01752		292.662	0.00148	323.411	0.01306	272.816	0.03646		-52.9	-0.000336005	-53.8135	0.000399506	-80.2522	0.00018339
0.2175	-0.06259	-0.0143	-0.70619	7.6207	0.02049		293.613	0.00148	324.202	0.01305	273.701	0.03646		-52.8431	-0.000336022	-53.6509	0.000398707	-80.0867	0.00018339
0.2272	-0.06583	-0.0047	-0.7094	7.6602	0.01594		294.564	0.00147	324.992	0.01305	274.587	0.03646		-52.6823	-0.00033607	-53.4884	0.000397901	-79.9212	0.00018339
0.2368	-0.06276	0.005	-0.70559	7.6997	0.0139		295.515	0.00147	325.782	0.01305	275.473	0.03646		-52.5215	-0.00033612	-53.3258	0.000397088	-79.7557	0.00018339
0.2465	-0.04701	0.0146	-0.69344	7.7393	0.01571		296.466	0.00147	326.572	0.01305	276.359	0.03646		-52.3608	-0.000336171	-53.1633	0.000396267	-79.5902	0.00018339
0.2562	-0.04427	0.0243	-0.6771	7.7788	0.02253		297.417	0.00146	327.362	0.01304	277.245	0.03646		-52.2	-0.000336223	-53.0008	0.000395439	-79.4247	0.00018339
0.2658	-0.04528	0.0339	-0.65956	7.8183	0.02178		298.368	0.00146	328.153	0.01304	278.13	0.03646		-52.0392	-0.000336277	-52.8382	0.000394604	-79.3	0.00018339
0.2755	-0.04703	0.0436	-0.64166	7.8578	0.01578		299.319	0.00145	328.943	0.01304	279.016	0.03646		-51.8785	-0.000336332	-52.8	0.000394407	-79.2592	0.00018339
0.2852	-0.0357	0.0533	-0.61098	7.8973	0.01449		300.27	0.00145	329.733	0.01303	279.902	0.03646		-51.7177	-0.000336388	-52.6757	0.000393761	-79.0937	0.00018339
0.2949	-0.03544	0.0629	-0.56866	7.9369	0.01648		301.221	0.00145	330.523	0.01303	280.788	0.03646		-51.5569	-0.000336446	-52.5132	0.000392911	-78.9282	0.00018339
0.3045	-0.03458	0.0726	-0.49534	7.9764	0.01542		302.172	0.00144	331.313	0.01303	281.674	0.03646		-51.3962	-0.000336505	-52.3506	0.000392053	-78.7627	0.00018339
0.3142	-0.03663	0.0822	-0.38941	8.0159	0.02243		303.123	0.00144	332.104	0.01303	282.559	0.03646		-51.2354	-0.000336566	-52.1881	0.000391188	-78.5973	0.00018339
0.3239	-0.03894	0.0919	-0.26991	8.0555	0.02656		304.074	0.00144	332.894	0.01302	283.445	0.03646		-51.0746	-0.000336628	-52.0256	0.000390315	-78.4318	0.00018339
0.3336	-0.03272	0.1015	-0.19047	8.095	0.02766		305.025	0.00143	333.684	0.01302	284.331	0.03646		-50.9139	-0.000336692	-51.863	0.000389434	-78.2663	0.00018339
0.3433	-0.03684	0.1112	-0.1465	8.1346	0.02562		305.976	0.00143	334.474	0.01302	285.217	0.03646		-50.8	-0.000336738	-51.7005	0.000388545	-78.1008	0.00018339
0.3529	-0.0413	0.1209	-0.12826	8.1741	0.01973		306.927	0.00142	335.264	0.01302	286.103	0.03646		-50.7531	-0.000336757	-51.538	0.000387648	-77.9353	0.00018339
0.3626	-0.04257	0.1305	-0.11488	8.2137	0.016		307.878	0.00142	336.055	0.01301	286.988	0.03646		-50.5923	-0.000336824	-51.3754	0.000386743	-77.7698	0.00018339
0.3723	-0.03569	0.1402	-0.10457	8.2532	0.01051		308.829	0.00142	336.845	0.01301	287.874	0.03646		-50.4316	-0.000336892	-51.2129	0.00038583	-77.6043	0.00018339
0.382	-0.02998	0.1498	-0.09235	8.2928	0.01463		309.78	0.00141	337.635	0.01301	288.76	0.03646		-50.2708	-0.000336963	-51.0503	0.00038491	-77.4388	0.00018339
0.3917	-0.02366	0.1595	-0.07486	8.3323	0.01913		310.731	0.00141	338.425	0.013	289.646	0.03646		-50.11	-0.000337035	-50.8878	0.00038398	-77.3	0.00018339
0.4014	-0.02282	0.1692	-0.06713	8.3719	0.01638		311.682	0.00141	339.215	0.013	290.532	0.03646		-49.9493	-0.000337108	-50.8	0.000383475	-77.2733	0.00018339
0.4111	-0.01815	0.1788	-0.05597	8.4114	0.01544		312.633	0.0014	340.006	0.013	291.418	0.03646		-49.7885	-0.000337184	-50.7253	0.000383043	-77.1078	0.00018339
0.4208	-0.0152	0.1885	-0.04948	8.451	0.01721		313.584	0.0014	340.796	0.013	292.303	0.03646		-49.6277	-0.000337261	-50.5627	0.000382097	-76.9424	0.00018339
0.4305	-0.02061	0.1982	-0.05156	8.4906	0.02089		314.535	0.0014	341.586	0.01299	293.189	0.03646		-49.467	-0.000337341	-50.4002	0.000381143	-76.7769	0.00018339
0.4402	-0.01736	0.2078	-0.05146	8.5302	0.01943		315.486	0.00139	342.376	0.01299	294.075	0.03646		-49.3062	-0.000337422	-50.2377	0.00038018	-76.6114	0.00018339
0.4499	-0.0096	0.2175	-0.05009	8.5697	0.02031		316.437	0.00139	343.166	0.01299	294.961	0.03646		-49.1454	-0.000337506	-50.0751	0.000379209	-76.4459	0.00018339
0.4596	-0.000784	0.2272	-0.04766	8.6093	0.02182		317.388	0.00139	343.957	0.01298	295.847	0.03646		-48.9847	-0.000337591	-49.9126	0.000378228	-76.2804	0.00018339
0.4693	-8.9e-05	0.2368	-0.04141	8.6489	0.0214		318.339	0.00138	344.747	0.01298	296.732	0.03646		-48.8239	-0.000337679	-49.7501	0.00037724	-76.1149	0.00018339
0.479	-0.00187	0.2465	-0.03297	8.6885	0.02041		319.29	0.00138	345.537	0.01298	297.618	0.03646		-48.8	-0.000337692	-49.5875	0.000376242	-75.9494	0.00018339
0.4887	-0.00557	0.2562	-0.03081	8.7281	0.01857		320.241	0.00138	346.327	0.01298	298.504	0.03646		-48.6631	-0.000337769	-49.425	0.000375236	-75.7839	0.00018339
0.4984	-0.00694	0.2658	-0.03444	8.7676	0.0162		321.192	0.00137	347.117	0.01297	299.39	0.03646		-48.5024	-0.000337861	-49.2625	0.00037422	-75.6184	0.00018339
0.5081	-0.006	0.2755	-0.03325	8.8072	0.01578		322.143	0.00137	347.908	0.01297	300.276	0.03646		-48.3416	-0.000337955	-49.0999	0.000373196	-75.4529	0.00018339
0.5178	-0.00205	0.2852	-0.03412	8.8468	0.01759		323.094	0.00137	348.698	0.01297	301.161	0.03646		-48.1808	-0.000338052	-48.9374	0.000372162	-75.2875	0.00018339
0.5275	0.0047	0.2949	-0.03262	8.8864	0.02092		324.045	0.00136	349.488	0.01297	302.047	0.03646		-48.0201	-0.000338151	-48.8	0.000371281	-75.2	0.00018339
0.5372	0.00257	0.3045	-0.02743	8.926	0.01818		324.996	0.00136	350.278	0.01296	302.933	0.03646		-47.8593	-0.000338252	-48.7748	0.000371119	-75.122	0.00018339
0.5469	-0.00221	0.3142	-0.02409	8.9656	0.02011		325.947	0.00136	351.068	0.01296	303.819	0.03646		-47.6985	-0.000338356	-48.6123	0.000370067	-74.9565	0.00018339
0.5566	-0.00183	0.3239	-0.02511	9.0052	0.01657		326.898	0.00135	351.859	0.01296	304.705	0.03646		-47.5378	-0.000338463	-48.4498	0.000369005	-74.791	0.00018339
0.5664	0.00227	0.3336	-0.02676	9.0448	0.01661		327.849	0.00135	352.649	0.01296	305.59	0.03646		-47.377	-0.000338572	-48.2872	0.000367934	-74.6255	0.00018339
0.5761	0.000837	0.3433	-0.02073	9.0844	0.02153		328.8	0.00135	353.439	0.01295	306.476	0.03646		-47.2162	-0.000338684	-48.1247	0.000366854	-74.46	0.00018339
0.5858	-0.00428	0.3529	-0.01892	9.1241	0.0231		329.751	0.00134	354.229	0.01295	307.362	0.03646		-47.0555	-0.000338799	-47.9622	0.000365763	-74.2945	0.00018339
0.5955	-0.00142	0.3626	-0.01948	9.1637	0.01583		330.702	0.00134	355.019	0.01295	308.248	0.03646		-46.8947	-0.000338917	-47.7996	0.000364663	-74.129	0.00018339
0.6052	0.00765	0.3723	-0.02031	9.2033	0.01493		331.653	0.00134	355.81	0.01294	309.134	0.03646		-46.8	-0.000338987	-47.6371	0.000363554	-73.9635	0.00018339
0.615	0.00583	0.382	-0.01431	9.2429	0.0198		332.604	0.00133	356.6	0.01294	310.019	0.03646		-46.7339	-0.000339037	-47.4746	0.000362434	-73.798	0.00018339
0.6247	0.00792	0.3917	-0.01101	9.2825	0.02229		333.555	0.00133	357.39	0.01294	310.905	0.03646		-46.5731	-0.000339161	-47.312	0.000361304	-73.6325	0.00018339
0.6344	0.01376	0.4014	-0.01286	9.3222	0.02533		334.506	0.00133	358.18	0.01294	311.791	0.03646		-46.4124	-0.000339287	-47.1495	0.000360164	-73.4671	0.00018339
0.6442	0.00828	0.4111	-0.00917	9.3618	0.02521		335.457	0.00132	358.97	0.01293	312.677	0.03646		-46.2516	-0.000339417	-46.987	0.000359015	-73.3016	0.00018339
0.6539	0.0103	0.4208	-0.00256	9.4014	0.02618		336.408	0.00132	359.761	0.01293	313.563	0.03646		-46.0909	-0.00033955	-46.8244	0.000357854	-73.2	0.00018339
0.6636	0.00994	0.4305	-0.00457	9.4411	0.02318		337.358	0.00132	360.551	0.01293	314.449	0.03646		-45.9301	-0.000339687	-46.7	0.000356959	-73.1361	0.00018339
0.6734	0.00383	0.4402	-0.00134	9.4807	0.0199		338.309	0.00132	361.341	0.01293	315.334	0.03646		-45.7693	-0.000339826	-46.6619	0.000356684	-72.9706	0.00018339
0.6831	0.00407	0.4499	-0.00464	9.5203	0.01721		339.26	0.00131	362.131	0.01292	316.22	0.03646		-45.6086	-0.00033997	-46.4993	0.000355503	-72.8051	0.00018339
0.6928	-0.00162	0.4596	-0.00596	9.56	0.02164		340.211	0.00131	362.921	0.01292	317.106	0.03646		-45.4478	-0.000340116	-46.3368	0.000354311	-72.6396	0.00018339
0.7026	0.008	0.4693	0.00297	9.5996	0.01816		341.162	0.00131	363.712	0.01292	317.992	0.03646		-45.287	-0.000340267	-46.1743	0.000353109	-72.4741	0.00018339
0.7123	0.0155	0.479	0.0019	9.6393	0.02074		342.113	0.0013	364.502	0.01291	318.878	0.03646		-45.1262	-0.000340421	-46.0117	0.000351896	-72.3086	0.00018339
0.7221	0.01086	0.4887	-0.00214	9.6789	0.02209		343.064	0.0013	365.292	0.01291	319.763	0.03646		-44.9655	-0.000340579	-45.8492	0.000350673	-72.1431	0.00018339
0.7318	0.01596	0.4984	-5e-06	9.7186	0.02148		344.015	0.0013	366.082	0.01291	320.649	0.03646		-44.8047	-0.000340741	-45.6867	0.000349438	-71.9776	0.00018339
0.7416	0.01758	0.5081	-0.00208	9.7582	0.01903		344.966	0.00129	366.872	0.01291	321.535	0.03646		-44.7	-0.000340848	-45.5241	0.000348193	-71.8122	0.00018339
0.7513	0.00977	0.5178	-0.00508	9.7979	0.01928		345.917	0.00129	367.663	0.0129	322.421	0.03646		-44.6439	-0.000340907	-45.3616	0.000346936	-71.6467	0.00018339
0.7611	0.00727	0.5275	-0.00869	9.8376	0.01917		346.868	0.00129	368.453	0.0129	323.307	0.03646		-44.4832	-0.000341077	-45.1991	0.000345668	-71.4812	0.00018339
0.7708	0.005	0.5372	-0.00246	9.8772	0.01998		347.819	0.00129	369.243	0.0129	324.192	0.03646		-44.3224	-0.000341251	-45.0365	0.000344389	-71.3157	0.00018339
0.7806	0.00941	0.5469	-0.00132	9.9169	0.01819		348.77	0.00128	370.033	0.0129	325.078	0.03646		-44.1617	-0.000341429	-44.874	0.000343098	-71.2	0.00018339
0.7904	0.02031	0.5566	0.000389	9.9566	0.01702		349.721	0.00128	370.823	0.01289	325.964	0.03646		-44.0009	-0.000341612	-44.7114	0.000341796	-71.1502	0.00018339
0.8001	0.01795	0.5664	0.01141	9.9963	0.02094		350.672	0.00128	371.614	0.01289	326.85	0.03646		-43.8401	-0.0003418	-44.7	0.000341704	-70.9847	0.00018339
0.8099	0.01197	0.5761	0.00418	10.0359	0.02468		351.623	0.00127	372.404	0.01289	327.736	0.03646		-43.6793	-0.000341992	-44.5489	0.000340482	-70.8192	0.00018339
0.8196	0.01109	0.5858	0.00111	10.0756	0.02338		352.574	0.00127	373.194	0.01288	328.621	0.03646		-43.5186	-0.000342189	-44.3864	0.000339157	-70.6537	0.00018339
0.8294	0.00655	0.5955	-0.000705	10.1153	0.02102		353.525	0.00127	373.984	0.01288	329.507	0.03646		-43.3578	-0.000342391	-44.2238	0.00033782	-70.4882	0.00018339
0.8392	0.01027	0.6052	-0.00101	10.155	0.02421		354.476	0.00127	374.774	0.01288	330.393	0.03646		-43.197	-0.000342598	-44.0613	0.00033647	-70.3227	0.00018339
0.849	0.01165	0.615	0.00353	10.1947	0.02649		355.427	0.00126	375.565	0.01288	331.279	0.03646		-43.0363	-0.00034281	-43.8988	0.000335109	-70.1573	0.00018339
0.8587	0.00821	0.6247	0.00761	10.2344	0.02646		356.378	0.00126	376.355	0.01287	332.165	0.03646		-42.8755	-0.000343028	-43.7362	0.000333736	-69.9918	0.00018339
0.8685	0.00454	0.6344	0.01095	10.274	0.029		357.329	0.00126	377.145	0.01287	333.05	0.03646		-42.7148	-0.00034325	-43.5737	0.00033235	-69.8263	0.00018339
0.8783	0.00422	0.6442	0.00728	10.3137	0.02508		358.28	0.00126	377.935	0.01287	333.936	0.03646		-42.7	-0.000343271	-43.4112	0.000330952	-69.6608	0.00018339
0.8881	-1.1e-05	0.6539	0.00408	10.3534	0.02546		359.231	0.00125	378.725	0.01287	334.822	0.03646		-42.554	-0.000343479	-43.2486	0.000329542	-69.4953	0.00018339
0.8979	0.00428	0.6636	0.00137	10.3931	0.02416		360.182	0.00125	379.516	0.01286	335.708	0.03646		-42.3932	-0.000343713	-43.0861	0.000328119	-69.3298	0.00018339
0.9076	0.00339	0.6734	0.00825	10.4328	0.02325		361.133	0.00125	380.306	0.01286	336.594	0.03646		-42.2324	-0.000343953	-42.9236	0.000326683	-69.1643	0.00018339
0.9174	0.01392	0.6831	0.01265	10.4725	0.01877		362.084	0.00125	381.096	0.01286	337.48	0.03646		-42.0717	-0.000344198	-42.761	0.000325234	-69.1	0.00018339
0.9272	0.01688	0.6928	0.01101	10.5123	0.01841		363.035	0.00124	381.886	0.01286	338.365	0.03646		-41.9109	-0.00034445	-42.6	0.000323786	-68.9988	0.00018339
0.937	0.00616	0.7026	0.008	10.552	0.01861		363.986	0.00124	382.676	0.01285	339.251	0.03646		-41.7501	-0.000344708	-42.5985	0.000323773	-68.8333	0.00018339
0.9468	0.00144	0.7123	0.00291	10.5917	0.0238		364.937	0.00124	383.467	0.01285	340.137	0.03646		-41.5894	-0.000344973	-42.4359	0.000322298	-68.6679	0.00018339
0.9566	0.00566	0.7221	0.00907	10.6314	0.02672		365.888	0.00123	384.257	0.01285	341.023	0.03646		-41.4286	-0.000345244	-42.2734	0.000320811	-68.5024	0.00018339
0.9664	0.00935	0.7318	0.01065	10.6711	0.02657		366.839	0.00123	385.047	0.01284	341.909	0.03646		-41.2678	-0.000345522	-42.1109	0.00031931	-68.3369	0.00018339
0.9762	0.00364	0.7416	0.01067	10.7108	0.02672		367.79	0.00123	385.837	0.01284	342.794	0.03646		-41.1071	-0.000345807	-41.9483	0.000317795	-68.1714	0.00018339
0.986	-0.00145	0.7513	0.01161	10.7506	0.02263		368.741	0.00123	386.627	0.01284	343.68	0.03646		-40.9463	-0.000346098	-41.7858	0.000316268	-68.0059	0.00018339
0.9958	0.00227	0.7611	0.00874	10.7903	0.02135		369.692	0.00122	387.418	0.01284	344.566	0.03646		-40.7855	-0.000346398	-41.6233	0.000314726	-67.8404	0.00018339
1.0056	0.00765	0.7708	0.00858	10.83	0.02564		370.643	0.00122	388.208	0.01283	345.452	0.03646		-40.6248	-0.000346704	-41.4607	0.000313171	-67.6749	0.00018339
1.0154	0.01672	0.7806	0.00925	10.8698	0.02983		371.594	0.00122	388.998	0.01283	346.338	0.03646		-40.6	-0.000346752	-41.2982	0.000311602	-67.5094	0.00018339
1.0253	0.01493	0.7904	0.00626	10.9095	0.02822		372.545	0.00122	389.788	0.01283	347.223	0.03646		-40.464	-0.000347018	-41.1357	0.000310019	-67.3439	0.00018339
1.0351	0.0166	0.8001	0.00772	10.9492	0.02325		373.496	0.00121	390.578	0.01283	348.109	0.03646		-40.3032	-0.00034734	-40.9731	0.000308422	-67.1784	0.00018339
1.0449	0.01647	0.8099	0.00444	10.989	0.02131		374.447	0.00121	391.369	0.01282	348.995	0.03646		-40.1425	-0.00034767	-40.8106	0.00030681	-67.1	0.00018339
1.0547	0.01379	0.8196	0.0058	11.0287	0.01876		375.398	0.00121	392.159	0.01282	349.881	0.03646		-39.9817	-0.000348008	-40.6481	0.000305184	-67.0129	0.00018339
1.0645	0.0099	0.8294	0.01297	11.0685	0.0186		376.349	0.00121	392.949	0.01282	350.767	0.03646		-39.8209	-0.000348355	-40.6	0.000304701	-66.8474	0.00018339
1.0744	0.01198	0.8392	0.01066	11.1082	0.02227		377.3	0.00121	393.739	0.01281	351.652	0.03646		-39.6602	-0.00034871	-40.4855	0.000303544	-66.682	0.00018339
1.0842	0.01232	0.849	0.00826	11.1479	0.02312		378.251	0.0012	394.529	0.01281	352.538	0.03646		-39.4994	-0.000349074	-40.323	0.000301889	-66.5165	0.00018339
1.094	0.01	0.8587	0.00861	11.1877	0.02871		379.202	0.0012	395.32	0.01281	353.424	0.03646		-39.3386	-0.000349447	-40.1604	0.000300219	-66.351	0.00018339
1.1038	0.00811	0.8685	0.00432	11.2275	0.02779		380.153	0.0012	396.11	0.01281	354.31	0.03646		-39.1779	-0.00034983	-39.9979	0.000298535	-66.1855	0.00018339
1.1137	0.0053	0.8783	0.00988	11.2672	0.02376		381.104	0.0012	396.9	0.0128	355.196	0.03646		-39.0171	-0.000350222	-39.8354	0.000296835	-66.02	0.00018339
1.1235	0.00597	0.8881	0.01344	11.307	0.02134		382.055	0.00119	397.69	0.0128	356.082	0.03646		-38.8563	-0.000350623	-39.6728	0.00029512	-65.8545	0.00018339
1.1334	-0.00134	0.8979	0.0113	11.3467	0.01698		383.006	0.00119	398.48	0.0128	356.967	0.03646		-38.6956	-0.000351035	-39.5103	0.00029339	-65.689	0.00018339
1.1432	-0.00325	0.9076	0.00736	11.3865	0.01595		383.957	0.00119	399.271	0.0128	357.853	0.03646		-38.6	-0.000351284	-39.3478	0.000291645	-65.5235	0.00018339
1.153	0.00138	0.9174	0.00821	11.4263	0.02188		384.908	0.00119	400.061	0.01279	358.739	0.03646		-38.5348	-0.000351457	-39.1852	0.000289884	-65.358	0.00018339
1.1629	0.0063	0.9272	0.0117	11.466	0.02015		385.859	0.00118	400.851	0.01279	359.625	0.03646		-38.374	-0.000351889	-39.0227	0.000288107	-65.1925	0.00018339
1.1727	0.00239	0.937	0.0158	11.5058	0.01958		386.81	0.00118	401.641	0.01279	360.511	0.03646		-38.2133	-0.000352332	-38.8602	0.000286314	-65.0271	0.00018339
1.1826	0.00785	0.9468	0.01621	11.5456	0.01816		387.761	0.00118	402.431	0.01279	361.396	0.03646		-38.0525	-0.000352786	-38.6976	0.000284506	-65	0.00018339
1.1924	0.01507	0.9566	0.01096	11.5853	0.01555		388.712	0.00118	403.222	0.01278	362.282	0.03646		-37.8917	-0.000353251	-38.6	0.000283412	-64.8616	0.00018339
1.2023	0.01922	0.9664	0.00604	11.6251	0.01674		389.663	0.00117	404.012	0.01278	363.168	0.03646		-37.731	-0.000353728	-38.5351	0.000282681	-64.6961	0.00018339
1.2122	0.01788	0.9762	0.01236	11.6649	0.01964		390.614	0.00117	404.802	0.01278	364.054	0.03646		-37.5702	-0.000354217	-38.3725	0.00028084	-64.5306	0.00018339
1.222	0.01785	0.986	0.01343	11.7047	0.01967		391.565	0.00117	405.592	0.01277	364.94	0.03646		-37.4094	-0.000354718	-38.21	0.000278982	-64.3651	0.00018339
1.2319	0.01513	0.9958	0.01043	11.7445	0.01825		392.516	0.00117	406.382	0.01277	365.825	0.03646		-37.2487	-0.000355231	-38.0475	0.000277108	-64.1996	0.00018339
1.2417	0.01243	1.0056	0.00841	11.7843	0.01738		393.467	0.00117	407.173	0.01277	366.711	0.03646		-37.0879	-0.000355758	-37.885	0.000275218	-64.0341	0.00018339
1.2516	0.01292	1.0154	0.01288	11.824	0.02196		394.418	0.00116	407.963	0.01277	367.597	0.03646		-36.9271	-0.000356297	-37.7224	0.00027331	-63.8686	0.00018339
1.2615	0.01432	1.0253	0.01083	11.8638	0.02352		395.369	0.00116	408.753	0.01276	368.483	0.03646		-36.7664	-0.00035685	-37.5599	0.000271385	-63.7031	0.00018339
1.2714	0.00636	1.0351	0.01509	11.9036	0.02242		396.32	0.00116	409.543	0.01276	369.369	0.03646		-36.6056	-0.000357416	-37.3973	0.000269444	-63.5376	0.00018339
1.2812	0.01121	1.0449	0.01943	11.9434	0.02507		397.271	0.00116	410.333	0.01276	370.254	0.03646		-36.6	-0.000357436	-37.2348	0.000267485	-63.3722	0.00018339
1.2911	0.01884	1.0547	0.00972	11.9832	0.02447		398.222	0.00116	411.124	0.01276	371.14	0.03646		-36.4448	-0.000357996	-37.0723	0.000265508	-63.2067	0.00018339
1.301	0.01888	1.0645	0.00795	12.023	0.01895		399.173	0.00115	411.914	0.01275	372.026	0.03646		-36.2841	-0.000358591	-36.9097	0.000263514	-63.0412	0.00018339
1.3109	0.01483	1.0744	0.00352	12.0628	0.01728		400.124	0.00115	412.704	0.01275	372.912	0.03646		-36.1233	-0.000359201	-36.7472	0.000261502	-63	0.00018339
1.3208	0.01282	1.0842	0.00325	12.1026	0.01724		401.075	0.00115	413.494	0.01275	373.798	0.03646		-35.9625	-0.000359826	-36.5847	0.000259472	-62.8757	0.00018339
1.3307	0.02315	1.094	0.00698	12.1424	0.01345		402.026	0.00115	414.284	0.01275	374.684	0.03646		-35.8018	-0.000360466	-36.5	0.000258407	-62.7102	0.00018339
1.3405	0.02225	1.1038	0.01428	12.1823	0.01959		402.977	0.00114	415.075	0.01274	375.569	0.03646		-35.641	-0.000361122	-36.4221	0.000257424	-62.5447	0.00018339
1.3504	0.0225	1.1137	0.01828	12.2221	0.02056		403.928	0.00114	415.865	0.01274	376.455	0.03646		-35.4802	-0.000361795	-36.2596	0.000255357	-62.3792	0.00018339
1.3603	0.01921	1.1235	0.01932	12.2619	0.02192		404.879	0.00114	416.655	0.01274	377.341	0.03646		-35.3195	-0.000362484	-36.0971	0.000253273	-62.2137	0.00018339
1.3702	0.02045	1.1334	0.0213	12.3017	0.0193		405.83	0.00114	417.445	0.01274	378.227	0.03646		-35.1587	-0.000363191	-35.9345	0.000251169	-62.0482	0.00018339
1.3801	0.01525	1.1432	0.01502	12.3415	0.01519		406.781	0.00114	418.235	0.01273	379.113	0.03646		-34.9979	-0.000363915	-35.772	0.000249047	-61.8828	0.00018339
1.39	0.01672	1.153	0.00377	12.3813	0.02016		407.732	0.00113	419.026	0.01273	379.998	0.03646		-34.8372	-0.000364657	-35.6095	0.000246906	-61.7173	0.00018339
1.3999	0.01716	1.1629	0.00496	12.4211	0.02253		408.683	0.00113	419.816	0.01273	380.884	0.03646		-34.6764	-0.000365417	-35.4469	0.000244746	-61.5518	0.00018339
1.4098	0.01837	1.1727	0.01179	12.461	0.02075		409.634	0.00113	420.606	0.01272	381.77	0.03646		-34.5156	-0.000366197	-35.2844	0.000242567	-61.3863	0.00018339
1.4198	0.01894	1.1826	0.01245	12.5008	0.02042		410.585	0.00113	421.396	0.01272	382.656	0.03646		-34.5	-0.000366273	-35.1218	0.000240368	-61.2208	0.00018339
1.4297	0.0175	1.1924	0.01232	12.5406	0.02722		411.536	0.00113	422.186	0.01272	383.542	0.03646		-34.3549	-0.000366995	-34.9593	0.000238149	-61.0553	0.00018339
1.4396	0.01851	1.2023	0.01063	12.5805	0.02907		412.487	0.00112	422.977	0.01272	384.427	0.03646		-34.1941	-0.000367814	-34.7968	0.000235911	-61	0.00018339
1.4495	0.0224	1.2122	0.01131	12.6203	0.02465		413.438	0.00112	423.767	0.01271	385.313	0.03646		-34.0333	-0.000368653	-34.6342	0.000233653	-60.8898	0.00018339
1.4594	0.02274	1.222	0.01701	12.6601	0.02069		414.389	0.00112	424.557	0.01271	386.199	0.03646		-33.8726	-0.000369513	-34.5	0.000231773	-60.7243	0.00018339
1.4693	0.02627	1.2319	0.01992	12.7	0.02162		415.34	0.00112	425.347	0.01271	387.085	0.03646		-33.7118	-0.000370394	-34.4717	0.000231375	-60.5588	0.00018339
1.4793	0.02139	1.2417	0.01951	12.7398	0.0238		416.291	0.00112	426.137	0.01271	387.971	0.03646		-33.551	-0.000371297	-34.3092	0.000229076	-60.3933	0.00018339
1.4892	0.02534	1.2516	0.01946	12.7796	0.02758		417.242	0.00112	426.928	0.0127	388.856	0.03646		-33.3903	-0.000372223	-34.1466	0.000226757	-60.2278	0.00018339
1.4991	0.02557	1.2615	0.01602	12.8195	0.03832		418.193	0.00111	427.718	0.0127	389.742	0.03646		-33.2295	-0.000373171	-33.9841	0.000224417	-60.0624	0.00018339
1.5091	0.01674	1.2714	0.01628	12.8593	0.03319		419.144	0.00111	428.508	0.0127	390.628	0.03646		-33.0687	-0.000374143	-33.8216	0.000222056	-59.8969	0.00018339
1.519	0.01067	1.2812	0.01895	12.8992	0.02404		420.095	0.00111	429.298	0.0127	391.514	0.03646		-32.908	-0.000375139	-33.659	0.000219674	-59.7314	0.00018339
1.5289	0.01574	1.2911	0.02133	12.939	0.01742		421.046	0.00111	430.088	0.01269	392.4	0.03646		-32.7472	-0.000376161	-33.4965	0.000217271	-59.5659	0.00018339
1.5389	0.014	1.301	0.01551	12.9789	0.02349		421.997	0.00111	430.879	0.01269	393.285	0.03646		-32.5864	-0.000377207	-33.334	0.000214847	-59.4004	0.00018339
1.5488	0.01351	1.3109	0.01894	13.0187	0.02748		422.948	0.0011	431.669	0.01269	394.171	0.03646		-32.5	-0.00037778	-33.1714	0.000212401	-59.2349	0.00018339
1.5588	0.01453	1.3208	0.01867	13.0586	0.02662		423.899	0.0011	432.459	0.01269	395.057	0.03646		-32.4257	-0.000378279	-33.0089	0.000209933	-59.0694	0.000183389
1.5687	0.01546	1.3307	0.01611	13.0984	0.02669		424.85	0.0011	433.249	0.01268	395.943	0.03646		-32.2649	-0.000379379	-32.8463	0.000207443	-58.9039	0.000183389
1.5787	0.01559	1.3405	0.01917	13.1383	0.02437		425.801	0.0011	434.039	0.01268	396.829	0.03646		-32.1041	-0.000380505	-32.6838	0.000204931	-58.9	0.000183389
1.5886	0.01152	1.3504	0.02015	13.1781	0.01938		426.752	0.0011	434.83	0.01268	397.715	0.03646		-31.9434	-0.000381659	-32.5213	0.000202396	-58.7384	0.000183389
1.5986	0.00794	1.3603	0.01749	13.218	0.01558		427.703	0.00109	435.62	0.01267	398.6	0.03646		-31.7826	-0.000382843	-32.5	0.000202063	-58.5729	0.000183389
1.6085	0.00915	1.3702	0.01367	13.2578	0.01922		428.654	0.00109	436.41	0.01267	399.486	0.03646		-31.6218	-0.000384055	-32.3587	0.000199839	-58.4074	0.000183389
1.6185	0.01146	1.3801	0.01094	13.2977	0.0184		429.605	0.00109	437.2	0.01267	400.372	0.03646		-31.4611	-0.000385298	-32.1962	0.000197259	-58.242	0.000183389
1.6285	0.01793	1.39	0.01304	13.3376	0.01865		430.556	0.00109	437.99	0.01267	401.258	0.03646		-31.3003	-0.000386571	-32.0337	0.000194656	-58.0765	0.000183389
1.6384	0.02198	1.3999	0.0186	13.3774	0.02248		431.507	0.00109	438.781	0.01266	402.144	0.03646		-31.1395	-0.000387877	-31.8711	0.00019203	-57.911	0.000183389
1.6484	0.02792	1.4098	0.02185	13.4173	0.02378		432.458	0.00109	439.571	0.01266	403.029	0.03646		-30.9788	-0.000389214	-31.7086	0.000189381	-57.7455	0.000183389
1.6584	0.0273	1.4198	0.02265	13.4572	0.02201		433.409	0.00108	440.361	0.01266	403.915	0.03646		-30.818	-0.000390585	-31.5461	0.000186707	-57.58	0.000183389
1.6683	0.01406	1.4297	0.01726	13.497	0.02834		434.36	0.00108	441.151	0.01266	404.801	0.03646		-30.6572	-0.00039199	-31.3835	0.00018401	-57.4145	0.000183389
1.6783	0.01118	1.4396	0.01159	13.5369	0.02562		435.311	0.00108	441.941	0.01265	405.687	0.03646		-30.5	-0.000393398	-31.221	0.000181289	-57.249	0.000183389
1.6883	0.01775	1.4495	0.01514	13.5768	0.02174		436.262	0.00108	442.732	0.01265	406.573	0.03646		-30.4965	-0.00039343	-31.0585	0.000178544	-57.0835	0.000183389
1.6983	0.01986	1.4594	0.01124	13.6166	0.02395		437.213	0.00108	443.522	0.01265	407.458	0.03646		-30.3357	-0.000394906	-30.8959	0.000175774	-56.918	0.000183389
1.7083	0.00431	1.4693	0.0048	13.6565	0.02445		438.164	0.00108	444.312	0.01265	408.344	0.03646		-30.1749	-0.000396419	-30.7334	0.000172979	-56.9	0.000183389
1.7182	0.00638	1.4793	0.00232	13.6964	0.02272		439.115	0.00107	445.102	0.01264	409.23	0.03646		-30.0142	-0.000397969	-30.5708	0.00017016	-56.7525	0.000183389
1.7282	0.01273	1.4892	0.00812	13.7363	0.02195		440.066	0.00107	445.892	0.01264	410.116	0.03646		-29.8534	-0.000399557	-30.4083	0.000167315	-56.5871	0.000183389
1.7382	0.01416	1.4991	0.01443	13.7762	0.02263		441.017	0.00107	446.683	0.01264	411.002	0.03646		-29.6926	-0.000401185	-30.4	0.000167169	-56.4216	0.000183388
1.7482	0.02274	1.5091	0.01611	13.816	0.02525		441.968	0.00107	447.473	0.01264	411.887	0.03646		-29.5318	-0.000402854	-30.2458	0.000164445	-56.2561	0.000183388
1.7582	0.02211	1.519	0.01442	13.8559	0.02555		442.919	0.00107	448.263	0.01263	412.773	0.03646		-29.3711	-0.000404564	-30.0832	0.000161549	-56.0906	0.000183388
1.7682	0.01591	1.5289	0.01075	14	0.02146		443.87	0.00107	449.053	0.01263	413.659	0.03646		-29.2103	-0.000406316	-29.9207	0.000158628	-55.9251	0.000183388
1.7782	0.00902	1.5389	0.01008	14.2032	0.02121		444.821	0.00106	449.843	0.01263	414.545	0.03646		-29.0495	-0.000408113	-29.7582	0.00015568	-55.7596	0.000183388
1.7882	0.01462	1.5488	0.01332	14.4063	0.02202		445.772	0.00106	450.634	0.01262	415.431	0.03646		-28.8888	-0.000409953	-29.5956	0.000152707	-55.5941	0.000183388
1.7982	0.01531	1.5588	0.0125	14.6094	0.02585		446.723	0.00106	451.424	0.01262	416.317	0.03646		-28.728	-0.00041184	-29.4331	0.000149706	-55.4286	0.000183388
1.8082	0.00984	1.5687	0.01456	14.8123	0.0227		447.674	0.00106	452.214	0.01262	417.202	0.03646		-28.5673	-0.000413773	-29.2706	0.000146679	-55.2631	0.000183388
1.8182	0.0052	1.5787	0.01359	15.0152	0.01956		448.625	0.00106	453.004	0.01262	418.088	0.03646		-28.4065	-0.000415755	-29.108	0.000143625	-55.0977	0.000183388
1.8282	0.005	1.5886	0.01082	15.218	0.02359		449.576	0.00106	453.794	0.01261	418.974	0.03646		-28.4	-0.000415836	-28.9455	0.000140544	-54.9322	0.000183387
1.8383	0.00456	1.5986	0.01459	15.4208	0.02431		450.527	0.00105	454.585	0.01261	419.86	0.03646		-28.2457	-0.000417786	-28.7829	0.000137435	-54.9	0.000183387
1.8483	0.01032	1.6085	0.01412	15.6235	0.02752		451.478	0.00105	455.375	0.01261	420.746	0.03646		-28.0849	-0.000419867	-28.6204	0.000134298	-54.7667	0.000183387
1.8583	0.01936	1.6185	0.01606	15.8261	0.02778		452.428	0.00105	456.165	0.01261	421.631	0.03646		-27.9242	-0.000422	-28.4579	0.000131134	-54.6012	0.000183387
1.8683	0.01963	1.6285	0.0162	16.0286	0.02746		453.379	0.00105	456.955	0.0126	422.517	0.03646		-27.7634	-0.000424186	-28.4	0.00013	-54.4357	0.000183387
1.8783	0.01892	1.6384	0.01525	16.231	0.02548		454.33	0.00105	457.745	0.0126	423.403	0.03646		-27.6027	-0.000426426	-28.2953	0.000127941	-54.2702	0.000183387
1.8884	0.01631	1.6484	0.01747	16.4334	0.02408		455.281	0.00105	458.536	0.0126	424.289	0.03646		-27.4419	-0.000428722	-28.1328	0.00012472	-54.1047	0.000183387
1.8984	0.01579	1.6584	0.01305	16.6357	0.02408		456.232	0.00105	459.326	0.0126	425.175	0.03646		-27.2811	-0.000431075	-27.9703	0.00012147	-53.9392	0.000183387
1.9084	0.0155	1.6683	0.01326	16.8379	0.02548		457.183	0.00104	460.116	0.01259	426.06	0.03646		-27.1203	-0.000433487	-27.8077	0.000118191	-53.7737	0.000183386
1.9185	0.01912	1.6783	0.01098	17.0401	0.02623		458.134	0.00104	460.906	0.01259	426.946	0.03646		-26.9596	-0.000435958	-27.6452	0.000114882	-53.6082	0.000183386
1.9285	0.02029	1.6883	0.01014	17.2422	0.02712		459.085	0.00104	461.696	0.01259	427.832	0.03646		-26.7988	-0.000438491	-27.4827	0.000111545	-53.4427	0.000183386
1.9385	0.01402	1.6983	0.00755	17.4442	0.02811		460.036	0.00104	462.487	0.01259	428.718	0.03646		-26.638	-0.000441087	-27.3201	0.000108177	-53.2773	0.000183386
1.9486	0.00643	1.7083	0.00916	17.6461	0.03015		460.987	0.00104	463.277	0.01258	429.604	0.03646		-26.4773	-0.000443748	-27.1576	0.00010478	-53.1118	0.000183385
1.9586	0.00814	1.7182	0.01525	17.848	0.02768		461.938	0.00104	464.067	0.01258	430.489	0.03646		-26.4	-0.00044505	-26.995	0.000101352	-52.9463	0.000183385
1.9687	0.00847	1.7282	0.01821	18.0498	0.0288		462.889	0.00103	464.857	0.01258	431.375	0.03646		-26.3165	-0.000446474	-26.8325	9.78934e-05	-52.8	0.000183385
1.9787	0.01816	1.7382	0.02006	18.2515	0.02697		463.84	0.00103	465.647	0.01258	432.261	0.03646		-26.1558	-0.000449269	-26.67	9.44042e-05	-52.7808	0.000183385
1.9887	0.01237	1.7482	0.01753	18.4532	0.02748		464.791	0.00103	466.438	0.01257	433.147	0.03646		-25.995	-0.000452133	-26.5074	9.08838e-05	-52.6153	0.000183385
1.9988	0.01625	1.7582	0.01923	18.6548	0.02886		465.742	0.00103	467.228	0.01257	434.033	0.03646		-25.8342	-0.000455068	-26.4	8.85394e-05	-52.4498	0.000183384
2.0089	0.01182	1.7682	0.02178	18.8563	0.02823		466.693	0.00103	468.018	0.01257	434.918	0.03646		-25.6734	-0.000458076	-26.3449	8.7332e-05	-52.2843	0.000183384
2.0189	0.01189	1.7782	0.02032	19.0577	0.02846		467.644	0.00103	468.808	0.01257	435.804	0.03646		-25.5127	-0.000461159	-26.1824	8.37485e-05	-52.1188	0.000183384
2.029	0.01815	1.7882	0.02481	19.2591	0.02578		468.595	0.00103	469.598	0.01256	436.69	0.03646		-25.3519	-0.000464318	-26.0198	8.01331e-05	-51.9533	0.000183384
2.039	0.0198	1.7982	0.01821	19.4604	0.02568		469.546	0.00102	470.389	0.01256	437.576	0.03646		-25.1912	-0.000467556	-25.8573	7.64854e-05	-51.7878	0.000183383
2.0491	0.01957	1.8082	0.01286	19.6617	0.02927		470.497	0.00102	471.179	0.01256	438.462	0.03646		-25.0304	-0.000470875	-25.6948	7.28052e-05	-51.6224	0.000183383
2.0592	0.01393	1.8182	0.01721	19.8628	0.02868		471.448	0.00102	471.969	0.01255	439.348	0.03646		-24.8696	-0.000474276	-25.5322	6.90922e-05	-51.4569	0.000183382
2.0692	0.01416	1.8282	0.01313	20.0639	0.02782		472.399	0.00102	472.759	0.01255	440.233	0.03646		-24.7089	-0.000477761	-25.3697	6.5346e-05	-51.2914	0.000183382
2.0793	0.02065	1.8383	0.01654	20.265	0.02685		473.35	0.00102	473.549	0.01255	441.119	0.03646		-24.5481	-0.000481334	-25.2072	6.15665e-05	-51.1259	0.000183382
2.0894	0.02205	1.8483	0.01454	20.466	0.02936		474.301	0.00102	474.34	0.01255	442.005	0.03646		-24.4	-0.000484702	-25.0446	5.77532e-05	-50.9604	0.000183381
2.0994	0.01703	1.8583	0.00883	20.6669	0.02957		475.252	0.00102	475.13	0.01254	442.891	0.03646		-24.3873	-0.000484995	-24.8821	5.39059e-05	-50.8	0.000183381
2.1095	0.01695	1.8683	0.0123	20.8677	0.0281		476.203	0.00102	475.92	0.01254	443.777	0.03646		-24.2265	-0.000488747	-24.7196	5.00243e-05	-50.7949	0.000183381
2.1196	0.01922	1.8783	0.01742	21.0685	0.02895		477.154	0.00101	476.71	0.01254	444.662	0.03646		-24.0658	-0.000492592	-24.557	4.6108e-05	-50.6294	0.00018338
2.1297	0.01007	1.8884	0.0131	21.2692	0.03187		478.105	0.00101	477.5	0.01254	445.548	0.03646		-23.905	-0.000496533	-24.3945	4.21569e-05	-50.4639	0.00018338
2.1397	0.00441	1.8984	0.01838	21.4698	0.03181		479.056	0.00101	478.291	0.01253	446.434	0.03646		-23.7442	-0.000500572	-24.3	3.98439e-05	-50.2984	0.000183379
2.1498	0.00828	1.9084	0.0246	21.6704	0.03125		480.007	0.00101	479.081	0.01253	447.32	0.03646		-23.5835	-0.000504711	-24.232	3.81704e-05	-50.133	0.000183379
2.1599	0.01304	1.9185	0.02111	21.8709	0.03188		480.958	0.00101	479.871	0.01253	448.206	0.03646		-23.4227	-0.000508953	-24.0694	3.41485e-05	-49.9675	0.000183378
2.17	0.01173	1.9285	0.0235	22.0713	0.03141		481.909	0.00101	480.661	0.01253	449.091	0.03646		-23.2619	-0.000513301	-23.9069	3.00906e-05	-49.802	0.000183378
2.1801	0.00527	1.9385	0.02122	22.2717	0.03248		482.86	0.00101	481.451	0.01252	449.977	0.03646		-23.1012	-0.000517756	-23.7443	2.59966e-05	-49.6365	0.000183377
2.1902	0.00704	1.9486	0.02391	22.472	0.03102		483.811	0.001	482.242	0.01252	450.863	0.03646		-22.9404	-0.000522323	-23.5818	2.1866e-05	-49.471	0.000183376
2.2003	0.0133	1.9586	0.01585	22.6722	0.02813		484.762	0.001	483.032	0.01252	451.749	0.03646		-22.7796	-0.000527003	-23.4193	1.76986e-05	-49.3055	0.000183376
2.2104	0.0164	1.9687	0.01191	22.8724	0.0266		485.713	0.001	483.822	0.01252	452.635	0.03646		-22.6189	-0.000531799	-23.2567	1.34941e-05	-49.14	0.000183375
2.2205	0.00968	1.9787	0.0126	23.0725	0.0256		486.664	0.001	484.612	0.01251	453.52	0.03646		-22.6153	-0.000531907	-23.0942	9.252e-06	-48.9745	0.000183374
2.2306	0.01153	1.9887	0.00929	23.2726	0.02733		487.615	0.000999479	485.402	0.01251	454.406	0.03646		-22.4581	-0.000536715	-22.9317	4.9721e-06	-48.809	0.000183373
2.2407	0.01127	1.9988	0.01318	23.4726	0.03059		488.566	0.000998217	486.193	0.01251	455.292	0.03646		-22.3985	-0.000538568	-22.7691	6.54012e-07	-48.8	0.000183373
2.2508	0.00913	2.0089	0.01559	23.6725	0.0325		489.517	0.000996962	486.983	0.01251	456.178	0.03646		-22.3	-0.000541668	-22.6353	-2.93019e-06	-48.6435	0.000183372
2.2609	0.01398	2.0189	0.01152	23.8723	0.03183		490.468	0.000995714	487.773	0.0125	457.064	0.03646		-22.2973	-0.000541753	-22.6066	-3.70259e-06	-48.478	0.000183372
2.271	0.01184	2.029	0.00861	24.0721	0.03287		491.419	0.000994473	488.563	0.0125	457.95	0.03646		-22.1818	-0.00054545	-22.4441	-8.09805e-06	-48.3126	0.000183371
2.2811	0.01067	2.039	0.0114	24.2719	0.03272		492.37	0.000993239	489.353	0.0125	458.835	0.03646		-22.1366	-0.000546916	-22.4185	-8.79263e-06	-48.1471	0.00018337
2.2912	0.01224	2.0491	0.01493	24.4715	0.03022		493.321	0.000992011	490.144	0.0125	459.721	0.03646		-21.9758	-0.000552207	-22.2815	-1.25327e-05	-47.9816	0.000183369
2.3013	0.01273	2.0592	0.01526	24.6712	0.0283		494.272	0.00099079	490.934	0.01249	460.607	0.03646		-21.9652	-0.000552561	-22.2018	-1.47222e-05	-47.8161	0.000183368
2.3114	0.01691	2.0692	0.00786	24.8707	0.0266		495.223	0.000989576	491.724	0.01249	461.493	0.03646		-21.815	-0.00055763	-22.119	-1.70069e-05	-47.6506	0.000183366
2.3216	0.01758	2.0793	0.01362	25.0702	0.0268		496.174	0.000988369	492.514	0.01249	462.379	0.03646		-21.7487	-0.000559907	-21.9852	-2.07195e-05	-47.4851	0.000183365
2.3317	0.01829	2.0894	0.01244	25.2696	0.03035		497.125	0.000987168	493.304	0.01249	463.264	0.03646		-21.6543	-0.000563188	-21.9565	-2.15211e-05	-47.3196	0.000183364
2.3418	0.01905	2.0994	0.01752	25.469	0.02706		498.076	0.000985974	494.095	0.01248	464.15	0.03646		-21.5323	-0.000567496	-21.7939	-2.60755e-05	-47.1541	0.000183363
2.3519	0.01873	2.1095	0.0207	25.6683	0.02729		499.027	0.000984786	494.885	0.01248	465.036	0.03646		-21.4935	-0.000568884	-21.7687	-2.67855e-05	-46.9886	0.000183361
2.362	0.01796	2.1196	0.0169	25.8676	0.03025		499.978	0.000983605	495.675	0.01248	465.922	0.03646		-21.3327	-0.000574721	-21.6314	-3.06705e-05	-46.8231	0.00018336
2.3722	0.01412	2.1297	0.01171	26.0668	0.03006		500.929	0.000982431	496.465	0.01248	466.808	0.03646		-21.316	-0.000575337	-21.5523	-3.29208e-05	-46.7	0.000183359
2.3823	0.01101	2.1397	0.01354	26.2659	0.02755		501.88	0.000981263	497.255	0.01247	467.693	0.03646		-21.172	-0.000580704	-21.4688	-3.53065e-05	-46.6576	0.000183359
2.3924	0.01051	2.1498	0.0171	26.465	0.02645		502.831	0.000980101	498.046	0.01247	468.579	0.03646		-21.0999	-0.000583434	-21.336	-3.91261e-05	-46.4922	0.000183357
2.4026	0.00401	2.1599	0.01655	26.664	0.024		503.782	0.000978946	498.836	0.01247	469.465	0.03646		-21.0112	-0.000586835	-21.3063	-3.99838e-05	-46.3267	0.000183355
2.4127	0.00717	2.17	0.01453	26.8629	0.02518		504.733	0.000977797	499.626	0.01246	470.351	0.03646		-20.8839	-0.000591798	-21.1438	-4.47029e-05	-46.1612	0.000183354
2.4228	0.0101	2.1801	0.00977	27.0618	0.02839		505.684	0.000976654	500.416	0.01246	471.237	0.03646		-20.8504	-0.000593119	-21.1199	-4.53994e-05	-45.9957	0.000183352
2.433	0.00917	2.1902	0.01799	27.2606	0.03039		506.635	0.000975518	501.206	0.01246	472.122	0.03646		-20.6897	-0.000599559	-20.9812	-4.94641e-05	-45.8302	0.00018335
2.4431	0.01147	2.2003	0.02193	27.4594	0.02966		507.586	0.000974388	501.997	0.01246	473.008	0.03646		-20.6679	-0.000600443	-20.9039	-5.17442e-05	-45.6647	0.000183348
2.4532	0.01071	2.2104	0.01892	27.6581	0.03068		508.537	0.000973264	502.787	0.01245	473.894	0.03646		-20.5289	-0.000606159	-20.8187	-5.42677e-05	-45.4992	0.000183346
2.4634	0.00532	2.2205	0.01561	27.8568	0.02814		509.488	0.000972147	503.577	0.01245	474.78	0.03646		-20.4521	-0.00060937	-20.6879	-5.81644e-05	-45.3337	0.000183344
2.4735	0.00919	2.2306	0.01872	28.0554	0.02981		510.439	0.000971035	504.367	0.01245	475.666	0.03646		-20.3681	-0.000612923	-20.6562	-5.91142e-05	-45.1682	0.000183341
2.4837	0.01234	2.2407	0.01663	28.254	0.03156		511.39	0.00096993	505.157	0.01245	476.551	0.03646		-20.2364	-0.000618591	-20.4936	-6.40039e-05	-45.0027	0.000183339
2.4938	0.01417	2.2508	0.01432	28.4524	0.03095		512.341	0.000968831	505.948	0.01244	477.437	0.03646		-20.2074	-0.000619855	-20.4721	-6.46547e-05	-44.8373	0.000183336
2.504	0.01481	2.2609	0.01998	28.6509	0.03108		513.292	0.000967737	506.738	0.01244	478.323	0.03646		-20.0466	-0.00062696	-20.3311	-6.89372e-05	-44.7	0.000183334
2.5141	0.01666	2.271	0.02052	28.8493	0.03043		514.243	0.00096665	507.528	0.01244	479.209	0.03646		-20.0208	-0.000628116	-20.2564	-7.12189e-05	-44.6718	0.000183334
2.5243	0.01331	2.2811	0.01975	29.0476	0.03081		515.194	0.000965569	508.318	0.01244	480.095	0.03646		-19.8858	-0.000634241	-20.1685	-7.39145e-05	-44.5063	0.000183331
2.5344	0.01448	2.2912	0.01978	29.2458	0.0293		516.145	0.000964494	509.108	0.01243	480.981	0.03646		-19.8053	-0.000637956	-20.0408	-7.78578e-05	-44.3408	0.000183328
2.5446	0.01667	2.3013	0.02093	29.4441	0.02885		517.096	0.000963424	509.899	0.01243	481.866	0.03646		-19.7251	-0.000641703	-20.006	-7.89362e-05	-44.1753	0.000183325
2.5547	0.01873	2.3114	0.01791	29.6422	0.0335		518.047	0.000962361	510.689	0.01243	482.752	0.03646		-19.5899	-0.000648121	-19.8435	-8.40028e-05	-44.0098	0.000183322
2.5649	0.01917	2.3216	0.01635	29.8403	0.03646		518.998	0.000961303	511.479	0.01243	483.638	0.03646		-19.5643	-0.000649351	-19.8253	-8.45723e-05	-43.8443	0.000183318
2.575	0.01862	2.3317	0.01902	30.0384	0.03324		519.949	0.000960251	512.269	0.01242	484.524	0.03646		-19.4035	-0.000657189	-19.6809	-8.91145e-05	-43.6788	0.000183315
2.5852	0.01678	2.3418	0.02197	30.2364	0.03234		520.9	0.000959205	513.059	0.01242	485.41	0.03646		-19.3747	-0.000658615	-19.6099	-9.13631e-05	-43.5133	0.000183311
2.5954	0.01183	2.3519	0.01469	30.4343	0.03288		521.851	0.000958165	513.85	0.01242	486.295	0.03646		-19.2428	-0.000665222	-19.5184	-9.42718e-05	-43.3479	0.000183307
2.6055	0.01482	2.362	0.01963	30.6322	0.02908		522.802	0.000957131	514.64	0.01242	487.181	0.03646		-19.1595	-0.00066946	-19.3947	-9.82279e-05	-43.1824	0.000183303
2.6157	0.01571	2.3722	0.02131	30.83	0.02792		523.753	0.000956102	515.43	0.01241	488.067	0.03646		-19.082	-0.000673454	-19.3559	-9.94751e-05	-43.0169	0.000183299
2.6258	0.0125	2.3823	0.01861	31.0278	0.03036		524.704	0.000955079	516.22	0.01241	488.953	0.03646		-18.9444	-0.000680663	-19.1933	-0.000104725	-42.8514	0.000183294
2.636	0.00997	2.3924	0.01976	31.2256	0.03123		525.655	0.000954061	517.01	0.01241	489.839	0.03646		-18.9212	-0.000681891	-19.1795	-0.000105174	-42.6859	0.00018329
2.6462	0.01031	2.4026	0.01989	31.4232	0.03131		526.606	0.000953049	517.801	0.01241	490.724	0.03646		-18.7605	-0.000690538	-19.0308	-0.000110021	-42.6	0.000183287
2.6563	0.00733	2.4127	0.01975	31.6209	0.03138		527.557	0.000952043	518.591	0.0124	491.61	0.03646		-18.7295	-0.000692228	-18.9644	-0.000112199	-42.5204	0.000183285
2.6665	0.00784	2.4228	0.02108	31.8185	0.02892		528.508	0.000951042	519.381	0.0124	492.496	0.03646		-18.5997	-0.0006994	-18.8683	-0.000115365	-42.3549	0.000183279
2.6767	0.00568	2.433	0.0181	32.016	0.02952		529.459	0.000950046	520.171	0.0124	493.382	0.03646		-18.5147	-0.000704174	-18.7495	-0.0001193	-42.1894	0.000183274
2.6869	0.00473	2.4431	0.0142	32.2135	0.03178		530.41	0.000949057	520.961	0.0124	494.268	0.03646		-18.4389	-0.000708482	-18.7057	-0.000120757	-42.0239	0.000183268
2.697	0.01252	2.4532	0.0154	32.4109	0.03155		531.361	0.000948072	521.752	0.01239	495.153	0.03646		-18.2999	-0.000716518	-18.5432	-0.000126196	-41.8584	0.000183262
2.7072	0.01236	2.4634	0.01436	32.6083	0.03162		532.312	0.000947093	522.542	0.01239	496.039	0.03646		-18.2782	-0.00071779	-18.5347	-0.000126482	-41.693	0.000183256
2.7174	0.0154	2.4735	0.0119	32.8056	0.03215		533.263	0.000946119	523.332	0.01239	496.925	0.03646		-18.1174	-0.000727329	-18.3807	-0.000131684	-41.5275	0.000183249
2.7276	0.01526	2.4837	0.00626	33.0029	0.02976		534.214	0.000945151	524.122	0.01239	497.811	0.03646		-18.0853	-0.000729262	-18.3199	-0.000133748	-41.362	0.000183242
2.7377	0.01941	2.4938	0.00763	33.2001	0.02909		535.165	0.000944188	524.912	0.01238	498.697	0.03646		-17.9566	-0.000737105	-18.2181	-0.000137221	-41.1965	0.000183235
2.7479	0.01447	2.504	0.00967	33.3973	0.02855		536.116	0.000943231	525.703	0.01238	499.583	0.03646		-17.8708	-0.000742424	-18.1053	-0.000141094	-41.031	0.000183227
2.7581	0.01121	2.5141	0.01681	33.5944	0.02861		537.067	0.000942278	526.493	0.01238	500.468	0.03646		-17.7959	-0.000747125	-18.0556	-0.000142808	-40.8655	0.000183219
2.7683	0.01376	2.5243	0.01806	33.7915	0.03102		538.018	0.000941331	527.283	0.01238	501.354	0.03646		-17.6564	-0.000756018	-17.893	-0.000148444	-40.7	0.000183211
2.7784	0.01998	2.5344	0.01485	33.9885	0.0351		538.969	0.000940389	528.073	0.01237	502.24	0.03646		-17.6351	-0.000757393	-17.8908	-0.000148522	-40.6	0.000183206
2.7886	0.01189	2.5446	0.01069	34.1855	0.03455		539.92	0.000939453	528.863	0.01237	503.126	0.03646		-17.4743	-0.000767917	-17.7305	-0.00015413	-40.5345	0.000183202
2.7988	0.01456	2.5547	0.01527	34.3824	0.03363		540.871	0.000938521	529.654	0.01237	504.012	0.03646		-17.4421	-0.000770058	-17.6764	-0.000156035	-40.369	0.000183193
2.809	0.01387	2.5649	0.01963	34.5793	0.03215		541.822	0.000937595	530.444	0.01237	504.897	0.03646		-17.3136	-0.000778703	-17.568	-0.000159867	-40.2035	0.000183183
2.8192	0.01393	2.575	0.02006	34.7761	0.03024		542.773	0.000936673	531.234	0.01236	505.783	0.03646		-17.2279	-0.000784559	-17.4621	-0.000163632	-40.038	0.000183173
2.8294	0.01728	2.5852	0.01735	34.9729	0.03072		543.724	0.000935757	532.024	0.01236	506.669	0.03646		-17.1528	-0.000789756	-17.4054	-0.000165656	-39.8725	0.000183162
2.8396	0.01363	2.5954	0.00791	35.1697	0.03187		544.675	0.000934846	532.814	0.01236	507.555	0.03646		-17.0138	-0.000799534	-17.2479	-0.000171316	-39.7071	0.000183151
2.8497	0.01217	2.6055	0.01236	35.3664	0.03183		545.626	0.000933939	533.605	0.01236	508.441	0.03646		-16.992	-0.000801084	-17.2429	-0.000171496	-39.5416	0.000183139
2.8599	0.01433	2.6157	0.01477	35.563	0.03329		546.577	0.000933038	534.395	0.01235	509.326	0.03646		-16.8313	-0.000812694	-17.0804	-0.000177388	-39.3761	0.000183127
2.8701	0.01963	2.6258	0.00747	35.7596	0.03394		547.528	0.000932142	535.185	0.01235	510.212	0.03646		-16.7998	-0.000815	-17.0338	-0.000179086	-39.2106	0.000183114
2.8803	0.01678	2.636	0.00416	35.9562	0.03285		548.479	0.000931251	535.975	0.01235	511.098	0.03646		-16.6705	-0.000824593	-16.9178	-0.000183333	-39.0451	0.0001831
2.8905	0.02105	2.6462	0.00534	36.1527	0.03423		549.43	0.000930364	536.765	0.01235	511.984	0.03646		-16.5859	-0.000830972	-16.8198	-0.000186944	-38.8796	0.000183086
2.9007	0.01548	2.6563	0.01139	36.3492	0.0335		550.381	0.000929483	537.556	0.01234	512.87	0.03646		-16.5097	-0.000836787	-16.7553	-0.00018933	-38.7141	0.000183071
2.9109	0.01341	2.6665	0.01511	36.5456	0.03177		551.332	0.000928606	538.346	0.01234	513.755	0.03646		-16.3722	-0.000847459	-16.6059	-0.000194891	-38.6	0.00018306
2.9211	0.01956	2.6767	0.0108	36.742	0.03175		552.283	0.000927734	539.136	0.01234	514.641	0.03646		-16.349	-0.000849285	-16.5928	-0.000195381	-38.5486	0.000183055
2.9313	0.01236	2.6869	0.00785	36.9384	0.033		553.234	0.000926867	539.926	0.01234	515.527	0.03646		-16.1882	-0.000862093	-16.4302	-0.000201487	-38.3831	0.000183039
2.9415	0.00732	2.697	0.01691	37.1347	0.03259		554.185	0.000926005	540.716	0.01233	516.413	0.03646		-16.1585	-0.000864493	-16.3922	-0.000202923	-38.2176	0.000183022
2.9516	0.01188	2.7072	0.01831	37.3309	0.03227		555.136	0.000925147	541.507	0.01233	517.299	0.03646		-16.0274	-0.00087522	-16.2677	-0.000207646	-38.0522	0.000183004
2.9618	0.01028	2.7174	0.01316	37.5271	0.03275		556.087	0.000924294	542.297	0.01233	518.184	0.03646		-15.945	-0.000882076	-16.1785	-0.00021105	-37.8867	0.000182984
2.972	0.00924	2.7276	0.01245	37.7233	0.03121		557.038	0.000923446	543.087	0.01233	519.07	0.03646		-15.8667	-0.000888672	-16.1052	-0.000213861	-37.7212	0.000182965
2.9822	0.01403	2.7377	0.01247	37.9194	0.03221		557.989	0.000922602	543.877	0.01232	519.956	0.03646		-15.7315	-0.000900241	-15.965	-0.000219264	-37.5557	0.000182944
2.9924	0.00693	2.7479	0.00997	38.1155	0.03435		558.94	0.000921764	544.667	0.01232	520.842	0.03646		-15.7059	-0.00090246	-15.9426	-0.000220131	-37.3902	0.000182922
3.0026	0.00575	2.7581	0.00828	38.3116	0.02968		559.891	0.000920929	545.458	0.01232	521.728	0.03646		-15.5451	-0.00091659	-15.7801	-0.000226457	-37.2247	0.000182899
3.0128	0.00949	2.7683	0.00712	38.5076	0.0284		560.842	0.0009201	546.248	0.01232	522.614	0.03646		-15.5182	-0.000918991	-15.7515	-0.000227575	-37.0592	0.000182874
3.023	0.01299	2.7784	0.01218	38.7035	0.03039		561.793	0.000919275	547.038	0.01231	523.499	0.03646		-15.3844	-0.000931071	-15.6175	-0.000232839	-36.8937	0.000182849
3.0332	0.01081	2.7886	0.01123	38.8995	0.0318		562.744	0.000918454	547.828	0.01231	524.385	0.03646		-15.3049	-0.000938361	-15.5382	-0.000235976	-36.7282	0.000182822
3.0434	0.01853	2.7988	0.01136	39.0953	0.03367		563.695	0.000917638	548.618	0.01231	525.271	0.03646		-15.2236	-0.000945913	-15.455	-0.000239278	-36.5628	0.000182794
3.0536	0.01837	2.809	0.01431	39.2912	0.03081		564.646	0.000916826	549.409	0.01231	526.157	0.03646		-15.0918	-0.000958354	-15.3249	-0.000244475	-36.5	0.000182783
3.0638	0.01679	2.8192	0.0094	39.487	0.02918		565.597	0.000916019	550.199	0.0123	527.043	0.03646		-15.0628	-0.000961123	-15.2925	-0.000245775	-36.3973	0.000182765
3.074	0.01078	2.8294	0.01041	39.6827	0.03167		566.548	0.000915217	550.989	0.0123	527.928	0.03646		-14.9021	-0.000976711	-15.1299	-0.00025233	-36.2318	0.000182734
3.0842	0.01752	2.8396	0.00786	39.8785	0.03137		567.499	0.000914419	551.779	0.0123	528.814	0.03646		-14.8787	-0.000979008	-15.1118	-0.000253065	-36.0663	0.000182702
3.0944	0.02064	2.8497	0.00952	40.0742	0.03335		568.449	0.000913625	552.569	0.0123	529.7	0.03646		-14.7413	-0.000992687	-14.9674	-0.000258943	-35.9008	0.000182668
3.1046	0.01621	2.8599	0.01578	40.2698	0.03196		569.4	0.000912835	553.36	0.01229	530.586	0.03646		-14.6658	-0.001	-14.8987	-0.000261756	-35.7353	0.000182633
3.1148	0.01333	2.8701	0.01594	40.4654	0.03345		570.351	0.00091205	554.15	0.01229	531.472	0.03646		-14.5805	-0.00101	-14.8049	-0.000265615	-35.5698	0.000182595
3.125	0.00923	2.8803	0.0096	40.661	0.03434		571.302	0.000911269	554.94	0.01229	532.357	0.03646		-14.453	-0.00102	-14.6858	-0.000270541	-35.4043	0.000182556
3.1352	0.01116	2.8905	0.01585	40.8565	0.03366		572.253	0.000910493	555.73	0.01229	533.243	0.03646		-14.4198	-0.00103	-14.6423	-0.000272346	-35.2388	0.000182515
3.1454	0.00988	2.9007	0.01092	41.052	0.03304		573.204	0.000909721	556.52	0.01228	534.129	0.03646		-14.259	-0.00104	-14.4798	-0.000279138	-35.0733	0.000182472
3.1556	0.01095	2.9109	0.01103	41.2475	0.03309		574.155	0.000908953	557.311	0.01228	535.015	0.03646		-14.2403	-0.00105	-14.473	-0.000279424	-34.9079	0.000182427
3.1658	0.01357	2.9211	0.00756	41.4429	0.03227		575.106	0.000908189	558.101	0.01228	535.901	0.03646		-14.0982	-0.00106	-14.3173	-0.00028599	-34.7424	0.000182379
3.176	0.01756	2.9313	0.01169	41.6383	0.0292		576.057	0.000907429	558.891	0.01228	536.786	0.03646		-14.0276	-0.00107	-14.2603	-0.000288406	-34.5769	0.00018233
3.1862	0.01946	2.9415	0.00978	41.8336	0.02731		577.008	0.000906674	559.681	0.01227	537.672	0.03646		-13.9375	-0.00108	-14.1547	-0.000292904	-34.5	0.000182306
3.1964	0.02189	2.9516	0.01213	42.0289	0.02873		577.959	0.000905923	560.471	0.01227	538.558	0.03646		-13.8151	-0.00109	-14.0476	-0.000297494	-34.4114	0.000182278
3.2066	0.023	2.9618	0.01255	42.2242	0.03157		578.91	0.000905176	561.262	0.01227	539.444	0.03646		-13.7767	-0.0011	-13.9922	-0.000299879	-34.2459	0.000182223
3.2168	0.01827	2.972	0.01444	42.4194	0.03223		579.861	0.000904433	562.052	0.01227	540.33	0.03646		-13.6159	-0.00112	-13.8351	-0.000306679	-34.0804	0.000182165
3.227	0.01303	2.9822	0.01596	42.6146	0.03414		580.812	0.000903694	562.842	0.01226	541.216	0.03646		-13.6027	-0.00112	-13.8297	-0.000306916	-33.9149	0.000182105
3.2372	0.01377	2.9924	0.01714	42.8098	0.03606		581.763	0.000902959	563.632	0.01226	542.101	0.03646		-13.4552	-0.00114	-13.6671	-0.000314016	-33.7494	0.000182042
3.3027	0.01422	3.0026	0.01495	43.005	0.03458		582.714	0.000902228	564.422	0.01226	542.987	0.03646		-13.3904	-0.00114	-13.6227	-0.000315967	-33.5839	0.000181976
3.3225	0.01088	3.0128	0.01523	43.2001	0.0301		583.665	0.000901502	565.213	0.01226	543.873	0.03646		-13.2944	-0.00116	-13.5046	-0.000321179	-33.4184	0.000181906
3.3424	0.00991	3.023	0.01189	43.3951	0.03102		584.616	0.000900779	566.003	0.01225	544.759	0.03646		-13.1782	-0.00117	-13.4104	-0.00032536	-33.2529	0.000181833
3.3622	0.00734	3.0332	0.01436	43.5902	0.03407		585.567	0.00090006	566.793	0.01225	545.645	0.03646		-13.1336	-0.00118	-13.3421	-0.000328407	-33.0875	0.000181756
3.382	0.00557	3.0434	0.00992	43.7852	0.03153		586.518	0.000899345	567.583	0.01225	546.53	0.03646		-12.9729	-0.0012	-13.1982	-0.000334857	-32.922	0.000181676
3.4018	0.0038	3.0536	0.01006	43.9801	0.03073		587.469	0.000898634	568.373	0.01225	547.416	0.03646		-12.9661	-0.0012	-13.1795	-0.000335698	-32.7565	0.000181592
3.4216	0.00601	3.0638	0.01397	44.1751	0.02984		588.42	0.000897927	569.164	0.01224	548.302	0.03646		-12.8121	-0.00122	-13.017	-0.000343055	-32.591	0.000181503
3.4415	0.00712	3.074	0.01155	44.37	0.031		589.371	0.000897224	569.954	0.01224	549.188	0.03646		-12.7541	-0.00123	-12.9861	-0.00034446	-32.5	0.000181453
3.4613	0.00887	3.0842	0.01381	44.5649	0.03265		590.322	0.000896525	570.744	0.01224	550.074	0.03646		-12.6513	-0.00124	-12.8544	-0.000350477	-32.4255	0.00018141
3.4811	0.00538	3.0944	0.01657	44.7597	0.03318		591.273	0.00089583	571.534	0.01224	550.959	0.03646		-12.5422	-0.00126	-12.7741	-0.000354171	-32.26	0.000181313
3.501	0.00678	3.1046	0.01736	44.9545	0.0331		592.224	0.000895138	572.324	0.01223	551.845	0.03646		-12.4906	-0.00126	-12.6919	-0.000357966	-32.0945	0.000181211
3.5208	0.00557	3.1148	0.0141	45.1493	0.03302		593.175	0.00089445	573.115	0.01223	552.731	0.03646		-12.3304	-0.00129	-12.5622	-0.00036399	-31.929	0.000181103
3.5407	0.00693	3.125	0.01626	45.3441	0.03103		594.126	0.000893767	573.905	0.01223	553.617	0.03646		-12.3298	-0.00129	-12.5294	-0.000365521	-31.7635	0.000180991
3.5605	0.00416	3.1352	0.01612	45.5388	0.02853		595.077	0.000893086	574.695	0.01223	554.503	0.03646		-12.169	-0.00131	-12.3668	-0.000373144	-31.598	0.000180873
3.5804	0.00245	3.1454	0.01183	45.7335	0.03266		596.028	0.00089241	575.485	0.01222	555.388	0.03646		-12.1187	-0.00132	-12.3504	-0.000373919	-31.4325	0.000180749
3.6002	0.00948	3.1556	0.01231	45.9281	0.03564		596.979	0.000891737	576.275	0.01222	556.274	0.03646		-12.0083	-0.00133	-12.2043	-0.000380835	-31.2671	0.000180619
3.6201	0.01086	3.1658	0.01462	46.1228	0.03562		597.93	0.000891068	577.066	0.01222	557.16	0.03646		-11.9071	-0.00135	-12.1387	-0.000383958	-31.1016	0.000180483
3.64	0.0073	3.176	0.01761	46.3174	0.03599		598.881	0.000890403	577.856	0.01222	558.046	0.03646		-11.8475	-0.00136	-12.0418	-0.000388594	-30.9361	0.000180339
3.6598	0.00886	3.1862	0.02027	46.512	0.03443		599.832	0.000889741	578.646	0.01221	558.932	0.03646		-11.6955	-0.00138	-11.9271	-0.00039411	-30.7706	0.000180189
3.6797	0.01538	3.1964	0.01636	46.7065	0.0356		600.783	0.000889083	579.436	0.01221	559.817	0.03646		-11.6867	-0.00138	-11.8792	-0.000396423	-30.6051	0.000180032
3.6996	0.01996	3.2066	0.01441	46.901	0.03603		601.734	0.000888429	580.226	0.01221	560.703	0.03646		-11.5259	-0.00141	-11.7167	-0.000404321	-30.4396	0.000179867
3.7195	0.01584	3.2168	0.01333	47.0955	0.0338		602.685	0.000887778	581.017	0.01221	561.589	0.03646		-11.4841	-0.00142	-11.7155	-0.000404379	-30.4	0.000179826
3.7394	0.01374	3.227	0.01017	47.29	0.03065		603.636	0.000887131	581.807	0.0122	562.475	0.03646		-11.3652	-0.00144	-11.5542	-0.00041229	-30.2741	0.000179693
3.7593	0.01517	3.2372	0.01051	47.4844	0.02796		604.587	0.000886487	582.597	0.0122	563.361	0.03646		-11.2728	-0.00145	-11.5041	-0.000414758	-30.1086	0.000179511
3.7792	0.01265	3.2473	0.01817	47.6788	0.03153		605.538	0.000885847	583.387	0.0122	564.247	0.03646		-11.2044	-0.00146	-11.3916	-0.00042033	-29.9431	0.000179321
3.7991	0.00952	3.2575	0.01631	47.8732	0.03324		606.489	0.00088521	584.177	0.0122	565.132	0.03646		-11.0616	-0.00149	-11.2928	-0.000425253	-29.7777	0.00017912
3.819	0.01038	3.2677	0.01287	48.0675	0.03497		607.44	0.000884577	584.968	0.01219	566.018	0.03646		-11.0436	-0.00149	-11.2291	-0.000428441	-29.6122	0.00017891
3.8389	0.00916	3.2779	0.01226	48.2619	0.03384		608.391	0.000883948	585.758	0.01219	566.904	0.03646		-10.8829	-0.00152	-11.0816	-0.000435864	-29.4467	0.00017869
3.8588	0.01228	3.2881	0.0096	48.4562	0.03258		609.342	0.000883321	586.548	0.01219	567.79	0.03646		-10.8505	-0.00153	-11.0665	-0.000436625	-29.2812	0.000178459
3.8787	0.01512	3.2983	0.01395	48.6504	0.0316		610.293	0.000882699	587.338	0.01219	568.676	0.03646		-10.7221	-0.00155	-10.904	-0.000444882	-29.1157	0.000178216
3.8986	0.01063	3.3085	0.01618	48.8447	0.03095		611.244	0.000882079	588.128	0.01218	569.561	0.03646		-10.6395	-0.00157	-10.8705	-0.000446594	-28.9502	0.000177961
3.9185	0.01147	3.3187	0.01467	49.0389	0.03167		612.195	0.000881464	588.919	0.01218	570.447	0.03646		-10.5613	-0.00158	-10.7415	-0.000453213	-28.7847	0.000177694
3.9385	0.0101	3.3289	0.01407	49.2331	0.03003		613.146	0.000880851	589.709	0.01218	571.333	0.03646		-10.4286	-0.00161	-10.6595	-0.000457443	-28.6192	0.000177414
3.9584	0.0116	3.3391	0.0183	49.4273	0.03162		614.097	0.000880242	590.499	0.01218	572.219	0.03646		-10.4006	-0.00161	-10.5789	-0.000461618	-28.4537	0.00017712
3.9783	0.00913	3.3493	0.01653	49.6214	0.03435		615.048	0.000879636	591.289	0.01217	573.105	0.03646		-10.2398	-0.00164	-10.4486	-0.000468412	-28.4	0.000177021
3.9983	0.00816	3.3595	0.01229	49.8156	0.03518		615.999	0.000879034	592.079	0.01217	573.99	0.03646		-10.2178	-0.00165	-10.4164	-0.000470098	-28.2882	0.000176811
4.0182	0.01402	3.3697	0.01513	50.0097	0.03462		616.95	0.000878435	592.87	0.01217	574.876	0.03646		-10.0791	-0.00168	-10.2539	-0.000478653	-28.1227	0.000176488
4.0382	0.01397	3.3799	0.01685	50.2038	0.03253		617.901	0.000877839	593.66	0.01217	575.762	0.03646		-10.0071	-0.00169	-10.2378	-0.000479503	-27.9573	0.000176148
4.0581	0.00694	3.39	0.01653	50.3978	0.02893		618.852	0.000877246	594.45	0.01216	576.648	0.03646		-9.91828	-0.00171	-10.0913	-0.000487285	-27.7918	0.000175792
4.0781	0.01321	3.4002	0.01841	50.5919	0.0306		619.803	0.000876657	595.24	0.01216	577.534	0.03646		-9.7965	-0.00174	-10.0271	-0.000490717	-27.6263	0.000175418
4.098	0.01646	3.4104	0.01945	50.7859	0.03296		620.754	0.000876071	596.03	0.01216	578.419	0.03646		-9.75752	-0.00174	-9.9288	-0.000495994	-27.4608	0.000175026
4.118	0.00884	3.4018	0.01361	50.9799	0.03396		621.705	0.000875488	596.821	0.01216	579.305	0.03646		-9.59675	-0.00178	-9.8165	-0.000502056	-27.2953	0.000174614
4.1379	0.00752	3.4216	0.0137	51.1739	0.03293		622.656	0.000874909	597.611	0.01215	580.191	0.03646		-9.586	-0.00178	-9.76627	-0.00050478	-27.1298	0.000174182
4.1579	0.01341	3.4415	0.01618	51.3678	0.03364		623.607	0.000874332	598.401	0.01215	581.077	0.03646		-9.43598	-0.00182	-9.606	-0.000513521	-26.9643	0.000173729
4.1779	0.01892	3.4613	0.01365	51.5617	0.03192		624.558	0.000873759	599.191	0.01215	581.963	0.03646		-9.3756	-0.00183	-9.60373	-0.000513645	-26.7988	0.000173254
4.1978	0.02207	3.4811	0.01311	51.7556	0.03335		625.509	0.000873189	599.981	0.01215	582.849	0.03646		-9.27522	-0.00185	-9.44119	-0.000522589	-26.6333	0.000172755
4.2178	0.01875	3.501	0.01197	51.9495	0.03116		626.46	0.000872622	600.772	0.01214	583.734	0.03646		-9.1653	-0.00188	-9.3956	-0.000525112	-26.4678	0.000172232
4.2378	0.01963	3.5208	0.01198	52.1434	0.03039		627.411	0.000872058	601.562	0.01214	584.62	0.03646		-9.11445	-0.00189	-9.27866	-0.000531613	-26.4	0.00017201
4.2578	0.01827	3.5407	0.01616	52.3373	0.03132		628.362	0.000871497	602.352	0.01214	585.506	0.03646		-8.955	-0.00193	-9.1853	-0.000536832	-26.3024	0.000171683
4.2778	0.01344	3.5605	0.01786	52.5311	0.03384		629.313	0.00087094	603.142	0.01214	586.392	0.03646		-8.95368	-0.00193	-9.11612	-0.000540717	-26.1369	0.000171107
4.2977	0.0063	3.5804	0.01628	52.7249	0.03626		630.264	0.000870385	603.932	0.01213	587.278	0.03646		-8.79292	-0.00197	-8.975	-0.000548688	-25.9714	0.000170503
4.3177	0.001	3.6002	0.01597	52.9187	0.03341		631.215	0.000869834	604.723	0.01213	588.163	0.03646		-8.7449	-0.00198	-8.95359	-0.000549902	-25.8059	0.000169869
4.3377	0.00548	3.6201	0.01317	53.1125	0.03261		632.166	0.000869285	605.513	0.01213	589.049	0.03646		-8.63215	-0.00201	-8.79105	-0.00055917	-25.6404	0.000169204
4.3577	0.00807	3.64	0.01481	53.3063	0.03533		633.117	0.00086874	606.303	0.01213	589.935	0.03646		-8.5349	-0.00203	-8.7649	-0.000560669	-25.4749	0.000168506
4.3777	0.00706	3.6598	0.01539	53.5	0.03442		634.068	0.000868197	607.093	0.01213	590.821	0.03646		-8.47138	-0.00205	-8.62852	-0.00056852	-25.3094	0.000167773
4.3977	0.00782	3.6797	0.01618	53.6937	0.03364		635.019	0.000867658	607.883	0.01212	591.707	0.03646		-8.325	-0.00209	-8.5549	-0.000572782	-25.1439	0.000167005
4.4177	0.00573	3.6996	0.02048	53.8875	0.03175		635.97	0.000867121	608.674	0.01212	592.592	0.03646		-8.31061	-0.00209	-8.46598	-0.000577953	-24.9784	0.000166199
4.4378	0.00389	3.7195	0.01948	54.0811	0.03381		636.921	0.000866588	609.464	0.01212	593.478	0.03646		-8.14985	-0.00214	-8.345	-0.000585029	-24.813	0.000165353
4.4578	0.00498	3.7394	0.01417	54.2748	0.03403		637.872	0.000866057	610.254	0.01212	594.364	0.03646		-8.1151	-0.00215	-8.30344	-0.000587471	-24.6475	0.000164466
4.4778	0.00622	3.7593	0.01066	54.4685	0.03515		638.823	0.000865529	611.044	0.01211	595.25	0.03646		-7.98908	-0.00218	-8.14091	-0.000597073	-24.482	0.000163534
4.4978	0.01034	3.7792	0.01308	54.6621	0.03615		639.774	0.000865004	611.834	0.01211	596.136	0.03646		-7.9054	-0.00221	-8.1351	-0.000597418	-24.3165	0.000162558
4.5178	0.01006	3.7991	0.01071	54.8558	0.03208		640.725	0.000864482	612.625	0.01211	597.021	0.03646		-7.82831	-0.00223	-7.97837	-0.000606762	-24.3	0.000162458
4.5379	0.00559	3.819	0.01602	55.0494	0.03243		641.676	0.000863963	613.415	0.01211	597.907	0.03646		-7.6958	-0.00227	-7.9254	-0.000609938	-24.151	0.000161533
4.5579	0.01103	3.8389	0.01651	55.243	0.03507		642.627	0.000863447	614.205	0.0121	598.793	0.03646		-7.66755	-0.00227	-7.81584	-0.000616537	-23.9855	0.000160457
4.5779	0.01158	3.8588	0.02337	55.4366	0.03523		643.578	0.000862934	614.995	0.0121	599.679	0.03646		-7.50678	-0.00232	-7.7158	-0.000622596	-23.82	0.000159329
4.598	0.009	3.8787	0.02412	55.6302	0.03516		644.529	0.000862423	615.785	0.0121	600.565	0.03646		-7.4862	-0.00233	-7.6533	-0.000626399	-23.6545	0.000158145
4.618	0.00456	3.8986	0.02234	55.8237	0.03266		645.48	0.000861916	616.576	0.0121	601.451	0.03646		-7.34601	-0.00237	-7.5062	-0.0006354	-23.489	0.000156903
4.638	0.00965	3.9185	0.01518	56.0173	0.03158		646.431	0.000861411	617.366	0.01209	602.336	0.03646		-7.2768	-0.00239	-7.49077	-0.000636349	-23.3235	0.0001556
4.6581	0.01534	3.9385	0.01332	56.2108	0.03587		647.382	0.000860909	618.156	0.01209	603.222	0.03646		-7.18525	-0.00242	-7.32823	-0.000646388	-23.158	0.000154233
4.6781	0.01751	3.9584	0.01167	56.4043	0.03579		648.333	0.000860409	618.946	0.01209	604.108	0.03646		-7.0674	-0.00246	-7.2968	-0.00064834	-22.9926	0.000152798
4.6982	0.01416	3.9783	0.01028	56.5978	0.03389		649.284	0.000859913	619.736	0.01209	604.994	0.03646		-7.02448	-0.00247	-7.16569	-0.000656517	-22.8271	0.000151293
4.7182	0.01502	3.9983	0.01076	56.7914	0.03174		650.235	0.000859419	620.527	0.01208	605.88	0.03646		-6.86371	-0.00253	-7.0874	-0.000661429	-22.6616	0.000149714
4.7383	0.0138	4.0182	0.01004	56.9848	0.03031		651.186	0.000858927	621.317	0.01208	606.765	0.03646		-6.8581	-0.00253	-7.00316	-0.000666737	-22.4961	0.000148057
4.7583	0.01137	4.0382	0.01329	57.1783	0.02848		652.137	0.000858439	622.107	0.01208	607.651	0.03646		-6.70294	-0.00258	-6.8781	-0.000674663	-22.3306	0.000146319
4.7784	0.00917	4.0581	0.01353	57.3718	0.02854		653.088	0.000857953	622.897	0.01208	608.537	0.03646		-6.649	-0.0026	-6.84062	-0.000677049	-22.3	0.000145988
4.7985	0.00907	4.0781	0.01043	57.5652	0.03044		654.039	0.00085747	623.687	0.01207	609.423	0.03646		-6.54218	-0.00264	-6.67809	-0.000687454	-22.1651	0.000144495
4.8185	0.01363	4.098	0.01113	57.7587	0.03015		654.99	0.00085699	624.478	0.01207	610.309	0.03646		-6.4399	-0.00267	-6.669	-0.000688038	-21.9996	0.000142581
4.8386	0.01563	4.118	0.01415	57.9521	0.03351		655.941	0.000856512	625.268	0.01207	611.194	0.03646		-6.38141	-0.0027	-6.51555	-0.000697953	-21.8341	0.000140573
4.8587	0.01378	4.1379	0.01417	58.1455	0.03257		656.892	0.000856037	626.058	0.01207	612.08	0.03646		-6.2309	-0.00275	-6.4599	-0.00070157	-21.6686	0.000138467
4.8788	0.01036	4.1579	0.01587	58.339	0.0305		657.843	0.000855564	626.848	0.01206	612.966	0.03646		-6.22064	-0.00275	-6.35302	-0.000708549	-21.5031	0.000136256
4.8988	0.00727	4.1779	0.01512	58.5324	0.03246		658.794	0.000855094	627.638	0.01206	613.852	0.03646		-6.05988	-0.00281	-6.2509	-0.000715255	-21.3377	0.000133937
4.9189	0.00807	4.1978	0.01381	58.7258	0.03356		659.745	0.000854627	628.429	0.01206	614.738	0.03646		-6.0221	-0.00283	-6.19048	-0.000719242	-21.1722	0.000131504
4.939	0.00795	4.2178	0.01613	58.9192	0.03423		660.696	0.000854162	629.219	0.01206	615.623	0.03646		-5.9758	-0.00285	-6.0421	-0.000729091	-21.0067	0.000128952
4.9591	0.01462	4.2378	0.0156	59.1125	0.03354		661.647	0.0008537	630.009	0.01205	616.509	0.03646		-5.9363	-0.00286	-6.02794	-0.000730035	-20.8412	0.000126273
4.9792	0.00982	4.2578	0.01522	59.3059	0.0361		662.598	0.00085324	630.799	0.01205	617.395	0.03646		-5.89911	-0.00288	-5.9758	-0.000733519	-20.6757	0.000123463
4.9993	0.01221	4.2778	0.01597	59.4993	0.03824		663.549	0.000852783	631.589	0.01205	618.281	0.03646		-5.8967	-0.00288	-5.9363	-0.000736166	-20.5102	0.000120515
5.0193	0.0101	4.2977	0.0183	59.6926	0.03517		664.5	0.000852328	632.38	0.01205	619.167	0.03646		-5.8572	-0.00289	-5.8967	-0.000738825	-20.3447	0.000117421
5.0394	0.01306	4.3177	0.01872	59.886	0.03572		665.451	0.000851876	633.17	0.01204	620.052	0.03646		-5.8177	-0.00291	-5.86541	-0.000740931	-20.3	0.00011656
5.0595	0.01557	4.3377	0.01972	60.0794	0.03584		666.402	0.000851426	633.96	0.01204	620.938	0.03646		-5.7783	-0.00292	-5.8572	-0.000741484	-20.1792	0.000114176
5.0796	0.00971	4.3577	0.0173	60.2727	0.03201		667.353	0.000850979	634.75	0.01204	621.824	0.03646		-5.7388	-0.00294	-5.8177	-0.000744149	-20.0137	0.00011077
5.0997	0.00721	4.3777	0.01965	60.466	0.02909		668.304	0.000850534	635.54	0.01204	622.71	0.03646		-5.73834	-0.00294	-5.7783	-0.000746814	-19.8482	0.000107198
5.1198	0.01128	4.3977	0.01693	60.6593	0.03004		669.255	0.000850092	636.331	0.01204	623.596	0.03646		-5.6993	-0.00295	-5.7388	-0.000749493	-19.6827	0.000103449
5.1399	0.01727	4.4177	0.01029	60.8527	0.03185		670.206	0.000849652	637.121	0.01203	624.482	0.03646		-5.6598	-0.00297	-5.70287	-0.000751934	-19.5173	9.95159e-05
5.16	0.01529	4.4378	0.01288	61.046	0.03011		671.157	0.000849215	637.911	0.01203	625.367	0.03646		-5.6203	-0.00299	-5.6993	-0.000752177	-19.3518	9.53894e-05
5.1802	0.01736	4.4578	0.01032	61.2393	0.0305		672.108	0.00084878	638.701	0.01203	626.253	0.03646		-5.5809	-0.003	-5.6598	-0.000754869	-19.1863	9.10598e-05
5.2003	0.01564	4.4778	0.01183	61.4326	0.0319		673.059	0.000848347	639.491	0.01203	627.139	0.03646		-5.57758	-0.003	-5.6203	-0.000757567	-19.0208	8.65172e-05
5.2204	0.01145	4.4978	0.01497	61.6259	0.03437		674.01	0.000847917	640.282	0.01202	628.025	0.03646		-5.5414	-0.00302	-5.5809	-0.000760265	-18.8553	8.17511e-05
5.2405	0.00954	4.5178	0.01608	61.8192	0.03181		674.961	0.000847489	641.072	0.01202	628.911	0.03646		-5.5019	-0.00304	-5.5414	-0.000762977	-18.6898	7.67506e-05
5.2606	0.00974	4.5379	0.01526	62.0125	0.03086		675.912	0.000847063	641.862	0.01202	629.796	0.03646		-5.4625	-0.00305	-5.54034	-0.00076305	-18.5243	7.1504e-05
5.2807	0.01248	4.5579	0.01193	62.2058	0.03107		676.863	0.00084664	642.652	0.01202	630.682	0.03646		-5.423	-0.00307	-5.5019	-0.000765696	-18.3588	6.59992e-05
5.3009	0.01622	4.5779	0.01407	62.3991	0.03211		677.814	0.000846219	643.442	0.01201	631.568	0.03646		-5.41681	-0.00307	-5.4625	-0.000768415	-18.2	6.04616e-05
5.321	0.01021	4.598	0.01623	62.5924	0.03408		678.765	0.000845801	644.233	0.01201	632.454	0.03646		-5.3836	-0.00308	-5.423	-0.000771149	-18.1933	6.02237e-05
5.3411	0.00676	4.618	0.01799	62.7857	0.0361		679.716	0.000845384	645.023	0.01201	633.34	0.03646		-5.3441	-0.0031	-5.3836	-0.000773883	-18.0279	5.4164e-05
5.3612	0.00972	4.638	0.01601	62.979	0.03612		680.667	0.000844971	645.813	0.01201	634.225	0.03646		-5.3047	-0.00312	-5.3778	-0.000774286	-17.8624	4.78061e-05
5.3814	0.0079	4.6581	0.01363	63.1723	0.03182		681.618	0.000844559	646.603	0.012	635.111	0.03646		-5.2653	-0.00313	-5.3441	-0.000776632	-17.6969	4.11355e-05
5.4015	0.00915	4.6781	0.01147	63.3656	0.03162		682.569	0.000844149	647.393	0.012	635.997	0.03646		-5.25604	-0.00314	-5.3047	-0.000779381	-17.5314	3.41367e-05
5.4216	0.0119	4.6982	0.01143	63.5589	0.03533		683.519	0.000843742	648.184	0.012	636.883	0.03646		-5.2258	-0.00315	-5.2653	-0.000782139	-17.3659	2.67935e-05
5.4418	0.01131	4.7182	0.01397	63.7522	0.03256		684.47	0.000843337	648.974	0.012	637.769	0.03646		-5.1864	-0.00317	-5.2258	-0.000784911	-17.2004	1.9089e-05
5.4619	0.00994	4.7383	0.01395	63.9455	0.03334		685.421	0.000842935	649.764	0.01199	638.654	0.03646		-5.147	-0.00319	-5.21526	-0.000785652	-17.0349	1.10055e-05
5.482	0.01054	4.7583	0.01197	64.1388	0.03191		686.372	0.000842534	650.554	0.01199	639.54	0.03646		-5.1076	-0.0032	-5.1864	-0.000787685	-16.8694	2.52434e-06
5.5022	0.0111	4.7784	0.01386	64.3321	0.03162		687.323	0.000842136	651.344	0.01199	640.426	0.03646		-5.09528	-0.00321	-5.147	-0.000790468	-16.7039	-6.37413e-06
5.5223	0.00631	4.7985	0.01126	64.5254	0.03172		688.274	0.00084174	652.135	0.01199	641.312	0.03646		-5.0682	-0.00322	-5.1076	-0.00079326	-16.5384	-1.57104e-05
5.5424	0.00101	4.8185	0.01482	64.7187	0.03351		689.225	0.000841346	652.925	0.01198	642.198	0.03646		-5.0287	-0.00324	-5.0682	-0.000796061	-16.3729	-2.5506e-05
5.5626	0.00463	4.8386	0.01857	64.912	0.03638		690.176	0.000840954	653.715	0.01198	643.083	0.03646		-4.9893	-0.00326	-5.05273	-0.000797163	-16.2075	-3.57835e-05
5.5827	0.00452	4.8587	0.01882	65.1053	0.03194		691.127	0.000840565	654.505	0.01198	643.969	0.03646		-4.9499	-0.00327	-5.0287	-0.000798878	-16.2	-3.62583e-05
5.6029	0.00614	4.8788	0.01401	65.2986	0.03327		692.078	0.000840177	655.295	0.01198	644.855	0.03646		-4.93451	-0.00328	-4.9893	-0.000801699	-16.1853	-3.71974e-05
5.623	0.00689	4.8988	0.0153	65.4919	0.03271		693.029	0.000839792	656.086	0.01198	645.741	0.03646		-4.9105	-0.00329	-4.9499	-0.00080453	-16.042	-4.65667e-05
5.6432	0.00833	4.9189	0.01731	65.6852	0.03288		693.98	0.000839409	656.876	0.01197	646.627	0.03646		-4.8711	-0.00331	-4.9105	-0.000807371	-15.9685	-5.15222e-05
5.6633	0.01072	4.939	0.01897	65.8785	0.03114		694.931	0.000839028	657.666	0.01197	647.513	0.03646		-4.8317	-0.00333	-4.89019	-0.00080884	-15.8765	-5.78805e-05
5.6835	0.0038	4.9591	0.01947	66.0719	0.03408		695.882	0.000838649	658.456	0.01197	648.398	0.03646		-4.7923	-0.00334	-4.8711	-0.000810223	-15.7518	-6.67701e-05
5.7036	0.00639	4.9792	0.019	66.2652	0.03354		696.833	0.000838272	659.246	0.01197	649.284	0.03646		-4.77374	-0.00335	-4.8317	-0.000813088	-15.711	-6.97508e-05
5.7238	0.01246	4.9993	0.01446	66.4585	0.03397		697.784	0.000837897	660.037	0.01196	650.17	0.03646		-4.753	-0.00336	-4.7923	-0.000815964	-15.5455	-8.22051e-05
5.7439	0.01117	5.0193	0.01487	66.6518	0.03448		698.735	0.000837524	660.827	0.01196	651.056	0.03646		-4.7136	-0.00338	-4.753	-0.000818846	-15.5352	-8.29999e-05
5.7641	0.0087	5.0394	0.0157	66.8452	0.03275		699.686	0.000837153	661.617	0.01196	651.942	0.03646		-4.6742	-0.0034	-4.72766	-0.000820711	-15.38	-9.52722e-05
5.7843	0.00527	5.0595	0.01098	67.0385	0.032		700.637	0.000836785	662.407	0.01196	652.827	0.03646		-4.6348	-0.00342	-4.7136	-0.000821749	-15.3187	-0.000100274
5.8044	0.00836	5.0796	0.01107	67.2319	0.03059		701.588	0.000836418	663.197	0.01195	653.713	0.03646		-4.61297	-0.00343	-4.6742	-0.000824665	-15.2145	-0.000108982
5.8246	0.00913	5.0997	0.01599	67.4252	0.03256		702.539	0.000836054	663.988	0.01195	654.599	0.03646		-4.5954	-0.00344	-4.6348	-0.000827597	-15.1023	-0.00011866
5.8447	0.0124	5.1198	0.01722	67.6186	0.03654		703.49	0.000835691	664.778	0.01195	655.485	0.03646		-4.5561	-0.00345	-4.5954	-0.000830544	-15.049	-0.000123367
5.8649	0.01269	5.1399	0.01735	67.8119	0.03589		704.441	0.00083533	665.568	0.01195	656.371	0.03646		-4.5167	-0.00347	-4.56512	-0.00083282	-14.886	-0.000138229
5.885	0.00926	5.16	0.02002	68.0053	0.03443		705.392	0.000834972	666.358	0.01194	657.256	0.03646		-4.4773	-0.00349	-4.5561	-0.000833501	-14.8835	-0.000138459
5.9052	0.01037	5.1802	0.01829	68.1987	0.03382		706.343	0.000834615	667.148	0.01194	658.142	0.03646		-4.45221	-0.0035	-4.5167	-0.000836482	-14.718	-0.000154294
5.9254	0.00682	5.2003	0.01328	68.3921	0.0369		707.294	0.00083426	667.939	0.01194	659.028	0.03646		-4.438	-0.00351	-4.4773	-0.000839483	-14.6699	-0.000159045
5.9455	0.01015	5.2204	0.00825	68.5855	0.03642		708.245	0.000833908	668.729	0.01194	659.914	0.03646		-4.3986	-0.00353	-4.438	-0.000842495	-14.5526	-0.000170908
5.9657	0.00684	5.2405	0.00431	68.7789	0.03698		709.196	0.000833557	669.519	0.01193	660.8	0.03646		-4.3593	-0.00355	-4.40259	-0.000845228	-14.4539	-0.000181198
5.9859	0.0138	5.2606	0.0062	68.9723	0.03476		710.147	0.000833208	670.309	0.01193	661.685	0.03646		-4.3199	-0.00357	-4.3986	-0.000845537	-14.3871	-0.000188339
6.006	0.01366	5.2807	0.00832	69.1657	0.03566		711.098	0.000832861	671.099	0.01193	662.571	0.03646		-4.29144	-0.00358	-4.3593	-0.000848593	-14.2379	-0.000204784
6.0262	0.00929	5.3009	0.01148	69.3592	0.03269		712.049	0.000832516	671.89	0.01193	663.457	0.03646		-4.2806	-0.00359	-4.3199	-0.000851681	-14.2216	-0.000206627
6.0464	0.00935	5.321	0.01097	69.5526	0.03334		713	0.000832173	672.68	0.01193	664.343	0.03646		-4.2412	-0.00361	-4.2806	-0.000854787	-14.0561	-0.000225816
6.0665	0.01195	5.3411	0.01652	69.7461	0.0344		713.951	0.000831831	673.47	0.01192	665.229	0.03646		-4.2019	-0.00363	-4.2412	-0.000857929	-14.0221	-0.000229872
6.0867	0.0116	5.3612	0.01753	69.9396	0.03377		714.902	0.000831492	674.26	0.01192	666.115	0.03646		-4.1625	-0.00365	-4.24005	-0.000858021	-13.8906	-0.000245949
6.1069	0.01564	5.3814	0.01457	70.133	0.03454		715.853	0.000831155	675.05	0.01192	667	0.03646		-4.13067	-0.00366	-4.2019	-0.000861093	-13.8064	-0.000256568
6.127	0.01747	5.4015	0.0123	70.3265	0.03356		716.804	0.000830819	675.841	0.01192	667.886	0.03646		-4.1232	-0.00367	-4.1625	-0.000864296	-13.7251	-0.000267072
6.1472	0.01065	5.4216	0.01357	70.52	0.03182		717.755	0.000830485	676.631	0.01191	668.772	0.03646		-4.0838	-0.00369	-4.1232	-0.000867526	-13.5908	-0.000284976
6.1674	0.0036	5.4418	0.01263	70.7135	0.03154		718.706	0.000830153	677.421	0.01191	669.658	0.03646		-4.0445	-0.00371	-4.0838	-0.000870801	-13.5596	-0.000289234
6.1875	0.0043	5.4619	0.01261	70.9071	0.03251		719.657	0.000829823	678.211	0.01191	670.544	0.03646		-4.0052	-0.00373	-4.07751	-0.000871327	-13.3941	-0.000312487
6.2077	0.00634	5.482	0.01046	71.1006	0.03261		720.608	0.000829495	679.001	0.01191	671.429	0.03646		-3.96991	-0.00375	-4.0445	-0.000874108	-13.3753	-0.000315203
6.2279	0.00488	5.5022	0.01425	71.2942	0.03288		721.559	0.000829168	679.792	0.0119	672.315	0.03646		-3.9659	-0.00375	-4.0052	-0.000877457	-13.2286	-0.000336884
6.248	0.00996	5.5223	0.01967	71.4877	0.03106		722.51	0.000828843	680.582	0.0119	673.201	0.03646		-3.9265	-0.00377	-3.9659	-0.000880853	-13.1599	-0.000347366
6.2682	0.01219	5.5424	0.01763	71.6813	0.03051		723.461	0.00082852	681.372	0.0119	674.087	0.03646		-3.8872	-0.00379	-3.9265	-0.000884307	-13.0631	-0.000362481
6.2884	0.0101	5.5626	0.01474	71.8749	0.03396		724.412	0.000828199	682.162	0.0119	674.973	0.03646		-3.8479	-0.00381	-3.91498	-0.000885328	-12.9447	-0.000381571
6.3085	0.00768	5.5827	0.01483	72.0685	0.03385		725.363	0.00082788	682.952	0.01189	675.858	0.03646		-3.80914	-0.00383	-3.8872	-0.000887808	-12.8977	-0.000389337
6.3287	0.00908	5.6029	0.01525	72.2622	0.03305		726.314	0.000827562	683.743	0.01189	676.744	0.03646		-3.8086	-0.00383	-3.8479	-0.000891367	-12.7322	-0.000417515
6.3489	0.00911	5.623	0.0143	72.4558	0.03556		727.265	0.000827246	684.533	0.01189	677.63	0.03646		-3.7692	-0.00385	-3.8086	-0.000894989	-12.7295	-0.00041798
6.369	0.01276	5.6432	0.0194	72.6495	0.03557		728.216	0.000826932	685.323	0.01189	678.516	0.03646		-3.7299	-0.00387	-3.7692	-0.00089869	-12.5667	-0.000447079
6.3892	0.0161	5.6633	0.01602	72.8431	0.03664		729.167	0.00082662	686.113	0.01188	679.402	0.03646		-3.6906	-0.0039	-3.75244	-0.000900287	-12.5144	-0.000456716
6.4094	0.00722	5.6835	0.01354	73.0368	0.03598		730.118	0.000826309	686.903	0.01188	680.287	0.03646		-3.6513	-0.00392	-3.7299	-0.000902457	-12.4012	-0.000478098
6.4295	0.00371	5.7036	0.01542	73.2305	0.03564		731.069	0.000826	687.694	0.01188	681.173	0.03646		-3.64837	-0.00392	-3.6906	-0.000906305	-12.2995	-0.000497909
6.4497	0.00666	5.7238	0.01053	73.4243	0.03674		732.02	0.000825693	688.484	0.01188	682.059	0.03646		-3.612	-0.00394	-3.6513	-0.000910241	-12.2357	-0.000510643
6.4699	0.00362	5.7439	0.00841	73.618	0.03845		732.971	0.000825387	689.274	0.01188	682.945	0.03646		-3.5727	-0.00396	-3.612	-0.000914273	-12.0847	-0.000541731
6.49	0.00183	5.7641	0.0134	73.8118	0.03641		733.922	0.000825083	690.064	0.01187	683.831	0.03646		-3.5334	-0.00398	-3.58991	-0.000916585	-12.0702	-0.000544789
6.5102	0.00278	5.7843	0.01677	74.0055	0.036		734.873	0.000824781	690.854	0.01187	684.716	0.03646		-3.4941	-0.004	-3.5727	-0.000918409	-11.9047	-0.000580614
6.5304	0.00913	5.8044	0.01123	74.1993	0.03624		735.824	0.00082448	691.645	0.01187	685.602	0.03646		-3.48761	-0.00401	-3.5334	-0.000922659	-11.8699	-0.000588372
6.5505	0.00525	5.8246	0.01068	74.3931	0.03462		736.775	0.000824182	692.435	0.01187	686.488	0.03646		-3.4548	-0.00403	-3.4941	-0.000927032	-11.7392	-0.000618203
6.5707	0.00247	5.8447	0.01104	74.587	0.03441		737.726	0.000823884	693.225	0.01186	687.374	0.03646		-3.4155	-0.00405	-3.4548	-0.00093154	-11.6553	-0.000637965
6.5909	0.01021	5.8649	0.01443	74.7808	0.03448		738.677	0.000823589	694.015	0.01186	688.26	0.03646		-3.3762	-0.00407	-3.42737	-0.000934772	-11.5737	-0.000657641
6.611	0.0145	5.885	0.01046	74.9747	0.03241		739.628	0.000823295	694.805	0.01186	689.146	0.03646		-3.3369	-0.00409	-3.4155	-0.000936194	-11.4408	-0.00069072
6.6312	0.01207	5.9052	0.00851	75.1686	0.03218		740.579	0.000823002	695.596	0.01186	690.031	0.03646		-3.32684	-0.0041	-3.3762	-0.000941007	-11.4082	-0.000699019
6.6513	0.00853	5.9254	0.00923	75.3625	0.03432		741.53	0.000822711	696.386	0.01185	690.917	0.03646		-3.2976	-0.00412	-3.3369	-0.000945995	-11.2427	-0.000742433
6.6715	0.00712	5.9455	0.01072	75.5564	0.03461		742.481	0.000822422	697.176	0.01185	691.803	0.03646		-3.2583	-0.00414	-3.2976	-0.000951171	-11.2264	-0.000746836
6.6917	0.00529	5.9657	0.01236	75.7504	0.0325		743.432	0.000822135	697.966	0.01185	692.689	0.03646		-3.219	-0.00416	-3.26484	-0.000955644	-11.0773	-0.000787982
6.7118	0.00471	5.9859	0.01564	75.9444	0.03021		744.383	0.000821849	698.756	0.01185	693.575	0.03646		-3.1797	-0.00419	-3.2583	-0.000956554	-11.0121	-0.000806526
6.732	0.0074	6.006	0.0188	76.1384	0.03041		745.334	0.000821564	699.547	0.01184	694.46	0.03646		-3.16607	-0.00419	-3.219	-0.000962162	-10.9118	-0.000835773
6.7521	0.00428	6.0262	0.01771	76.3324	0.03101		746.285	0.000821281	700.337	0.01184	695.346	0.03646		-3.1405	-0.00421	-3.1797	-0.000968016	-10.7979	-0.000870016
6.7723	0.00293	6.0464	0.01754	76.5264	0.03236		747.236	0.000821	701.127	0.01184	696.232	0.03646		-3.1012	-0.00423	-3.1405	-0.000974122	-10.7463	-0.000885915
6.7924	0.00247	6.0665	0.01489	76.7205	0.03299		748.187	0.00082072	701.917	0.01184	697.118	0.03646		-3.0619	-0.00425	-3.1023	-0.000980351	-10.5838	-0.000937545
6.8126	0.00761	6.0867	0.01381	76.9146	0.03064		749.138	0.000820442	702.707	0.01184	698.004	0.03646		-3.0226	-0.00428	-3.1012	-0.000980535	-10.5808	-0.000938524
6.8327	0.00946	6.1069	0.0128	77.1087	0.03261		750.089	0.000820165	703.498	0.01183	698.889	0.03646		-3.0053	-0.00429	-3.0619	-0.000987267	-10.4153	-0.000993722
6.8529	0.01083	6.127	0.0113	77.3028	0.03428		751.04	0.00081989	704.288	0.01183	699.775	0.03646		-2.9833	-0.0043	-3.0226	-0.000994347	-10.3698	-0.00101
7.141	0.00954	6.1472	0.00755	77.497	0.03355		751.991	0.000819616	705.078	0.01183	700.661	0.03646		-2.9441	-0.00433	-2.9833	-0.001	-10.2498	-0.00105
7.1807	0.00622	6.1674	0.007	77.6912	0.03435		752.942	0.000819344	705.868	0.01183	701.547	0.03646		-2.9048	-0.00435	-2.9441	-0.00101	-10.1559	-0.00109
7.2204	0.00838	6.1875	0.01233	77.8854	0.03432		753.893	0.000819073	706.658	0.01182	702.433	0.03646		-2.8655	-0.00437	-2.93976	-0.00101	-10.0843	-0.00111
7.26	0.00686	6.2077	0.01315	78.0797	0.03532		754.844	0.000818804	707.449	0.01182	703.318	0.03646		-2.84454	-0.00439	-2.9048	-0.00102	-9.9422	-0.00117
7.2997	0.00724	6.2279	0.00901	78.2739	0.03377		755.795	0.000818537	708.239	0.01182	704.204	0.03646		-2.8262	-0.0044	-2.8655	-0.00103	-9.91883	-0.00118
7.3394	0.00748	6.248	0.00557	78.4682	0.02993		756.746	0.00081827	709.029	0.01182	705.09	0.03646		-2.787	-0.00442	-2.8262	-0.00104	-9.75334	-0.00124
7.3791	0.00601	6.2682	0.00718	78.6625	0.03128		757.697	0.000818006	709.819	0.01181	705.976	0.03646		-2.7477	-0.00445	-2.787	-0.00105	-9.7285	-0.00125
7.4188	0.00206	6.2884	0.01207	78.8569	0.03485		758.648	0.000817742	710.609	0.01181	706.862	0.03646		-2.7084	-0.00447	-2.77723	-0.00105	-9.58785	-0.00131
7.4585	0.00341	6.3085	0.01211	79.0512	0.03546		759.599	0.00081748	711.4	0.01181	707.748	0.03646		-2.68377	-0.00449	-2.7477	-0.00106	-9.515	-0.00135
7.4983	0.00606	6.3287	0.01048	79.2456	0.03685		760.55	0.00081722	712.19	0.01181	708.633	0.03646		-2.6691	-0.0045	-2.7084	-0.00107	-9.42236	-0.00139
7.538	0.00882	6.3489	0.01333	79.44	0.03635		761.501	0.000816961	712.98	0.01181	709.519	0.03646		-2.6299	-0.00452	-2.6691	-0.00108	-9.3015	-0.00144
7.5777	0.006	6.369	0.01556	79.6345	0.03293		762.452	0.000816704	713.77	0.0118	710.405	0.03646		-2.5906	-0.00455	-2.6299	-0.00109	-9.25687	-0.00146
7.6174	0.00913	6.3892	0.0149	79.829	0.03142		763.403	0.000816447	714.56	0.0118	711.291	0.03646		-2.5513	-0.00457	-2.61469	-0.0011	-9.09138	-0.00155
7.6571	0.0085	6.4094	0.01056	80.0235	0.03276		764.354	0.000816193	715.351	0.0118	712.177	0.03646		-2.523	-0.00459	-2.5906	-0.00111	-9.0882	-0.00155
7.6968	0.00615	6.4295	0.00915	80.218	0.03375		765.305	0.000815939	716.141	0.0118	713.062	0.03646		-2.5121	-0.0046	-2.5513	-0.00112	-8.92589	-0.00163
7.7366	0.00726	6.4497	0.01123	80.4126	0.03594		766.256	0.000815687	716.931	0.01179	713.948	0.03646		-2.4728	-0.00462	-2.5121	-0.00114	-8.8749	-0.00166
7.7763	0.00669	6.4699	0.01163	80.6072	0.03738		767.207	0.000815437	717.721	0.01179	714.834	0.03646		-2.4336	-0.00465	-2.4728	-0.00115	-8.7604	-0.00172
7.816	0.0034	6.49	0.01246	80.8018	0.03378		768.158	0.000815188	718.511	0.01179	715.72	0.03646		-2.3943	-0.00468	-2.45216	-0.00116	-8.6618	-0.00177
7.8558	0.00564	6.5102	0.01256	80.9965	0.0346		769.109	0.00081494	719.302	0.01179	716.606	0.03646		-2.36224	-0.0047	-2.4336	-0.00117	-8.59491	-0.00181
7.8955	0.00669	6.5304	0.01383	81.1912	0.03585		770.06	0.000814693	720.092	0.01178	717.491	0.03646		-2.355	-0.0047	-2.3943	-0.00119	-8.4487	-0.0019
7.9352	0.00714	6.3478	0.01045	81.3859	0.03371		771.011	0.000814448	720.882	0.01178	718.377	0.03646		-2.3158	-0.00473	-2.355	-0.00121	-8.42942	-0.00191
7.975	0.01234	6.3874	0.0128	81.5807	0.03467		771.962	0.000814205	721.672	0.01178	719.263	0.03646		-2.2765	-0.00475	-2.3158	-0.00124	-8.26393	-0.00201
8.0147	0.01077	6.4271	0.01301	81.7755	0.03605		772.913	0.000813962	722.462	0.01178	720.149	0.03646		-2.2373	-0.00478	-2.28962	-0.00125	-8.2358	-0.00203
8.0545	0.00716	6.4667	0.01174	81.9703	0.03573		773.864	0.000813721	723.253	0.01177	721.035	0.03646		-2.20147	-0.00481	-2.2765	-0.00126	-8.09844	-0.00212
8.0942	0.00745	6.5063	0.01095	82.1651	0.03538		774.815	0.000813481	724.043	0.01177	721.92	0.03646		-2.198	-0.00481	-2.2373	-0.00129	-8.023	-0.00217
8.1339	0.01039	6.546	0.01162	82.36	0.0375		775.766	0.000813243	724.833	0.01177	722.806	0.03646		-2.1587	-0.00483	-2.198	-0.00132	-7.93295	-0.00224
8.1737	0.00917	6.5856	0.00969	82.5549	0.03737		776.717	0.000813006	725.623	0.01177	723.692	0.03646		-2.1195	-0.00486	-2.1587	-0.00135	-7.8103	-0.00232
8.2135	0.00892	6.6253	0.01092	82.7499	0.03439		777.668	0.00081277	726.413	0.01177	724.578	0.03646		-2.0802	-0.00489	-2.1438	-0.00136	-7.76746	-0.00235
8.2532	0.00502	6.6649	0.01083	82.9449	0.03462		778.619	0.000812536	727.204	0.01176	725.464	0.03646		-2.041	-0.00492	-2.12709	-0.00138	-7.60197	-0.00248
8.293	0.00702	6.7046	0.0121	83.1399	0.03418		779.57	0.000812302	727.994	0.01176	726.35	0.03646		-2.0407	-0.00492	-2.1247	-0.00138	-7.5976	-0.00248
8.3327	0.01391	6.7442	0.01297	83.335	0.03266		780.521	0.000812071	728.784	0.01176	727.235	0.03646		-2.0017	-0.00494	-2.1056	-0.0014	-7.43648	-0.00261
8.3725	0.01282	6.7839	0.01175	83.5301	0.03657		781.472	0.00081184	729.574	0.01176	728.121	0.03646		-1.9625	-0.00497	-2.0864	-0.00142	-7.3851	-0.00265
8.4123	0.00891	6.8236	0.01217	83.7252	0.0373		782.423	0.000811611	730.364	0.01175	729.007	0.03646		-1.9232	-0.005	-2.0673	-0.00143	-7.27099	-0.00275
8.452	0.00918	6.8632	0.01219	83.9204	0.03733		783.374	0.000811382	731.155	0.01175	729.893	0.03646		-1.8952	-0.00502	-2.0482	-0.00145	-7.1727	-0.00283
8.4918	0.00548	6.9029	0.01266	84.1156	0.03791		784.325	0.000811156	731.945	0.01175	730.779	0.03646		-1.87994	-0.00503	-2.029	-0.00147	-7.1055	-0.00289
8.5316	0.0027	6.9426	0.00876	84.3108	0.03713		785.276	0.00081093	732.735	0.01175	731.664	0.03646		-1.8761	-0.00503	-2.0099	-0.0015	-6.9604	-0.00302
8.5713	0.00427	6.9823	0.00883	84.5061	0.03704		786.227	0.000810706	733.525	0.01174	732.55	0.03646		-1.857	-0.00505	-1.9908	-0.00152	-6.94001	-0.00304
8.6111	0.00486	7.0219	0.00935	84.7014	0.03534		787.178	0.000810482	734.315	0.01174	733.436	0.03646		-1.8379	-0.00506	-1.9717	-0.00154	-6.77452	-0.0032
8.6509	0.00471	7.0616	0.00753	84.8968	0.03674		788.129	0.000810261	735.106	0.01174	734.322	0.03646		-1.8188	-0.00507	-1.96455	-0.00155	-6.7482	-0.00323
8.6907	0.00799	7.1013	0.00947	85.0921	0.03492		789.08	0.00081004	735.896	0.01174	735.208	0.03646		-1.7997	-0.00509	-1.9526	-0.00157	-6.60903	-0.00337
8.7305	0.00625	7.141	0.00942	85.2	0.03428		790.031	0.00080982	736.686	0.01174	736.093	0.03646		-1.7806	-0.0051	-1.9334	-0.00159	-6.5361	-0.00345
8.7703	0.00652	7.1807	0.01175	87.3	0.03287		790.982	0.000809602	737.476	0.01173	736.979	0.03646		-1.7615	-0.00512	-1.9143	-0.00162	-6.44354	-0.00354
8.81	0.00601	7.2204	0.01491	89.3	0.03495		791.933	0.000809385	738.266	0.01173	737.865	0.03646		-1.7424	-0.00513	-1.8952	-0.00164	-6.3241	-0.00368
8.8498	0.00668	7.26	0.01053	91.3	0.03677		792.884	0.000809169	739.057	0.01173	738.751	0.03646		-1.7233	-0.00514	-1.8761	-0.00167	-6.27804	-0.00373
8.8896	0.00822	7.2997	0.01133	93.3	0.03739		793.835	0.000808955	739.847	0.01173	739.637	0.03646		-1.71917	-0.00515	-1.857	-0.0017	-6.11255	-0.00392
8.9294	0.01109	7.3394	0.01299	95.4	0.03529		794.786	0.000808741	740.637	0.01172	740.522	0.03646		-1.7042	-0.00516	-1.8379	-0.00173	-6.1122	-0.00392
8.9692	0.00887	7.3791	0.01131	97.4	0.03508		795.737	0.000808529	741.427	0.01172	741.408	0.03646		-1.6851	-0.00517	-1.8188	-0.00177	-5.94706	-0.00412
9.009	0.00731	7.4188	0.0078	99.4	0.03741		796.688	0.000808318	742.217	0.01172	742.294	0.03646		-1.666	-0.00519	-1.80201	-0.0018	-5.9004	-0.00418
9.0488	0.00888	7.4585	0.0072	101.4	0.0387		797.639	0.000808108	743.008	0.01172	743.18	0.03646		-1.6469	-0.0052	-1.7997	-0.0018	-5.78157	-0.00433
9.0886	0.01027	7.4983	0.01046	103.5	0.03865		798.59	0.000807899	743.798	0.01171	744.066	0.03646		-1.6278	-0.00522	-1.7806	-0.00183	-5.6887	-0.00446
9.1284	0.01027	7.538	0.00924	105.5	0.03727		799.54	0.000807691	744.588	0.01171	744.951	0.03646		-1.6087	-0.00523	-1.7615	-0.00187	-5.61608	-0.00456
9.1683	0.00799	7.5777	0.01112	107.5	0.03739		800.491	0.000807484	745.378	0.01171	745.837	0.03646		-1.5896	-0.00524	-1.7424	-0.00191	-5.4771	-0.00475
9.2081	0.00668	7.6174	0.01206	109.5	0.03838		801.442	0.000807279	746.168	0.01171	746.723	0.03646		-1.5705	-0.00526	-1.7233	-0.00195	-5.45059	-0.00479
9.2479	0.00305	7.6571	0.01381	111.6	0.03887		802.393	0.000807075	746.959	0.01171	747.609	0.03646		-1.5584	-0.00527	-1.7042	-0.00199	-5.2851	-0.00503
9.2877	0.00385	7.6968	0.01065	113.6	0.03453		803.344	0.000806872	747.749	0.0117	748.495	0.03646		-1.5515	-0.00527	-1.6851	-0.00203	-5.2655	-0.00506
9.3275	0.00592	7.7366	0.00967	115.6	0.03232		804.295	0.00080667	748.539	0.0117	749.381	0.03646		-1.5324	-0.00529	-1.666	-0.00208	-5.11961	-0.00529
9.3673	0.00688	7.7763	0.01105	117.6	0.03577		805.246	0.000806469	749.329	0.0117	750.266	0.03646		-1.5133	-0.0053	-1.6469	-0.00213	-5.0541	-0.0054
9.4071	0.00555	7.816	0.01061	119.7	0.0369		806.197	0.000806269	750.119	0.0117	751.152	0.03646		-1.4942	-0.00532	-1.63948	-0.00214	-4.95412	-0.00556
9.447	0.00399	7.8558	0.00813	121.7	0.03589		807.148	0.00080607	750.91	0.01169	752.038	0.03646		-1.4751	-0.00533	-1.6278	-0.00217	-4.8428	-0.00575
9.4868	0.00366	7.8955	0.00676	123.7	0.03553		808.099	0.000805873	751.7	0.01169	752.924	0.03646		-1.456	-0.00534	-1.6087	-0.00222	-4.78863	-0.00584
9.5266	0.00516	7.9352	0.00824	125.8	0.03359		809.05	0.000805676	752.49	0.01169	753.81	0.03646		-1.4369	-0.00536	-1.5896	-0.00228	-4.6316	-0.00612
9.5665	0.00618	7.975	0.00902	127.8	0.0369		810.001	0.000805481	753.28	0.01169	754.695	0.03646		-1.4179	-0.00537	-1.5705	-0.00233	-4.62314	-0.00614
9.6063	0.00674	8.0147	0.01	129.8	0.037		810.952	0.000805286	754.07	0.01168	755.581	0.03646		-1.3988	-0.00539	-1.5515	-0.00239	-4.45765	-0.00645
9.6461	0.0067	8.0545	0.01547	131.8	0.03524		811.903	0.000805093	754.861	0.01168	756.467	0.03646		-1.39763	-0.00539	-1.5324	-0.00245	-4.4205	-0.00652
9.686	0.00522	8.0942	0.01389	133.9	0.03413		812.854	0.000804901	755.651	0.01168	757.353	0.03646		-1.3797	-0.0054	-1.5133	-0.00251	-4.29216	-0.00678
9.7258	0.00353	8.1339	0.01393	135.9	0.03475		813.805	0.000804709	756.441	0.01168	758.239	0.03646		-1.3606	-0.00542	-1.4942	-0.00258	-4.2095	-0.00694
9.7656	0.00111	8.1737	0.01339	137.9	0.03668		814.756	0.000804519	757.231	0.01168	759.124	0.03646		-1.3415	-0.00543	-1.47694	-0.00264	-4.12667	-0.00712
9.8055	0.00497	8.2135	0.0159	139.9	0.03498		815.707	0.00080433	758.021	0.01167	760.01	0.03646		-1.3225	-0.00545	-1.4751	-0.00265	-3.9986	-0.00739
9.8453	0.008	8.2532	0.01477	142	0.03481		816.658	0.000804142	758.812	0.01167	760.896	0.03646		-1.3034	-0.00546	-1.456	-0.00272	-3.96118	-0.00748
9.8852	0.0073	8.293	0.01387	144	0.03406		817.609	0.000803955	759.602	0.01167	761.782	0.03646		-1.2843	-0.00548	-1.4369	-0.00279	-3.79569	-0.00785
9.925	0.00652	8.3327	0.01217	146	0.0363		818.56	0.000803769	760.392	0.01167	762.668	0.03646		-1.2652	-0.00549	-1.4179	-0.00287	-3.7878	-0.00787
9.9649	0.00576	8.3725	0.01281	148	0.03727		819.511	0.000803584	761.182	0.01166	763.553	0.03646		-1.2462	-0.00551	-1.3988	-0.00295	-3.6302	-0.00825
10.0047	0.00316	8.4123	0.01455	150.1	0.0341		820.462	0.0008034	761.972	0.01166	764.439	0.03646		-1.23687	-0.00552	-1.3797	-0.00304	-3.5771	-0.00838
10.0446	0.00446	8.452	0.01432	152.1	0.03459		821.413	0.000803217	762.763	0.01166	765.325	0.03646		-1.2271	-0.00552	-1.3606	-0.00313	-3.46471	-0.00866
10.0844	0.00645	8.4918	0.0126	154.1	0.03802		822.364	0.000803035	763.553	0.01166	766.211	0.03646		-1.208	-0.00554	-1.3415	-0.00322	-3.3665	-0.00892
10.1243	0.00888	8.5316	0.0095	156.1	0.03836		823.315	0.000802854	764.343	0.01165	767.097	0.03646		-1.1889	-0.00555	-1.3225	-0.00331	-3.29922	-0.0091
10.1641	0.0095	8.5713	0.01023	158.2	0.03274		824.266	0.000802674	765.133	0.01165	767.983	0.03646		-1.1698	-0.00557	-1.31441	-0.00336	-3.156	-0.00949
10.204	0.01095	8.6111	0.01334	160.2	0.03287		825.217	0.000802496	765.923	0.01165	768.868	0.03646		-1.1508	-0.00558	-1.3034	-0.00341	-3.13373	-0.00956
10.2438	0.00896	8.6509	0.01401	162.2	0.03644		826.168	0.000802318	766.714	0.01165	769.754	0.03646		-1.1317	-0.0056	-1.2843	-0.00352	-2.96824	-0.01004
10.2837	0.00721	8.6907	0.01525	164.2	0.03769		827.119	0.000802141	767.504	0.01165	770.64	0.03646		-1.1126	-0.00561	-1.2652	-0.00363	-2.9618	-0.01006
10.3236	0.01004	8.7305	0.01087	166.3	0.0377		828.07	0.000801965	768.294	0.01164	771.526	0.03646		-1.0935	-0.00563	-1.2462	-0.00374	-2.9456	-0.0101
10.3634	0.00623	8.7703	0.0051	168.3	0.0374		829.021	0.00080179	769.084	0.01164	772.412	0.03646		-1.0761	-0.00564	-1.2271	-0.00386	-2.9223	-0.01017
10.4033	0.00631	8.81	0.00932	170.3	0.03761		829.972	0.000801615	769.874	0.01164	773.297	0.03646		-1.0745	-0.00565	-1.208	-0.00398	-2.8827	-0.01029
10.4432	0.00668	8.8498	0.01184	172.3	0.03802		830.923	0.000801442	770.665	0.01164	774.183	0.03646		-1.0554	-0.00566	-1.1889	-0.00411	-2.8432	-0.01041
10.483	0.00544	8.8896	0.01494	174.4	0.03574		831.874	0.00080127	771.455	0.01163	775.069	0.03646		-1.0363	-0.00568	-1.1698	-0.00425	-2.8037	-0.01054
10.5229	0.00123	8.9294	0.01464	176.4	0.03441		832.825	0.000801099	772.245	0.01163	775.955	0.03646		-1.0172	-0.00569	-1.15187	-0.00438	-2.80275	-0.01054
10.5628	0.00211	8.9692	0.01195	178.4	0.03548		833.776	0.000800929	773.035	0.01163	776.841	0.03646		-0.9981	-0.00571	-1.1508	-0.00439	-2.7643	-0.01066
10.6026	0.00375	9.009	0.0128	180.4	0.03706		834.727	0.000800759	773.825	0.01163	777.726	0.03646		-0.9791	-0.00572	-1.1317	-0.00454	-2.7248	-0.01078
10.6425	0.00879	9.0488	0.01362	182.5	0.03796		835.678	0.000800591	774.616	0.01163	778.612	0.03646		-0.96	-0.00574	-1.1126	-0.00469	-2.6853	-0.01091
10.6824	0.00669	9.0886	0.00721	184.5	0.03599		836.629	0.000800423	775.406	0.01162	779.498	0.03646		-0.9409	-0.00576	-1.0935	-0.00485	-2.6458	-0.01104
10.7223	0.00303	9.1284	0.00772	186.5	0.03616		837.58	0.000800257	776.196	0.01162	780.384	0.03646		-0.9218	-0.00577	-1.0745	-0.00502	-2.63726	-0.01107
10.7622	-0.00122	9.1683	0.01284	188.5	0.03508		838.531	0.000800091	776.986	0.01162	781.27	0.03646		-0.91533	-0.00578	-1.0554	-0.00519	-2.6063	-0.01117
10.802	0.00298	9.2081	0.01072	190.6	0.03535		839.482	0.000799927	777.776	0.01162	782.155	0.03646		-0.9027	-0.00579	-1.0363	-0.00538	-2.5669	-0.0113
10.8419	0.00518	9.2479	0.01055	192.6	0.0353		840.433	0.000799763	778.567	0.01161	783.041	0.03646		-0.8836	-0.0058	-1.0172	-0.00557	-2.5274	-0.01143
10.8818	0.00302	9.2877	0.01269	194.6	0.03734		841.384	0.0007996	779.357	0.01161	783.927	0.03646		-0.8646	-0.00582	-0.9981	-0.00577	-2.4879	-0.01156
10.9217	0.00312	9.3275	0.01192	196.6	0.03697		842.335	0.000799438	780.147	0.01161	784.813	0.03646		-0.8455	-0.00583	-0.98934	-0.00586	-2.47177	-0.01162
10.9616	0.00598	9.3673	0.00876	198.7	0.03759		843.286	0.000799277	780.937	0.01161	785.699	0.03646		-0.8264	-0.00585	-0.9791	-0.00597	-2.4485	-0.0117
11.0015	0.00997	9.4071	0.01188	200.7	0.03716		844.237	0.000799116	781.727	0.0116	786.584	0.03646		-0.8073	-0.00587	-0.96	-0.00619	-2.409	-0.01184
11.0413	0.00786	9.447	0.0167	202.7	0.03731		845.188	0.000798957	782.518	0.0116	787.47	0.03646		-0.7882	-0.00588	-0.9409	-0.00642	-2.3696	-0.01198
11.0812	0.00338	9.4868	0.01621	204.7	0.03643		846.139	0.000798799	783.308	0.0116	788.356	0.03646		-0.7691	-0.0059	-0.9243	-0.00662	-2.3301	-0.01212
11.1211	-0.000337	9.5266	0.01264	206.8	0.03345		847.09	0.000798641	784.098	0.0116	789.242	0.03646		-0.75457	-0.00591	-0.9218	-0.00665	-2.30628	-0.0122
11.161	-0.000853	9.5665	0.01543	208.8	0.03062		848.041	0.000798484	784.888	0.0116	790.128	0.03646		-0.75	-0.00592	-0.9145	-0.00675	-2.2907	-0.01226
11.2009	-0.000258	9.6063	0.01879	210.8	0.03401		848.992	0.000798328	785.678	0.01159	791.014	0.03646		-0.731	-0.00593	-0.9048	-0.00687	-2.2513	-0.0124
11.2408	0.000458	9.6461	0.01656	212.8	0.03679		849.943	0.000798173	786.469	0.01159	791.899	0.03646		-0.7119	-0.00595	-0.895	-0.007	-2.2118	-0.01254
11.2807	0.00345	9.686	0.0138	214.9	0.03642		850.894	0.000798019	787.259	0.01159	792.785	0.03646		-0.6928	-0.00596	-0.8853	-0.00713	-2.1724	-0.01269
11.3206	0.00588	9.7258	0.01358	216.9	0.03643		851.845	0.000797866	788.049	0.01159	793.671	0.03646		-0.6422	-0.00601	-0.8755	-0.00727	-2.14079	-0.01281
11.3605	0.00404	9.7656	0.00983	218.9	0.03536		852.796	0.000797713	788.839	0.01158	794.557	0.03646		-0.6325	-0.00602	-0.8658	-0.00741	-2.133	-0.01284
11.4004	0.00462	9.8055	0.00772	220.9	0.03244		853.747	0.000797562	789.629	0.01158	795.443	0.03646		-0.6229	-0.00602	-0.856	-0.00755	-2.0936	-0.01299
11.4403	0.0052	9.8453	0.01048	223	0.03178		854.698	0.000797411	790.42	0.01158	796.328	0.03646		-0.6132	-0.00603	-0.8463	-0.00769	-2.0542	-0.01314
11.4802	0.00383	9.8852	0.00959	225	0.03484		855.649	0.000797261	791.21	0.01158	797.214	0.03646		-0.6035	-0.00604	-0.8365	-0.00784	-2.0147	-0.01329
11.5201	0.00429	9.925	0.00874	227	0.03668		856.6	0.000797112	792	0.01158	798.1	0.03646		-0.5938	-0.00605	-0.8268	-0.00799	-1.9753	-0.01345
11.56	0.00287	9.1735	0.01279	229	0.03792
11.5999	0.0063	9.3761	0.0141	231.1	0.03522
11.6398	0.00733	9.5786	0.01413	233.1	0.03319
11.6797	0.00477	9.781	0.01414	235.1	0.03339
11.7196	0.00277	9.9834	0.01441	237.2	0.035
11.7595	0.00526	10.1857	0.01274	239.2	0.0388
11.7994	0.00659	10.3879	0.01185	241.2	0.03872
11.8393	0.00423	10.5901	0.01208	243.2	0.03576
11.8792	0.00359	10.7922	0.01344	245.3	0.03511
11.9192	0.00576	10.9942	0.01435	247.3	0.03562
11.9591	0.00537	11.1961	0.01485	249.3	0.0389
11.999	0.00535	11.398	0.01412	251.3	0.03908
12.0389	0.00724	11.5998	0.0146	253.4	0.0388
12.0788	0.00737	11.8015	0.01288	255.4	0.03763
12.1187	0.01029	12.0032	0.01278	257.4	0.03796
12.1586	0.00973	12.2048	0.0121	259.4	0.03642
12.1985	0.00849	12.4063	0.01266	261.5	0.03779
12.2384	0.0057	12.6077	0.01418	263.5	0.03885
12.2784	0.00389	12.8091	0.01543	265.5	0.03843
12.3183	0.00113	13.0104	0.01578	267.6	0.03897
12.3582	0.00378	13.2117	0.0157	269.6	0.03957
12.3981	0.00741	13.4128	0.01557	271.6	0.03882
12.438	0.0056	13.6139	0.01562	273.6	0.03867
12.4779	0.00293	13.815	0.01487	275.7	0.03884
12.5178	0.00204	14.016	0.01453	277.7	0.03832
12.5578	0.00677	14.2169	0.01468	279.7	0.0375
12.5977	0.00721	14.4177	0.0135	281.7	0.0369
12.6376	0.00635	14.6185	0.01267	283.8	0.03763
12.6775	0.00102	14.8192	0.01334	285.8	0.03716
12.7174	0.00108	15.0198	0.01495	287.8	0.03789
12.7573	0.00326	15.2204	0.01307	289.9	0.04066
12.7973	0.00759	15.4209	0.01358	291.9	0.04259
12.8372	0.00708	15.6213	0.01372	293.9	0.041
12.8771	0.00404	15.8217	0.01244	295.9	0.03977
12.917	0.00653	16.022	0.01248	298	0.04082
12.9569	0.00851	16.2222	0.01266	300	0.039
12.9968	0.00252	16.4224	0.01363	302	0.03898
13.0368	0.00458	16.6225	0.01288	304.1	0.04146
13.0767	0.00182	16.8226	0.01341	306.1	0.03663
13.1166	-0.00155	17.0226	0.01495	308.1	0.03515
13.1565	0.00277	17.2225	0.01506	310.1	0.0369
13.1964	0.00502	17.4223	0.01389	312.2	0.03867
13.2363	0.00563	17.6221	0.01211	314.2	0.03788
13.2762	0.00379	17.8219	0.01215	316.2	0.03645
13.3161	0.00692	18.0215	0.01092	318.3	0.03653
13.3561	0.00792	18.2212	0.01337	320.3	0.03707
13.396	0.01238	18.4207	0.01506	322.3	0.03881
13.4359	0.00705	18.6202	0.013	324.3	0.03961
13.4758	0.0055	18.8196	0.01255	326.4	0.03931
13.5157	0.00426	19.019	0.01363	328.4	0.03747
13.5556	0.00237	19.2183	0.01378	330.4	0.03702
13.5955	0.00264	19.4176	0.01347	332.5	0.03907
13.6354	0.000568	19.6168	0.01223	334.5	0.04088
13.6753	0.00355	19.8159	0.01237	336.5	0.03898
13.7152	0.00253	20.015	0.01168	338.5	0.03827
13.7551	0.00494	20.214	0.01287	340.6	0.03858
13.7951	0.00582	20.4129	0.01168	342.6	0.03863
13.835	0.00401	20.6118	0.01582	344.6	0.04064
13.8749	0.00316	20.8106	0.0144	346.7	0.0414
13.9148	0.00273	21.0094	0.01394	348.7	0.03919
13.9547	0.00531	21.2081	0.01356	350.7	0.04124
13.9946	0.00256	21.4068	0.01266	352.8	0.04054
14.0345	0.00451	21.6054	0.0125	354.8	0.04043
14.0744	0.00661	21.804	0.01305	356.8	0.0397
14.036	0.00502	22.0024	0.01248	358.8	0.04167
14.2369	0.00493	22.2009	0.01281	360.9	0.04178
14.4377	0.0024	22.3993	0.01295	362.9	0.04098
14.6385	0.00139	22.5976	0.01452	364.9	0.04145
14.8392	0.000826	22.7958	0.01505	367	0.03849
15.0398	0.00124	22.9941	0.01459	369	0.03556
15.2404	0.00263	23.1922	0.01346	371	0.03597
15.4409	0.00556	23.3903	0.01173	373.1	0.03627
15.6413	0.00703	23.5884	0.00996	375.1	0.03652
15.8417	0.00609	23.7864	0.01023	377.1	0.03524
16.042	0.00377	23.9843	0.01168	379.2	0.03665
16.2422	0.00364	24.1822	0.01229	381.2	0.03683
16.4424	0.00449	24.38	0.01293	383.2	0.03409
16.6425	0.0064	24.5778	0.01358	385.2	0.03701
16.8426	0.00667	24.7756	0.01274	387.3	0.03778
17.0426	0.00722	24.9732	0.01267	389.3	0.03716
17.2425	0.00485	25.1709	0.01222	391.3	0.0379
17.4423	0.00366	25.3685	0.0134	393.4	0.03686
17.6421	0.000437	25.566	0.0141	395.4	0.03627
17.8419	-0.000947	25.7635	0.01513	397.4	0.03435
18.0415	0.000184	25.9609	0.01314	399.5	0.03436
18.2412	0.00212	26.1583	0.01318	401.5	0.03682
18.4407	0.00326	26.3556	0.01354	403.5	0.03561
18.6402	0.00146	26.5529	0.01247	405.6	0.03563
18.8396	0.00162	26.7501	0.01348	407.6	0.03593
19.039	0.00393	26.9473	0.01519	409.6	0.03642
19.2383	0.0046	27.1444	0.01597	411.7	0.0377
19.4376	0.00472	27.3415	0.01613	413.7	0.03802
19.6368	0.00474	27.5385	0.01685	415.7	0.03946
19.8359	0.00431	27.7355	0.01556	417.8	0.03824
20.035	0.00441	27.9324	0.01413	419.8	0.03567
20.234	0.0055	28.1293	0.01395	421.8	0.03747
20.4329	0.00575	28.3261	0.01476	423.9	0.03859
20.6318	0.00691	28.5229	0.01555	425.9	0.03846
20.8306	0.00662	28.7197	0.01432	427.9	0.03578
21.0294	0.00517	28.9164	0.01326	430	0.03131
21.2281	0.0043	29.113	0.01373	432	0.03185
21.4268	0.00263	29.3096	0.0148	434	0.03582
21.6254	0.000247	29.5062	0.01436	436.1	0.03748
21.824	-0.000926	29.7027	0.01349	438.1	0.03822
22.0224	0.00196	29.8992	0.01289	440.1	0.03857
22.2209	0.00494	30.0956	0.01313	442.2	0.03803
22.4193	0.00677	30.292	0.013	444.2	0.0355
22.6176	0.00597	30.4884	0.01282	446.2	0.03618
22.8158	0.00612	30.6847	0.01375	448.3	0.0358
23.0141	0.00462	30.8809	0.01324	450.3	0.03592
23.2122	0.00445	31.0771	0.01312	452.3	0.03614
23.4103	0.00578	31.2733	0.01262	454.4	0.03712
23.6084	0.00242	31.4694	0.01144	456.4	0.03667
23.8064	0.00185	31.6655	0.01262	458.4	0.03866
24.0043	0.00421	31.8616	0.01373	460.5	0.03849
24.2022	0.00595	32.0576	0.01425	462.5	0.03895
24.4	0.00702	32.2535	0.01431	464.5	0.03851
24.5978	0.00681	32.4495	0.01514	466.6	0.03852
24.7956	0.00398	32.6453	0.016	468.6	0.03977
24.9932	0.00295	32.8412	0.01564	470.6	0.03537
25.1909	0.00513	33.037	0.01486	472.7	0.03613
25.3885	0.00654	33.2327	0.01354	474.7	0.03568
25.586	0.00592	33.4285	0.01268	476.7	0.03388
25.7835	0.00424	33.6242	0.01328	478.8	0.03251
25.9809	0.00569	33.8198	0.01363	480.8	0.03147
26.1783	0.00707	34.0154	0.01263	482.8	0.03406
26.3756	0.00684	34.211	0.01331	484.9	0.03748
26.5729	0.00662	34.4065	0.01324	486.9	0.039
26.7701	0.00736	34.602	0.01301	488.9	0.03802
26.9673	0.00633	34.7975	0.01263	491	0.03536
27.1644	0.00561	34.9929	0.01221	493	0.03376
27.3615	0.00371	35.1883	0.01214	495.1	0.0326
27.5585	0.00387	35.3836	0.01113	497.1	0.03375
27.7555	0.00481	35.5789	0.01335	499.1	0.03415
27.9524	0.00642	35.7742	0.01395	501.2	0.03331
28.1493	0.00665	35.9694	0.01422	503.2	0.03501
28.3461	0.00495	36.1646	0.01254	505.2	0.0338
28.5429	0.00297	36.3598	0.01239	507.3	0.03592
28.7397	0.00286	36.555	0.01445	509.3	0.03747
28.9364	0.00465	36.7501	0.01401	511.3	0.03491
29.133	0.00559	36.9451	0.01388	513.4	0.03729
29.3296	0.00545	37.1402	0.01458	515.4	0.03784
29.5262	0.00481	37.3352	0.01674	517.4	0.03569
29.7227	0.0023	37.5301	0.01521	519.5	0.03618
29.9192	0.00206	37.7251	0.01423	521.5	0.03632
30.1156	0.00289	37.92	0.01518	523.5	0.03634
30.312	0.00344	38.1149	0.01598	525.6	0.03348
30.5084	0.00435	38.3097	0.01623	527.6	0.03654
30.7047	0.00428	38.5045	0.01612	529.7	0.03682
30.9009	0.00291	38.6993	0.01617	531.7	0.03511
31.0971	0.00211	38.8941	0.01542	533.7	0.03652
31.2933	0.00198	39.0888	0.01422	535.8	0.03702
31.4894	0.00377	39.2835	0.0143	537.8	0.03695
31.6855	0.00335	39.4781	0.01537	539.8	0.03468
31.8816	0.00382	39.6728	0.01616	541.9	0.03526
32.0776	0.00544	39.8674	0.01589	543.9	0.03426
32.2735	0.0029	40.062	0.01189	545.9	0.03354
32.4695	0.0031	40.2565	0.01244	548	0.03402
32.6653	0.00478	40.451	0.01492	550	0.03541
32.8612	0.00561	40.6455	0.01496	552.1	0.03642
33.057	0.00655	40.84	0.01262	554.1	0.03618
33.2527	0.00467	41.0344	0.01275	556.1	0.0367
33.4485	0.00391	41.2288	0.01514	558.2	0.0365
33.6442	0.00434	41.4232	0.01581	560.2	0.03624
33.8398	0.00317	41.6175	0.01575	562.2	0.03823
34.0354	0.00157	41.8119	0.01511	564.3	0.0387
34.231	0.00265	42.0062	0.0168	566.3	0.03908
34.4265	0.00464	42.2004	0.01534	568.3	0.0385
34.622	0.0064	42.3947	0.01447	570.4	0.03808
34.8175	0.00599	42.5889	0.01377	572.4	0.0366
35.0129	0.00552	42.7831	0.01358	574.5	0.03419
35.2083	0.00487	42.9773	0.01243	576.5	0.0349
35.4036	0.0049	43.1714	0.01176	578.5	0.03503
35.5989	0.00507	43.3656	0.01277	580.6	0.03625
35.7942	0.00458	43.5597	0.01339	582.6	0.03754
35.9894	0.006	43.7538	0.01196	584.6	0.03369
36.1846	0.0061	43.9478	0.01206	586.7	0.03557
36.3798	0.00607	44.1419	0.01175	588.7	0.03593
36.575	0.00553	44.3359	0.01412	590.7	0.03718
36.7701	0.00585	44.5299	0.01448	592.8	0.03767
36.9651	0.00741	44.7239	0.01373	594.8	0.03569
37.1602	0.00731	44.9178	0.01493	596.9	0.03543
37.3552	0.00562	45.1117	0.01693	598.9	0.03567
37.5501	0.00399	45.3056	0.01681	600.9	0.03488
37.7451	0.00431	45.4995	0.01638	603	0.03366
37.94	0.00483	45.6934	0.01608	605	0.03159
38.1349	0.00441	45.8873	0.01641	607	0.0353
38.3297	0.00336	46.0811	0.01456	609.1	0.03592
38.5245	0.00176	46.2749	0.01313	611.1	0.03374
38.7193	0.00385	46.4687	0.01345	613.1	0.0333
38.9141	0.00528	46.6625	0.01376	615.2	0.0331
39.1088	0.00582	46.8563	0.0136	617.2	0.0345
39.3035	0.00595	47.05	0.01324	619.2	0.03649
39.4981	0.00497	47.2437	0.01435	621.3	0.03564
39.6928	0.00513	47.4375	0.01317	623.3	0.03676
39.8874	0.00425	47.6311	0.01416	625.4	0.03413
40.082	0.00515	47.8248	0.01404	627.4	0.03619
40.2765	0.00437	48.0185	0.01433	629.4	0.03755
40.471	0.00495	48.2121	0.01341	631.5	0.03897
40.6655	0.00484	48.4058	0.01497	633.5	0.04082
40.86	0.00298	48.5994	0.01502	635.5	0.0397
41.0544	0.00366	48.793	0.0163	637.6	0.04215
41.2488	0.00506	48.9866	0.01572	639.6	0.0399
41.4432	0.00392	49.1802	0.01573	641.6	0.03755
41.6375	0.00415	49.3737	0.01559	643.7	0.03747
41.8319	0.0034	49.5673	0.01524	645.7	0.03762
42.0262	0.004	49.7608	0.01515	647.7	0.03822
42.2204	0.0046	49.9543	0.01407	649.8	0.03753
42.4147	0.00413	50.1478	0.01361	651.8	0.03816
42.6089	0.004	50.3414	0.01575	653.9	0.03934
42.8031	0.006	50.5348	0.01561	655.9	0.03857
42.9973	0.00712	50.7283	0.01384	657.9	0.03538
43.1914	0.00684	50.9218	0.01528	660	0.03513
43.3856	0.00651	51.1152	0.01394	662	0.03885
43.5797	0.00431	51.3087	0.01251	664	0.04022
43.7738	0.00515	51.5021	0.01268	666.1	0.03892
43.9678	0.0052	51.6955	0.01326	668.1	0.0362
44.1619	0.00514	51.889	0.01375	670.1	0.035
44.3559	0.0052	52.0824	0.01357	672.2	0.03713
44.5499	0.00589	52.2758	0.01441	674.2	0.03616
44.7439	0.00596	52.4692	0.0137	676.2	0.03476
44.9378	0.00459	52.6625	0.01304	678.3	0.03632
45.1317	0.00511	52.8559	0.01335	680.3	0.03738
45.3256	0.00473	53.0493	0.01392	682.3	0.03431
45.5195	0.00535	53.2426	0.01513	684.4	0.03823
45.7134	0.00572	53.436	0.01399	686.4	0.03775
45.9073	0.00469	53.6294	0.01281	688.4	0.03881
46.1011	0.00507	53.8227	0.01251	690.5	0.03723
46.2949	0.00535	54.016	0.01344	692.5	0.03577
46.4887	0.00485	54.2093	0.01387	694.5	0.03959
46.6825	0.00305	54.4027	0.01457	696.6	0.03689
46.8763	0.00395	54.596	0.01393	698.6	0.03279
47.07	0.00441	54.7893	0.01447	700.6	0.03287
47.2637	0.00523	54.9826	0.01638	702.7	0.03466
47.4575	0.00377	55.1759	0.01551	704.7	0.03522
47.6511	0.004	55.3692	0.01593	706.7	0.03396
47.8448	0.00474	55.5625	0.01544	708.8	0.03807
48.0385	0.00472	55.7558	0.0148	710.8	0.0399
48.2321	0.00316	55.9491	0.01362	712.8	0.03822
48.4258	0.00303	56.1424	0.01297	714.9	0.03836
48.6194	0.00395	56.3357	0.01277	716.9	0.03646
48.813	0.00585	56.529	0.01321	718.9	0.03395
49.0066	0.00489	56.7223	0.01444	721	0.03342
49.2002	0.0034	56.9156	0.01591	723	0.03442
49.3937	0.002	57.1089	0.01616	725	0.03561
49.5873	0.0049	57.3022	0.01415	727.1	0.03581
49.7808	0.00634	57.4955	0.01382	729.1	0.03556
49.9743	0.00575	57.6888	0.01428	731.1	0.03514
50.1678	0.00409	57.8821	0.01485	733.2	0.03481
50.3614	0.00216	58.0754	0.01475	735.2	0.03496
50.5548	0.00371	58.2687	0.01357	737.2	0.03705
50.7483	0.00413	58.462	0.01524	739.2	0.03916
50.9418	0.00554	58.6553	0.01427	741.3	0.03705
51.1352	0.00496	58.8486	0.01463	743.3	0.03483
51.3287	0.00382	59.0419	0.01302	745.3	0.03615
51.5221	0.00372	59.2352	0.01469	747.4	0.03576
51.7155	0.00335	59.4285	0.01422	749.4	0.03486
51.909	0.0029	59.6219	0.01412	751.4	0.03676
52.1024	0.00338	59.8152	0.01182	753.5	0.04021
52.2958	0.00453	60.0085	0.01204	755.5	0.03829
52.4892	0.00304	60.2018	0.01338	757.5	0.03541
52.6825	0.00317	60.3952	0.0137	759.5	0.03739
52.8759	0.00722	60.5885	0.01373	761.6	0.03628
53.0693	0.00578	60.7819	0.01494	763.6	0.03906
53.2626	0.00238	60.9752	0.015	765.6	0.04057
53.456	0.00313	61.1686	0.01516	767.7	0.03724
53.6494	0.00404	61.3619	0.01333	769.7	0.03555
53.8427	0.00285	61.5553	0.01302	771.7	0.03332
54.036	9.5e-05	61.7487	0.01313	773.7	0.03558
54.2293	0.00162	61.9421	0.0148	775.8	0.03576
54.4227	0.00191	62.1355	0.01533	777.8	0.03558
54.616	0.00293	62.3289	0.0147	779.8	0.0344
54.8093	0.00324	62.5223	0.01281	781.8	0.0352
55.0026	0.00115	62.7157	0.01281	783.9	0.03422
55.1959	0.00125	62.9092	0.01348	785.9	0.03484
55.3892	0.00342	63.1026	0.01395	787.9	0.03537
55.5825	0.00443	63.2961	0.01282	790	0.03596
55.7758	0.00371	63.4896	0.01421	792	0.03788
55.9691	0.00217	63.683	0.0152	794	0.03785
56.1624	0.00143	63.8765	0.01521	796	0.04113
56.3557	0.00266	64.07	0.01607	798.1	0.03928
56.549	0.00393	64.2635	0.01633	800.1	0.03845
56.7423	0.00193	64.4571	0.01609	802.1	0.03711
56.9356	0.00288	64.6506	0.01594	804.1	0.03667
57.1289	0.00404	64.8442	0.01465	806.1	0.03743
57.3222	0.00354	65.0377	0.01217	808.2	0.03527
57.5155	0.00484	65.2313	0.01396	810.2	0.03292
57.7088	0.00467	65.4249	0.01435	812.2	0.03652
57.9021	0.00478	65.6185	0.01427	814.2	0.03743
58.0954	0.00354	65.8122	0.01546	816.3	0.03502
58.2887	0.0034	66.0058	0.01439	818.3	0.03591
58.482	0.00327	66.1995	0.01384	820.3	0.03441
58.6753	0.00254	66.3931	0.01425	822.3	0.03364
58.8686	0.00442	66.5868	0.01537	824.4	0.03356
59.0619	0.00509	66.7805	0.01438	826.4	0.03716
59.2552	0.00424	66.9743	0.01461	828.4	0.03584
59.4485	0.00515	67.168	0.01343	830.4	0.03435
59.6419	0.00417	67.3618	0.01355	832.4	0.03535
59.8352	0.00375	67.5555	0.01374	834.5	0.03889
60.0285	0.00288	67.7493	0.01275	836.5	0.038
60.2218	0.00364	67.9431	0.0119	838.5	0.03568
60.4152	0.00335	68.137	0.01157	840.5	0.03673
60.6085	0.00437	68.3308	0.01341	842.5	0.03825
60.8019	0.00387	68.5247	0.01441	844.5	0.03906
60.9952	0.00353	68.7186	0.01431	846.6	0.03811
61.1886	0.00527	68.9125	0.01262	848.6	0.03815
61.3819	0.0043	69.1064	0.01151	850.6	0.03873
61.5753	0.00253	69.3004	0.0138	852.6	0.03815
61.7687	0.00259	69.4944	0.0155	854.6	0.03861
61.9621	0.00387	69.6884	0.01608	856.6	0.03774
62.1555	0.00537	69.8824	0.01429	858.7	0.03615
62.3489	0.006	70.0764	0.01437	860.7	0.03598
62.5423	0.00598	70.2705	0.0156	862.7	0.03521
62.7357	0.00554	70.4646	0.01524
62.9292	0.00471	70.6587	0.01472
63.1226	0.00337	70.8528	0.01361
63.3161	0.00197	71.047	0.01309
63.5096	0.00301	71.2412	0.01217
63.703	0.00475	71.4354	0.01384
63.8965	0.00474	71.6297	0.01292
64.09	0.00573	71.8239	0.01273
64.2835	0.00606	72.0182	0.01215
64.4771	0.00522	72.2125	0.01179
64.6706	0.00167	72.4069	0.01499
64.8642	0.000768	72.6012	0.01574
65.0577	0.0011	72.7956	0.01404
65.2513	-4.2e-05	72.99	0.01475
65.4449	0.00112	73.1845	0.01431
65.6385	0.00444	73.379	0.01382
65.8322	0.0043	73.5735	0.01374
66.0258	0.00136	73.768	0.01436
66.2195	0.00236	73.9626	0.01562
66.4131	0.0017	74.1572	0.01642
66.6068	0.00128	74.3518	0.01337
66.8005	0.000911	74.5465	0.01389
66.9943	0.0018	74.7412	0.015
67.188	0.00216	74.9359	0.01426
67.3818	0.00276	75.1307	0.01294
67.5755	0.00494	75.3255	0.0147
67.7693	0.00521	75.5203	0.01476
67.9631	0.00385	75.7151	0.01435
68.157	0.00186	75.91	0.01302
68.3508	0.00201	76.1049	0.01354
68.5447	0.00415	76.2999	0.01392
68.7386	0.00428	76.4949	0.01446
68.9325	0.00334	76.6899	0.01367
69.1264	0.00211	76.885	0.01416
69.3204	0.00286	77.0801	0.01492
69.5144	0.0035	77.2752	0.0145
69.7084	0.00397	77.4704	0.01477
69.9024	0.00327	77.6656	0.01502
70.0964	0.00312	77.8608	0.01344
70.2905	0.00454	78.0561	0.0127
70.4846	0.00503	78.2514	0.01234
70.6787	0.00354	78.4468	0.01152
70.8728	0.00213	78.6421	0.01276
71.067	0.00522	77.1	0.0132
71.2612	0.00506	79.2	0.01303
71.4554	0.00342	81.2	0.01307
71.6497	0.00305	83.2	0.01254
71.8439	0.0027	85.2	0.01212
72.0382	0.00213	87.3	0.01277
72.2325	0.00216	89.3	0.01368
72.4269	0.00354	91.3	0.01388
72.6212	0.00437	93.3	0.01412
72.8156	0.00461	95.4	0.01445
73.01	0.00308	97.4	0.0139
73.2045	0.0021	99.4	0.01419
73.399	0.00221	101.4	0.01363
73.5935	0.00228	103.5	0.01311
73.788	0.00176	105.5	0.01246
73.9826	0.00137	107.5	0.01223
74.1772	0.00274	109.5	0.01284
74.3718	0.00335	111.6	0.01275
74.5665	0.00265	113.6	0.01256
74.7612	0.00245	115.6	0.01304
74.9559	0.00255	117.6	0.01344
75.1507	0.00343	119.7	0.01386
75.3455	0.00378	121.7	0.01408
75.5403	0.00204	123.7	0.01386
75.7351	0.00321	125.8	0.01359
75.93	0.00366	127.8	0.01326
76.1249	0.00235	129.8	0.01271
76.3199	0.00271	131.8	0.01292
76.5149	0.00326	133.9	0.01339
76.7099	0.00448	135.9	0.01315
73	0.00308	137.9	0.01265
75.1	0.00236	139.9	0.01328
77.1	0.00107	142	0.01305
79.1	0.00148	144	0.01274
81.2	0.00211	146	0.01327
83.2	0.00122	148	0.01196
85.2	0.00121	150.1	0.01184
87.2	0.00152	152.1	0.01304
89.3	0.00274	154.1	0.01276
91.3	0.00272	156.1	0.01295
93.3	0.0019	158.2	0.01381
95.3	0.00216	160.2	0.01346
97.4	0.00211	162.2	0.01283
99.4	0.00195	164.2	0.01265
101.4	0.00122	166.3	0.01253
103.4	0.00176	168.3	0.01306
105.5	0.00252	170.3	0.0128
107.5	0.00274	172.3	0.01331
109.5	0.00211	174.4	0.01311
111.5	0.00228	176.4	0.0134
113.6	0.00294	178.4	0.01359
115.6	0.00349	180.4	0.01418
117.6	0.00241	182.5	0.01382
119.6	0.00177	184.5	0.01307
121.7	0.00174	186.5	0.0132
123.7	0.00223	188.5	0.0132
125.7	0.00238	190.6	0.01272
127.8	0.00232	192.6	0.01223
129.8	0.0027	194.6	0.01267
131.8	0.0023	196.6	0.01363
133.8	0.00316	198.7	0.01385
135.9	0.00264	200.7	0.01302
137.9	0.00199	202.7	0.01292
139.9	0.00147	204.7	0.01304
141.9	0.00104	206.8	0.01251
144	0.00241	208.8	0.0128
146	0.00251	210.8	0.01337
148	0.00142	212.8	0.01368
150	0.00101	214.9	0.0138
152.1	0.00137	216.9	0.01353
154.1	0.00214	218.9	0.01361
156.1	0.00126	220.9	0.01377
158.1	0.00154	223	0.01475
160.2	0.00245	225	0.01397
162.2	0.00206	227	0.01421
164.2	0.00193	229	0.0146
166.2	0.000874	231.1	0.01427
168.3	0.00144	233.1	0.0139
170.3	0.000695	235.1	0.01291
172.3	0.00125	237.2	0.01271
174.3	0.00167	239.2	0.0125
176.4	0.00207	241.2	0.01344
178.4	0.00325	243.2	0.01295
180.4	0.00322	245.3	0.01323
182.4	0.00268	247.3	0.01403
184.5	0.00195	249.3	0.01377
186.5	0.00151	251.3	0.01333
188.5	0.00167	253.4	0.01333
190.5	0.00127	255.4	0.0127
192.6	0.00147	257.4	0.01221
194.6	0.00183	259.4	0.01326
196.6	0.00201	261.5	0.01345
198.6	0.00174	263.5	0.01355
200.7	0.0023	265.5	0.01257
202.7	0.00201	267.6	0.01281
204.7	0.00262	269.6	0.013
206.7	0.0018	271.6	0.01387
208.8	0.0019	273.6	0.01335
210.8	0.000632	275.7	0.01271
212.8	0.000826	277.7	0.01326
214.8	0.00126	279.7	0.01396
216.9	0.00143	281.7	0.01332
218.9	0.00163	283.8	0.01273
220.9	0.00196	285.8	0.01284
222.9	0.00242	287.8	0.01309
225	0.00196	289.9	0.01341
227	0.00142	291.9	0.01305
229	0.00139	293.9	0.01325
231	0.00103	295.9	0.01294
233.1	0.000784	298	0.01352
235.1	0.0019	300	0.01334
237.1	0.00166	302	0.01333
239.2	0.00217	304.1	0.01337
241.2	0.00239	306.1	0.01327
243.2	0.00246	308.1	0.01406
245.2	0.00264	310.1	0.01414
247.3	0.00237	312.2	0.014
249.3	0.00188	314.2	0.01315
251.3	0.00178	316.2	0.0137
253.3	0.00111	318.3	0.01274
255.4	0.00169	320.3	0.0131
257.4	0.00242	322.3	0.01224
259.4	0.00284	324.3	0.01242
261.4	0.00359	326.4	0.01301
263.5	0.0022	328.4	0.01263
265.5	0.00227	330.4	0.01262
267.5	0.0021	332.5	0.01336
269.6	0.00222	334.5	0.01415
271.6	0.00147	336.5	0.01425
273.6	0.00158	338.5	0.01373
275.6	0.00231	340.6	0.01341
277.7	0.00186	342.6	0.01331
279.7	0.00223	344.6	0.01276
281.7	0.00197	346.7	0.0124
283.7	0.00164	348.7	0.01253
285.8	0.00193	350.7	0.01314
287.8	0.0014	352.8	0.01388
289.8	0.00116	354.8	0.0139
291.9	0.0012	356.8	0.0139
293.9	0.00178	358.8	0.01415
295.9	0.000795	360.9	0.01417
297.9	0.000374	362.9	0.0135
300	0.0017	364.9	0.01294
302	0.00234	367	0.01299
304	0.000968	369	0.01283
306.1	0.00148	371	0.01261
308.1	0.000995	373.1	0.01221
310.1	0.00141	375.1	0.0123
312.1	0.000589	377.1	0.01332
314.2	0.00114	379.2	0.01397
316.2	0.00144	381.2	0.01334
318.2	0.00181	383.2	0.01322
320.3	0.00147	385.2	0.01352
322.3	0.00242	387.3	0.0132
324.3	0.00241	389.3	0.01335
326.3	0.00155	391.3	0.01335
328.4	0.00153	393.4	0.01292
330.4	0.00153	395.4	0.01267
332.4	0.00166	397.4	0.01292
334.5	0.00148	399.5	0.01281
336.5	0.0014	401.5	0.01307
338.5	0.00128	403.5	0.01315
340.5	0.00126	405.6	0.01295
342.6	0.00176	407.6	0.01224
344.6	0.00222	409.6	0.01231
346.6	0.00254	411.7	0.01216
348.7	0.00264	413.7	0.01224
350.7	0.00212	415.7	0.012
352.7	0.0019	417.8	0.01179
354.8	0.00104	419.8	0.01278
356.8	0.00141	421.8	0.01294
358.8	0.00159	423.9	0.0129
360.8	0.00125	425.9	0.01336
362.9	0.00163	427.9	0.01324
364.9	0.0019	430	0.0124
366.9	0.00229	432	0.01288
369	0.00154	434	0.01206
371	0.00126	436.1	0.01213
373	0.00109	438.1	0.01277
375.1	0.00103	440.1	0.01347
377.1	0.00107	442.2	0.01313
379.1	0.00123	444.2	0.01252
381.2	0.00129	446.2	0.01244
383.2	0.00151	448.3	0.01298
385.2	0.00169	450.3	0.01267
387.2	0.00151	452.3	0.01215
389.3	0.00146	454.4	0.01254
391.3	0.00144	456.4	0.01272
393.3	0.00118	458.4	0.01241
395.4	0.00156	460.5	0.01246
397.4	0.000826	462.5	0.01252
399.4	-0.000237	464.5	0.01246
401.5	-0.0003	466.6	0.01279
403.5	-0.000258	468.6	0.01311
405.5	0.0013	470.6	0.01204
407.6	0.000632	472.7	0.01212
409.6	0.00105	474.7	0.01194
411.6	0.00131	476.7	0.01244
413.7	0.000711	478.8	0.01175
415.7	0.00166	480.8	0.01274
417.7	0.00242	482.8	0.01262
419.8	0.00188	484.9	0.01284
421.8	0.00107	486.9	0.01284
423.8	0.000384	488.9	0.01235
425.9	-0.000232	491	0.0125
427.9	0.0011	493	0.01301
429.9	0.000989	495.1	0.01283
432	0.00147	497.1	0.0119
434	0.00122	499.1	0.01257
436	0.000395	501.2	0.01224
438.1	-7.4e-05	503.2	0.01219
440.1	0.000653	505.2	0.01294
442.1	0.000605	507.3	0.01354
444.2	0.000674	509.3	0.01272
446.2	0.00122	511.3	0.01316
448.2	0.000842	513.4	0.01296
450.3	0.0006	515.4	0.01308
452.3	0.000237	517.4	0.01247
454.3	0.000221	519.5	0.01223
456.4	0.000368	521.5	0.01231
458.4	0.000368	523.5	0.01208
460.4	0.00109	525.6	0.01196
462.5	0.0013	527.6	0.01144
464.5	0.0021	529.7	0.01157
466.5	0.00205	531.7	0.01153
468.6	0.00113	533.7	0.01214
470.6	0.000237	535.8	0.01257
472.6	-0.000232	537.8	0.01262
474.7	-0.000137	539.8	0.01277
476.7	6.3e-05	541.9	0.01145
478.7	0.000279	543.9	0.01148
480.8	0.00133	545.9	0.01147
482.8	0.00153	548	0.01242
484.8	0.000426	550	0.01257
486.9	0.000663	552.1	0.01286
488.9	0.000505	554.1	0.01193
490.9	0.00205	556.1	0.01216
493	0.000921	558.2	0.01265
495	0.00112	560.2	0.01225
497.1	0.000468	562.2	0.01161
499.1	0.00133	564.3	0.01156
501.1	0.00172	566.3	0.01159
503.2	0.00104	568.3	0.01181
505.2	-0.000142	570.4	0.01241
507.2	0.000205	572.4	0.01227
509.3	0.00101	574.5	0.012
511.3	0.000768	576.5	0.01196
513.3	0.000526	578.5	0.01184
515.4	0.000253	580.6	0.01177
517.4	0.0006	582.6	0.01198
519.4	0.000895	584.6	0.01246
521.5	0.00137	586.7	0.01213
523.5	0.000563	588.7	0.01204
525.5	0.00161	590.7	0.0127
527.6	0.00136	592.8	0.01271
529.6	0.000247	594.8	0.01232
531.7	0.00107	596.9	0.01221
533.7	0.00165	598.9	0.01161
535.7	0.00102	600.9	0.01223
537.8	0.000811	603	0.0128
539.8	0.000816	605	0.01303
541.8	0.0013	607	0.0128
543.9	0.0014	609.1	0.01251
545.9	0.00151	611.1	0.0121
547.9	0.00137	613.1	0.01137
550	0.00132	615.2	0.01193
552	0.00128	617.2	0.01241
554.1	0.00166	619.2	0.01258
556.1	0.00135	621.3	0.01298
558.1	0.00105	623.3	0.01315
560.2	0.000716	625.4	0.01268
562.2	0.000505	627.4	0.01244
564.2	0.000974	629.4	0.01217
566.3	-0.000216	631.5	0.01241
568.3	0.000995	633.5	0.01249
570.3	0.00124	635.5	0.01196
572.4	0.00101	637.6	0.01228
574.4	0.000711	639.6	0.01271
576.5	0.00188	641.6	0.01227
578.5	0.00162	643.7	0.0119
580.5	0.000889	645.7	0.01145
582.6	0.000663	647.7	0.01177
584.6	0.000232	649.8	0.01164
586.6	0.000458	651.8	0.01174
588.7	0.000705	653.9	0.01198
590.7	0.00123	655.9	0.01233
592.7	0.00128	657.9	0.0121
594.8	0.00144	660	0.01176
596.8	0.000826	662	0.0121
598.9	0.00125	664	0.01242
600.9	0.00178	666.1	0.01277
602.9	0.00145	668.1	0.01341
605	0.00127	670.1	0.01303
607	0.00102	672.2	0.0125
609	0.000205	674.2	0.01228
611.1	4.7e-05	676.2	0.01206
613.1	0.000768	678.3	0.01213
615.1	0.00107	680.3	0.01216
617.2	0.000489	682.3	0.01152
619.2	0.000316	684.4	0.01108
621.2	0.000626	686.4	0.01149
623.3	0.00153	688.4	0.01229
625.3	0.0014	690.5	0.01254
627.4	0.00163	692.5	0.01253
629.4	0.00128	694.5	0.01251
631.4	0.000963	696.6	0.0123
633.5	0.000953	698.6	0.01242
635.5	0.000568	700.6	0.01302
637.5	0.000374	702.7	0.01247
639.6	0.00102	704.7	0.0121
641.6	0.00142	706.7	0.0112
643.6	0.00181	708.8	0.01148
645.7	0.00216	710.8	0.01214
647.7	0.00143	712.8	0.01146
649.7	-7.9e-05	714.9	0.01117
651.8	-0.000532	716.9	0.01073
653.8	-4.2e-05	718.9	0.01015
655.9	0.000579	721	0.01063
657.9	0.00131	723	0.01061
659.9	0.00154	725	0.01076
662	0.00107	727.1	0.01184
664	0.00102	729.1	0.01201
666	0.00128	731.1	0.01126
668.1	0.000989	733.2	0.01224
670.1	0.00185	735.2	0.01127
672.1	0.0015	737.2	0.01173
674.2	0.000679	739.2	0.01118
676.2	-0.000105	741.3	0.01155
678.2	0.000495	743.3	0.01156
680.3	0.00124	745.3	0.01158
682.3	0.0005	747.4	0.01154
684.3	0.000958	749.4	0.01175
686.4	0.00138	751.4	0.01212
688.4	0.00146	753.5	0.01147
690.4	0.000316	755.5	0.01183
692.5	0.000826	757.5	0.01162
694.5	0.000463	759.5	0.01113
696.5	0.000832	761.6	0.0117
698.6	0.00132	763.6	0.01176
700.6	0.000563	765.6	0.01107
702.6	0.00138	767.7	0.01089
704.7	0.000505	769.7	0.01081
706.7	0.00103	771.7	0.01091
708.7	0.000984	773.7	0.01158
710.8	0.00161	775.8	0.01208
712.8	0.00127	777.8	0.01228
714.8	0.00114	779.8	0.01228
716.9	0.000684	781.8	0.012
718.9	0.000868	783.9	0.01146
720.9	0.000795	785.9	0.01151
723	-3.2e-05	787.9	0.0112
725	0.000558	790	0.0109
727	0.00111	792	0.01073
729.1	0.00168	794	0.01085
731.1	0.00196	796	0.01164
733.1	0.00209	798.1	0.01176
735.2	0.00133	800.1	0.0117
737.2	0.00115	802.1	0.01173
739.2	-0.000737	804.1	0.01179
741.2	0.000763	806.1	0.01196
743.3	0.000768	808.2	0.01256
745.3	0.000342	810.2	0.01178
747.3	0.000405	812.2	0.012
749.4	0.0001	814.2	0.01143
751.4	0.000263	816.3	0.01183
753.4	0.000868	818.3	0.01178
755.5	0.0014	820.3	0.01249
757.5	0.00161	822.3	0.01229
759.5	0	824.4	0.01228
761.5	-0.000321	826.4	0.01205
763.6	0.000505	828.4	0.01127
765.6	0.000689	830.4	0.01098
767.6	0.0011	832.4	0.01131
769.7	0.00108	834.5	0.01138
771.7	0.00127	836.5	0.01124
773.7	0.00129	838.5	0.01143
775.7	0.00123	840.5	0.0119
777.8	0.000684	842.5	0.01227
779.8	0.000721	844.5	0.01155
781.8	0.000663	846.6	0.01118
783.8	0.00124	848.6	0.01102
785.9	0.000505	850.6	0.01158
787.9	2.6e-05	852.6	0.01097
789.9	0.000121	854.6	0.01197
792	0.000653	856.6	0.01178
794	0.00124	858.7	0.01184
796	0.00155	860.7	0.01208
798	0.00147	862.7	0.01197
800.1	0.000768
802.1	-0.000253
804.1	0.000468
806.1	0.000363
808.1	-0.000374
810.2	-0.000595
812.2	0.000895
814.2	0.00108
816.2	0.000647
818.3	0.00113
820.3	0.0015
822.3	0.00156
824.3	0.000295
826.4	-0.000747
828.4	-0.000458
830.4	0.000884
832.4	0.000368
834.4	0.00104
836.5	0.00163
838.5	0.00241
840.5	0.0007
842.5	6.8e-05
844.5	0.000105
846.5	0.000826
848.6	0.000363
850.6	0.000416
852.6	0.00113
854.6	0.00148
856.6	0.00104
858.6	0.00179
860.7	0.00203
862.7	0.00142
864.7	0.00107
