# Supplementary material for: Direct time-resolved observation of surface-bound carbon dioxide radical anions on metallic nanocatalysts
Source: Nat Commun. 2023 Nov 6;14:7116. doi: 10.1038/s41467-023-42936-6 (PMC10628153; doi:10.1038/s41467-023-42936-6)
Supplement: Supplementary file 4 — Source Data [file 41467_2023_42936_MOESM4_ESM.zip › Source Data/Figure 5/Figure 5f.xlsx]

## Sheet: Sheet1
Figure 5f
raw data							fitting data
-157.2	0.000267	-163.3	4.7e-05	-161.3	0.000974359		1.8382	0.00499	0.3482	-0.00118	0.5412	-0.0124		-148.9	0.000496481	-149	0.000783476	-149	5.15363e-05
-155.2	0.000305	-161.3	4.7e-05	-159.3	0.00108		2.63316	0.00453	0.3579	-0.00109	0.70382	-0.00884		-148.751	0.000496481	-148.851	0.000782568	-148.852	5.15363e-05
-153.1	0.00032	-159.2	0.000453	-157.2	0.000534689		3.42811	0.00415	0.3676	-0.00099312	0.86644	-0.00578		-148.602	0.000496481	-148.703	0.00078166	-148.704	5.15363e-05
-151.1	0.000627	-157.2	0.000253	-155.2	0.000169104		4.22307	0.00384	0.3773	-0.000899725	1.02906	-0.00316		-148.454	0.00049648	-148.554	0.000780753	-148.556	5.15363e-05
-149	0.000656	-155.1	0.000358	-153.1	0.000119178		5.01803	0.00358	0.3869	-0.000808871	1.19169	-0.000899123		-148.305	0.00049648	-148.405	0.000779845	-148.407	5.15363e-05
-146.9	0.00101	-153	0.000747	-151	-0.000669972		5.81298	0.00336	0.3966	-0.000718637	1.35431	0.00105		-148.156	0.000496479	-148.257	0.000778937	-148.259	5.15363e-05
-144.9	0.000998	-151	0.000716	-149	5.15363e-05		6.60794	0.00319	0.4063	-0.000629949	1.51693	0.00273		-148.007	0.000496479	-148.108	0.00077803	-148.111	5.15363e-05
-142.8	0.000824	-148.9	0.00103	-146.9	0.000423564		7.4029	0.00304	0.416	-0.00054278	1.67955	0.00419		-147.858	0.000496479	-147.959	0.000777122	-147.963	5.15363e-05
-140.8	0.000831	-146.9	0.00153	-144.9	0.000636151		8.19785	0.00292	0.4257	-0.000457103	1.84217	0.00545		-147.71	0.000496478	-147.811	0.000776214	-147.815	5.15363e-05
-138.7	0.000765	-144.8	0.00114	-142.8	-0.00123		8.99281	0.00282	0.4354	-0.000372892	2.00479	0.00655		-147.561	0.000496478	-147.662	0.000775307	-147.667	5.15363e-05
-136.7	0.000393	-142.8	0.000621	-140.8	-0.000542742		9.78777	0.00274	0.4451	-0.00029012	2.16741	0.00751		-147.412	0.000496477	-147.513	0.000774399	-147.518	5.15363e-05
-134.6	0.0004	-140.7	0.000758	-138.7	0.000161051		10.5827	0.00267	0.4548	-0.000208764	2.33004	0.00834		-147.263	0.000496477	-147.365	0.000773491	-147.37	5.15363e-05
-132.6	0.000265	-138.7	0.000574	-136.7	0.000890612		11.3777	0.00262	0.4645	-0.000128796	2.49266	0.00908		-147.114	0.000496477	-147.216	0.000772584	-147.222	5.15363e-05
-130.5	0.00038	-136.6	0.000211	-134.6	0.00056851		12.1726	0.00257	0.4742	-5.01939e-05	2.65528	0.00973		-146.965	0.000496476	-147.067	0.000771676	-147.074	5.15363e-05
-128.5	0.000622	-134.6	-0.000279	-132.6	-0.000186819		12.9676	0.00253	0.4839	2.70678e-05	2.8179	0.0103		-146.817	0.000496476	-146.919	0.000770768	-146.926	5.15363e-05
-126.4	0.000924	-132.5	-0.000342	-130.5	0.000576563		13.7625	0.0025	0.4936	0.000103012	2.98052	0.01081		-146.668	0.000496475	-146.77	0.00076986	-146.778	5.15363e-05
-124.4	0.00108	-130.5	-1.1e-05	-128.5	0.00161		14.5575	0.00247	0.5002	0.000153977	3.14314	0.01126		-146.519	0.000496475	-146.621	0.000768953	-146.629	5.15363e-05
-122.3	0.000838	-128.4	0.000253	-126.4	-0.00022064		15.3525	0.00245	0.5033	0.000177663	3.30576	0.01167		-146.37	0.000496474	-146.473	0.000768045	-146.481	5.15363e-05
-120.3	0.000791	-126.4	0.000332	-124.4	-0.00106		16.1474	0.00243	0.513	0.000251043	3.46839	0.01204		-146.221	0.000496474	-146.324	0.000767137	-146.333	5.15363e-05
-118.3	0.000547	-124.4	0.0005	-122.4	-0.000169104		16.9424	0.00241	0.5227	0.000323174	3.63101	0.01237		-146.073	0.000496473	-146.175	0.00076623	-146.185	5.15363e-05
-116.2	0.000702	-122.3	0.000337	-120.3	-0.000839076		17.7373	0.0024	0.5324	0.000394079	3.79363	0.01267		-145.924	0.000496473	-146.027	0.000765322	-146.037	5.15363e-05
-114.2	0.000244	-120.3	0.000621	-118.3	-0.00044128		18.5323	0.00239	0.5421	0.000463779	3.95625	0.01295		-145.775	0.000496473	-145.878	0.000764414	-145.889	5.15363e-05
-112.1	-0.000125	-118.2	0.000153	-116.2	9.34096e-05		19.3272	0.00238	0.5518	0.000532296	4.11887	0.0132		-145.626	0.000496472	-145.729	0.000763507	-145.741	5.15363e-05
-110.1	-0.000175	-116.2	0.000279	-114.2	-0.000771434		20.1222	0.00237	0.5615	0.00059965	4.28149	0.01344		-145.477	0.000496472	-145.581	0.000762599	-145.592	5.15363e-05
-108	6e-05	-114.1	0.000179	-112.1	-0.00249		20.9172	0.00237	0.5712	0.000665862	4.44411	0.01366		-145.329	0.000496471	-145.432	0.000761691	-145.444	5.15363e-05
-106	0.000664	-112.1	0.000232	-110.1	-0.00416		21.7121	0.00236	0.5809	0.000730952	4.60674	0.01386		-145.18	0.000496471	-145.283	0.000760784	-145.296	5.15363e-05
-103.9	0.00133	-110	0.000405	-108	-0.00332		22.5071	0.00236	0.5906	0.000794941	4.76936	0.01406		-145.031	0.00049647	-145.135	0.000759876	-145.148	5.15363e-05
-101.9	0.00101	-108	0.000353	-106	-0.00125		23.302	0.00235	0.6004	0.000858489	4.93198	0.01424		-144.882	0.00049647	-144.986	0.000758968	-145	5.15363e-05
-99.8	0.000987	-105.9	7.9e-05	-103.9	-0.00183		24.097	0.00235	0.6101	0.000920321	5.0946	0.01441		-144.733	0.000496469	-144.837	0.000758061	-144.852	5.15363e-05
-97.8	0.000367	-103.9	0.000421	-101.9	-0.00105		24.892	0.00234	0.6198	0.000981108	5.25722	0.01457		-144.585	0.000496469	-144.689	0.000757153	-144.703	5.15363e-05
-95.8	0.000669	-101.9	0.000779	-99.9	-0.00102		25.6869	0.00234	0.6295	0.00104	5.41984	0.01473		-144.436	0.000496468	-144.54	0.000756245	-144.555	5.15363e-05
-93.7	0.000636	-99.8	0.000711	-97.8	-0.00102		26.4819	0.00234	0.6392	0.0011	5.58246	0.01488		-144.287	0.000496468	-144.391	0.000755337	-144.407	5.15363e-05
-91.7	0.000304	-97.8	0.000189	-95.8	-0.000644204		27.2768	0.00233	0.649	0.00116	5.74509	0.01502		-144.138	0.000496467	-144.243	0.00075443	-144.259	5.15363e-05
-89.6	-4.5e-05	-95.7	0.000279	-93.7	-8.05255e-06		28.0718	0.00233	0.65221	0.00118	5.90771	0.01516		-143.989	0.000496467	-144.094	0.000753522	-144.111	5.15363e-05
-87.6	-0.000111	-93.7	0.000437	-91.7	0.000246408		28.8667	0.00233	0.6587	0.00121	6.07033	0.0153		-143.841	0.000496466	-143.946	0.000752614	-143.963	5.15363e-05
-85.5	0.000145	-91.6	0.000232	-89.6	-0.00044128		29.6617	0.00233	0.6684	0.00127	6.23295	0.01543		-143.692	0.000496466	-143.797	0.000751707	-143.815	5.15363e-05
-83.5	0.000402	-89.6	0.000426	-87.6	-0.00163		30.4566	0.00233	0.6782	0.00133	6.39557	0.01556		-143.543	0.000496465	-143.648	0.000750799	-143.666	5.15363e-05
-81.5	0.000536	-87.6	0.000795	-85.6	-0.00158		31.2516	0.00232	0.6879	0.00138	6.55819	0.01568		-143.394	0.000496464	-143.5	0.000749891	-143.518	5.15363e-05
-79.4	0.000836	-85.5	0.000426	-83.5	-0.00044128		32.0466	0.00232	0.6976	0.00143	6.72081	0.0158		-143.245	0.000496464	-143.351	0.000748984	-143.37	5.15363e-05
-77.4	0.000471	-83.5	0.000695	-81.5	6.76414e-05		32.8415	0.00232	0.7074	0.00149	6.88344	0.01592		-143.096	0.000496463	-143.202	0.000748076	-143.222	5.15363e-05
-75.3	0.000293	-81.4	0.00127	-79.4	0.000745666		33.6365	0.00232	0.7171	0.00154	7.04606	0.01603		-142.948	0.000496463	-143.054	0.000747168	-143.074	5.15363e-05
-73.3	0.000495	-79.4	0.000805	-77.4	0.000890612		34.4314	0.00232	0.7268	0.00159	7.20868	0.01614		-142.799	0.000496462	-142.905	0.00074626	-142.926	5.15363e-05
-71.3	0.000696	-77.4	0.000147	-75.4	0.00044128		35.2264	0.00232	0.7366	0.00164	7.3713	0.01625		-142.65	0.000496462	-142.756	0.000745353	-142.777	5.15363e-05
-69.2	0.000295	-75.3	-8.9e-05	-73.3	0.000872896		36.0213	0.00232	0.7463	0.00169	7.53392	0.01636		-142.501	0.000496461	-142.608	0.000744445	-142.629	5.15363e-05
-67.2	0.000349	-73.3	3.7e-05	-71.3	-0.00109		36.8163	0.00231	0.7561	0.00173	7.69654	0.01646		-142.352	0.00049646	-142.459	0.000743537	-142.481	5.15363e-05
-65.1	0.000207	-71.2	-0.000153	-69.2	-0.00103		37.6112	0.00231	0.7658	0.00178	7.85916	0.01657		-142.204	0.00049646	-142.31	0.00074263	-142.333	5.15363e-05
-63.1	0.000264	-69.2	-0.000442	-67.2	-0.000135283		38.4062	0.00231	0.7756	0.00183	8.02179	0.01667		-142.055	0.000496459	-142.162	0.000741722	-142.185	5.15363e-05
-61.1	0.000531	-67.2	-0.000211	-65.2	5.95889e-05		39.2012	0.00231	0.7853	0.00187	8.18441	0.01677		-141.906	0.000496459	-142.013	0.000740814	-142.037	5.15363e-05
-59	0.000376	-65.1	0.0001	-63.1	0.000288281		39.9961	0.00231	0.7951	0.00192	8.34703	0.01687		-141.757	0.000496458	-141.864	0.000739907	-141.888	5.15363e-05
-57	0.000293	-63.1	0.000811	-61.1	-8.5357e-05		40.7911	0.00231	0.80421	0.00196	8.50965	0.01696		-141.608	0.000496457	-141.716	0.000738999	-141.74	5.15363e-05
-54.9	0.000598	-61	0.000811	-59	-0.000314049		41.586	0.00231	0.8048	0.00196	8.67227	0.01706		-141.46	0.000496457	-141.567	0.000738091	-141.592	5.15363e-05
-52.9	0.000673	-59	0.000868	-57	-0.000254461		42.381	0.0023	0.8146	0.00201	8.83489	0.01715		-141.311	0.000496456	-141.418	0.000737184	-141.444	5.15363e-05
-50.9	0.000658	-57	0.000821	-55	0.00131		43.176	0.0023	0.8244	0.00205	8.99751	0.01724		-141.162	0.000496456	-141.27	0.000736276	-141.296	5.15363e-05
-48.8	0.0004	-54.9	0.000989	-52.9	0.000415512		43.9709	0.0023	0.8341	0.00209	9.16014	0.01733		-141.013	0.000496455	-141.121	0.000735368	-141.148	5.15363e-05
-46.8	-2e-06	-52.9	0.00103	-50.9	-0.000940538		44.7659	0.0023	0.8439	0.00213	9.32276	0.01742		-140.864	0.000496454	-140.972	0.00073446	-141	5.15363e-05
-44.8	-4e-06	-50.9	0.00114	-48.9	-0.00175		45.5608	0.0023	0.8536	0.00217	9.48538	0.01751		-140.716	0.000496454	-140.824	0.000733553	-140.851	5.15363e-05
-42.7	0.000125	-48.8	0.000674	-46.8	-0.00122		46.3558	0.0023	0.8634	0.00221	9.648	0.01759		-140.567	0.000496453	-140.675	0.000732645	-140.703	5.15363e-05
-40.7	4.4e-05	-46.8	0.000295	-44.8	-0.00142		47.1507	0.0023	0.8732	0.00225	9.81062	0.01768		-140.418	0.000496452	-140.526	0.000731737	-140.555	5.15363e-05
-38.7	-6e-05	-44.8	0.000589	-42.8	-0.0021		47.9457	0.00229	0.883	0.00229	9.97324	0.01776		-140.269	0.000496452	-140.378	0.00073083	-140.407	5.15363e-05
-36.6	5.8e-05	-42.7	0.000658	-40.7	-0.00225		48.7407	0.00229	0.8927	0.00233	10.1359	0.01784		-140.12	0.000496451	-140.229	0.000729922	-140.259	5.15363e-05
-34.6	9.8e-05	-40.7	0.000811	-38.7	-0.00175		49.5356	0.00229	0.9025	0.00237	10.2985	0.01792		-139.972	0.00049645	-140.08	0.000729014	-140.111	5.15363e-05
-32.5	0.00028	-38.6	0.00107	-36.6	-0.000797202		50.3306	0.00229	0.9123	0.00241	10.4611	0.018		-139.823	0.00049645	-139.932	0.000728106	-139.962	5.15363e-05
-30.5	0.000382	-36.6	0.00129	-34.6	-0.00102		51.1255	0.00229	0.9221	0.00244	10.6237	0.01808		-139.674	0.000496449	-139.783	0.000727199	-139.814	5.15363e-05
-28.5	0.0001	-34.6	0.000874	-32.6	-0.00158		51.9205	0.00229	0.9319	0.00248	10.7864	0.01816		-139.525	0.000496448	-139.634	0.000726291	-139.666	5.15363e-05
-26.4	-5.6e-05	-32.5	0.000526	-30.5	-0.00107		52.7154	0.00229	0.9416	0.00251	10.949	0.01824		-139.376	0.000496447	-139.486	0.000725383	-139.518	5.15363e-05
-24.4	0.000116	-30.5	0.000563	-28.5	0.00044128		53.5104	0.00228	0.9514	0.00255	11.1116	0.01831		-139.227	0.000496447	-139.337	0.000724476	-139.37	5.15363e-05
-22.4	0.00038	-28.5	0.000689	-26.5	-0.000270566		54.3053	0.00228	0.95622	0.00256	11.2742	0.01838		-139.079	0.000496446	-139.188	0.000723568	-139.222	5.15363e-05
-22.1986	-0.000547	-26.4	0.000626	-24.4	-8.5357e-05		55.1003	0.00228	0.9612	0.00258	11.4368	0.01846		-138.93	0.000496445	-139.04	0.00072266	-139.073	5.15363e-05
-21.9818	-0.000445	-24.4	0.000437	-22.4	-0.000304386		55.8953	0.00228	0.971	0.00261	11.5995	0.01853		-138.781	0.000496445	-138.891	0.000721753	-138.925	5.15363e-05
-21.7651	-0.000469	-22.4	0.000253	-20.4	-0.000202924		56.6902	0.00228	0.9808	0.00265	11.7621	0.0186		-138.632	0.000496444	-138.742	0.000720845	-138.777	5.15363e-05
-21.5485	-0.000438	-22.0076	0.000358	-18.3	0.00145		57.4852	0.00228	0.9906	0.00268	11.9247	0.01867		-138.483	0.000496443	-138.594	0.000719937	-138.629	5.15363e-05
-21.332	-0.000131	-21.7908	0.000653	-16.3	0.000831023		58.2801	0.00228	1.0004	0.00271	12.0873	0.01874		-138.335	0.000496442	-138.445	0.000719029	-138.481	5.15363e-05
-21.1156	2.7e-05	-21.5741	0.000979	-16.4853	0.00068221		59.0751	0.00228	1.0102	0.00274	12.2499	0.01881		-138.186	0.000496442	-138.296	0.000718122	-138.333	5.15363e-05
-20.8993	-0.000276	-21.3575	-0.000142	-16.2685	-0.000146352		59.87	0.00227	1.02	0.00277	12.4126	0.01887		-138.037	0.000496441	-138.148	0.000717214	-138.185	5.15363e-05
-20.6832	-0.000587	-21.141	-0.000468	-16.0518	-2.88095e-05		60.665	0.00227	1.0298	0.0028	12.5752	0.01894		-137.888	0.00049644	-137.999	0.000716306	-138.036	5.15363e-05
-20.4672	-0.000538	-20.9246	-0.000511	-15.8352	-0.000439057		61.46	0.00227	1.0396	0.00283	12.7378	0.019		-137.739	0.000496439	-137.85	0.000715399	-137.888	5.15363e-05
-20.2512	8.7e-05	-20.7083	-0.00118	-15.6187	-0.000622286		62.2549	0.00227	1.0494	0.00286	12.9004	0.01907		-137.591	0.000496438	-137.702	0.000714491	-137.74	5.15363e-05
-20.0354	0.000198	-20.4922	-0.000947	-15.4023	-0.000867743		63.0499	0.00227	1.0593	0.00289	13.0631	0.01913		-137.442	0.000496438	-137.553	0.000713583	-137.592	5.15363e-05
-19.8197	-0.000176	-20.2762	0.000142	-15.186	-0.00040679		63.8448	0.00227	1.0691	0.00292	13.2257	0.01919		-137.293	0.000496437	-137.404	0.000712675	-137.444	5.15363e-05
-19.6041	-0.000802	-20.0602	0.00101	-14.9699	0.000175162		64.6398	0.00227	1.0789	0.00295	13.3883	0.01925		-137.144	0.000496436	-137.256	0.000711768	-137.296	5.15363e-05
-19.3886	-0.000575	-19.8444	0.000237	-14.7539	0.000605		65.4347	0.00226	1.0887	0.00298	13.5509	0.01931		-136.995	0.000496435	-137.107	0.00071086	-137.147	5.15363e-05
-19.1732	-0.00028	-19.6287	-0.000216	-14.5379	0.000940343		66.2297	0.00226	1.0985	0.003	13.7135	0.01937		-136.847	0.000496434	-136.958	0.000709952	-136.999	5.15363e-05
-18.958	8.5e-05	-19.4131	-0.000705	-14.3221	0.000626895		67.0246	0.00226	1.10822	0.00303	13.8762	0.01943		-136.698	0.000496433	-136.81	0.000709045	-136.851	5.15363e-05
-18.7428	0.000727	-19.1976	-0.000753	-14.1064	6.10762e-05		67.8196	0.00226	1.1084	0.00303	14.0388	0.01949		-136.549	0.000496432	-136.661	0.000708137	-136.703	5.15363e-05
-18.5277	0.000542	-18.9822	-0.000511	-13.8908	-0.000477086		68.6146	0.00226	1.1182	0.00306	14.2014	0.01955		-136.4	0.000496432	-136.512	0.000707229	-136.555	5.15363e-05
-18.3128	0.000418	-18.767	0.000837	-13.6753	3.11143e-05		69.4095	0.00226	1.128	0.00308	14.364	0.0196		-136.251	0.000496431	-136.364	0.000706321	-136.407	5.15363e-05
-18.098	0.000115	-18.5518	0.000842	-13.4599	0.000487457		70.2045	0.00226	1.1378	0.00311	14.5266	0.01966		-136.103	0.00049643	-136.215	0.000705414	-136.258	5.15363e-05
-17.8832	-0.000224	-18.3367	0.00133	-13.2447	-5.64667e-05		70.9994	0.00225	1.1477	0.00313	14.6893	0.01971		-135.954	0.000496429	-136.066	0.000704506	-136.11	5.15363e-05
-17.6686	-0.000171	-18.1218	0.000395	-13.0295	1.26762e-05		71.7944	0.00225	1.1575	0.00316	14.8519	0.01977		-135.805	0.000496428	-135.918	0.000703598	-135.962	5.15363e-05
-17.4541	-0.000289	-17.907	-1.6e-05	-12.8144	0.000242		72.5893	0.00225	1.1674	0.00318	15.0145	0.01982		-135.656	0.000496427	-135.769	0.000702691	-135.814	5.15363e-05
-17.2397	-0.000627	-17.6922	-0.000326	-12.5995	-0.000562362		73.3843	0.00225	1.1772	0.00321	15.1771	0.01987		-135.507	0.000496426	-135.62	0.000701783	-135.666	5.15363e-05
-17.0254	-2.4e-05	-17.4776	-0.000421	-12.3847	-0.000705257		74.1793	0.00225	1.187	0.00323	15.3398	0.01992		-135.358	0.000496425	-135.472	0.000700875	-135.518	5.15363e-05
-16.8112	0.000418	-17.2631	0.000832	-12.1699	-0.000667229		74.9742	0.00225	1.1969	0.00325	15.5024	0.01997		-135.21	0.000496424	-135.323	0.000699967	-135.37	5.15363e-05
-16.5971	-7.3e-05	-17.0487	0.000537	-11.9553	-0.000137133		75.7692	0.00225	1.2067	0.00328	15.665	0.02002		-135.061	0.000496423	-135.174	0.00069906	-135.221	5.15363e-05
-16.3831	3.5e-05	-16.8344	-0.000305	-11.7408	-0.000489762		76.5641	0.00225	1.2166	0.0033	15.8276	0.02007		-134.912	0.000496422	-135.026	0.000698152	-135.073	5.15363e-05
-16.1692	0.00022	-16.6202	0.000211	-11.5264	-0.00124		77.3591	0.00224	1.2264	0.00332	15.9902	0.02012		-134.763	0.000496421	-134.877	0.000697244	-134.925	5.15363e-05
-15.9555	0.000527	-16.4061	0.000832	-11.3121	-0.00106		78.154	0.00224	1.2363	0.00334	16.1529	0.02017		-134.614	0.000496421	-134.728	0.000696337	-134.777	5.15363e-05
-15.7418	0.000642	-16.1921	0.00124	-11.0979	-0.00175		78.949	0.00224	1.2462	0.00336	16.3155	0.02022		-134.466	0.00049642	-134.58	0.000695429	-134.629	5.15363e-05
-15.5283	0.000278	-15.9782	0.00131	-10.8838	-0.00245		79.744	0.00224	1.256	0.00338	16.4781	0.02026		-134.317	0.000496419	-134.431	0.000694521	-134.481	5.15363e-05
-15.3148	-0.000327	-15.7645	0.000674	-10.6698	-0.00186		80.5389	0.00224	1.26023	0.00339	16.6407	0.02031		-134.168	0.000496418	-134.282	0.000693613	-134.332	5.15363e-05
-15.1015	-0.00018	-15.5508	0.000795	-10.4559	-0.00103		81.3339	0.00224	1.2659	0.00341	16.8033	0.02035		-134.019	0.000496416	-134.134	0.000692706	-134.184	5.15363e-05
-14.8882	0.000131	-15.3373	0.000226	-10.2422	-0.00114		82.1288	0.00224	1.2757	0.00343	16.966	0.0204		-133.87	0.000496415	-133.985	0.000691798	-134.036	5.15363e-05
-14.6751	0.000369	-15.1238	0.000389	-10.0285	-0.00111		82.9238	0.00223	1.2856	0.00345	17.1286	0.02044		-133.722	0.000496414	-133.837	0.00069089	-133.888	5.15363e-05
-14.462	0.000635	-14.9105	0.000721	-9.815	-0.000394114		83.7188	0.00223	1.2955	0.00347	17.2912	0.02049		-133.573	0.000496413	-133.688	0.000689983	-133.74	5.15363e-05
-14.2491	0.000685	-14.6972	0.000137	-9.6015	-0.000716781		84.5137	0.00223	1.3054	0.00349	17.4538	0.02053		-133.424	0.000496412	-133.539	0.000689075	-133.592	5.15363e-05
-14.0363	0.000425	-14.4841	-0.000616	-9.3882	-0.000694886		85.3087	0.00223	1.3152	0.0035	17.6165	0.02057		-133.275	0.000496411	-133.391	0.000688167	-133.444	5.15363e-05
-13.8236	-0.000129	-14.271	-0.00103	-9.1749	-0.00102		86.1036	0.00223	1.3251	0.00352	17.7791	0.02061		-133.126	0.00049641	-133.242	0.000687259	-133.295	5.15363e-05
-13.6109	-0.000287	-14.0581	-0.000747	-8.9618	-0.000935733		86.8986	0.00223	1.41223	0.00368	17.9417	0.02065		-132.978	0.000496409	-133.093	0.000686352	-133.147	5.15363e-05
-13.3984	0.000115	-13.8453	2.1e-05	-8.7487	-0.000533552		87.6935	0.00223	1.56423	0.0039	18.1043	0.02069		-132.829	0.000496408	-132.945	0.000685444	-132.999	5.15363e-05
-13.186	0.000802	-13.6326	-0.000389	-8.5358	0.00011639		88.4885	0.00222	1.71624	0.00409	18.2669	0.02073		-132.68	0.000496407	-132.796	0.000684536	-132.851	5.15363e-05
-12.9737	0.000464	-13.4199	-0.000705	-8.323	-0.00031921		89.2834	0.00222	1.86824	0.00423	18.4296	0.02077		-132.531	0.000496406	-132.647	0.000683629	-132.703	5.15363e-05
-12.7615	-4e-05	-13.2074	0.000616	-8.1103	-0.00014981		90.0784	0.00222	2.02025	0.00435	18.5922	0.02081		-132.382	0.000496405	-132.499	0.000682721	-132.555	5.15363e-05
-12.5494	-0.000293	-12.995	0.0013	-7.8976	6.3381e-05		90.8734	0.00222	2.17225	0.00445	18.7548	0.02085		-132.233	0.000496403	-132.35	0.000681813	-132.406	5.15363e-05
-12.3374	-0.000584	-12.7827	0.00157	-7.6851	-0.000709867		91.6683	0.00222	2.32425	0.00454	18.9174	0.02089		-132.085	0.000496402	-132.201	0.000680905	-132.258	5.15363e-05
-12.1255	-0.000662	-12.5705	0.000995	-7.4727	-0.000970305		92.4633	0.00222	2.47626	0.00462	19.08	0.02092		-131.936	0.000496401	-132.053	0.000679998	-132.11	5.15363e-05
-11.9137	-0.000715	-12.3584	-0.000663	-7.2604	-0.00125		93.2582	0.00222	2.62826	0.00468	19.2427	0.02096		-131.787	0.0004964	-131.904	0.00067909	-131.962	5.15363e-05
-11.702	-0.00103	-12.1464	0.000132	-7.0482	-0.00125		94.0532	0.00222	2.78027	0.00474	19.4053	0.021		-131.638	0.000496399	-131.755	0.000678182	-131.814	5.15363e-05
-11.4904	-0.000765	-11.9345	0.000916	-6.8361	-0.00131		94.8481	0.00221	2.93227	0.0048	19.5679	0.02103		-131.489	0.000496398	-131.607	0.000677274	-131.666	5.15363e-05
-11.2788	-0.000784	-11.7227	0.000811	-6.6241	-0.000968		95.6431	0.00221	3.08428	0.00485	19.7305	0.02107		-131.341	0.000496396	-131.458	0.000676367	-131.517	5.15363e-05
-11.0674	-0.000962	-11.511	0.000558	-6.4122	-0.00102		96.4381	0.00221	3.23628	0.0049	19.8931	0.0211		-131.192	0.000496395	-131.309	0.000675459	-131.369	5.15363e-05
-10.8561	-0.000653	-11.2994	0.00114	-6.2004	-0.00119		97.233	0.00221	3.38828	0.00495	20.0558	0.02114		-131.043	0.000496394	-131.161	0.000674551	-131.221	5.15363e-05
-10.6449	-0.000804	-11.0878	0.00131	-5.9887	-0.00107		98.028	0.00221	3.54029	0.00499	20.2184	0.02117		-130.894	0.000496393	-131.012	0.000673644	-131.073	5.15363e-05
-10.4338	-0.000944	-10.8764	0.000547	-5.7771	-0.00108		98.8229	0.00221	3.69229	0.00503	20.381	0.0212		-130.745	0.000496391	-130.863	0.000672736	-130.925	5.15363e-05
-10.2228	-0.000733	-10.6651	-7.4e-05	-5.5655	-0.00119		99.6179	0.00221	3.8443	0.00508	20.5436	0.02124		-130.597	0.00049639	-130.715	0.000671828	-130.777	5.15363e-05
-10.0119	-0.000393	-10.4539	0.000384	-5.3541	-0.00144		100.413	0.0022	3.9963	0.00512	20.7063	0.02127		-130.448	0.000496389	-130.566	0.00067092	-130.629	5.15363e-05
-9.8011	-0.000151	-10.2428	0.0012	-5.1428	-0.00284		101.208	0.0022	4.14831	0.00516	20.8689	0.0213		-130.299	0.000496388	-130.417	0.000670013	-130.48	5.15363e-05
-9.5904	-0.000249	-10.0318	0.00103	-4.9316	-0.00246		102.003	0.0022	4.30031	0.0052	21.0315	0.02133		-130.15	0.000496386	-130.269	0.000669105	-130.332	5.15363e-05
-9.3798	-0.000498	-9.8209	0.00131	-4.7205	-0.00257		102.798	0.0022	4.45231	0.00524	21.1941	0.02136		-130.001	0.000496385	-130.12	0.000668197	-130.184	5.15363e-05
-9.1693	-0.000795	-9.6101	0.00113	-4.5095	-0.000929971		103.593	0.0022	4.60432	0.00528	21.3567	0.02139		-129.853	0.000496384	-129.971	0.000667289	-130.036	5.15363e-05
-8.9589	-0.0011	-9.3994	0.000768	-4.2986	-0.00079399		104.388	0.0022	4.75632	0.00532	21.5194	0.02142		-129.704	0.000496382	-129.823	0.000666382	-129.888	5.15363e-05
-8.7486	-0.000898	-9.1888	0.000342	-4.0878	-0.00175		105.183	0.0022	4.90833	0.00535	21.682	0.02145		-129.555	0.000496381	-129.674	0.000665474	-129.74	5.15363e-05
-8.5383	-0.00135	-8.9783	0.00128	-3.8771	-0.00208		105.978	0.00219	5.06033	0.00539	21.8446	0.02148		-129.406	0.000496379	-129.525	0.000664566	-129.591	5.15363e-05
-8.3282	-0.00164	-8.7679	0.00146	-3.6665	-0.00241		106.772	0.00219	5.21234	0.00543	22.0072	0.02151		-129.257	0.000496378	-129.377	0.000663659	-129.443	5.15363e-05
-8.1182	-0.00122	-8.5576	0.0009	-3.456	-0.00228		107.567	0.00219	5.36434	0.00547	22.1699	0.02154		-129.109	0.000496377	-129.228	0.000662751	-129.295	5.15363e-05
-7.9083	-0.000549	-8.3473	0.000105	-3.2456	-0.00228		108.362	0.00219	5.51634	0.0055	22.3325	0.02157		-128.96	0.000496375	-129.079	0.000661843	-129.147	5.15363e-05
-7.6984	-0.000353	-8.1372	-0.000611	-3.0353	-0.00201		109.157	0.00219	5.66835	0.00554	22.4951	0.02159		-128.811	0.000496374	-128.931	0.000660935	-128.999	5.15363e-05
-7.4887	-0.000645	-7.9272	-0.00116	-2.9618	-0.00111		109.952	0.00219	5.82035	0.00558	22.6577	0.02162		-128.662	0.000496372	-128.782	0.000660028	-128.851	5.15363e-05
-7.2791	-0.000145	-7.7173	-0.000653	-2.9223	-0.00152		110.747	0.00219	5.97236	0.00561	22.8203	0.02165		-128.513	0.000496371	-128.633	0.00065912	-128.702	5.15363e-05
-7.0695	-0.000644	-7.5074	0.000316	-2.8827	-0.0012		111.542	0.00219	6.12436	0.00565	22.983	0.02168		-128.364	0.000496369	-128.485	0.000658212	-128.554	5.15363e-05
-6.8601	-0.00115	-7.2977	0.000242	-2.8432	-0.000825105		112.337	0.00218	6.27636	0.00568	23.1456	0.0217		-128.216	0.000496368	-128.336	0.000657304	-128.406	5.15363e-05
-6.6507	-0.00103	-7.0881	-0.000442	-2.8037	-0.0018		113.132	0.00218	6.42837	0.00572	23.3082	0.02173		-128.067	0.000496366	-128.187	0.000656397	-128.258	5.15363e-05
-6.4414	-0.000113	-6.8785	-0.000395	-2.7643	-0.00235		113.927	0.00218	6.58037	0.00576	23.4708	0.02175		-127.918	0.000496365	-128.039	0.000655489	-128.11	5.15363e-05
-6.2323	-0.000222	-6.6691	0.000926	-2.7248	-0.00125		114.722	0.00218	6.73238	0.00579	23.6334	0.02178		-127.769	0.000496363	-127.89	0.000654581	-127.962	5.15363e-05
-6.0232	-0.000705	-6.4597	0.000895	-2.6853	-0.00292		115.517	0.00218	6.88438	0.00583	23.7961	0.0218		-127.62	0.000496362	-127.741	0.000653673	-127.814	5.15363e-05
-5.9358	-0.000235	-6.2504	0.000589	-2.6458	-0.00291		116.312	0.00218	7.03639	0.00586	23.9587	0.02183		-127.472	0.00049636	-127.593	0.000652766	-127.665	5.15363e-05
-5.8963	-0.00164	-6.0413	0.00102	-2.6063	-0.00182		117.107	0.00218	7.18839	0.00589	24.1213	0.02185		-127.323	0.000496359	-127.444	0.000651858	-127.517	5.15363e-05
-5.8567	-0.000953	-5.8758	-0.000795	-2.5669	-0.0012		117.902	0.00217	7.34039	0.00593	24.2839	0.02188		-127.174	0.000496357	-127.295	0.00065095	-127.369	5.15363e-05
-5.8172	-0.000115	-5.8363	-0.00167	-2.5274	-0.00157		118.697	0.00217	7.4924	0.00596	24.4465	0.0219		-127.025	0.000496355	-127.147	0.000650042	-127.221	5.15363e-05
-5.7777	0.000947	-5.7967	-0.00106	-2.4879	-0.00115		119.492	0.00217	7.6444	0.006	24.6092	0.02192		-126.876	0.000496354	-126.998	0.000649135	-127.073	5.15363e-05
-5.7383	0.00139	-5.7572	-0.000105	-2.4485	-0.00175		120.287	0.00217	7.79641	0.00603	24.7718	0.02194		-126.728	0.000496352	-126.849	0.000648227	-126.925	5.15363e-05
-5.6988	-0.000596	-5.7177	0.0012	-2.409	-0.00199		121.082	0.00217	7.94841	0.00606	24.9344	0.02197		-126.579	0.00049635	-126.701	0.000647319	-126.776	5.15363e-05
-5.6593	-0.00137	-5.6783	0.00112	-2.3696	-0.00174		121.877	0.00217	8.10042	0.0061	25.097	0.02199		-126.43	0.000496349	-126.552	0.000646412	-126.628	5.15363e-05
-5.6198	-0.00116	-5.6388	0.000268	-2.3301	-0.00218		122.672	0.00217	8.25242	0.00613	25.2597	0.02201		-126.281	0.000496347	-126.403	0.000645504	-126.48	5.15363e-05
-5.5803	-0.000842	-5.5993	0.00132	-2.2907	-0.00287		123.467	0.00217	8.40442	0.00616	25.4223	0.02203		-126.132	0.000496345	-126.255	0.000644596	-126.332	5.15363e-05
-5.5409	0.000885	-5.5598	-0.000437	-2.2513	-0.00151		124.262	0.00216	8.55643	0.0062	25.5849	0.02205		-125.984	0.000496344	-126.106	0.000643688	-126.184	5.15363e-05
-5.5014	0.00128	-5.5203	-5.3e-05	-2.2118	0.000384895		125.056	0.00216	8.70843	0.00623	25.7475	0.02208		-125.835	0.000496342	-125.957	0.000642781	-126.036	5.15363e-05
-5.4619	0.000793	-5.4809	0.000821	-2.1724	-0.000171705		125.851	0.00216	8.86044	0.00626	25.9101	0.0221		-125.686	0.00049634	-125.809	0.000641873	-125.888	5.15363e-05
-5.4225	-0.00133	-5.4414	0.000589	-2.133	-0.00176		126.646	0.00216	9.01244	0.00629	26.0728	0.02212		-125.537	0.000496338	-125.66	0.000640965	-125.739	5.15363e-05
-5.383	-0.00199	-5.4019	0.000384	-2.0936	-0.00316		127.441	0.00216	9.16445	0.00633	26.2354	0.02214		-125.388	0.000496336	-125.511	0.000640057	-125.591	5.15363e-05
-5.3436	-0.000231	-5.3625	-0.000737	-2.0542	-0.00335		128.236	0.00216	9.31645	0.00636	26.398	0.02216		-125.24	0.000496335	-125.363	0.00063915	-125.443	5.15363e-05
-5.3041	0.000891	-5.323	0.000174	-2.0147	-0.0035		129.031	0.00216	9.46845	0.00639	26.5606	0.02218		-125.091	0.000496333	-125.214	0.000638242	-125.295	5.15363e-05
-5.2647	0.00137	-5.2836	0.00131	-1.9753	-0.00324		129.826	0.00215	9.62046	0.00642	26.7233	0.0222		-124.942	0.000496331	-125.065	0.000637334	-125.147	5.15363e-05
-5.2253	0.000996	-5.2441	0.00206	-1.9359	-0.00349		130.621	0.00215	9.77246	0.00645	26.8859	0.02222		-124.793	0.000496329	-124.917	0.000636426	-124.999	5.15363e-05
-5.1858	0.000551	-5.2047	0.0023	-1.8965	-0.00499		131.416	0.00215	9.92447	0.00648	27.0485	0.02223		-124.644	0.000496327	-124.768	0.000635519	-124.85	5.15363e-05
-5.1464	0.000789	-5.1653	-0.000505	-1.8571	-0.00472		132.211	0.00215	10.0765	0.00652	27.2111	0.02225		-124.495	0.000496325	-124.619	0.000634611	-124.702	5.15363e-05
-5.107	0.00123	-5.1258	-0.00117	-1.8177	-0.00325		133.006	0.00215	10.2285	0.00655	27.3737	0.02227		-124.347	0.000496323	-124.471	0.000633703	-124.554	5.15363e-05
-5.0676	0.00186	-5.0864	-0.000958	-1.7783	-0.00259		133.801	0.00215	10.3805	0.00658	27.5364	0.02229		-124.198	0.000496321	-124.322	0.000632795	-124.406	5.15363e-05
-5.0282	0.000875	-5.047	0.000626	-1.739	-0.00389		134.596	0.00215	10.5325	0.00661	27.699	0.02231		-124.049	0.000496319	-124.174	0.000631888	-124.258	5.15363e-05
-4.9887	-8.7e-05	-5.0076	0.000274	-1.6996	-0.00303		135.391	0.00214	10.6845	0.00664	27.8616	0.02233		-123.9	0.000496317	-124.025	0.00063098	-124.11	5.15363e-05
-4.9493	0.000536	-4.9682	-7.9e-05	-1.6602	-0.00225		136.186	0.00214	10.8365	0.00667	28.0242	0.02234		-123.751	0.000496315	-123.876	0.000630072	-123.961	5.15363e-05
-4.9099	-0.000729	-4.9287	-0.000953	-1.6208	-0.00384		136.981	0.00214	10.9885	0.0067	28.1868	0.02236		-123.603	0.000496313	-123.728	0.000629164	-123.813	5.15363e-05
-4.8705	-0.00169	-4.8893	0.000874	-1.5814	-0.00554		137.776	0.00214	11.1405	0.00673	28.3495	0.02238		-123.454	0.000496311	-123.579	0.000628257	-123.665	5.15363e-05
-4.8311	-0.0015	-4.8499	-0.00133	-1.5421	-0.00609		138.571	0.00214	11.2925	0.00676	28.5121	0.0224		-123.305	0.000496309	-123.43	0.000627349	-123.517	5.15363e-05
-4.7917	3.3e-05	-4.8105	-0.00355	-1.5027	-0.00692		139.366	0.00214	11.4445	0.00679	28.6747	0.02241		-123.156	0.000496307	-123.282	0.000626441	-123.369	5.15363e-05
-4.7523	0.00268	-4.7711	-0.00361	-1.4633	-0.00723		140.161	0.00214	11.5965	0.00682	28.8373	0.02243		-123.007	0.000496305	-123.133	0.000625533	-123.221	5.15363e-05
-4.713	0.0034	-4.7317	-0.00327	-1.424	-0.00649		140.956	0.00214	11.7485	0.00684	28.9999	0.02244		-122.859	0.000496303	-122.984	0.000624626	-123.073	5.15363e-05
-4.6736	0.00187	-4.6923	-0.0029	-1.3846	-0.00764		141.751	0.00213	11.9005	0.00687	29.1626	0.02246		-122.71	0.000496301	-122.836	0.000623718	-122.924	5.15363e-05
-4.6342	0.000325	-4.653	-0.00194	-1.3453	-0.00834		142.546	0.00213	12.0525	0.0069	29.3252	0.02248		-122.561	0.000496299	-122.687	0.00062281	-122.776	5.15363e-05
-4.5948	0.000355	-4.6136	-0.00127	-1.3059	-0.00746		143.34	0.00213	12.2045	0.00693	29.4878	0.02249		-122.412	0.000496296	-122.538	0.000621902	-122.628	5.15363e-05
-4.5554	-0.000411	-4.5742	-0.000847	-1.2666	-0.00722		144.135	0.00213	12.3565	0.00696	29.6504	0.02251		-122.263	0.000496294	-122.39	0.000620995	-122.48	5.15363e-05
-4.5161	-0.000264	-4.5348	-0.00166	-1.2272	-0.00885		144.93	0.00213	12.5085	0.00699	29.8131	0.02252		-122.115	0.000496292	-122.241	0.000620087	-122.332	5.15363e-05
-4.4767	0.000764	-4.4954	-0.00234	-1.1879	-0.01093		145.725	0.00213	12.6605	0.00701	29.9757	0.02254		-121.966	0.00049629	-122.092	0.000619179	-122.184	5.15363e-05
-4.4373	0.00164	-4.4561	-0.00221	-1.1485	-0.01289		146.52	0.00213	12.8125	0.00704	30.1383	0.02255		-121.817	0.000496287	-121.944	0.000618271	-122.035	5.15363e-05
-4.398	0.00101	-4.4167	-0.00284	-1.1092	-0.0144		147.315	0.00212	12.9645	0.00707	30.3009	0.02257		-121.668	0.000496285	-121.795	0.000617364	-121.887	5.15363e-05
-4.3586	0.00154	-4.3773	-0.000753	-1.0698	-0.01455		148.11	0.00212	13.1166	0.0071	30.4635	0.02258		-121.519	0.000496283	-121.646	0.000616456	-121.739	5.15363e-05
-4.3193	0.00224	-4.338	-0.00116	-1.0305	-0.01451		148.905	0.00212	13.2686	0.00713	30.6262	0.0226		-121.371	0.00049628	-121.498	0.000615548	-121.591	5.15363e-05
-4.2799	0.00164	-4.2986	6.3e-05	-0.9912	-0.01487		149.7	0.00212	13.4206	0.00715	30.7888	0.02261		-121.222	0.000496278	-121.349	0.00061464	-121.443	5.15363e-05
-4.2406	-0.000207	-4.2593	-0.000784	-0.9519	-0.01613		150.495	0.00212	13.5726	0.00718	30.9514	0.02262		-121.073	0.000496276	-121.2	0.000613733	-121.295	5.15363e-05
-4.2012	-0.00163	-4.2199	-0.00118	-0.9125	-0.01837		151.29	0.00212	13.7246	0.00721	31.114	0.02264		-120.924	0.000496273	-121.052	0.000612825	-121.146	5.15363e-05
-4.1619	-0.00111	-4.1806	-0.00161	-0.8732	-0.01944		152.085	0.00212	13.8766	0.00723	31.2767	0.02265		-120.775	0.000496271	-120.903	0.000611917	-120.998	5.15363e-05
-4.1225	-0.00105	-4.1412	-0.000737	-0.8339	-0.02021		152.88	0.00211	14.0286	0.00726	31.4393	0.02266		-120.626	0.000496268	-120.754	0.000611009	-120.85	5.15363e-05
-4.0832	-0.00171	-4.1019	0.000726	-0.7946	-0.02021		153.675	0.00211	14.1806	0.00729	31.6019	0.02268		-120.478	0.000496266	-120.606	0.000610102	-120.702	5.15363e-05
-4.0438	-0.000976	-4.0625	-0.00103	-0.7552	-0.02155		154.47	0.00211	14.3326	0.00731	31.7645	0.02269		-120.329	0.000496263	-120.457	0.000609194	-120.554	5.15363e-05
-4.0045	0.000173	-4.0232	-0.00109	-0.7159	-0.02486		155.265	0.00211	14.4846	0.00734	31.9271	0.0227		-120.18	0.000496261	-120.308	0.000608286	-120.406	5.15363e-05
-3.9652	0.000916	-3.9838	-0.0004	-0.6766	-0.02837		156.06	0.00211	14.6366	0.00736	32.0898	0.02272		-120.031	0.000496258	-120.16	0.000607378	-120.258	5.15363e-05
-3.9259	0.000427	-3.9445	-0.000758	-0.6373	-0.03061		156.855	0.00211	14.7886	0.00739	32.2524	0.02273		-119.882	0.000496255	-120.011	0.000606471	-120.109	5.15363e-05
-3.8865	-0.00169	-3.9052	-0.000342	-0.598	-0.03429		157.65	0.00211	14.9406	0.00742	32.415	0.02274		-119.734	0.000496253	-119.862	0.000605563	-119.961	5.15363e-05
-3.8472	-0.00124	-3.8659	-0.0017	-0.5587	-0.03909		158.445	0.00211	15.0926	0.00744	32.5776	0.02275		-119.585	0.00049625	-119.714	0.000604655	-119.813	5.15363e-05
-3.8079	-0.000685	-3.8265	-0.000174	-0.5194	-0.04642		159.24	0.0021	15.2446	0.00747	32.7402	0.02277		-119.436	0.000496247	-119.565	0.000603747	-119.665	5.15363e-05
-3.7686	0.00124	-3.7872	0.00124	-0.4801	-0.0636		160.035	0.0021	15.3966	0.00749	32.9029	0.02278		-119.287	0.000496245	-119.416	0.00060284	-119.517	5.15363e-05
-3.7292	0.000442	-3.7479	0.00185	-0.4408	-0.09355		160.83	0.0021	15.5486	0.00752	33.0655	0.02279		-119.138	0.000496242	-119.268	0.000601932	-119.369	5.15363e-05
-3.6899	0.000595	-3.7086	0.000247	-0.4015	-0.13035		161.625	0.0021	15.7006	0.00754	33.2281	0.0228		-118.99	0.000496239	-119.119	0.000601024	-119.22	5.15363e-05
-3.6506	0.000733	-3.6692	-0.00179	-0.3622	-0.16249		162.419	0.0021	15.8526	0.00757	33.3907	0.02281		-118.841	0.000496236	-118.97	0.000600116	-119.072	5.15363e-05
-3.6113	0.000556	-3.6299	-0.00224	-0.3229	-0.18572		163.214	0.0021	16.0046	0.00759	33.5534	0.02283		-118.692	0.000496234	-118.822	0.000599209	-118.924	5.15363e-05
-3.572	0.000551	-3.5906	-0.00135	-0.2836	-0.2027		164.009	0.0021	16.1566	0.00762	33.716	0.02284		-118.543	0.000496231	-118.673	0.000598301	-118.776	5.15363e-05
-3.5327	0.000691	-3.5513	0.000742	-0.2443	-0.21697		164.804	0.00209	16.3086	0.00764	33.8786	0.02285		-118.394	0.000496228	-118.524	0.000597393	-118.628	5.15363e-05
-3.4934	-1.1e-05	-3.512	-0.000132	-0.205	-0.22667		165.599	0.00209	16.4607	0.00767	34.0412	0.02286		-118.246	0.000496225	-118.376	0.000596485	-118.48	5.15363e-05
-3.4541	-0.00204	-3.4727	0.000542	-0.1657	-0.2296		166.394	0.00209	16.6126	0.00769	34.2038	0.02287		-118.097	0.000496222	-118.227	0.000595578	-118.332	5.15363e-05
-3.4148	-0.0016	-3.4334	0.000842	-0.1265	-0.23191		167.189	0.00209	16.7647	0.00771	34.3665	0.02288		-117.948	0.000496219	-118.078	0.00059467	-118.183	5.15363e-05
-3.3755	-0.000367	-3.3941	0.00182	-0.0872	-0.23295		167.984	0.00209	16.9167	0.00774	34.5291	0.02289		-117.799	0.000496216	-117.93	0.000593762	-118.035	5.15363e-05
-3.3362	-0.000924	-3.3548	-0.00105	-0.0479	-0.23018		168.779	0.00209	17.0687	0.00776	34.6917	0.0229		-117.65	0.000496213	-117.781	0.000592854	-117.887	5.15363e-05
-3.2969	-0.000951	-3.3155	-0.00105	-0.0086	-0.22248		169.574	0.00209	17.2207	0.00778	34.8543	0.02291		-117.502	0.00049621	-117.632	0.000591947	-117.739	5.15363e-05
-3.2576	-4.9e-05	-3.2762	0.00156	0.0307	-0.21268		170.369	0.00208	17.3727	0.00781	35.0169	0.02292		-117.353	0.000496207	-117.484	0.000591039	-117.591	5.15363e-05
-3.2183	0.0014	-3.2369	0.00181	0.0699	-0.20222		171.164	0.00208	17.5247	0.00783	35.1796	0.02293		-117.204	0.000496204	-117.335	0.000590131	-117.443	5.15363e-05
-3.179	0.000247	-3.1976	0.00153	0.1092	-0.18863		171.959	0.00208	17.6767	0.00785	35.3422	0.02294		-117.055	0.000496201	-117.186	0.000589223	-117.294	5.15363e-05
-3.1397	-0.000951	-3.1583	0.0009	0.1485	-0.16934		172.754	0.00208	17.8287	0.00788	35.5048	0.02295		-116.906	0.000496198	-117.038	0.000588315	-117.146	5.15363e-05
-3.1005	-0.00159	-3.119	0.000363	0.1878	-0.14602		173.549	0.00208	17.9807	0.0079	35.6674	0.02296		-116.757	0.000496194	-116.889	0.000587408	-116.998	5.15363e-05
-3.0612	-0.00235	-3.0797	-0.000689	0.227	-0.11776		174.344	0.00208	18.1327	0.00792	35.83	0.02297		-116.609	0.000496191	-116.74	0.0005865	-116.85	5.15363e-05
-3.0219	-0.000764	-3.0405	-0.00179	0.2663	-0.08698		175.139	0.00208	18.2847	0.00795	35.9927	0.02298		-116.46	0.000496188	-116.592	0.000585592	-116.702	5.15363e-05
-2.9826	-3.8e-05	-3.0012	-0.000989	0.3056	-0.06137		175.934	0.00208	18.4367	0.00797	36.1553	0.02299		-116.311	0.000496185	-116.443	0.000584684	-116.554	5.15363e-05
-2.9433	0.00129	-2.9619	-0.00217	0.3449	-0.04222		176.729	0.00207	18.5887	0.00799	36.3179	0.023		-116.162	0.000496181	-116.294	0.000583777	-116.405	5.15363e-05
-2.9041	0.00156	-2.9226	-0.00122	0.3841	-0.02983		177.524	0.00207	18.7407	0.00801	36.4805	0.02301		-116.013	0.000496178	-116.146	0.000582869	-116.257	5.15363e-05
-2.8648	0.000282	-2.8833	0.000758	0.4234	-0.02399		178.319	0.00207	18.8927	0.00803	36.6432	0.02302		-115.865	0.000496175	-115.997	0.000581961	-116.109	5.15363e-05
-2.8255	-0.000611	-2.8441	0.000632	0.4627	-0.02004		179.114	0.00207	19.0447	0.00806	36.8058	0.02303		-115.716	0.000496171	-115.848	0.000581053	-115.961	5.15363e-05
-2.7862	-0.0011	-2.8048	0.000211	0.5019	-0.01693		179.909	0.00207	19.1967	0.00808	36.9684	0.02304		-115.567	0.000496168	-115.7	0.000580146	-115.813	5.15363e-05
-2.747	-0.000665	-2.7655	0.000674	0.5412	-0.01437		180.703	0.00207	19.3487	0.0081	37.131	0.02305		-115.418	0.000496164	-115.551	0.000579238	-115.665	5.15363e-05
-2.7077	-0.000784	-2.7262	-0.000526	0.5804	-0.01255		181.498	0.00207	19.5007	0.00812	37.2936	0.02305		-115.269	0.000496161	-115.402	0.00057833	-115.517	5.15363e-05
-2.6684	0.000302	-2.687	-9.5e-05	0.6197	-0.01021		182.293	0.00206	19.6527	0.00814	37.4563	0.02306		-115.121	0.000496157	-115.254	0.000577422	-115.368	5.15363e-05
-2.6291	0.000262	-2.6477	0.000674	0.659	-0.01014		183.088	0.00206	19.8047	0.00816	37.6189	0.02307		-114.972	0.000496153	-115.105	0.000576515	-115.22	5.15363e-05
-2.5899	-0.0014	-2.6084	-0.000905	0.6982	-0.00823		183.883	0.00206	19.9567	0.00819	37.7815	0.02308		-114.823	0.00049615	-114.956	0.000575607	-115.072	5.15363e-05
-2.5506	-0.00187	-2.5691	0.0001	0.7375	-0.00653		184.678	0.00206	20.1088	0.00821	37.9441	0.02309		-114.674	0.000496146	-114.808	0.000574699	-114.924	5.15363e-05
-2.5113	-4.9e-05	-2.5299	0.000463	0.7767	-0.00673		185.473	0.00206	20.2608	0.00823	38.1067	0.0231		-114.525	0.000496142	-114.659	0.000573791	-114.776	5.15363e-05
-2.4721	0.000135	-2.4906	0.000179	0.816	-0.007		186.268	0.00206	20.4128	0.00825	38.2694	0.02311		-114.377	0.000496139	-114.51	0.000572883	-114.628	5.15363e-05
-2.4328	-0.000711	-2.4513	-0.000442	0.8553	-0.00683		187.063	0.00206	20.5648	0.00827	38.432	0.02311		-114.228	0.000496135	-114.362	0.000571976	-114.479	5.15363e-05
-2.3936	-0.00162	-2.4121	-0.0001	0.8945	-0.00585		187.858	0.00206	20.7168	0.00829	38.5946	0.02312		-114.079	0.000496131	-114.213	0.000571068	-114.331	5.15363e-05
-2.3543	-0.00132	-2.3728	0.000811	0.9338	-0.00473		188.653	0.00205	20.8688	0.00831	38.7572	0.02313		-113.93	0.000496127	-114.065	0.00057016	-114.183	5.15363e-05
-2.315	0.000293	-2.3336	0.000105	0.973	-0.00341		189.448	0.00205	21.0208	0.00833	38.9199	0.02314		-113.781	0.000496123	-113.916	0.000569252	-114.035	5.15363e-05
-2.2758	0.000876	-2.2943	-0.00107	1.0123	-0.00381		190.243	0.00205	21.1728	0.00835	39.0825	0.02315		-113.632	0.000496119	-113.767	0.000568345	-113.887	5.15363e-05
-2.2365	0.00205	-2.255	-0.000205	1.0515	-0.0028		191.038	0.00205	21.3248	0.00837	39.2451	0.02315		-113.484	0.000496115	-113.619	0.000567437	-113.739	5.15363e-05
-2.1973	0.000171	-2.2158	0.000168	1.0908	-0.00241		191.833	0.00205	21.4768	0.00839	39.4077	0.02316		-113.335	0.000496111	-113.47	0.000566529	-113.59	5.15363e-05
-2.158	-0.00171	-2.1765	0.000716	1.13	-0.00114		192.628	0.00205	21.6288	0.00841	39.5703	0.02317		-113.186	0.000496107	-113.321	0.000565621	-113.442	5.15363e-05
-2.1187	-0.00114	-2.1373	0.000284	1.1693	-0.000528943		193.423	0.00205	21.7808	0.00843	39.733	0.02318		-113.037	0.000496103	-113.173	0.000564713	-113.294	5.15363e-05
-2.1038	-0.00115	-2.098	-0.00126	1.2086	-0.00045519		194.218	0.00204	21.9328	0.00845	39.8956	0.02318		-112.888	0.000496099	-113.024	0.000563806	-113.146	5.15363e-05
-2.0847	-0.00132	-2.0587	-0.000853	1.2478	0.000792838		195.013	0.00204	22.0848	0.00847	40.0582	0.02319		-112.74	0.000496095	-112.875	0.000562898	-112.998	5.15363e-05
-2.0656	-0.00123	-2.0195	-0.000147	1.2871	0.000182076		195.808	0.00204	22.2368	0.00849	40.2208	0.0232		-112.591	0.000496091	-112.727	0.00056199	-112.85	5.15363e-05
-2.0464	-7.1e-05	-1.9802	0.000721	1.3263	0.000598086		196.603	0.00204	22.3888	0.00851	40.3835	0.02321		-112.442	0.000496086	-112.578	0.000561082	-112.702	5.15363e-05
-2.0273	-0.00136	-1.941	0.000179	1.3656	0.00093919		197.398	0.00204	22.5408	0.00853	40.5461	0.02321		-112.293	0.000496082	-112.429	0.000560175	-112.553	5.15363e-05
-2.0082	-0.00239	-1.9017	-7.9e-05	1.4048	0.00247		198.193	0.00204	22.6928	0.00855	40.7087	0.02322		-112.144	0.000496078	-112.281	0.000559267	-112.405	5.15363e-05
-1.989	-0.00353	-1.8625	0.000842	1.4441	0.00249		198.987	0.00204	22.8448	0.00857	40.8713	0.02323		-111.996	0.000496073	-112.132	0.000558359	-112.257	5.15363e-05
-1.9699	-0.00285	-1.8543	0.00371	1.4833	0.00376		199.782	0.00203	22.9968	0.00858	41.0339	0.02323		-111.847	0.000496069	-111.983	0.000557451	-112.109	5.15363e-05
-1.9508	-0.00072	-1.8352	0.00386	1.5226	0.00375		200.577	0.00203	23.1488	0.0086	41.1966	0.02324		-111.698	0.000496064	-111.835	0.000556544	-111.961	5.15363e-05
-1.9317	0.000136	-1.8161	0.000268	1.5618	0.00357		201.372	0.00203	23.3008	0.00862	41.3592	0.02325		-111.549	0.00049606	-111.686	0.000555636	-111.813	5.15363e-05
-1.9126	0.000482	-1.797	0.000453	1.6011	0.0032		202.167	0.00203	23.4528	0.00864	41.5218	0.02325		-111.4	0.000496055	-111.537	0.000554728	-111.664	5.15363e-05
-1.8934	-0.000135	-1.7779	0.00128	1.6403	0.00155		202.962	0.00203	23.6048	0.00866	41.6844	0.02326		-111.252	0.000496051	-111.389	0.00055382	-111.516	5.15363e-05
-1.8743	-0.0017	-1.7588	0.00102	1.6796	0.0019		203.757	0.00203	23.7569	0.00868	41.847	0.02327		-111.103	0.000496046	-111.24	0.000552912	-111.368	5.15363e-05
-1.8552	-0.00149	-1.7397	0.00112	1.7188	0.0028		204.552	0.00203	23.9089	0.0087	42.0097	0.02327		-110.954	0.000496041	-111.091	0.000552005	-111.22	5.15363e-05
-1.8361	-0.0012	-1.7206	-0.000226	1.7581	0.00443		205.347	0.00203	24.0609	0.00871	42.1723	0.02328		-110.805	0.000496037	-110.943	0.000551097	-111.072	5.15363e-05
-1.817	-0.00178	-1.7015	-0.000816	1.7973	0.00496		206.142	0.00202	24.2129	0.00873	42.3349	0.02329		-110.656	0.000496032	-110.794	0.000550189	-110.924	5.15363e-05
-1.7979	-0.00276	-1.6824	-0.000463	1.8366	0.00677		206.937	0.00202	24.3649	0.00875	42.4975	0.02329		-110.508	0.000496027	-110.645	0.000549281	-110.776	5.15363e-05
-1.7788	-0.000747	-1.6633	-0.0022	1.8758	0.00682		207.732	0.00202	24.5169	0.00877	42.6602	0.0233		-110.359	0.000496022	-110.497	0.000548374	-110.627	5.15363e-05
-1.7597	0.000224	-1.6442	-0.00246	1.9151	0.00642		208.527	0.00202	24.6689	0.00878	42.8228	0.02331		-110.21	0.000496017	-110.348	0.000547466	-110.479	5.15363e-05
-1.7406	-7.5e-05	-1.6251	-0.00114	1.9543	0.00726		209.322	0.00202	24.8209	0.0088	42.9854	0.02331		-110.061	0.000496012	-110.199	0.000546558	-110.331	5.15363e-05
-1.7215	-0.000769	-1.606	0.00114	1.9936	0.00763		210.117	0.00202	24.9729	0.00882	43.148	0.02332		-109.912	0.000496007	-110.051	0.00054565	-110.183	5.15363e-05
-1.7024	0.000627	-1.5869	0.00147	2.0328	0.00841		210.912	0.00202	25.1249	0.00884	43.3106	0.02332		-109.763	0.000496002	-109.902	0.000544742	-110.035	5.15363e-05
-1.6833	0.000842	-1.5678	-6.3e-05	2.0721	0.00958		211.707	0.00201	25.2769	0.00885	43.4733	0.02333		-109.615	0.000495997	-109.753	0.000543835	-109.887	5.15363e-05
-1.6642	0.00304	-1.5487	0.000553	2.1113	0.00738		212.502	0.00201	25.4289	0.00887	43.6359	0.02334		-109.466	0.000495992	-109.605	0.000542927	-109.738	5.15363e-05
-1.6451	0.00162	-1.5296	0.00137	2.1506	0.00674		213.297	0.00201	25.5809	0.00889	43.7985	0.02334		-109.317	0.000495986	-109.456	0.000542019	-109.59	5.15363e-05
-1.626	0.00098	-1.5105	-0.00253	2.1898	0.00839		214.092	0.00201	25.7329	0.00891	43.9611	0.02335		-109.168	0.000495981	-109.307	0.000541111	-109.442	5.15363e-05
-1.6069	1.8e-05	-1.4915	-0.00224	2.2291	0.00996		214.887	0.00201	25.8849	0.00892	44.1237	0.02335		-109.019	0.000495976	-109.159	0.000540203	-109.294	5.15363e-05
-1.5878	-8.9e-05	-1.4724	-0.00133	2.2683	0.00826		215.682	0.00201	26.0369	0.00894	44.2864	0.02336		-108.871	0.00049597	-109.01	0.000539296	-109.146	5.15363e-05
-1.5687	9.5e-05	-1.4533	0.00113	2.3076	0.00724		216.477	0.00201	26.1889	0.00896	44.449	0.02336		-108.722	0.000495965	-108.861	0.000538388	-108.998	5.15363e-05
-1.5496	-0.00118	-1.4342	0.0012	2.3468	0.0068		217.271	0.002	26.3409	0.00897	44.6116	0.02337		-108.573	0.000495959	-108.713	0.00053748	-108.849	5.15363e-05
-1.5305	-0.000464	-1.4151	0.00215	2.3861	0.0074		218.066	0.002	26.4929	0.00899	44.7742	0.02338		-108.424	0.000495954	-108.564	0.000536572	-108.701	5.15363e-05
-1.5115	0.00177	-1.396	0.00187	2.4254	0.00923		218.861	0.002	26.6449	0.00901	44.9368	0.02338		-108.275	0.000495948	-108.415	0.000535665	-108.553	5.15363e-05
-1.4924	0.000585	-1.3769	-0.000195	2.4646	0.00926		219.656	0.002	26.7969	0.00902	45.0995	0.02339		-108.127	0.000495942	-108.267	0.000534757	-108.405	5.15363e-05
-1.4733	-0.000573	-1.3579	0.000437	2.5039	0.00924		220.451	0.002	26.9489	0.00904	45.2621	0.02339		-107.978	0.000495937	-108.118	0.000533849	-108.257	5.15363e-05
-1.4542	-0.000324	-1.3388	-0.000558	2.5431	0.00936		221.246	0.002	27.1009	0.00905	45.4247	0.0234		-107.829	0.000495931	-107.969	0.000532941	-108.109	5.15363e-05
-1.4351	-0.000404	-1.3197	-0.00114	2.5824	0.00966		222.041	0.002	27.2529	0.00907	45.5873	0.0234		-107.68	0.000495925	-107.821	0.000532033	-107.961	5.15363e-05
-1.416	-0.00116	-1.3006	-0.00268	2.6216	0.00967		222.836	0.002	27.4049	0.00909	45.75	0.02341		-107.531	0.000495919	-107.672	0.000531126	-107.812	5.15363e-05
-1.3969	0.000211	-1.2815	-0.00231	2.6609	0.01173		223.631	0.00199	27.557	0.0091	45.9126	0.02341		-107.383	0.000495913	-107.523	0.000530218	-107.664	5.15363e-05
-1.3779	-0.000664	-1.2625	-0.00241	2.7002	0.01273		224.426	0.00199	27.709	0.00912	46.0752	0.02342		-107.234	0.000495907	-107.375	0.00052931	-107.516	5.15363e-05
-1.3588	-0.000756	-1.2434	0.00131	2.7394	0.01236		225.221	0.00199	27.861	0.00913	46.2378	0.02342		-107.085	0.000495901	-107.226	0.000528402	-107.368	5.15363e-05
-1.3397	-0.00334	-1.2243	-4.2e-05	2.7787	0.0106		226.016	0.00199	28.013	0.00915	46.4004	0.02343		-106.936	0.000495895	-107.077	0.000527494	-107.22	5.15363e-05
-1.3206	-0.00092	-1.2052	0.000132	2.8179	0.00748		226.811	0.00199	28.165	0.00916	46.5631	0.02343		-106.787	0.000495889	-106.929	0.000526587	-107.072	5.15363e-05
-1.3015	0.0016	-1.1862	0.000663	2.8572	0.00857		227.606	0.00199	28.317	0.00918	46.7257	0.02344		-106.639	0.000495882	-106.78	0.000525679	-106.923	5.15363e-05
-1.2825	0.000387	-1.1671	-0.00142	2.8965	0.00969		228.401	0.00199	28.469	0.0092	46.8883	0.02344		-106.49	0.000495876	-106.631	0.000524771	-106.775	5.15363e-05
-1.2634	-0.00244	-1.148	-0.00188	2.9357	0.00958		229.196	0.00198	28.621	0.00921	47.0509	0.02345		-106.341	0.00049587	-106.483	0.000523863	-106.627	5.15363e-05
-1.2443	-0.00244	-1.1289	-0.000816	2.975	0.0096		229.991	0.00198	28.773	0.00923	47.2135	0.02345		-106.192	0.000495863	-106.334	0.000522956	-106.479	5.15363e-05
-1.2252	-0.00153	-1.1098	-0.00222	3.0143	0.00898		230.786	0.00198	28.925	0.00924	47.3762	0.02346		-106.043	0.000495857	-106.185	0.000522048	-106.331	5.15363e-05
-1.2062	-0.000962	-1.0908	-0.00241	3.0535	0.00902		231.581	0.00198	29.077	0.00926	47.5388	0.02346		-105.894	0.00049585	-106.037	0.00052114	-106.183	5.15363e-05
-1.1871	-0.000318	-1.0717	-0.000684	3.0928	0.0089		232.376	0.00198	29.229	0.00927	47.7014	0.02347		-105.746	0.000495843	-105.888	0.000520232	-106.034	5.15363e-05
-1.168	-0.000511	-1.0526	0.00173	3.1321	0.00744		233.171	0.00198	29.381	0.00929	47.864	0.02347		-105.597	0.000495837	-105.739	0.000519324	-105.886	5.15363e-05
-1.1489	-0.00269	-1.0335	0.00221	3.1714	0.0092		233.966	0.00198	29.533	0.0093	48.0267	0.02348		-105.448	0.00049583	-105.591	0.000518417	-105.738	5.15363e-05
-1.1298	-0.00284	-1.0145	0.0016	3.2106	0.01161		234.761	0.00198	29.685	0.00931	48.1893	0.02348		-105.299	0.000495823	-105.442	0.000517509	-105.59	5.15363e-05
-1.1108	-0.0012	-0.9954	0.0007	3.2499	0.0109		235.555	0.00197	29.837	0.00933	48.3519	0.02349		-105.15	0.000495816	-105.293	0.000516601	-105.442	5.15363e-05
-1.0917	-0.00124	-0.9763	-0.000721	3.2892	0.01047		236.35	0.00197	29.989	0.00934	48.5145	0.02349		-105.002	0.000495809	-105.145	0.000515693	-105.294	5.15363e-05
-1.0726	-0.00136	-0.9572	-0.00207	3.3284	0.01126		237.145	0.00197	30.141	0.00936	48.6771	0.0235		-104.853	0.000495802	-104.996	0.000514785	-105.146	5.15363e-05
-1.0535	-0.00276	-0.9381	-0.00296	3.3677	0.01249		237.94	0.00197	30.293	0.00937	48.8398	0.0235		-104.704	0.000495795	-104.847	0.000513878	-104.997	5.15363e-05
-1.0345	-0.00468	-0.9191	-0.00134	3.407	0.01202		238.735	0.00197	30.445	0.00939	49.0024	0.02351		-104.555	0.000495788	-104.699	0.00051297	-104.849	5.15363e-05
-1.0154	-0.00214	-0.9	-0.00148	3.4463	0.01078		239.53	0.00197	30.597	0.0094	49.165	0.02351		-104.406	0.000495781	-104.55	0.000512062	-104.701	5.15363e-05
-0.9963	-0.000165	-0.8809	-0.00312	3.4856	0.00965		240.325	0.00197	30.7491	0.00941	49.3276	0.02351		-104.258	0.000495773	-104.401	0.000511154	-104.553	5.15363e-05
-0.9772	-0.000102	-0.8618	-0.00143	3.5248	0.01115		241.12	0.00196	30.9011	0.00943	49.4903	0.02352		-104.109	0.000495766	-104.253	0.000510246	-104.405	5.15363e-05
-0.9581	-0.00333	-0.8427	-0.00253	3.5641	0.01312		241.915	0.00196	31.053	0.00944	49.6529	0.02352		-103.96	0.000495758	-104.104	0.000509339	-104.257	5.15363e-05
-0.9391	-0.00474	-0.8415	0.00255	3.6034	0.01403		242.71	0.00196	31.2051	0.00946	49.8155	0.02353		-103.811	0.000495751	-103.956	0.000508431	-104.108	5.15363e-05
-0.92	-0.00462	-0.8318	0.00296	3.6427	0.01364		243.505	0.00196	31.3571	0.00947	49.9781	0.02353		-103.662	0.000495743	-103.807	0.000507523	-103.96	5.15363e-05
-0.9009	-0.00254	-0.822	0.00273	3.682	0.0115		244.3	0.00196	31.5091	0.00948	50.1407	0.02354		-103.514	0.000495735	-103.658	0.000506615	-103.812	5.15363e-05
-0.8818	-0.00312	-0.8123	0.00201	3.7213	0.01242		245.095	0.00196	31.6611	0.0095	50.3034	0.02354		-103.365	0.000495728	-103.51	0.000505707	-103.664	5.15363e-05
-0.8627	-0.0036	-0.8025	4.7e-05	3.7606	0.01351		245.89	0.00196	31.8131	0.00951	50.466	0.02355		-103.216	0.00049572	-103.361	0.0005048	-103.516	5.15363e-05
-0.8436	-0.00527	-0.7928	-0.00184	3.7999	0.01432		246.685	0.00195	31.9651	0.00952	50.6286	0.02355		-103.067	0.000495712	-103.212	0.000503892	-103.368	5.15363e-05
-0.8246	-0.00731	-0.7831	-0.00255	3.8392	0.01204		247.48	0.00195	32.1171	0.00954	50.7912	0.02355		-102.918	0.000495704	-103.064	0.000502984	-103.219	5.15363e-05
-0.8055	-0.00677	-0.7733	-0.000658	3.8784	0.01093		248.275	0.00195	32.2691	0.00955	50.9538	0.02356		-102.77	0.000495696	-102.915	0.000502076	-103.071	5.15363e-05
-0.7973	-0.00138	-0.7636	0.00152	3.9177	0.01376		249.07	0.00195	32.4211	0.00956	51.1165	0.02356		-102.621	0.000495687	-102.766	0.000501168	-102.923	5.15363e-05
-0.7876	-0.00312	-0.7539	-0.0006	3.957	0.0145		249.865	0.00195	32.5731	0.00958	51.2791	0.02357		-102.472	0.000495679	-102.618	0.000500261	-102.775	5.15363e-05
-0.7779	-0.00278	-0.7441	-0.000984	3.9963	0.01387		250.66	0.00195	32.7251	0.00959	51.4417	0.02357		-102.323	0.000495671	-102.469	0.000499353	-102.627	5.15363e-05
-0.7681	-0.00385	-0.7344	-0.00105	4.0356	0.01278		251.455	0.00195	32.8771	0.0096	51.6043	0.02357		-102.174	0.000495662	-102.32	0.000498445	-102.479	5.15363e-05
-0.7584	-0.00384	-0.7247	-0.00281	4.0749	0.01263		252.25	0.00195	33.0291	0.00961	51.767	0.02358		-102.025	0.000495654	-102.172	0.000497537	-102.331	5.15363e-05
-0.7487	-0.00388	-0.715	0.00125	4.1142	0.01325		253.045	0.00194	33.1811	0.00963	51.9296	0.02358		-101.877	0.000495645	-102.023	0.000496629	-102.182	5.15363e-05
-0.739	-0.00282	-0.7053	0.000684	4.1536	0.01339		253.839	0.00194	33.3331	0.00964	52.0922	0.02359		-101.728	0.000495637	-101.874	0.000495722	-102.034	5.15363e-05
-0.7293	-0.00556	-0.6956	-0.000284	4.1929	0.01166		254.634	0.00194	33.4851	0.00965	52.2548	0.02359		-101.579	0.000495628	-101.726	0.000494814	-101.886	5.15363e-05
-0.7196	-0.00654	-0.6858	-0.000642	4.2322	0.01362		255.429	0.00194	33.6371	0.00967	52.4174	0.02359		-101.43	0.000495619	-101.577	0.000493906	-101.738	5.15363e-05
-0.7098	-0.00434	-0.6761	0.00141	4.2715	0.01269		256.224	0.00194	33.7891	0.00968	52.58	0.0236		-101.281	0.00049561	-101.428	0.000492998	-101.59	5.15363e-05
-0.7001	-0.00356	-0.6664	0.00195	4.3108	0.01218		257.019	0.00194	33.9411	0.00969	52.7427	0.0236		-101.133	0.000495601	-101.28	0.00049209	-101.442	5.15363e-05
-0.6904	-0.00423	-0.6567	0.000705	4.3501	0.01472		257.814	0.00194	34.0931	0.0097	52.9053	0.02361		-100.984	0.000495592	-101.131	0.000491183	-101.293	5.15363e-05
-0.6807	-0.0047	-0.647	-0.00438	4.3894	0.0169		258.609	0.00193	34.2451	0.00971	53.0679	0.02361		-100.835	0.000495583	-100.982	0.000490275	-101.145	5.15363e-05
-0.671	-0.00368	-0.6373	-0.00555	4.4287	0.01542		259.404	0.00193	34.3972	0.00973	53.2305	0.02361		-100.686	0.000495573	-100.834	0.000489367	-100.997	5.15363e-05
-0.6613	-0.00478	-0.6276	0.00224	4.4681	0.0135		260.199	0.00193	34.5491	0.00974	53.3932	0.02362		-100.537	0.000495564	-100.685	0.000488459	-100.849	5.15363e-05
-0.6516	-0.0053	-0.6179	0.00109	4.5074	0.0129		260.994	0.00193	34.7012	0.00975	53.5558	0.02362		-100.389	0.000495554	-100.536	0.000487551	-100.701	5.15363e-05
-0.6419	-0.00274	-0.6082	-0.00271	4.5467	0.01248		261.789	0.00193	34.8532	0.00976	53.7184	0.02362		-100.24	0.000495545	-100.388	0.000486644	-100.553	5.15363e-05
-0.6322	-0.00379	-0.5985	-0.0005	4.586	0.01322		262.584	0.00193	35.0052	0.00978	53.881	0.02363		-100.091	0.000495535	-100.239	0.000485736	-100.405	5.15363e-05
-0.6225	-0.00545	-0.5889	-0.00325	4.6254	0.01421		263.379	0.00193	35.1572	0.00979	54.0436	0.02363		-99.9422	0.000495525	-100.09	0.000484828	-100.256	5.15363e-05
-0.6129	-0.00448	-0.5792	-0.00492	4.6647	0.01301		264.174	0.00192	35.3092	0.0098	54.2063	0.02364		-99.7934	0.000495515	-99.9416	0.00048392	-100.108	5.15363e-05
-0.6032	-0.00486	-0.5695	-0.00504	4.704	0.0134		264.969	0.00192	35.4612	0.00981	54.3689	0.02364		-99.6445	0.000495505	-99.793	0.000483012	-99.96	5.15363e-05
-0.5935	-0.00599	-0.5598	-0.00426	4.7433	0.01372		265.764	0.00192	35.6132	0.00982	54.5315	0.02364		-99.4957	0.000495495	-99.6443	0.000482105	-99.8119	5.15363e-05
-0.5838	-0.00595	-0.5501	-0.00404	4.7827	0.01431		266.559	0.00192	35.7652	0.00983	54.6941	0.02365		-99.3469	0.000495485	-99.4957	0.000481197	-99.6637	5.15363e-05
-0.5741	-0.00279	-0.5404	-0.00403	4.822	0.01504		267.354	0.00192	35.9172	0.00985	54.8567	0.02365		-99.1981	0.000495475	-99.347	0.000480289	-99.5156	5.15363e-05
-0.5644	-0.00127	-0.5307	-0.00104	4.8614	0.01287		268.149	0.00192	36.0692	0.00986	55.0194	0.02365		-99.0493	0.000495465	-99.1983	0.000479381	-99.3674	5.15363e-05
-0.5547	-0.00219	-0.5211	0.00117	4.9007	0.01361		268.944	0.00192	36.2212	0.00987	55.182	0.02366		-98.9005	0.000495454	-99.0497	0.000478473	-99.2193	5.15363e-05
-0.5451	-0.00185	-0.5114	0.000132	4.94	0.01392		269.739	0.00192	36.3732	0.00988	55.3446	0.02366		-98.7517	0.000495444	-98.901	0.000477566	-99.0711	5.15363e-05
-0.5354	-0.00042	-0.5017	-0.000284	4.9794	0.0148		270.534	0.00191	36.5252	0.00989	55.5072	0.02366		-98.6029	0.000495433	-98.7524	0.000476658	-98.923	5.15363e-05
-0.5257	-0.00223	-0.492	-0.00532	5.0187	0.01439		271.329	0.00191	36.6772	0.0099	55.6699	0.02367		-98.4541	0.000495422	-98.6037	0.00047575	-98.7748	5.15363e-05
-0.516	-0.00603	-0.4824	-0.00513	5.0581	0.01363		272.123	0.00191	36.8292	0.00991	55.8325	0.02367		-98.3053	0.000495411	-98.455	0.000474842	-98.6266	5.15363e-05
-0.5064	-0.00522	-0.4727	-0.00316	5.0974	0.01286		272.918	0.00191	36.9812	0.00992	55.9951	0.02368		-98.1565	0.0004954	-98.3064	0.000473934	-98.4785	5.15363e-05
-0.4967	-0.00401	-0.463	-0.00202	5.1368	0.01328		273.713	0.00191	37.1332	0.00993	56.1577	0.02368		-98.0077	0.000495389	-98.1577	0.000473026	-98.3303	5.15363e-05
-0.487	-0.00538	-0.4533	-0.000458	5.1761	0.01348		274.508	0.00191	37.2852	0.00995	56.3203	0.02368		-97.8589	0.000495378	-98.0091	0.000472119	-98.1822	5.15363e-05
-0.4773	-0.00564	-0.4437	-0.00192	5.2155	0.01461		275.303	0.00191	37.4372	0.00996	56.483	0.02369		-97.71	0.000495366	-97.8604	0.000471211	-98.034	5.15363e-05
-0.4677	-0.00657	-0.434	-0.00384	5.2548	0.01337		276.098	0.0019	37.5892	0.00997	56.6456	0.02369		-97.5612	0.000495355	-97.7117	0.000470303	-97.8859	5.15363e-05
-0.458	-0.00962	-0.4243	0.00231	5.2942	0.01351		276.893	0.0019	37.7412	0.00998	56.8082	0.02369		-97.4124	0.000495343	-97.5631	0.000469395	-97.7377	5.15363e-05
-0.4483	-0.01102	-0.4147	0.00186	5.3336	0.01563		277.688	0.0019	37.8932	0.00999	56.9708	0.0237		-97.2636	0.000495332	-97.4144	0.000468487	-97.5895	5.15363e-05
-0.4387	-0.0101	-0.405	-0.00243	5.3729	0.01586		278.483	0.0019	38.0453	0.01	57.1335	0.0237		-97.1148	0.00049532	-97.2657	0.00046758	-97.4414	5.15363e-05
-0.429	-0.00917	-0.3953	-0.00256	5.4123	0.01514		279.278	0.0019	38.1972	0.01001	57.2961	0.0237		-96.966	0.000495308	-97.1171	0.000466672	-97.2932	5.15363e-05
-0.4193	-0.00803	-0.3857	-0.00376	5.4517	0.01514		280.073	0.0019	38.3493	0.01002	57.4587	0.02371		-96.8172	0.000495296	-96.9684	0.000465764	-97.1451	5.15363e-05
-0.4097	-0.00749	-0.376	-0.00552	5.491	0.01399		280.868	0.0019	38.5013	0.01003	57.6213	0.02371		-96.6684	0.000495284	-96.8198	0.000464856	-96.9969	5.15363e-05
-0.4	-0.00827	-0.3664	-0.00532	5.5304	0.01569		281.663	0.0019	38.6533	0.01004	57.7839	0.02371		-96.5196	0.000495272	-96.6711	0.000463948	-96.8487	5.15363e-05
-0.3904	-0.00862	-0.3567	-0.00666	5.5698	0.01535		282.458	0.00189	38.8053	0.01005	57.9466	0.02372		-96.3708	0.000495259	-96.5224	0.000463041	-96.7006	5.15363e-05
-0.3807	-0.0091	-0.347	-0.00438	5.6092	0.01429		283.253	0.00189	38.9573	0.01006	58.1092	0.02372		-96.222	0.000495247	-96.3738	0.000462133	-96.5524	5.15363e-05
-0.371	-0.01053	-0.3374	-0.0027	5.6485	0.01299		284.048	0.00189	39.1093	0.01007	58.2718	0.02372		-96.0732	0.000495234	-96.2251	0.000461225	-96.4043	5.15363e-05
-0.3614	-0.01	-0.3277	-0.0037	5.6879	0.01445		284.843	0.00189	39.2613	0.01008	58.4344	0.02373		-95.9244	0.000495221	-96.0764	0.000460317	-96.2561	5.15363e-05
-0.3517	-0.00861	-0.3181	-0.00659	5.7273	0.01442		285.638	0.00189	39.4133	0.01009	58.5971	0.02373		-95.7755	0.000495208	-95.9278	0.000459409	-96.108	5.15363e-05
-0.3421	-0.01078	-0.3084	-0.00556	5.7667	0.0145		286.433	0.00189	39.5653	0.0101	58.7597	0.02373		-95.6267	0.000495195	-95.7791	0.000458501	-95.9598	5.15363e-05
-0.3324	-0.01316	-0.2988	-0.00292	5.8061	0.01561		287.228	0.00189	39.7173	0.01011	58.9223	0.02374		-95.4779	0.000495182	-95.6305	0.000457594	-95.8117	5.15363e-05
-0.3228	-0.01043	-0.2891	-0.00375	5.8455	0.01562		288.023	0.00188	39.8693	0.01012	59.0849	0.02374		-95.3291	0.000495169	-95.4818	0.000456686	-95.6635	5.15363e-05
-0.3131	-0.01146	-0.2795	-0.00357	5.8849	0.01351		288.818	0.00188	40.0213	0.01013	59.2475	0.02374		-95.1803	0.000495155	-95.3331	0.000455778	-95.5153	5.15363e-05
-0.3035	-0.01385	-0.2698	-0.00554	5.9243	0.01327		289.613	0.00188	40.1733	0.01014	59.4102	0.02375		-95.0315	0.000495142	-95.1845	0.00045487	-95.3672	5.15363e-05
-0.2938	-0.0147	-0.2601	-0.00548	5.9637	0.01334		290.408	0.00188	40.3253	0.01015	59.5728	0.02375		-94.8827	0.000495128	-95.0358	0.000453962	-95.219	5.15363e-05
-0.2841	-0.01603	-0.2505	-0.00488	6.0031	0.01399		291.202	0.00188	40.4773	0.01016	59.7354	0.02375		-94.7339	0.000495114	-94.8872	0.000453055	-95.0709	5.15363e-05
-0.2745	-0.01372	-0.2408	-0.00463	6.0425	0.01468		291.997	0.00188	40.6293	0.01017	59.898	0.02375		-94.5851	0.0004951	-94.7385	0.000452147	-94.9227	5.15363e-05
-0.2648	-0.01468	-0.2312	-0.00912	6.0819	0.01495		292.792	0.00188	40.7813	0.01018	60.0606	0.02376		-94.4363	0.000495086	-94.5898	0.000451239	-94.7746	5.15363e-05
-0.2552	-0.01401	-0.2215	-0.0109	6.1213	0.01522		293.587	0.00187	40.9333	0.01019	60.2233	0.02376		-94.2875	0.000495072	-94.4412	0.000450331	-94.6264	5.15363e-05
-0.2455	-0.01707	-0.2119	-0.01215	6.1607	0.01439		294.382	0.00187	41.0853	0.0102	60.3859	0.02376		-94.1386	0.000495058	-94.2925	0.000449423	-94.4782	5.15363e-05
-0.2359	-0.02027	-0.2022	-0.01141	6.2001	0.01375		295.177	0.00187	41.2373	0.01021	60.5485	0.02377		-93.9899	0.000495043	-94.1439	0.000448515	-94.3301	5.15363e-05
-0.2262	-0.02287	-0.1926	-0.00947	6.2395	0.01524		295.972	0.00187	41.3893	0.01022	60.7111	0.02377		-93.841	0.000495028	-93.9952	0.000447608	-94.1819	5.15363e-05
-0.2166	-0.02275	-0.1829	-0.00949	6.279	0.01611		296.767	0.00187	41.5414	0.01023	60.8738	0.02377		-93.6922	0.000495014	-93.8465	0.0004467	-94.0338	5.15363e-05
-0.2069	-0.02227	-0.1733	-0.00961	6.3184	0.01654		297.562	0.00187	41.6934	0.01024	61.0364	0.02378		-93.5434	0.000494999	-93.6979	0.000445792	-93.8856	5.15363e-05
-0.1973	-0.02573	-0.1636	-0.01377	6.3578	0.01648		298.357	0.00187	41.8454	0.01024	61.199	0.02378		-93.3946	0.000494984	-93.5492	0.000444884	-93.7375	5.15363e-05
-0.1876	-0.029	-0.154	-0.01677	6.3972	0.01748		299.152	0.00187	41.9974	0.01025	61.3616	0.02378		-93.2458	0.000494968	-93.4005	0.000443976	-93.5893	5.15363e-05
-0.178	-0.02992	-0.1443	-0.01898	6.4367	0.01688		299.947	0.00186	42.1494	0.01026	61.5242	0.02379		-93.097	0.000494953	-93.2519	0.000443068	-93.4411	5.15363e-05
-0.1683	-0.03278	-0.1347	-0.01694	6.4761	0.01685		300.742	0.00186	42.3014	0.01027	61.6868	0.02379		-92.9482	0.000494937	-93.1032	0.000442161	-93.293	5.15363e-05
-0.1587	-0.03882	-0.125	-0.02122	6.5155	0.01713		301.537	0.00186	42.4534	0.01028	61.8495	0.02379		-92.7994	0.000494922	-92.9545	0.000441253	-93.1448	5.15363e-05
-0.149	-0.04093	-0.1154	-0.02632	6.555	0.01782		302.332	0.00186	42.6054	0.01029	62.0121	0.02379		-92.6506	0.000494906	-92.8059	0.000440345	-92.9967	5.15363e-05
-0.1394	-0.04476	-0.1058	-0.025	6.5944	0.01668		303.127	0.00186	42.7574	0.0103	62.1747	0.0238		-92.5018	0.00049489	-92.6572	0.000439437	-92.8485	5.15363e-05
-0.1298	-0.05015	-0.0961	-0.03077	6.6338	0.01472		303.922	0.00186	42.9094	0.01031	62.3373	0.0238		-92.353	0.000494873	-92.5086	0.000438529	-92.7004	5.15363e-05
-0.1201	-0.0558	-0.0865	-0.04954	6.6733	0.01483		304.717	0.00186	43.0614	0.01032	62.5	0.0238		-92.2041	0.000494857	-92.3599	0.000437622	-92.5522	5.15363e-05
-0.1105	-0.0687	-0.0768	-0.07455	6.7127	0.01491		305.512	0.00185	43.2134	0.01032	62.6626	0.02381		-92.0553	0.000494841	-92.2113	0.000436714	-92.404	5.15363e-05
-0.1008	-0.10204	-0.0672	-0.10791	6.7522	0.0153		306.307	0.00185	43.3654	0.01033	62.8252	0.02381		-91.9065	0.000494824	-92.0626	0.000435806	-92.2559	5.15363e-05
-0.0912	-0.14918	-0.0575	-0.13804	6.7916	0.01604		307.102	0.00185	43.5174	0.01034	62.9878	0.02381		-91.7577	0.000494807	-91.9139	0.000434898	-92.1077	5.15363e-05
-0.0815	-0.20555	-0.0479	-0.15905	6.8311	0.01546		307.897	0.00185	43.6694	0.01035	63.1504	0.02382		-91.6089	0.00049479	-91.7653	0.00043399	-91.9596	5.15363e-05
-0.0719	-0.25113	-0.0382	-0.17378	6.8705	0.01495		308.692	0.00185	43.8214	0.01036	63.3131	0.02382		-91.4601	0.000494773	-91.6166	0.000433082	-91.8114	5.15363e-05
-0.0622	-0.28494	-0.0286	-0.18927	6.91	0.01682		309.486	0.00185	43.9734	0.01037	63.4757	0.02382		-91.3113	0.000494756	-91.4679	0.000432175	-91.6633	5.15363e-05
-0.0526	-0.30834	-0.0189	-0.20205	6.9495	0.01787		310.281	0.00185	44.1254	0.01038	63.6383	0.02382		-91.1625	0.000494738	-91.3193	0.000431267	-91.5151	5.15363e-05
-0.0429	-0.32396	-0.0093	-0.20937	6.9889	0.01786		311.076	0.00184	44.2774	0.01038	63.8009	0.02383		-91.0137	0.00049472	-91.1706	0.000430359	-91.3669	5.15363e-05
-0.0333	-0.33668	0.0004	-0.21176	7.0284	0.01804		311.871	0.00184	44.4294	0.01039	63.9635	0.02383		-90.8649	0.000494702	-91.022	0.000429451	-91.2188	5.15363e-05
-0.0236	-0.34671	0.01	-0.20901	7.0679	0.01782		312.666	0.00184	44.5814	0.0104	64.1262	0.02383		-90.7161	0.000494684	-90.8733	0.000428543	-91.0706	5.15363e-05
-0.014	-0.35217	0.0197	-0.20902	7.1073	0.01853		313.461	0.00184	44.7334	0.01041	64.2888	0.02384		-90.5673	0.000494666	-90.7246	0.000427635	-90.9225	5.15363e-05
-0.0043	-0.35451	0.0293	-0.2061	7.1468	0.01678		314.256	0.00184	44.8854	0.01042	64.4514	0.02384		-90.4185	0.000494648	-90.576	0.000426728	-90.7743	5.15363e-05
0.0053	-0.3476	0.039	-0.19609	7.1863	0.01499		315.051	0.00184	45.0374	0.01043	64.614	0.02384		-90.2696	0.000494629	-90.4273	0.00042582	-90.6262	5.15363e-05
0.015	-0.33418	0.0486	-0.18841	7.2258	0.01577		315.846	0.00184	45.1895	0.01043	64.7767	0.02384		-90.1208	0.00049461	-90.2786	0.000424912	-90.478	5.15363e-05
0.0246	-0.32179	0.0583	-0.17381	7.2652	0.0172		316.641	0.00184	45.3415	0.01044	64.9393	0.02385		-89.972	0.000494591	-90.13	0.000424004	-90.3298	5.15363e-05
0.0343	-0.30954	0.0679	-0.15642	7.3047	0.01725		317.436	0.00183	45.4935	0.01045	65.1019	0.02385		-89.8232	0.000494572	-89.9813	0.000423096	-90.1817	5.15363e-05
0.0439	-0.29256	0.0776	-0.13945	7.3442	0.01573		318.231	0.00183	45.6455	0.01046	65.2645	0.02385		-89.6744	0.000494553	-89.8327	0.000422188	-90.0335	5.15363e-05
0.0536	-0.27107	0.0873	-0.11267	7.3837	0.01536		319.026	0.00183	45.7975	0.01047	65.4271	0.02386		-89.5256	0.000494533	-89.684	0.000421281	-89.8854	5.15363e-05
0.0633	-0.24267	0.0969	-0.07964	7.4232	0.01508		319.821	0.00183	45.9495	0.01047	65.5898	0.02386		-89.3768	0.000494514	-89.5353	0.000420373	-89.7372	5.15363e-05
0.0729	-0.20055	0.1066	-0.04736	7.4627	0.01764		320.616	0.00183	46.1015	0.01048	65.7524	0.02386		-89.228	0.000494494	-89.3867	0.000419465	-89.5891	5.15363e-05
0.0826	-0.15041	0.1162	-0.0287	7.5022	0.01928		321.411	0.00183	46.2535	0.01049	65.915	0.02386		-89.0792	0.000494474	-89.238	0.000418557	-89.4409	5.15363e-05
0.0922	-0.10336	0.1259	-0.0207	7.5417	0.01966		322.206	0.00183	46.4055	0.0105	66.0776	0.02387		-88.9304	0.000494453	-89.0893	0.000417649	-89.2927	5.15363e-05
0.1019	-0.07312	0.1355	-0.01995	7.5812	0.01865		323.001	0.00182	46.5575	0.0105	66.2403	0.02387		-88.7816	0.000494433	-88.9407	0.000416741	-89.1446	5.15363e-05
0.1115	-0.05858	0.1452	-0.01861	7.6207	0.01949		323.796	0.00182	46.7095	0.01051	66.4029	0.02387		-88.6328	0.000494412	-88.792	0.000415834	-88.9964	5.15363e-05
0.1212	-0.04767	0.1549	-0.01328	7.6602	0.0189		324.591	0.00182	46.8615	0.01052	66.5655	0.02388		-88.4839	0.000494391	-88.6434	0.000414926	-88.8483	5.15363e-05
0.1309	-0.04254	0.1645	-0.01183	7.6997	0.01692		325.386	0.00182	47.0135	0.01053	66.7281	0.02388		-88.3351	0.00049437	-88.4947	0.000414018	-88.7001	5.15363e-05
0.1405	-0.03789	0.1742	-0.01201	7.7393	0.01676		326.181	0.00182	47.1655	0.01053	66.8907	0.02388		-88.1863	0.000494349	-88.346	0.00041311	-88.552	5.15363e-05
0.1502	-0.0363	0.1838	-0.01422	7.7788	0.01708		326.976	0.00182	47.3175	0.01054	67.0534	0.02388		-88.0375	0.000494327	-88.1974	0.000412202	-88.4038	5.15363e-05
0.1598	-0.03078	0.1935	-0.01295	7.8183	0.01664		327.77	0.00182	47.4695	0.01055	67.216	0.02389		-87.8887	0.000494305	-88.0487	0.000411294	-88.2557	5.15363e-05
0.1695	-0.02347	0.2032	-0.0134	7.8578	0.01706		328.565	0.00182	47.6215	0.01056	67.3786	0.02389		-87.7399	0.000494283	-87.9001	0.000410387	-88.1075	5.15363e-05
0.1792	-0.02267	0.2128	-0.01308	7.8973	0.01769		329.36	0.00181	47.7735	0.01056	67.5412	0.02389		-87.5911	0.000494261	-87.7514	0.000409479	-87.9593	5.15363e-05
0.1888	-0.02181	0.2225	-0.01228	7.9369	0.01838		330.155	0.00181	47.9255	0.01057	67.7039	0.02389		-87.4423	0.000494239	-87.6027	0.000408571	-87.8112	5.15363e-05
0.1985	-0.02177	0.2322	-0.00833	7.9764	0.01706		330.95	0.00181	48.0775	0.01058	67.8665	0.0239		-87.2935	0.000494216	-87.4541	0.000407663	-87.663	5.15363e-05
0.2082	-0.02212	0.2418	-0.00531	8.0159	0.01638		331.745	0.00181	48.2295	0.01058	68.0291	0.0239		-87.1447	0.000494193	-87.3054	0.000406755	-87.5149	5.15363e-05
0.2178	-0.01986	0.2515	-0.00482	8.0555	0.0164		332.54	0.00181	48.3815	0.01059	68.1917	0.0239		-86.9959	0.00049417	-87.1568	0.000405847	-87.3667	5.15363e-05
0.2275	-0.01641	0.2612	-0.00494	8.095	0.01801		333.335	0.00181	48.5335	0.0106	68.3543	0.02391		-86.8471	0.000494147	-87.0081	0.00040494	-87.2185	5.15363e-05
0.2372	-0.01374	0.2708	-0.00303	8.1346	0.01811		334.13	0.00181	48.6855	0.01061	68.5169	0.02391		-86.6983	0.000494123	-86.8594	0.000404032	-87.0704	5.15363e-05
0.2468	-0.0154	0.2805	-0.00135	8.1741	0.01656		334.925	0.0018	48.8376	0.01061	68.6796	0.02391		-86.5494	0.000494099	-86.7108	0.000403124	-86.9222	5.15363e-05
0.2565	-0.0144	0.2902	-0.00368	8.2137	0.01705		335.72	0.0018	48.9896	0.01062	68.8422	0.02391		-86.4006	0.000494075	-86.5621	0.000402216	-86.7741	5.15363e-05
0.2662	-0.01386	0.2998	-0.00466	8.2532	0.01766		336.515	0.0018	49.1416	0.01063	69.0048	0.02392		-86.2518	0.000494051	-86.4134	0.000401308	-86.6259	5.15363e-05
0.2758	-0.01236	0.3095	-0.00495	8.2928	0.01635		337.31	0.0018	49.2936	0.01063	69.1674	0.02392		-86.103	0.000494026	-86.2648	0.0004004	-86.4778	5.15363e-05
0.2855	-0.01314	0.3192	-0.00506	8.3323	0.01591		338.105	0.0018	49.4456	0.01064	69.3301	0.02392		-85.9542	0.000494002	-86.1161	0.000399492	-86.3296	5.15363e-05
0.2952	-0.01249	0.3289	-0.00368	8.3719	0.0175		338.9	0.0018	49.5976	0.01065	69.4927	0.02392		-85.8054	0.000493977	-85.9675	0.000398585	-86.1814	5.15363e-05
0.3049	-0.01169	0.3385	-0.00115	8.4114	0.01883		339.695	0.0018	49.7496	0.01065	69.6553	0.02393		-85.6566	0.000493951	-85.8188	0.000397677	-86.0333	5.15363e-05
0.3145	-0.00799	0.3482	-0.00102	8.451	0.01597		340.49	0.00179	49.9016	0.01066	69.8179	0.02393		-85.5078	0.000493926	-85.6701	0.000396769	-85.8851	5.15363e-05
0.3242	-0.00815	0.3579	0.00164	8.4906	0.01498		341.285	0.00179	50.0536	0.01067	69.9805	0.02393		-85.359	0.0004939	-85.5215	0.000395861	-85.737	5.15363e-05
0.3339	-0.00741	0.3676	0.00337	8.5302	0.01713		342.08	0.00179	50.2056	0.01067	70.1432	0.02394		-85.2102	0.000493874	-85.3728	0.000394953	-85.5888	5.15362e-05
0.3436	-0.00468	0.3773	0.00145	8.5697	0.01847		342.875	0.00179	50.3576	0.01068	70.3058	0.02394		-85.0614	0.000493848	-85.2241	0.000394045	-85.4407	5.15362e-05
0.3533	-0.00547	0.3869	0.000579	8.6093	0.01768		343.67	0.00179	50.5096	0.01069	70.4684	0.02394		-84.9126	0.000493821	-85.0755	0.000393138	-85.2925	5.15362e-05
0.3629	-0.00738	0.3966	-0.000711	8.6489	0.01563		344.465	0.00179	50.6616	0.01069	70.631	0.02394		-84.7638	0.000493794	-84.9268	0.00039223	-85.1444	5.15362e-05
0.3726	-0.00737	0.4063	-0.00196	8.6885	0.01684		345.26	0.00179	50.8136	0.0107	70.7936	0.02395		-84.6149	0.000493767	-84.7782	0.000391322	-84.9962	5.15362e-05
0.3823	-0.00723	0.416	-0.00358	8.7281	0.01713		346.054	0.00179	50.9656	0.01071	70.9563	0.02395		-84.4661	0.00049374	-84.6295	0.000390414	-84.848	5.15362e-05
0.392	-0.00677	0.4257	-0.00263	8.7676	0.01648		346.849	0.00178	51.1176	0.01071	71.1189	0.02395		-84.3173	0.000493712	-84.4808	0.000389506	-84.6999	5.15362e-05
0.4017	-0.00503	0.4354	-0.00464	8.8072	0.01611		347.644	0.00178	51.2696	0.01072	71.2815	0.02395		-84.1685	0.000493684	-84.3322	0.000388598	-84.5517	5.15362e-05
0.4114	-0.00602	0.4451	-0.00238	8.8468	0.01546		348.439	0.00178	51.4216	0.01073	71.4441	0.02396		-84.0197	0.000493656	-84.1835	0.00038769	-84.4036	5.15362e-05
0.4211	-0.00261	0.4548	-0.000516	8.8864	0.01601		349.234	0.00178	51.5736	0.01073	71.6068	0.02396		-83.8709	0.000493628	-84.0349	0.000386783	-84.2554	5.15362e-05
0.4308	0.00133	0.4645	-0.000416	8.926	0.01762		350.029	0.00178	51.7256	0.01074	71.7694	0.02396		-83.7221	0.000493599	-83.8862	0.000385875	-84.1072	5.15362e-05
0.4405	-0.000838	0.4742	-0.00161	8.9656	0.01857		350.824	0.00178	51.8776	0.01075	71.932	0.02396		-83.5733	0.00049357	-83.7375	0.000384967	-83.9591	5.15362e-05
0.4502	-0.0018	0.4839	-0.00171	9.0052	0.01864		351.619	0.00178	52.0296	0.01075	72.0946	0.02397		-83.4245	0.000493541	-83.5889	0.000384059	-83.8109	5.15362e-05
0.4599	-0.000867	0.4936	0.00153	9.0448	0.01771		352.414	0.00177	52.1816	0.01076	72.2572	0.02397		-83.2757	0.000493511	-83.4402	0.000383151	-83.6628	5.15362e-05
0.4696	0.000562	0.5033	0.0026	9.0844	0.01732		353.209	0.00177	52.3336	0.01076	72.4199	0.02397		-83.1269	0.000493481	-83.2916	0.000382243	-83.5146	5.15362e-05
0.4793	-0.00192	0.513	-0.000142	9.1241	0.01743		354.004	0.00177	52.4856	0.01077	72.5825	0.02397		-82.978	0.000493451	-83.1429	0.000381336	-83.3665	5.15362e-05
0.489	-0.00278	0.5227	0.00102	9.1637	0.01814		354.799	0.00177	52.6377	0.01078	72.7451	0.02398		-82.8292	0.000493421	-82.9942	0.000380428	-83.2183	5.15362e-05
0.4987	-0.00256	0.5324	-0.00115	9.2033	0.01756		355.594	0.00177	52.7897	0.01078	72.9077	0.02398		-82.6804	0.00049339	-82.8456	0.00037952	-83.0701	5.15362e-05
0.5084	-0.000716	0.5421	-0.000721	9.2429	0.01727		356.389	0.00177	52.9417	0.01079	73.0704	0.02398		-82.5316	0.000493359	-82.6969	0.000378612	-82.922	5.15362e-05
0.5181	0.000473	0.5518	-0.00158	9.2825	0.01648		357.184	0.00177	53.0937	0.01079	73.233	0.02398		-82.3828	0.000493327	-82.5482	0.000377704	-82.7738	5.15362e-05
0.5278	-0.00107	0.5615	-0.00278	9.3222	0.01649		357.979	0.00176	53.2457	0.0108	73.3956	0.02399		-82.234	0.000493296	-82.3996	0.000376796	-82.6257	5.15362e-05
0.5375	-0.00163	0.5712	-0.00107	9.3618	0.01683		358.774	0.00176	53.3977	0.01081	73.5582	0.02399		-82.0852	0.000493264	-82.2509	0.000375888	-82.4775	5.15362e-05
0.5472	0.00217	0.5809	0.00191	9.4014	0.01682		359.569	0.00176	53.5497	0.01081	73.7208	0.02399		-81.9364	0.000493231	-82.1022	0.000374981	-82.3294	5.15362e-05
0.5569	0.00136	0.5906	0.00708	9.4411	0.01656		360.364	0.00176	53.7017	0.01082	73.8835	0.024		-81.7876	0.000493199	-81.9536	0.000374073	-82.1812	5.15362e-05
0.5666	0.00282	0.6004	0.00164	9.4807	0.0165		361.159	0.00176	53.8537	0.01082	74.0461	0.024		-81.6388	0.000493166	-81.8049	0.000373165	-82.0331	5.15362e-05
0.5764	0.0024	0.6101	-0.00181	9.5203	0.01717		361.954	0.00176	54.0057	0.01083	74.2087	0.024		-81.49	0.000493132	-81.6563	0.000372257	-81.8849	5.15362e-05
0.5861	0.00176	0.6198	-0.000905	9.56	0.01823		362.749	0.00176	54.1577	0.01083	74.3713	0.024		-81.3412	0.000493099	-81.5076	0.000371349	-81.7367	5.15362e-05
0.5958	0.00345	0.6295	0.00103	9.5996	0.01601		363.544	0.00176	54.3097	0.01084	74.534	0.02401		-81.1924	0.000493065	-81.3589	0.000370441	-81.5886	5.15362e-05
0.6055	0.00226	0.6392	-0.000989	9.6393	0.01526		364.338	0.00175	54.4617	0.01085	74.6966	0.02401		-81.0435	0.00049303	-81.2103	0.000369533	-81.4404	5.15361e-05
0.6152	0.000362	0.649	-0.00144	9.6789	0.01642		365.133	0.00175	54.6137	0.01085	74.8592	0.02401		-80.8947	0.000492996	-81.0616	0.000368626	-81.2923	5.15361e-05
0.625	-0.00169	0.6587	-0.000474	9.7186	0.01863		365.928	0.00175	54.7657	0.01086	75.0218	0.02401		-80.7459	0.000492961	-80.913	0.000367718	-81.1441	5.15361e-05
0.6347	9e-06	0.6684	-0.000347	9.7582	0.0188		366.723	0.00175	54.9177	0.01086	75.1844	0.02402		-80.5971	0.000492925	-80.7643	0.00036681	-80.996	5.15361e-05
0.6444	-0.000642	0.6782	0.00308	9.7979	0.0177		367.518	0.00175	55.0697	0.01087	75.347	0.02402		-80.4483	0.00049289	-80.6156	0.000365902	-80.8478	5.15361e-05
0.6542	0.00115	0.6879	0.00595	9.8376	0.01866		368.313	0.00175	55.2217	0.01087	75.5097	0.02402		-80.2995	0.000492854	-80.467	0.000364994	-80.6996	5.15361e-05
0.6639	0.00274	0.6976	0.00338	9.8772	0.01999		369.108	0.00175	55.3737	0.01088	75.6723	0.02402		-80.1507	0.000492817	-80.3183	0.000364086	-80.5515	5.15361e-05
0.6736	0.0033	0.7074	0.000653	9.9169	0.01912		369.903	0.00174	55.5257	0.01088	75.8349	0.02403		-80.0019	0.00049278	-80.1697	0.000363178	-80.4033	5.15361e-05
0.6834	0.00368	0.7171	0.00242	9.9566	0.01791		370.698	0.00174	55.6777	0.01089	75.9975	0.02403		-79.8531	0.000492743	-80.021	0.000362271	-80.2552	5.15361e-05
0.6931	0.00378	0.7268	0.00281	9.9963	0.01908		371.493	0.00174	55.8297	0.01089	76.1602	0.02403		-79.7043	0.000492706	-79.8723	0.000361363	-80.107	5.15361e-05
0.7028	0.00354	0.7366	0.00216	10.0359	0.02031		372.288	0.00174	55.9817	0.0109	76.3228	0.02403		-79.5555	0.000492668	-79.7237	0.000360455	-79.9589	5.15361e-05
0.7126	0.00589	0.7463	0.0024	10.0756	0.02118		373.083	0.00174	56.1337	0.01091	76.4854	0.02404		-79.4067	0.00049263	-79.575	0.000359547	-79.8107	5.15361e-05
0.7223	0.00546	0.7561	0.00438	10.1153	0.02		373.878	0.00174	56.2858	0.01091	76.648	0.02404		-79.2579	0.000492591	-79.4263	0.000358639	-79.6625	5.15361e-05
0.7321	0.00178	0.7658	0.00433	10.155	0.01625		374.673	0.00174	56.4378	0.01092	76.8106	0.02404		-79.109	0.000492552	-79.2777	0.000357731	-79.5144	5.15361e-05
0.7418	-0.000296	0.7756	0.00207	10.1947	0.01557		375.468	0.00174	56.5898	0.01092	76.9733	0.02404		-78.9602	0.000492513	-79.129	0.000356823	-79.3662	5.1536e-05
0.7516	0.00113	0.7853	0.00233	10.2344	0.01721		376.263	0.00173	56.7418	0.01093	77.1359	0.02405		-78.8114	0.000492473	-78.9804	0.000355916	-79.2181	5.1536e-05
0.7613	0.00173	0.7951	-0.00183	10.274	0.01915		377.058	0.00173	56.8938	0.01093	77.2985	0.02405		-78.6626	0.000492433	-78.8317	0.000355008	-79.0699	5.1536e-05
0.7711	0.00299	0.8048	-5.3e-05	10.3137	0.01955		377.853	0.00173	57.0458	0.01094	77.4611	0.02405		-78.5138	0.000492392	-78.683	0.0003541	-78.9218	5.1536e-05
0.7808	0.00328	0.8146	0.0031	10.3534	0.0173		378.648	0.00173	57.1978	0.01094	77.6238	0.02405		-78.365	0.000492351	-78.5344	0.000353192	-78.7736	5.1536e-05
0.7906	0.00221	0.8244	0.000916	10.3931	0.0182		379.443	0.00173	57.3498	0.01095	77.7864	0.02406		-78.2162	0.00049231	-78.3857	0.000352284	-78.6255	5.1536e-05
0.8004	0.00246	0.8341	0.00269	10.4328	0.01883		380.238	0.00173	57.5018	0.01095	77.949	0.02406		-78.0674	0.000492268	-78.237	0.000351376	-78.4773	5.1536e-05
0.8101	0.00138	0.8439	0.000479	10.4725	0.01883		381.033	0.00173	57.6538	0.01096	78.1116	0.02406		-77.9186	0.000492225	-78.0884	0.000350468	-78.3291	5.1536e-05
0.8199	0.000485	0.8536	0.000795	10.5123	0.01942		381.828	0.00172	57.8058	0.01096	78.2742	0.02406		-77.7698	0.000492183	-77.9397	0.000349561	-78.181	5.1536e-05
0.8296	0.00278	0.8634	0.0027	10.552	0.01886		382.622	0.00172	57.9578	0.01097	78.4369	0.02407		-77.621	0.00049214	-77.7911	0.000348653	-78.0328	5.15359e-05
0.8394	0.00358	0.8732	0.00484	10.5917	0.01758		383.417	0.00172	58.1098	0.01097	78.5995	0.02407		-77.4722	0.000492096	-77.6424	0.000347745	-77.8847	5.15359e-05
0.8492	0.00304	0.883	0.00629	10.6314	0.01793		384.212	0.00172	58.2618	0.01098	78.7621	0.02407		-77.3234	0.000492052	-77.4937	0.000346837	-77.7365	5.15359e-05
0.859	0.00211	0.8927	0.00564	10.6711	0.01869		385.007	0.00172	58.4138	0.01098	78.9247	0.02407		-77.1745	0.000492008	-77.3451	0.000345929	-77.5884	5.15359e-05
0.8687	0.00218	0.9025	0.00616	10.7108	0.02005		385.802	0.00172	58.5658	0.01099	79.0874	0.02408		-77.0257	0.000491963	-77.1964	0.000345021	-77.4402	5.15359e-05
0.8785	0.00469	0.9123	0.0065	10.7506	0.01837		386.597	0.00172	58.7178	0.01099	79.25	0.02408		-76.8769	0.000491918	-77.0478	0.000344113	-77.292	5.15359e-05
0.8883	0.00468	0.9221	0.00288	10.7903	0.01654		387.392	0.00171	58.8698	0.011	79.4126	0.02408		-76.7281	0.000491872	-76.8991	0.000343206	-77.1439	5.15359e-05
0.8981	0.00158	0.9319	0.00338	10.83	0.01643		388.187	0.00171	59.0218	0.011	79.5752	0.02408		-76.5793	0.000491826	-76.7504	0.000342298	-76.9957	5.15359e-05
0.9079	0.00088	0.9416	0.00382	10.8698	0.01683		388.982	0.00171	59.1738	0.01101	79.7378	0.02409		-76.4305	0.000491779	-76.6018	0.00034139	-76.8476	5.15358e-05
0.9176	0.00127	0.9514	0.00384	10.9095	0.01761		389.777	0.00171	59.3258	0.01101	79.9005	0.02409		-76.2817	0.000491732	-76.4531	0.000340482	-76.6994	5.15358e-05
0.9274	0.00148	0.9612	0.00209	10.9492	0.02085		390.572	0.00171	59.4778	0.01101	80.0631	0.02409		-76.1329	0.000491685	-76.3045	0.000339574	-76.5512	5.15358e-05
0.9372	0.00149	0.971	0.00631	10.989	0.02106		391.367	0.00171	59.6298	0.01102	80.2257	0.02409		-75.9841	0.000491637	-76.1558	0.000338666	-76.4031	5.15358e-05
0.947	-0.00096	0.9808	0.00774	11.0287	0.02012		392.162	0.00171	59.7818	0.01102	80.3883	0.0241		-75.8353	0.000491588	-76.0071	0.000337758	-76.2549	5.15358e-05
0.9568	-0.00255	0.9906	0.0058	11.0685	0.01755		392.957	0.00171	59.9339	0.01103	80.5509	0.0241		-75.6865	0.000491539	-75.8585	0.00033685	-76.1068	5.15358e-05
0.9666	-0.00152	1.0004	0.00591	11.1082	0.0174		393.752	0.0017	60.0859	0.01103	80.7136	0.0241		-75.5376	0.00049149	-75.7098	0.000335943	-75.9586	5.15357e-05
0.9764	0.00135	1.0102	0.00401	11.1479	0.01799		394.547	0.0017	60.2379	0.01104	80.8762	0.0241		-75.3888	0.00049144	-75.5611	0.000335035	-75.8105	5.15357e-05
0.9862	0.00355	1.02	0.00425	11.1877	0.01853		395.342	0.0017	60.3899	0.01104	81.0388	0.02411		-75.24	0.000491389	-75.4125	0.000334127	-75.6623	5.15357e-05
0.996	0.00414	1.0298	0.00144	11.2275	0.01738		396.137	0.0017	60.5419	0.01105	81.2014	0.02411		-75.0912	0.000491338	-75.2638	0.000333219	-75.5142	5.15357e-05
1.0058	0.00171	1.0396	0.00327	11.2672	0.01752		396.932	0.0017	60.6939	0.01105	81.3641	0.02411		-74.9424	0.000491287	-75.1151	0.000332311	-75.366	5.15357e-05
1.0156	0.00374	1.0494	0.000168	11.307	0.01796		397.727	0.0017	60.8459	0.01106	81.5267	0.02411		-74.7936	0.000491235	-74.9665	0.000331403	-75.2178	5.15356e-05
1.0254	0.00537	1.0593	-0.00102	11.3467	0.01892		398.522	0.0017	60.9979	0.01106	81.6893	0.02412		-74.6448	0.000491182	-74.8178	0.000330495	-75.0697	5.15356e-05
1.0353	0.00356	1.0691	-0.000195	11.3865	0.01922		399.317	0.00169	61.1499	0.01106	81.8519	0.02412		-74.496	0.000491129	-74.6692	0.000329587	-74.9215	5.15356e-05
1.0451	0.00319	1.0789	0	11.4263	0.01769		400.112	0.00169	61.3019	0.01107	82.0145	0.02412		-74.3472	0.000491076	-74.5205	0.00032868	-74.7734	5.15356e-05
1.0549	0.00184	1.0887	0.00288	11.466	0.01789		400.906	0.00169	61.4539	0.01107	82.1771	0.02412		-74.1984	0.000491022	-74.3718	0.000327772	-74.6252	5.15355e-05
1.0647	0.00135	1.0985	0.00327	11.5058	0.01787		401.701	0.00169	61.6059	0.01108	82.3398	0.02413		-74.0496	0.000490967	-74.2232	0.000326864	-74.4771	5.15355e-05
1.0745	0.00169	1.1084	-0.000595	11.5456	0.01786		402.496	0.00169	61.7579	0.01108	82.5024	0.02413		-73.9008	0.000490912	-74.0745	0.000325956	-74.3289	5.15355e-05
1.0844	0.003	1.1182	-0.00128	11.5853	0.01998		403.291	0.00169	61.9099	0.01109	82.665	0.02413		-73.752	0.000490856	-73.9259	0.000325048	-74.1807	5.15355e-05
1.0942	0.00383	1.128	0.000142	11.6251	0.01811		404.086	0.00169	62.0619	0.01109	82.8276	0.02413		-73.6031	0.0004908	-73.7772	0.00032414	-74.0326	5.15354e-05
1.104	0.00309	1.1378	0.00229	11.6649	0.01677		404.881	0.00168	62.2139	0.01109	82.9903	0.02414		-73.4543	0.000490743	-73.6285	0.000323232	-73.8844	5.15354e-05
1.1138	0.00334	1.1477	0.00341	11.7047	0.0177		405.676	0.00168	62.3659	0.0111	83.1529	0.02414		-73.3055	0.000490686	-73.4799	0.000322324	-73.7363	5.15354e-05
1.1237	0.00084	1.1575	0.00685	11.7445	0.01818		406.471	0.00168	62.5179	0.0111	83.3155	0.02414		-73.1567	0.000490628	-73.3312	0.000321417	-73.5881	5.15353e-05
1.1335	0.00412	1.1674	0.00264	11.7843	0.01796		407.266	0.00168	62.6699	0.01111	83.4781	0.02414		-73.0079	0.000490569	-73.1826	0.000320509	-73.4399	5.15353e-05
1.1434	0.00384	1.1772	-0.00294	11.824	0.01924		408.061	0.00168	62.8219	0.01111	83.6407	0.02414		-72.8591	0.00049051	-73.0339	0.000319601	-73.2918	5.15353e-05
1.1532	0.00226	1.187	-0.00171	11.8638	0.01952		408.856	0.00168	62.9739	0.01111	83.8034	0.02415		-72.7103	0.000490451	-72.8852	0.000318693	-73.1436	5.15352e-05
1.163	-0.000391	1.1969	-0.000847	11.9036	0.01897		409.651	0.00168	63.126	0.01112	83.966	0.02415		-72.5615	0.00049039	-72.7366	0.000317785	-72.9955	5.15352e-05
1.1729	-0.000962	1.2067	-0.00112	11.9434	0.01663		410.446	0.00168	63.2779	0.01112	84.1286	0.02415		-72.4127	0.000490329	-72.5879	0.000316877	-72.8473	5.15352e-05
1.1827	0.00319	1.2166	0.000863	11.9832	0.01753		411.241	0.00167	63.4299	0.01113	84.2912	0.02415		-72.2639	0.000490268	-72.4392	0.000315969	-72.6992	5.15351e-05
1.1926	0.0036	1.2264	0.00325	12.023	0.01748		412.036	0.00167	63.582	0.01113	84.4539	0.02416		-72.1151	0.000490206	-72.2906	0.000315061	-72.551	5.15351e-05
1.2024	0.00268	1.2363	0.00716	12.0628	0.01743		412.831	0.00167	63.734	0.01113	84.6165	0.02416		-71.9663	0.000490143	-72.1419	0.000314154	-72.4029	5.1535e-05
1.2123	0.000771	1.2462	0.00832	12.1026	0.01806		413.626	0.00167	63.886	0.01114	84.7791	0.02416		-71.8174	0.00049008	-71.9933	0.000313246	-72.2547	5.1535e-05
1.2222	0.00337	1.256	0.00583	12.1424	0.0186		414.421	0.00167	64.038	0.01114	84.9417	0.02416		-71.6686	0.000490016	-71.8446	0.000312338	-72.1065	5.1535e-05
1.232	0.00372	1.2659	0.00572	12.1823	0.01759		415.216	0.00167	64.19	0.01115	85.1043	0.02417		-71.5198	0.000489951	-71.6959	0.00031143	-71.9584	5.15349e-05
1.2419	0.00194	1.2757	0.00548	12.2221	0.01713		416.011	0.00167	64.342	0.01115	85.267	0.02417		-71.371	0.000489886	-71.5473	0.000310522	-71.8102	5.15349e-05
1.2517	0.00239	1.2856	0.000437	12.2619	0.01832		416.806	0.00166	64.494	0.01115	85.4296	0.02417		-71.2222	0.00048982	-71.3986	0.000309614	-71.6621	5.15348e-05
1.2616	0.00544	1.2955	0.00223	12.3017	0.01628		417.601	0.00166	64.646	0.01116	85.5922	0.02417		-71.0734	0.000489753	-71.2499	0.000308706	-71.5139	5.15348e-05
1.2715	0.0073	1.3054	0.00402	12.3415	0.01572		418.396	0.00166	64.798	0.01116	85.7548	0.02418		-70.9246	0.000489686	-71.1013	0.000307798	-71.3658	5.15347e-05
1.2814	0.00725	1.3152	0.00243	12.3813	0.01723		419.19	0.00166	64.95	0.01117	85.9175	0.02418		-70.7758	0.000489618	-70.9526	0.000306891	-71.2176	5.15347e-05
1.2912	0.00507	1.3251	0.000189	12.4211	0.01811		419.985	0.00166	65.102	0.01117	86.0801	0.02418		-70.627	0.00048955	-70.804	0.000305983	-71.0694	5.15346e-05
1.3011	0.00332	1.335	0.00131	12.461	0.01964		420.78	0.00166	65.254	0.01117	86.2427	0.02418		-70.4782	0.000489481	-70.6553	0.000305075	-70.9213	5.15345e-05
1.311	0.00391	1.3449	0.00308	12.4792	0.01904		421.575	0.00166	65.406	0.01118	86.4053	0.02419		-70.3294	0.000489411	-70.5066	0.000304167	-70.7731	5.15345e-05
1.3209	0.003	1.3548	0.00233	12.6829	0.01904		422.37	0.00166	65.558	0.01118	86.5679	0.02419		-70.1806	0.00048934	-70.358	0.000303259	-70.625	5.15344e-05
1.3308	0.00251	1.3647	0.00448	12.8865	0.01824		423.165	0.00165	65.71	0.01118	86.7305	0.02419		-70.0318	0.000489269	-70.2093	0.000302351	-70.4768	5.15344e-05
1.3407	0.00498	1.3745	0.00369	13.09	0.01869		423.96	0.00165	65.862	0.01119	86.8932	0.02419		-69.8829	0.000489197	-70.0607	0.000301443	-70.3287	5.15343e-05
1.3505	0.00661	1.3844	0.00143	13.2934	0.02016		424.755	0.00165	66.014	0.01119	87.0558	0.0242		-69.7341	0.000489124	-69.912	0.000300535	-70.1805	5.15342e-05
1.3604	0.00355	1.3943	0.00191	13.4967	0.01985		425.55	0.00165	66.166	0.01119	87.2184	0.0242		-69.5853	0.000489051	-69.7633	0.000299627	-70.0323	5.15342e-05
1.3703	0.00218	1.4042	0.00309	13.7	0.01826		426.345	0.00165	66.318	0.0112	87.381	0.0242		-69.4365	0.000488976	-69.6147	0.00029872	-69.8842	5.15341e-05
1.3802	0.000611	1.4141	0.00193	13.9032	0.01831		427.14	0.00165	66.47	0.0112	87.5437	0.0242		-69.2877	0.000488901	-69.466	0.000297812	-69.736	5.1534e-05
1.3901	0.00225	1.424	0.00296	14.1063	0.01871		427.935	0.00165	66.622	0.01121	87.7063	0.02421		-69.1389	0.000488826	-69.3174	0.000296904	-69.5879	5.15339e-05
1.4	0.00312	1.4339	0.00346	14.3094	0.01915		428.73	0.00164	66.7741	0.01121	87.8689	0.02421		-68.9901	0.000488749	-69.1687	0.000295996	-69.4397	5.15339e-05
1.4099	0.00337	1.4438	0.00333	14.5123	0.01989		429.525	0.00164	66.9261	0.01121	88.0315	0.02421		-68.8413	0.000488672	-69.02	0.000295088	-69.2916	5.15338e-05
1.4198	0.00192	1.4538	0.0038	14.7152	0.02061		430.32	0.00164	67.0781	0.01122	88.1941	0.02421		-68.6925	0.000488594	-68.8714	0.00029418	-69.1434	5.15337e-05
1.4298	0.00432	1.4637	0.000989	14.918	0.01962		431.115	0.00164	67.2301	0.01122	88.3568	0.02421		-68.5437	0.000488515	-68.7227	0.000293272	-68.9952	5.15336e-05
1.4397	0.00284	1.4736	0.00686	15.1208	0.01873		431.91	0.00164	67.3821	0.01122	88.5194	0.02422		-68.3949	0.000488436	-68.574	0.000292364	-68.8471	5.15335e-05
1.4496	0.000685	1.4835	0.00823	15.3235	0.01888		432.705	0.00164	67.5341	0.01123	88.682	0.02422		-68.2461	0.000488356	-68.4254	0.000291457	-68.6989	5.15334e-05
1.4595	-0.00107	1.4934	0.00611	15.5261	0.01975		433.5	0.00164	67.6861	0.01123	88.8446	0.02422		-68.0973	0.000488275	-68.2767	0.000290549	-68.5508	5.15333e-05
1.4694	0.00326	1.5033	0.00354	15.7286	0.02089		434.295	0.00163	67.8381	0.01123	89.0072	0.02422		-67.9484	0.000488193	-68.1281	0.000289641	-68.4026	5.15332e-05
1.4793	0.00383	1.5133	0.00409	15.931	0.02019		435.09	0.00163	67.9901	0.01124	89.1699	0.02423		-67.7996	0.00048811	-67.9794	0.000288733	-68.2545	5.15331e-05
1.4893	0.000365	1.5232	0.00212	16.1334	0.01961		435.885	0.00163	68.1421	0.01124	89.3325	0.02423		-67.6508	0.000488026	-67.8307	0.000287825	-68.1063	5.1533e-05
1.4992	0.000344	1.5331	0.00163	16.3357	0.0194		436.68	0.00163	68.2941	0.01124	89.4951	0.02423		-67.502	0.000487942	-67.6821	0.000286917	-67.9581	5.15329e-05
1.5091	0.00159	1.5431	0.00497	16.5379	0.01928		437.474	0.00163	68.4461	0.01125	89.6577	0.02423		-67.3532	0.000487857	-67.5334	0.000286009	-67.81	5.15328e-05
1.5191	-0.00107	1.553	0.00368	16.7401	0.02015		438.269	0.00163	68.5981	0.01125	89.8204	0.02424		-67.2044	0.000487771	-67.3847	0.000285101	-67.6618	5.15327e-05
1.529	-0.00012	1.5629	0.000605	16.9422	0.02094		439.064	0.00163	68.7501	0.01125	89.983	0.02424		-67.0556	0.000487684	-67.2361	0.000284193	-67.5137	5.15326e-05
1.5389	-0.000225	1.5729	0.00509	17.1442	0.02106		439.859	0.00163	68.9021	0.01126	90.1456	0.02424		-66.9068	0.000487596	-67.0874	0.000283286	-67.3655	5.15324e-05
1.5489	0.000504	1.5828	0.00488	17.3461	0.021		440.654	0.00162	69.0541	0.01126	90.3082	0.02424		-66.758	0.000487508	-66.9388	0.000282378	-67.2174	5.15323e-05
1.5588	0.00272	1.5928	0.00566	17.548	0.02108		441.449	0.00162	69.2061	0.01126	90.4708	0.02425		-66.6092	0.000487418	-66.7901	0.00028147	-67.0692	5.15322e-05
1.5688	0.00321	1.6027	0.00335	17.7498	0.02127		442.244	0.00162	69.3581	0.01127	90.6335	0.02425		-66.4604	0.000487328	-66.6414	0.000280562	-66.921	5.1532e-05
1.5787	0.00322	1.6127	0.00217	17.9515	0.02174		443.039	0.00162	69.5101	0.01127	90.7961	0.02425		-66.3116	0.000487236	-66.4928	0.000279654	-66.7729	5.15319e-05
1.5887	0.00295	1.6226	0.00186	18.1532	0.0217		443.834	0.00162	69.6621	0.01127	90.9587	0.02425		-66.1628	0.000487144	-66.3441	0.000278746	-66.6247	5.15318e-05
1.5986	0.00312	1.6326	0.00133	18.3548	0.02159		444.629	0.00162	69.8141	0.01128	91.1213	0.02426		-66.0139	0.000487051	-66.1954	0.000277838	-66.4766	5.15316e-05
1.6086	0.00647	1.6425	0.00123	18.5563	0.02124		445.424	0.00162	69.9661	0.01128	91.284	0.02426		-65.8651	0.000486957	-66.0468	0.00027693	-66.3284	5.15314e-05
1.6185	0.00647	1.6525	0.00462	18.7577	0.02104		446.219	0.00161	70.1181	0.01128	91.4466	0.02426		-65.7163	0.000486862	-65.8981	0.000276022	-66.1803	5.15313e-05
1.6285	0.00469	1.6625	0.00161	18.9591	0.02089		447.014	0.00161	70.2701	0.01128	91.6092	0.02426		-65.5675	0.000486766	-65.7495	0.000275114	-66.0321	5.15311e-05
1.6385	0.00491	1.6724	-0.00313	19.1604	0.02034		447.809	0.00161	70.4222	0.01129	91.7718	0.02427		-65.4187	0.000486669	-65.6008	0.000274207	-65.8839	5.15309e-05
1.6484	0.00376	1.6824	0.00123	19.3617	0.02055		448.604	0.00161	70.5742	0.01129	91.9344	0.02427		-65.2699	0.000486571	-65.4522	0.000273299	-65.7358	5.15308e-05
1.6584	0.00211	1.6924	0.0095	19.5628	0.02107		449.399	0.00161	70.7262	0.01129	92.0971	0.02427		-65.1211	0.000486473	-65.3035	0.000272391	-65.5876	5.15306e-05
1.6684	0.00383	1.7023	0.00906	19.7639	0.02089		450.194	0.00161	70.8782	0.0113	92.2597	0.02427		-64.9723	0.000486373	-65.1548	0.000271483	-65.4395	5.15304e-05
1.6783	0.00543	1.7123	0.00752	19.965	0.02121		450.989	0.00161	71.0302	0.0113	92.4223	0.02427		-64.8235	0.000486272	-65.0062	0.000270575	-65.2913	5.15302e-05
1.6883	0.00554	1.7223	0.00622	20.166	0.02103		451.784	0.0016	71.1822	0.0113	92.5849	0.02428		-64.6747	0.00048617	-64.8575	0.000269667	-65.1432	5.153e-05
1.6983	0.003	1.7323	0.00601	20.3669	0.02099		452.579	0.0016	71.3342	0.01131	92.7476	0.02428		-64.5259	0.000486067	-64.7088	0.000268759	-64.995	5.15298e-05
1.7083	0.000478	1.7423	0.00595	20.5677	0.01942		453.374	0.0016	71.4862	0.01131	92.9102	0.02428		-64.377	0.000485964	-64.5602	0.000267851	-64.8469	5.15296e-05
1.7183	-0.000916	1.7522	0.00647	20.7685	0.0199		454.169	0.0016	71.6382	0.01131	93.0728	0.02428		-64.2282	0.000485859	-64.4115	0.000266943	-64.6987	5.15293e-05
1.7282	0.00287	1.7622	0.00368	20.9692	0.02108		454.964	0.0016	71.7902	0.01131	93.2354	0.02429		-64.0794	0.000485753	-64.2629	0.000266036	-64.5505	5.15291e-05
1.7382	0.00503	1.7722	0.00485	21.1698	0.02045		455.759	0.0016	71.9422	0.01132	93.398	0.02429		-63.9306	0.000485646	-64.1142	0.000265128	-64.4024	5.15289e-05
1.7482	0.00271	1.7822	0.00505	21.3704	0.02086		456.553	0.0016	72.0942	0.01132	93.5606	0.02429		-63.7818	0.000485538	-63.9655	0.00026422	-64.2542	5.15286e-05
1.7582	0.00299	1.7922	0.00492	21.5709	0.02151		457.348	0.0016	72.2462	0.01132	93.7233	0.02429		-63.633	0.000485429	-63.8169	0.000263312	-64.1061	5.15284e-05
1.7682	0.00289	1.8022	0.00784	21.7713	0.02155		458.143	0.00159	72.3982	0.01133	93.8859	0.0243		-63.4842	0.000485319	-63.6682	0.000262404	-63.9579	5.15281e-05
1.7782	0.00436	1.8122	0.00707	21.9717	0.02214		458.938	0.00159	72.5502	0.01133	94.0485	0.0243		-63.3354	0.000485207	-63.5195	0.000261496	-63.8098	5.15278e-05
1.7882	0.00508	1.8222	0.00507	22.172	0.0221		459.733	0.00159	72.7022	0.01133	94.2111	0.0243		-63.1866	0.000485095	-63.3709	0.000260588	-63.6616	5.15275e-05
1.7982	0.00484	1.8322	0.00198	22.3722	0.02195		460.528	0.00159	72.8542	0.01133	94.3738	0.0243		-63.0378	0.000484981	-63.2222	0.00025968	-63.5134	5.15272e-05
1.8082	0.00497	1.8422	0.00151	22.5724	0.02234		461.323	0.00159	73.0062	0.01134	94.5364	0.02431		-62.889	0.000484867	-63.0736	0.000258772	-63.3653	5.15269e-05
1.8182	0.00501	1.8522	0.00307	22.7725	0.02198		462.118	0.00159	73.1582	0.01134	94.699	0.02431		-62.7402	0.000484751	-62.9249	0.000257864	-63.2171	5.15266e-05
1.8282	0.00624	1.8622	0.00505	22.9726	0.0222		462.913	0.00159	73.3102	0.01134	94.8616	0.02431		-62.5914	0.000484634	-62.7762	0.000256957	-63.069	5.15263e-05
1.8382	0.00746	1.8723	0.00735	23.1726	0.0215		463.708	0.00158	73.4622	0.01135	95.0242	0.02431		-62.4425	0.000484516	-62.6276	0.000256049	-62.9208	5.1526e-05
1.8483	0.0063	1.8823	0.01006	23.3725	0.02108		464.503	0.00158	73.6142	0.01135	95.1869	0.02432		-62.2937	0.000484397	-62.4789	0.000255141	-62.7726	5.15256e-05
1.8583	0.00204	1.8923	0.01106	23.5723	0.02059		465.298	0.00158	73.7662	0.01135	95.3495	0.02432		-62.1449	0.000484277	-62.3302	0.000254233	-62.6245	5.15253e-05
1.8683	0.00231	1.9023	0.00714	23.7721	0.02184		466.093	0.00158	73.9183	0.01135	95.5121	0.02432		-61.9961	0.000484155	-62.1816	0.000253325	-62.4763	5.15249e-05
1.8783	0.00117	1.9123	0.00656	23.9719	0.0214		466.888	0.00158	74.0703	0.01136	95.6747	0.02432		-61.8473	0.000484032	-62.0329	0.000252417	-62.3282	5.15245e-05
1.8883	0.00354	1.9224	0.00692	24.1715	0.02131		467.683	0.00158	74.2223	0.01136	95.8374	0.02432		-61.6985	0.000483908	-61.8843	0.000251509	-62.18	5.15241e-05
1.8984	0.00735	1.9324	0.00653	24.3712	0.02121		468.478	0.00158	74.3743	0.01136	96	0.02433		-61.5497	0.000483783	-61.7356	0.000250601	-62.0319	5.15237e-05
1.9084	0.00578	1.9424	0.00616	24.5707	0.02185		469.273	0.00158	74.5263	0.01136	96.1626	0.02433		-61.4009	0.000483656	-61.5869	0.000249693	-61.8837	5.15233e-05
1.9184	0.00505	1.9525	0.00355	24.7702	0.02181		470.068	0.00157	74.6783	0.01137	96.3252	0.02433		-61.2521	0.000483529	-61.4383	0.000248785	-61.7356	5.15229e-05
1.9285	0.00397	1.9625	0.0047	24.9696	0.02132		470.863	0.00157	74.8303	0.01137	96.4878	0.02433		-61.1033	0.000483399	-61.2896	0.000247877	-61.5874	5.15224e-05
1.9385	0.00188	1.9725	0.0066	25.169	0.02203		471.658	0.00157	74.9823	0.01137	96.6505	0.02434		-60.9545	0.000483269	-61.141	0.00024697	-61.4392	5.1522e-05
1.9485	0.00566	1.9826	0.00504	25.3683	0.02182		472.453	0.00157	75.1343	0.01137	96.8131	0.02434		-60.8057	0.000483138	-60.9923	0.000246062	-61.2911	5.15215e-05
1.9586	0.00758	1.9926	0.00306	25.5676	0.0216		473.248	0.00157	75.2863	0.01138	96.9757	0.02434		-60.6568	0.000483005	-60.8436	0.000245154	-61.1429	5.1521e-05
1.9686	0.00452	2.0027	0.000726	25.7668	0.02205		474.043	0.00157	75.4383	0.01138	97.1383	0.02434		-60.508	0.00048287	-60.695	0.000244246	-60.9948	5.15205e-05
1.9787	0.00194	2.0127	0.00485	25.9659	0.02196		474.837	0.00157	75.5903	0.01138	97.301	0.02435		-60.3592	0.000482735	-60.5463	0.000243338	-60.8466	5.15199e-05
1.9887	0.00113	2.0227	0.00548	26.165	0.02244		475.632	0.00156	75.7423	0.01138	97.4636	0.02435		-60.2104	0.000482598	-60.3976	0.00024243	-60.6985	5.15194e-05
1.9987	0.00489	2.0328	0.00379	26.364	0.02238		476.427	0.00156	75.8943	0.01139	97.6262	0.02435		-60.0616	0.00048246	-60.249	0.000241522	-60.5503	5.15188e-05
2.0088	0.0066	2.0429	0.00821	26.5629	0.02169		477.222	0.00156	76.0463	0.01139	97.7888	0.02435		-59.9128	0.00048232	-60.1003	0.000240614	-60.4021	5.15182e-05
2.0189	0.00488	2.0529	0.01062	26.7618	0.02136		478.017	0.00156	76.1983	0.01139	97.9514	0.02436		-59.764	0.000482179	-59.9517	0.000239706	-60.254	5.15176e-05
2.0289	0.00477	2.063	0.00812	26.9606	0.02241		478.812	0.00156	76.3503	0.01139	98.1141	0.02436		-59.6152	0.000482036	-59.803	0.000238798	-60.1058	5.1517e-05
2.039	0.00573	2.073	0.00419	27.1594	0.02195		479.607	0.00156	76.5023	0.0114	98.2767	0.02436		-59.4664	0.000481893	-59.6543	0.00023789	-59.9577	5.15164e-05
2.049	0.00487	2.0831	0.00375	27.3581	0.02082		480.402	0.00156	76.6543	0.0114	98.4393	0.02436		-59.3176	0.000481747	-59.5057	0.000236983	-59.8095	5.15157e-05
2.0591	0.00728	2.0932	0.000353	27.5568	0.02139		481.197	0.00155	76.8063	0.0114	98.6019	0.02437		-59.1688	0.000481601	-59.357	0.000236075	-59.6613	5.1515e-05
2.0692	0.00866	2.1032	0.000189	27.7554	0.02199		481.992	0.00155	76.9583	0.0114	98.7645	0.02437		-59.02	0.000481452	-59.2084	0.000235167	-59.5132	5.15143e-05
2.0792	0.0078	2.1133	0.00247	27.954	0.0228		482.787	0.00155	77.1103	0.01141	98.9272	0.02437		-58.8712	0.000481303	-59.0597	0.000234259	-59.365	5.15136e-05
2.0893	0.00797	2.1234	0.00573	28.1524	0.02292		483.582	0.00155	77.2623	0.01141	99.0898	0.02437		-58.7223	0.000481152	-58.911	0.000233351	-59.2169	5.15128e-05
2.0994	0.00444	2.1334	0.00771	28.3509	0.02213		484.377	0.00155	77.4143	0.01141	99.2524	0.02437		-58.5735	0.000480999	-58.7624	0.000232443	-59.0687	5.1512e-05
2.1094	0.0039	2.1435	0.00524	28.5493	0.02122		485.172	0.00155	77.5663	0.01141	99.415	0.02438		-58.4247	0.000480845	-58.6137	0.000231535	-58.9206	5.15112e-05
2.1195	0.00686	2.1536	0.00531	28.7476	0.02214		485.967	0.00155	77.7184	0.01142	99.5777	0.02438		-58.2759	0.000480689	-58.465	0.000230627	-58.7724	5.15104e-05
2.1296	0.00558	2.1637	0.00384	28.9458	0.02222		486.762	0.00155	77.8704	0.01142	99.7403	0.02438		-58.1271	0.000480532	-58.3164	0.000229719	-58.6243	5.15095e-05
2.1397	0.00573	2.1737	0.000295	29.1441	0.02241		487.557	0.00154	78.0224	0.01142	99.9029	0.02438		-57.9783	0.000480373	-58.1677	0.000228811	-58.4761	5.15086e-05
2.1497	0.00494	2.1838	0.000232	29.3422	0.02299		488.352	0.00154	78.1744	0.01142	100.066	0.02439		-57.8295	0.000480213	-58.0191	0.000227903	-58.3279	5.15077e-05
2.1598	0.00477	2.1939	0.000974	29.5403	0.02291		489.147	0.00154	78.3264	0.01142	100.228	0.02439		-57.6807	0.000480051	-57.8704	0.000226996	-58.1798	5.15068e-05
2.1699	0.000704	2.204	0.00238	29.7384	0.0226		489.942	0.00154	78.4784	0.01143	100.391	0.02439		-57.5319	0.000479887	-57.7217	0.000226088	-58.0316	5.15058e-05
2.18	-8.4e-05	2.2141	0.00516	29.9364	0.02286		490.737	0.00154	78.6304	0.01143	100.553	0.02439		-57.3831	0.000479722	-57.5731	0.00022518	-57.8835	5.15048e-05
2.1901	-0.00109	2.2242	0.00363	30.1343	0.02256		491.532	0.00154	78.7824	0.01143	100.716	0.0244		-57.2343	0.000479555	-57.4244	0.000224272	-57.7353	5.15037e-05
2.2002	0.0016	2.2343	0.00528	30.3322	0.02287		492.327	0.00154	78.9344	0.01143	100.879	0.0244		-57.0855	0.000479387	-57.2758	0.000223364	-57.5872	5.15026e-05
2.2103	0.00326	2.2444	0.00306	30.53	0.02294		493.121	0.00153	79.0864	0.01144	101.041	0.0244		-56.9367	0.000479216	-57.1271	0.000222456	-57.439	5.15015e-05
2.2204	0.00285	2.2545	0.00478	30.7278	0.02286		493.916	0.00153	79.2384	0.01144	101.204	0.0244		-56.7878	0.000479045	-56.9784	0.000221548	-57.2908	5.15003e-05
2.2305	0.0052	2.2646	0.000142	30.9256	0.02219		494.711	0.00153	79.3904	0.01144	101.366	0.02441		-56.639	0.000478871	-56.8298	0.00022064	-57.1427	5.14991e-05
2.2406	0.00593	2.2747	-0.000253	31.1232	0.02209		495.506	0.00153	79.5424	0.01144	101.529	0.02441		-56.4902	0.000478696	-56.6811	0.000219732	-56.9945	5.14979e-05
2.2507	0.00528	2.2848	0.00158	31.3209	0.02244		496.301	0.00153	79.6944	0.01144	101.692	0.02441		-56.3414	0.000478519	-56.5324	0.000218824	-56.8464	5.14966e-05
2.2608	0.00331	2.2949	0.00403	31.5185	0.02293		497.096	0.00153	79.8464	0.01145	101.854	0.02441		-56.1926	0.00047834	-56.3838	0.000217916	-56.6982	5.14953e-05
2.2709	0.00302	2.305	0.00485	31.716	0.02278		497.891	0.00153	79.9984	0.01145	102.017	0.02442		-56.0438	0.000478159	-56.2351	0.000217008	-56.5501	5.14939e-05
2.281	-4.7e-05	2.3151	0.00598	31.9135	0.02247		498.686	0.00152	80.1504	0.01145	102.18	0.02442		-55.895	0.000477977	-56.0865	0.000216101	-56.4019	5.14925e-05
2.2911	-0.00295	2.3252	0.00726	32.1109	0.02289		499.481	0.00152	80.3024	0.01145	102.342	0.02442		-55.7462	0.000477793	-55.9378	0.000215193	-56.2537	5.1491e-05
2.3012	-0.00038	2.3353	0.00573	32.3083	0.02271		500.276	0.00152	80.4544	0.01145	102.505	0.02442		-55.5974	0.000477607	-55.7891	0.000214285	-56.1056	5.14895e-05
2.3113	0.0025	2.3454	0.00232	32.5056	0.02246		501.071	0.00152	80.6064	0.01146	102.667	0.02442		-55.4486	0.000477419	-55.6405	0.000213377	-55.9574	5.14879e-05
2.3214	0.00395	2.3556	0.00195	32.7029	0.0226		501.866	0.00152	80.7584	0.01146	102.83	0.02443		-55.2998	0.000477229	-55.4918	0.000212469	-55.8093	5.14863e-05
2.3316	0.0081	2.3657	0.00216	32.9001	0.02241		502.661	0.00152	80.9104	0.01146	102.993	0.02443		-55.151	0.000477037	-55.3432	0.000211561	-55.6611	5.14846e-05
2.3417	0.00594	2.3758	0.00325	33.0973	0.02242		503.456	0.00152	81.0624	0.01146	103.155	0.02443		-55.0022	0.000476844	-55.1945	0.000210653	-55.513	5.14829e-05
2.3518	0.00622	2.3859	0.00634	33.2944	0.02313		504.251	0.00152	81.2144	0.01147	103.318	0.02443		-54.8533	0.000476649	-55.0458	0.000209745	-55.3648	5.14811e-05
2.3619	0.00509	2.396	0.00496	33.4915	0.02393		505.046	0.00151	81.3665	0.01147	103.481	0.02444		-54.7045	0.000476451	-54.8972	0.000208837	-55.2167	5.14793e-05
2.372	0.00488	2.4062	0.00524	33.6885	0.02403		505.841	0.00151	81.5185	0.01147	103.643	0.02444		-54.5557	0.000476252	-54.7485	0.000207929	-55.0685	5.14774e-05
2.3822	0.00374	2.4163	0.00618	33.8855	0.02356		506.636	0.00151	81.6705	0.01147	103.806	0.02444		-54.4069	0.000476051	-54.5998	0.000207021	-54.9203	5.14754e-05
2.3923	0.00286	2.4264	0.00257	34.0824	0.02316		507.431	0.00151	81.8225	0.01147	103.968	0.02444		-54.2581	0.000475847	-54.4512	0.000206113	-54.7722	5.14734e-05
2.4024	0.00267	2.4366	0.00207	34.2793	0.0237		508.226	0.00151	81.9745	0.01147	104.131	0.02445		-54.1093	0.000475642	-54.3025	0.000205205	-54.624	5.14713e-05
2.4126	0.00425	2.4467	0.00137	34.4761	0.02315		509.021	0.00151	82.1265	0.01148	104.294	0.02445		-53.9605	0.000475434	-54.1539	0.000204298	-54.4759	5.14691e-05
2.4227	0.00379	2.4568	0.00199	34.6729	0.02295		509.816	0.00151	82.2785	0.01148	104.456	0.02445		-53.8117	0.000475225	-54.0052	0.00020339	-54.3277	5.14668e-05
2.4328	0.00367	2.467	0.00137	34.8697	0.02282		510.611	0.0015	82.4305	0.01148	104.619	0.02445		-53.6629	0.000475014	-53.8565	0.000202482	-54.1795	5.14645e-05
2.443	0.00232	2.4771	0.000232	35.0664	0.02297		511.405	0.0015	82.5825	0.01148	104.782	0.02446		-53.5141	0.0004748	-53.7079	0.000201574	-54.0314	5.14621e-05
2.4531	0.00274	2.4872	0.00354	35.263	0.02291		512.2	0.0015	82.7345	0.01148	104.944	0.02446		-53.3653	0.000474584	-53.5592	0.000200666	-53.8832	5.14596e-05
2.4632	0.00382	2.4974	0.00472	35.4596	0.02314		512.995	0.0015	82.8865	0.01149	105.107	0.02446		-53.2165	0.000474366	-53.4106	0.000199758	-53.7351	5.14571e-05
2.4734	0.00548	2.5075	0.00242	35.6562	0.02378		513.79	0.0015	83.0385	0.01149	105.269	0.02446		-53.0676	0.000474146	-53.2619	0.00019885	-53.5869	5.14544e-05
2.4835	0.00395	2.5177	0.00363	35.8527	0.0239		514.585	0.0015	83.1905	0.01149	105.432	0.02446		-52.9188	0.000473924	-53.1132	0.000197942	-53.4388	5.14517e-05
2.4937	0.00139	2.5278	0.00466	36.0492	0.02375		515.38	0.0015	83.3425	0.01149	105.595	0.02447		-52.77	0.0004737	-52.9646	0.000197034	-53.2906	5.14488e-05
2.5038	0.00579	2.538	0.00388	36.2456	0.02459		516.175	0.0015	83.4945	0.01149	105.757	0.02447		-52.6212	0.000473473	-52.8159	0.000196126	-53.1424	5.14459e-05
2.514	0.00603	2.5481	0.00454	36.442	0.02366		516.97	0.00149	83.6465	0.0115	105.92	0.02447		-52.4724	0.000473244	-52.6672	0.000195218	-52.9943	5.14429e-05
2.5241	0.00162	2.5583	0.00313	36.6384	0.02268		517.765	0.00149	83.7985	0.0115	106.082	0.02447		-52.3236	0.000473013	-52.5186	0.00019431	-52.8461	5.14397e-05
2.5343	0.00366	2.5684	0.0068	36.8347	0.02097		518.56	0.00149	83.9505	0.0115	106.245	0.02448		-52.1748	0.000472779	-52.3699	0.000193402	-52.698	5.14365e-05
2.5444	0.00558	2.5786	0.01174	37.0309	0.02145		519.355	0.00149	84.1025	0.0115	106.408	0.02448		-52.026	0.000472544	-52.2213	0.000192494	-52.5498	5.14332e-05
2.5546	0.00532	2.5887	0.00901	37.2271	0.0221		520.15	0.00149	84.2545	0.0115	106.57	0.02448		-51.8772	0.000472305	-52.0726	0.000191587	-52.4017	5.14297e-05
2.5647	0.0045	2.5989	0.00785	37.4233	0.02319		520.945	0.00149	84.4065	0.0115	106.733	0.02448		-51.7284	0.000472065	-51.9239	0.000190679	-52.2535	5.14261e-05
2.5749	0.00247	2.609	0.00643	37.6194	0.02339		521.74	0.00149	84.5585	0.01151	106.896	0.02449		-51.5796	0.000471822	-51.7753	0.000189771	-52.1054	5.14225e-05
2.585	0.00304	2.6192	0.00737	37.8155	0.02371		522.535	0.00148	84.7105	0.01151	107.058	0.02449		-51.4308	0.000471577	-51.6266	0.000188863	-51.9572	5.14186e-05
2.5952	0.0036	2.6294	0.00744	38.0116	0.02415		523.33	0.00148	84.8625	0.01151	107.221	0.02449		-51.282	0.000471329	-51.4779	0.000187955	-51.809	5.14147e-05
2.6054	0.0077	2.6395	0.00782	38.2076	0.02297		524.125	0.00148	85.0145	0.01151	107.383	0.02449		-51.1331	0.000471079	-51.3293	0.000187047	-51.6609	5.14106e-05
2.6155	0.0068	2.6497	0.00982	38.4035	0.02137		524.92	0.00148	85.1666	0.01151	107.546	0.0245		-50.9843	0.000470826	-51.1806	0.000186139	-51.5127	5.14064e-05
2.6257	0.00544	2.6598	0.0094	38.5995	0.02262		525.715	0.00148	85.3186	0.01152	107.709	0.0245		-50.8355	0.000470571	-51.032	0.000185231	-51.3646	5.1402e-05
2.6358	0.00521	2.67	0.00688	38.7953	0.02305		526.51	0.00148	85.4706	0.01152	107.871	0.0245		-50.6867	0.000470313	-50.8833	0.000184323	-51.2164	5.13975e-05
2.646	0.00546	2.6802	0.00598	38.9912	0.02288		527.305	0.00148	85.6226	0.01152	108.034	0.0245		-50.5379	0.000470053	-50.7346	0.000183415	-51.0682	5.13929e-05
2.6562	0.00615	2.6903	0.00736	39.187	0.02221		528.1	0.00147	85.7746	0.01152	108.197	0.0245		-50.3891	0.00046979	-50.586	0.000182507	-50.9201	5.13881e-05
2.6663	0.00597	2.7005	0.00987	39.3827	0.02147		528.895	0.00147	85.9266	0.01152	108.359	0.02451		-50.2403	0.000469524	-50.4373	0.000181599	-50.7719	5.13831e-05
2.6765	0.00516	2.7107	0.00849	39.5785	0.023		529.689	0.00147	86.0786	0.01152	108.522	0.02451		-50.0915	0.000469256	-50.2887	0.000180691	-50.6238	5.1378e-05
2.6867	0.0036	2.7209	0.00385	39.7742	0.0233		530.484	0.00147	86.2306	0.01153	108.684	0.02451		-49.9427	0.000468985	-50.14	0.000179783	-50.4756	5.13727e-05
2.6969	0.0064	2.731	5e-06	39.9698	0.02314		531.279	0.00147	86.3826	0.01153	108.847	0.02451		-49.7939	0.000468712	-49.9913	0.000178875	-50.3275	5.13672e-05
2.707	0.00714	2.7412	0.00176	40.1654	0.02348		532.074	0.00147	86.5346	0.01153	109.01	0.02452		-49.6451	0.000468436	-49.8427	0.000177968	-50.1793	5.13615e-05
2.7172	0.00778	2.7514	0.0024	40.361	0.02428		532.869	0.00147	86.6866	0.01153	109.172	0.02452		-49.4963	0.000468157	-49.694	0.00017706	-50.0311	5.13556e-05
2.7274	0.00615	2.7616	0.00507	40.5565	0.02327		533.664	0.00147	86.8386	0.01153	109.335	0.02452		-49.3474	0.000467875	-49.5453	0.000176152	-49.883	5.13496e-05
2.7376	0.00739	2.7717	0.00509	40.752	0.02292		534.459	0.00146	86.9906	0.01153	109.498	0.02452		-49.1986	0.000467591	-49.3967	0.000175244	-49.7348	5.13433e-05
2.7477	0.00809	2.7819	0.000816	40.9475	0.02355		535.254	0.00146	87.1426	0.01154	109.66	0.02453		-49.0498	0.000467303	-49.248	0.000174336	-49.5867	5.13368e-05
2.7579	0.00752	2.7921	0.000553	41.1429	0.02325		536.049	0.00146	87.2946	0.01154	109.823	0.02453		-48.901	0.000467013	-49.0994	0.000173428	-49.4385	5.13301e-05
2.7681	0.00465	2.8023	0.000279	41.3383	0.02266		536.844	0.00146	87.4466	0.01154	109.985	0.02453		-48.7522	0.00046672	-48.9507	0.00017252	-49.2904	5.13232e-05
2.7783	0.00491	2.8124	0.00801	41.5336	0.02234		537.639	0.00146	87.5986	0.01154	110.148	0.02453		-48.6034	0.000466424	-48.802	0.000171612	-49.1422	5.1316e-05
2.7884	0.00667	2.8226	0.00732	41.7289	0.02288		538.434	0.00146	87.7506	0.01154	110.311	0.02454		-48.4546	0.000466125	-48.6534	0.000170704	-48.9941	5.13086e-05
2.7986	0.00648	2.8328	0.00687	41.9242	0.02294		539.229	0.00146	87.9026	0.01154	110.473	0.02454		-48.3058	0.000465823	-48.5047	0.000169796	-48.8459	5.1301e-05
2.8088	0.00298	2.843	0.00413	42.1194	0.02412		540.024	0.00145	88.0546	0.01154	110.636	0.02454		-48.157	0.000465518	-48.3561	0.000168888	-48.6977	5.12931e-05
2.819	0.00485	2.8532	0.00153	42.3146	0.0246		540.819	0.00145	88.2066	0.01155	110.799	0.02454		-48.0082	0.00046521	-48.2074	0.00016798	-48.5496	5.12849e-05
2.8292	0.00842	2.8634	0.000684	42.5098	0.02414		541.614	0.00145	88.3586	0.01155	110.961	0.02454		-47.8594	0.000464899	-48.0587	0.000167072	-48.4014	5.12764e-05
2.8394	0.00743	2.8736	0.00619	42.705	0.02369		542.409	0.00145	88.5106	0.01155	111.124	0.02455		-47.7105	0.000464585	-47.9101	0.000166164	-48.2533	5.12677e-05
2.8496	0.00678	2.8837	0.00685	42.9001	0.02406		543.204	0.00145	88.6627	0.01155	111.286	0.02455		-47.5618	0.000464268	-47.7614	0.000165256	-48.1051	5.12587e-05
2.8597	0.00506	2.8939	0.00227	43.0951	0.02364		543.999	0.00145	88.8147	0.01155	111.449	0.02455		-47.4129	0.000463948	-47.6127	0.000164348	-47.957	5.12493e-05
2.8699	0.00461	2.9041	0.0002	43.2902	0.02389		544.794	0.00145	88.9667	0.01155	111.612	0.02455		-47.2641	0.000463624	-47.4641	0.000163441	-47.8088	5.12397e-05
2.8801	0.00394	2.9143	0.00334	43.4852	0.02385		545.589	0.00145	89.1187	0.01156	111.774	0.02456		-47.1153	0.000463297	-47.3154	0.000162533	-47.6606	5.12297e-05
2.8903	0.00265	2.9245	0.00437	43.6801	0.02342		546.384	0.00144	89.2707	0.01156	111.937	0.02456		-46.9665	0.000462968	-47.1668	0.000161625	-47.5125	5.12194e-05
2.9005	0.00488	2.9347	0.00685	43.8751	0.02325		547.179	0.00144	89.4227	0.01156	112.1	0.02456		-46.8177	0.000462634	-47.0181	0.000160717	-47.3643	5.12088e-05
2.9107	0.00388	2.9449	0.00548	44.07	0.02395		547.973	0.00144	89.5747	0.01156	112.262	0.02456		-46.6689	0.000462298	-46.8694	0.000159809	-47.2162	5.11977e-05
2.9209	0.00288	2.9551	0.0043	44.2649	0.02479		548.768	0.00144	89.7267	0.01156	112.425	0.02457		-46.5201	0.000461958	-46.7208	0.000158901	-47.068	5.11863e-05
2.9311	0.00479	2.9653	0.00567	44.4597	0.0243		549.563	0.00144	89.8787	0.01156	112.587	0.02457		-46.3713	0.000461614	-46.5721	0.000157993	-46.9199	5.11746e-05
2.9413	0.00664	2.9755	0.01116	44.6545	0.02469		550.358	0.00144	90.0307	0.01156	112.75	0.02457		-46.2225	0.000461268	-46.4235	0.000157085	-46.7717	5.11624e-05
2.9515	0.00813	2.9856	0.00757	44.8493	0.02455		551.153	0.00144	90.1827	0.01157	112.913	0.02457		-46.0737	0.000460918	-46.2748	0.000156177	-46.6235	5.11498e-05
2.9616	0.00788	2.9958	0.00427	45.0441	0.024		551.948	0.00143	90.3347	0.01157	113.075	0.02458		-45.9249	0.000460564	-46.1261	0.000155269	-46.4754	5.11368e-05
2.9718	0.00884	3.006	0.00356	45.2388	0.02359		552.743	0.00143	90.4867	0.01157	113.238	0.02458		-45.776	0.000460207	-45.9775	0.000154361	-46.3272	5.11233e-05
2.982	0.00479	3.0162	0.00422	45.4335	0.02297		553.538	0.00143	90.6387	0.01157	113.4	0.02458		-45.6272	0.000459846	-45.8288	0.000153453	-46.1791	5.11094e-05
2.9922	0.00308	3.0264	0.00353	45.6281	0.02271		554.333	0.00143	90.7907	0.01157	113.563	0.02458		-45.4784	0.000459482	-45.6801	0.000152545	-46.0309	5.10951e-05
3.0024	0.00386	3.0366	0.00426	45.8228	0.02332		555.128	0.00143	90.9427	0.01157	113.726	0.02458		-45.3296	0.000459114	-45.5315	0.000151637	-45.8828	5.10802e-05
3.0126	0.00745	2.9675	0.00596	46.0174	0.02315		555.923	0.00143	91.0947	0.01157	113.888	0.02459		-45.1808	0.000458743	-45.3828	0.000150729	-45.7346	5.10648e-05
3.0228	0.01012	2.9872	0.00498	46.212	0.0231		556.718	0.00143	91.2467	0.01158	114.051	0.02459		-45.032	0.000458367	-45.2342	0.000149821	-45.5864	5.1049e-05
3.033	0.00952	3.007	0.00193	46.4065	0.02392		557.513	0.00142	91.3987	0.01158	114.214	0.02459		-44.8832	0.000457988	-45.0855	0.000148913	-45.4383	5.10325e-05
3.0432	0.00603	3.0267	0.00194	46.601	0.02481		558.308	0.00142	91.5507	0.01158	114.376	0.02459		-44.7344	0.000457606	-44.9368	0.000148005	-45.2901	5.10156e-05
3.0534	0.00424	3.0464	0.0022	46.7955	0.02471		559.103	0.00142	91.7027	0.01158	114.539	0.0246		-44.5856	0.000457219	-44.7882	0.000147098	-45.142	5.0998e-05
3.0636	0.00334	3.0662	0.0019	46.99	0.02382		559.898	0.00142	91.8547	0.01158	114.701	0.0246		-44.4368	0.000456829	-44.6395	0.00014619	-44.9938	5.09799e-05
3.0738	0.0019	3.0859	0.00118	47.1844	0.02348		560.693	0.00142	92.0067	0.01158	114.864	0.0246		-44.288	0.000456435	-44.4909	0.000145282	-44.8457	5.09611e-05
3.084	0.00154	3.1056	0.00507	47.3788	0.02315		561.488	0.00142	92.1587	0.01158	115.027	0.0246		-44.1392	0.000456036	-44.3422	0.000144374	-44.6975	5.09417e-05
3.0942	0.0029	3.1254	0.00499	47.5732	0.02285		562.283	0.00142	92.3108	0.01158	115.189	0.02461		-43.9903	0.000455634	-44.1935	0.000143466	-44.5493	5.09217e-05
3.1044	0.00416	3.1452	0.00222	47.7675	0.02242		563.078	0.00142	92.4628	0.01159	115.352	0.02461		-43.8415	0.000455228	-44.0449	0.000142558	-44.4012	5.09009e-05
3.1146	0.00506	3.1649	0.00165	47.9619	0.02276		563.873	0.00141	92.6148	0.01159	115.515	0.02461		-43.6927	0.000454818	-43.8962	0.00014165	-44.253	5.08795e-05
3.1248	0.00553	3.1847	0.00417	48.1562	0.02206		564.668	0.00141	92.7668	0.01159	115.677	0.02461		-43.5439	0.000454404	-43.7475	0.000140742	-44.1049	5.08573e-05
3.135	0.00661	3.2044	0.00542	48.3504	0.02256		565.463	0.00141	92.9188	0.01159	115.84	0.02462		-43.3951	0.000453985	-43.5989	0.000139834	-43.9567	5.08344e-05
3.1452	0.00505	3.2242	0.00364	48.5447	0.02301		566.258	0.00141	93.0708	0.01159	116.002	0.02462		-43.2463	0.000453563	-43.4502	0.000138926	-43.8086	5.08107e-05
3.1554	0.00378	3.244	0.00363	48.7389	0.02346		567.052	0.00141	93.2228	0.01159	116.165	0.02462		-43.0975	0.000453136	-43.3016	0.000138018	-43.6604	5.07862e-05
3.1656	0.00516	3.2638	0.00299	48.9331	0.02343		567.847	0.00141	93.3748	0.01159	116.328	0.02462		-42.9487	0.000452705	-43.1529	0.00013711	-43.5123	5.07609e-05
3.1647	0.00254	3.2836	0.0021	49.1273	0.024		568.642	0.00141	93.5268	0.0116	116.49	0.02462		-42.7999	0.00045227	-43.0042	0.000136202	-43.3641	5.07347e-05
3.1844	0.00146	3.3033	0.00514	49.3214	0.02426		569.437	0.0014	93.6788	0.0116	116.653	0.02463		-42.6511	0.000451831	-42.8556	0.000135294	-43.2159	5.07077e-05
3.2042	0.000976	3.3231	0.00435	49.5156	0.02368		570.232	0.0014	93.8308	0.0116	116.816	0.02463		-42.5023	0.000451387	-42.7069	0.000134386	-43.0678	5.06797e-05
3.224	0.000205	3.3429	0.00205	49.7097	0.02312		571.027	0.0014	93.9828	0.0116	116.978	0.02463		-42.3535	0.000450939	-42.5583	0.000133478	-42.9196	5.06507e-05
3.2438	0.00126	3.3627	0.00366	49.9038	0.02432		571.822	0.0014	94.1348	0.0116	117.141	0.02463		-42.2047	0.000450486	-42.4096	0.00013257	-42.7715	5.06208e-05
3.2636	0.00244	3.3825	0.00661	50.0978	0.02416		572.617	0.0014	94.2868	0.0116	117.303	0.02464		-42.0558	0.000450029	-42.2609	0.000131662	-42.6233	5.05899e-05
3.2833	0.0037	3.4024	0.00446	50.2919	0.02406		573.412	0.0014	94.4388	0.0116	117.466	0.02464		-41.907	0.000449567	-42.1123	0.000130754	-42.4751	5.05579e-05
3.3031	0.0045	3.4222	0.00422	50.4859	0.02365		574.207	0.0014	94.5908	0.0116	117.629	0.02464		-41.7582	0.0004491	-41.9636	0.000129846	-42.327	5.05248e-05
3.3229	0.00618	3.442	0.00334	50.6799	0.02314		575.002	0.00139	94.7428	0.01161	117.791	0.02464		-41.6094	0.000448629	-41.8149	0.000128938	-42.1788	5.04906e-05
3.3427	0.0026	3.4618	0.00495	50.8739	0.02315		575.797	0.00139	94.8948	0.01161	117.954	0.02465		-41.4606	0.000448154	-41.6663	0.000128031	-42.0307	5.04553e-05
3.3625	0.00112	3.4816	0.0037	51.0678	0.02299		576.592	0.00139	95.0468	0.01161	118.116	0.02465		-41.3118	0.000447673	-41.5176	0.000127123	-41.8825	5.04187e-05
3.3824	0.00444	3.5015	0.0042	51.2617	0.02399		577.387	0.00139	95.1988	0.01161	118.279	0.02465		-41.163	0.000447188	-41.369	0.000126215	-41.7344	5.03809e-05
3.4022	0.00204	3.5213	0.00322	51.4556	0.02361		578.182	0.00139	95.3508	0.01161	118.442	0.02465		-41.0142	0.000446698	-41.2203	0.000125307	-41.5862	5.03418e-05
3.422	0.00201	3.5411	0.00298	51.6495	0.02382		578.977	0.00139	95.5028	0.01161	118.604	0.02466		-40.8654	0.000446203	-41.0716	0.000124399	-41.438	5.03014e-05
3.4418	0.00291	3.561	0.00452	51.8434	0.02422		579.772	0.00139	95.6548	0.01161	118.767	0.02466		-40.7166	0.000445704	-40.923	0.000123491	-41.2899	5.02596e-05
3.4616	0.00162	3.5808	0.00583	52.0373	0.02455		580.567	0.00139	95.8068	0.01161	118.93	0.02466		-40.5678	0.000445199	-40.7743	0.000122583	-41.1417	5.02164e-05
3.4815	0.00172	3.6007	0.00668	52.2311	0.02439		581.362	0.00138	95.9589	0.01161	119.092	0.02466		-40.419	0.000444689	-40.6257	0.000121675	-40.9936	5.01717e-05
3.5013	0.00496	3.6205	0.00685	52.4249	0.02497		582.157	0.00138	96.1109	0.01162	119.255	0.02466		-40.2702	0.000444174	-40.477	0.000120767	-40.8454	5.01255e-05
3.5211	0.00598	3.6404	0.00522	52.6187	0.02436		582.952	0.00138	96.2629	0.01162	119.417	0.02467		-40.1213	0.000443654	-40.3283	0.000119859	-40.6973	5.00778e-05
3.541	0.00516	3.6602	0.00257	52.8125	0.02431		583.747	0.00138	96.4149	0.01162	119.58	0.02467		-39.9725	0.000443129	-40.1797	0.000118951	-40.5491	5.00284e-05
3.5608	0.0046	3.6801	0.00407	53.0063	0.02391		584.542	0.00138	96.5669	0.01162	119.743	0.02467		-39.8237	0.000442599	-40.031	0.000118043	-40.401	4.99773e-05
3.5807	0.00442	3.7	0.00639	53.2	0.02439		585.336	0.00138	96.7189	0.01162	119.905	0.02467		-39.6749	0.000442063	-39.8823	0.000117135	-40.2528	4.99245e-05
3.6005	0.00443	3.7198	0.00425	53.3937	0.02388		586.131	0.00138	96.8709	0.01162	120.068	0.02468		-39.5261	0.000441523	-39.7337	0.000116227	-40.1046	4.98698e-05
3.6204	0.00249	3.7397	0.00296	53.5875	0.02282		586.926	0.00137	97.0229	0.01162	120.231	0.02468		-39.3773	0.000440976	-39.585	0.000115319	-39.9565	4.98134e-05
3.6402	0.00257	3.7596	0.00243	53.7811	0.02291		587.721	0.00137	97.1749	0.01162	120.393	0.02468		-39.2285	0.000440425	-39.4364	0.000114411	-39.8083	4.9755e-05
3.6601	0.00361	3.7795	0.00273	53.9748	0.02322		588.516	0.00137	97.3269	0.01162	120.556	0.02468		-39.0797	0.000439867	-39.2877	0.000113503	-39.6602	4.96946e-05
3.68	0.00414	3.7994	0.00466	54.1685	0.02309		589.311	0.00137	97.4789	0.01163	120.718	0.02469		-38.9309	0.000439305	-39.139	0.000112595	-39.512	4.96321e-05
3.6998	0.0023	3.8193	0.00588	54.3621	0.02336		590.106	0.00137	97.6309	0.01163	120.881	0.02469		-38.7821	0.000438736	-38.9904	0.000111687	-39.3638	4.95675e-05
3.7197	0.00326	3.8392	0.00467	54.5558	0.02399		590.901	0.00137	97.7829	0.01163	121.044	0.02469		-38.6333	0.000438162	-38.8417	0.000110779	-39.2157	4.95007e-05
3.7396	0.00431	3.8591	0.00414	54.7494	0.02406		591.696	0.00137	97.9349	0.01163	121.206	0.02469		-38.4845	0.000437583	-38.693	0.000109871	-39.0675	4.94317e-05
3.7595	0.00345	3.879	0.00194	54.943	0.0232		592.491	0.00137	98.0869	0.01163	121.369	0.0247		-38.3357	0.000436997	-38.5444	0.000108963	-38.9194	4.93603e-05
3.7794	0.00403	3.8989	0.00165	55.1366	0.02331		593.286	0.00136	98.2389	0.01163	121.532	0.0247		-38.1868	0.000436406	-38.3957	0.000108055	-38.7712	4.92864e-05
3.7993	0.00541	3.9188	0.00221	55.3302	0.02363		594.081	0.00136	98.3909	0.01163	121.694	0.0247		-38.038	0.000435809	-38.2471	0.000107147	-38.6231	4.921e-05
3.8192	0.00502	3.9387	0.0027	55.5237	0.02385		594.876	0.00136	98.5429	0.01163	121.857	0.0247		-37.8892	0.000435206	-38.0984	0.000106239	-38.4749	4.91311e-05
3.8391	0.00247	3.9586	0.00365	55.7173	0.02295		595.671	0.00136	98.6949	0.01163	122.019	0.0247		-37.7404	0.000434597	-37.9497	0.000105331	-38.3267	4.90494e-05
3.859	0.00351	3.9785	0.0032	55.9108	0.02249		596.466	0.00136	98.8469	0.01164	122.182	0.02471		-37.5916	0.000433982	-37.8011	0.000104424	-38.1786	4.89649e-05
3.8789	0.0037	3.9985	0.00652	56.1043	0.02194		597.261	0.00136	98.9989	0.01164	122.345	0.02471		-37.4428	0.000433361	-37.6524	0.000103516	-38.0304	4.88776e-05
3.8988	0.00501	4.0184	0.00411	56.2978	0.02289		598.056	0.00136	99.1509	0.01164	122.507	0.02471		-37.294	0.000432734	-37.5037	0.000102608	-37.8823	4.87872e-05
3.9187	0.0052	4.0383	0.00403	56.4914	0.02332		598.851	0.00135	99.3029	0.01164	122.67	0.02471		-37.1452	0.0004321	-37.3551	0.0001017	-37.7341	4.86938e-05
3.9386	0.00461	4.0583	0.00404	56.6848	0.02327		599.646	0.00135	99.455	0.01164	122.833	0.02472		-36.9964	0.00043146	-37.2064	0.000100792	-37.586	4.85972e-05
3.9585	0.00456	4.0782	0.00395	56.8783	0.02396		600.441	0.00135	99.607	0.01164	122.995	0.02472		-36.8476	0.000430814	-37.0578	9.98837e-05	-37.4378	4.84973e-05
3.9785	0.00438	4.0982	0.00398	57.0718	0.02368		601.236	0.00135	99.759	0.01164	123.158	0.02472		-36.6988	0.000430161	-36.9091	9.89757e-05	-37.2897	4.83939e-05
3.9984	0.00321	4.1181	0.00508	57.2652	0.02343		602.031	0.00135	99.911	0.01164	123.32	0.02472		-36.55	0.000429502	-36.7604	9.80678e-05	-37.1415	4.82871e-05
4.0183	0.00316	4.1381	0.00588	57.4587	0.0242		602.826	0.00135	100.063	0.01164	123.483	0.02473		-36.4012	0.000428837	-36.6118	9.71598e-05	-36.9933	4.81766e-05
4.0383	0.0038	4.158	0.00776	57.6521	0.02445		603.62	0.00135	100.215	0.01164	123.646	0.02473		-36.2523	0.000428164	-36.4631	9.62518e-05	-36.8452	4.80623e-05
4.0582	0.00368	4.178	0.00769	57.8455	0.02467		604.415	0.00134	100.367	0.01165	123.808	0.02473		-36.1035	0.000427485	-36.3145	9.53438e-05	-36.697	4.7944e-05
4.0782	0.00272	4.1979	0.00773	58.039	0.02519		605.21	0.00134	100.519	0.01165	123.971	0.02473		-35.9547	0.0004268	-36.1658	9.44359e-05	-36.5489	4.78218e-05
4.0981	0.00352	4.2179	0.00711	58.2324	0.02394		606.005	0.00134	100.671	0.01165	124.133	0.02474		-35.8059	0.000426107	-36.0171	9.35279e-05	-36.4007	4.76953e-05
4.1181	0.00377	4.2379	0.00687	58.4258	0.02217		606.8	0.00134	100.823	0.01165	124.296	0.02474		-35.6571	0.000425408	-35.8685	9.26199e-05	-36.2526	4.75646e-05
4.138	0.00433	4.2578	0.00764	58.6192	0.02296		607.595	0.00134	100.975	0.01165	124.459	0.02474		-35.5083	0.000424701	-35.7198	9.1712e-05	-36.1044	4.74293e-05
4.158	0.00517	4.2778	0.00885	58.8125	0.02322		608.39	0.00134	101.127	0.01165	124.621	0.02474		-35.3595	0.000423988	-35.5712	9.0804e-05	-35.9562	4.72894e-05
4.1779	0.00429	4.2978	0.00776	59.0059	0.02364		609.185	0.00134	101.279	0.01165	124.784	0.02474		-35.2107	0.000423268	-35.4225	8.9896e-05	-35.8081	4.71447e-05
4.1979	0.00519	4.3178	0.00677	59.1993	0.0237		609.98	0.00134	101.431	0.01165	124.947	0.02475		-35.0619	0.00042254	-35.2738	8.8988e-05	-35.6599	4.69951e-05
4.2179	0.0054	4.3378	0.00478	59.3926	0.02305		610.775	0.00133	101.583	0.01165	125.109	0.02475		-34.9131	0.000421805	-35.1252	8.80801e-05	-35.5118	4.68403e-05
4.2378	0.00459	4.3577	0.00395	59.586	0.02461		611.57	0.00133	101.735	0.01165	125.272	0.02475		-34.7643	0.000421063	-34.9765	8.71721e-05	-35.3636	4.66802e-05
4.2578	0.00425	4.3777	0.00352	59.7794	0.02501		612.365	0.00133	101.887	0.01165	125.434	0.02475		-34.6155	0.000420314	-34.8278	8.62641e-05	-35.2155	4.65146e-05
4.2778	0.00236	4.3977	0.00369	59.9727	0.02514		613.16	0.00133	102.039	0.01166	125.597	0.02476		-34.4666	0.000419557	-34.6792	8.53561e-05	-35.0673	4.63434e-05
4.2978	0.00323	4.4177	0.00473	60.166	0.02486		613.955	0.00133	102.191	0.01166	125.76	0.02476		-34.3178	0.000418792	-34.5305	8.44482e-05	-34.9191	4.61663e-05
4.3178	0.00305	4.4377	0.00726	60.3593	0.02469		614.75	0.00133	102.343	0.01166	125.922	0.02476		-34.169	0.00041802	-34.3819	8.35402e-05	-34.771	4.59831e-05
4.3377	0.00425	4.4577	0.00595	60.5527	0.02419		615.545	0.00133	102.495	0.01166	126.085	0.02476		-34.0202	0.000417241	-34.2332	8.26322e-05	-34.6228	4.57936e-05
4.3577	0.00492	4.4777	0.00484	60.746	0.02397		616.34	0.00132	102.647	0.01166	126.248	0.02477		-33.8714	0.000416453	-34.0845	8.17242e-05	-34.4747	4.55976e-05
4.3777	0.00419	4.4978	0.00433	60.9393	0.02453		617.135	0.00132	102.799	0.01166	126.41	0.02477		-33.7226	0.000415658	-33.9359	8.08163e-05	-34.3265	4.53948e-05
4.3977	0.0036	4.5178	0.00434	61.1326	0.0256		617.93	0.00132	102.951	0.01166	126.573	0.02477		-33.5738	0.000414855	-33.7872	7.99083e-05	-34.1784	4.51851e-05
4.4177	0.000605	4.5378	0.00641	61.3259	0.0253		618.725	0.00132	103.103	0.01166	126.735	0.02477		-33.425	0.000414044	-33.6386	7.90003e-05	-34.0302	4.49682e-05
4.4377	0.00171	4.5578	0.00814	61.5192	0.0233		619.52	0.00132	103.255	0.01166	126.898	0.02478		-33.2762	0.000413224	-33.4899	7.80923e-05	-33.882	4.47438e-05
4.4577	0.00316	4.5778	0.00734	61.7125	0.02365		620.315	0.00132	103.407	0.01166	127.061	0.02478		-33.1274	0.000412397	-33.3412	7.71844e-05	-33.7339	4.45118e-05
4.4778	0.00329	4.5979	0.00518	61.9058	0.02372		621.11	0.00132	103.559	0.01166	127.223	0.02478		-32.9786	0.000411562	-33.1926	7.62764e-05	-33.5857	4.42717e-05
4.4978	0.00358	4.6179	0.00256	62.0991	0.02319		621.904	0.00132	103.711	0.01167	127.386	0.02478		-32.8297	0.000410718	-33.0439	7.53684e-05	-33.4376	4.40234e-05
4.5178	0.00697	4.6379	0.00176	62.2924	0.02368		622.699	0.00131	103.863	0.01167	127.549	0.02478		-32.681	0.000409865	-32.8952	7.44604e-05	-33.2894	4.37665e-05
4.5378	0.0083	4.658	0.0062	62.4857	0.02436		623.494	0.00131	104.015	0.01167	127.711	0.02479		-32.5321	0.000409005	-32.7466	7.35524e-05	-33.1413	4.35008e-05
4.5578	0.00667	4.678	0.00659	62.679	0.0236		624.289	0.00131	104.167	0.01167	127.874	0.02479		-32.3833	0.000408135	-32.5979	7.26445e-05	-32.9931	4.3226e-05
4.5779	0.00373	4.698	0.0028	62.8723	0.02321		625.084	0.00131	104.319	0.01167	128.036	0.02479		-32.2345	0.000407258	-32.4493	7.17365e-05	-32.8449	4.29417e-05
4.5979	0.00349	4.7181	0.0023	63.0656	0.02318		625.879	0.00131	104.471	0.01167	128.199	0.02479		-32.0857	0.000406371	-32.3006	7.08285e-05	-32.6968	4.26476e-05
4.6179	0.00532	4.7381	0.00403	63.2589	0.02343		626.674	0.00131	104.623	0.01167	128.362	0.0248		-31.9369	0.000405476	-32.1519	6.99205e-05	-32.5486	4.23434e-05
4.638	0.00536	4.7582	0.00413	63.4522	0.02338		627.469	0.00131	104.775	0.01167	128.524	0.0248		-31.7881	0.000404571	-32.0033	6.90125e-05	-32.4005	4.20287e-05
4.658	0.00449	4.7782	0.006	63.6455	0.0231		628.264	0.0013	104.927	0.01167	128.687	0.0248		-31.6393	0.000403658	-31.8546	6.81046e-05	-32.2523	4.17031e-05
4.678	0.00382	4.7983	0.00467	63.8388	0.02366		629.059	0.0013	105.079	0.01167	128.85	0.0248		-31.4905	0.000402736	-31.706	6.71966e-05	-32.1042	4.13663e-05
4.6981	0.00513	4.8183	0.00212	64.0321	0.0239		629.854	0.0013	105.231	0.01167	129.012	0.02481		-31.3417	0.000401804	-31.5573	6.62886e-05	-31.956	4.10179e-05
4.7181	0.00449	4.8384	0.00228	64.2254	0.02456		630.649	0.0013	105.383	0.01167	129.175	0.02481		-31.1929	0.000400863	-31.4086	6.53806e-05	-31.8078	4.06575e-05
4.7382	0.00401	4.8585	0.00259	64.4187	0.02435		631.444	0.0013	105.535	0.01167	129.337	0.02481		-31.0441	0.000399913	-31.26	6.44726e-05	-31.6597	4.02847e-05
4.7582	0.00128	4.8785	0.00664	64.612	0.02359		632.239	0.0013	105.687	0.01168	129.5	0.02481		-30.8953	0.000398954	-31.1113	6.35647e-05	-31.5115	3.9899e-05
4.7783	0.00227	4.8986	0.00594	64.8053	0.0234		633.034	0.0013	105.839	0.01168	129.663	0.02482		-30.7464	0.000397985	-30.9626	6.26567e-05	-31.3634	3.94999e-05
4.7983	0.00179	4.9187	0.00515	64.9986	0.02401		633.829	0.00129	105.991	0.01168	129.825	0.02482		-30.5976	0.000397006	-30.814	6.17487e-05	-31.2152	3.90871e-05
4.8184	0.00488	4.9388	0.00748	65.1919	0.02428		634.624	0.00129	106.143	0.01168	129.988	0.02482		-30.4488	0.000396017	-30.6653	6.08407e-05	-31.0671	3.86601e-05
4.8385	0.00698	4.9588	0.00674	65.3852	0.02468		635.419	0.00129	106.295	0.01168	130.15	0.02482		-30.3	0.000395019	-30.5167	5.99327e-05	-30.9189	3.82183e-05
4.8585	0.00399	4.9789	0.00592	65.5785	0.02368		636.214	0.00129	106.447	0.01168	130.313	0.02482		-30.1512	0.000394011	-30.368	5.90247e-05	-30.7707	3.77612e-05
4.8786	0.00246	4.999	0.00794	65.7719	0.02375		637.009	0.00129	106.599	0.01168	130.476	0.02483		-30.0024	0.000392993	-30.2193	5.81167e-05	-30.6226	3.72884e-05
4.8987	0.00308	5.0191	0.00742	65.9652	0.02412		637.804	0.00129	106.751	0.01168	130.638	0.02483		-29.8536	0.000391965	-30.0707	5.72088e-05	-30.4744	3.67991e-05
4.9188	0.0027	5.0392	0.00687	66.1585	0.02352		638.599	0.00129	106.903	0.01168	130.801	0.02483		-29.7048	0.000390926	-29.922	5.63008e-05	-30.3263	3.6293e-05
4.9388	0.00328	5.0593	0.00709	66.3518	0.024		639.394	0.00129	107.055	0.01168	130.964	0.02483		-29.556	0.000389877	-29.7734	5.53928e-05	-30.1781	3.57694e-05
4.9589	0.00478	5.0793	0.00559	66.5452	0.02411		640.188	0.00128	107.207	0.01168	131.126	0.02484		-29.4072	0.000388818	-29.6247	5.44848e-05	-30.03	3.52276e-05
4.979	0.000993	5.0994	0.00585	66.7385	0.02468		640.983	0.00128	107.359	0.01168	131.289	0.02484		-29.2584	0.000387748	-29.476	5.35768e-05	-29.8818	3.46671e-05
4.9991	0.000724	5.1195	0.0055	66.9319	0.02464		641.778	0.00128	107.511	0.01168	131.451	0.02484		-29.1095	0.000386668	-29.3274	5.26688e-05	-29.7337	3.40872e-05
5.0192	0.00175	5.1396	0.00683	67.1252	0.02519		642.573	0.00128	107.663	0.01169	131.614	0.02484		-28.9608	0.000385577	-29.1787	5.17608e-05	-29.5855	3.34872e-05
5.0393	0.000536	5.1597	0.00517	67.3186	0.02564		643.368	0.00128	107.815	0.01169	131.777	0.02485		-28.8119	0.000384475	-29.03	5.08528e-05	-29.4373	3.28664e-05
5.0593	0.00182	5.1798	0.00575	67.5119	0.02519		644.163	0.00128	107.967	0.01169	131.939	0.02485		-28.6631	0.000383362	-28.8814	4.99449e-05	-29.2892	3.22242e-05
5.0794	0.00134	5.1999	0.00472	67.7053	0.02492		644.958	0.00128	108.119	0.01169	132.102	0.02485		-28.5143	0.000382238	-28.7327	4.90369e-05	-29.141	3.15596e-05
5.0995	0.00289	5.22	0.00467	67.8987	0.02507		645.753	0.00127	108.271	0.01169	132.265	0.02485		-28.3655	0.000381103	-28.5841	4.81289e-05	-28.9929	3.08721e-05
5.1196	0.00428	5.2402	0.00518	68.0921	0.0244		646.548	0.00127	108.423	0.01169	132.427	0.02485		-28.2167	0.000379957	-28.4354	4.72209e-05	-28.8447	3.01607e-05
5.1397	0.00398	5.2603	0.00383	68.2855	0.02457		647.343	0.00127	108.575	0.01169	132.59	0.02486		-28.0679	0.000378799	-28.2867	4.63129e-05	-28.6965	2.94246e-05
5.1598	0.00459	5.2804	0.00187	68.4789	0.02407		648.138	0.00127	108.727	0.01169	132.752	0.02486		-27.9191	0.00037763	-28.1381	4.54049e-05	-28.5484	2.8663e-05
5.1799	0.00392	5.3005	0.00413	68.6723	0.02354		648.933	0.00127	108.879	0.01169	132.915	0.02486		-27.7703	0.000376449	-27.9894	4.44969e-05	-28.4002	2.78749e-05
5.2	0.00352	5.3206	0.00467	68.8657	0.02381		649.728	0.00127	109.031	0.01169	133.078	0.02486		-27.6215	0.000375256	-27.8407	4.35889e-05	-28.2521	2.70595e-05
5.2202	0.00404	5.3407	0.00521	69.0592	0.02402		650.523	0.00127	109.183	0.01169	133.24	0.02487		-27.4727	0.000374052	-27.6921	4.26809e-05	-28.1039	2.62158e-05
5.2403	0.00443	5.3609	0.00832	69.2526	0.02394		651.318	0.00127	109.335	0.01169	133.403	0.02487		-27.3239	0.000372835	-27.5434	4.17729e-05	-27.9558	2.53428e-05
5.2604	0.0042	5.381	0.00839	69.4461	0.0239		652.113	0.00126	109.487	0.01169	133.566	0.02487		-27.175	0.000371607	-27.3948	4.08649e-05	-27.8076	2.44394e-05
5.2805	0.00272	5.4011	0.00472	69.6396	0.02277		652.908	0.00126	109.639	0.01169	133.728	0.02487		-27.0262	0.000370366	-27.2461	3.99569e-05	-27.6594	2.35047e-05
5.3006	0.005	5.4212	0.00619	69.833	0.0235		653.703	0.00126	109.791	0.0117	133.891	0.02488		-26.8774	0.000369113	-27.0974	3.9049e-05	-27.5113	2.25375e-05
5.3207	0.0041	5.4414	0.00946	70.0265	0.02375		654.498	0.00126	109.943	0.0117	134.053	0.02488		-26.7286	0.000367847	-26.9488	3.8141e-05	-27.3631	2.15366e-05
5.3409	0.00241	5.4615	0.00763	70.22	0.02359		655.293	0.00126	110.095	0.0117	134.216	0.02488		-26.5798	0.000366569	-26.8001	3.7233e-05	-27.215	2.05009e-05
5.361	0.00254	5.4816	0.00667	70.4135	0.02383		656.088	0.00126	110.247	0.0117	134.379	0.02488		-26.431	0.000365279	-26.6515	3.6325e-05	-27.0668	1.94292e-05
5.3811	0.00284	5.5018	0.00672	70.6071	0.02419		656.883	0.00126	110.399	0.0117	134.541	0.02489		-26.2822	0.000363975	-26.5028	3.5417e-05	-26.9187	1.83203e-05
5.4012	0.00358	5.5219	0.00303	70.8006	0.02447		657.678	0.00125	110.551	0.0117	134.704	0.02489		-26.1334	0.000362659	-26.3541	3.4509e-05	-26.7705	1.71727e-05
5.4214	0.00146	5.542	0.00348	70.9942	0.02514		658.472	0.00125	110.703	0.0117	134.866	0.02489		-25.9846	0.000361329	-26.2055	3.3601e-05	-26.6224	1.59851e-05
5.4415	0.00135	5.5622	0.00431	71.1877	0.0237		659.267	0.00125	110.855	0.0117	135.029	0.02489		-25.8358	0.000359986	-26.0568	3.2693e-05	-26.4742	1.47562e-05
5.4616	0.00281	5.5823	0.00448	71.3813	0.02319		660.062	0.00125	111.007	0.0117	135.192	0.02489		-25.687	0.00035863	-25.9081	3.1785e-05	-26.326	1.34844e-05
5.4818	0.0042	5.6024	0.00784	71.5749	0.0237		660.857	0.00125	111.159	0.0117	135.354	0.0249		-25.5382	0.00035726	-25.7595	3.0877e-05	-26.1779	1.21684e-05
5.5019	0.00184	5.6226	0.00691	71.7685	0.02435		661.652	0.00125	111.311	0.0117	135.517	0.0249		-25.3894	0.000355877	-25.6108	2.9969e-05	-26.0297	1.08065e-05
5.522	0.00218	5.6427	0.00584	71.9622	0.02446		662.447	0.00125	111.463	0.0117	135.68	0.0249		-25.2405	0.00035448	-25.4622	2.9061e-05	-25.8816	9.39703e-06
5.5422	0.00401	5.6629	0.00632	72.1558	0.02495		663.242	0.00124	111.615	0.0117	135.842	0.0249		-25.0917	0.00035307	-25.3135	2.8153e-05	-25.7334	7.93844e-06
5.5623	0.00275	5.683	0.006	72.3495	0.02428		664.037	0.00124	111.767	0.0117	136.005	0.02491		-24.9429	0.000351645	-25.1648	2.7245e-05	-25.5852	6.42896e-06
5.5824	0.00289	5.7032	0.00447	72.5431	0.02411		664.832	0.00124	111.919	0.0117	136.167	0.02491		-24.7941	0.000350206	-25.0162	2.6337e-05	-25.4371	4.8668e-06
5.6026	0.00363	5.7233	0.00427	72.7368	0.02354		665.627	0.00124	112.071	0.01171	136.33	0.02491		-24.6453	0.000348752	-24.8675	2.5429e-05	-25.2889	3.2501e-06
5.6227	0.0054	5.7435	0.00494	72.9305	0.02327		666.422	0.00124	112.223	0.01171	136.493	0.02491		-24.4965	0.000347285	-24.7188	2.4521e-05	-25.1408	1.57694e-06
5.6429	0.00515	5.7636	0.00385	73.1243	0.02333		667.217	0.00124	112.375	0.01171	136.655	0.02492		-24.3477	0.000345802	-24.5702	2.3613e-05	-24.9926	-1.54672e-07
5.663	0.00416	5.7838	0.00438	73.318	0.02393		668.012	0.00124	112.527	0.01171	136.818	0.02492		-24.1989	0.000344305	-24.4215	2.2705e-05	-24.8445	-1.94679e-06
5.6832	0.00393	5.8039	0.00633	73.5118	0.02447		668.807	0.00124	112.679	0.01171	136.981	0.02492		-24.0501	0.000342794	-24.2729	2.1797e-05	-24.6963	-3.80155e-06
5.7033	0.00325	5.8241	0.00508	73.7055	0.02436		669.602	0.00123	112.831	0.01171	137.143	0.02492		-23.9013	0.000341267	-24.1242	2.0889e-05	-24.5482	-5.72115e-06
5.7235	0.00287	5.8443	0.00526	73.8993	0.02382		670.397	0.00123	112.983	0.01171	137.306	0.02493		-23.7525	0.000339725	-23.9755	1.9981e-05	-24.4	-7.7079e-06
5.7436	0.00222	5.8644	0.00653	74.0931	0.0236		671.192	0.00123	113.135	0.01171	137.468	0.02493		-23.6037	0.000338167	-23.8269	1.9073e-05	-24.2518	-9.76415e-06
5.7638	0.00304	5.8846	0.00854	74.287	0.02331		671.987	0.00123	113.287	0.01171	137.631	0.02493		-23.4549	0.000336594	-23.6782	1.8165e-05	-24.1037	-1.18924e-05
5.7839	0.0055	5.9047	0.00845	74.4808	0.02558		672.782	0.00123	113.439	0.01171	137.794	0.02493		-23.306	0.000335006	-23.5296	1.7257e-05	-23.9555	-1.40951e-05
5.8041	0.00527	5.9249	0.01037	74.6747	0.02507		673.577	0.00123	113.591	0.01171	137.956	0.02493		-23.1572	0.000333402	-23.3809	1.6349e-05	-23.8074	-1.63749e-05
5.8243	0.00486	5.945	0.0107	74.8686	0.02375		674.372	0.00123	113.743	0.01171	138.119	0.02494		-23.0084	0.000331781	-23.2322	1.5441e-05	-23.6592	-1.87346e-05
5.8444	0.00636	5.9652	0.00976	75.0625	0.02418		675.167	0.00122	113.895	0.01171	138.282	0.02494		-22.8596	0.000330145	-23.0836	1.4533e-05	-23.5111	-2.1177e-05
5.8646	0.00468	5.9854	0.00857	75.2564	0.02474		675.962	0.00122	114.047	0.01171	138.444	0.02494		-22.7108	0.000328493	-22.9349	1.3625e-05	-23.3629	-2.3705e-05
5.8847	0.00521	6.0055	0.00818	75.4504	0.02454		676.756	0.00122	114.199	0.01171	138.607	0.02494		-22.562	0.000326824	-22.7862	1.2717e-05	-23.2147	-2.63217e-05
5.9049	0.00404	6.0257	0.00867	75.6444	0.02419		677.551	0.00122	114.351	0.01171	138.769	0.02495		-22.4132	0.000325138	-22.6376	1.1809e-05	-23.0666	-2.90301e-05
5.925	0.00327	6.0459	0.00543	75.8384	0.02342		678.346	0.00122	114.503	0.01171	138.932	0.02495		-22.2644	0.000323436	-22.4889	1.0901e-05	-22.9184	-3.18335e-05
5.9452	0.00302	6.066	0.00121	76.0324	0.02429		679.141	0.00122	114.655	0.01172	139.095	0.02495		-22.1156	0.000321717	-22.3403	9.99296e-06	-22.7703	-3.47353e-05
5.9654	0.00169	6.0862	0.00393	76.2264	0.02412		679.936	0.00122	114.807	0.01172	139.257	0.02495		-21.9668	0.000319981	-22.1916	9.08495e-06	-22.6221	-3.7739e-05
5.9855	0.000815	6.1064	0.00516	76.4205	0.02465		680.731	0.00121	114.959	0.01172	139.42	0.02496		-21.818	0.000318227	-22.0429	8.17694e-06	-22.474	-4.08481e-05
6.0057	0.00273	6.1265	0.00392	76.6146	0.02421		681.526	0.00121	115.111	0.01172	139.583	0.02496		-21.6691	0.000316456	-21.8943	7.26894e-06	-22.3258	-4.40665e-05
6.0259	0.00462	6.1467	0.00711	76.8087	0.02352		682.321	0.00121	115.263	0.01172	139.745	0.02496		-21.5204	0.000314668	-21.7456	6.36093e-06	-22.1776	-4.73979e-05
6.046	0.00593	6.1669	0.00869	77.0028	0.02375		683.116	0.00121	115.415	0.01172	139.908	0.02496		-21.3715	0.000312861	-21.597	5.45292e-06	-22.0295	-5.08464e-05
6.0662	0.00467	6.187	0.00655	77.197	0.02356		683.911	0.00121	115.567	0.01172	140.07	0.02497		-21.2227	0.000311037	-21.4483	4.54491e-06	-21.8813	-5.44162e-05
6.0864	0.00232	6.2072	0.0036	77.3912	0.02332		684.706	0.00121	115.719	0.01172	140.233	0.02497		-21.0739	0.000309195	-21.2996	3.63691e-06	-21.7332	-5.81116e-05
6.1065	0.00305	6.2274	0.00144	77.5854	0.0246		685.501	0.00121	115.871	0.01172	140.396	0.02497		-20.9251	0.000307334	-21.151	2.7289e-06	-21.585	-6.19369e-05
6.1267	0.00495	6.2475	0.00271	77.7797	0.02491		686.296	0.00121	116.023	0.01172	140.558	0.02497		-20.7763	0.000305455	-21.0023	1.82089e-06	-21.4369	-6.58969e-05
6.1469	0.00609	6.2677	0.00489	77.9739	0.02483		687.091	0.0012	116.175	0.01172	140.721	0.02497		-20.6275	0.000303557	-20.8536	9.12878e-07	-21.2887	-6.99963e-05
6.167	0.00528	6.2879	0.00715	78.1682	0.02439		687.886	0.0012	116.327	0.01172	140.883	0.02498		-20.4787	0.000301641	-20.705	4.86817e-09	-21.1406	-7.42401e-05
6.1872	0.00287	6.308	0.00768	78.3625	0.02465		688.681	0.0012	116.479	0.01172	141.046	0.02498		-20.3299	0.000299705	-20.5563	-9.03142e-07	-20.9924	-7.86334e-05
6.2074	0.000847	6.3282	0.00503	78.5569	0.02464		689.476	0.0012	116.631	0.01172	141.209	0.02498		-20.1811	0.00029775	-20.4077	-1.81115e-06	-20.8442	-8.31814e-05
6.2275	0.00222	6.3484	0.00635	78.7512	0.02315		690.271	0.0012	116.783	0.01172	141.371	0.02498		-20.0323	0.000295776	-20.259	-2.71916e-06	-20.6961	-8.78898e-05
6.2477	0.00504	6.3685	0.0072	78.9456	0.02171		691.066	0.0012	116.935	0.01172	141.534	0.02499		-19.8835	0.000293782	-20.1103	-3.62718e-06	-20.5479	-9.27643e-05
6.2679	0.00625	6.3887	0.00457	79.14	0.0227		691.861	0.0012	117.087	0.01172	141.697	0.02499		-19.7346	0.000291768	-19.9617	-4.53519e-06	-20.3998	-9.78106e-05
6.288	0.0051	6.4089	0.00292	79.3345	0.02375		692.656	0.00119	117.239	0.01172	141.859	0.02499		-19.5858	0.000289735	-19.813	-5.4432e-06	-20.2516	-0.000103035
6.3082	0.00486	6.429	0.003	79.529	0.02373		693.451	0.00119	117.391	0.01172	142.022	0.02499		-19.437	0.000287681	-19.6643	-6.35121e-06	-20.1034	-0.000108444
6.3284	0.0068	6.4492	0.00319	79.7235	0.02323		694.246	0.00119	117.543	0.01173	142.184	0.025		-19.2882	0.000285607	-19.5157	-7.25923e-06	-19.9553	-0.000114044
6.3485	0.00518	6.4694	0.00399	79.918	0.02349		695.04	0.00119	117.695	0.01173	142.347	0.025		-19.1394	0.000283512	-19.367	-8.16724e-06	-19.8071	-0.000119841
6.3687	0.00302	6.4895	0.0069	80.1126	0.02341		695.835	0.00119	117.847	0.01173	142.51	0.025		-18.9906	0.000281396	-19.2184	-9.07525e-06	-19.659	-0.000125844
6.3889	0.00124	6.5097	0.00648	80.3072	0.02382		696.63	0.00119	117.999	0.01173	142.672	0.025		-18.8418	0.000279259	-19.0697	-9.98327e-06	-19.5108	-0.000132058
6.409	0.00317	6.5299	0.00628	80.5018	0.02425		697.425	0.00119	118.151	0.01173	142.835	0.02501		-18.693	0.000277101	-18.9211	-1.08913e-05	-19.3627	-0.000138493
6.4292	0.00438	6.55	0.00627	80.6965	0.02428		698.22	0.00119	118.303	0.01173	142.998	0.02501		-18.5442	0.000274922	-18.7724	-1.17993e-05	-19.2145	-0.000145154
6.4494	0.00519	6.5702	0.00841	80.8912	0.02397		699.015	0.00118	118.455	0.01173	143.16	0.02501		-18.3954	0.000272721	-18.6237	-1.27073e-05	-19.0663	-0.000152052
6.4695	0.00533	6.5904	0.00838	81.0859	0.02411		699.81	0.00118	118.607	0.01173	143.323	0.02501		-18.2466	0.000270498	-18.4751	-1.36153e-05	-18.9182	-0.000159194
6.4897	0.00364	6.6105	0.00778	81.2807	0.02345		700.605	0.00118	118.759	0.01173	143.485	0.02501		-18.0978	0.000268253	-18.3264	-1.45233e-05	-18.77	-0.000166588
6.5099	0.00388	6.6307	0.00567	81.4755	0.02338		701.4	0.00118	118.912	0.01173	143.648	0.02502		-17.9489	0.000265986	-18.1777	-1.54314e-05	-18.6219	-0.000174244
6.53	0.00423	6.6509	0.00524	81.6703	0.02345		702.195	0.00118	119.064	0.01173	143.811	0.02502		-17.8001	0.000263696	-18.0291	-1.63394e-05	-18.4737	-0.000182172
6.5502	0.00485	6.671	0.0052	81.8651	0.02362		702.99	0.00118	119.216	0.01173	143.973	0.02502		-17.6513	0.000261383	-17.8804	-1.72474e-05	-18.3256	-0.000190381
6.5704	0.00503	6.6912	0.00607	82.06	0.02333		703.785	0.00118	119.368	0.01173	144.136	0.02502		-17.5025	0.000259048	-17.7318	-1.81554e-05	-18.1774	-0.00019888
6.5905	0.00688	6.7113	0.00863	82.2549	0.02352		704.58	0.00117	119.52	0.01173	144.299	0.02503		-17.3537	0.000256689	-17.5831	-1.90634e-05	-18.0293	-0.000207681
6.6107	0.00565	6.7315	0.00798	82.4499	0.02411		705.375	0.00117	119.672	0.01173	144.461	0.02503		-17.2049	0.000254307	-17.4344	-1.99714e-05	-17.8811	-0.000216794
6.6309	0.0046	6.7517	0.00631	82.6449	0.02424		706.17	0.00117	119.824	0.01173	144.624	0.02503		-17.0561	0.000251901	-17.2858	-2.08795e-05	-17.7329	-0.000226231
6.651	0.00618	6.7718	0.00571	82.8399	0.02257		706.965	0.00117	119.976	0.01173	144.786	0.02503		-16.9073	0.000249472	-17.1371	-2.17875e-05	-17.5848	-0.000236002
6.6712	0.0072	6.792	0.00505	83.035	0.02292		707.76	0.00117	120.128	0.01173	144.949	0.02504		-16.7585	0.000247018	-16.9884	-2.26955e-05	-17.4366	-0.00024612
6.6913	0.00677	6.8121	0.0072	83.2301	0.02356		708.555	0.00117	120.28	0.01173	145.112	0.02504		-16.6097	0.00024454	-16.8398	-2.36035e-05	-17.2885	-0.000256598
6.7115	0.00604	6.8323	0.00842	83.4252	0.02417		709.35	0.00117	120.432	0.01173	145.274	0.02504		-16.4609	0.000242037	-16.6911	-2.45115e-05	-17.1403	-0.000267448
6.7317	0.00311	6.8524	0.00922	83.6204	0.02512		710.145	0.00116	120.584	0.01173	145.437	0.02504		-16.3121	0.000239509	-16.5425	-2.54196e-05	-16.9921	-0.000278684
6.7518	0.00425	6.8726	0.00948	83.8156	0.02452		710.94	0.00116	120.736	0.01174	145.6	0.02504		-16.1633	0.000236956	-16.3938	-2.63276e-05	-16.844	-0.00029032
6.772	0.00528	6.8927	0.00883	84.0108	0.02411		711.735	0.00116	120.888	0.01174	145.762	0.02505		-16.0145	0.000234378	-16.2451	-2.72356e-05	-16.6958	-0.000302369
6.7921	0.00481	6.9129	0.007	84.2061	0.02424		712.53	0.00116	121.04	0.01174	145.925	0.02505		-15.8656	0.000231774	-16.0965	-2.81436e-05	-16.5477	-0.000314847
6.8123	0.00517	6.933	0.00717	84.4014	0.02434		713.324	0.00116	121.192	0.01174	146.087	0.02505		-15.7168	0.000229145	-15.9478	-2.90517e-05	-16.3995	-0.000327769
6.8324	0.00442	6.9532	0.00646	84.5968	0.02397		714.119	0.00116	121.344	0.01174	146.25	0.02505		-15.568	0.000226489	-15.7991	-2.99597e-05	-16.2514	-0.000341152
6.8526	0.00568	6.9733	0.00534	84.7921	0.0241		714.914	0.00116	121.496	0.01174	146.413	0.02506		-15.4192	0.000223807	-15.6505	-3.08677e-05	-16.1032	-0.000355011
6.8727	0.00642	6.9935	0.00418	85.2	0.02428		715.709	0.00116	121.648	0.01174	146.575	0.02506		-15.2704	0.000221098	-15.5018	-3.17757e-05	-15.955	-0.000369363
6.8929	0.00617	7.0136	0.00498	87.2	0.02386		716.504	0.00115	121.8	0.01174	146.738	0.02506		-15.1216	0.000218363	-15.3532	-3.26837e-05	-15.8069	-0.000384228
6.913	0.00303	7.0337	0.00227	89.2	0.02333		717.299	0.00115	121.952	0.01174	146.9	0.02506		-14.9728	0.0002156	-15.2045	-3.35918e-05	-15.6587	-0.000399622
6.9332	0.00118	7.0539	0.0025	91.2	0.02377		718.094	0.00115	122.104	0.01174	147.063	0.02507		-14.824	0.00021281	-15.0558	-3.44998e-05	-15.5106	-0.000415566
6.9533	0.00182	7.074	0.00267	93.3	0.02417		718.889	0.00115	122.256	0.01174	147.226	0.02507		-14.6752	0.000209992	-14.9072	-3.54078e-05	-15.3624	-0.000432078
6.9735	0.00142	7.1616	0.00614	95.3	0.02436		719.684	0.00115	122.408	0.01174	147.388	0.02507		-14.5264	0.000207146	-14.7585	-3.63158e-05	-15.2143	-0.00044918
6.9936	0.00141	7.2013	0.00585	97.3	0.02555		720.479	0.00115	122.56	0.01174	147.551	0.02507		-14.3776	0.000204271	-14.6099	-3.72239e-05	-15.0661	-0.000466892
7.0137	0.00273	7.241	0.00926	99.3	0.02484		721.274	0.00115	122.712	0.01174	147.714	0.02508		-14.2287	0.000201369	-14.4612	-3.81319e-05	-14.9179	-0.000485238
7.0339	0.00409	7.2807	0.01042	101.4	0.02413		722.069	0.00114	122.864	0.01174	147.876	0.02508		-14.0799	0.000198437	-14.3125	-3.90399e-05	-14.7698	-0.000504238
7.054	0.00578	7.3204	0.0068	103.4	0.02448		722.864	0.00114	123.016	0.01174	148.039	0.02508		-13.9311	0.000195476	-14.1639	-3.9948e-05	-14.6216	-0.000523918
7.0741	0.00417	7.36	0.00591	105.4	0.0252		723.659	0.00114	123.168	0.01174	148.201	0.02508		-13.7823	0.000192486	-14.0152	-4.0856e-05	-14.4735	-0.000544302
7.0943	0.00165	7.3997	0.00667	107.4	0.02421		724.454	0.00114	123.32	0.01174	148.364	0.02508		-13.6335	0.000189466	-13.8666	-4.1764e-05	-14.3253	-0.000565414
7.1144	0.00153	7.4394	0.00476	109.5	0.02316		725.249	0.00114	123.472	0.01174	148.527	0.02509		-13.4847	0.000186417	-13.7179	-4.2672e-05	-14.1772	-0.000587282
7.1345	0.00514	7.4791	0.00315	111.5	0.02339		726.044	0.00114	123.624	0.01174	148.689	0.02509		-13.3359	0.000183336	-13.5692	-4.35801e-05	-14.029	-0.000609933
7.1546	0.00481	7.5188	0.004	113.5	0.0229		726.839	0.00114	123.776	0.01174	148.852	0.02509		-13.1871	0.000180226	-13.4206	-4.44881e-05	-13.8809	-0.000633395
7.1748	0.00213	7.5585	0.0044	115.5	0.02254		727.634	0.00114	123.928	0.01174	149.015	0.02509		-13.0383	0.000177084	-13.2719	-4.53961e-05	-13.7327	-0.000657698
7.1949	0.00116	7.5983	0.0059	117.6	0.02246		728.429	0.00113	124.08	0.01174	149.177	0.0251		-12.8895	0.000173911	-13.1232	-4.63042e-05	-13.5845	-0.000682871
7.215	0.00236	7.638	0.00692	119.6	0.02224		729.224	0.00113	124.232	0.01174	149.34	0.0251		-12.7407	0.000170707	-12.9746	-4.72122e-05	-13.4364	-0.000708946
7.2351	0.00422	7.6777	0.00601	121.6	0.0222		730.019	0.00113	124.384	0.01175	149.502	0.0251		-12.5919	0.000167471	-12.8259	-4.81202e-05	-13.2882	-0.000735957
7.2552	0.0054	7.7174	0.00646	123.6	0.02395		730.814	0.00113	124.536	0.01175	149.665	0.0251		-12.4431	0.000164203	-12.6773	-4.90283e-05	-13.1401	-0.000763936
7.2753	0.00823	7.7571	0.00695	125.7	0.02511		731.609	0.00113	124.688	0.01175	149.828	0.02511		-12.2942	0.000160902	-12.5286	-4.99363e-05	-12.9919	-0.00079292
7.2955	0.00712	7.7968	0.00791	127.7	0.02507		732.403	0.00113	124.84	0.01175	149.99	0.02511		-12.1454	0.000157568	-12.3799	-5.08443e-05	-12.8438	-0.000822944
7.3156	0.00378	7.8366	0.0081	129.7	0.02428		733.198	0.00113	124.992	0.01175	150.153	0.02511		-11.9966	0.000154202	-12.2313	-5.17524e-05	-12.6956	-0.000854046
7.3357	0.00364	7.8763	0.00548	131.8	0.02382		733.993	0.00112	125.144	0.01175	150.316	0.02511		-11.8478	0.000150802	-12.0826	-5.26604e-05	-12.5474	-0.000886265
7.3558	0.00338	7.916	0.00564	133.8	0.024		734.788	0.00112	125.296	0.01175	150.478	0.02512		-11.699	0.000147368	-11.9339	-5.35684e-05	-12.3993	-0.000919642
7.3759	0.00344	7.9558	0.00674	135.8	0.02545		735.583	0.00112	125.448	0.01175	150.641	0.02512		-11.5502	0.0001439	-11.7853	-5.44765e-05	-12.2511	-0.00095422
7.3959	0.00503	7.9955	0.00751	137.8	0.02655		736.378	0.00112	125.6	0.01175	150.803	0.02512		-11.4014	0.000140397	-11.6366	-5.53845e-05	-12.103	-0.00099004
7.416	0.00321	8.0352	0.00621	139.9	0.02474		737.173	0.00112	125.752	0.01175	150.966	0.02512		-11.2526	0.00013686	-11.488	-5.62926e-05	-11.9548	-0.00103
7.4361	0.00352	8.075	0.00534	141.9	0.02449		737.968	0.00112	125.904	0.01175	151.129	0.02512		-11.1038	0.000133288	-11.3393	-5.72006e-05	-11.8067	-0.00107
7.4562	0.00277	8.1147	0.00276	143.9	0.02525		738.763	0.00112	126.056	0.01175	151.291	0.02513		-10.955	0.00012968	-11.1906	-5.81087e-05	-11.6585	-0.00111
7.4763	0.00524	8.1545	0.00482	145.9	0.02561		739.558	0.00111	126.208	0.01175	151.454	0.02513		-10.8062	0.000126036	-11.042	-5.90168e-05	-11.5103	-0.00115
7.181	0.00243	8.1942	0.00707	148	0.0241		740.353	0.00111	126.36	0.01175	151.617	0.02513		-10.6574	0.000122356	-10.8933	-5.99249e-05	-11.3622	-0.00119
7.2207	0.00217	8.2339	0.00611	150	0.02368		741.148	0.00111	126.512	0.01175	151.779	0.02513		-10.5085	0.00011864	-10.7447	-6.0833e-05	-11.214	-0.00123
7.2604	0.00116	8.2737	0.00456	152	0.02326		741.943	0.00111	126.664	0.01175	151.942	0.02514		-10.3597	0.000114887	-10.596	-6.17411e-05	-11.0659	-0.00128
7.3	0.0024	8.3135	0.00452	154	0.0234		742.738	0.00111	126.816	0.01175	152.104	0.02514		-10.2109	0.000111096	-10.4473	-6.26492e-05	-10.9177	-0.00133
7.3397	0.00256	8.3532	0.00385	156.1	0.02529		743.533	0.00111	126.968	0.01175	152.267	0.02514		-10.0621	0.000107268	-10.2987	-6.35574e-05	-10.7696	-0.00138
7.3794	0.00204	8.393	0.00485	158.1	0.02551		744.328	0.00111	127.12	0.01175	152.43	0.02514		-9.91332	0.000103402	-10.15	-6.44656e-05	-10.6214	-0.00143
7.4191	0.000544	8.4327	0.00626	160.1	0.02537		745.123	0.00111	127.272	0.01175	152.592	0.02515		-9.76451	9.9497e-05	-10.0014	-6.53738e-05	-10.4733	-0.00148
7.4588	0.0015	8.4725	0.00508	162.1	0.02548		745.918	0.0011	127.424	0.01175	152.755	0.02515		-9.6157	9.55536e-05	-9.85268	-6.62821e-05	-10.3251	-0.00154
7.4985	0.00154	8.5123	0.0048	164.2	0.02582		746.713	0.0011	127.576	0.01175	152.917	0.02515		-9.4669	9.1571e-05	-9.70402	-6.71905e-05	-10.1769	-0.00159
7.5383	0.00205	8.552	0.00677	166.2	0.02457		747.508	0.0011	127.728	0.01175	153.08	0.02515		-9.31809	8.75488e-05	-9.55536	-6.8099e-05	-10.0288	-0.00165
7.578	0.00262	8.5918	0.007	168.2	0.02509		748.303	0.0011	127.88	0.01175	153.243	0.02516		-9.16928	8.34867e-05	-9.4067	-6.90076e-05	-9.88062	-0.00171
7.6177	0.00286	8.6316	0.00704	170.2	0.02629		749.098	0.0011	128.032	0.01175	153.405	0.02516		-9.02047	7.93842e-05	-9.25804	-6.99163e-05	-9.73246	-0.00177
7.6574	0.00238	8.6713	0.00683	172.3	0.02679		749.893	0.0011	128.184	0.01175	153.568	0.02516		-8.87166	7.5241e-05	-9.10938	-7.08253e-05	-9.5843	-0.00184
7.6971	0.00201	8.7111	0.0063	174.3	0.02686		750.687	0.0011	128.336	0.01175	153.731	0.02516		-8.72286	7.10566e-05	-8.96071	-7.17345e-05	-9.43615	-0.00191
7.7368	0.000847	8.7509	0.00695	176.3	0.02602		751.482	0.00109	128.488	0.01175	153.893	0.02516		-8.57405	6.68307e-05	-8.81205	-7.26439e-05	-9.28799	-0.00198
7.7766	0.00119	8.7907	0.00652	178.3	0.02553		752.277	0.00109	128.64	0.01175	154.056	0.02517		-8.42524	6.25628e-05	-8.66339	-7.35538e-05	-9.13983	-0.00205
7.8163	0.00236	8.8305	0.00578	180.4	0.02604		753.072	0.00109	128.792	0.01176	154.218	0.02517		-8.27643	5.82525e-05	-8.51473	-7.44642e-05	-8.99168	-0.00213
7.856	0.00343	8.8703	0.00586	182.4	0.02491		753.867	0.00109	128.944	0.01176	154.381	0.02517		-8.12762	5.38994e-05	-8.36607	-7.53752e-05	-8.84352	-0.0022
7.8958	0.00451	8.91	0.00633	184.4	0.02533		754.662	0.00109	129.096	0.01176	154.544	0.02517		-7.97882	4.9503e-05	-8.21741	-7.62871e-05	-8.69536	-0.00229
7.9355	0.00311	8.9498	0.00563	186.4	0.02654		755.457	0.00109	129.248	0.01176	154.706	0.02518		-7.83001	4.5063e-05	-8.06874	-7.72e-05	-8.5472	-0.00237
7.9752	0.00229	8.9896	0.00461	188.5	0.02705		756.252	0.00109	129.4	0.01176	154.869	0.02518		-7.6812	4.05789e-05	-7.92008	-7.81142e-05	-8.39905	-0.00246
8.015	0.00184	9.0294	0.0059	190.5	0.02724		757.047	0.00109	129.552	0.01176	155.032	0.02518		-7.53239	3.60502e-05	-7.77142	-7.903e-05	-8.25089	-0.00255
8.0547	0.000624	9.0692	0.00714	192.5	0.0261		757.842	0.00108	129.704	0.01176	155.194	0.02518		-7.38358	3.14766e-05	-7.62276	-7.9948e-05	-8.10273	-0.00264
8.0945	0.00174	9.109	0.008	194.5	0.02558		758.637	0.00108	129.856	0.01176	155.357	0.02519		-7.23478	2.68575e-05	-7.4741	-8.08687e-05	-7.95458	-0.00274
8.1342	0.00103	9.1488	0.00735	196.6	0.02606		759.432	0.00108	130.008	0.01176	155.519	0.02519		-7.08597	2.21926e-05	-7.32544	-8.17929e-05	-7.80642	-0.00284
8.1739	0.00342	9.1886	0.00543	198.6	0.0273		760.227	0.00108	130.16	0.01176	155.682	0.02519		-6.93716	1.74813e-05	-7.17677	-8.27215e-05	-7.65826	-0.00294
8.2137	0.00502	9.2284	0.0041	200.6	0.02646		761.022	0.00108	130.312	0.01176	155.845	0.02519		-6.78835	1.27232e-05	-7.02811	-8.36556e-05	-7.51011	-0.00305
8.2535	0.00363	9.2683	0.00532	202.6	0.02582		761.817	0.00108	130.464	0.01176	156.007	0.02519		-6.63954	7.9179e-06	-6.87945	-8.45969e-05	-7.36195	-0.00316
8.2932	0.00312	9.3081	0.00617	204.7	0.02648		762.612	0.00108	130.616	0.01176	156.17	0.0252		-6.49074	3.06484e-06	-6.73079	-8.55472e-05	-7.21379	-0.00328
8.333	0.00205	9.3479	0.0059	206.7	0.02682		763.407	0.00107	130.768	0.01176	156.333	0.0252		-6.34193	-1.83642e-06	-6.58213	-8.65091e-05	-7.06564	-0.0034
8.3727	0.00335	9.3877	0.00383	208.7	0.02579		764.202	0.00107	130.92	0.01176	156.495	0.0252		-6.19312	-6.78637e-06	-6.43347	-8.74855e-05	-6.91748	-0.00352
8.4125	0.00338	9.4275	0.00458	210.7	0.02593		764.997	0.00107	131.072	0.01176	156.658	0.0252		-6.04431	-1.17855e-05	-6.2848	-8.84807e-05	-6.76932	-0.00365
8.4523	0.00383	9.4673	0.00741	212.8	0.02552		765.792	0.00107	131.224	0.01176	156.82	0.02521		-5.8955	-1.68342e-05	-6.13614	-8.94996e-05	-6.62116	-0.00378
8.492	0.0037	9.5071	0.00678	214.8	0.02595		766.587	0.00107	131.376	0.01176	156.983	0.02521		-5.7467	-2.19332e-05	-5.98748	-9.05486e-05	-6.47301	-0.00392
8.5318	0.00345	9.547	0.00648	216.8	0.02625		767.382	0.00107	131.528	0.01176	157.146	0.02521		-5.59789	-2.70827e-05	-5.83882	-9.16361e-05	-6.32485	-0.00407
8.5716	0.00232	9.5868	0.00673	218.8	0.02533		768.177	0.00107	131.68	0.01176	157.308	0.02521		-5.44908	-3.22834e-05	-5.69016	-9.27725e-05	-6.17669	-0.00421
8.6113	0.000853	9.6266	0.00656	220.9	0.02552		768.971	0.00106	131.832	0.01176	157.471	0.02522		-5.30027	-3.75358e-05	-5.5415	-9.3971e-05	-6.02854	-0.00437
8.6511	0.00169	9.6665	0.00732	222.9	0.025		769.766	0.00106	131.984	0.01176	157.633	0.02522		-5.15146	-4.28403e-05	-5.39283	-9.52487e-05	-5.88038	-0.00453
8.6909	0.00117	9.7063	0.0081	224.9	0.02526		770.561	0.00106	132.136	0.01176	157.796	0.02522		-5.00266	-4.81975e-05	-5.24417	-9.66272e-05	-5.73222	-0.00469
8.7307	0.00114	9.7461	0.00646	226.9	0.02576		771.356	0.00106	132.288	0.01176	157.959	0.02522		-4.85385	-5.3608e-05	-5.09551	-9.81337e-05	-5.58407	-0.00487
8.7705	0.00297	9.786	0.00547	229	0.02428		772.151	0.00106	132.44	0.01176	158.121	0.02523		-4.70504	-5.90722e-05	-4.94685	-9.98034e-05	-5.43591	-0.00504
8.8103	0.00352	9.8258	0.00614	231	0.02483		772.946	0.00106	132.592	0.01176	158.284	0.02523		-4.55623	-6.45906e-05	-4.79819	-0.000101681	-5.28775	-0.00523
8.85	0.00334	9.8656	0.00528	233	0.02461		773.741	0.00106	132.744	0.01176	158.447	0.02523		-4.40742	-7.01639e-05	-4.64953	-0.000103822	-5.13959	-0.00542
8.8898	0.00429	9.9055	0.00549	235	0.02483		774.536	0.00106	132.896	0.01176	158.609	0.02523		-4.25862	-7.57926e-05	-4.50086	-0.000106299	-4.99144	-0.00562
8.9296	0.00392	9.9453	0.00641	237.1	0.02612		775.331	0.00105	133.048	0.01176	158.772	0.02523		-4.10981	-8.14774e-05	-4.3522	-0.000109203	-4.84328	-0.00582
8.9694	0.00164	9.9852	0.00672	239.1	0.02665		776.126	0.00105	133.2	0.01176	158.934	0.02524		-3.961	-8.72187e-05	-4.20354	-0.000112652	-4.69512	-0.00604
9.0092	0.00146	10.025	0.00736	241.1	0.02589		776.921	0.00105	133.352	0.01176	159.097	0.02524		-3.81219	-9.30174e-05	-4.05488	-0.000116792	-4.54697	-0.00626
9.049	0.0034	10.0649	0.00812	243.2	0.02464		777.716	0.00105	133.504	0.01176	159.26	0.02524		-3.66338	-9.88743e-05	-3.90622	-0.000121814	-4.39881	-0.00649
9.0888	0.00293	10.1047	0.00732	245.2	0.02388		778.511	0.00105	133.656	0.01176	159.422	0.02524		-3.51458	-0.00010479	-3.75756	-0.000127956	-4.25065	-0.00672
9.1286	0.00359	10.1446	0.00665	247.2	0.02339		779.306	0.00105	133.808	0.01177	159.585	0.02525		-3.36577	-0.000110767	-3.60889	-0.000135523	-4.1025	-0.00697
9.1684	0.00329	10.1844	0.00581	249.2	0.024		780.101	0.00105	133.96	0.01177	159.748	0.02525		-3.21696	-0.000116808	-3.46023	-0.000144906	-3.95434	-0.00722
9.2083	0.00253	10.2243	0.00751	251.3	0.02573		780.896	0.00104	134.112	0.01177	159.91	0.02525		-3.06815	-0.000122915	-3.31157	-0.000156597	-3.80618	-0.00749
9.2481	0.00243	10.2641	0.00543	253.3	0.02563		781.691	0.00104	134.264	0.01177	160.073	0.02525		-2.91934	-0.000129097	-3.16291	-0.000171225	-3.65803	-0.00776
9.2879	0.0028	10.304	0.00422	255.3	0.0261		782.486	0.00104	134.416	0.01177	160.235	0.02526		-2.77054	-0.000135367	-3.01425	-0.000189592	-3.50987	-0.00805
9.3277	0.00353	10.3438	0.00465	257.3	0.02654		783.281	0.00104	134.568	0.01177	160.398	0.02526		-2.62173	-0.000141747	-2.86559	-0.000212715	-3.36171	-0.00834
9.3675	0.00321	10.3837	0.00615	259.4	0.02666		784.076	0.00104	134.72	0.01177	160.561	0.02526		-2.47292	-0.000148282	-2.71692	-0.00024189	-3.21355	-0.00865
9.4073	0.00357	10.4236	0.00776	261.4	0.02636		784.871	0.00104	134.872	0.01177	160.723	0.02526		-2.32411	-0.000155053	-2.56826	-0.000278767	-3.0654	-0.00896
9.4471	0.00245	10.4634	0.00756	263.4	0.02634		785.666	0.00104	135.024	0.01177	160.886	0.02527		-2.1753	-0.000162213	-2.4196	-0.000325443	-2.91724	-0.00929
9.487	0.00213	10.5033	0.00651	265.4	0.02603		786.461	0.00104	135.176	0.01177	161.049	0.02527		-2.0265	-0.000170048	-2.27094	-0.000384588	-2.76908	-0.00963
9.5268	0.00202	10.5432	0.00569	267.5	0.02473		787.255	0.00103	135.328	0.01177	161.211	0.02527		-1.87769	-0.000179094	-2.12228	-0.000459599	-2.62093	-0.00998
9.5666	0.00184	10.583	0.00591	269.5	0.02474		788.05	0.00103	135.48	0.01177	161.374	0.02527		-1.72888	-0.000190357	-1.97362	-0.000554799	-2.47277	-0.01035
9.6065	0.000127	10.6229	0.00776	271.5	0.02574		788.845	0.00103	135.632	0.01177	161.536	0.02527		-1.58007	-0.000205723	-1.82495	-0.000675687	-2.32461	-0.01073
9.6463	0.000944	10.6628	0.0083	273.6	0.02658		789.64	0.00103	135.784	0.01177	161.699	0.02528		-1.43126	-0.000228736	-1.67629	-0.000829263	-2.17646	-0.01112
9.6861	0.00299	10.7026	0.00767	275.6	0.02488		790.435	0.00103	135.936	0.01177	161.862	0.02528		-1.28246	-0.000266043	-1.52763	-0.00102	-2.0283	-0.01153
9.726	0.00325	10.7425	0.0082	277.6	0.02412		791.23	0.00103	136.088	0.01177	162.024	0.02528		-1.13365	-0.000330123	-1.37897	-0.00127	-1.88014	-0.01195
9.7658	0.00198	10.7824	0.00934	279.6	0.02467		792.025	0.00103	136.24	0.01177	162.187	0.02528		-0.98484	-0.000444398	-1.23031	-0.00159	-1.73198	-0.01239
9.8056	-0.000251	10.8223	0.00576	281.7	0.02434		792.82	0.00102	136.392	0.01177	162.35	0.02529		-0.83603	-0.00065283	-1.08165	-0.00199	-1.58383	-0.01285
9.8455	0.000678	10.8622	0.0049	283.7	0.02485		793.615	0.00102	136.544	0.01177	162.512	0.02529		-0.68722	-0.00104	-0.93298	-0.0025	-1.43567	-0.01332
9.8853	0.00175	10.902	0.00519	285.7	0.02449		794.41	0.00102	136.696	0.01177	162.675	0.02529		-0.53842	-0.00175	-0.78432	-0.00315	-1.28751	-0.01381
9.9252	0.000195	10.9419	0.00436	287.7	0.02494		795.205	0.00102	136.848	0.01177	162.837	0.02529		-0.38961	-0.00309	-0.63566	-0.00397	-1.13936	-0.01431
9.965	-0.00173	10.9818	0.0048	289.8	0.02386		796	0.00102	137	0.01177	163	0.0253		-0.2408	-0.0056	-0.487	-0.00502	-0.9912	-0.01484
10.0049	0.00108	11.0217	0.00721	291.8	0.02443				140	0.01179	163.544	0.0253
10.0447	0.00186	11.0616	0.00635	293.8	0.02543				140.669	0.0118	164.188	0.02531
10.0846	0.00121	11.1015	0.00807	295.9	0.02573				141.338	0.01181	164.832	0.02531
10.1244	0.00106	11.1413	0.00744	297.9	0.02574				142.006	0.01181	165.475	0.02532
10.1643	0.000882	11.1812	0.00673	299.9	0.02548				142.675	0.01182	166.119	0.02532
10.2041	-3.1e-05	11.2211	0.00539	301.9	0.02517				143.344	0.01182	166.763	0.02533
10.244	0.000238	11.261	0.00541	304	0.02651				144.013	0.01183	167.407	0.02533
10.2838	0.002	11.3009	0.0063	306	0.02612				144.681	0.01184	168.051	0.02534
10.3237	0.00336	11.3408	0.00734	308	0.02603				145.35	0.01184	168.695	0.02534
10.3636	0.00304	11.3807	0.00874	310.1	0.02491				146.019	0.01185	169.338	0.02535
10.4034	0.0021	11.4206	0.00977	312.1	0.02534				146.688	0.01185	169.982	0.02535
10.4433	0.0017	11.4605	0.01109	314.1	0.02607				147.356	0.01186	170.626	0.02536
10.4832	0.000978	11.5004	0.00972	316.1	0.02567				148.025	0.01186	171.27	0.02536
10.523	0.00185	11.5403	0.00646	318.2	0.02545				148.694	0.01187	171.914	0.02537
10.5629	0.00189	11.5802	0.00447	320.2	0.025				149.363	0.01187	172.558	0.02537
10.6028	0.00214	11.6201	0.00522	322.2	0.02422				150.032	0.01188	173.202	0.02538
10.6426	0.00169	11.66	0.00432	324.3	0.02481				150.7	0.01188	173.845	0.02538
10.6825	0.000585	11.6999	0.00723	326.3	0.02541				151.369	0.01189	174.489	0.02539
10.7224	3.8e-05	11.7398	0.00862	328.3	0.02506				152.038	0.01189	175.133	0.02539
10.7623	0.000444	11.7797	0.00871	330.3	0.02412				152.707	0.0119	175.777	0.0254
10.8022	0.000222	11.8196	0.00878	332.4	0.02415				153.375	0.0119	176.421	0.0254
10.842	0.000507	11.8595	0.01017	334.4	0.0249				154.044	0.01191	177.065	0.02541
10.8819	0.000178	11.8994	0.00919	336.4	0.02404				154.713	0.01191	177.708	0.02541
10.9218	0.00135	11.9393	0.0092	338.5	0.02341				155.382	0.01192	178.352	0.02542
10.9617	0.00232	11.9792	0.0058	340.5	0.02445				156.05	0.01192	178.996	0.02542
11.0016	0.00301	12.0192	0.0048	342.5	0.02449				156.719	0.01192	179.64	0.02542
11.0415	0.00198	12.0591	0.00663	344.5	0.02468				157.388	0.01193	180.284	0.02543
11.0813	0.000885	12.099	0.00593	346.6	0.02528				158.057	0.01193	180.928	0.02543
11.1212	5.8e-05	12.1389	0.0078	348.6	0.02596				158.726	0.01194	181.571	0.02544
11.1611	0.000196	12.1788	0.0086	350.6	0.02733				159.394	0.01194	182.215	0.02544
11.201	0.00238	12.2187	0.00813	352.7	0.02834				160.063	0.01194	182.859	0.02544
11.2409	0.00405	12.2586	0.00916	354.7	0.02658				160.732	0.01195	183.503	0.02545
11.2808	0.00381	12.2985	0.00857	356.7	0.02639				161.401	0.01195	184.147	0.02545
11.3207	0.00289	12.3384	0.00548	358.8	0.02642				162.069	0.01196	184.791	0.02546
11.3606	0.00333	12.3784	0.00656	360.8	0.02509				162.738	0.01196	185.435	0.02546
11.4005	0.00236	12.4183	0.00681	362.8	0.02527				163.407	0.01196	186.078	0.02546
11.4404	0.000985	12.4582	0.00689	364.8	0.02515				164.076	0.01197	186.722	0.02547
11.4803	0.00139	12.4981	0.00886	366.9	0.02532				164.744	0.01197	187.366	0.02547
11.5202	-5.1e-05	12.538	0.00928	368.9	0.02624				165.413	0.01197	188.01	0.02547
11.5601	-0.00056	12.5779	0.00616	370.9	0.02591				166.082	0.01198	188.654	0.02548
11.6	0.00133	12.6178	0.00689	373	0.02606				166.751	0.01198	189.298	0.02548
11.6399	0.00313	12.6578	0.00774	375	0.02615				167.42	0.01198	189.941	0.02548
11.6798	0.00351	12.6977	0.00924	377	0.02458				168.088	0.01199	190.585	0.02549
11.7197	0.00285	12.7376	0.00812	379.1	0.02454				168.757	0.01199	191.229	0.02549
11.7596	0.00195	12.7775	0.00781	381.1	0.02457				169.426	0.01199	191.873	0.02549
11.7995	-0.000738	12.8174	0.00764	383.1	0.02441				170.095	0.012	192.517	0.0255
11.8394	0.000473	12.8573	0.00765	385.2	0.02495				170.763	0.012	193.161	0.0255
11.8793	0.00111	12.8973	0.00758	387.2	0.02488				171.432	0.012	193.804	0.0255
11.9192	0.000556	12.9372	0.00963	389.2	0.02573				172.101	0.01201	194.448	0.02551
11.9592	0.000111	12.9771	0.0084	391.2	0.02579				172.77	0.01201	195.092	0.02551
11.9991	0.000396	13.017	0.00594	393.3	0.02477				173.438	0.01201	195.736	0.02551
12.039	0.00192	13.0569	0.00336	395.3	0.02465				174.107	0.01201	196.38	0.02552
12.0789	0.00104	13.0968	0.00592	397.3	0.0248				174.776	0.01202	197.024	0.02552
12.1188	0.00129	13.1368	0.00716	399.4	0.02581				175.445	0.01202	197.668	0.02552
12.1587	0.000805	13.1767	0.00722	401.4	0.02567				176.114	0.01202	198.311	0.02552
12.1986	0.00311	13.2166	0.00809	403.4	0.02604				176.782	0.01203	198.955	0.02553
12.2385	0.00377	13.2565	0.0088	405.5	0.02549				177.451	0.01203	199.599	0.02553
12.2784	0.00362	13.2964	0.00784	407.5	0.02544				178.12	0.01203	200.243	0.02553
12.3184	0.00342	13.3363	0.00752	409.5	0.023				178.789	0.01203	200.887	0.02554
12.3583	0.00312	13.3762	0.00658	411.6	0.02374				179.457	0.01204	201.531	0.02554
12.3982	0.0018	13.4161	0.00638	413.6	0.0245				180.126	0.01204	202.174	0.02554
12.4381	0.00235	13.4561	0.00682	415.6	0.02592				180.795	0.01204	202.818	0.02554
12.478	0.00122	13.496	0.00577	417.7	0.02622				181.464	0.01204	203.462	0.02555
12.5179	0.00187	13.5359	0.0072	419.7	0.02635				182.132	0.01204	204.106	0.02555
12.5578	0.00145	13.5758	0.0087	421.7	0.02643				182.801	0.01205	204.75	0.02555
12.5978	0.00245	13.6157	0.00811	423.8	0.02628				183.47	0.01205	205.394	0.02555
12.6377	0.00252	13.6556	0.00829	425.8	0.02634				184.139	0.01205	206.038	0.02555
12.6776	0.00339	13.6955	0.0078	427.8	0.02576				184.808	0.01205	206.681	0.02556
12.7175	0.00297	13.7354	0.00582	429.9	0.02437				185.476	0.01206	207.325	0.02556
12.7574	0.0029	13.7753	0.00612	431.9	0.0236				186.145	0.01206	207.969	0.02556
12.7973	0.00298	13.8152	0.00516	433.9	0.02487				186.814	0.01206	208.613	0.02556
12.8373	0.00246	13.8551	0.00744	436	0.02542				187.483	0.01206	209.257	0.02556
12.8772	0.00201	13.8951	0.00651	438	0.02706				188.151	0.01206	209.901	0.02557
12.9171	0.00169	13.935	0.00853	440	0.0269				188.82	0.01207	210.544	0.02557
12.957	0.00178	13.9749	0.01077	442.1	0.02665				189.489	0.01207	211.188	0.02557
12.9969	0.00151	14.0148	0.0101	444.1	0.02648				190.158	0.01207	211.832	0.02557
13.0368	0.00201	14.0547	0.00836	446.1	0.02568				190.826	0.01207	212.476	0.02557
13.0768	0.0029	14.0946	0.00724	448.2	0.02457				191.495	0.01207	213.12	0.02558
13.1167	0.00228	14.1345	0.00775	450.2	0.02428				192.164	0.01207	213.764	0.02558
13.1566	0.00242	14.1744	0.00702	452.2	0.02408				192.833	0.01208	214.408	0.02558
13.1965	0.00372	14.0405	0.00712	454.3	0.02619				193.501	0.01208	215.051	0.02558
13.2364	0.00355	14.2416	0.00719	456.3	0.02611				194.17	0.01208	215.695	0.02558
13.2763	0.00265	14.4427	0.00709	458.3	0.0261				194.839	0.01208	216.339	0.02558
13.3162	0.00307	14.6437	0.00716	460.4	0.02452				195.508	0.01208	216.983	0.02559
13.3561	0.0028	14.8446	0.00722	462.4	0.02464				196.177	0.01208	217.627	0.02559
13.3961	0.00115	15.0454	0.00701	464.4	0.02454				196.845	0.01208	218.271	0.02559
13.436	0.000245	15.2462	0.00655	466.5	0.02435				197.514	0.01209	218.914	0.02559
13.4759	0.00127	15.4469	0.00667	468.5	0.02398				198.183	0.01209	219.558	0.02559
13.5158	0.00114	15.6475	0.00643	470.5	0.02307				198.852	0.01209	220.202	0.02559
13.5557	0.0014	15.8481	0.00666	472.6	0.02363				199.52	0.01209	220.846	0.02559
13.5956	0.00233	16.0486	0.00612	474.6	0.02522				200.189	0.01209	221.49	0.0256
13.6355	0.00262	16.249	0.00671	476.6	0.02513				200.858	0.01209	222.134	0.0256
13.6754	0.00298	16.4494	0.00761	478.7	0.0241				201.527	0.01209	222.777	0.0256
13.7153	0.00291	16.6497	0.00806	480.7	0.02358				202.196	0.01209	223.421	0.0256
13.7552	0.00159	16.8499	0.00759	482.7	0.02471				202.864	0.0121	224.065	0.0256
13.7951	0.00115	17.0501	0.00923	484.8	0.02529				203.533	0.0121	224.709	0.0256
13.8351	4e-05	17.2502	0.00949	486.8	0.02599				204.202	0.0121	225.353	0.0256
13.875	0.000296	17.4503	0.00893	488.8	0.02523				204.871	0.0121	225.997	0.0256
13.9149	0.00239	17.6503	0.00812	490.9	0.02424				205.539	0.0121	226.641	0.0256
13.9548	0.00346	17.8502	0.00794	492.9	0.02256				206.208	0.0121	227.284	0.02561
13.9947	0.00311	18.05	0.00845	494.9	0.02312				206.877	0.0121	227.928	0.02561
14.0346	0.0032	18.2498	0.00911	497	0.02366				207.546	0.0121	228.572	0.02561
14.0745	0.00197	18.4496	0.00851	499	0.02551				208.214	0.0121	229.216	0.02561
14.1144	0.00224	18.6492	0.00735	501.1	0.02572				208.883	0.0121	229.86	0.02561
14.0506	0.00183	18.8489	0.0073	503.1	0.0254				209.552	0.01211	230.504	0.02561
14.2517	0.0016	19.0484	0.00831	505.1	0.02559				210.221	0.01211	231.147	0.02561
14.4527	0.00188	19.2479	0.00847	507.2	0.02497				210.889	0.01211	231.791	0.02561
14.6536	0.00194	19.4473	0.00954	509.2	0.02442				211.558	0.01211	232.435	0.02561
14.8544	0.00193	19.6467	0.00936	511.2	0.02539				212.227	0.01211	233.079	0.02561
15.0552	0.00233	19.846	0.00913	513.3	0.02474				212.896	0.01211	233.723	0.02561
15.2559	0.00261	20.0453	0.00794	515.3	0.02499				213.565	0.01211	234.367	0.02561
15.4565	0.0027	20.2445	0.00732	517.3	0.02419				214.233	0.01211	235.011	0.02561
15.6571	0.00256	20.4436	0.00814	519.4	0.0236				214.902	0.01211	235.654	0.02562
15.8576	0.00247	20.6427	0.0077	521.4	0.02454				215.571	0.01211	236.298	0.02562
16.058	0.00222	20.8417	0.00771	523.4	0.02373				216.24	0.01211	236.942	0.02562
16.2584	0.00229	21.0406	0.00784	525.5	0.02473				216.908	0.01211	237.586	0.02562
16.4587	0.00244	21.2395	0.00782	527.5	0.02568				217.577	0.01211	238.23	0.02562
16.6589	0.00202	21.4383	0.00816	529.5	0.02546				218.246	0.01211	238.874	0.02562
16.8591	0.00159	21.6371	0.00844	531.6	0.0246				218.915	0.01212	239.517	0.02562
17.0592	0.00184	21.8358	0.00924	533.6	0.02507				219.583	0.01212	240.161	0.02562
17.2593	0.00241	22.0345	0.00882	535.7	0.02545				220.252	0.01212	240.805	0.02562
17.4593	0.00201	22.2331	0.00861	537.7	0.02467				220.921	0.01212	241.449	0.02562
17.6592	0.00196	22.4317	0.0085	539.7	0.02467				221.59	0.01212	242.093	0.02562
17.859	0.00246	22.6301	0.00873	541.8	0.02383				222.259	0.01212	242.737	0.02562
18.0588	0.00225	22.8286	0.00777	543.8	0.02378				222.927	0.01212	243.38	0.02562
18.2586	0.00252	23.027	0.00843	545.8	0.02364				223.596	0.01212	244.024	0.02562
18.4582	0.00223	23.2253	0.00867	547.9	0.02542				224.265	0.01212	244.668	0.02562
18.6579	0.00245	23.4235	0.00916	549.9	0.02623				224.934	0.01212	245.312	0.02562
18.8574	0.00265	23.6218	0.00966	551.9	0.02573				225.602	0.01212	245.956	0.02562
19.0569	0.00172	23.8199	0.00983	554	0.02534				226.271	0.01212	246.6	0.02562
19.2563	0.00128	24.018	0.00918	556	0.0256				226.94	0.01212	247.244	0.02562
19.4557	0.00173	24.2161	0.00895	558.1	0.02524				227.609	0.01212	247.887	0.02562
19.655	0.00238	24.4141	0.00812	560.1	0.02359				228.277	0.01212	248.531	0.02562
19.8543	0.0031	24.612	0.00781	562.1	0.02273				228.946	0.01212	249.175	0.02562
20.0535	0.00271	24.8099	0.00831	564.2	0.02292				229.615	0.01212	249.819	0.02562
20.2526	0.00243	25.0077	0.00827	566.2	0.02356				230.284	0.01212	250.463	0.02562
20.4517	0.00264	25.2055	0.00897	568.2	0.02456				230.953	0.01212	251.107	0.02562
20.6507	0.00253	25.4033	0.00881	570.3	0.02424				231.621	0.01212	251.75	0.02562
20.8496	0.00168	25.6009	0.00858	572.3	0.0241				232.29	0.01212	252.394	0.02562
21.0485	0.00164	25.7986	0.00822	574.3	0.02471				232.959	0.01212	253.038	0.02562
21.2473	0.00207	25.9962	0.00934	576.4	0.02505				233.628	0.01212	253.682	0.02562
21.4461	0.0022	26.1937	0.00975	578.4	0.02541				234.296	0.01212	254.326	0.02562
21.6448	0.00234	26.3912	0.00921	580.5	0.02501				234.965	0.01212	254.97	0.02562
21.8435	0.00229	26.5886	0.00926	582.5	0.02409				235.634	0.01212	255.614	0.02562
22.0421	0.00225	26.786	0.00902	584.5	0.02393				236.303	0.01212	256.257	0.02562
22.2407	0.00187	26.9833	0.00838	586.6	0.02502				236.971	0.01212	256.901	0.02562
22.4391	0.00178	27.1806	0.00824	588.6	0.02547				237.64	0.01212	257.545	0.02562
22.6376	0.00173	27.3778	0.00935	590.6	0.02567				238.309	0.01212	258.189	0.02561
22.836	0.00186	27.575	0.00984	592.7	0.02532				238.978	0.01212	258.833	0.02561
23.0343	0.00186	27.7721	0.01012	594.7	0.02391				239.647	0.01212	259.477	0.02561
23.2325	0.00211	27.9692	0.0102	596.7	0.0235				240.315	0.01212	260.12	0.02561
23.4308	0.00192	28.1662	0.00972	598.8	0.02411				240.984	0.01212	260.764	0.02561
23.6289	0.00193	28.3632	0.00923	600.8	0.02576				241.653	0.01212	261.408	0.02561
23.827	0.00188	28.5601	0.01021	602.9	0.02589				242.322	0.01212	262.052	0.02561
24.0251	0.00206	28.757	0.01004	604.9	0.02435				242.99	0.01212	262.696	0.02561
24.2231	0.0019	28.9538	0.00935	606.9	0.02369				243.659	0.01212	263.34	0.02561
24.421	0.00161	29.1506	0.00891	609	0.02322				244.328	0.01212	263.983	0.02561
24.6189	0.00277	29.3474	0.00811	611	0.02355				244.997	0.01212	264.627	0.02561
24.8167	0.00288	29.5441	0.00965	613	0.02491				245.665	0.01212	265.271	0.02561
25.0145	0.00282	29.7407	0.01001	615.1	0.02541				246.334	0.01212	265.915	0.02561
25.2123	0.00292	29.9373	0.00963	617.1	0.02521				247.003	0.01212	266.559	0.02561
25.4099	0.00254	30.1339	0.00948	619.1	0.02462				247.672	0.01212	267.203	0.02561
25.6076	0.0028	30.3304	0.01027	621.2	0.02519				248.341	0.01212	267.847	0.0256
25.8052	0.00293	30.5269	0.01024	623.2	0.02383				249.009	0.01212	268.49	0.0256
26.0027	0.00279	30.7233	0.00913	625.2	0.02218				249.678	0.01212	269.134	0.0256
26.2002	0.00256	30.9197	0.00921	627.3	0.02167				250.347	0.01212	269.778	0.0256
26.3976	0.00275	31.1161	0.00921	629.3	0.02249				251.016	0.01212	270.422	0.0256
26.595	0.00261	31.3124	0.00905	631.4	0.02303				251.684	0.01212	271.066	0.0256
26.7923	0.00246	31.5086	0.00906	633.4	0.02333				252.353	0.01212	271.71	0.0256
26.9896	0.00284	31.7048	0.00967	635.4	0.02334				253.022	0.01212	272.353	0.0256
27.1868	0.00269	31.901	0.00955	637.5	0.02339				253.691	0.01212	272.997	0.0256
27.384	0.00248	32.0971	0.00977	639.5	0.02333				254.359	0.01212	273.641	0.0256
27.5811	0.00304	32.2932	0.00982	641.5	0.02312				255.028	0.01212	274.285	0.0256
27.7782	0.00351	32.4893	0.00994	643.6	0.02233				255.697	0.01212	274.929	0.02559
27.9752	0.00307	32.6853	0.00931	645.6	0.02189				256.366	0.01212	275.573	0.02559
28.1722	0.00285	32.8812	0.00968	647.6	0.02259				257.035	0.01212	276.217	0.02559
28.3691	0.00263	33.0772	0.00934	649.7	0.02319				257.703	0.01211	276.86	0.02559
28.566	0.00284	33.273	0.00961	651.7	0.0234				258.372	0.01211	277.504	0.02559
28.7628	0.00252	33.4689	0.0089	653.7	0.02363				259.041	0.01211	278.148	0.02559
28.9596	0.00275	33.6647	0.00911	655.8	0.024				259.71	0.01211	278.792	0.02559
29.1564	0.00328	33.8604	0.0084	657.8	0.02373				260.378	0.01211	279.436	0.02559
29.3531	0.00224	34.0562	0.00882	659.9	0.02356				261.047	0.01211	280.08	0.02558
29.5497	0.00088	34.2519	0.00986	661.9	0.02228				261.716	0.01211	280.723	0.02558
29.7463	0.00125	34.4475	0.01054	663.9	0.02302				262.385	0.01211	281.367	0.02558
29.9429	0.00175	34.6431	0.01113	666	0.02264				263.053	0.01211	282.011	0.02558
30.1394	0.00207	34.8387	0.01102	668	0.02297				263.722	0.01211	282.655	0.02558
30.3359	0.00246	35.0342	0.01095	670	0.02254				264.391	0.01211	283.299	0.02558
30.5323	0.00265	35.2297	0.01074	672.1	0.02356				265.06	0.01211	283.943	0.02558
30.7287	0.00241	35.4252	0.01128	674.1	0.02259				265.729	0.01211	284.586	0.02558
30.9251	0.00257	35.6206	0.01	676.1	0.02149				266.397	0.01211	285.23	0.02557
31.1214	0.00248	35.816	0.0096	678.2	0.02231				267.066	0.01211	285.874	0.02557
31.3176	0.0022	36.0113	0.0098	680.2	0.02268				267.735	0.01211	286.518	0.02557
31.5138	0.0023	36.2066	0.00921	682.2	0.02365				268.404	0.01211	287.162	0.02557
31.71	0.00163	36.4019	0.00958	684.3	0.02372				269.072	0.01211	287.806	0.02557
31.9061	0.00172	36.5971	0.00942	686.3	0.02454				269.741	0.01211	288.45	0.02557
32.1022	0.00249	36.7923	0.00955	688.3	0.02271				270.41	0.01211	289.093	0.02557
32.2983	0.00301	36.9875	0.00917	690.4	0.02308				271.079	0.0121	289.737	0.02556
32.4943	0.00328	37.1827	0.00914	692.4	0.024				271.747	0.0121	290.381	0.02556
32.6902	0.00312	37.3778	0.00937	694.4	0.0248				272.416	0.0121	291.025	0.02556
32.8862	0.00316	37.5728	0.00975	696.5	0.02557				273.085	0.0121	291.669	0.02556
33.082	0.0033	37.7679	0.00974	698.5	0.02447				273.754	0.0121	292.313	0.02556
33.2779	0.00292	37.9629	0.00892	700.5	0.02394				274.423	0.0121	292.956	0.02556
33.4737	0.00198	38.1578	0.0098	702.6	0.0232				275.091	0.0121	293.6	0.02555
33.6694	0.00213	38.3528	0.01006	704.6	0.02396				275.76	0.0121	294.244	0.02555
33.8652	0.00285	38.5477	0.009	706.6	0.02435				276.429	0.0121	294.888	0.02555
34.0609	0.00212	38.7426	0.00945	708.7	0.02135				277.098	0.0121	295.532	0.02555
34.2565	0.00208	38.9374	0.01033	710.7	0.02354				277.766	0.0121	296.176	0.02555
34.4521	0.00212	39.1322	0.01	712.7	0.02405				278.435	0.0121	296.82	0.02555
34.6477	0.00188	39.327	0.00982	714.8	0.02359				279.104	0.0121	297.463	0.02554
34.8432	0.00154	39.5218	0.01055	716.8	0.0237				279.773	0.0121	298.107	0.02554
35.0387	0.00187	39.7165	0.00912	718.8	0.02448				280.441	0.0121	298.751	0.02554
35.2342	0.00224	39.9112	0.00868	720.9	0.02502				281.11	0.01209	299.395	0.02554
35.4296	0.00236	40.1058	0.01036	722.9	0.0255				281.779	0.01209	300.039	0.02554
35.625	0.00218	40.3005	0.01052	724.9	0.02605				282.448	0.01209	300.683	0.02554
35.8203	0.00195	40.4951	0.00978	727	0.02584				283.117	0.01209	301.326	0.02553
36.0156	0.00182	40.6897	0.01071	729	0.02404				283.785	0.01209	301.97	0.02553
36.2109	0.00196	40.8842	0.01135	731	0.02473				284.454	0.01209	302.614	0.02553
36.4061	0.00278	41.0787	0.0104	733.1	0.02506				285.123	0.01209	303.258	0.02553
36.6013	0.00306	41.2732	0.00941	735.1	0.02474				285.792	0.01209	303.902	0.02553
36.7965	0.00235	41.4677	0.01027	737.1	0.02462				286.46	0.01209	304.546	0.02552
36.9917	0.00213	41.6621	0.01096	739.2	0.02449				287.129	0.01209	305.189	0.02552
37.1868	0.00212	41.8565	0.00979	741.2	0.02344				287.798	0.01209	305.833	0.02552
37.3818	0.00217	42.0509	0.0096	743.2	0.02434				288.467	0.01209	306.477	0.02552
37.5769	0.00253	42.2452	0.00881	745.2	0.02304				289.135	0.01209	307.121	0.02552
37.7719	0.00355	42.4396	0.00882	747.3	0.02476				289.804	0.01208	307.765	0.02551
37.9668	0.00373	42.6339	0.01064	749.3	0.02612				290.473	0.01208	308.409	0.02551
38.1618	0.00392	42.8281	0.01032	751.3	0.02552				291.142	0.01208	309.053	0.02551
38.3567	0.00339	43.0224	0.00969	753.4	0.02425				291.811	0.01208	309.696	0.02551
38.5516	0.00303	43.2166	0.00997	755.4	0.02495				292.479	0.01208	310.34	0.02551
38.7464	0.00301	43.4108	0.01018	757.4	0.02438				293.148	0.01208	310.984	0.0255
38.9412	0.002	43.605	0.01072	759.5	0.02442				293.817	0.01208	311.628	0.0255
39.136	0.00244	43.7991	0.01044	761.5	0.02488				294.486	0.01208	312.272	0.0255
39.3308	0.00331	43.9933	0.01014	763.5	0.02465				295.154	0.01208	312.916	0.0255
39.5255	0.00273	44.1874	0.01003	765.5	0.02425				295.823	0.01208	313.559	0.0255
39.7202	0.00225	44.3815	0.00951	767.6	0.02424				296.492	0.01208	314.203	0.02549
39.9148	0.00292	44.5755	0.01024	769.6	0.02445				297.161	0.01208	314.847	0.02549
40.1095	0.00248	44.7696	0.01098	771.6	0.02434				297.829	0.01207	315.491	0.02549
40.3041	0.00192	44.9636	0.01149	773.7	0.02423				298.498	0.01207	316.135	0.02549
40.4987	0.00223	45.1576	0.01038	775.7	0.0233				299.167	0.01207	316.779	0.02549
40.6932	0.00183	45.3516	0.00924	777.7	0.02335				299.836	0.01207	317.423	0.02548
40.8877	0.00215	45.5455	0.00985	779.7	0.02302				300.505	0.01207	318.066	0.02548
41.0822	0.00273	45.7394	0.01132	781.8	0.02399				301.173	0.01207	318.71	0.02548
41.2767	0.00236	45.9333	0.01153	783.8	0.02383				301.842	0.01207	319.354	0.02548
41.4711	0.00222	46.1272	0.01157	785.8	0.0239				302.511	0.01207	319.998	0.02548
41.6655	0.00234	46.3211	0.01015	787.8	0.02372				303.18	0.01207	320.642	0.02547
41.8599	0.00267	46.515	0.0107	789.9	0.02408				303.848	0.01207	321.286	0.02547
42.0542	0.00274	46.7088	0.01102	791.9	0.0245				304.517	0.01206	321.929	0.02547
42.2486	0.00279	46.9026	0.01031	793.9	0.02396				305.186	0.01206	322.573	0.02547
42.4429	0.00217	47.0964	0.01037	796	0.02476				305.855	0.01206	323.217	0.02546
42.6371	0.00163	47.2902	0.01057	798	0.02227				306.523	0.01206	323.861	0.02546
42.8314	0.00135	47.484	0.01057	800	0.02194				307.192	0.01206	324.505	0.02546
43.0256	0.00152	47.6777	0.00879	802	0.02217				307.861	0.01206	325.149	0.02546
43.2198	0.00178	47.8714	0.00923	804.1	0.02283				308.53	0.01206	325.792	0.02545
43.414	0.00206	48.0652	0.00966	806.1	0.02243				309.199	0.01206	326.436	0.02545
43.6081	0.00139	48.2588	0.00964	808.1	0.0222				309.867	0.01206	327.08	0.02545
43.8023	0.00146	48.4525	0.00986	810.1	0.02214				310.536	0.01206	327.724	0.02545
43.9964	0.0026	48.6462	0.01097	812.1	0.02185				311.205	0.01206	328.368	0.02545
44.1905	0.00299	48.8398	0.01088	814.2	0.02278				311.874	0.01205	329.012	0.02544
44.3845	0.00231	49.0335	0.00962	816.2	0.02265				312.542	0.01205	329.656	0.02544
44.5786	0.00212	49.2271	0.00958	818.2	0.02353				313.211	0.01205	330.299	0.02544
44.7726	0.00243	49.4207	0.00942	820.2	0.02416				313.88	0.01205	330.943	0.02544
44.9666	0.0031	49.6143	0.00988	822.3	0.02363				314.549	0.01205	331.587	0.02543
45.1606	0.00312	49.8079	0.0103	824.3	0.02165				315.217	0.01205	332.231	0.02543
45.3545	0.00277	50.0014	0.01022	826.3	0.02169				315.886	0.01205	332.875	0.02543
45.5484	0.0021	50.195	0.01098	828.3	0.02161				316.555	0.01205	333.519	0.02543
45.7423	0.00227	50.3885	0.01175	830.4	0.02278				317.224	0.01205	334.162	0.02542
45.9362	0.00219	50.582	0.012	832.4	0.023				317.892	0.01205	334.806	0.02542
46.1301	0.0014	50.7755	0.0114	834.4	0.02268				318.561	0.01204	335.45	0.02542
46.324	0.00144	50.9691	0.01045	836.4	0.02206				319.23	0.01204	336.094	0.02542
46.5178	0.00202	51.1625	0.01074	838.4	0.02185				319.899	0.01204	336.738	0.02541
46.7116	0.00213	51.356	0.01079	840.5	0.02075				320.568	0.01204	337.382	0.02541
46.9054	0.00157	51.5495	0.01183	842.5	0.01972				321.236	0.01204	338.026	0.02541
47.0992	0.000804	51.7429	0.01136	844.5	0.02104				321.905	0.01204	338.669	0.02541
47.293	0.00205	51.9364	0.01058	846.5	0.02266				322.574	0.01204	339.313	0.0254
47.4867	0.00225	52.1298	0.01061	848.5	0.02403				323.243	0.01204	339.957	0.0254
47.6804	0.00241	52.3232	0.01042	850.5	0.02394				323.911	0.01204	340.601	0.0254
47.8742	0.00249	52.5167	0.01166	852.6	0.02537				324.58	0.01203	341.245	0.0254
48.0678	0.00234	52.7101	0.01113	854.6	0.02492				325.249	0.01203	341.889	0.02539
48.2615	0.00222	52.9035	0.01103	856.6	0.02439				325.918	0.01203	342.532	0.02539
48.4552	0.00225	53.0969	0.01051	858.6	0.02377				326.586	0.01203	343.176	0.02539
48.6488	0.00261	53.2902	0.01051	860.6	0.02382				327.255	0.01203	343.82	0.02539
48.8425	0.00304	53.4836	0.01003	862.6	0.02312				327.924	0.01203	344.464	0.02538
49.0361	0.00307	53.677	0.01127	864.7	0.02332				328.593	0.01203	345.108	0.02538
49.2297	0.0028	53.8703	0.01117	866.7	0.02186				329.262	0.01203	345.752	0.02538
49.4233	0.00253	54.0637	0.01141	868.7	0.0221				329.93	0.01203	346.396	0.02538
49.6169	0.00215	54.2571	0.0102						330.599	0.01203	347.039	0.02537
49.8104	0.00224	54.4504	0.0095						331.268	0.01202	347.683	0.02537
50.004	0.00251	54.6437	0.0098						331.937	0.01202	348.327	0.02537
50.1975	0.00241	54.837	0.00974						332.605	0.01202	348.971	0.02537
50.391	0.00265	55.0304	0.00974						333.274	0.01202	349.615	0.02536
50.5845	0.00289	55.2237	0.01007						333.943	0.01202	350.259	0.02536
50.7781	0.00227	55.417	0.00953						334.612	0.01202	350.902	0.02536
50.9715	0.0033	55.6103	0.01004						335.28	0.01202	351.546	0.02535
51.165	0.00402	55.8036	0.0103						335.949	0.01202	352.19	0.02535
51.3585	0.00354	55.9969	0.01034						336.618	0.01202	352.834	0.02535
51.5519	0.00316	56.1902	0.01061						337.287	0.01201	353.478	0.02535
51.7454	0.00306	56.3835	0.01156						337.956	0.01201	354.122	0.02534
51.9388	0.00329	56.5768	0.01072						338.624	0.01201	354.765	0.02534
52.1322	0.00301	56.7701	0.00996						339.293	0.01201	355.409	0.02534
52.3257	0.00282	56.9634	0.01048						339.962	0.01201	356.053	0.02534
52.5191	0.00234	57.1567	0.01081						340.631	0.01201	356.697	0.02533
52.7125	0.00212	57.35	0.01066						341.299	0.01201	357.341	0.02533
52.9059	0.00256	57.5433	0.00995						341.968	0.01201	357.985	0.02533
53.0992	0.00308	57.7366	0.0097						342.637	0.01201	358.629	0.02532
53.2926	0.003	57.9299	0.00935						343.306	0.012	359.272	0.02532
53.486	0.00357	58.1232	0.00924						343.974	0.012	359.916	0.02532
53.6793	0.0028	58.3165	0.01056						344.643	0.012	360.56	0.02532
53.8727	0.00246	58.5098	0.01076						345.312	0.012	361.204	0.02531
54.0661	0.0023	58.7031	0.01031						345.981	0.012	361.848	0.02531
54.2594	0.00261	58.8964	0.01059						346.65	0.012	362.492	0.02531
54.4527	0.00317	59.0897	0.0101						347.318	0.012	363.135	0.02531
54.646	0.0033	59.283	0.01033						347.987	0.012	363.779	0.0253
54.8394	0.00265	59.4763	0.0103						348.656	0.01199	364.423	0.0253
55.0327	0.00234	59.6696	0.01081						349.325	0.01199	365.067	0.0253
55.226	0.00163	59.8629	0.01213						349.993	0.01199	365.711	0.02529
55.4193	0.00201	60.0562	0.01023						350.662	0.01199	366.355	0.02529
55.6126	0.00281	60.2496	0.01014						351.331	0.01199	366.998	0.02529
55.8059	0.00381	60.4429	0.01063						352	0.01199	367.642	0.02529
55.9992	0.0038	60.6362	0.01181						352.668	0.01199	368.286	0.02528
56.1925	0.00392	60.8295	0.01215						353.337	0.01199	368.93	0.02528
56.3858	0.00342	61.0229	0.01016						354.006	0.01199	369.574	0.02528
56.5791	0.00255	61.2162	0.00914						354.675	0.01198	370.218	0.02527
56.7724	0.00206	61.4096	0.00955						355.344	0.01198	370.862	0.02527
56.9657	0.00256	61.6029	0.01018						356.012	0.01198	371.505	0.02527
57.159	0.0032	61.7963	0.01146						356.681	0.01198	372.149	0.02527
57.3523	0.00319	61.9896	0.01117						357.35	0.01198	372.793	0.02526
57.5456	0.00284	62.183	0.01197						358.019	0.01198	373.437	0.02526
57.7389	0.00234	62.3764	0.01163						358.687	0.01198	374.081	0.02526
57.9322	0.00232	62.5698	0.01182						359.356	0.01198	374.725	0.02525
58.1255	0.00236	62.7632	0.01147						360.025	0.01197	375.368	0.02525
58.3188	0.00189	62.9566	0.01077						360.694	0.01197	376.012	0.02525
58.5121	0.00202	63.15	0.01071						361.362	0.01197	376.656	0.02525
58.7054	0.00145	63.3434	0.01102						362.031	0.01197	377.3	0.02524
58.8987	0.00141	63.5369	0.01068						362.7	0.01197	377.944	0.02524
59.092	0.00208	63.7303	0.01113						363.369	0.01197	378.588	0.02524
59.2853	0.00228	63.9238	0.01208						364.038	0.01197	379.232	0.02523
59.4786	0.00192	64.1173	0.01262						364.706	0.01197	379.875	0.02523
59.6719	0.00252	64.3107	0.01191						365.375	0.01197	380.519	0.02523
59.8652	0.00286	64.5042	0.01202						366.044	0.01196	381.163	0.02523
60.0586	0.00241	64.6977	0.01202						366.713	0.01196	381.807	0.02522
60.2519	0.00205	64.8912	0.01173						367.381	0.01196	382.451	0.02522
60.4452	0.0023	65.0848	0.01095						368.05	0.01196	383.095	0.02522
60.6385	0.00266	65.2783	0.0101						368.719	0.01196	383.738	0.02521
60.8319	0.00268	65.4719	0.01048						369.388	0.01196	384.382	0.02521
61.0252	0.00219	65.6654	0.00992						370.056	0.01196	385.026	0.02521
61.2186	0.00248	65.859	0.01034						370.725	0.01196	385.67	0.02521
61.4119	0.00198	66.0526	0.01136						371.394	0.01195	386.314	0.0252
61.6053	0.00223	66.2462	0.01157						372.063	0.01195	386.958	0.0252
61.7986	0.00218	66.4399	0.01209						372.732	0.01195	387.601	0.0252
61.992	0.00272	66.6335	0.01117						373.4	0.01195	388.245	0.02519
62.1854	0.00244	66.8272	0.01038						374.069	0.01195	388.889	0.02519
62.3788	0.00212	67.0208	0.01079						374.738	0.01195	389.533	0.02519
62.5722	0.002	67.2145	0.01123						375.407	0.01195	390.177	0.02518
62.7656	0.00242	67.4082	0.01106						376.075	0.01195	390.821	0.02518
62.959	0.0027	67.602	0.01137						376.744	0.01194	391.465	0.02518
63.1524	0.00273	67.7957	0.01141						377.413	0.01194	392.108	0.02518
63.3459	0.00237	67.9895	0.01165						378.082	0.01194	392.752	0.02517
63.5393	0.00201	68.1832	0.01095						378.75	0.01194	393.396	0.02517
63.7328	0.00208	68.377	0.01064						379.419	0.01194	394.04	0.02517
63.9263	0.00214	68.5708	0.01161						380.088	0.01194	394.684	0.02516
64.1197	0.00224	68.7647	0.01126						380.757	0.01194	395.328	0.02516
64.3132	0.00261	68.9585	0.01119						381.426	0.01194	395.971	0.02516
64.5067	0.00266	69.1524	0.01135						382.094	0.01193	396.615	0.02515
64.7002	0.00213	69.3463	0.01182						382.763	0.01193	397.259	0.02515
64.8938	0.00252	69.5402	0.01224						383.432	0.01193	397.903	0.02515
65.0873	0.00306	69.7341	0.0109						384.101	0.01193	398.547	0.02515
65.2809	0.00327	69.9281	0.01192						384.769	0.01193	399.191	0.02514
65.4744	0.00363	70.1221	0.01179						385.438	0.01193	399.835	0.02514
65.668	0.0035	70.3161	0.01141						386.107	0.01193	400.478	0.02514
65.8616	0.00333	70.5101	0.01153						386.776	0.01193	401.122	0.02513
66.0552	0.0032	70.7041	0.01075						387.444	0.01192	401.766	0.02513
66.2489	0.00267	70.8982	0.01125						388.113	0.01192	402.41	0.02513
66.4425	0.00264	71.0923	0.01094						388.782	0.01192	403.054	0.02512
66.6362	0.00297	71.2864	0.01243						389.451	0.01192	403.698	0.02512
66.8298	0.00352	71.4805	0.01234						390.12	0.01192	404.341	0.02512
67.0235	0.00304	71.6747	0.01224						390.788	0.01192	404.985	0.02512
67.2172	0.00299	71.8689	0.01133						391.457	0.01192	405.629	0.02511
67.411	0.0024	72.0631	0.01086						392.126	0.01192	406.273	0.02511
67.6047	0.00146	72.2574	0.01154						392.795	0.01191	406.917	0.02511
67.7985	0.000958	72.4516	0.01178						393.463	0.01191	407.561	0.0251
67.9922	0.00137	72.6459	0.011						394.132	0.01191	408.204	0.0251
68.186	0.00173	72.8402	0.01131						394.801	0.01191	408.848	0.0251
68.3798	0.00221	73.0346	0.01018						395.47	0.01191	409.492	0.02509
68.5737	0.00276	73.2289	0.01043						396.138	0.01191	410.136	0.02509
68.7675	0.00272	73.4233	0.01088						396.807	0.01191	410.78	0.02509
68.9614	0.0028	73.6177	0.01098						397.476	0.01191	411.424	0.02508
69.1553	0.00323	73.8122	0.01175						398.145	0.0119	412.068	0.02508
69.3492	0.0032	74.0067	0.01166						398.814	0.0119	412.711	0.02508
69.5431	0.00291	74.2012	0.01095						399.482	0.0119	413.355	0.02508
69.7371	0.00356	74.3957	0.01142						400.151	0.0119	413.999	0.02507
69.9311	0.00407	74.5903	0.01125						400.82	0.0119	414.643	0.02507
70.1251	0.00386	74.7849	0.01183						401.489	0.0119	415.287	0.02507
70.3191	0.00273	74.9795	0.01114						402.157	0.0119	415.931	0.02506
70.5131	0.00178	75.1742	0.01137						402.826	0.0119	416.574	0.02506
70.7072	0.00219	75.3689	0.01241						403.495	0.01189	417.218	0.02506
70.9013	0.00241	75.5636	0.01175						404.164	0.01189	417.862	0.02505
71.0954	0.00171	75.7584	0.01187						404.832	0.01189	418.506	0.02505
71.2895	0.00123	75.9532	0.01188						405.501	0.01189	419.15	0.02505
71.4837	0.00207	76.148	0.01093						406.17	0.01189	419.794	0.02504
71.6779	0.00165	76.3428	0.01082						406.839	0.01189	420.438	0.02504
71.8721	0.00122	76.5377	0.01113						407.508	0.01189	421.081	0.02504
72.0664	0.00222	76.7326	0.01121						408.176	0.01189	421.725	0.02504
72.2606	0.00299	76.9276	0.01109						408.845	0.01188	422.369	0.02503
72.4549	0.00246	77.1226	0.01241						409.514	0.01188	423.013	0.02503
72.6492	0.00172	77.3176	0.01143						410.183	0.01188	423.657	0.02503
72.8436	0.00137	77.5127	0.0115						410.851	0.01188	424.301	0.02502
73.0379	0.00125	77.7078	0.01178						411.52	0.01188	424.944	0.02502
73.2323	0.00176	77.9029	0.01118						412.189	0.01188	425.588	0.02502
73.4267	0.00194	78.0981	0.01073						412.858	0.01188	426.232	0.02501
73.6212	0.00201	78.2933	0.01007						413.526	0.01188	426.876	0.02501
73.8157	0.00233	78.4885	0.01062						414.195	0.01187	427.52	0.02501
74.0102	0.00201	78.6838	0.01063						414.864	0.01187	428.164	0.02501
74.2047	0.00221	78.8791	0.00996						415.533	0.01187	428.808	0.025
74.3993	0.00205	79.0745	0.00943						416.202	0.01187	429.451	0.025
74.5939	0.00213	79.2698	0.01093						416.87	0.01187	430.095	0.025
74.7885	0.00202	75	0.01041						417.539	0.01187	430.739	0.02499
74.9832	0.00264	77.1	0.01077						418.208	0.01187	431.383	0.02499
75.1779	0.00254	79.1	0.01131						418.877	0.01186	432.027	0.02499
75.3726	0.00241	81.1	0.01062						419.545	0.01186	432.671	0.02498
75.5674	0.0024	83.2	0.01091						420.214	0.01186	433.314	0.02498
75.7622	0.00276	85.2	0.01076						420.883	0.01186	433.958	0.02498
75.957	0.00238	87.2	0.01071						421.552	0.01186	434.602	0.02497
76.1518	0.0027	89.2	0.01075						422.22	0.01186	435.246	0.02497
76.3467	0.00229	91.3	0.01086						422.889	0.01186	435.89	0.02497
76.5416	0.0024	93.3	0.01136						423.558	0.01186	436.534	0.02497
76.7366	0.00271	95.3	0.01117						424.227	0.01185	437.177	0.02496
76.9316	0.00372	97.3	0.01172						424.896	0.01185	437.821	0.02496
77.1266	0.00359	99.4	0.0114						425.564	0.01185	438.465	0.02496
77.3217	0.00274	101.4	0.01125						426.233	0.01185	439.109	0.02495
77.5168	0.00197	103.4	0.01116						426.902	0.01185	439.753	0.02495
77.7119	0.00206	105.4	0.01104						427.571	0.01185	440.397	0.02495
77.9071	0.00288	107.5	0.01078						428.239	0.01185	441.041	0.02494
78.1023	0.00248	109.5	0.01106						428.908	0.01185	441.684	0.02494
78.2975	0.00284	111.5	0.01107						429.577	0.01184	442.328	0.02494
78.4928	0.00324	113.5	0.01122						430.246	0.01184	442.972	0.02493
78.6881	0.00264	115.6	0.01152						430.914	0.01184	443.616	0.02493
78.8835	0.00263	117.6	0.01139						431.583	0.01184	444.26	0.02493
79.0788	0.00236	119.6	0.01158						432.252	0.01184	444.904	0.02493
75.1	0.00244	121.6	0.01156						432.921	0.01184	445.547	0.02492
77.1	0.00265	123.7	0.01142						433.589	0.01184	446.191	0.02492
79.1	0.00262	125.7	0.01139						434.258	0.01184	446.835	0.02492
81.1	0.00237	127.7	0.01123						434.927	0.01183	447.479	0.02491
83.2	0.00219	129.8	0.01164						435.596	0.01183	448.123	0.02491
85.2	0.00218	131.8	0.01224						436.265	0.01183	448.767	0.02491
87.2	0.00238	133.8	0.01206						436.933	0.01183	449.411	0.0249
89.3	0.0024	135.8	0.0117						437.602	0.01183	450.054	0.0249
91.3	0.00231	137.9	0.01198						438.271	0.01183	450.698	0.0249
93.3	0.00216	139.9	0.01238						438.94	0.01183	451.342	0.02489
95.3	0.00196	141.9	0.01226						439.608	0.01182	451.986	0.02489
97.4	0.00214	143.9	0.01192						440.277	0.01182	452.63	0.02489
99.4	0.00202	146	0.01134						440.946	0.01182	453.274	0.02489
101.4	0.00216	148	0.01178						441.615	0.01182	453.917	0.02488
103.4	0.00192	150	0.01216						442.283	0.01182	454.561	0.02488
105.5	0.00174	152	0.01236						442.952	0.01182	455.205	0.02488
107.5	0.00185	154.1	0.0126						443.621	0.01182	455.849	0.02487
109.5	0.0019	156.1	0.01228						444.29	0.01182	456.493	0.02487
111.5	0.00236	158.1	0.01179						444.959	0.01181	457.137	0.02487
113.6	0.00239	160.1	0.01203						445.627	0.01181	457.78	0.02486
115.6	0.00226	162.2	0.01215						446.296	0.01181	458.424	0.02486
117.6	0.00186	164.2	0.0117						446.965	0.01181	459.068	0.02486
119.6	0.00186	166.2	0.01161						447.634	0.01181	459.712	0.02485
121.7	0.00182	168.2	0.01205						448.302	0.01181	460.356	0.02485
123.7	0.00214	170.3	0.01216						448.971	0.01181	461	0.02485
125.7	0.00217	172.3	0.01206						449.64	0.01181	461.644	0.02485
127.7	0.00206	174.3	0.01216						450.309	0.0118	462.287	0.02484
129.8	0.00186	176.3	0.01192						450.977	0.0118	462.931	0.02484
131.8	0.00192	178.4	0.01226						451.646	0.0118	463.575	0.02484
133.8	0.00218	180.4	0.01224						452.315	0.0118	464.219	0.02483
135.9	0.0024	182.4	0.01236						452.984	0.0118	464.863	0.02483
137.9	0.00228	184.4	0.01201						453.653	0.0118	465.507	0.02483
139.9	0.00203	186.5	0.01253						454.321	0.0118	466.15	0.02482
141.9	0.0022	188.5	0.01234						454.99	0.01179	466.794	0.02482
144	0.00199	190.5	0.01223						455.659	0.01179	467.438	0.02482
146	0.00222	192.5	0.01208						456.328	0.01179	468.082	0.02482
148	0.00224	194.6	0.01175						456.996	0.01179	468.726	0.02481
150	0.00221	196.6	0.01172						457.665	0.01179	469.37	0.02481
152.1	0.00228	198.6	0.01198						458.334	0.01179	470.014	0.02481
154.1	0.00231	200.6	0.01205						459.003	0.01179	470.657	0.0248
156.1	0.00221	202.7	0.01187						459.671	0.01179	471.301	0.0248
158.1	0.00232	204.7	0.01175						460.34	0.01178	471.945	0.0248
160.2	0.00246	206.7	0.01203						461.009	0.01178	472.589	0.02479
162.2	0.00214	208.7	0.01219						461.678	0.01178	473.233	0.02479
164.2	0.00218	210.8	0.01231						462.347	0.01178	473.877	0.02479
166.2	0.00217	212.8	0.0119						463.015	0.01178	474.52	0.02478
168.3	0.0022	214.8	0.01194						463.684	0.01178	475.164	0.02478
170.3	0.00238	216.8	0.01207						464.353	0.01178	475.808	0.02478
172.3	0.00246	218.9	0.01184						465.022	0.01177	476.452	0.02478
174.3	0.00235	220.9	0.0113						465.69	0.01177	477.096	0.02477
176.4	0.00234	222.9	0.01135						466.359	0.01177	477.74	0.02477
178.4	0.00238	224.9	0.01177						467.028	0.01177	478.383	0.02477
180.4	0.00227	227	0.01234						467.697	0.01177	479.027	0.02476
182.4	0.0029	229	0.0122						468.365	0.01177	479.671	0.02476
184.5	0.00304	231	0.01208						469.034	0.01177	480.315	0.02476
186.5	0.00254	233	0.0121						469.703	0.01177	480.959	0.02475
188.5	0.00236	235.1	0.01207						470.372	0.01176	481.603	0.02475
190.5	0.00247	237.1	0.01232						471.041	0.01176	482.247	0.02475
192.6	0.00234	239.1	0.01209						471.709	0.01176	482.89	0.02475
194.6	0.00211	241.2	0.01219						472.378	0.01176	483.534	0.02474
196.6	0.00204	243.2	0.01225						473.047	0.01176	484.178	0.02474
198.6	0.00216	245.2	0.01241						473.716	0.01176	484.822	0.02474
200.7	0.00223	247.2	0.01235						474.384	0.01176	485.466	0.02473
202.7	0.00211	249.3	0.01227						475.053	0.01175	486.11	0.02473
204.7	0.00231	251.3	0.01183						475.722	0.01175	486.753	0.02473
206.7	0.00251	253.3	0.01185						476.391	0.01175	487.397	0.02472
208.8	0.00237	255.3	0.01204						477.059	0.01175	488.041	0.02472
210.8	0.00235	257.4	0.01235						477.728	0.01175	488.685	0.02472
212.8	0.0022	259.4	0.01218						478.397	0.01175	489.329	0.02472
214.8	0.00212	261.4	0.01212						479.066	0.01175	489.973	0.02471
216.9	0.00187	263.4	0.01171						479.735	0.01175	490.617	0.02471
218.9	0.00207	265.5	0.01202						480.403	0.01174	491.26	0.02471
220.9	0.00236	267.5	0.01184						481.072	0.01174	491.904	0.0247
222.9	0.00246	269.5	0.01213						481.741	0.01174	492.548	0.0247
225	0.00259	271.6	0.01221						482.41	0.01174	493.192	0.0247
227	0.00216	273.6	0.01218						483.078	0.01174	493.836	0.0247
229	0.00196	275.6	0.01238						483.747	0.01174	494.48	0.02469
231	0.00196	277.6	0.01243						484.416	0.01174	495.123	0.02469
233.1	0.00211	279.7	0.01262						485.085	0.01174	495.767	0.02469
235.1	0.00221	281.7	0.01254						485.753	0.01173	496.411	0.02468
237.1	0.00214	283.7	0.01238						486.422	0.01173	497.055	0.02468
239.1	0.00205	285.7	0.01209						487.091	0.01173	497.699	0.02468
241.2	0.00196	287.8	0.01175						487.76	0.01173	498.343	0.02467
243.2	0.00162	289.8	0.0116						488.429	0.01173	498.986	0.02467
245.2	0.00196	291.8	0.01157						489.097	0.01173	499.63	0.02467
247.3	0.00241	293.9	0.01155						489.766	0.01173	500.274	0.02467
249.3	0.0023	295.9	0.01178						490.435	0.01172	500.918	0.02466
251.3	0.00243	297.9	0.0117						491.104	0.01172	501.562	0.02466
253.3	0.00188	299.9	0.0121						491.772	0.01172	502.206	0.02466
255.4	0.0019	302	0.01164						492.441	0.01172	502.85	0.02465
257.4	0.00186	304	0.01217						493.11	0.01172	503.493	0.02465
259.4	0.00213	306	0.01228						493.779	0.01172	504.137	0.02465
261.4	0.0021	308.1	0.01205						494.447	0.01172	504.781	0.02465
263.5	0.00196	310.1	0.0119						495.116	0.01172	505.425	0.02464
265.5	0.00206	312.1	0.01176						495.785	0.01171	506.069	0.02464
267.5	0.00213	314.1	0.01178						496.454	0.01171	506.713	0.02464
269.5	0.00197	316.2	0.01221						497.123	0.01171	507.356	0.02463
271.6	0.00199	318.2	0.01196						497.791	0.01171	508	0.02463
273.6	0.00195	320.2	0.01224						498.46	0.01171	508.644	0.02463
275.6	0.00182	322.3	0.01215						499.129	0.01171	509.288	0.02462
277.7	0.00184	324.3	0.01195						499.798	0.01171	509.932	0.02462
279.7	0.00167	326.3	0.01237						500.466	0.0117	510.576	0.02462
281.7	0.002	328.3	0.01231						501.135	0.0117	511.22	0.02462
283.7	0.00237	330.4	0.01188						501.804	0.0117	511.863	0.02461
285.8	0.00201	332.4	0.01174						502.473	0.0117	512.507	0.02461
287.8	0.00187	334.4	0.0117						503.141	0.0117	513.151	0.02461
289.8	0.00191	336.5	0.0114						503.81	0.0117	513.795	0.0246
291.8	0.00207	338.5	0.01126						504.479	0.0117	514.439	0.0246
293.9	0.00172	340.5	0.01166						505.148	0.0117	515.083	0.0246
295.9	0.00178	342.5	0.01184						505.817	0.01169	515.726	0.0246
297.9	0.00181	344.6	0.01177						506.485	0.01169	516.37	0.02459
300	0.00166	346.6	0.01205						507.154	0.01169	517.014	0.02459
302	0.00168	348.6	0.01193						507.823	0.01169	517.658	0.02459
304	0.00171	350.7	0.01164						508.492	0.01169	518.302	0.02458
306	0.00184	352.7	0.01167						509.16	0.01169	518.946	0.02458
308.1	0.00135	354.7	0.01168						509.829	0.01169	519.589	0.02458
310.1	0.00143	356.8	0.01153						510.498	0.01168	520.233	0.02458
312.1	0.0014	358.8	0.01184						511.167	0.01168	520.877	0.02457
314.2	0.00164	360.8	0.01232						511.835	0.01168	521.521	0.02457
316.2	0.00192	362.8	0.01207						512.504	0.01168	522.165	0.02457
318.2	0.00179	364.9	0.01186						513.173	0.01168	522.809	0.02456
320.2	0.00183	366.9	0.0128						513.842	0.01168	523.453	0.02456
322.3	0.00166	368.9	0.01275						514.511	0.01168	524.096	0.02456
324.3	0.00224	371	0.01248						515.179	0.01168	524.74	0.02456
326.3	0.00237	373	0.01245						515.848	0.01167	525.384	0.02455
328.4	0.00188	375	0.01185						516.517	0.01167	526.028	0.02455
330.4	0.00159	377.1	0.01181						517.186	0.01167	526.672	0.02455
332.4	0.00165	379.1	0.01208						517.854	0.01167	527.316	0.02455
334.4	0.00195	381.1	0.01199						518.523	0.01167	527.959	0.02454
336.5	0.00146	383.2	0.01209						519.192	0.01167	528.603	0.02454
338.5	0.00134	385.2	0.0123						519.861	0.01167	529.247	0.02454
340.5	0.00172	387.2	0.01244						520.529	0.01166	529.891	0.02453
342.6	0.00183	389.2	0.01252						521.198	0.01166	530.535	0.02453
344.6	0.00212	391.3	0.01223						521.867	0.01166	531.179	0.02453
346.6	0.00218	393.3	0.01223						522.536	0.01166	531.823	0.02453
348.6	0.00232	395.3	0.01219						523.205	0.01166	532.466	0.02452
350.7	0.00202	397.4	0.012						523.873	0.01166	533.11	0.02452
352.7	0.00157	399.4	0.01147						524.542	0.01166	533.754	0.02452
354.7	0.00161	401.4	0.01167						525.211	0.01166	534.398	0.02451
356.8	0.00164	403.5	0.01204						525.88	0.01165	535.042	0.02451
358.8	0.00144	405.5	0.01243						526.548	0.01165	535.686	0.02451
360.8	0.00163	407.5	0.01234						527.217	0.01165	536.329	0.02451
362.9	0.00185	409.6	0.01187						527.886	0.01165	536.973	0.0245
364.9	0.00197	411.6	0.01187						528.555	0.01165	537.617	0.0245
366.9	0.00207	413.6	0.01196						529.223	0.01165	538.261	0.0245
368.9	0.00202	415.7	0.01225						529.892	0.01165	538.905	0.02449
371	0.00199	417.7	0.01192						530.561	0.01164	539.549	0.02449
373	0.00191	419.7	0.01119						531.23	0.01164	540.192	0.02449
375	0.00184	421.8	0.01115						531.899	0.01164	540.836	0.02449
377.1	0.0019	423.8	0.01151						532.567	0.01164	541.48	0.02448
379.1	0.00175	425.8	0.01173						533.236	0.01164	542.124	0.02448
381.1	0.00156	427.9	0.01228						533.905	0.01164	542.768	0.02448
383.2	0.00187	429.9	0.0125						534.574	0.01164	543.412	0.02448
385.2	0.00218	431.9	0.01232						535.242	0.01164	544.056	0.02447
387.2	0.00205	434	0.012						535.911	0.01163	544.699	0.02447
389.3	0.00185	436	0.01168						536.58	0.01163	545.343	0.02447
391.3	0.00157	438	0.01148						537.249	0.01163	545.987	0.02446
393.3	0.00149	440.1	0.01167						537.917	0.01163	546.631	0.02446
395.3	0.00133	442.1	0.01163						538.586	0.01163	547.275	0.02446
397.4	0.00142	444.1	0.01132						539.255	0.01163	547.919	0.02446
399.4	0.00184	446.2	0.01192						539.924	0.01163	548.562	0.02445
401.4	0.00178	448.2	0.01176						540.592	0.01162	549.206	0.02445
403.5	0.0018	450.2	0.01194						541.261	0.01162	549.85	0.02445
405.5	0.00192	452.3	0.01211						541.93	0.01162	550.494	0.02445
407.5	0.00174	454.3	0.01227						542.599	0.01162	551.138	0.02444
409.6	0.00184	456.3	0.01218						543.268	0.01162	551.782	0.02444
411.6	0.00194	458.4	0.01204						543.936	0.01162	552.426	0.02444
413.6	0.00183	460.4	0.01193						544.605	0.01162	553.069	0.02444
415.7	0.00166	462.4	0.01197						545.274	0.01162	553.713	0.02443
417.7	0.0016	464.5	0.01177						545.943	0.01161	554.357	0.02443
419.7	0.00148	466.5	0.01142						546.611	0.01161	555.001	0.02443
421.8	0.00152	468.5	0.01158						547.28	0.01161	555.645	0.02442
423.8	0.00149	470.6	0.01206						547.949	0.01161	556.289	0.02442
425.8	0.00134	472.6	0.01183						548.618	0.01161	556.932	0.02442
427.9	0.00144	474.6	0.01165						549.286	0.01161	557.576	0.02442
429.9	0.00175	476.7	0.01165						549.955	0.01161	558.22	0.02441
431.9	0.0017	478.7	0.01174						550.624	0.0116	558.864	0.02441
434	0.00144	480.7	0.01148						551.293	0.0116	559.508	0.02441
436	0.00158	482.8	0.01151						551.962	0.0116	560.152	0.02441
438	0.0013	484.8	0.01133						552.63	0.0116	560.795	0.0244
440.1	0.00116	486.8	0.01091						553.299	0.0116	561.439	0.0244
442.1	0.00115	488.9	0.01115						553.968	0.0116	562.083	0.0244
444.1	0.000842	490.9	0.01141						554.637	0.0116	562.727	0.0244
446.2	0.000662	492.9	0.01173						555.305	0.0116	563.371	0.02439
448.2	0.000709	495	0.01217						555.974	0.01159	564.015	0.02439
450.2	0.000822	497	0.01191						556.643	0.01159	564.659	0.02439
452.3	0.00114	499.1	0.01162						557.312	0.01159	565.302	0.02438
454.3	0.00123	501.1	0.01187						557.98	0.01159	565.946	0.02438
456.3	0.00132	503.1	0.01193						558.649	0.01159	566.59	0.02438
458.4	0.00138	505.2	0.01182						559.318	0.01159	567.234	0.02438
460.4	0.0011	507.2	0.01168						559.987	0.01159	567.878	0.02437
462.4	0.00119	509.2	0.01142						560.656	0.01158	568.522	0.02437
464.5	0.00114	511.3	0.0115						561.324	0.01158	569.165	0.02437
466.5	0.000965	513.3	0.01161						561.993	0.01158	569.809	0.02437
468.5	0.000838	515.3	0.01136						562.662	0.01158	570.453	0.02436
470.6	0.000927	517.4	0.01118						563.331	0.01158	571.097	0.02436
472.6	0.00101	519.4	0.01188						563.999	0.01158	571.741	0.02436
474.6	0.0012	521.4	0.01213						564.668	0.01158	572.385	0.02436
476.7	0.00122	523.5	0.01182						565.337	0.01158	573.029	0.02435
478.7	0.00143	525.5	0.01142						566.006	0.01157	573.672	0.02435
480.7	0.00155	527.5	0.01113						566.674	0.01157	574.316	0.02435
482.8	0.00117	529.6	0.01081						567.343	0.01157	574.96	0.02435
484.8	0.000784	531.6	0.01113						568.012	0.01157	575.604	0.02434
486.8	0.000678	533.7	0.01205						568.681	0.01157	576.248	0.02434
488.9	0.00102	535.7	0.01195						569.35	0.01157	576.892	0.02434
490.9	0.00109	537.7	0.0121						570.018	0.01157	577.535	0.02434
492.9	0.000927	539.8	0.01212						570.687	0.01156	578.179	0.02433
495	0.000947	541.8	0.01211						571.356	0.01156	578.823	0.02433
497	0.00123	543.8	0.012						572.025	0.01156	579.467	0.02433
499	0.00148	545.9	0.01178						572.693	0.01156	580.111	0.02433
501.1	0.00137	547.9	0.01196						573.362	0.01156	580.755	0.02432
503.1	0.00114	549.9	0.01158						574.031	0.01156	581.399	0.02432
505.2	0.000884	552	0.01141						574.7	0.01156	582.042	0.02432
507.2	0.000822	554	0.0114						575.368	0.01156	582.686	0.02432
509.2	0.000665	556.1	0.0117						576.037	0.01155	583.33	0.02431
511.3	0.000916	558.1	0.01202						576.706	0.01155	583.974	0.02431
513.3	0.00116	560.1	0.01175						577.375	0.01155	584.618	0.02431
515.3	0.0011	562.2	0.01162						578.044	0.01155	585.262	0.02431
517.4	0.00142	564.2	0.01185						578.712	0.01155	585.905	0.0243
519.4	0.0016	566.2	0.01189						579.381	0.01155	586.549	0.0243
521.4	0.00145	568.3	0.01164						580.05	0.01155	587.193	0.0243
523.5	0.00159	570.3	0.01123						580.719	0.01154	587.837	0.0243
525.5	0.00131	572.3	0.0111						581.387	0.01154	588.481	0.02429
527.5	0.00108	574.4	0.01115						582.056	0.01154	589.125	0.02429
529.6	0.000958	576.4	0.01149						582.725	0.01154	589.768	0.02429
531.6	0.000978	578.5	0.01177						583.394	0.01154	590.412	0.02429
533.6	0.000833	580.5	0.01174						584.062	0.01154	591.056	0.02428
535.7	0.00131	582.5	0.01177						584.731	0.01154	591.7	0.02428
537.7	0.00159	584.6	0.01222						585.4	0.01154	592.344	0.02428
539.8	0.00174	586.6	0.01226						586.069	0.01153	592.988	0.02428
541.8	0.00164	588.6	0.0121						586.738	0.01153	593.632	0.02427
543.8	0.00166	590.7	0.01227						587.406	0.01153	594.275	0.02427
545.9	0.00144	592.7	0.01142						588.075	0.01153	594.919	0.02427
547.9	0.00121	594.7	0.01105						588.744	0.01153	595.563	0.02427
549.9	0.00109	596.8	0.01097						589.413	0.01153	596.207	0.02426
552	0.000845	598.8	0.01117						590.081	0.01153	596.851	0.02426
554	0.00106	600.9	0.01127						590.75	0.01152	597.495	0.02426
556	0.00121	602.9	0.0119						591.419	0.01152	598.138	0.02426
558.1	0.00128	604.9	0.01245						592.088	0.01152	598.782	0.02425
560.1	0.00121	607	0.01221						592.756	0.01152	599.426	0.02425
562.2	0.00144	609	0.01184						593.425	0.01152	600.07	0.02425
564.2	0.00155	611	0.01152						594.094	0.01152	600.714	0.02425
566.2	0.00188	613.1	0.01158						594.763	0.01152	601.358	0.02424
568.3	0.00172	615.1	0.01128						595.432	0.01151	602.001	0.02424
570.3	0.00146	617.1	0.01102						596.1	0.01151	602.645	0.02424
572.3	0.00116	619.2	0.01104						596.769	0.01151	603.289	0.02424
574.4	0.00134	621.2	0.01126						597.438	0.01151	603.933	0.02424
576.4	0.00138	623.2	0.01147						598.107	0.01151	604.577	0.02423
578.4	0.00179	625.3	0.01154						598.775	0.01151	605.221	0.02423
580.5	0.00222	627.3	0.01168						599.444	0.01151	605.865	0.02423
582.5	0.0022	629.4	0.01172						600.113	0.01151	606.508	0.02423
584.6	0.00248	631.4	0.01182						600.782	0.0115	607.152	0.02422
586.6	0.00214	633.4	0.0108						601.45	0.0115	607.796	0.02422
588.6	0.00167	635.5	0.01047						602.119	0.0115	608.44	0.02422
590.7	0.00147	637.5	0.0108						602.788	0.0115	609.084	0.02422
592.7	0.00157	639.5	0.01101						603.457	0.0115	609.728	0.02421
594.7	0.00134	641.6	0.01092						604.126	0.0115	610.371	0.02421
596.8	0.0012	643.6	0.01148						604.794	0.0115	611.015	0.02421
598.8	0.00133	645.6	0.01125						605.463	0.01149	611.659	0.02421
600.8	0.00123	647.7	0.01137						606.132	0.01149	612.303	0.0242
602.9	0.00163	649.7	0.0118						606.801	0.01149	612.947	0.0242
604.9	0.00202	651.7	0.01205						607.469	0.01149	613.591	0.0242
607	0.00211	653.8	0.01175						608.138	0.01149	614.235	0.0242
609	0.00206	655.8	0.0109						608.807	0.01149	614.878	0.0242
611	0.00179	657.9	0.01128						609.476	0.01149	615.522	0.02419
613.1	0.00134	659.9	0.01147						610.144	0.01149	616.166	0.02419
615.1	0.00126	661.9	0.01124						610.813	0.01148	616.81	0.02419
617.1	0.000845	664	0.01155						611.482	0.01148	617.454	0.02419
619.2	0.00104	666	0.0117						612.151	0.01148	618.098	0.02418
621.2	0.00123	668	0.01177						612.82	0.01148	618.741	0.02418
623.2	0.00178	670.1	0.01179						613.488	0.01148	619.385	0.02418
625.3	0.0019	672.1	0.01097						614.157	0.01148	620.029	0.02418
627.3	0.00191	674.1	0.01106						614.826	0.01148	620.673	0.02417
629.3	0.00194	676.2	0.01153						615.495	0.01147	621.317	0.02417
631.4	0.00196	678.2	0.01123						616.163	0.01147	621.961	0.02417
633.4	0.00146	680.2	0.0109						616.832	0.01147	622.605	0.02417
635.5	0.00143	682.3	0.01087						617.501	0.01147	623.248	0.02417
637.5	0.00118	684.3	0.01095						618.17	0.01147	623.892	0.02416
639.5	0.000973	686.3	0.01098						618.838	0.01147	624.536	0.02416
641.6	0.00088	688.4	0.01119						619.507	0.01147	625.18	0.02416
643.6	0.0013	690.4	0.01147						620.176	0.01147	625.824	0.02416
645.6	0.00179	692.4	0.01182						620.845	0.01146	626.468	0.02415
647.7	0.00197	694.5	0.01227						621.514	0.01146	627.111	0.02415
649.7	0.00208	696.5	0.01166						622.182	0.01146	627.755	0.02415
651.7	0.00189	698.5	0.01131						622.851	0.01146	628.399	0.02415
653.8	0.00184	700.6	0.0114						623.52	0.01146	629.043	0.02414
655.8	0.00176	702.6	0.01121						624.189	0.01146	629.687	0.02414
657.8	0.00153	704.6	0.01085						624.857	0.01146	630.331	0.02414
659.9	0.0011	706.7	0.01049						625.526	0.01145	630.974	0.02414
661.9	0.000873	708.7	0.01096						626.195	0.01145	631.618	0.02414
664	0.000933	710.7	0.01126						626.864	0.01145	632.262	0.02413
666	0.00127	712.8	0.01142						627.532	0.01145	632.906	0.02413
668	0.0016	714.8	0.01186						628.201	0.01145	633.55	0.02413
670.1	0.00197	716.8	0.01189						628.87	0.01145	634.194	0.02413
672.1	0.00237	718.9	0.01144						629.539	0.01145	634.838	0.02413
674.1	0.00202	720.9	0.01149						630.208	0.01145	635.481	0.02412
676.2	0.00172	722.9	0.01137						630.876	0.01144	636.125	0.02412
678.2	0.00153	725	0.01113						631.545	0.01144	636.769	0.02412
680.2	0.000864	727	0.01035						632.214	0.01144	637.413	0.02412
682.3	0.000935	729	0.01073						632.883	0.01144	638.057	0.02411
684.3	0.00126	731.1	0.01103						633.551	0.01144	638.701	0.02411
686.3	0.00116	733.1	0.01157						634.22	0.01144	639.344	0.02411
688.4	0.00131	735.1	0.01145						634.889	0.01144	639.988	0.02411
690.4	0.0016	737.2	0.01178						635.558	0.01143	640.632	0.02411
692.4	0.00214	739.2	0.01175						636.226	0.01143	641.276	0.0241
694.5	0.0019	741.2	0.01185						636.895	0.01143	641.92	0.0241
696.5	0.00111	743.2	0.01154						637.564	0.01143	642.564	0.0241
698.5	0.00117	745.3	0.01118						638.233	0.01143	643.208	0.0241
700.6	0.00109	747.3	0.01071						638.902	0.01143	643.851	0.02409
702.6	0.00105	749.3	0.01083						639.57	0.01143	644.495	0.02409
704.6	0.00104	751.4	0.01094						640.239	0.01143	645.139	0.02409
706.7	0.00138	753.4	0.01124						640.908	0.01142	645.783	0.02409
708.7	0.00127	755.4	0.01111						641.577	0.01142	646.427	0.02409
710.7	0.00163	757.5	0.01123						642.245	0.01142	647.071	0.02408
712.8	0.00169	759.5	0.01134						642.914	0.01142	647.714	0.02408
714.8	0.00164	761.5	0.01142						643.583	0.01142	648.358	0.02408
716.8	0.00201	763.5	0.01077						644.252	0.01142	649.002	0.02408
718.9	0.00192	765.6	0.01061						644.92	0.01142	649.646	0.02408
720.9	0.00151	767.6	0.01038						645.589	0.01141	650.29	0.02407
722.9	0.000965	769.6	0.01079						646.258	0.01141	650.934	0.02407
725	0.000429	771.7	0.01076						646.927	0.01141	651.577	0.02407
727	0.000338	773.7	0.01124						647.596	0.01141	652.221	0.02407
729	0.000642	775.7	0.01154						648.264	0.01141	652.865	0.02406
731.1	0.000689	777.7	0.01145						648.933	0.01141	653.509	0.02406
733.1	0.00117	779.8	0.01165						649.602	0.01141	654.153	0.02406
735.1	0.00119	781.8	0.01139						650.271	0.01141	654.797	0.02406
737.2	0.00135	783.8	0.01167						650.939	0.0114	655.441	0.02406
739.2	0.00127	785.8	0.0113						651.608	0.0114	656.084	0.02405
741.2	0.00109	787.9	0.01112						652.277	0.0114	656.728	0.02405
743.3	0.000893	789.9	0.01065						652.946	0.0114	657.372	0.02405
745.3	0.000391	791.9	0.01062						653.614	0.0114	658.016	0.02405
747.3	0.000491	794	0.01063						654.283	0.0114	658.66	0.02405
749.3	0.000711	796	0.01098						654.952	0.0114	659.304	0.02404
751.4	0.000738	798	0.01119						655.621	0.01139	659.947	0.02404
753.4	0.0011	800	0.01137						656.289	0.01139	660.591	0.02404
755.4	0.00118	802.1	0.01116						656.958	0.01139	661.235	0.02404
757.5	0.00125	804.1	0.01112						657.627	0.01139	661.879	0.02404
759.5	0.00151	806.1	0.011						658.296	0.01139	662.523	0.02403
761.5	0.00152	808.1	0.0107						658.965	0.01139	663.167	0.02403
763.6	0.00136	810.1	0.01048						659.633	0.01139	663.811	0.02403
765.6	0.00102	812.2	0.01064						660.302	0.01138	664.454	0.02403
767.6	0.000502	814.2	0.01054						660.971	0.01138	665.098	0.02403
769.6	0.000196	816.2	0.01043						661.64	0.01138	665.742	0.02402
771.7	6.9e-05	818.2	0.01075						662.308	0.01138	666.386	0.02402
773.7	2.7e-05	820.3	0.01143						662.977	0.01138	667.03	0.02402
775.7	0.000756	822.3	0.01184						663.646	0.01138	667.674	0.02402
777.8	0.00126	824.3	0.01216						664.315	0.01138	668.317	0.02402
779.8	0.00153	826.3	0.01155						664.983	0.01138	668.961	0.02401
781.8	0.0016	828.4	0.01115						665.652	0.01137	669.605	0.02401
783.8	0.00113	830.4	0.01097						666.321	0.01137	670.249	0.02401
785.9	0.000973	832.4	0.01044						666.99	0.01137	670.893	0.02401
787.9	0.000791	834.4	0.01042						667.659	0.01137	671.537	0.02401
789.9	0.000169	836.4	0.01061						668.327	0.01137	672.18	0.024
791.9	-5.6e-05	838.5	0.01078						668.996	0.01137	672.824	0.024
794	0.000164	840.5	0.01138						669.665	0.01137	673.468	0.024
796	0.000373	842.5	0.01164						670.334	0.01136	674.112	0.024
798	0.000722	844.5	0.01144						671.002	0.01136	674.756	0.024
800.1	0.00106	846.5	0.01161						671.671	0.01136	675.4	0.02399
802.1	0.00159	848.5	0.0111						672.34	0.01136	676.044	0.02399
804.1	0.00182	850.6	0.01119						673.009	0.01136	676.687	0.02399
806.1	0.00161	852.6	0.01072						673.677	0.01136	677.331	0.02399
808.2	0.00115	854.6	0.01018						674.346	0.01136	677.975	0.02399
810.2	0.000815	856.6	0.00991						675.015	0.01136	678.619	0.02398
812.2	0.000591	858.6	0.01058						675.684	0.01135	679.263	0.02398
814.2	0.000387	860.6	0.01071						676.353	0.01135	679.907	0.02398
816.2	0.000535	862.7	0.01097						677.021	0.01135	680.55	0.02398
818.3	0.000649	864.7	0.01122						677.69	0.01135	681.194	0.02398
820.3	0.00108	866.7	0.01163						678.359	0.01135	681.838	0.02397
822.3	0.00131								679.028	0.01135	682.482	0.02397
824.3	0.00136								679.696	0.01135	683.126	0.02397
826.4	0.00158								680.365	0.01134	683.77	0.02397
828.4	0.00156								681.034	0.01134	684.414	0.02397
830.4	0.00109								681.703	0.01134	685.057	0.02397
832.4	0.000235								682.371	0.01134	685.701	0.02396
834.5	0.000267								683.04	0.01134	686.345	0.02396
836.5	0.000404								683.709	0.01134	686.989	0.02396
838.5	0.000585								684.378	0.01134	687.633	0.02396
840.5	0.000642								685.047	0.01134	688.277	0.02396
842.5	0.0014								685.715	0.01133	688.92	0.02395
844.6	0.00158								686.384	0.01133	689.564	0.02395
846.6	0.00138								687.053	0.01133	690.208	0.02395
848.6	0.00139								687.722	0.01133	690.852	0.02395
850.6	0.00112								688.39	0.01133	691.496	0.02395
852.6	0.00103								689.059	0.01133	692.14	0.02394
854.6	0.000425								689.728	0.01133	692.783	0.02394
856.7	0.00036								690.397	0.01132	693.427	0.02394
858.7	0.000564								691.065	0.01132	694.071	0.02394
860.7	0.000691								691.734	0.01132	694.715	0.02394
862.7	0.00124								692.403	0.01132	695.359	0.02394
864.7	0.00145								693.072	0.01132	696.003	0.02393
866.7	0.00168								693.741	0.01132	696.647	0.02393
868.8	0.00162								694.409	0.01132	697.29	0.02393
870.8	0.00157								695.078	0.01132	697.934	0.02393
872.8	0.00128								695.747	0.01131	698.578	0.02393
									696.416	0.01131	699.222	0.02392
									697.084	0.01131	699.866	0.02392
									697.753	0.01131	700.51	0.02392
									698.422	0.01131	701.153	0.02392
									699.091	0.01131	701.797	0.02392
									699.759	0.01131	702.441	0.02391
									700.428	0.0113	703.085	0.02391
									701.097	0.0113	703.729	0.02391
									701.766	0.0113	704.373	0.02391
									702.435	0.0113	705.017	0.02391
									703.103	0.0113	705.66	0.02391
									703.772	0.0113	706.304	0.0239
									704.441	0.0113	706.948	0.0239
									705.11	0.0113	707.592	0.0239
									705.778	0.01129	708.236	0.0239
									706.447	0.01129	708.88	0.0239
									707.116	0.01129	709.523	0.0239
									707.785	0.01129	710.167	0.02389
									708.453	0.01129	710.811	0.02389
									709.122	0.01129	711.455	0.02389
									709.791	0.01129	712.099	0.02389
									710.46	0.01128	712.743	0.02389
									711.129	0.01128	713.386	0.02388
									711.797	0.01128	714.03	0.02388
									712.466	0.01128	714.674	0.02388
									713.135	0.01128	715.318	0.02388
									713.804	0.01128	715.962	0.02388
									714.472	0.01128	716.606	0.02388
									715.141	0.01128	717.25	0.02387
									715.81	0.01127	717.893	0.02387
									716.479	0.01127	718.537	0.02387
									717.147	0.01127	719.181	0.02387
									717.816	0.01127	719.825	0.02387
									718.485	0.01127	720.469	0.02387
									719.154	0.01127	721.113	0.02386
									719.823	0.01127	721.756	0.02386
									720.491	0.01126	722.4	0.02386
									721.16	0.01126	723.044	0.02386
									721.829	0.01126	723.688	0.02386
									722.498	0.01126	724.332	0.02386
									723.166	0.01126	724.976	0.02385
									723.835	0.01126	725.62	0.02385
									724.504	0.01126	726.263	0.02385
									725.173	0.01125	726.907	0.02385
									725.841	0.01125	727.551	0.02385
									726.51	0.01125	728.195	0.02385
									727.179	0.01125	728.839	0.02384
									727.848	0.01125	729.483	0.02384
									728.517	0.01125	730.126	0.02384
									729.185	0.01125	730.77	0.02384
									729.854	0.01125	731.414	0.02384
									730.523	0.01124	732.058	0.02384
									731.192	0.01124	732.702	0.02383
									731.86	0.01124	733.346	0.02383
									732.529	0.01124	733.989	0.02383
									733.198	0.01124	734.633	0.02383
									733.867	0.01124	735.277	0.02383
									734.535	0.01124	735.921	0.02383
									735.204	0.01123	736.565	0.02382
									735.873	0.01123	737.209	0.02382
									736.542	0.01123	737.853	0.02382
									737.211	0.01123	738.496	0.02382
									737.879	0.01123	739.14	0.02382
									738.548	0.01123	739.784	0.02382
									739.217	0.01123	740.428	0.02381
									739.886	0.01123	741.072	0.02381
									740.554	0.01122	741.716	0.02381
									741.223	0.01122	742.359	0.02381
									741.892	0.01122	743.003	0.02381
									742.561	0.01122	743.647	0.02381
									743.229	0.01122	744.291	0.0238
									743.898	0.01122	744.935	0.0238
									744.567	0.01122	745.579	0.0238
									745.236	0.01121	746.223	0.0238
									745.904	0.01121	746.866	0.0238
									746.573	0.01121	747.51	0.0238
									747.242	0.01121	748.154	0.0238
									747.911	0.01121	748.798	0.02379
									748.58	0.01121	749.442	0.02379
									749.248	0.01121	750.086	0.02379
									749.917	0.01121	750.729	0.02379
									750.586	0.0112	751.373	0.02379
									751.255	0.0112	752.017	0.02379
									751.923	0.0112	752.661	0.02378
									752.592	0.0112	753.305	0.02378
									753.261	0.0112	753.949	0.02378
									753.93	0.0112	754.592	0.02378
									754.598	0.0112	755.236	0.02378
									755.267	0.01119	755.88	0.02378
									755.936	0.01119	756.524	0.02378
									756.605	0.01119	757.168	0.02377
									757.274	0.01119	757.812	0.02377
									757.942	0.01119	758.456	0.02377
									758.611	0.01119	759.099	0.02377
									759.28	0.01119	759.743	0.02377
									759.949	0.01119	760.387	0.02377
									760.617	0.01118	761.031	0.02377
									761.286	0.01118	761.675	0.02376
									761.955	0.01118	762.319	0.02376
									762.624	0.01118	762.962	0.02376
									763.292	0.01118	763.606	0.02376
									763.961	0.01118	764.25	0.02376
									764.63	0.01118	764.894	0.02376
									765.299	0.01117	765.538	0.02375
									765.968	0.01117	766.182	0.02375
									766.636	0.01117	766.826	0.02375
									767.305	0.01117	767.469	0.02375
									767.974	0.01117	768.113	0.02375
									768.643	0.01117	768.757	0.02375
									769.311	0.01117	769.401	0.02375
									769.98	0.01117	770.045	0.02374
									770.649	0.01116	770.689	0.02374
									771.318	0.01116	771.332	0.02374
									771.986	0.01116	771.976	0.02374
									772.655	0.01116	772.62	0.02374
									773.324	0.01116	773.264	0.02374
									773.993	0.01116	773.908	0.02374
									774.662	0.01116	774.552	0.02373
									775.33	0.01115	775.196	0.02373
									775.999	0.01115	775.839	0.02373
									776.668	0.01115	776.483	0.02373
									777.337	0.01115	777.127	0.02373
									778.005	0.01115	777.771	0.02373
									778.674	0.01115	778.415	0.02373
									779.343	0.01115	779.059	0.02372
									780.012	0.01115	779.702	0.02372
									780.68	0.01114	780.346	0.02372
									781.349	0.01114	780.99	0.02372
									782.018	0.01114	781.634	0.02372
									782.687	0.01114	782.278	0.02372
									783.356	0.01114	782.922	0.02372
									784.024	0.01114	783.565	0.02371
									784.693	0.01114	784.209	0.02371
									785.362	0.01113	784.853	0.02371
									786.031	0.01113	785.497	0.02371
									786.699	0.01113	786.141	0.02371
									787.368	0.01113	786.785	0.02371
									788.037	0.01113	787.429	0.02371
									788.706	0.01113	788.072	0.02371
									789.374	0.01113	788.716	0.0237
									790.043	0.01112	789.36	0.0237
									790.712	0.01112	790.004	0.0237
									791.381	0.01112	790.648	0.0237
									792.05	0.01112	791.292	0.0237
									792.718	0.01112	791.935	0.0237
									793.387	0.01112	792.579	0.0237
									794.056	0.01112	793.223	0.02369
									794.725	0.01112	793.867	0.02369
									795.393	0.01111	794.511	0.02369
									796.062	0.01111	795.155	0.02369
									796.731	0.01111	795.798	0.02369
									797.4	0.01111	796.442	0.02369
									798.068	0.01111	797.086	0.02369
									798.737	0.01111	797.73	0.02368
									799.406	0.01111	798.374	0.02368
									800.075	0.0111	799.018	0.02368
									800.744	0.0111	799.662	0.02368
									801.412	0.0111	800.305	0.02368
									802.081	0.0111	800.949	0.02368
									802.75	0.0111	801.593	0.02368
									803.419	0.0111	802.237	0.02368
									804.087	0.0111	802.881	0.02367
									804.756	0.0111	803.525	0.02367
									805.425	0.01109	804.168	0.02367
									806.094	0.01109	804.812	0.02367
									806.762	0.01109	805.456	0.02367
[truncated: 2 more rows]
