# Supplementary material for: Direct time-resolved observation of surface-bound carbon dioxide radical anions on metallic nanocatalysts
Source: Nat Commun. 2023 Nov 6;14:7116. doi: 10.1038/s41467-023-42936-6 (PMC10628153; doi:10.1038/s41467-023-42936-6)
Supplement: Supplementary file 4 — Source Data [file 41467_2023_42936_MOESM4_ESM.zip › Source Data/Figure 5/Figure 5g.xlsx]

## Sheet: Sheet1
Figure 5g
raw data					fitting data
-17.4464	0.000884	-21.9718	0.00165		1.9185	0.03576	1.8182	0.04331		-16.1622	-0.000857469	-16.1622	0.000351748
-17.2321	0.00293	-21.7552	0.0043		1.99455	0.03018	1.89533	0.04215		-15.9485	-0.000857469	-16.1467	0.000339578
-17.0179	0.00251	-21.5387	0.00268		2.07061	0.02682	1.97246	0.04106		-15.735	-0.000857469	-16.1312	0.00032742
-16.8038	0.00107	-21.3223	0.00242		2.14666	0.02481	2.04959	0.04006		-15.5215	-0.000857469	-16.1157	0.000315275
-16.5898	-0.000479	-21.106	4.7e-05		2.22271	0.02361	2.12672	0.03912		-15.3082	-0.000857469	-16.1002	0.000303143
-16.3759	0.000289	-20.8899	-0.00257		2.29877	0.0229	2.20386	0.03826		-15.0949	-0.000857469	-16.0847	0.000291023
-16.1622	0.00614	-20.6739	0.00476		2.37482	0.02248	2.28099	0.03745		-14.8818	-0.000857469	-16.0692	0.000278916
-15.9485	-0.0007	-20.4579	0.00758		2.45087	0.02225	2.35812	0.0367		-14.6687	-0.000857469	-16.0537	0.000266822
-15.735	-0.000332	-20.2421	-0.00273		2.52693	0.02213	2.43525	0.03601		-14.4558	-0.000857469	-16.0382	0.00025474
-15.5215	-0.000974	-20.0264	-0.00591		2.60298	0.02207	2.51238	0.03536		-14.243	-0.000857469	-16.0227	0.000242672
-15.3082	-0.0054	-19.8108	0.00227		2.67903	0.02206	2.58951	0.03476		-14.0303	-0.000857469	-16.0072	0.000230615
-15.0949	-0.00413	-19.5953	0.00757		2.75508	0.02207	2.66664	0.03421		-13.8176	-0.000857469	-15.9917	0.000218572
-14.8818	0.00117	-19.3799	0.00303		2.83114	0.02209	2.74377	0.03369		-13.6051	-0.000857469	-15.9762	0.000206541
-14.6687	0.00357	-19.1647	-0.00535		2.90719	0.02212	2.8209	0.03321		-13.3927	-0.00085747	-15.9607	0.000194522
-14.4558	0.0091	-18.9495	-0.00661		2.98324	0.02216	2.89803	0.03277		-13.1804	-0.00085747	-15.9485	0.000185036
-14.243	0.00758	-18.7344	-0.00129		3.0593	0.0222	2.97517	0.03236		-12.9682	-0.00085747	-15.9452	0.000182516
-14.0303	0.00394	-18.5195	0.0036		3.13535	0.02224	3.0523	0.03198		-12.9008	-0.00085747	-15.9298	0.000170523
-13.8176	0.00297	-18.3047	0.00447		3.2114	0.02228	3.12943	0.03162		-12.8855	-0.00085747	-15.9142	0.000158542
-13.6051	-0.00436	-18.0899	-0.00204		3.28746	0.02233	3.20656	0.0313		-12.8702	-0.00085747	-15.8988	0.000146574
-13.3927	-0.00178	-17.8753	-0.0079		3.36351	0.02237	3.28369	0.03099		-12.8549	-0.00085747	-15.8833	0.000134619
-13.1804	0.00164	-17.6608	-0.00783		3.43956	0.02241	3.36082	0.03071		-12.8396	-0.00085747	-15.8678	0.000122676
-12.9682	0.000995	-17.4464	-0.000605		3.51562	0.02246	3.43795	0.03046		-12.8242	-0.00085747	-15.8523	0.000110745
-12.7561	-0.0025	-17.2321	0.00714		3.59167	0.0225	3.51508	0.03022		-12.8089	-0.00085747	-15.8368	9.88269e-05
-12.5441	-0.00712	-17.0179	0.00327		3.66772	0.02255	3.59221	0.02999		-12.7936	-0.00085747	-15.8213	8.69213e-05
-12.3322	-0.00842	-16.8038	0.00265		3.74378	0.02259	3.66934	0.02979		-12.7783	-0.00085747	-15.8058	7.50282e-05
-12.1204	-0.00468	-16.5898	-0.000974		3.81983	0.02263	3.74648	0.0296		-12.763	-0.00085747	-15.7903	6.31475e-05
-11.9087	0.000163	-16.3759	-0.00694		3.89588	0.02268	3.82361	0.02943		-12.7561	-0.00085747	-15.7748	5.12793e-05
-11.6971	0.000521	-16.1622	-0.00664		3.97194	0.02272	3.90074	0.02927		-12.7477	-0.00085747	-15.7593	3.94235e-05
-11.4855	-0.0026	-15.9485	0.000732		4.04799	0.02276	3.97787	0.02912		-12.7324	-0.00085747	-15.7438	2.75801e-05
-11.2741	-0.00564	-15.735	0.0025		4.12404	0.02281	4.055	0.02898		-12.7171	-0.00085747	-15.735	2.08685e-05
-11.0628	-0.0089	-15.5215	0.000816		4.20009	0.02285	4.13213	0.02886		-12.7018	-0.00085747	-15.7283	1.57492e-05
-10.8516	-0.00334	-15.3082	-0.00582		4.27615	0.02289	4.20926	0.02874		-12.6864	-0.00085747	-15.7128	3.93058e-06
-10.6405	0.00272	-15.0949	-0.00827		4.3522	0.02294	4.28639	0.02864		-12.6711	-0.00085747	-15.6973	-7.87562e-06
-10.4295	0.000374	-14.8818	-0.00394		4.42825	0.02298	4.36352	0.02854		-12.6558	-0.00085747	-15.6818	-1.96695e-05
-10.2186	-0.00352	-14.6687	-0.000953		4.50431	0.02302	4.44066	0.02845		-12.6405	-0.00085747	-15.6663	-3.14509e-05
-10.0078	-0.00265	-14.4558	-0.000168		4.58036	0.02306	4.51779	0.02837		-12.6252	-0.00085747	-15.6508	-4.32201e-05
-9.7971	-0.000263	-14.243	0.0021		4.65641	0.02311	4.59492	0.0283		-12.6099	-0.00085747	-15.6353	-5.49769e-05
-9.5865	0.00294	-14.0303	-0.00181		4.73247	0.02315	4.67205	0.02823		-12.5946	-0.00085747	-15.6198	-6.67214e-05
-9.376	0.00275	-13.8176	-0.000858		4.80852	0.02319	4.74918	0.02817		-12.5793	-0.00085747	-15.6043	-7.84536e-05
-9.1656	-0.00252	-13.6051	-0.00306		4.88457	0.02323	4.82631	0.02811		-12.564	-0.00085747	-15.5888	-9.01735e-05
-8.9553	-0.00574	-13.3927	-0.00431		4.96063	0.02327	4.90344	0.02806		-12.5486	-0.00085747	-15.5733	-0.000101881
-8.745	-0.0078	-13.1804	0.000742		5.03668	0.02332	4.98057	0.02802		-12.5441	-0.00085747	-15.5578	-0.000113576
-8.5349	-0.01362	-12.9682	0.00805		5.11273	0.02336	5.0577	0.02798		-12.5333	-0.00085747	-15.5423	-0.00012526
-8.3249	-0.0108	-12.7561	0.00654		5.18879	0.0234	5.13483	0.02794		-12.518	-0.00085747	-15.5268	-0.00013693
-8.115	-0.0108	-12.5441	-0.000342		5.26484	0.02344	5.21197	0.02791		-12.5027	-0.00085747	-15.5215	-0.000140946
-7.9051	-0.00772	-12.3322	-0.00303		5.34089	0.02348	5.2891	0.02788		-12.4874	-0.00085747	-15.5113	-0.000148589
-7.6954	-0.01105	-12.1204	0.00136		5.41695	0.02352	5.36623	0.02786		-12.4721	-0.00085747	-15.4958	-0.000160236
-7.4858	-0.016	-11.9087	0.00716		5.493	0.02357	5.44336	0.02783		-12.4568	-0.00085747	-15.4803	-0.00017187
-7.2762	-0.01695	-11.6971	0.01015		5.56905	0.02361	5.52049	0.02782		-12.4414	-0.00085747	-15.4649	-0.000183492
-7.0668	-0.01261	-11.4855	0.0076		5.6451	0.02365	5.59762	0.0278		-12.4261	-0.00085747	-15.4494	-0.000195102
-6.8574	-0.00892	-11.2741	-0.000463		5.72116	0.02369	5.67475	0.02779		-12.4108	-0.00085747	-15.4339	-0.000206699
-6.6481	-0.00798	-11.0628	-0.00715		5.79721	0.02373	5.75188	0.02777		-12.3955	-0.00085747	-15.4184	-0.000218285
-6.439	-0.01033	-10.8516	-0.00482		5.87326	0.02377	5.82901	0.02777		-12.3802	-0.00085747	-15.4029	-0.000229859
-6.2299	-0.01372	-10.6405	-0.00565		5.94932	0.02381	5.90614	0.02776		-12.3649	-0.00085747	-15.3874	-0.00024142
-6.0209	-0.01403	-10.4295	-0.00563		6.02537	0.02385	5.98328	0.02775		-12.3496	-0.00085747	-15.3719	-0.000252969
-5.8121	-0.00677	-10.2186	-0.00368		6.10142	0.02389	6.06041	0.02775		-12.3343	-0.00085747	-15.3564	-0.000264506
-5.6033	-0.00237	-10.0078	-0.0057		6.17748	0.02393	6.13754	0.02775		-12.3322	-0.00085747	-15.3409	-0.000276031
-5.3946	-0.00486	-9.7971	-0.0109		6.25353	0.02397	6.21467	0.02775		-12.319	-0.00085747	-15.3254	-0.000287544
-5.186	-0.00481	-9.5865	-0.0108		6.32958	0.02401	6.2918	0.02775		-12.3036	-0.00085747	-15.3099	-0.000299045
-4.9918	0.000421	-9.376	-0.01193		6.40564	0.02405	6.36893	0.02775		-12.2883	-0.00085747	-15.3082	-0.000300292
-4.9523	0.00847	-9.1656	-0.00808		6.48169	0.02409	6.44606	0.02776		-12.273	-0.00085747	-15.2944	-0.000310534
-4.9127	0.01104	-8.9553	-0.00297		6.55774	0.02413	6.52319	0.02776		-12.2577	-0.00085747	-15.2789	-0.000322011
-4.8732	0.00598	-8.745	-0.00416		6.6338	0.02417	6.60032	0.02777		-12.2424	-0.00085747	-15.2634	-0.000333476
-4.8337	-0.000258	-8.5349	NaN		6.70985	0.02421	6.67745	0.02778		-12.2271	-0.00085747	-15.2479	-0.000344928
-4.7943	-0.00126	-8.3249	-0.00233		6.7859	0.02425	6.75459	0.02778		-12.2118	-0.00085747	-15.2324	-0.000356369
-4.7548	-0.000363	-8.115	-0.00317		6.86195	0.02429	6.83172	0.02779		-12.1965	-0.00085747	-15.2169	-0.000367798
-4.7153	0.00158	-7.9051	-0.00489		6.93801	0.02433	6.90885	0.0278		-12.1812	-0.00085747	-15.2014	-0.000379215
-4.6758	-0.00161	-7.6954	-0.00261		7.01406	0.02437	6.98598	0.02781		-12.1658	-0.00085747	-15.1859	-0.00039062
-4.6363	-0.00163	-7.4858	0.000568		7.09011	0.02441	7.06311	0.02782		-12.1505	-0.00085747	-15.1704	-0.000402013
-4.5969	-0.00786	-7.2762	-0.0049		7.16617	0.02444	7.14024	0.02784		-12.1352	-0.00085747	-15.1549	-0.000413394
-4.5574	-0.00903	-7.0668	-0.00568		7.24222	0.02448	7.21737	0.02785		-12.1204	-0.00085747	-15.1394	-0.000424763
-4.5179	0.00366	-6.8574	-0.00284		7.31827	0.02452	7.2945	0.02786		-12.1199	-0.00085747	-15.1239	-0.00043612
-4.4785	0.00628	-6.6481	-0.00207		7.39433	0.02456	7.37163	0.02787		-12.1046	-0.00085747	-15.1084	-0.000447465
-4.439	0.00844	-6.439	-0.00783		7.47038	0.0246	7.44877	0.02789		-12.0893	-0.00085747	-15.0949	-0.000457357
-4.3996	0.00322	-6.2299	-0.01086		7.54643	0.02464	7.5259	0.0279		-12.074	-0.00085747	-15.0929	-0.000458798
-4.3601	-0.00476	-6.0209	-0.01358		7.62249	0.02467	7.60303	0.02792		-12.0587	-0.00085747	-15.0774	-0.00047012
-4.3207	-0.0101	-5.8121	-0.01197		7.69854	0.02471	7.68016	0.02793		-12.0434	-0.00085747	-15.0619	-0.00048143
-4.2813	-0.01095	-5.6033	-0.01132		7.77459	0.02475	7.75729	0.02795		-12.028	-0.00085747	-15.0464	-0.000492727
-4.2418	-0.00925	-5.3946	-0.00947		7.85065	0.02479	7.83442	0.02796		-12.0127	-0.00085747	-15.0309	-0.000504013
-4.2024	0.000453	-5.186	-0.00721		7.9267	0.02483	7.91155	0.02798		-11.9974	-0.00085747	-15.0154	-0.000515288
-4.163	0.0012	-5.0318	-0.00521		8.00275	0.02486	7.98868	0.028		-11.9821	-0.00085747	-15	-0.00052655
-4.1236	-0.00287	-4.9923	-0.00868		8.07881	0.0249	8.06581	0.02801		-11.9668	-0.00085747	-14.9845	-0.0005378
-4.0842	0.00145	-4.9527	-0.01356		8.15486	0.02494	8.14294	0.02803		-11.9515	-0.00085747	-14.9689	-0.000549039
-4.0447	0.01006	-4.9132	-0.00932		8.23091	0.02498	8.22008	0.02805		-11.9362	-0.00085747	-14.9535	-0.000560266
-4.0053	0.02211	-4.8737	0.00217		8.30696	0.02501	8.29721	0.02806		-11.9209	-0.00085747	-14.938	-0.000571481
-3.9659	0.01038	-4.8343	0.00132		8.38302	0.02505	8.37434	0.02808		-11.9087	-0.00085747	-14.9225	-0.000582685
-3.9265	-0.01293	-4.7948	-0.01157		8.45907	0.02509	8.45147	0.0281		-11.9055	-0.00085747	-14.907	-0.000593877
-3.8871	-0.0123	-4.7553	-0.01993		8.53512	0.02512	8.5286	0.02812		-11.8902	-0.00085747	-14.8915	-0.000605057
-3.8477	0.00422	-4.7158	-0.01802		8.61118	0.02516	8.60573	0.02813		-11.8749	-0.00085747	-14.8818	-0.000612028
-3.8083	0.01254	-4.6763	-0.01273		8.68723	0.0252	8.68286	0.02815		-11.8596	-0.00085747	-14.876	-0.000616225
-3.769	0.00137	-4.6369	-0.0075		8.76328	0.02524	8.75999	0.02817		-11.8443	-0.00085747	-14.8605	-0.000627382
-3.7296	-0.00301	-4.5974	-0.01038		8.83934	0.02527	8.83712	0.02819		-11.829	-0.00085747	-14.845	-0.000638527
-3.6902	0.000468	-4.5579	-0.00353		8.91539	0.02531	8.91425	0.02821		-11.8137	-0.00085747	-14.8295	-0.00064966
-3.6508	-0.00454	-4.5185	0.00904		8.99144	0.02534	8.99139	0.02822		-11.7984	-0.00085747	-14.814	-0.000660782
-3.6114	-0.00375	-4.479	0.00951		9.0675	0.02538	9.06852	0.02824		-11.783	-0.00085747	-14.7985	-0.000671891
-3.5721	0.00623	-4.4396	-0.00122		9.14355	0.02542	9.14565	0.02826		-11.7677	-0.00085747	-14.783	-0.00068299
-3.5327	0.000637	-4.4001	-0.00308		9.2196	0.02545	9.22278	0.02828		-11.7524	-0.00085747	-14.7675	-0.000694076
-3.4933	-0.00645	-4.3607	-0.00861		9.29566	0.02549	9.29991	0.0283		-11.7371	-0.00085747	-14.752	-0.000705152
-3.454	-0.0049	-4.3213	-0.01127		9.37171	0.02553	9.37704	0.02832		-11.7218	-0.00085747	-14.7365	-0.000716215
-3.4146	-0.01647	-4.2818	-0.00343		9.44776	0.02556	9.45417	0.02833		-11.7065	-0.00085747	-14.721	-0.000727267
-3.3753	-0.01737	-4.2424	-0.00621		9.52382	0.0256	9.5313	0.02835		-11.6971	-0.00085747	-14.7055	-0.000738307
-3.3359	-0.00462	-4.203	-0.00424		9.59987	0.02563	9.60843	0.02837		-11.6912	-0.00085747	-14.69	-0.000749336
-3.2966	0.00641	-4.1636	0.00324		9.67592	0.02567	9.68557	0.02839		-11.6759	-0.00085747	-14.6745	-0.000760353
-3.2572	0.0071	-4.1242	0.000374		9.75197	0.0257	9.7627	0.02841		-11.6606	-0.00085747	-14.6687	-0.000764486
-3.2179	0.00194	-4.0847	-0.00549		9.82803	0.02574	9.83983	0.02843		-11.6453	-0.00085747	-14.659	-0.000771359
-3.1785	-0.0027	-4.0453	-0.01153		9.90408	0.02577	9.91696	0.02845		-11.6299	-0.00085747	-14.6435	-0.000782353
-3.1392	-0.00591	-4.0059	-0.00471		9.98013	0.02581	9.99409	0.02847		-11.6146	-0.00085747	-14.628	-0.000793336
-3.0998	-0.00984	-3.9665	-0.00193		10.0562	0.02584	10.0712	0.02848		-11.5993	-0.00085747	-14.6125	-0.000804307
-3.0605	-0.00991	-3.9271	-0.00953		10.1322	0.02588	10.1484	0.0285		-11.584	-0.00085747	-14.597	-0.000815266
-3.0212	-0.00526	-3.8877	-0.00997		10.2083	0.02591	10.2255	0.02852		-11.5687	-0.00085747	-14.5815	-0.000826214
-2.9819	-0.01062	-3.8483	-0.01224		10.2843	0.02595	10.3026	0.02854		-11.5534	-0.00085747	-14.566	-0.000837151
-2.9425	-0.00227	-3.809	-0.01512		10.3604	0.02598	10.3797	0.02856		-11.5381	-0.00085747	-14.5505	-0.000848076
-2.9032	0.00996	-3.7696	-0.01223		10.4365	0.02602	10.4569	0.02858		-11.5228	-0.00085747	-14.5351	-0.00085899
-2.8639	0.01022	-3.7302	-0.00211		10.5125	0.02605	10.534	0.0286		-11.5074	-0.00085747	-14.5196	-0.000869892
-2.8246	0.00685	-3.6908	0.00487		10.5886	0.02609	10.6111	0.02862		-11.4921	-0.00085747	-14.504	-0.000880783
-2.7852	0.01491	-3.6514	0.0012		10.6646	0.02612	10.6883	0.02863		-11.4855	-0.00085747	-14.4886	-0.000891663
-2.7459	0.02356	-3.6121	0.01152		10.7407	0.02616	10.7654	0.02865		-11.4768	-0.00085747	-14.4731	-0.000902531
-2.7066	0.01804	-3.5727	0.0052		10.8167	0.02619	10.8425	0.02867		-11.4615	-0.00085747	-14.4576	-0.000913388
-2.6673	-0.0009	-3.5333	-0.01046		10.8928	0.02622	10.9197	0.02869		-11.4462	-0.00085747	-14.4558	-0.000914622
-2.628	-0.00679	-3.494	-0.01734		10.9688	0.02626	10.9968	0.02871		-11.4309	-0.00085747	-14.4421	-0.000924233
-2.5887	0.00251	-3.4546	-0.01866		11.0449	0.02629	11.0739	0.02873		-11.4156	-0.00085747	-14.4266	-0.000935067
-2.5494	-0.00796	-3.4153	-0.00874		11.1209	0.02632	11.151	0.02875		-11.4003	-0.00085747	-14.4111	-0.00094589
-2.5101	-0.01295	-3.3759	-0.00494		11.197	0.02636	11.2282	0.02877		-11.3849	-0.00085747	-14.3956	-0.000956701
-2.5081	-0.00479	-3.3366	-0.00485		11.273	0.02639	11.3053	0.02878		-11.3696	-0.00085747	-14.3801	-0.000967501
-2.4889	0.0068	-3.2972	-0.01632		11.3491	0.02643	11.3825	0.0288		-11.3543	-0.00085747	-14.3646	-0.00097829
-2.4697	0.01193	-3.2579	-0.02289		11.4251	0.02646	11.4596	0.02882		-11.339	-0.00085747	-14.3491	-0.000989067
-2.4505	0.00511	-3.2185	-0.02009		11.5012	0.02649	11.5367	0.02884		-11.3237	-0.00085747	-14.3336	-0.000999833
-2.4313	0.00778	-3.1792	-0.01105		11.5772	0.02653	11.6138	0.02886		-11.3084	-0.00085747	-14.3181	-0.00101
-2.4121	0.00685	-3.1398	-0.00906		11.6533	0.02656	11.691	0.02888		-11.2931	-0.00085747	-14.3026	-0.00102
-2.3929	-0.00376	-3.1005	-0.01091		11.7294	0.02659	11.7681	0.0289		-11.2778	-0.00085747	-14.2871	-0.00103
-2.3737	-0.01338	-3.0612	-0.01666		11.8054	0.02662	11.8452	0.02891		-11.2741	-0.00085747	-14.2716	-0.00104
-2.3546	-0.00395	-3.0219	-0.00975		11.8815	0.02666	11.9224	0.02893		-11.2624	-0.00085747	-14.2561	-0.00105
-2.3354	-0.00158	-2.9825	0.00245		11.9575	0.02669	11.9995	0.02895		-11.2471	-0.00085747	-14.243	-0.00106
-2.3162	-0.0061	-2.9432	0.00367		12.0336	0.02672	12.0766	0.02897		-11.2318	-0.00085747	-14.2406	-0.00106
-2.2971	-0.00311	-2.9039	0.000489		12.1096	0.02676	12.1538	0.02899		-11.2165	-0.00085747	-14.2251	-0.00107
-2.2779	0.00938	-2.8646	0.000311		12.1857	0.02679	12.2309	0.02901		-11.2012	-0.00085747	-14.2096	-0.00109
-2.2587	0.01811	-2.8252	-0.00718		12.2617	0.02682	12.308	0.02903		-11.1859	-0.00085747	-14.1941	-0.0011
-2.2396	0.01942	-2.7859	-0.00879		12.3378	0.02685	12.3851	0.02904		-11.1706	-0.000857471	-14.1786	-0.00111
-2.2204	0.01682	-2.7466	-0.00396		12.4138	0.02688	12.4623	0.02906		-11.1553	-0.000857471	-14.1631	-0.00112
-2.2013	0.01077	-2.7073	-0.00483		12.4899	0.02692	12.5394	0.02908		-11.14	-0.000857471	-14.1476	-0.00113
-2.1821	-0.00296	-2.668	-0.00714		12.5659	0.02695	12.6165	0.0291		-11.1247	-0.000857471	-14.1321	-0.00114
-2.163	0.00195	-2.6287	-0.00656		12.642	0.02698	12.6937	0.02912		-11.1093	-0.000857471	-14.1166	-0.00115
-2.1438	-0.00392	-2.5894	0.00105		12.718	0.02701	12.7708	0.02913		-11.094	-0.000857471	-14.1011	-0.00116
-2.1247	-0.01228	-2.5501	0.00657		12.7941	0.02704	12.8479	0.02915		-11.0787	-0.000857471	-14.0856	-0.00117
-2.1056	-0.00385	-2.5108	-0.0026		12.8702	0.02708	12.9251	0.02917		-11.0634	-0.000857471	-14.0701	-0.00118
-2.0864	-0.000984	-2.4715	-0.00675		12.9462	0.02711	13.0022	0.02919		-11.0628	-0.000857471	-14.0547	-0.00119
-2.0673	-0.00366	-2.4322	-0.01317		13.0223	0.02714	13.0793	0.02921		-11.0481	-0.000857471	-14.0391	-0.0012
-2.0482	-0.01204	-2.3929	-0.01248		13.0983	0.02717	13.1565	0.02923		-11.0328	-0.000857471	-14.0303	-0.00121
-2.029	-0.02449	-2.3536	-0.01372		13.1744	0.0272	13.2336	0.02924		-11.0175	-0.000857471	-14.0237	-0.00121
-2.0099	-0.01883	-2.3143	-0.01314		13.2504	0.02723	13.3107	0.02926		-11.0022	-0.000857471	-14.0082	-0.00122
-1.9908	-0.00161	-2.275	-0.01434		13.3265	0.02726	13.3879	0.02928		-10.9868	-0.000857471	-13.9927	-0.00123
-1.9717	-0.00191	-2.2357	-0.01581		13.4025	0.0273	13.465	0.0293		-10.9715	-0.000857471	-13.9772	-0.00124
-1.9526	-0.01528	-2.2013	-0.00123		13.4786	0.02733	13.5421	0.02932		-10.9562	-0.000857471	-13.9617	-0.00125
-1.9334	-0.01813	-2.1821	0.00414		13.5546	0.02736	13.6192	0.02933		-10.9409	-0.000857471	-13.9462	-0.00127
-1.9143	-0.02836	-2.163	-0.00483		13.6307	0.02739	13.6964	0.02935		-10.9256	-0.000857471	-13.9307	-0.00128
-1.8952	-0.0282	-2.1438	-0.01402		13.7067	0.02742	13.7735	0.02937		-10.9103	-0.000857471	-13.9152	-0.00129
-1.8761	-0.0159	-2.1247	-0.01115		13.7828	0.02745	13.8506	0.02939		-10.895	-0.000857471	-13.8997	-0.0013
-1.857	-0.00386	-2.1056	-0.0062		13.8589	0.02748	13.9278	0.0294		-10.8797	-0.000857471	-13.8842	-0.00131
-1.8379	0.0048	-2.0864	-0.0008		13.9349	0.02751	14.0049	0.02942		-10.8643	-0.000857471	-13.8687	-0.00132
-1.8188	-0.00633	-2.0673	0.00117		14.0109	0.02754	14.082	0.02944		-10.8516	-0.000857471	-13.8532	-0.00133
-1.7997	-0.01095	-2.0482	-0.01058		14.087	0.02757	14.1592	0.02946		-10.849	-0.000857471	-13.8377	-0.00134
-1.7806	-0.01855	-2.029	0.00152		14.1631	0.0276	14.2363	0.02948		-10.8337	-0.000857471	-13.8222	-0.00135
-1.7615	-0.02102	-2.0099	0.01563		14.2391	0.02763	14.3134	0.02949		-10.8184	-0.000857471	-13.8176	-0.00135
-1.7424	-0.01922	-1.9908	0.01135		14.3152	0.02766	14.3906	0.02951		-10.8031	-0.000857471	-13.8067	-0.00136
-1.7233	-0.00873	-1.9717	0.0139		14.3912	0.02769	14.4677	0.02953		-10.7878	-0.000857471	-13.7912	-0.00137
-1.7042	-0.00271	-1.9526	0.00678		14.4673	0.02772	14.5448	0.02955		-10.7725	-0.000857472	-13.7757	-0.00138
-1.6851	-0.00295	-1.9334	0.00435		14.5433	0.02775	14.622	0.02956		-10.7572	-0.000857472	-13.7602	-0.00139
-1.666	0.00547	-1.9143	0.00208		14.6194	0.02778	14.6991	0.02958		-10.7418	-0.000857472	-13.7447	-0.0014
-1.6469	0.01351	-1.8952	0.00104		14.6954	0.02781	14.7762	0.0296		-10.7265	-0.000857472	-13.7292	-0.00141
-1.6278	-0.00116	-1.8761	1.1e-05		14.7715	0.02784	14.8533	0.02962		-10.7112	-0.000857472	-13.7137	-0.00142
-1.6087	-0.01034	-1.857	0.00129		14.8475	0.02787	14.9305	0.02963		-10.6959	-0.000857472	-13.6982	-0.00143
-1.5896	-0.00427	-1.8379	-0.000768		14.9236	0.0279	15.0076	0.02965		-10.6806	-0.000857472	-13.6827	-0.00144
-1.5705	-0.01593	-1.8188	-0.000784		14.9996	0.02793	15.0847	0.02967		-10.6653	-0.000857472	-13.6672	-0.00145
-1.5515	-0.02661	-1.7997	-0.00986		15.0757	0.02796	15.1619	0.02968		-10.65	-0.000857472	-13.6517	-0.00146
-1.5324	-0.01926	-1.7806	-0.0099		15.1517	0.02799	15.239	0.0297		-10.6405	-0.000857472	-13.6362	-0.00147
-1.5133	-0.01335	-1.7615	-0.00839		15.2278	0.02802	15.3161	0.02972		-10.6347	-0.000857472	-13.6207	-0.00148
-1.4942	-0.0064	-1.7424	-0.0177		15.3039	0.02805	15.3933	0.02974		-10.6194	-0.000857472	-13.6052	-0.00149
-1.4751	-0.0037	-1.7233	-0.0243		15.3799	0.02808	15.4704	0.02975		-10.6041	-0.000857472	-13.6051	-0.00149
-1.456	-0.01655	-1.7042	-0.0053		15.456	0.02811	15.5475	0.02977		-10.5887	-0.000857472	-13.5898	-0.0015
-1.4369	-0.01868	-1.6851	0.00618		15.532	0.02813	15.6247	0.02979		-10.5734	-0.000857472	-13.5742	-0.00151
-1.4179	-0.01155	-1.666	0.00241		15.6081	0.02816	15.7018	0.02981		-10.5581	-0.000857472	-13.5587	-0.00152
-1.3988	-0.01662	-1.6469	-0.01182		15.6841	0.02819	15.7789	0.02982		-10.5428	-0.000857472	-13.5433	-0.00153
-1.3797	-0.03442	-1.6278	-0.01736		15.7602	0.02822	15.856	0.02984		-10.5275	-0.000857473	-13.5278	-0.00154
-1.3606	-0.03958	-1.6087	-0.02346		15.8362	0.02825	15.9332	0.02986		-10.5122	-0.000857473	-13.5123	-0.00155
-1.3415	-0.03952	-1.5896	-0.01981		15.9123	0.02828	16.0103	0.02987		-10.4969	-0.000857473	-13.4968	-0.00156
-1.3225	-0.03153	-1.5705	-0.02674		15.9883	0.02831	16.0874	0.02989		-10.4816	-0.000857473	-13.4813	-0.00157
-1.3034	-0.02373	-1.5515	-0.03512		16.0644	0.02833	16.1646	0.02991		-10.4662	-0.000857473	-13.4658	-0.00159
-1.2843	-0.01897	-1.5324	-0.02037		16.1404	0.02836	16.2417	0.02992		-10.4509	-0.000857473	-13.4503	-0.0016
-1.2652	-0.02529	-1.5133	-0.01311		16.2165	0.02839	16.3188	0.02994		-10.4356	-0.000857473	-13.4348	-0.00161
-1.2462	-0.03163	-1.4942	-0.01769		16.2925	0.02842	16.396	0.02996		-10.4295	-0.000857473	-13.4193	-0.00162
-1.2271	-0.02246	-1.4751	-0.01003		16.3686	0.02845	16.4731	0.02997		-10.4203	-0.000857473	-13.4038	-0.00163
-1.208	-0.0171	-1.456	-0.00227		16.4446	0.02847	16.5502	0.02999		-10.405	-0.000857473	-13.3927	-0.00163
-1.1889	-0.0277	-1.4369	-0.00724		16.5207	0.0285	16.6274	0.03001		-10.3897	-0.000857473	-13.3883	-0.00164
-1.1698	-0.0412	-1.4179	-0.02066		16.5968	0.02853	16.7045	0.03002		-10.3744	-0.000857473	-13.3728	-0.00165
-1.1508	-0.05133	-1.3988	-0.02942		16.6728	0.02856	16.7816	0.03004		-10.3591	-0.000857474	-13.3573	-0.00166
-1.1317	-0.05152	-1.3797	-0.02714		16.7489	0.02859	16.8588	0.03006		-10.3438	-0.000857474	-13.3418	-0.00167
-1.1126	-0.04004	-1.3606	-0.0164		16.8249	0.02861	16.9359	0.03007		-10.3284	-0.000857474	-13.3263	-0.00168
-1.0935	-0.0279	-1.3415	-0.0177		16.901	0.02864	17.013	0.03009		-10.3131	-0.000857474	-13.3108	-0.00169
-1.0745	-0.02033	-1.3225	-0.02411		16.977	0.02867	17.0901	0.03011		-10.2978	-0.000857474	-13.2953	-0.0017
-1.0613	-0.03978	-1.3034	-0.00957		17.0531	0.0287	17.1673	0.03012		-10.2825	-0.000857474	-13.2798	-0.00171
-1.0515	-0.04317	-1.2843	0.00157		17.1291	0.02872	17.2444	0.03014		-10.2672	-0.000857474	-13.2643	-0.00172
-1.0417	-0.05569	-1.2652	-1.6e-05		17.2052	0.02875	17.3215	0.03016		-10.2519	-0.000857474	-13.2488	-0.00173
-1.0319	-0.0559	-1.2462	-0.01313		17.2812	0.02878	17.3987	0.03017		-10.2366	-0.000857475	-13.2333	-0.00174
-1.0221	-0.04315	-1.2271	-0.02413		17.3573	0.0288	17.4758	0.03019		-10.2213	-0.000857475	-13.2178	-0.00175
-1.0123	-0.03733	-1.208	-0.02472		17.4333	0.02883	17.5529	0.03021		-10.2186	-0.000857475	-13.2023	-0.00176
-1.0025	-0.02433	-1.1889	-0.03285		17.5094	0.02886	17.6301	0.03022		-10.2059	-0.000857475	-13.1868	-0.00177
-0.9927	-0.02237	-1.1793	-0.01225		17.5855	0.02888	17.7072	0.03024		-10.1906	-0.000857475	-13.1804	-0.00177
-0.9829	-0.03437	-1.1695	0.000926		17.6615	0.02891	17.7843	0.03026		-10.1753	-0.000857475	-13.1713	-0.00178
-0.9731	-0.03034	-1.1596	0.000111		17.7376	0.02894	17.8615	0.03027		-10.16	-0.000857475	-13.1558	-0.00179
-0.9634	-0.02415	-1.1498	-0.00847		17.8136	0.02896	17.9386	0.03029		-10.1447	-0.000857475	-13.1403	-0.0018
-0.9536	-0.02478	-1.1399	-0.02476		17.8897	0.02899	18.0157	0.03031		-10.1294	-0.000857476	-13.1249	-0.00181
-0.9438	-0.04015	-1.1301	-0.03074		17.9657	0.02902	18.0928	0.03032		-10.1141	-0.000857476	-13.1093	-0.00182
-0.934	-0.04286	-1.1202	-0.01862		18.0418	0.02904	18.17	0.03034		-10.0988	-0.000857476	-13.0938	-0.00183
-0.9243	-0.03807	-1.1104	-0.01278		18.1178	0.02907	18.2471	0.03035		-10.0834	-0.000857476	-13.0784	-0.00184
-0.9145	-0.04623	-1.1006	-0.02339		18.1939	0.0291	18.3242	0.03037		-10.0681	-0.000857476	-13.0629	-0.00185
-0.9048	-0.03907	-1.0908	-0.01479		18.2699	0.02912	18.4014	0.03039		-10.0528	-0.000857476	-13.0474	-0.00186
-0.895	-0.02816	-1.0809	-0.000121		18.346	0.02915	18.4785	0.0304		-10.0375	-0.000857477	-13.0319	-0.00187
-0.8853	-0.03805	-1.0711	0.01783		18.422	0.02918	18.5556	0.03042		-10.0222	-0.000857477	-13.0164	-0.00187
-0.8755	-0.03297	-1.0613	0.01942		18.4981	0.0292	18.6328	0.03043		-10.0078	-0.000857477	-13.0009	-0.00188
-0.8658	-0.02391	-1.0515	0.01797		18.5741	0.02923	18.7099	0.03045		-10.0069	-0.000857477	-12.9854	-0.00189
-0.856	-0.03692	-1.0417	0.01821		18.6502	0.02925	18.787	0.03047		-9.99158	-0.000857477	-12.9699	-0.0019
-0.8463	-0.03993	-1.0319	0.0022		18.7263	0.02928	18.8642	0.03048		-9.97627	-0.000857477	-12.9682	-0.00191
-0.8365	-0.04646	-1.0221	-0.01928		18.8023	0.0293	18.9413	0.0305		-9.96096	-0.000857478	-12.9544	-0.00191
-0.8268	-0.05844	-1.0123	-0.03505		18.8784	0.02933	19.0184	0.03051		-9.94565	-0.000857478	-12.9389	-0.00192
-0.8171	-0.05201	-1.0025	-0.02816		18.9544	0.02936	19.0955	0.03053		-9.93033	-0.000857478	-12.9234	-0.00193
-0.8073	-0.05321	-0.9927	-0.0253		19.0305	0.02938	19.1727	0.03055		-9.91502	-0.000857478	-12.9079	-0.00194
-0.7976	-0.05835	-0.9829	-0.03152		19.1065	0.02941	19.2498	0.03056		-9.89971	-0.000857478	-12.8924	-0.00195
-0.7879	-0.05304	-0.9731	-0.02167		19.1826	0.02943	19.3269	0.03058		-9.8844	-0.000857479	-12.8769	-0.00196
-0.7781	-0.04698	-0.9634	-0.01809		19.2586	0.02946	19.4041	0.03059		-9.86909	-0.000857479	-12.8614	-0.00197
-0.7684	-0.03147	-0.9536	-0.02534		19.3347	0.02948	19.4812	0.03061		-9.85377	-0.000857479	-12.8459	-0.00198
-0.7587	-0.03012	-0.9438	-0.02121		19.4107	0.02951	19.5583	0.03062		-9.83846	-0.000857479	-12.8304	-0.00199
-0.749	-0.05371	-0.934	-0.02018		19.4868	0.02953	19.6355	0.03064		-9.82315	-0.00085748	-12.8149	-0.002
-0.7393	-0.06659	-0.9243	-0.0156		19.5628	0.02956	19.7126	0.03066		-9.80784	-0.00085748	-12.7994	-0.00201
-0.7296	-0.06227	-0.9145	-0.02823		19.6389	0.02958	19.7897	0.03067		-9.7971	-0.00085748	-12.7839	-0.00202
-0.7198	-0.04898	-0.9048	-0.02604		19.7149	0.02961	19.8669	0.03069		-9.79253	-0.00085748	-12.7684	-0.00203
-0.7101	-0.04508	-0.895	-0.02788		19.791	0.02963	19.944	0.0307		-9.77722	-0.000857481	-12.7561	-0.00204
-0.7004	-0.06753	-0.8853	-0.01264		19.867	0.02966	20.0211	0.03072		-9.7619	-0.000857481	-12.7529	-0.00204
-0.6907	-0.07069	-0.8755	0.000505		19.9431	0.02968	20.0983	0.03073		-9.74659	-0.000857481	-12.7374	-0.00205
-0.681	-0.06674	-0.8658	-0.00394		20.0191	0.02971	20.1754	0.03075		-9.73128	-0.000857481	-12.7219	-0.00206
-0.6713	-0.0756	-0.856	-0.01373		20.0952	0.02973	20.2525	0.03076		-9.71597	-0.000857482	-12.7064	-0.00207
-0.6616	-0.0672	-0.8463	-0.02553		20.1713	0.02976	20.3297	0.03078		-9.70066	-0.000857482	-12.6909	-0.00208
-0.6519	-0.07074	-0.8365	-0.04137		20.2473	0.02978	20.4068	0.0308		-9.68535	-0.000857482	-12.6754	-0.00209
-0.6422	-0.06719	-0.8268	-0.03995		20.3234	0.0298	20.4839	0.03081		-9.67003	-0.000857483	-12.66	-0.0021
-0.6325	-0.07404	-0.8171	-0.04021		20.3994	0.02983	20.561	0.03083		-9.65472	-0.000857483	-12.6445	-0.00211
-0.6229	-0.06787	-0.8073	-0.03017		20.4755	0.02985	20.6382	0.03084		-9.63941	-0.000857484	-12.6289	-0.00212
-0.6132	-0.05938	-0.7976	-0.02214		20.5515	0.02988	20.7153	0.03086		-9.6241	-0.000857484	-12.6135	-0.00213
-0.6035	-0.0585	-0.7879	-0.02548		20.6276	0.0299	20.7924	0.03087		-9.60879	-0.000857484	-12.598	-0.00214
-0.5938	-0.06541	-0.7781	-0.04755		20.7036	0.02992	20.8696	0.03089		-9.59348	-0.000857485	-12.5825	-0.00215
-0.5841	-0.07475	-0.7684	-0.05733		20.7797	0.02995	20.9467	0.0309		-9.5865	-0.000857485	-12.567	-0.00216
-0.5744	-0.07023	-0.7587	-0.04926		20.8557	0.02997	21.0238	0.03092		-9.57816	-0.000857485	-12.5515	-0.00217
-0.5647	-0.04521	-0.749	-0.05027		20.9318	0.03	21.101	0.03093		-9.56285	-0.000857485	-12.5441	-0.00217
-0.5551	-0.03592	-0.7393	-0.04311		21.0078	0.03002	21.1781	0.03095		-9.54754	-0.000857486	-12.536	-0.00218
-0.5454	-0.04638	-0.7296	-0.02838		21.0839	0.03004	21.2552	0.03096		-9.53223	-0.000857486	-12.5205	-0.00218
-0.5357	-0.06656	-0.7198	-0.02594		21.1599	0.03007	21.3324	0.03098		-9.51692	-0.000857487	-12.505	-0.00219
-0.526	-0.06633	-0.7101	-0.03193		21.236	0.03009	21.4095	0.03099		-9.50161	-0.000857487	-12.4895	-0.0022
-0.5164	-0.06533	-0.7004	-0.0228		21.312	0.03011	21.4866	0.03101		-9.48629	-0.000857488	-12.474	-0.00221
-0.5067	-0.06682	-0.6907	-0.02227		21.3881	0.03014	21.5637	0.03102		-9.47098	-0.000857488	-12.4585	-0.00222
-0.497	-0.06278	-0.681	-0.03281		21.4642	0.03016	21.6409	0.03104		-9.45567	-0.000857489	-12.443	-0.00223
-0.4873	-0.05114	-0.6713	-0.04035		21.5402	0.03018	21.718	0.03105		-9.44036	-0.000857489	-12.4275	-0.00224
-0.4777	-0.0612	-0.6616	-0.03669		21.6163	0.03021	21.7951	0.03107		-9.42505	-0.00085749	-12.412	-0.00225
-0.468	-0.09722	-0.6519	-0.04151		21.6923	0.03023	21.8723	0.03108		-9.40974	-0.00085749	-12.3965	-0.00226
-0.4583	-0.1178	-0.6422	-0.0452		21.7684	0.03025	21.9494	0.0311		-9.39442	-0.000857491	-12.381	-0.00227
-0.4487	-0.11043	-0.6325	-0.04322		21.8444	0.03028	22.0265	0.03111		-9.37911	-0.000857491	-12.3655	-0.00228
-0.439	-0.10223	-0.6229	-0.02862		21.9205	0.0303	22.1037	0.03113		-9.376	-0.000857491	-12.35	-0.00229
-0.4293	-0.0995	-0.6132	-0.02995		21.9965	0.03032	22.1808	0.03114		-9.3638	-0.000857492	-12.3345	-0.0023
-0.4197	-0.11419	-0.6035	-0.03967		22.0726	0.03035	22.2579	0.03116		-9.34849	-0.000857493	-12.3322	-0.0023
-0.41	-0.12064	-0.5938	-0.04817		22.1486	0.03037	22.335	0.03117		-9.33318	-0.000857493	-12.319	-0.00231
-0.4004	-0.12126	-0.5841	-0.05326		22.2247	0.03039	22.4122	0.03119		-9.31786	-0.000857494	-12.3035	-0.00232
-0.3907	-0.11765	-0.5744	-0.06425		22.3008	0.03041	22.4893	0.0312		-9.30255	-0.000857494	-12.288	-0.00233
-0.381	-0.11074	-0.5647	-0.08578		22.3768	0.03044	22.5664	0.03122		-9.28724	-0.000857495	-12.2725	-0.00234
-0.3714	-0.11927	-0.5551	-0.08267		22.4529	0.03046	22.6436	0.03123		-9.27193	-0.000857496	-12.257	-0.00235
-0.3617	-0.1235	-0.5454	-0.06551		22.5289	0.03048	22.7207	0.03125		-9.25662	-0.000857496	-12.2415	-0.00235
-0.3521	-0.12877	-0.5357	-0.06327		22.605	0.0305	22.7978	0.03126		-9.24131	-0.000857497	-12.226	-0.00236
-0.3424	-0.14091	-0.526	-0.07694		22.681	0.03053	22.875	0.03128		-9.22599	-0.000857498	-12.2105	-0.00237
-0.3328	-0.14566	-0.5164	-0.07294		22.7571	0.03055	22.9521	0.03129		-9.21068	-0.000857499	-12.1951	-0.00238
-0.3231	-0.14116	-0.5067	-0.06313		22.8331	0.03057	23.0292	0.0313		-9.19537	-0.000857499	-12.1796	-0.00239
-0.3135	-0.14532	-0.497	-0.0663		22.9092	0.03059	23.1064	0.03132		-9.18006	-0.0008575	-12.164	-0.0024
-0.3038	-0.14487	-0.4873	-0.0658		22.9852	0.03062	23.1835	0.03133		-9.1656	-0.000857501	-12.1486	-0.00241
-0.2941	-0.15707	-0.4777	-0.05581		23.0613	0.03064	23.2606	0.03135		-9.16475	-0.000857501	-12.1331	-0.00242
-0.2845	-0.16049	-0.468	-0.07049		23.1373	0.03066	23.3378	0.03136		-9.14944	-0.000857502	-12.1204	-0.00243
-0.2748	-0.15993	-0.4583	-0.08698		23.2134	0.03068	23.4149	0.03138		-9.13412	-0.000857503	-12.1176	-0.00243
-0.2652	-0.16304	-0.4487	-0.0932		23.2894	0.0307	23.492	0.03139		-9.11881	-0.000857504	-12.1021	-0.00244
-0.2555	-0.17117	-0.439	-0.0941		23.3655	0.03073	23.5692	0.03141		-9.1035	-0.000857504	-12.0866	-0.00245
-0.2459	-0.17908	-0.4293	-0.10794		23.4415	0.03075	23.6463	0.03142		-9.08819	-0.000857505	-12.0711	-0.00246
-0.2362	-0.19257	-0.4197	-0.12592		23.5176	0.03077	23.7234	0.03143		-9.07288	-0.000857506	-12.0556	-0.00247
-0.2266	-0.20519	-0.41	-0.11786		23.5937	0.03079	23.8005	0.03145		-9.05757	-0.000857507	-12.0401	-0.00248
-0.2169	-0.21432	-0.4004	-0.10526		23.6697	0.03081	23.8777	0.03146		-9.04225	-0.000857508	-12.0246	-0.00248
-0.2073	-0.22037	-0.3907	-0.10276		23.7458	0.03083	23.9548	0.03148		-9.02694	-0.000857509	-12.0091	-0.00249
-0.1976	-0.22844	-0.381	-0.12231		23.8218	0.03086	24.0319	0.03149		-9.01163	-0.00085751	-11.9936	-0.0025
-0.188	-0.25175	-0.3714	-0.14331		23.8979	0.03088	24.1091	0.03151		-8.99632	-0.000857511	-11.9781	-0.00251
-0.1783	-0.27858	-0.3617	-0.15206		23.9739	0.0309	24.1862	0.03152		-8.98101	-0.000857513	-11.9626	-0.00252
-0.1687	-0.28438	-0.3521	-0.1546		24.05	0.03092	24.2633	0.03153		-8.9657	-0.000857514	-11.9471	-0.00253
-0.159	-0.29912	-0.3424	-0.15396		24.126	0.03094	24.3405	0.03155		-8.9553	-0.000857515	-11.9316	-0.00254
-0.1494	-0.31	-0.3328	-0.14817		24.2021	0.03096	24.4176	0.03156		-8.95038	-0.000857515	-11.9161	-0.00255
-0.1398	-0.32092	-0.3231	-0.15737		24.2781	0.03098	24.4947	0.03158		-8.93507	-0.000857516	-11.9087	-0.00255
-0.1301	-0.35578	-0.3135	-0.16998		24.3542	0.031	24.5719	0.03159		-8.91976	-0.000857517	-11.9006	-0.00256
-0.1205	-0.39373	-0.3038	-0.18442		24.4302	0.03103	24.649	0.0316		-8.90445	-0.000857519	-11.8851	-0.00257
-0.1108	-0.42966	-0.2941	-0.19647		24.5063	0.03105	24.7261	0.03162		-8.88914	-0.00085752	-11.8696	-0.00258
-0.1012	-0.48881	-0.2845	-0.18458		24.5823	0.03107	24.8032	0.03163		-8.87383	-0.000857521	-11.8541	-0.00258
-0.0915	-0.60999	-0.2748	-0.1754		24.6584	0.03109	24.8804	0.03165		-8.85851	-0.000857523	-11.8386	-0.00259
-0.0819	-0.78477	-0.2652	-0.18598		24.7344	0.03111	24.9575	0.03166		-8.8432	-0.000857524	-11.8231	-0.0026
-0.0722	-0.93893	-0.2555	-0.18853		24.8105	0.03113	25.0346	0.03167		-8.82789	-0.000857525	-11.8076	-0.00261
-0.0626	-1.04109	-0.2459	-0.19185		24.8865	0.03115	25.1118	0.03169		-8.81258	-0.000857527	-11.7921	-0.00262
-0.0529	-1.11882	-0.2362	-0.20683		24.9626	0.03117	25.1889	0.0317		-8.79727	-0.000857528	-11.7766	-0.00263
-0.0433	-1.1708	-0.2266	-0.22647		25.0387	0.03119	25.266	0.03172		-8.78195	-0.00085753	-11.7611	-0.00264
-0.0336	-1.20842	-0.2169	-0.23584		25.1147	0.03121	25.3432	0.03173		-8.76664	-0.000857532	-11.7456	-0.00265
-0.024	-1.23315	-0.2073	-0.24576		25.1908	0.03123	25.4203	0.03174		-8.75133	-0.000857533	-11.7301	-0.00266
-0.0143	-1.24267	-0.1976	-0.24731		25.2668	0.03125	25.4974	0.03176		-8.745	-0.000857534	-11.7147	-0.00267
-0.0047	-1.25298	-0.188	-0.26741		25.3429	0.03127	25.5746	0.03177		-8.73602	-0.000857535	-11.6991	-0.00268
0.005	-1.25953	-0.1783	-0.28558		25.4189	0.03129	25.6517	0.03179		-8.72071	-0.000857537	-11.6971	-0.00268
0.0146	-1.25462	-0.1687	-0.30319		25.495	0.03131	25.7288	0.0318		-8.7054	-0.000857538	-11.6837	-0.00268
0.0243	-1.23824	-0.159	-0.32971		25.571	0.03134	25.8059	0.03181		-8.69008	-0.00085754	-11.6682	-0.00269
0.0339	-1.22128	-0.1494	-0.3567		25.6471	0.03136	25.8831	0.03183		-8.67477	-0.000857542	-11.6527	-0.0027
0.0436	-1.19978	-0.1398	-0.37649		25.7231	0.03138	25.9602	0.03184		-8.65946	-0.000857544	-11.6372	-0.00271
0.0533	-1.15872	-0.1301	-0.38894		25.7992	0.0314	26.0373	0.03185		-8.64415	-0.000857546	-11.6217	-0.00272
0.0629	-1.08731	-0.1205	-0.42168		25.8752	0.03142	26.1145	0.03187		-8.62884	-0.000857548	-11.6062	-0.00273
0.0726	-0.98166	-0.1108	-0.46148		25.9513	0.03144	26.1916	0.03188		-8.61353	-0.00085755	-11.5907	-0.00274
0.0822	-0.81775	-0.1012	-0.52005		26.0273	0.03146	26.2687	0.03189		-8.59821	-0.000857552	-11.5752	-0.00275
0.0919	-0.64973	-0.0915	-0.62982		26.1034	0.03148	26.3459	0.03191		-8.5829	-0.000857554	-11.5597	-0.00276
0.1015	-0.51736	-0.0819	-0.79259		26.1795	0.03149	26.423	0.03192		-8.56759	-0.000857557	-11.5442	-0.00276
0.1112	-0.44205	-0.0722	-0.95076		26.2555	0.03151	26.5001	0.03193		-8.55228	-0.000857559	-11.5287	-0.00277
0.1209	-0.40388	-0.0626	-1.08008		26.3316	0.03153	26.5773	0.03195		-8.53697	-0.000857561	-11.5132	-0.00278
0.1305	-0.37216	-0.0529	-1.16365		26.4076	0.03155	26.6544	0.03196		-8.5349	-0.000857562	-11.4977	-0.00279
0.1402	-0.34023	-0.0433	-1.22718		26.4837	0.03157	26.7315	0.03197		-8.52166	-0.000857564	-11.4855	-0.0028
0.1498	-0.31031	-0.0336	-1.26848		26.5597	0.03159	26.8087	0.03199		-8.50634	-0.000857566	-11.4822	-0.0028
0.1595	-0.28964	-0.024	-1.29175		26.6358	0.03161	26.8858	0.032		-8.49103	-0.000857569	-11.4667	-0.00281
0.1692	-0.2869	-0.0143	-1.30329		26.7118	0.03163	26.9629	0.03202		-8.47572	-0.000857571	-11.4512	-0.00282
0.1788	-0.27073	-0.0047	-1.31586		26.7879	0.03165	27.0401	0.03203		-8.46041	-0.000857574	-11.4357	-0.00283
0.1885	-0.2326	0.005	-1.3122		26.8639	0.03167	27.1172	0.03204		-8.4451	-0.000857577	-11.4202	-0.00284
0.1982	-0.22143	0.0146	-1.30204		26.94	0.03169	27.1943	0.03206		-8.42979	-0.00085758	-11.4047	-0.00284
0.2078	-0.2061	0.0243	-1.29241		27.016	0.03171	27.2714	0.03207		-8.41447	-0.000857583	-11.3892	-0.00285
0.2175	-0.18761	0.0339	-1.27452		27.0921	0.03173	27.3486	0.03208		-8.39916	-0.000857586	-11.3737	-0.00286
0.2272	-0.17216	0.0436	-1.25404		27.1682	0.03175	27.4257	0.03209		-8.38385	-0.000857589	-11.3582	-0.00287
0.2368	-0.17711	0.0533	-1.22451		27.2442	0.03177	27.5028	0.03211		-8.36854	-0.000857592	-11.3427	-0.00288
0.2465	-0.1773	0.0629	-1.15156		27.3203	0.03179	27.58	0.03212		-8.35323	-0.000857595	-11.3272	-0.00289
0.2562	-0.18638	0.0726	-1.04648		27.3963	0.0318	27.6571	0.03213		-8.33792	-0.000857598	-11.3117	-0.0029
0.2658	-0.18483	0.0822	-0.90358		27.4724	0.03182	27.7342	0.03215		-8.3249	-0.000857601	-11.2962	-0.00291
0.2755	-0.15062	0.0919	-0.72895		27.5484	0.03184	27.8114	0.03216		-8.3226	-0.000857602	-11.2807	-0.00292
0.2852	-0.12141	0.1015	-0.57548		27.6245	0.03186	27.8885	0.03217		-8.30729	-0.000857605	-11.2741	-0.00292
0.2949	-0.12967	0.1112	-0.47128		27.7005	0.03188	27.9656	0.03219		-8.29198	-0.000857609	-11.2652	-0.00292
0.3045	-0.13144	0.1209	-0.42131		27.7766	0.0319	28.0428	0.0322		-8.27667	-0.000857613	-11.2498	-0.00293
0.3142	-0.13034	0.1305	-0.39463		27.8526	0.03192	28.1199	0.03221		-8.26136	-0.000857616	-11.2342	-0.00294
0.3239	-0.13408	0.1402	-0.37373		27.9287	0.03194	28.197	0.03223		-8.24605	-0.00085762	-11.2188	-0.00295
0.3336	-0.13121	0.1498	-0.35145		28.0047	0.03195	28.2741	0.03224		-8.23073	-0.000857624	-11.2033	-0.00296
0.3433	-0.11863	0.1595	-0.31781		28.0808	0.03197	28.3513	0.03225		-8.21542	-0.000857628	-11.1878	-0.00297
0.3529	-0.11644	0.1692	-0.28045		28.1568	0.03199	28.4284	0.03226		-8.20011	-0.000857633	-11.1723	-0.00298
0.3626	-0.117	0.1788	-0.26271		28.2329	0.03201	28.5055	0.03228		-8.1848	-0.000857637	-11.1568	-0.00298
0.3723	-0.11956	0.1885	-0.24842		28.3089	0.03203	28.5827	0.03229		-8.16949	-0.000857641	-11.1413	-0.00299
0.382	-0.1114	0.1982	-0.22702		28.385	0.03205	28.6598	0.0323		-8.15417	-0.000857646	-11.1258	-0.003
0.3917	-0.10043	0.2078	-0.20703		28.4611	0.03206	28.7369	0.03232		-8.13886	-0.00085765	-11.1103	-0.00301
0.4014	-0.08523	0.2175	-0.19824		28.5371	0.03208	28.8141	0.03233		-8.12355	-0.000857655	-11.0948	-0.00302
0.4111	-0.0836	0.2272	-0.19703		28.6132	0.0321	28.8912	0.03234		-8.115	-0.000857658	-11.0793	-0.00303
0.4208	-0.08915	0.2368	-0.18421		28.6892	0.03212	28.9683	0.03235		-8.10824	-0.00085766	-11.0638	-0.00304
0.4305	-0.08784	0.2465	-0.16315		28.7653	0.03214	29.0454	0.03237		-8.09293	-0.000857665	-11.0628	-0.00304
0.4402	-0.08699	0.2562	-0.16662		28.8413	0.03215	29.1226	0.03238		-8.07762	-0.00085767	-11.0483	-0.00305
0.4499	-0.08419	0.2658	-0.16759		28.9174	0.03217	29.1997	0.03239		-8.0623	-0.000857676	-11.0328	-0.00305
0.4596	-0.0791	0.2755	-0.15553		28.9934	0.03219	29.2768	0.03241		-8.04699	-0.000857681	-11.0173	-0.00306
0.4693	-0.08603	0.2852	-0.15304		29.0695	0.03221	29.354	0.03242		-8.03168	-0.000857687	-11.0018	-0.00307
0.479	-0.08761	0.2949	-0.1462		29.1455	0.03223	29.4311	0.03243		-8.01637	-0.000857692	-10.9863	-0.00308
0.4887	-0.06653	0.3045	-0.14398		29.2216	0.03224	29.5082	0.03244		-8.00106	-0.000857698	-10.9708	-0.00309
0.4984	-0.045	0.3142	-0.13155		29.2976	0.03226	29.5854	0.03246		-7.98575	-0.000857704	-10.9553	-0.0031
0.5081	-0.04143	0.3239	-0.10912		29.3737	0.03228	29.6625	0.03247		-7.97043	-0.000857711	-10.9398	-0.00311
0.5178	-0.0424	0.3336	-0.10744		29.4497	0.0323	29.7396	0.03248		-7.95512	-0.000857717	-10.9243	-0.00311
0.5275	-0.02881	0.3433	-0.1202		29.5258	0.03231	29.8168	0.03249		-7.93981	-0.000857723	-10.9088	-0.00312
0.5372	-0.00981	0.3529	-0.1196		29.6018	0.03233	29.8939	0.03251		-7.9245	-0.00085773	-10.8933	-0.00313
0.5469	-0.00571	0.3626	-0.11671		29.6779	0.03235	29.971	0.03252		-7.90919	-0.000857737	-10.8778	-0.00314
0.5566	-0.01344	0.3723	-0.09924		29.7539	0.03237	30.0482	0.03253		-7.9051	-0.000857739	-10.8623	-0.00315
0.5664	-0.0247	0.382	-0.07842		29.83	0.03238	30.1253	0.03254		-7.89388	-0.000857744	-10.8516	-0.00315
0.5761	-0.03856	0.3917	-0.09312		29.9061	0.0324	30.2024	0.03256		-7.87856	-0.000857751	-10.8468	-0.00316
0.5858	-0.04031	0.4014	-0.0931		29.9821	0.03242	30.2796	0.03257		-7.86325	-0.000857759	-10.8313	-0.00317
0.5955	-0.03188	0.4111	-0.06898		30.0582	0.03244	30.3567	0.03258		-7.84794	-0.000857766	-10.8158	-0.00317
0.6052	-0.02778	0.4208	-0.06266		30.1342	0.03245	30.4338	0.03259		-7.83263	-0.000857774	-10.8003	-0.00318
0.615	-0.04288	0.4305	-0.06551		30.2103	0.03247	30.5109	0.03261		-7.81732	-0.000857782	-10.7849	-0.00319
0.6247	-0.05254	0.4402	-0.06736		30.2863	0.03249	30.5881	0.03262		-7.80201	-0.000857791	-10.7693	-0.0032
0.6344	-0.04175	0.4499	-0.06253		30.3624	0.0325	30.6652	0.03263		-7.78669	-0.000857799	-10.7538	-0.00321
0.6442	-0.02481	0.4596	-0.0472		30.4384	0.03252	30.7423	0.03264		-7.77138	-0.000857808	-10.7384	-0.00322
0.6539	-0.02549	0.4693	-0.0383		30.5145	0.03254	30.8195	0.03265		-7.75607	-0.000857817	-10.7229	-0.00322
0.6636	-0.03539	0.479	-0.03057		30.5905	0.03256	30.8966	0.03267		-7.74076	-0.000857826	-10.7074	-0.00323
0.6734	-0.03501	0.4887	-0.03362		30.6666	0.03257	30.9737	0.03268		-7.72545	-0.000857835	-10.6919	-0.00324
0.6831	-0.01513	0.4984	-0.02431		30.7427	0.03259	31.0509	0.03269		-7.71014	-0.000857845	-10.6764	-0.00325
0.6928	-0.01814	0.5081	-0.01603		30.8187	0.03261	31.128	0.0327		-7.6954	-0.000857855	-10.6609	-0.00326
0.7026	-0.0205	0.5178	-0.01646		30.8947	0.03262	31.2051	0.03272		-7.69482	-0.000857855	-10.6454	-0.00327
0.7123	-0.02331	0.5275	-0.01406		30.9708	0.03264	31.2823	0.03273		-7.67951	-0.000857865	-10.6405	-0.00327
0.7221	-0.02494	0.5372	-0.01612		31.0469	0.03266	31.3594	0.03274		-7.6642	-0.000857876	-10.6299	-0.00327
0.7318	-0.02898	0.5469	-0.02871		31.1229	0.03267	31.4365	0.03275		-7.64889	-0.000857886	-10.6144	-0.00328
0.7416	-0.02275	0.5566	-0.02197		31.199	0.03269	31.5136	0.03276		-7.63358	-0.000857897	-10.5989	-0.00329
0.7513	-0.0206	0.5664	-0.00481		31.275	0.03271	31.5908	0.03278		-7.61826	-0.000857909	-10.5834	-0.0033
0.7611	-0.01758	0.5761	-0.02142		31.3511	0.03272	31.6679	0.03279		-7.60295	-0.00085792	-10.5679	-0.00331
0.7708	-0.000453	0.5858	-0.02977		31.4271	0.03274	31.745	0.0328		-7.58764	-0.000857932	-10.5524	-0.00332
0.7806	0.000374	0.5955	-0.02002		31.5032	0.03276	31.8222	0.03281		-7.57233	-0.000857944	-10.5369	-0.00332
0.7904	-0.00598	0.6052	-0.01452		31.5792	0.03277	31.8993	0.03282		-7.55702	-0.000857957	-10.5214	-0.00333
0.8001	-0.00336	0.615	-0.01876		31.6553	0.03279	31.9764	0.03284		-7.54171	-0.00085797	-10.5059	-0.00334
0.8099	-0.01156	0.6247	-0.02887		31.7313	0.0328	32.0536	0.03285		-7.52639	-0.000857983	-10.4904	-0.00335
0.8196	-0.02448	0.6344	-0.02975		31.8074	0.03282	32.1307	0.03286		-7.51108	-0.000857997	-10.4749	-0.00336
0.8294	-0.02315	0.6442	-0.01604		31.8834	0.03284	32.2078	0.03287		-7.49577	-0.000858011	-10.4594	-0.00337
0.8392	-0.01735	0.6539	-0.01244		31.9595	0.03285	32.285	0.03288		-7.4858	-0.00085802	-10.4439	-0.00337
0.849	-0.0165	0.6636	-0.00665		32.0356	0.03287	32.3621	0.0329		-7.48046	-0.000858025	-10.4295	-0.00338
0.8587	0.00167	0.6734	5.3e-05		32.1116	0.03288	32.4392	0.03291		-7.46515	-0.00085804	-10.4284	-0.00338
0.8685	0.01533	0.6831	-0.01351		32.1876	0.0329	32.5164	0.03292		-7.44984	-0.000858055	-10.4129	-0.00339
0.8783	0.0121	0.6928	-0.01046		32.2637	0.03292	32.5935	0.03293		-7.43452	-0.00085807	-10.3974	-0.0034
0.8881	0.01403	0.7026	-0.00707		32.3398	0.03293	32.6706	0.03294		-7.41921	-0.000858086	-10.3819	-0.00341
0.8979	0.000447	0.7123	-0.00654		32.4158	0.03295	32.7477	0.03295		-7.4039	-0.000858102	-10.3664	-0.00342
0.9076	-0.00562	0.7221	-0.0005		32.4919	0.03296	32.8249	0.03297		-7.38859	-0.000858119	-10.3509	-0.00342
0.9174	-0.00337	0.7318	0.00416		32.5679	0.03298	32.902	0.03298		-7.37328	-0.000858136	-10.3354	-0.00343
0.9272	0.01323	0.7416	-0.00146		32.644	0.033	32.9791	0.03299		-7.35797	-0.000858154	-10.32	-0.00344
0.937	0.01019	0.7513	0.00501		32.72	0.03301	33.0563	0.033		-7.34265	-0.000858172	-10.3044	-0.00345
0.9468	-0.00589	0.7611	0.0161		32.7961	0.03303	33.1334	0.03301		-7.32734	-0.00085819	-10.2889	-0.00346
0.9566	-0.02427	0.7708	0.02136		32.8721	0.03304	33.2105	0.03302		-7.31203	-0.000858209	-10.2735	-0.00347
0.9664	-0.01102	0.7806	0.00548		32.9482	0.03306	33.2877	0.03304		-7.29672	-0.000858229	-10.258	-0.00347
0.9762	-0.0065	0.7904	-0.00341		33.0242	0.03307	33.3648	0.03305		-7.28141	-0.000858249	-10.2425	-0.00348
0.986	-0.00967	0.8001	0.00206		33.1003	0.03309	33.4419	0.03306		-7.2762	-0.000858256	-10.227	-0.00349
0.9958	0.00237	0.8099	0.00718		33.1763	0.0331	33.5191	0.03307		-7.2661	-0.00085827	-10.2186	-0.00349
1.0056	0.00142	0.8196	0.01836		33.2524	0.03312	33.5962	0.03308		-7.25078	-0.000858291	-10.2115	-0.0035
1.0154	-0.00226	0.8294	0.02065		33.3284	0.03314	33.6733	0.03309		-7.23547	-0.000858312	-10.196	-0.00351
1.0253	0.00554	0.8392	0.02641		33.4045	0.03315	33.7505	0.03311		-7.22016	-0.000858335	-10.1805	-0.00351
1.0351	0.00426	0.849	0.02658		33.4806	0.03317	33.8276	0.03312		-7.20485	-0.000858358	-10.165	-0.00352
1.0449	-0.00925	0.8587	0.01535		33.5566	0.03318	33.9047	0.03313		-7.18954	-0.000858381	-10.1495	-0.00353
1.0547	-0.00827	0.8685	-0.00917		33.6327	0.0332	33.9818	0.03314		-7.17423	-0.000858405	-10.134	-0.00354
1.0645	0.00225	0.8783	-0.00307		33.7087	0.03321	34.059	0.03315		-7.15891	-0.00085843	-10.1185	-0.00355
1.0744	0.01499	0.8881	0.00554		33.7848	0.03323	34.1361	0.03316		-7.1436	-0.000858455	-10.103	-0.00355
1.0842	0.02316	0.8979	-0.00303		33.8608	0.03324	34.2132	0.03317		-7.12829	-0.000858481	-10.0875	-0.00356
1.094	0.03092	0.9076	0.00181		33.9369	0.03326	34.2904	0.03319		-7.11298	-0.000858508	-10.072	-0.00357
1.1038	0.02374	0.9174	0.00896		34.0129	0.03327	34.3675	0.0332		-7.09767	-0.000858535	-10.0565	-0.00358
1.1137	0.01082	0.9272	0.02105		34.089	0.03329	34.4446	0.03321		-7.08235	-0.000858564	-10.041	-0.00359
1.1235	-0.00536	0.937	0.0172		34.165	0.0333	34.5218	0.03322		-7.06704	-0.000858592	-10.0255	-0.00359
1.1334	-0.00323	0.9468	0.01411		34.2411	0.03332	34.5989	0.03323		-7.0668	-0.000858593	-10.01	-0.0036
1.1432	-0.00881	0.9566	-0.000921		34.3171	0.03333	34.676	0.03324		-7.05173	-0.000858622	-10.0078	-0.0036
1.153	-0.02563	0.9664	-0.01071		34.3932	0.03335	34.7531	0.03325		-7.03642	-0.000858653	-9.99451	-0.00361
1.1629	-0.00999	0.9762	-0.00566		34.4693	0.03336	34.8303	0.03326		-7.02111	-0.000858684	-9.97902	-0.00362
1.1727	-0.00162	0.986	-0.00121		34.5453	0.03338	34.9074	0.03328		-7.0058	-0.000858716	-9.96352	-0.00363
1.1826	-0.01374	0.9958	0.00415		34.6214	0.03339	34.9845	0.03329		-6.99048	-0.000858749	-9.94802	-0.00363
1.1924	-0.01246	1.0056	0.0161		34.6974	0.03341	35.0617	0.0333		-6.97517	-0.000858783	-9.93253	-0.00364
1.2023	-0.00823	1.0154	0.02363		34.7735	0.03342	35.1388	0.03331		-6.95986	-0.000858817	-9.91703	-0.00365
1.2122	-0.01961	1.0253	0.01983		34.8495	0.03343	35.2159	0.03332		-6.94455	-0.000858853	-9.90153	-0.00366
1.222	-0.02513	1.0351	0.00815		34.9256	0.03345	35.2931	0.03333		-6.92924	-0.000858889	-9.88604	-0.00367
1.2319	-0.03057	1.0449	0.01405		35.0016	0.03346	35.3702	0.03334		-6.91393	-0.000858927	-9.87054	-0.00367
1.2417	-0.02056	1.0547	0.03963		35.0777	0.03348	35.4473	0.03335		-6.89861	-0.000858965	-9.85504	-0.00368
1.2516	-0.01171	1.0645	0.04361		35.1537	0.03349	35.5245	0.03336		-6.8833	-0.000859005	-9.83955	-0.00369
1.2615	-0.00295	1.0744	0.03453		35.2298	0.03351	35.6016	0.03338		-6.86799	-0.000859046	-9.82405	-0.0037
1.2714	0.01289	1.0842	0.02262		35.3058	0.03352	35.6787	0.03339		-6.8574	-0.000859074	-9.80855	-0.00371
1.2812	0.02222	1.094	0.02714		35.3819	0.03354	35.7559	0.0334		-6.85268	-0.000859087	-9.7971	-0.00371
1.2911	0.0203	1.1038	0.02695		35.4579	0.03355	35.833	0.03341		-6.83737	-0.00085913	-9.79306	-0.00371
1.301	0.00557	1.1137	0.04393		35.534	0.03356	35.9101	0.03342		-6.82206	-0.000859174	-9.77756	-0.00372
1.3109	-0.0091	1.1235	0.04056		35.6101	0.03358	35.9873	0.03343		-6.80674	-0.000859219	-9.76206	-0.00373
1.3208	-0.0112	1.1334	0.0191		35.6861	0.03359	36.0644	0.03344		-6.79143	-0.000859265	-9.74657	-0.00374
1.3307	0.00998	1.1432	0.01239		35.7621	0.03361	36.1415	0.03345		-6.77612	-0.000859312	-9.73107	-0.00375
1.3405	0.01895	1.153	0.02456		35.8382	0.03362	36.2186	0.03346		-6.76081	-0.000859361	-9.71557	-0.00375
1.3504	0.01497	1.1629	0.02452		35.9143	0.03363	36.2958	0.03347		-6.7455	-0.000859411	-9.70008	-0.00376
1.3603	0.00355	1.1727	0.01973		35.9903	0.03365	36.3729	0.03349		-6.73019	-0.000859462	-9.68458	-0.00377
1.3702	0.00122	1.1826	0.01427		36.0664	0.03366	36.45	0.0335		-6.71487	-0.000859515	-9.66908	-0.00378
1.3801	0.00782	1.1924	0.01405		36.1424	0.03368	36.5272	0.03351		-6.69956	-0.000859569	-9.65359	-0.00379
1.39	0.02337	1.2023	0.01297		36.2185	0.03369	36.6043	0.03352		-6.68425	-0.000859625	-9.63809	-0.00379
1.3999	0.01497	1.2122	0.01398		36.2945	0.0337	36.6814	0.03353		-6.66894	-0.000859682	-9.62259	-0.0038
1.4098	0.01398	1.222	0.01134		36.3706	0.03372	36.7586	0.03354		-6.65363	-0.00085974	-9.6071	-0.00381
1.4198	0.02958	1.2319	0.0286		36.4466	0.03373	36.8357	0.03355		-6.6481	-0.000859761	-9.5916	-0.00382
1.4297	0.03942	1.2417	0.03378		36.5227	0.03374	36.9128	0.03356		-6.63832	-0.0008598	-9.5865	-0.00382
1.4396	0.03773	1.2516	0.02841		36.5987	0.03376	36.99	0.03357		-6.623	-0.000859862	-9.5761	-0.00382
1.4495	0.01933	1.2615	0.02293		36.6748	0.03377	37.0671	0.03358		-6.60769	-0.000859925	-9.56061	-0.00383
1.4594	0.01687	1.2714	0.01872		36.7508	0.03379	37.1442	0.03359		-6.59238	-0.00085999	-9.54511	-0.00384
1.4693	0.02947	1.2812	0.02048		36.8269	0.0338	37.2213	0.0336		-6.57707	-0.000860056	-9.52961	-0.00385
1.4793	0.02774	1.2911	0.028		36.9029	0.03381	37.2985	0.03361		-6.56176	-0.000860125	-9.51412	-0.00386
1.4892	0.00606	1.301	0.02432		36.979	0.03383	37.3756	0.03362		-6.54645	-0.000860195	-9.49862	-0.00386
1.4991	0.00194	1.3109	0.02847		37.0551	0.03384	37.4527	0.03364		-6.53113	-0.000860267	-9.48312	-0.00387
1.5091	-0.00138	1.3208	0.03557		37.1311	0.03385	37.5299	0.03365		-6.51582	-0.000860341	-9.46763	-0.00388
1.519	-0.00734	1.3307	0.05173		37.2072	0.03387	37.607	0.03366		-6.50051	-0.000860416	-9.45213	-0.00389
1.5289	-0.00204	1.3405	0.0661		37.2832	0.03388	37.6841	0.03367		-6.4852	-0.000860494	-9.43663	-0.00389
1.5389	0.02015	1.3504	0.06603		37.3593	0.03389	37.7613	0.03368		-6.46989	-0.000860574	-9.42114	-0.0039
1.5488	0.03217	1.3603	0.04976		37.4353	0.03391	37.8384	0.03369		-6.45457	-0.000860656	-9.40564	-0.00391
1.5588	0.0224	1.3702	0.02873		37.5114	0.03392	37.9155	0.0337		-6.43926	-0.00086074	-9.39014	-0.00392
1.5687	0.02694	1.3801	0.02671		37.5874	0.03393	37.9926	0.03371		-6.439	-0.000860742	-9.376	-0.00392
1.5787	0.03001	1.39	0.03048		37.6635	0.03395	38.0698	0.03372		-6.42395	-0.000860827	-9.37465	-0.00393
1.5886	0.01672	1.3999	0.03412		37.7395	0.03396	38.1469	0.03373		-6.40864	-0.000860916	-9.35915	-0.00393
1.5986	0.001	1.4098	0.04913		37.8156	0.03397	38.224	0.03374		-6.39333	-0.000861007	-9.34365	-0.00394
1.6085	-0.00384	1.4198	0.06434		37.8916	0.03399	38.3012	0.03375		-6.37802	-0.0008611	-9.32816	-0.00395
1.6185	0.0032	1.4297	0.0554		37.9677	0.034	38.3783	0.03376		-6.3627	-0.000861196	-9.31266	-0.00396
1.6285	0.00566	1.4396	0.04779		38.0438	0.03401	38.4554	0.03377		-6.34739	-0.000861294	-9.29716	-0.00396
1.6384	0.01212	1.4495	0.04476		38.1198	0.03402	38.5326	0.03378		-6.33208	-0.000861395	-9.28167	-0.00397
1.6484	0.01956	1.4594	0.01686		38.1959	0.03404	38.6097	0.03379		-6.31677	-0.000861499	-9.26617	-0.00398
1.6584	0.01735	1.4693	-0.000911		38.2719	0.03405	38.6868	0.0338		-6.30146	-0.000861606	-9.25067	-0.00399
1.6683	0.00729	1.4793	0.01216		38.348	0.03406	38.764	0.03381		-6.28615	-0.000861715	-9.23518	-0.00399
1.6783	0.00845	1.4892	0.03118		38.424	0.03408	38.8411	0.03382		-6.27083	-0.000861827	-9.21968	-0.004
1.6883	0.01217	1.4991	0.03062		38.5001	0.03409	38.9182	0.03383		-6.25552	-0.000861942	-9.20418	-0.00401
1.6983	0.01782	1.5091	0.02728		38.5761	0.0341	38.9954	0.03384		-6.24021	-0.00086206	-9.18869	-0.00402
1.7083	0.01839	1.519	0.04447		38.6522	0.03411	39.0725	0.03385		-6.2299	-0.000862142	-9.17319	-0.00402
1.7182	0.02773	1.5289	0.0465		38.7282	0.03413	39.1496	0.03386		-6.2249	-0.000862182	-9.1656	-0.00403
1.7282	0.03098	1.5389	0.03982		38.8043	0.03414	39.2268	0.03387		-6.20959	-0.000862306	-9.15769	-0.00403
1.7382	0.02234	1.5488	0.03803		38.8803	0.03415	39.3039	0.03388		-6.19428	-0.000862434	-9.1422	-0.00404
1.7482	0.02458	1.5588	0.04486		38.9564	0.03416	39.381	0.03389		-6.17896	-0.000862565	-9.1267	-0.00405
1.7582	0.03042	1.5687	0.05604		39.0324	0.03418	39.4581	0.03391		-6.16365	-0.0008627	-9.1112	-0.00405
1.7682	0.02055	1.5787	0.05188		39.1085	0.03419	39.5353	0.03392		-6.14834	-0.000862838	-9.09571	-0.00406
1.7782	0.01622	1.5886	0.04095		39.1846	0.0342	39.6124	0.03393		-6.13303	-0.00086298	-9.08021	-0.00407
1.7882	0.01698	1.5986	0.02354		39.2606	0.03421	39.6895	0.03394		-6.11772	-0.000863125	-9.06471	-0.00408
1.7982	0.01474	1.6085	0.01526		39.3366	0.03423	39.7667	0.03395		-6.10241	-0.000863275	-9.04922	-0.00409
1.8082	0.00981	1.6185	0.02177		39.4127	0.03424	39.8438	0.03396		-6.08709	-0.000863428	-9.03372	-0.00409
1.8182	0.01876	1.6285	0.03276		39.4888	0.03425	39.9209	0.03397		-6.07178	-0.000863586	-9.01822	-0.0041
1.8282	0.0294	1.6384	0.04212		39.5648	0.03426	39.9981	0.03398		-6.05647	-0.000863747	-9.00273	-0.00411
1.8383	0.01776	1.6484	0.03076		39.6409	0.03428	40.0752	0.03399		-6.04116	-0.000863913	-8.98723	-0.00412
1.8483	0.01185	1.6584	0.02976		39.7169	0.03429	40.1523	0.034		-6.02585	-0.000864083	-8.97173	-0.00412
1.8583	0.01945	1.6683	0.02645		39.793	0.0343	40.2294	0.03401		-6.0209	-0.000864139	-8.95624	-0.00413
1.8683	0.03447	1.6783	0.03062		39.869	0.03431	40.3066	0.03402		-6.01054	-0.000864258	-8.9553	-0.00413
1.8783	0.03474	1.6883	0.0462		39.9451	0.03433	40.3837	0.03403		-5.99522	-0.000864437	-8.94074	-0.00414
1.8884	0.0387	1.6983	0.03353		40.0211	0.03434	40.4609	0.03404		-5.97991	-0.000864621	-8.92524	-0.00415
1.8984	0.03592	1.7083	0.03043		40.0972	0.03435	40.538	0.03405		-5.9646	-0.00086481	-8.90975	-0.00415
1.9084	0.0443	1.7182	0.03939		40.1732	0.03436	40.6151	0.03406		-5.94929	-0.000865004	-8.89425	-0.00416
1.9185	0.04472	1.7282	0.03783		40.2493	0.03437	40.6922	0.03407		-5.93398	-0.000865203	-8.87875	-0.00417
1.9285	0.0404	1.7382	0.03719		40.3253	0.03439	40.7694	0.03408		-5.91866	-0.000865408	-8.86326	-0.00417
1.9385	0.03466	1.7482	0.03908		40.4014	0.0344	40.8465	0.03408		-5.90335	-0.000865617	-8.84776	-0.00418
1.9486	0.02592	1.7582	0.03695		40.4774	0.03441	40.9236	0.03409		-5.88804	-0.000865833	-8.83226	-0.00419
1.9586	0.02063	1.7682	0.02651		40.5535	0.03442	41.0008	0.0341		-5.87273	-0.000866054	-8.81677	-0.0042
1.9687	0.0236	1.7782	0.03066		40.6296	0.03443	41.0779	0.03411		-5.85742	-0.00086628	-8.80127	-0.0042
1.9787	0.03322	1.7882	0.02489		40.7056	0.03444	41.155	0.03412		-5.84211	-0.000866513	-8.78577	-0.00421
1.9887	0.03433	1.7982	0.02598		40.7817	0.03446	41.2322	0.03413		-5.82679	-0.000866752	-8.77028	-0.00422
1.9988	0.04042	1.8082	0.03536		40.8577	0.03447	41.3093	0.03414		-5.8121	-0.000866987	-8.75478	-0.00423
2.0089	0.04373	1.8182	0.02032		40.9338	0.03448	41.3864	0.03415		-5.81148	-0.000866997	-8.745	-0.00423
2.0189	0.03998	1.8282	0.02223		41.0098	0.03449	41.4635	0.03416		-5.79617	-0.000867249	-8.73928	-0.00423
2.029	0.02748	1.8383	0.03035		41.0859	0.0345	41.5407	0.03417		-5.78086	-0.000867508	-8.72379	-0.00424
2.039	0.0232	1.8483	0.03624		41.1619	0.03452	41.6178	0.03418		-5.76555	-0.000867773	-8.70829	-0.00425
2.0491	0.01315	1.8583	0.04885		41.238	0.03453	41.6949	0.03419		-5.75024	-0.000868045	-8.69279	-0.00426
2.0592	0.00763	1.8683	0.05708		41.314	0.03454	41.7721	0.0342		-5.73492	-0.000868324	-8.6773	-0.00426
2.0692	0.0126	1.8783	0.0396		41.3901	0.03455	41.8492	0.03421		-5.71961	-0.000868611	-8.6618	-0.00427
2.0793	0.0142	1.8884	0.04315		41.4661	0.03456	41.9263	0.03422		-5.7043	-0.000868905	-8.6463	-0.00428
2.0894	0.01886	1.8984	0.04412		41.5422	0.03457	42.0035	0.03423		-5.68899	-0.000869208	-8.63081	-0.00429
2.0994	0.02881	1.9084	0.05258		41.6183	0.03458	42.0806	0.03424		-5.67368	-0.000869518	-8.61531	-0.00429
2.1095	0.04405	1.9185	0.03764		41.6943	0.0346	42.1577	0.03425		-5.65837	-0.000869836	-8.59981	-0.0043
2.1196	0.03822	1.9285	0.02455		41.7704	0.03461	42.2349	0.03426		-5.64305	-0.000870163	-8.58432	-0.00431
2.1297	0.02172	1.9385	0.02558		41.8464	0.03462	42.312	0.03427		-5.62774	-0.000870498	-8.56882	-0.00431
2.1397	0.01347	1.9486	0.03838		41.9225	0.03463	42.3891	0.03428		-5.61243	-0.000870842	-8.55332	-0.00432
2.1498	0.02576	1.9586	0.05641		41.9985	0.03464	42.4663	0.03429		-5.6033	-0.000871052	-8.53783	-0.00433
2.1599	0.02748	1.9687	0.06194		42.0746	0.03465	42.5434	0.0343		-5.59712	-0.000871196	-8.52233	-0.00434
2.17	0.02432	1.9787	0.04907		42.1506	0.03466	42.6205	0.03431		-5.58181	-0.000871558	-8.50683	-0.00434
2.1801	0.03163	1.9887	0.03726		42.2267	0.03467	42.6977	0.03432		-5.5665	-0.00087193	-8.49134	-0.00435
2.1902	0.02731	1.9988	0.0392		42.3027	0.03469	42.7748	0.03433		-5.55118	-0.000872313	-8.47584	-0.00436
2.2003	0.02999	2.0089	0.04191		42.3788	0.0347	42.8519	0.03434		-5.53587	-0.000872705	-8.46034	-0.00437
2.2104	0.03643	2.0189	0.05884		42.4548	0.03471	42.929	0.03434		-5.52056	-0.000873107	-8.44485	-0.00437
2.2205	0.0216	2.029	0.07963		42.5309	0.03472	43.0062	0.03435		-5.50525	-0.00087352	-8.42935	-0.00438
2.2306	0.01535	2.039	0.07696		42.6069	0.03473	43.0833	0.03436		-5.48994	-0.000873944	-8.41385	-0.00439
2.2407	0.00409	2.0491	0.06258		42.683	0.03474	43.1604	0.03437		-5.47463	-0.00087438	-8.39835	-0.00439
2.2508	0.00708	2.0592	0.04997		42.759	0.03475	43.2376	0.03438		-5.45931	-0.000874826	-8.38286	-0.0044
2.2609	0.01622	2.0692	0.03939		42.8351	0.03476	43.3147	0.03439		-5.444	-0.000875285	-8.36736	-0.00441
2.271	0.02524	2.0793	0.03201		42.9111	0.03477	43.3918	0.0344		-5.42869	-0.000875756	-8.35186	-0.00442
2.2811	0.03406	2.0894	0.02148		42.9872	0.03479	43.469	0.03441		-5.41338	-0.000876239	-8.33637	-0.00442
2.2912	0.0492	2.0994	0.03326		43.0633	0.0348	43.5461	0.03442		-5.39807	-0.000876735	-8.3249	-0.00443
2.3013	0.04085	2.1095	0.04305		43.1393	0.03481	43.6232	0.03443		-5.3946	-0.000876849	-8.32087	-0.00443
2.3114	0.02663	2.1196	0.04442		43.2154	0.03482	43.7004	0.03444		-5.38275	-0.000877244	-8.30537	-0.00444
2.3216	0.01617	2.1297	0.04399		43.2914	0.03483	43.7775	0.03445		-5.36744	-0.000877766	-8.28988	-0.00444
2.3317	0.0137	2.1397	0.04965		43.3675	0.03484	43.8546	0.03446		-5.35213	-0.000878302	-8.27438	-0.00445
2.3418	0.01469	2.1498	0.04911		43.4435	0.03485	43.9317	0.03447		-5.33682	-0.000878853	-8.25888	-0.00446
2.3519	0.01298	2.1599	0.04432		43.5196	0.03486	44.0089	0.03447		-5.32151	-0.000879418	-8.24339	-0.00447
2.362	0.01734	2.17	0.04438		43.5956	0.03487	44.086	0.03448		-5.3062	-0.000879997	-8.22789	-0.00447
2.3722	0.02144	2.1801	0.04387		43.6717	0.03488	44.1631	0.03449		-5.29088	-0.000880593	-8.21239	-0.00448
2.3823	0.03206	2.1902	0.03474		43.7477	0.03489	44.2403	0.0345		-5.27557	-0.000881203	-8.1969	-0.00449
2.3924	0.04557	2.2003	0.05667		43.8238	0.0349	44.3174	0.03451		-5.26026	-0.000881831	-8.1814	-0.00449
2.4026	0.04248	2.2104	0.05854		43.8998	0.03491	44.3945	0.03452		-5.24495	-0.000882474	-8.1659	-0.0045
2.4127	0.02682	2.2205	0.03624		43.9759	0.03492	44.4717	0.03453		-5.22964	-0.000883135	-8.15041	-0.00451
2.4228	0.04276	2.2306	0.03657		44.0519	0.03493	44.5488	0.03454		-5.21433	-0.000883813	-8.13491	-0.00452
2.433	0.0329	2.2407	0.03671		44.128	0.03495	44.6259	0.03455		-5.19901	-0.000884509	-8.11941	-0.00452
2.4431	0.02547	2.2508	0.03586		44.2041	0.03496	44.703	0.03456		-5.186	-0.000885115	-8.115	-0.00452
2.4532	0.01741	2.2609	0.04005		44.2801	0.03497	44.7802	0.03457		-5.1837	-0.000885223	-8.10392	-0.00453
2.4634	0.01005	2.271	0.05403		44.3562	0.03498	44.8573	0.03457		-5.16839	-0.000885956	-8.08842	-0.00454
2.4735	0.00746	2.2811	0.04792		44.4322	0.03499	44.9344	0.03458		-5.15308	-0.000886709	-8.07292	-0.00454
2.4837	0.015	2.2912	0.039		44.5083	0.035	45.0116	0.03459		-5.13777	-0.000887481	-8.05743	-0.00455
2.4938	0.0263	2.3013	0.04146		44.5843	0.03501	45.0887	0.0346		-5.12246	-0.000888274	-8.04193	-0.00456
2.504	0.01733	2.3114	0.04151		44.6604	0.03502	45.1658	0.03461		-5.10714	-0.000889088	-8.02643	-0.00457
2.5141	0.01697	2.3216	0.03681		44.7364	0.03503	45.243	0.03462		-5.09183	-0.000889924	-8.01094	-0.00457
2.5243	0.03445	2.3317	0.03493		44.8125	0.03504	45.3201	0.03463		-5.07652	-0.000890781	-7.99544	-0.00458
2.5344	0.0492	2.3418	0.03652		44.8885	0.03505	45.3972	0.03464		-5.06121	-0.000891661	-7.97994	-0.00459
2.5446	0.04317	2.3519	0.02914		44.9646	0.03506	45.4744	0.03465		-5.0459	-0.000892564	-7.96445	-0.00459
2.5547	0.03493	2.362	0.03173		45.0406	0.03507	45.5515	0.03466		-5.03059	-0.000893492	-7.94895	-0.0046
2.5649	0.02908	2.3722	0.03803		45.1167	0.03508	45.6286	0.03466		-5.01527	-0.000894443	-7.93345	-0.00461
2.575	0.02464	2.3823	0.02465		45.1927	0.03509	45.7058	0.03467		-4.99996	-0.00089542	-7.91796	-0.00461
2.5852	0.0235	2.3924	0.02402		45.2688	0.0351	45.7829	0.03468		-4.9918	-0.000895951	-7.9051	-0.00462
2.5954	0.01672	2.4026	0.02073		45.3449	0.03511	45.86	0.03469		-4.98465	-0.000896423	-7.90246	-0.00462
2.6055	0.01573	2.4127	0.03771		45.4209	0.03512	45.9372	0.0347		-4.96934	-0.000897452	-7.88696	-0.00463
2.6157	0.00431	2.4228	0.05677		45.497	0.03513	46.0143	0.03471		-4.95403	-0.000898508	-7.87147	-0.00463
2.6258	0.00638	2.433	0.05642		45.573	0.03514	46.0914	0.03472		-4.9523	-0.000898629	-7.85597	-0.00464
2.636	0.01376	2.4431	0.04136		45.6491	0.03515	46.1685	0.03473		-4.93872	-0.000899592	-7.84047	-0.00465
2.6462	0.02713	2.4532	0.0329		45.7251	0.03516	46.2457	0.03473		-4.9234	-0.000900705	-7.82498	-0.00466
2.6563	0.02358	2.4634	0.03361		45.8012	0.03517	46.3228	0.03474		-4.9127	-0.000901501	-7.80948	-0.00466
2.6665	0.02302	2.4735	0.03792		45.8772	0.03518	46.3999	0.03475		-4.90809	-0.000901848	-7.79398	-0.00467
2.6767	0.02312	2.4837	0.03954		45.9533	0.03519	46.4771	0.03476		-4.89278	-0.00090302	-7.77849	-0.00468
2.6869	0.02321	2.4938	0.04622		46.0293	0.0352	46.5542	0.03477		-4.87747	-0.000904223	-7.76299	-0.00468
2.697	0.01324	2.504	0.0515		46.1054	0.03521	46.6313	0.03478		-4.8732	-0.000904565	-7.74749	-0.00469
2.7072	0.00472	2.5141	0.05011		46.1814	0.03522	46.7085	0.03479		-4.86216	-0.000905459	-7.732	-0.0047
2.7174	0.000484	2.5243	0.04294		46.2575	0.03523	46.7856	0.0348		-4.84685	-0.000906727	-7.7165	-0.0047
2.7276	0.01423	2.5344	0.04376		46.3335	0.03524	46.8627	0.0348		-4.8337	-0.000907842	-7.701	-0.00471
2.7377	0.01382	2.5446	0.0449		46.4096	0.03525	46.9398	0.03481		-4.83153	-0.000908028	-7.6954	-0.00471
2.7479	0.02193	2.5547	0.04191		46.4856	0.03526	47.017	0.03482		-4.81622	-0.000909364	-7.68551	-0.00472
2.7581	0.03555	2.5649	0.03467		46.5617	0.03527	47.0941	0.03483		-4.80091	-0.000910735	-7.67001	-0.00472
2.7683	0.0336	2.575	0.03192		46.6377	0.03528	47.1713	0.03484		-4.7943	-0.000911338	-7.65451	-0.00473
2.7784	0.02887	2.5852	0.03113		46.7138	0.03528	47.2484	0.03485		-4.7856	-0.000912142	-7.63902	-0.00474
2.7886	0.01723	2.5954	0.03708		46.7899	0.03529	47.3255	0.03486		-4.77029	-0.000913586	-7.62352	-0.00475
2.7988	0.01442	2.6055	0.04643		46.8659	0.0353	47.4026	0.03486		-4.75497	-0.000915069	-7.60802	-0.00475
2.809	0.01744	2.6157	0.03392		46.942	0.03531	47.4798	0.03487		-4.7548	-0.000915086	-7.59253	-0.00476
2.8192	0.02495	2.6258	0.0258		47.018	0.03532	47.5569	0.03488		-4.73966	-0.000916591	-7.57703	-0.00477
2.8294	0.02039	2.636	0.01832		47.0941	0.03533	47.634	0.03489		-4.72435	-0.000918153	-7.56153	-0.00477
2.8396	0.02257	2.6462	0.02166		47.1701	0.03534	47.7112	0.0349		-4.7153	-0.000919095	-7.54604	-0.00478
2.8497	0.02354	2.6563	0.00741		47.2462	0.03535	47.7883	0.03491		-4.70904	-0.000919756	-7.53054	-0.00479
2.8599	0.00312	2.6665	0.00953		47.3222	0.03536	47.8654	0.03491		-4.69373	-0.000921401	-7.51504	-0.00479
2.8701	-0.00823	2.6767	0.02769		47.3983	0.03537	47.9426	0.03492		-4.67842	-0.00092309	-7.49955	-0.0048
2.8803	-0.00478	2.6869	0.0323		47.4743	0.03538	48.0197	0.03493		-4.6758	-0.000923383	-7.4858	-0.00481
2.8905	0.0108	2.697	0.03893		47.5504	0.03539	48.0968	0.03494		-4.6631	-0.000924824	-7.48405	-0.00481
2.9007	0.04559	2.7072	0.04491		47.6264	0.0354	48.1739	0.03495		-4.64779	-0.000926604	-7.46855	-0.00481
2.9109	0.03673	2.7174	0.04286		47.7025	0.03541	48.2511	0.03496		-4.6363	-0.00092797	-7.45306	-0.00482
2.9211	0.02129	2.7276	0.03207		47.7786	0.03542	48.3282	0.03497		-4.63248	-0.00092843	-7.43756	-0.00483
2.9313	0.02124	2.7377	0.03623		47.8546	0.03543	48.4053	0.03497		-4.61717	-0.000930305	-7.42206	-0.00483
2.9415	0.02483	2.7479	0.03555		47.9307	0.03543	48.4825	0.03498		-4.60186	-0.000932229	-7.40657	-0.00484
2.9516	0.01726	2.7581	0.04716		48.0067	0.03544	48.5596	0.03499		-4.5969	-0.000932863	-7.39107	-0.00485
2.9618	0.0143	2.7683	0.05687		48.0828	0.03545	48.6367	0.035		-4.58655	-0.000934204	-7.37557	-0.00485
2.972	-6.8e-05	2.7784	0.0475		48.1588	0.03546	48.7139	0.03501		-4.57123	-0.000936232	-7.36008	-0.00486
2.9822	0.01273	2.7886	0.03634		48.2349	0.03547	48.791	0.03502		-4.5574	-0.000938109	-7.34458	-0.00487
2.9924	0.02272	2.7988	0.03952		48.3109	0.03548	48.8681	0.03502		-4.55592	-0.000938312	-7.32908	-0.00487
3.0026	0.01797	2.809	0.04472		48.387	0.03549	48.9453	0.03503		-4.54061	-0.000940448	-7.31359	-0.00488
3.0128	0.02899	2.8192	0.03715		48.463	0.0355	49.0224	0.03504		-4.5253	-0.00094264	-7.29809	-0.00489
3.023	0.02332	2.8294	0.02813		48.5391	0.03551	49.0995	0.03505		-4.5179	-0.000943721	-7.28259	-0.00489
3.0332	0.0078	2.8396	0.03172		48.6151	0.03552	49.1767	0.03506		-4.50999	-0.000944891	-7.2762	-0.0049
3.0434	0.02192	2.8497	0.03998		48.6912	0.03552	49.2538	0.03506		-4.49468	-0.0009472	-7.2671	-0.0049
3.0536	0.048	2.8599	0.02801		48.7672	0.03553	49.3309	0.03507		-4.47936	-0.000949571	-7.2516	-0.00491
3.0638	0.03867	2.8701	0.01284		48.8433	0.03554	49.4081	0.03508		-4.4785	-0.000949707	-7.2361	-0.00491
3.074	0.04371	2.8803	0.01831		48.9194	0.03555	49.4852	0.03509		-4.46405	-0.000952004	-7.22061	-0.00492
3.0842	0.05447	2.8905	0.01827		48.9954	0.03556	49.5623	0.0351		-4.44874	-0.000954502	-7.20511	-0.00493
3.0944	0.05569	2.9007	0.0214		49.0714	0.03557	49.6394	0.03511		-4.439	-0.000956125	-7.18961	-0.00493
3.1046	0.04154	2.9109	0.03177		49.1475	0.03558	49.7166	0.03511		-4.43343	-0.000957065	-7.17412	-0.00494
3.1148	0.02349	2.9211	0.03138		49.2236	0.03559	49.7937	0.03512		-4.41812	-0.000959697	-7.15862	-0.00495
3.125	4.7e-05	2.9313	0.0333		49.2996	0.0356	49.8708	0.03513		-4.40281	-0.000962397	-7.14312	-0.00495
3.1352	-0.01912	2.9415	0.03197		49.3757	0.0356	49.948	0.03514		-4.3996	-0.000962972	-7.12763	-0.00496
3.1454	0.00662	2.9516	0.03604		49.4517	0.03561	50.0251	0.03515		-4.38749	-0.00096517	-7.11213	-0.00497
3.1556	0.000816	2.9618	0.02489		49.5278	0.03562	50.1022	0.03515		-4.37218	-0.000968015	-7.09663	-0.00497
3.1658	0.00767	2.972	0.01821		49.6038	0.03563	50.1794	0.03516		-4.3601	-0.000970313	-7.08114	-0.00498
3.176	0.00582	2.9822	0.01288		49.6799	0.03564	50.2565	0.03517		-4.35687	-0.000970935	-7.0668	-0.00499
3.1862	-0.000895	2.9924	0.03905		49.7559	0.03565	50.3336	0.03518		-4.34156	-0.000973933	-7.06564	-0.00499
3.1964	-0.00968	3.0026	0.0525		49.832	0.03566	50.4108	0.03519		-4.32625	-0.00097701	-7.05014	-0.00499
3.2066	-0.0072	3.0128	0.04608		49.908	0.03566	50.4879	0.03519		-4.3207	-0.000978145	-7.03465	-0.005
3.2168	0.00867	3.023	0.04345		49.9841	0.03567	50.565	0.0352		-4.31094	-0.000980168	-7.01915	-0.00501
3.227	0.0092	3.0332	0.02677		50.0602	0.03568	50.6421	0.03521		-4.29562	-0.00098341	-7.00365	-0.00501
3.2372	0.02407	3.0434	0.02599		50.1362	0.03569	50.7193	0.03522		-4.2813	-0.00098652	-6.98816	-0.00502
3.2473	0.03792	3.0536	0.02708		50.2122	0.0357	50.7964	0.03523		-4.28031	-0.000986737	-6.97266	-0.00503
3.2575	0.02899	3.0638	0.02656		50.2883	0.03571	50.8735	0.03523		-4.265	-0.000990152	-6.95716	-0.00503
3.2677	0.02206	3.074	0.01758		50.3644	0.03571	50.9507	0.03524		-4.24969	-0.000993658	-6.94167	-0.00504
3.2779	0.01978	3.0842	0.0224		50.4404	0.03572	51.0278	0.03525		-4.2418	-0.0009955	-6.92617	-0.00505
3.2881	0.01752	3.0944	0.02872		50.5165	0.03573	51.1049	0.03526		-4.23438	-0.000997256	-6.91067	-0.00505
3.2983	0.02495	3.1046	0.03131		50.5925	0.03574	51.1821	0.03527		-4.21906	-0.001	-6.89518	-0.00506
3.3085	0.04007	3.1148	0.02772		50.6686	0.03575	51.2592	0.03527		-4.20375	-0.001	-6.87968	-0.00507
3.3187	0.04214	3.125	0.01988		50.7446	0.03576	51.3363	0.03528		-4.2024	-0.00101	-6.86418	-0.00507
3.3289	0.03406	3.1352	0.01911		50.8207	0.03576	51.4134	0.03529		-4.18844	-0.00101	-6.8574	-0.00507
3.3391	0.02867	3.1454	0.04214		50.8967	0.03577	51.4906	0.0353		-4.17313	-0.00101	-6.6481	-0.00516
3.3493	0.03382	3.1556	0.0529		50.9728	0.03578	51.5677	0.0353		-4.163	-0.00102	-6.439	-0.00525
3.3595	0.02292	3.1658	0.04466		51.0488	0.03579	51.6448	0.03531		-4.15782	-0.00102	-6.2299	-0.00533
3.3697	0.02737	3.176	0.03557		51.1249	0.0358	51.722	0.03532		-4.14251	-0.00102	-6.0209	-0.00542
3.3799	0.02887	3.1862	0.02826		51.2009	0.03581	51.7991	0.03533		-4.12719	-0.00103	-5.8121	-0.0055
3.39	0.02875	3.1964	0.02574		51.277	0.03581	51.8762	0.03534		-4.1236	-0.00103	-5.6033	-0.00558
3.4002	0.01952	3.2066	0.02885		51.3531	0.03582	51.9534	0.03534		-4.11188	-0.00103	-5.3946	-0.00566
3.4104	0.01362	3.2168	0.03887		51.4291	0.03583	52.0305	0.03535		-4.09657	-0.00103	-5.186	-0.00574
3.4206	0.00808	3.227	0.05367		51.5052	0.03584	52.1076	0.03536		-4.0842	-0.00104	-5.0318	-0.00579
3.4308	0.01986	3.2372	0.04863		51.5812	0.03585	52.1848	0.03537		-4.08126	-0.00104	-4.9923	-0.00581
3.441	0.01982	3.2473	0.02764		51.6573	0.03585	52.2619	0.03537		-4.06595	-0.00104	-4.9527	-0.00582
3.4511	0.01849	3.2575	0.02293		51.7333	0.03586	52.339	0.03538		-4.05064	-0.00105	-4.9132	-0.00584
3.4613	0.02417	3.2677	0.01119		51.8094	0.03587	52.4162	0.03539		-4.0447	-0.00105	-4.8737	-0.00585
3.4715	0.02952	3.2779	0.00531		51.8854	0.03588	52.4933	0.0354		-4.03532	-0.00105	-4.8343	-0.00587
3.4817	0.02621	3.2881	0.01735		51.9615	0.03589	52.5704	0.0354		-4.02001	-0.00106	-4.7948	-0.00588
3.4919	0.03633	3.2983	0.02765		52.0375	0.03589	52.6476	0.03541		-4.0053	-0.00106	-4.7553	-0.0059
3.502	0.04054	3.3085	0.01295		52.1136	0.0359	52.7247	0.03542		-4.0047	-0.00106	-4.7158	-0.00591
3.5122	0.03877	3.3187	0.02157		52.1896	0.03591	52.8018	0.03543		-3.98939	-0.00107	-4.6763	-0.00592
3.5224	0.02771	3.3289	0.03932		52.2657	0.03592	52.8789	0.03543		-3.97408	-0.00108	-4.6369	-0.00594
3.5326	0.02209	3.3391	0.04302		52.3417	0.03593	52.9561	0.03544		-3.9659	-0.00108	-4.5974	-0.00595
3.5427	0.02652	3.3493	0.0305		52.4178	0.03593	53.0332	0.03545		-3.95877	-0.00108	-4.5579	-0.00597
3.5529	0.03872	3.3595	0.02381		52.4939	0.03594	53.1103	0.03546		-3.94345	-0.00109	-4.5185	-0.00598
3.5631	0.02779	3.3622	0.02465		52.5699	0.03595	53.1875	0.03546		-3.92814	-0.00109	-4.479	-0.00599
3.5732	0.02631	3.382	0.02786		52.6459	0.03596	53.2646	0.03547		-3.9265	-0.00109	-4.4396	-0.00601
3.5834	0.02315	3.4018	0.02187		52.722	0.03596	53.3417	0.03548		-3.91283	-0.0011	-4.4001	-0.00602
3.5936	0.01935	3.4216	0.02424		52.7981	0.03597	53.4189	0.03549		-3.89752	-0.00111	-4.3607	-0.00604
3.6037	0.02956	3.4415	0.03934		52.8741	0.03598	53.496	0.03549		-3.8871	-0.00111	-4.3213	-0.00605
3.6139	0.04141	3.4613	0.03809		52.9502	0.03599	53.5731	0.0355		-3.88221	-0.00111	-4.2818	-0.00606
3.624	0.03704	3.4811	0.0336		53.0262	0.03599	53.6502	0.03551		-3.8669	-0.00112	-4.2424	-0.00608
3.6342	0.04581	3.501	0.02557		53.1023	0.036	53.7274	0.03552		-3.85158	-0.00113	-4.203	-0.00609
3.6444	0.04824	3.5208	0.0213		53.1783	0.03601	53.8045	0.03552		-3.8477	-0.00113	-4.1636	-0.00611
3.6545	0.04171	3.5407	0.02209		53.2544	0.03602	53.8817	0.03553		-3.83627	-0.00113	-4.1242	-0.00612
3.6647	0.03699	3.5605	0.01549		53.3304	0.03603	53.9588	0.03554		-3.82096	-0.00114	-4.0847	-0.00613
3.6748	0.02766	3.5804	0.01371		53.4065	0.03603	54.0359	0.03555		-3.8083	-0.00115	-4.0453	-0.00615
3.685	0.01633	3.6002	0.01636		53.4825	0.03604	54.113	0.03555		-3.80565	-0.00115	-4.0059	-0.00616
3.6951	0.01049	3.6201	0.01394		53.5586	0.03605	54.1902	0.03556		-3.79034	-0.00116	-3.9665	-0.00617
3.7053	0.01036	3.64	0.02233		53.6346	0.03606	54.2673	0.03557		-3.77503	-0.00116	-3.9271	-0.00619
3.7195	0.01164	3.6598	0.02933		53.7107	0.03606	54.3444	0.03558		-3.769	-0.00117	-3.8877	-0.0062
3.7394	0.02253	3.6797	0.03271		53.7867	0.03607	54.4216	0.03558		-3.75971	-0.00117	-3.8483	-0.00622
3.7593	0.02724	3.6996	0.03478		53.8628	0.03608	54.4987	0.03559		-3.7444	-0.00118	-3.809	-0.00623
3.7792	0.01425	3.7195	0.04211		53.9389	0.03608	54.5758	0.0356		-3.7296	-0.00119	-3.7696	-0.00624
3.7991	0.01046	3.7394	0.03256		54.0149	0.03609	54.653	0.03561		-3.72909	-0.00119	-3.7302	-0.00626
3.819	0.01402	3.7593	0.01654		54.091	0.0361	54.7301	0.03561		-3.71378	-0.0012	-3.6908	-0.00627
3.8389	0.01031	3.7792	0.02161		54.167	0.03611	54.8072	0.03562		-3.69847	-0.00121	-3.6514	-0.00628
3.8588	0.0142	3.7991	0.01918		54.2431	0.03611	54.8843	0.03563		-3.6902	-0.00121	-3.6121	-0.0063
3.8787	0.02111	3.819	0.0144		54.3191	0.03612	54.9615	0.03563		-3.68315	-0.00121	-3.5727	-0.00631
3.8986	0.02422	3.8389	0.0244		54.3952	0.03613	55.0386	0.03564		-3.66784	-0.00122	-3.5333	-0.00632
3.9185	0.01316	3.8588	0.03356		54.4712	0.03614	55.1157	0.03565		-3.65253	-0.00123	-3.494	-0.00634
3.9385	0.00596	3.8787	0.03205		54.5473	0.03614	55.1929	0.03566		-3.6508	-0.00124	-3.4546	-0.00635
3.9584	0.02064	3.8986	0.02884		54.6233	0.03615	55.27	0.03566		-3.63722	-0.00124	-3.4153	-0.00636
3.9783	0.03105	3.9185	0.02626		54.6994	0.03616	55.3471	0.03567		-3.62191	-0.00125	-3.3759	-0.00638
3.9983	0.01825	3.9385	0.03086		54.7754	0.03616	55.4243	0.03568		-3.6114	-0.00126	-3.3366	-0.00639
4.0182	0.0292	3.9584	0.033		54.8515	0.03617	55.5014	0.03568		-3.6066	-0.00126	-3.31544	-0.0064
4.0382	0.03025	3.9783	0.03133		54.9275	0.03618	55.5785	0.03569		-3.59128	-0.00128	-3.29994	-0.0064
4.0581	0.02752	3.9983	0.03814		55.0036	0.03619	55.6557	0.0357		-3.57597	-0.00129	-3.2972	-0.0064
4.0781	0.0308	4.0182	0.03491		55.0797	0.03619	55.7328	0.03571		-3.5721	-0.00129	-3.28445	-0.00641
4.098	0.02756	4.0382	0.03685		55.1557	0.0362	55.8099	0.03571		-3.56066	-0.0013	-3.26895	-0.00641
4.118	0.01966	4.0581	0.03447		55.2318	0.03621	55.8871	0.03572		-3.54535	-0.00131	-3.2579	-0.00642
4.1379	0.01682	4.0781	0.02511		55.3078	0.03621	55.9642	0.03573		-3.5327	-0.00132	-3.25345	-0.00642
4.1579	0.0134	4.098	0.01174		55.3839	0.03622	56.0413	0.03573		-3.53004	-0.00132	-3.23795	-0.00643
4.1779	0.02088	4.118	0.000242		55.4599	0.03623	56.1185	0.03574		-3.51473	-0.00133	-3.22246	-0.00643
4.1978	0.03041	4.1379	-0.000379		55.536	0.03624	56.1956	0.03575		-3.49941	-0.00135	-3.2185	-0.00643
4.2178	0.02854	4.1579	0.01486		55.612	0.03624	56.2727	0.03576		-3.4933	-0.00135	-3.20696	-0.00644
4.2378	0.03316	4.1779	0.02823		55.6881	0.03625	56.3498	0.03576		-3.4841	-0.00136	-3.19146	-0.00644
4.2578	0.0261	4.1978	0.0436		55.7641	0.03626	56.427	0.03577		-3.46879	-0.00137	-3.1792	-0.00645
4.2778	0.02112	4.2178	0.04984		55.8402	0.03626	56.5041	0.03578		-3.454	-0.00139	-3.17597	-0.00645
4.2977	0.0222	4.2378	0.0419		55.9162	0.03627	56.5812	0.03578		-3.45348	-0.00139	-3.16047	-0.00645
4.3177	0.02268	4.2578	0.04448		55.9923	0.03628	56.6584	0.03579		-3.43817	-0.0014	-3.14497	-0.00646
4.3377	0.00896	4.2778	0.04362		56.0684	0.03628	56.7355	0.0358		-3.42286	-0.00141	-3.1398	-0.00646
4.3577	-0.00497	4.2977	0.02733		56.1444	0.03629	56.8126	0.0358		-3.4146	-0.00142	-3.12948	-0.00646
4.3777	0.000921	4.3177	0.02877		56.2204	0.0363	56.8898	0.03581		-3.40754	-0.00143	-3.11398	-0.00647
4.3977	0.013	4.3377	0.03465		56.2965	0.0363	56.9669	0.03582		-3.39223	-0.00144	-3.1005	-0.00647
4.4177	0.01753	4.3577	0.02201		56.3726	0.03631	57.044	0.03583		-3.37692	-0.00146	-3.09848	-0.00647
4.4378	0.02539	4.3777	0.02379		56.4486	0.03632	57.1212	0.03583		-3.3753	-0.00146	-3.08299	-0.00648
4.4578	0.02517	4.3977	0.03001		56.5247	0.03632	57.1983	0.03584		-3.36161	-0.00148	-3.06749	-0.00649
4.4778	0.02704	4.4177	0.03297		56.6007	0.03633	57.2754	0.03585		-3.3463	-0.00149	-3.0612	-0.00649
4.4978	0.0172	4.4378	0.03345		56.6768	0.03634	57.3525	0.03585		-3.3359	-0.0015	-3.05199	-0.00649
4.5178	0.01653	4.4578	0.02395		56.7528	0.03634	57.4297	0.03586		-3.33099	-0.00151	-3.0365	-0.0065
4.5379	0.0245	4.4778	0.02347		56.8289	0.03635	57.5068	0.03587		-3.31567	-0.00153	-3.0219	-0.0065
4.5579	0.03426	4.4978	0.02742		56.9049	0.03636	57.5839	0.03587		-3.30036	-0.00154	-3.021	-0.0065
4.5779	0.03967	4.5178	0.02103		56.981	0.03636	57.6611	0.03588		-3.2966	-0.00155	-3.0055	-0.00651
4.598	0.04336	4.5379	0.02528		57.057	0.03637	57.7382	0.03589		-3.28505	-0.00156	-2.99001	-0.00651
4.618	0.05046	4.5579	0.02542		57.1331	0.03638	57.8153	0.03589		-3.26974	-0.00158	-2.9825	-0.00652
4.638	0.03976	4.5779	0.02755		57.2091	0.03638	57.8925	0.0359		-3.2572	-0.0016	-2.97451	-0.00652
4.6581	0.02553	4.598	0.03047		57.2852	0.03639	57.9696	0.03591		-3.25443	-0.0016	-2.95901	-0.00653
4.6781	0.01119	4.618	0.03557		57.3612	0.0364	58.0467	0.03591		-3.23912	-0.00162	-2.94352	-0.00653
4.6982	0.01443	4.638	0.04003		57.4373	0.0364	58.1238	0.03592		-3.2238	-0.00164	-2.9432	-0.00653
4.7182	0.01884	4.6581	0.03462		57.5134	0.03641	58.201	0.03593		-3.2179	-0.00165	-2.92802	-0.00654
4.7383	0.01634	4.6781	0.03206		57.5894	0.03642	58.2781	0.03593		-3.20849	-0.00166	-2.91252	-0.00654
4.7583	0.00667	4.6982	0.02388		57.6655	0.03642	58.3552	0.03594		-3.19318	-0.00168	-2.9039	-0.00655
4.7784	0.00741	4.7182	0.01594		57.7415	0.03643	58.4324	0.03595		-3.1785	-0.0017	-2.89703	-0.00655
4.7985	0.01967	4.7383	0.0131		57.8176	0.03644	58.5095	0.03595		-3.17787	-0.0017	-2.88153	-0.00655
4.8185	0.02621	4.7583	0.02073		57.8936	0.03644	58.5866	0.03596		-3.16256	-0.00172	-2.86603	-0.00656
4.8386	0.02965	4.7784	0.02455		57.9697	0.03645	58.6638	0.03597		-3.14725	-0.00175	-2.8646	-0.00656
4.8587	0.02597	4.7985	0.02945		58.0457	0.03646	58.7409	0.03597		-3.1392	-0.00176	-2.85054	-0.00657
4.8788	0.01747	4.8185	0.03843		58.1218	0.03646	58.818	0.03598		-3.13193	-0.00177	-2.83504	-0.00657
4.8988	0.01714	4.8386	0.03702		58.1978	0.03647	58.8952	0.03599		-3.11662	-0.0018	-2.8252	-0.00658
4.9189	0.02126	4.8587	0.0235		58.2739	0.03648	58.9723	0.03599		-3.10131	-0.00182	-2.81954	-0.00658
4.939	0.01228	4.8788	0.01984		58.3499	0.03648	59.0494	0.036		-3.0998	-0.00182	-2.80405	-0.00659
4.9591	0.01021	4.8988	0.02925		58.426	0.03649	59.1266	0.03601		-3.086	-0.00185	-2.78855	-0.00659
4.9792	0.02207	4.9189	0.03412		58.502	0.03649	59.2037	0.03601		-3.07069	-0.00187	-2.7859	-0.00659
4.9993	0.0197	4.939	0.03221		58.5781	0.0365	59.2808	0.03602		-3.0605	-0.00189	-2.77305	-0.0066
5.0193	0.02804	4.9591	0.02968		58.6542	0.03651	59.358	0.03603		-3.05537	-0.0019	-2.75756	-0.0066
5.0394	0.0412	4.9792	0.02719		58.7302	0.03651	59.4351	0.03603		-3.04006	-0.00193	-2.7466	-0.00661
5.0595	0.04266	4.9993	0.01736		58.8063	0.03652	59.5122	0.03604		-3.02475	-0.00195	-2.74206	-0.00661
5.0796	0.02509	5.0193	0.01095		58.8823	0.03653	59.5893	0.03605		-3.0212	-0.00196	-2.72656	-0.00662
5.0997	0.01404	5.0394	0.00736		58.9584	0.03653	59.6665	0.03605		-3.00944	-0.00198	-2.71107	-0.00662
5.1198	0.01493	5.0595	0.0037		59.0344	0.03654	59.7436	0.03606		-2.99413	-0.00201	-2.7073	-0.00663
5.1399	0.01798	5.0796	0.01491		59.1105	0.03654	59.8207	0.03607		-2.9819	-0.00204	-2.69557	-0.00663
5.16	0.01978	5.0997	0.03211		59.1865	0.03655	59.8979	0.03607		-2.97882	-0.00204	-2.68007	-0.00664
5.1802	0.02424	5.1198	0.04694		59.2626	0.03656	59.975	0.03608		-2.9635	-0.00207	-2.668	-0.00664
5.2003	0.0325	5.1399	0.04379		59.3386	0.03656	60.0521	0.03609		-2.94819	-0.00211	-2.66458	-0.00664
5.2204	0.04103	5.16	0.031		59.4147	0.03657	60.1293	0.03609		-2.9425	-0.00212	-2.64908	-0.00665
5.2405	0.03435	5.1802	0.01845		59.4907	0.03657	60.2064	0.0361		-2.93288	-0.00214	-2.63358	-0.00666
5.2606	0.03173	5.2003	0.01892		59.5668	0.03658	60.2835	0.03611		-2.91757	-0.00217	-2.6287	-0.00666
5.2807	0.03465	5.2204	0.01494		59.6428	0.03659	60.3606	0.03611		-2.9032	-0.00221	-2.61809	-0.00667
5.3009	0.04065	5.2405	0.00848		59.7189	0.03659	60.4378	0.03612		-2.90226	-0.00221	-2.60259	-0.00667
5.321	0.03507	5.2606	0.0098		59.795	0.0366	60.5149	0.03612		-2.88695	-0.00224	-2.5894	-0.00668
5.3411	0.01333	5.2807	0.02285		59.871	0.0366	60.5921	0.03613		-2.87163	-0.00228	-2.58709	-0.00668
5.3612	0.0064	5.3009	0.02347		59.9471	0.03661	60.6692	0.03614		-2.8639	-0.0023	-2.5716	-0.00669
5.3814	0.01767	5.321	0.02369		60.0231	0.03662	60.7463	0.03614		-2.85632	-0.00232	-2.5561	-0.0067
5.4015	0.02324	5.3411	0.00941		60.0992	0.03662	60.8234	0.03615		-2.84101	-0.00236	-2.5501	-0.0067
5.4216	0.02468	5.3612	-0.00169		60.1752	0.03663	60.9006	0.03616		-2.8257	-0.0024	-2.5406	-0.0067
5.4418	0.02996	5.3814	0.00377		60.2513	0.03663	60.9777	0.03616		-2.8246	-0.0024	-2.52511	-0.00671
5.4619	0.03395	5.4015	0.00827		60.3273	0.03664	61.0548	0.03617		-2.81039	-0.00244	-2.5108	-0.00672
5.482	0.02305	5.4216	0.01994		60.4034	0.03665	61.132	0.03618		-2.79508	-0.00248	-2.50961	-0.00672
5.5022	0.02336	5.4418	0.02536		60.4794	0.03665	61.2091	0.03618		-2.7852	-0.00251	-2.49411	-0.00673
5.5223	0.0282	5.4619	0.02876		60.5555	0.03666	61.2862	0.03619		-2.77976	-0.00252	-2.47862	-0.00674
5.5424	0.0285	5.482	0.03465		60.6315	0.03666	61.3634	0.03619		-2.76445	-0.00257	-2.4715	-0.00674
5.5626	0.01693	5.5022	0.03308		60.7076	0.03667	61.4405	0.0362		-2.74914	-0.00261	-2.46312	-0.00675
5.5827	0.02643	5.5223	0.03129		60.7836	0.03668	61.5176	0.03621		-2.7459	-0.00262	-2.44762	-0.00676
5.6029	0.02414	5.5424	0.03677		60.8597	0.03668	61.5947	0.03621		-2.73383	-0.00266	-2.4322	-0.00677
5.623	0.01572	5.5626	0.03176		60.9357	0.03669	61.6719	0.03622		-2.71852	-0.00271	-2.43213	-0.00677
5.6432	0.009	5.5827	0.0322		61.0118	0.03669	61.749	0.03623		-2.7066	-0.00274	-2.41663	-0.00677
5.6633	0.01327	5.6029	0.03032		61.0879	0.0367	61.8261	0.03623		-2.70321	-0.00275	-2.40113	-0.00678
5.6835	0.01935	5.623	0.02866		61.1639	0.0367	61.9033	0.03624		-2.68789	-0.0028	-2.3929	-0.00679
5.7036	0.03222	5.6432	0.03126		61.24	0.03671	61.9804	0.03624		-2.67258	-0.00286	-2.38564	-0.00679
5.7238	0.02551	5.6633	0.03454		61.316	0.03672	62.0575	0.03625		-2.6673	-0.00287	-2.37014	-0.00681
5.7439	0.01933	5.6835	0.02971		61.3921	0.03672	62.1347	0.03626		-2.65727	-0.00291	-2.35464	-0.00682
5.7641	0.01308	5.7036	0.03041		61.4681	0.03673	62.2118	0.03626		-2.64196	-0.00296	-2.3536	-0.00682
5.7843	0.01553	5.7238	0.03408		61.5442	0.03673	62.2889	0.03627		-2.628	-0.00301	-2.33915	-0.00683
5.8044	0.01827	5.7439	0.02726		61.6202	0.03674	62.3661	0.03628		-2.62665	-0.00302	-2.32365	-0.00684
5.8246	0.01158	5.7641	0.01768		61.6963	0.03674	62.4432	0.03628		-2.61134	-0.00308	-2.3143	-0.00684
5.8447	0.01368	5.7843	0.01666		61.7723	0.03675	62.5203	0.03629		-2.59602	-0.00313	-2.30815	-0.00685
5.8649	0.01603	5.8044	0.01055		61.8484	0.03675	62.5975	0.03629		-2.5887	-0.00316	-2.29266	-0.00686
5.885	0.02268	5.8246	0.02685		61.9244	0.03676	62.6746	0.0363		-2.58071	-0.00319	-2.27716	-0.00687
5.9052	0.03056	5.8447	0.04056		62.0005	0.03677	62.7517	0.03631		-2.5654	-0.00326	-2.275	-0.00688
5.9254	0.03468	5.8649	0.03604		62.0765	0.03677	62.8289	0.03631		-2.55009	-0.00332	-2.26166	-0.00689
5.9455	0.02791	5.885	0.0291		62.1526	0.03678	62.906	0.03632		-2.5494	-0.00332	-2.24617	-0.0069
5.9657	0.0257	5.9052	0.03126		62.2287	0.03678	62.9831	0.03632		-2.53478	-0.00338	-2.2357	-0.00691
5.9859	0.02177	5.9254	0.02954		62.3047	0.03679	63.0602	0.03633		-2.51946	-0.00345	-2.23067	-0.00691
6.006	0.02415	5.9455	0.01946		62.3808	0.03679	63.1374	0.03634		-2.5101	-0.00349	-2.21517	-0.00693
6.0262	0.02322	5.9657	0.01374		62.4568	0.0368	63.2145	0.03634		-2.5081	-0.0035	-2.2013	-0.00694
6.0464	0.02386	5.9859	0.0179		62.5329	0.0368	63.2916	0.03635		-2.50415	-0.00352	-2.19968	-0.00694
6.0665	0.02045	6.006	0.02985		62.6089	0.03681	63.3688	0.03635		-2.4889	-0.00359	-2.18418	-0.00696
6.0867	0.02336	6.0262	0.03544		62.685	0.03682	63.4459	0.03636		-2.48884	-0.00359	-2.1821	-0.00696
6.1069	0.03107	6.0464	0.02805		62.761	0.03682	63.523	0.03637		-2.47353	-0.00366	-2.16868	-0.00697
6.127	0.0289	6.0665	0.03051		62.8371	0.03683	63.6002	0.03637		-2.4697	-0.00368	-2.163	-0.00698
6.1472	0.0264	6.0867	0.03843		62.9131	0.03683	63.6773	0.03638		-2.45822	-0.00374	-2.15319	-0.00699
6.1674	0.03412	6.1069	0.04076		62.9892	0.03684	63.7544	0.03638		-2.4505	-0.00377	-2.1438	-0.007
6.1875	0.04186	6.127	0.02885		63.0652	0.03684	63.8316	0.03639		-2.44291	-0.00381	-2.13769	-0.00701
6.2077	0.04108	6.1472	0.02934		63.1413	0.03685	63.9087	0.0364		-2.4313	-0.00387	-2.1247	-0.00702
6.2279	0.03373	6.1674	0.03887		63.2173	0.03685	63.9858	0.0364		-2.42759	-0.00389	-2.12219	-0.00702
6.248	0.0348	6.1875	0.03379		63.2934	0.03686	64.0629	0.03641		-2.41228	-0.00397	-2.1067	-0.00704
6.2682	0.03675	6.2077	0.02276		63.3695	0.03686	64.1401	0.03641		-2.4121	-0.00397	-2.1056	-0.00704
6.2884	0.02168	6.2279	0.01705		63.4455	0.03687	64.2172	0.03642		-2.39697	-0.00405	-2.0912	-0.00706
6.3085	0.0158	6.248	0.02168		63.5215	0.03687	64.2943	0.03643		-2.3929	-0.00407	-2.0864	-0.00707
6.3287	0.02315	6.2682	0.01668		63.5976	0.03688	64.3715	0.03643		-2.38166	-0.00414	-2.0757	-0.00708
6.3489	0.02562	6.2884	0.01394		63.6737	0.03688	64.4486	0.03644		-2.3737	-0.00418	-2.0673	-0.00709
6.369	0.01717	6.3085	0.03221		63.7497	0.03689	64.5257	0.03644		-2.36635	-0.00422	-2.06021	-0.0071
6.3892	0.01875	6.3287	0.0363		63.8258	0.03689	64.6029	0.03645		-2.3546	-0.00429	-2.0482	-0.00712
6.4094	0.02882	6.3489	0.03361		63.9018	0.0369	64.68	0.03646		-2.35104	-0.00431	-2.04471	-0.00712
6.4295	0.03065	6.369	0.02698		63.9779	0.03691	64.7571	0.03646		-2.33572	-0.0044	-2.02921	-0.00714
6.4497	0.03245	6.3892	0.03466		64.0539	0.03691	64.8342	0.03647		-2.3354	-0.00441	-2.029	-0.00714
6.4699	0.03534	6.4094	0.03958		64.13	0.03692	64.9114	0.03647		-2.32041	-0.0045	-2.01372	-0.00717
6.49	0.03508	6.4295	0.04155		64.206	0.03692	64.9885	0.03648		-2.3162	-0.00452	-2.0099	-0.00717
6.5102	0.02564	6.4497	0.04083		64.2821	0.03693	65.0657	0.03648		-2.3051	-0.00459	-1.99822	-0.00719
6.5304	0.0179	6.4699	0.02515		64.3581	0.03693	65.1428	0.03649		-2.2971	-0.00464	-1.9908	-0.0072
6.5505	0.00972	6.49	0.03133		64.4342	0.03694	65.2199	0.0365		-2.28979	-0.00469	-1.98272	-0.00721
6.5707	0.01176	6.5102	0.02929		64.5102	0.03694	65.297	0.0365		-2.2779	-0.00477	-1.9717	-0.00723
6.5909	0.02306	6.5304	0.02805		64.5863	0.03695	65.3742	0.03651		-2.27448	-0.00479	-1.96723	-0.00724
6.611	0.02271	6.5505	0.02637		64.6624	0.03695	65.4513	0.03651		-2.25917	-0.0049	-1.9526	-0.00727
6.6312	0.0099	6.5707	0.03405		64.7384	0.03696	65.5284	0.03652		-2.2587	-0.0049	-1.95173	-0.00727
6.6513	0.00588	6.5909	0.04323		64.8145	0.03696	65.6056	0.03653		-2.24385	-0.005	-1.93623	-0.0073
6.6715	0.02361	6.611	0.03794		64.8905	0.03697	65.6827	0.03653		-2.2396	-0.00503	-1.9334	-0.0073
6.6917	0.04244	6.6312	0.03367		64.9666	0.03697	65.7598	0.03654		-2.22854	-0.00511	-1.92074	-0.00733
6.7118	0.03257	6.6513	0.02325		65.0426	0.03698	65.837	0.03654		-2.2204	-0.00517	-1.9143	-0.00734
6.732	0.0236	6.6715	0.03211		65.1187	0.03698	65.9141	0.03655		-2.21323	-0.00523	-1.90524	-0.00736
6.7521	0.02896	6.6917	0.02937		65.1947	0.03699	65.9912	0.03655		-2.2013	-0.00532	-1.8952	-0.00738
6.7772	0.0291	6.6976	0.0123		65.2708	0.03699	66.0683	0.03656		-2.19792	-0.00534	-1.88974	-0.00739
6.8168	0.03197	6.7372	0.02254		65.3468	0.037	66.1455	0.03656		-2.18261	-0.00546	-1.8761	-0.00742
6.8564	0.03473	6.7768	0.02837		65.4229	0.037	66.2226	0.03657		-2.1821	-0.00546	-1.87425	-0.00742
6.896	0.03422	6.8164	0.02176		65.4989	0.03701	66.2997	0.03658		-2.1673	-0.00558	-1.85875	-0.00746
6.9356	0.02932	6.856	0.01715		65.575	0.03701	66.3769	0.03658		-2.163	-0.00562	-1.857	-0.00746
6.9752	0.02243	6.8956	0.01337		65.651	0.03702	66.454	0.03659		-2.15198	-0.00571	-1.84325	-0.0075
7.0148	0.02104	6.9352	0.02378		65.7271	0.03702	66.5311	0.03659		-2.1438	-0.00577	-1.8379	-0.00751
7.0544	0.0221	6.9748	0.02964		65.8032	0.03703	66.6083	0.0366		-2.13667	-0.00583	-1.82776	-0.00753
7.0941	0.02734	7.0144	0.0236		65.8792	0.03703	66.6854	0.0366		-2.1247	-0.00594	-1.8188	-0.00756
7.1337	0.03556	7.0541	0.01939		65.9553	0.03704	66.7625	0.03661		-2.12136	-0.00597	-1.81226	-0.00757
7.1733	0.03145	7.0937	0.01705		66.0313	0.03704	66.8397	0.03662		-2.10605	-0.0061	-1.7997	-0.00761
7.2129	0.02303	7.1333	0.01843		66.1074	0.03704	66.9168	0.03662		-2.1056	-0.00611	-1.79676	-0.00762
7.2525	0.02477	7.1729	0.02283		66.1834	0.03705	66.9939	0.03663		-2.09074	-0.00624	-1.78127	-0.00766
7.2922	0.03183	7.2125	0.03435		66.2595	0.03705	67.071	0.03663		-2.0864	-0.00628	-1.7806	-0.00766
7.3318	0.02677	7.2522	0.03845		66.3355	0.03706	67.1482	0.03664		-2.07543	-0.00638	-1.76577	-0.00771
7.3714	0.0199	7.2918	0.03833		66.4116	0.03706	67.2253	0.03664		-2.0673	-0.00646	-1.7615	-0.00772
7.4111	0.02336	7.3314	0.02396		66.4876	0.03707	67.3024	0.03665		-2.06011	-0.00653	-1.75027	-0.00776
7.4507	0.03303	7.3711	0.01389		66.5637	0.03707	67.3796	0.03665		-2.0482	-0.00664	-1.7424	-0.00778
7.4903	0.03608	7.4107	0.02399		66.6397	0.03708	67.4567	0.03666		-2.0448	-0.00668	-1.73478	-0.00781
7.53	0.03071	7.4503	0.03184		66.7158	0.03708	67.5338	0.03667		-2.02949	-0.00683	-1.7233	-0.00785
7.5696	0.02696	7.49	0.03848		66.7918	0.03709	67.611	0.03667		-2.029	-0.00684	-1.71928	-0.00786
7.6093	0.02978	7.5296	0.03573		66.8679	0.03709	67.6881	0.03668		-2.01418	-0.00699	-1.7042	-0.00792
7.6489	0.02768	7.5693	0.02703		66.944	0.0371	67.7652	0.03668		-2.0099	-0.00703	-1.70378	-0.00792
7.6886	0.0286	7.6089	0.02262		67.02	0.0371	67.8424	0.03669		-1.99887	-0.00715	-1.68829	-0.00798
7.7282	0.02784	7.6486	0.0183		67.0961	0.03711	67.9195	0.03669		-1.9908	-0.00724	-1.6851	-0.00799
7.7679	0.02485	7.6882	0.0204		67.1721	0.03711	67.9966	0.0367		-1.98355	-0.00732	-1.67279	-0.00804
7.8076	0.02604	7.7279	0.01735		67.2482	0.03712	68.0738	0.0367		-1.9717	-0.00745	-1.666	-0.00807
7.8472	0.03156	7.7676	0.01728		67.3242	0.03712	68.1509	0.03671		-1.96824	-0.00749	-1.65729	-0.0081
7.8869	0.02436	7.8072	0.02467		67.4003	0.03712	68.228	0.03671		-1.95293	-0.00766	-1.6469	-0.00815
7.9266	0.02018	7.8469	0.02844		67.4763	0.03713	68.3051	0.03672		-1.9526	-0.00767	-1.6418	-0.00817
7.9663	0.00832	7.8866	0.02753		67.5524	0.03713	68.3823	0.03673		-1.93762	-0.00784	-1.6278	-0.00824
8.0059	0.00644	7.9263	0.03179		67.6284	0.03714	68.4594	0.03673		-1.9334	-0.00789	-1.6263	-0.00824
8.0456	0.02566	7.9659	0.03796		67.7045	0.03714	68.5365	0.03674		-1.92231	-0.00803	-1.6108	-0.00832
8.0853	0.02906	8.0056	0.03887		67.7805	0.03715	68.6137	0.03674		-1.9143	-0.00813	-1.6087	-0.00833
8.125	0.03154	8.0453	0.038		67.8566	0.03715	68.6908	0.03675		-1.907	-0.00822	-1.59531	-0.0084
8.1647	0.02401	8.085	0.02893		67.9326	0.03716	68.7679	0.03675		-1.8952	-0.00837	-1.5896	-0.00843
8.2044	0.02747	8.1247	0.02758		68.0087	0.03716	68.8451	0.03676		-1.89168	-0.00841	-1.57981	-0.00848
8.244	0.03452	8.1644	0.03265		68.0847	0.03717	68.9222	0.03676		-1.87637	-0.00861	-1.5705	-0.00853
8.2837	0.0316	8.204	0.03297		68.1608	0.03717	68.9993	0.03677		-1.8761	-0.00861	-1.56431	-0.00857
8.3234	0.02574	8.2437	0.02785		68.2369	0.03717	69.0765	0.03677		-1.86106	-0.00882	-1.5515	-0.00864
8.3631	0.02136	8.2834	0.02939		68.3129	0.03718	69.1536	0.03678		-1.857	-0.00887	-1.54882	-0.00866
8.4028	0.01824	8.3231	0.03805		68.389	0.03718	69.2307	0.03678		-1.84575	-0.00903	-1.53332	-0.00875
8.4425	0.01723	8.3628	0.04152		68.465	0.03719	69.3079	0.03679		-1.8379	-0.00914	-1.5324	-0.00876
8.4823	0.02241	8.4025	0.03954		68.5411	0.03719	69.385	0.03679		-1.83044	-0.00924	-1.51782	-0.00885
8.522	0.02144	8.4423	0.04235		68.6171	0.0372	69.4621	0.0368		-1.8188	-0.00941	-1.5133	-0.00889
8.5617	0.01472	8.482	0.04023		68.6932	0.0372	69.5392	0.03681		-1.81513	-0.00946	-1.50232	-0.00896
8.6014	0.01235	8.5217	0.03074		68.7692	0.03721	69.6164	0.03681		-1.79981	-0.00969	-1.4942	-0.00902
8.6411	0.01273	8.5614	0.0246		68.8453	0.03721	69.6935	0.03682		-1.7997	-0.00969	-1.48683	-0.00907
8.6808	0.0257	8.6011	0.02925		68.9213	0.03721	69.7706	0.03682		-1.7845	-0.00992	-1.4751	-0.00916
8.7206	0.03189	8.6408	0.03103		68.9974	0.03722	69.8478	0.03683		-1.7806	-0.00998	-1.47133	-0.00919
8.7603	0.02626	8.6806	0.0242		69.0734	0.03722	69.9249	0.03683		-1.76919	-0.01016	-1.456	-0.00931
8.8	0.0263	8.7203	0.02539		69.1495	0.03723	70.002	0.03684		-1.7615	-0.01029	-1.45583	-0.00931
8.8398	0.03245	8.76	0.03036		69.2255	0.03723	70.0792	0.03684		-1.75388	-0.01041	-1.44034	-0.00944
8.8795	0.02607	8.7998	0.02622		69.3016	0.03724	70.1563	0.03685		-1.7424	-0.0106	-1.4369	-0.00947
8.9192	0.02136	8.8395	0.02936		69.3777	0.03724	70.2334	0.03685		-1.73857	-0.01066	-1.42484	-0.00958
8.959	0.017	8.8792	0.03335		69.4537	0.03724	70.3106	0.03686		-1.7233	-0.01092	-1.4179	-0.00964
8.9987	0.01828	8.919	0.03619		69.5298	0.03725	70.3877	0.03686		-1.72326	-0.01092	-1.40934	-0.00972
9.0385	0.01451	8.9587	0.03377		69.6058	0.03725	70.4648	0.03687		-1.70794	-0.01119	-1.3988	-0.00982
9.0782	0.01221	8.9985	0.0354		69.6819	0.03726	70.5419	0.03687		-1.7042	-0.01125	-1.39385	-0.00987
9.1179	0.01491	9.0382	0.03384		69.7579	0.03726	70.6191	0.03688		-1.69263	-0.01146	-1.3797	-0.01001
9.1577	0.02007	9.0779	0.03516		69.834	0.03727	70.6962	0.03688		-1.6851	-0.0116	-1.37835	-0.01003
9.1975	0.02255	9.1177	0.03128		69.91	0.03727	70.7733	0.03689		-1.67732	-0.01174	-1.36285	-0.01019
9.2372	0.02821	9.1575	0.02907		69.9861	0.03727	70.8505	0.03689		-1.666	-0.01195	-1.3606	-0.01022
9.277	0.02532	9.1972	0.03183		70.0621	0.03728	70.9276	0.0369		-1.66201	-0.01203	-1.34736	-0.01037
9.3167	0.02437	9.237	0.02501		70.1382	0.03728	71.0047	0.0369		-1.6469	-0.01232	-1.3415	-0.01044
9.3565	0.02731	9.2767	0.02783		70.2142	0.03729	71.0819	0.03691		-1.6467	-0.01232	-1.33186	-0.01055
9.3963	0.02509	9.3165	0.02227		70.2903	0.03729	71.159	0.03691		-1.63139	-0.01263	-1.3225	-0.01067
9.436	0.01964	9.3563	0.01787		70.3663	0.03729	71.2361	0.03692		-1.6278	-0.0127	-1.31636	-0.01075
9.4758	0.02016	9.396	0.02294		70.4424	0.0373	71.3133	0.03692		-1.61607	-0.01294	-1.3034	-0.01092
9.5156	0.0227	9.4358	0.0277		70.5184	0.0373	71.3904	0.03693		-1.6087	-0.01309	-1.30087	-0.01095
9.5553	0.0306	9.4756	0.03003		70.5945	0.03731	71.4675	0.03693		-1.60076	-0.01326	-1.28537	-0.01116
9.5951	0.02104	9.5153	0.02635		70.6706	0.03731	71.5447	0.03694		-1.5896	-0.01349	-1.2843	-0.01118
9.6349	0.01251	9.5551	0.02672		70.7466	0.03731	71.6218	0.03694		-1.58545	-0.01358	-1.26987	-0.01139
9.6747	0.01646	9.5949	0.01528		70.8227	0.03732	71.6989	0.03695		-1.5705	-0.01391	-1.2652	-0.01146
9.7145	0.01588	9.6347	0.02056		70.8987	0.03732	71.776	0.03695		-1.57014	-0.01392	-1.25438	-0.01163
9.7543	0.0205	9.6745	0.02908		70.9748	0.03733	71.8532	0.03696		-1.55483	-0.01426	-1.2462	-0.01176
9.794	0.02742	9.7143	0.03781		71.0508	0.03733	71.9303	0.03696		-1.5515	-0.01434	-1.23888	-0.01187
9.8338	0.03321	9.754	0.03275		71.1269	0.03733	72.0074	0.03697		-1.53952	-0.01462	-1.2271	-0.01207
9.8736	0.02976	9.7938	0.0253		71.2029	0.03734	72.0846	0.03697		-1.5324	-0.01479	-1.22338	-0.01214
9.9134	0.02615	9.8336	0.03236		71.279	0.03734	72.1617	0.03698		-1.5242	-0.01498	-1.208	-0.01241
9.9532	0.02358	9.8734	0.03815		71.355	0.03735	72.2388	0.03698		-1.5133	-0.01525	-1.20789	-0.01241
9.993	0.03001	9.9132	0.02922		71.4311	0.03735	72.316	0.03699		-1.50889	-0.01536	-1.19239	-0.0127
10.0328	0.03115	9.953	0.0227		71.5071	0.03735	72.3931	0.03699		-1.4942	-0.01572	-1.1889	-0.01277
10.0726	0.03193	9.9928	0.01492		71.5832	0.03736	72.4702	0.037		-1.49358	-0.01574	-1.1793	-0.01296
10.1124	0.03047	10.0326	0.0137		71.6592	0.03736	72.5474	0.037		-1.47827	-0.01613	-1.17689	-0.01301
10.1523	0.02949	10.0724	0.01704		71.7353	0.03737	72.6245	0.03701		-1.4751	-0.01621	-1.1695	-0.01316
10.1921	0.02724	10.1123	0.02653		71.8114	0.03737	72.7016	0.03701		-1.46296	-0.01653	-1.1614	-0.01333
10.2319	0.02613	10.1521	0.03162		71.8874	0.03737	72.7788	0.03702		-1.456	-0.01672	-1.1596	-0.01337
10.2717	0.02419	10.1919	0.03089		71.9634	0.03738	72.8559	0.03702		-1.44765	-0.01695	-1.1498	-0.01358
10.3115	0.03061	10.2317	0.0235		72.0395	0.03738	72.933	0.03703		-1.4369	-0.01725	-1.1459	-0.01367
10.3513	0.03508	10.2715	0.02711		72.1156	0.03739	73.0101	0.03703		-1.43233	-0.01737	-1.1399	-0.01381
10.3911	0.03216	10.3113	0.02374		72.1916	0.03739	73.0873	0.03704		-1.4179	-0.01779	-1.1304	-0.01403
10.431	0.02091	10.3511	0.01998		72.2677	0.03739	73.1644	0.03704		-1.41702	-0.01781	-1.1301	-0.01403
10.4708	0.01032	10.391	0.02914		72.3437	0.0374	73.2415	0.03705		-1.40171	-0.01826	-1.1202	-0.01427
10.5106	0.01091	10.4308	0.0203		72.4198	0.0374	73.3187	0.03705		-1.3988	-0.01834	-1.11491	-0.0144
10.5505	0.02297	10.4706	0.01985		72.4958	0.03741	73.3958	0.03706		-1.3864	-0.01872	-1.1104	-0.01451
10.5903	0.02878	10.5105	0.02306		72.5719	0.03741	73.4729	0.03706		-1.3797	-0.01892	-1.1006	-0.01477
10.6301	0.02629	10.5503	0.0278		72.6479	0.03741	73.5501	0.03707		-1.37109	-0.01919	-1.09941	-0.0148
10.67	0.02232	10.5901	0.03255		72.724	0.03742	73.6272	0.03707		-1.3606	-0.01952	-1.0908	-0.01503
10.7098	0.01573	10.63	0.02634		72.8	0.03742	73.7043	0.03708		-1.35577	-0.01967	-1.08391	-0.01521
10.7496	0.01622	10.6698	0.0351		72.8761	0.03742	73.7815	0.03708		-1.3415	-0.02014	-1.0809	-0.0153
10.7895	0.02282	10.7096	0.03624		72.9522	0.03743	73.8586	0.03709		-1.34046	-0.02017	-1.0711	-0.01557
10.8293	0.02325	10.7495	0.02756		73.0282	0.03743	73.9357	0.03709		-1.32515	-0.02068	-1.06842	-0.01565
10.8692	0.01997	10.7893	0.02596		73.1042	0.03744	74.0129	0.0371		-1.3225	-0.02077	-1.0613	-0.01586
10.909	0.01983	10.8292	0.02627		73.1803	0.03744	74.09	0.0371		-1.30984	-0.02121	-1.05292	-0.01611
10.9489	0.02847	10.869	0.02915		73.2564	0.03744	74.1671	0.03711		-1.3034	-0.02143	-1.0515	-0.01615
10.9887	0.03173	10.9089	0.03592		73.3324	0.03745	74.2442	0.03711		-1.29453	-0.02174	-1.0417	-0.01646
11.0286	0.04199	10.9487	0.02886		73.4085	0.03745	74.3214	0.03712		-1.2843	-0.02211	-1.03742	-0.0166
11.0684	0.0429	10.9886	0.02664		73.4845	0.03745	74.3985	0.03712		-1.27922	-0.02229	-1.0319	-0.01678
11.1083	0.04246	11.0284	0.02737		73.5606	0.03746	74.4756	0.03713		-1.2652	-0.02281	-1.0221	-0.0171
11.1481	0.03214	11.0683	0.02793		73.6366	0.03746	74.5528	0.03713		-1.2639	-0.02286	-1.02193	-0.01711
11.188	0.02299	11.1081	0.02523		73.7127	0.03747	74.6299	0.03713		-1.24859	-0.02344	-1.0123	-0.01744
11.2278	0.02252	11.148	0.02033		73.7887	0.03747	74.707	0.03714		-1.2462	-0.02353	-1.00643	-0.01765
11.2677	0.03288	11.1878	0.02683		73.8648	0.03747	74.7842	0.03714		-1.23328	-0.02404	-1.0025	-0.01779
11.3076	0.03343	11.2277	0.03211		73.9408	0.03748	74.8613	0.03715		-1.2271	-0.02428	-0.9927	-0.01815
11.3474	0.03234	11.2676	0.02597		74.0169	0.03748	74.9384	0.03715		-1.21797	-0.02465	-0.99093	-0.01821
11.3873	0.02051	11.3074	0.02311		74.0929	0.03748	75.0156	0.03716		-1.208	-0.02506	-0.9829	-0.01852
11.4272	0.0099	11.3473	0.02776		74.169	0.03749	75.0927	0.03716		-1.20266	-0.02528	-0.97544	-0.01881
11.467	0.02043	11.3872	0.03193		74.2451	0.03749	75.1698	0.03717		-1.1889	-0.02586	-0.9731	-0.0189
11.5069	0.02465	11.427	0.03074		74.3211	0.03749	75.2469	0.03717		-1.18735	-0.02593	-0.9634	-0.01929
11.5468	0.02667	11.4669	0.02316		74.3971	0.0375	75.3241	0.03718		-1.17203	-0.02659	-0.95994	-0.01943
11.5866	0.023	11.5068	0.01781		74.4732	0.0375	75.4012	0.03718		-1.1698	-0.02669	-0.9536	-0.0197
11.6265	0.02342	11.5466	0.02408		74.5493	0.03751	75.4783	0.03719		-1.15672	-0.02727	-0.94444	-0.0201
11.6664	0.0254	11.5865	0.02225		74.6253	0.03751	75.5555	0.03719		-1.1508	-0.02754	-0.9438	-0.02012
11.7063	0.02172	11.6264	0.0198		74.7014	0.03751	75.6326	0.0372		-1.14141	-0.02797	-0.934	-0.02056
11.7462	0.02395	11.6663	0.02781		74.7774	0.03752	75.7097	0.0372		-1.1317	-0.02842	-0.92895	-0.02079
11.786	0.03123	11.7062	0.03724		74.8535	0.03752	75.7869	0.0372		-1.1261	-0.02868	-0.9243	-0.02101
11.8259	0.03191	11.746	0.03236		74.9295	0.03752	75.864	0.03721		-1.1126	-0.02933	-0.9145	-0.02147
11.8658	0.03052	11.7859	0.0321		75.0056	0.03753	75.9411	0.03721		-1.11079	-0.02942	-0.91345	-0.02152
11.9057	0.02173	11.8258	0.03612		75.0816	0.03753	76.0182	0.03722		-1.09548	-0.03017	-0.9048	-0.02195
11.9456	0.01537	11.8657	0.0333		75.1577	0.03753	76.0954	0.03722		-1.0935	-0.03027	-0.89795	-0.02229
11.9855	0.02037	11.9056	0.02746		75.2337	0.03754	76.1725	0.03723		-1.08016	-0.03095	-0.895	-0.02245
12.0253	0.02213	11.9455	0.02915		75.3098	0.03754	76.2496	0.03723		-1.0745	-0.03124	-0.8853	-0.02295
12.0652	0.02712	11.9853	0.0306		75.3859	0.03754	76.3268	0.03724		-1.06485	-0.03174	-0.88246	-0.02311
12.1051	0.03255	12.0252	0.03499		75.4619	0.03755	76.4039	0.03724		-1.0613	-0.03193	-0.8755	-0.02349
12.145	0.02941	12.0651	0.03522		75.5379	0.03755	76.481	0.03725		-1.0515	-0.03245	-0.86696	-0.02396
12.1849	0.02854	12.105	0.02718		75.614	0.03755	76.5582	0.03725		-1.04954	-0.03256	-0.8658	-0.02403
12.2248	0.02965	12.1449	0.03201		75.6901	0.03756	76.6353	0.03725		-1.0417	-0.03298	-0.856	-0.02459
12.2647	0.02621	12.1848	0.03355		75.7661	0.03756	76.7124	0.03726		-1.03423	-0.03339	-0.85146	-0.02486
12.3046	0.02148	12.2247	0.03747		75.8422	0.03756	76.7896	0.03726		-1.0319	-0.03352	-0.8463	-0.02517
12.3445	0.02311	12.2646	0.03411		75.9182	0.03757	76.8667	0.03727		-1.0221	-0.03407	-0.8365	-0.02578
12.3844	0.02831	12.3045	0.03233		75.9943	0.03757	76.9438	0.03727		-1.01892	-0.03425	-0.83597	-0.02581
11.2242	0.01948	12.3444	0.03007		76.0703	0.03757	77.021	0.03728		-1.0123	-0.03463	-0.8268	-0.02639
11.4261	0.02503	12.3843	0.02932		76.1464	0.03758	77.0981	0.03728		-1.00361	-0.03514	-0.82047	-0.02681
11.628	0.01763	12.4242	0.03017		76.2224	0.03758	77.1752	0.03729		-1.0025	-0.0352	-0.8171	-0.02703
11.8298	0.0148	12.4641	0.0253		76.2985	0.03758	77.2524	0.03729		-0.9927	-0.03578	-0.8073	-0.0277
12.0315	0.0202	12.504	0.02757		76.3745	0.03759	77.3295	0.0373		-0.98829	-0.03604	-0.80497	-0.02786
12.2332	0.02882	12.5439	0.03072		76.4506	0.03759	77.4066	0.0373		-0.9829	-0.03637	-0.7976	-0.02838
12.4348	0.02961	12.5838	0.03319		76.5266	0.03759	77.4837	0.0373		-0.9731	-0.03696	-0.78948	-0.02897
12.6363	0.02822	12.6237	0.03347		76.6027	0.0376	77.5609	0.03731		-0.97298	-0.03697	-0.7879	-0.02908
12.8377	0.02934	12.6636	0.03267		76.6787	0.0376	77.638	0.03731		-0.9634	-0.03757	-0.7781	-0.02982
13.0391	0.03023	12.7035	0.02865		76.7548	0.0376	77.7151	0.03732		-0.95767	-0.03793	-0.77398	-0.03013
13.2404	0.03064	12.7434	0.03153		76.8309	0.03761	77.7923	0.03732		-0.9536	-0.03818	-0.7684	-0.03057
13.4417	0.02445	12.7833	0.03554		76.9069	0.03761	77.8694	0.03733		-0.9438	-0.03881	-0.7587	-0.03134
13.6428	0.02342	12.8232	0.04186		76.983	0.03761	77.9465	0.03733		-0.94236	-0.0389	-0.75848	-0.03136
13.8439	0.03043	12.8632	0.04284		77.059	0.03762	78.0237	0.03733		-0.934	-0.03945	-0.749	-0.03214
14.045	0.03176	12.9031	0.03525		77.1351	0.03762	78.1008	0.03734		-0.92705	-0.03991	-0.74299	-0.03265
14.246	0.02623	12.943	0.04071		77.2111	0.03762	78.1779	0.03734		-0.9243	-0.04009	-0.7393	-0.03297
14.4469	0.0232	12.9829	0.0363		77.2872	0.03763	78.255	0.03735		-0.9145	-0.04075	-0.7296	-0.03382
14.6477	0.03029	13.0228	0.03389		77.3632	0.03763	78.3322	0.03735		-0.91174	-0.04094	-0.72749	-0.03401
14.8485	0.02807	13.0627	0.0288		77.4393	0.03763	78.4093	0.03736		-0.9048	-0.04142	-0.7198	-0.03472
15.0492	0.02801	13.1026	0.02512		77.5153	0.03764	78.4864	0.03736		-0.89642	-0.042	-0.71199	-0.03545
15.2498	0.03293	13.1425	0.02543		77.5914	0.03764	78.5636	0.03737		-0.895	-0.0421	-0.7101	-0.03563
15.4504	0.02958	15.4504	0.02271		77.6674	0.03764	78.6407	0.03737		-0.8853	-0.04279	-0.7004	-0.03657
15.6509	0.02968	15.6509	0.02628		77.7435	0.03765	78.7178	0.03737		-0.88111	-0.04309	-0.6965	-0.03696
15.8513	0.02829	15.8513	0.02657		77.8196	0.03765	78.795	0.03738		-0.8755	-0.04349	-0.6907	-0.03754
16.0517	0.0311	16.0517	0.02511		77.8956	0.03765	78.8721	0.03738		-0.8658	-0.0442	-0.681	-0.03855
16.252	0.0297	16.252	0.02441
16.4522	0.03168	16.4522	0.02964
16.6524	0.03143	16.6524	0.03112
16.8525	0.02862	16.8525	0.03548
17.0526	0.03307	17.0526	0.02978
17.2526	0.0313	17.2526	0.02547
17.4525	0.02851	17.4525	0.0276
17.6523	0.02506	17.6523	0.02812
17.8521	0.02611	17.8521	0.03158
18.0519	0.02398	18.0519	0.03149
18.2515	0.01896	18.2515	0.02707
18.4512	0.02225	18.4512	0.02969
18.6507	0.03078	18.6507	0.02858
18.8502	0.03018	18.8502	0.02685
19.0496	0.03002	19.0496	0.02793
19.249	0.03127	19.249	0.02398
19.4483	0.03436	19.4483	0.02184
19.6476	0.03571	19.6476	0.02373
19.8468	0.03398	19.8468	0.02263
20.0459	0.03268	20.0459	0.02833
20.245	0.02451	20.245	0.028
20.444	0.0252	20.444	0.0329
20.6429	0.02803	20.6429	0.03775
20.8418	0.02562	20.8418	0.03588
21.0406	0.0222	21.0406	0.04089
21.2394	0.02426	21.2394	0.03842
21.4381	0.023	21.4381	0.04127
21.6368	0.01958	21.6368	0.04177
21.8354	0.03098	21.8354	0.03546
22.034	0.0374	22.034	0.03055
22.2324	0.03785	22.2324	0.02924
22.4309	0.03638	22.4309	0.02121
22.6293	0.035	22.6293	0.02377
22.8276	0.03528	22.8276	0.02414
23.0258	0.03425	23.0258	0.02621
23.2241	0.02919	23.2241	0.02863
23.4222	0.01784	23.4222	0.02898
23.6203	0.01517	23.6203	0.02722
23.8184	0.02491	23.8184	0.03096
24.0164	0.0269	24.0164	0.03298
24.2143	0.03002	24.2143	0.03651
24.4122	0.03027	24.4122	0.04304
24.61	0.02481	24.61	0.03481
24.8078	0.02512	24.8078	0.0254
25.0056	0.03263	25.0056	0.02807
25.2032	0.03333	25.2032	0.03513
25.4009	0.03166	25.4009	0.03641
25.5985	0.03372	25.5985	0.03422
25.796	0.04146	25.796	0.02943
25.9935	0.04245	25.9935	0.02746
26.1909	0.04011	26.1909	0.0316
26.3883	0.0331	26.3883	0.03146
26.5856	0.02799	26.5856	0.03109
26.7829	0.03495	26.7829	0.02975
26.9801	0.04116	26.9801	0.02729
27.1773	0.04003	27.1773	0.02754
27.3744	0.03713	27.3744	0.03265
27.5715	0.03395	27.5715	0.03048
27.7685	0.03274	27.7685	0.02792
27.9655	0.03485	27.9655	0.02411
28.1624	0.03705	28.1624	0.0254
28.3593	0.0334	28.3593	0.02796
28.5561	0.02517	28.5561	0.02713
28.7529	0.03244	28.7529	0.03082
28.9497	0.03565	28.9497	0.02973
29.1464	0.03556	29.1464	0.0274
29.343	0.03717	29.343	0.03385
29.5396	0.04104	29.5396	0.04207
29.7362	0.03947	29.7362	0.04293
29.9327	0.03521	29.9327	0.04001
30.1292	0.03213	30.1292	0.0406
30.3256	0.03011	30.3256	0.04175
30.522	0.0344	30.522	0.04158
30.7184	0.03092	30.7184	0.03606
30.9147	0.02775	30.9147	0.03661
31.1109	0.03436	31.1109	0.03316
31.3071	0.03316	31.3071	0.03296
31.5033	0.03395	31.5033	0.0347
31.6994	0.03074	31.6994	0.03718
31.8955	0.03434	31.8955	0.03672
32.0916	0.03739	32.0916	0.03503
32.2876	0.03895	32.2876	0.03597
32.4835	0.03212	32.4835	0.03128
32.6795	0.03117	32.6795	0.02887
32.8753	0.03255	32.8753	0.03267
33.0712	0.02989	33.0712	0.03881
33.267	0.02913	33.267	0.03721
33.4627	0.0316	33.4627	0.0312
33.6585	0.03137	33.6585	0.02823
33.8542	0.02927	33.8542	0.03135
34.0498	0.02765	34.0498	0.03223
34.2454	0.02981	34.2454	0.02925
34.441	0.03526	34.441	0.03258
34.6365	0.03284	34.6365	0.03035
34.832	0.03399	34.832	0.02713
35.0275	0.03201	35.0275	0.03091
35.2229	0.03263	35.2229	0.03942
35.4183	0.03236	35.4183	0.03314
35.6136	0.03343	35.6136	0.02927
35.8089	0.03773	35.8089	0.02616
36.0042	0.03312	36.0042	0.02968
36.1994	0.02867	36.1994	0.03691
36.3946	0.03194	36.3946	0.03885
36.5898	0.03229	36.5898	0.03947
36.785	0.03117	36.785	0.04014
36.9801	0.03302	36.9801	0.0412
37.1751	0.03706	37.1751	0.03862
37.3702	0.03354	37.3702	0.03238
37.5652	0.03085	37.5652	0.03222
37.7601	0.03351	37.7601	0.03521
37.9551	0.03382	37.9551	0.03396
38.15	0.03516	38.15	0.03668
38.3449	0.03714	38.3449	0.03748
38.5397	0.03482	38.5397	0.03904
38.7345	0.03065	38.7345	0.04088
38.9293	0.02656	38.9293	0.03436
39.1241	0.0257	39.1241	0.03476
39.3188	0.02873	39.3188	0.03771
39.5135	0.03295	39.5135	0.03483
39.7081	0.03095	39.7081	0.03277
39.9028	0.03101	39.9028	0.03353
40.0974	0.03157	40.0974	0.04116
40.292	0.03475	40.292	0.03927
40.4865	0.03761	40.4865	0.03636
40.681	0.03792	40.681	0.03469
40.8755	0.04184	40.8755	0.03523
41.07	0.03953	41.07	0.03404
41.2644	0.03693	41.2644	0.03808
41.4588	0.03454	41.4588	0.0399
41.6532	0.03601	41.6532	0.0378
41.8475	0.03719	41.8475	0.0386
42.0419	0.03822	42.0419	0.04016
42.2362	0.03895	42.2362	0.04253
42.4304	0.03681	42.4304	0.04149
42.6247	0.03558	42.6247	0.04094
42.8189	0.0333	42.8189	0.03885
43.0131	0.03565	43.0131	0.04007
43.2073	0.03565	43.2073	0.03558
43.4014	0.03882	43.4014	0.03272
43.5956	0.03729	43.5956	0.02996
43.7897	0.04211	43.7897	0.03023
43.9838	0.03961	43.9838	0.03207
44.1778	0.03699	44.1778	0.03761
44.3719	0.03847	44.3719	0.04039
44.5659	0.04073	44.5659	0.03606
44.7599	0.03723	44.7599	0.03526
44.9539	0.03504	44.9539	0.0347
45.1478	0.03514	45.1478	0.03643
45.3417	0.03751	45.3417	0.03622
45.5356	0.03318	45.5356	0.03482
45.7295	0.02777	45.7295	0.03156
45.9234	0.03142	45.9234	0.03107
46.1173	0.03422	46.1173	0.03782
46.3111	0.03485	46.3111	0.04153
46.5049	0.03367	46.5049	0.03792
46.6987	0.04319	46.6987	0.03082
46.8925	0.04097	46.8925	0.02787
47.0863	0.03054	47.0863	0.03098
47.28	0.02929	47.28	0.0354
47.4737	0.03127	47.4737	0.03689
47.6675	0.03708	47.6675	0.03444
47.8611	0.04061	47.8611	0.03824
48.0548	0.0402	48.0548	0.0355
48.2485	0.03626	48.2485	0.03092
48.4421	0.03412	48.4421	0.03124
48.6358	0.02977	48.6358	0.0272
48.8294	0.03329	48.8294	0.02445
49.023	0.03998	49.023	0.03042
49.2166	0.04112	49.2166	0.04
49.4102	0.03777	49.4102	0.03593
49.6037	0.03154	49.6037	0.03363
49.7973	0.03408	49.7973	0.03251
49.9908	0.03255	49.9908	0.02954
50.1843	0.03375	50.1843	0.0338
50.3778	0.03045	50.3778	0.02793
50.5714	0.02934	50.5714	0.02268
50.7648	0.03336	50.7648	0.02804
50.9583	0.03468	50.9583	0.03071
51.1518	0.02891	51.1518	0.03635
51.3452	0.03491	51.3452	0.03572
51.5387	0.03858	51.5387	0.03668
51.7321	0.03727	51.7321	0.036
51.9255	0.03361	51.9255	0.0379
52.119	0.03118	52.119	0.0377
52.3124	0.03333	52.3124	0.03501
52.5058	0.0328	52.5058	0.04143
52.6992	0.03382	52.6992	0.03992
52.8925	0.03403	52.8925	0.03687
53.0859	0.03529	53.0859	0.03758
53.2793	0.0386	53.2793	0.03738
53.4726	0.04027	53.4726	0.03051
53.666	0.03597	53.666	0.02772
53.8594	0.03082	53.8594	0.03295
54.0527	0.03288	54.0527	0.03682
54.246	0.03548	54.246	0.0383
54.4393	0.04047	54.4393	0.03315
54.6327	0.03817	54.6327	0.02874
54.826	0.0337	54.826	0.03094
55.0193	0.03804	55.0193	0.03431
55.2126	0.04484	55.2126	0.03428
55.4059	0.04528	55.4059	0.0374
55.5992	0.04024	55.5992	0.03889
55.7925	0.04245	55.7925	0.04141
55.9858	0.04205	55.9858	0.03918
56.1791	0.04045	56.1791	0.03228
56.3724	0.04042	56.3724	0.03608
56.5657	0.03661	56.5657	0.03545
56.759	0.03589	56.759	0.0347
56.9523	0.03741	56.9523	0.03144
57.1456	0.04053	57.1456	0.03171
57.3389	0.04202	57.3389	0.03276
57.5322	0.04291	57.5322	0.03735
57.7255	0.04325	57.7255	0.04493
57.9188	0.03424	57.9188	0.04708
58.1121	0.02952	58.1121	0.03885
58.3054	0.03486	58.3054	0.03455
58.4987	0.0324	58.4987	0.03171
58.692	0.03049	58.692	0.03617
58.8853	0.03934	58.8853	0.03514
59.0786	0.0417	59.0786	0.03147
59.2719	0.0401	59.2719	0.03373
59.4652	0.0381	59.4652	0.0401
59.6585	0.03661	59.6585	0.04211
59.8519	0.02989	59.8519	0.03928
60.0452	0.02836	60.0452	0.03305
60.2385	0.03175	60.2385	0.03146
60.4318	0.03762	60.4318	0.03334
60.6252	0.04529	60.6252	0.03152
60.8185	0.04348	60.8185	0.0335
61.0119	0.04723	61.0119	0.03221
61.2052	0.04847	61.2052	0.03545
61.3986	0.04045	61.3986	0.04165
61.5919	0.03163	61.5919	0.03633
61.7853	0.02546	61.7853	0.03451
61.9787	0.0294	61.9787	0.03356
62.1721	0.03858	62.1721	0.02922
62.3655	0.04066	62.3655	0.02741
62.5589	0.03255	62.5589	0.02794
62.7523	0.03343	62.7523	0.03446
62.9457	0.03548	62.9457	0.03158
63.1392	0.03483	63.1392	0.02939
63.3326	0.03359	63.3326	0.02968
63.5261	0.03821	63.5261	0.03071
63.7196	0.03928	63.7196	0.03409
63.913	0.03875	63.913	0.03276
64.1065	0.03836	64.1065	0.03391
64.3	0.03742	64.3	0.02594
64.4935	0.04258	64.4935	0.02466
64.6871	0.03991	64.6871	0.03437
64.8806	0.04027	64.8806	0.03606
65.0742	0.03934	65.0742	0.03555
65.2677	0.03962	65.2677	0.03625
65.4613	0.03768	65.4613	0.03566
65.6549	0.04091	65.6549	0.03682
65.8485	0.0389	65.8485	0.04174
66.0422	0.03394	66.0422	0.045
66.2358	0.03626	66.2358	0.04088
66.4295	0.04908	66.4295	0.04057
66.6231	0.05028	66.6231	0.03807
66.8168	0.04407	66.8168	0.03013
67.0105	0.04502	67.0105	0.03084
67.2043	0.0438	67.2043	0.03023
67.398	0.03945	67.398	0.03267
67.5918	0.03118	67.5918	0.03811
67.7855	0.0282	67.7855	0.03754
67.9793	0.02796	67.9793	0.02902
68.1731	0.02804	68.1731	0.03125
68.367	0.034	68.367	0.03215
68.5608	0.03477	68.5608	0.03418
68.7547	0.03754	68.7547	0.03532
68.9486	0.03587	68.9486	0.03204
69.1425	0.03637	69.1425	0.03283
69.3364	0.03372	69.3364	0.0391
69.5304	0.03419	69.5304	0.0448
69.7244	0.03823	69.7244	0.0433
69.9184	0.03908	69.9184	0.0424
70.1124	0.0372	70.1124	0.04202
70.3064	0.03905	70.3064	0.03883
70.5005	0.03991	70.5005	0.03742
70.6946	0.03586	70.6946	0.03695
70.8887	0.03642	70.8887	0.0402
71.0828	0.033	71.0828	0.03992
71.277	0.03062	71.277	0.03426
71.4712	0.03182	71.4712	0.03243
71.6654	0.02918	71.6654	0.0322
71.8597	0.03279	71.8597	0.03537
72.0539	0.03747	72.0539	0.03026
72.2482	0.04274	72.2482	0.03242
72.4425	0.04133	72.4425	0.03658
72.6369	0.03777	72.6369	0.03082
72.8312	0.03837	72.8312	0.03136
73.0256	0.04194	73.0256	0.03186
73.22	0.03937	73.22	0.03642
73.4145	0.03457	73.4145	0.03846
73.609	0.03474	73.609	0.03953
73.8035	0.03386	73.8035	0.03792
73.998	0.03491	73.998	0.03653
74.1926	0.03953	74.1926	0.0342
74.3872	0.03756	74.3872	0.03309
74.5818	0.03291	74.5818	0.02922
74.7765	0.03287	74.7765	0.02976
74.9712	0.03425	74.9712	0.03082
75.1659	0.03682	75.1659	0.04188
75.3607	0.03265	75.3607	0.04411
75.5555	0.03498	75.5555	0.04162
75.7503	0.03778	75.7503	0.03506
75.9451	0.03536	75.9451	0.03561
76.14	0.03332	76.14	0.04006
76.3349	0.03367	76.3349	0.04378
76.5299	0.03197	76.5299	0.03936
76.7249	0.03401	76.7249	0.03548
76.9199	0.03942	76.9199	0.03121
77.115	0.04015	77.115	0.03006
77.3101	0.03764	77.3101	0.0361
77.5052	0.03643	77.5052	0.03622
77.7004	0.03962	77.7004	0.03536
77.8956	0.03631	77.8956	0.03507
		78.0908	0.04164
		78.2861	0.0409
		78.4814	0.0331
		78.6768	0.03926
		78.8721	0.03881
