# Supplementary material for: Direct time-resolved observation of surface-bound carbon dioxide radical anions on metallic nanocatalysts
Source: Nat Commun. 2023 Nov 6;14:7116. doi: 10.1038/s41467-023-42936-6 (PMC10628153; doi:10.1038/s41467-023-42936-6)
Supplement: Supplementary file 4 — Source Data [file 41467_2023_42936_MOESM4_ESM.zip › Source Data/Figure 5/Figure 5h.xlsx]

## Sheet: Sheet1
Figure 5h
raw data					fitting data
-21.9718	-0.00753	-21.9718	-0.00468		2.029	0.04139	2	0.0414		-16.3759	-0.000827535	-16.3759	-0.00161
-21.7552	-0.01013	-21.7552	-0.00202		2.0532	0.04126	2.08308	0.04099		-16.3602	-0.000827682	-16.3606	-0.00161
-21.5387	-0.0102	-21.5387	0.00138		2.07739	0.04113	2.16617	0.04058		-16.3446	-0.00082783	-16.3453	-0.00161
-21.3223	-0.00612	-21.3223	0.000521		2.10159	0.041	2.24925	0.04018		-16.3289	-0.000827978	-16.33	-0.00161
-21.106	-0.00437	-21.106	-0.00243		2.12578	0.04088	2.33233	0.03978		-16.3132	-0.000828128	-16.3148	-0.00161
-20.8899	-0.00291	-20.8899	-0.00465		2.14998	0.04075	2.41542	0.03939		-16.2975	-0.000828279	-16.2995	-0.00161
-20.6739	0.00345	-20.6739	-0.0019		2.17417	0.04063	2.4985	0.03901		-16.2819	-0.00082843	-16.2842	-0.00161
-20.4579	0.00737	-20.4579	-0.000147		2.19837	0.04051	2.58158	0.03863		-16.2662	-0.000828583	-16.2689	-0.00161
-20.2421	0.00445	-20.2421	-0.00288		2.22256	0.04039	2.66466	0.03826		-16.2505	-0.000828736	-16.2536	-0.00161
-20.0264	0.000753	-20.0264	0.00105		2.24676	0.04027	2.74775	0.0379		-16.2349	-0.000828891	-16.2384	-0.00161
-19.8108	0.00137	-19.8108	0.000626		2.27095	0.04015	2.83083	0.03754		-16.2192	-0.000829047	-16.2231	-0.00161
-19.5953	0.000516	-19.5953	0.00106		2.29515	0.04003	2.91391	0.03719		-16.2035	-0.000829203	-16.2078	-0.00161
-19.3799	0.00401	-19.3799	-0.00198		2.31934	0.03991	2.997	0.03685		-16.1878	-0.000829361	-16.1925	-0.00161
-19.1647	0.0005	-19.1647	-0.00513		2.34354	0.03979	3.08008	0.03651		-16.1722	-0.000829519	-16.1772	-0.00161
-18.9495	-0.000595	-18.9495	-0.00413		2.36773	0.03968	3.16316	0.03617		-16.1565	-0.000829679	-16.1619	-0.00161
-18.7344	-0.00435	-18.7344	-0.00327		2.39193	0.03957	3.24625	0.03585		-16.1408	-0.000829839	-16.1467	-0.00161
-18.5195	-0.00299	-18.5195	0.00143		2.41612	0.03945	3.32933	0.03552		-16.1252	-0.000830001	-16.1314	-0.00161
-18.3047	0	-18.3047	0.00217		2.44032	0.03934	3.41241	0.03521		-16.1095	-0.000830164	-16.1161	-0.00161
-18.0899	-0.000295	-18.0899	0.00124		2.46451	0.03923	3.4955	0.0349		-16.0938	-0.000830327	-16.1008	-0.00161
-17.8753	-0.00187	-17.8753	0.00282		2.48871	0.03912	3.57858	0.03459		-16.0781	-0.000830492	-16.0855	-0.00161
-17.6608	-0.00107	-17.6608	0.00301		2.5129	0.03901	3.66166	0.03429		-16.0625	-0.000830658	-16.0702	-0.00161
-17.4464	-0.00108	-17.4464	0.00413		2.5371	0.0389	3.74474	0.034		-16.0468	-0.000830825	-16.055	-0.00161
-17.2321	-0.00414	-17.2321	0.00295		2.56129	0.03879	3.82783	0.03371		-16.0311	-0.000830993	-16.0397	-0.00161
-17.0179	-0.00292	-17.0179	0.00179		2.58549	0.03869	3.91091	0.03342		-16.0155	-0.000831162	-16.0244	-0.00161
-16.8038	0.00361	-16.8038	-0.00205		2.60968	0.03858	3.99399	0.03314		-15.9998	-0.000831332	-16.0091	-0.00161
-16.5898	0.00732	-16.5898	0.00147		2.63388	0.03848	4.07708	0.03287		-15.9841	-0.000831503	-15.9938	-0.00161
-16.3759	0.00596	-16.3759	0.00276		2.65808	0.03837	4.16016	0.0326		-15.9684	-0.000831675	-15.9785	-0.00161
-16.1622	0.00267	-16.1622	0.00372		2.68227	0.03827	4.24324	0.03234		-15.9528	-0.000831849	-15.9633	-0.00161
-15.9485	0.00404	-15.9485	0.0054		2.70647	0.03817	4.32633	0.03208		-15.9371	-0.000832023	-15.948	-0.00161
-15.735	0.000242	-15.735	0.00119		2.73066	0.03807	4.40941	0.03182		-15.9214	-0.000832199	-15.9327	-0.00161
-15.5215	-0.00315	-15.5215	0.0042		2.75486	0.03797	4.49249	0.03157		-15.9057	-0.000832376	-15.9174	-0.00161
-15.3082	-0.00997	-15.3082	-0.00157		2.77905	0.03787	4.57558	0.03132		-15.8901	-0.000832554	-15.9021	-0.00161
-15.0949	-0.01048	-15.0949	-0.00237		2.80325	0.03777	4.65866	0.03108		-15.8744	-0.000832733	-15.8868	-0.00161
-14.8818	-0.00788	-14.8818	0.000584		2.82744	0.03767	4.74174	0.03085		-15.8587	-0.000832913	-15.8716	-0.00162
-14.6687	-0.00526	-14.6687	-0.000626		2.85164	0.03757	4.82482	0.03061		-15.8431	-0.000833094	-15.8563	-0.00162
-14.4558	-0.00533	-14.4558	-0.00107		2.87583	0.03748	4.90791	0.03039		-15.8274	-0.000833277	-15.841	-0.00162
-14.243	-0.0042	-14.243	-0.00687		2.90003	0.03738	4.99099	0.03016		-15.8117	-0.00083346	-15.8257	-0.00162
-14.0303	0.00132	-14.0303	-0.01048		2.92422	0.03729	5.07407	0.02994		-15.796	-0.000833645	-15.8104	-0.00162
-13.8176	-0.000247	-13.8176	-0.01055		2.94842	0.03719	5.15716	0.02973		-15.7804	-0.000833831	-15.7951	-0.00162
-13.6051	-0.00614	-13.6051	-0.00428		2.97261	0.0371	5.24024	0.02952		-15.7647	-0.000834018	-15.7799	-0.00162
-13.3927	-0.00996	-13.3927	0.0014		2.99681	0.03701	5.32332	0.02931		-15.749	-0.000834207	-15.7646	-0.00162
-13.1804	-0.00662	-13.1804	-0.00188		3.021	0.03692	5.40641	0.0291		-15.7334	-0.000834397	-15.7493	-0.00162
-12.9682	-0.00688	-12.9682	-0.00493		3.0452	0.03683	5.48949	0.0289		-15.7177	-0.000834587	-15.734	-0.00162
-12.7561	-0.00668	-12.7561	-0.00268		3.06939	0.03674	5.57257	0.02871		-15.702	-0.00083478	-15.7187	-0.00162
-12.5441	-0.00269	-12.5441	-0.00172		3.09359	0.03665	5.65566	0.02852		-15.6863	-0.000834973	-15.7035	-0.00162
-12.3322	0.000721	-12.3322	0.00217		3.11778	0.03656	5.73874	0.02833		-15.6707	-0.000835167	-15.6882	-0.00162
-12.1204	-0.0038	-12.1204	0.00229		3.14198	0.03647	5.82182	0.02815		-15.655	-0.000835363	-15.6729	-0.00162
-11.9087	-0.00598	-11.9087	-0.00192		3.16617	0.03639	5.9049	0.02796		-15.6393	-0.00083556	-15.6576	-0.00162
-11.6971	-0.00176	-11.6971	-0.00468		3.19037	0.0363	5.98799	0.02779		-15.6236	-0.000835759	-15.6423	-0.00162
-11.4855	-0.00171	-11.4855	-0.00947		3.21456	0.03622	6.07107	0.02761		-15.608	-0.000835958	-15.627	-0.00162
-11.2741	-0.0003	-11.2741	-0.00934		3.23876	0.03613	6.15415	0.02744		-15.5923	-0.000836159	-15.6118	-0.00162
-11.0628	-0.00573	-11.0628	-0.00305		3.26295	0.03605	6.23724	0.02728		-15.5766	-0.000836361	-15.5965	-0.00162
-10.8516	-0.00654	-10.8516	-0.00304		3.28715	0.03597	6.32032	0.02711		-15.561	-0.000836565	-15.5812	-0.00162
-10.6405	-0.00613	-10.6405	-0.0029		3.31135	0.03588	6.4034	0.02695		-15.5453	-0.00083677	-15.5659	-0.00162
-10.4295	-0.00698	-10.4295	0.000674		3.33554	0.0358	6.48649	0.0268		-15.5296	-0.000836976	-15.5506	-0.00162
-10.2186	-0.00305	-10.2186	-0.00597		3.35974	0.03572	6.56957	0.02664		-15.5139	-0.000837183	-15.5353	-0.00162
-10.0078	0.00143	-10.0078	-0.00893		3.38393	0.03564	6.65265	0.02649		-15.4983	-0.000837392	-15.52	-0.00162
-9.7971	0.00256	-9.7971	-0.01031		3.40813	0.03556	6.73574	0.02635		-15.4826	-0.000837602	-15.5048	-0.00162
-9.5865	-0.00652	-9.5865	-0.00592		3.43232	0.03548	6.81882	0.0262		-15.4669	-0.000837814	-15.4895	-0.00162
-9.376	-0.01483	-9.376	-0.00599		3.45652	0.03541	6.9019	0.02606		-15.4513	-0.000838026	-15.4742	-0.00162
-9.1656	-0.00987	-9.1656	-0.00943		3.48071	0.03533	6.98498	0.02592		-15.4356	-0.000838241	-15.4589	-0.00162
-8.9553	-0.00516	-8.9553	-0.00883		3.50491	0.03525	7.06807	0.02579		-15.4199	-0.000838456	-15.4436	-0.00162
-8.745	-0.00516	-8.745	-0.00948		3.5291	0.03518	7.15115	0.02566		-15.4042	-0.000838673	-15.4284	-0.00162
-8.5349	-0.00274	-8.5349	-0.00995		3.5533	0.0351	7.23423	0.02553		-15.3886	-0.000838891	-15.4131	-0.00162
-8.3249	-0.00227	-8.3249	-0.00943		3.57749	0.03503	7.31732	0.0254		-15.3729	-0.000839111	-15.3978	-0.00162
-8.115	-0.0068	-8.115	-0.01084		3.60169	0.03495	7.4004	0.02528		-15.3572	-0.000839332	-15.3825	-0.00162
-7.9051	-0.00627	-7.9051	-0.01143		3.62588	0.03488	7.48348	0.02516		-15.3416	-0.000839555	-15.3672	-0.00162
-7.6954	-0.00968	-7.6954	-0.01091		3.65008	0.03481	7.56657	0.02504		-15.3259	-0.000839779	-15.3519	-0.00162
-7.4858	-0.01535	-7.4858	-0.01211		3.67427	0.03473	7.64965	0.02492		-15.3102	-0.000840004	-15.3367	-0.00162
-7.2762	-0.01643	-7.2762	-0.01326		3.69847	0.03466	7.73273	0.02481		-15.2945	-0.000840231	-15.3214	-0.00162
-7.0668	-0.01167	-7.0668	-0.01085		3.72266	0.03459	7.81582	0.0247		-15.2789	-0.000840459	-15.3061	-0.00162
-6.8574	-0.00952	-6.8574	-0.00795		3.74686	0.03452	7.8989	0.02459		-15.2632	-0.000840689	-15.2908	-0.00162
-6.6481	-0.0112	-6.6481	-0.01037		3.77105	0.03445	7.98198	0.02449		-15.2475	-0.00084092	-15.2755	-0.00162
-6.439	-0.01665	-6.439	-0.01124		3.79525	0.03438	8.06507	0.02439		-15.2319	-0.000841153	-15.2602	-0.00162
-6.2299	-0.0138	-6.2299	-0.00786		3.81944	0.03431	8.14815	0.02429		-15.2162	-0.000841387	-15.245	-0.00162
-6.0209	-0.01165	-6.0209	-0.00318		3.84364	0.03425	8.23123	0.02419		-15.2005	-0.000841623	-15.2297	-0.00162
-5.8121	-0.01421	-5.8121	-0.00323		3.86783	0.03418	8.31431	0.02409		-15.1849	-0.00084186	-15.2144	-0.00162
-5.6033	-0.01148	-5.6033	-0.00465		3.89203	0.03411	8.3974	0.024		-15.1692	-0.000842099	-15.1991	-0.00162
-5.3946	-0.01357	-5.3946	-0.01091		3.91623	0.03405	8.48048	0.02391		-15.1535	-0.00084234	-15.1838	-0.00162
-5.186	-0.0173	-5.186	-0.01765		3.94042	0.03398	8.56356	0.02382		-15.1378	-0.000842581	-15.1685	-0.00162
-5.0218	0.00966	-5.0318	0.00999		3.96462	0.03392	8.64665	0.02373		-15.1222	-0.000842825	-15.1533	-0.00162
-4.9823	0.00107	-4.9923	0.0059		3.98881	0.03385	8.72973	0.02365		-15.1065	-0.00084307	-15.138	-0.00162
-4.9427	-0.00662	-4.9527	0.00722		4.01301	0.03379	8.81281	0.02357		-15.0908	-0.000843316	-15.1227	-0.00162
-4.9032	-0.000774	-4.9132	0.00673		4.0372	0.03373	8.8959	0.02349		-15.0751	-0.000843565	-15.1074	-0.00162
-4.8637	0.00155	-4.8737	0.000495		4.0614	0.03366	8.97898	0.02341		-15.0595	-0.000843814	-15.0921	-0.00162
-4.8243	0.000589	-4.8343	-0.00275		4.08559	0.0336	9.06206	0.02334		-15.0438	-0.000844066	-15.0769	-0.00162
-4.7848	0.00553	-4.7948	-0.00198		4.10979	0.03354	9.14515	0.02326		-15.0281	-0.000844319	-15.0616	-0.00162
-4.7453	0.0057	-4.7553	-0.00286		4.13398	0.03348	9.22823	0.02319		-15.0125	-0.000844573	-15.0463	-0.00162
-4.7058	0.0037	-4.7158	-0.000484		4.15818	0.03342	9.31131	0.02312		-14.9968	-0.000844829	-15.031	-0.00162
-4.6663	0.00433	-4.6763	0.000789		4.18237	0.03336	9.39439	0.02305		-14.9811	-0.000845087	-15.0157	-0.00162
-4.6269	-0.00617	-4.6369	0.00136		4.20657	0.0333	9.47748	0.02299		-14.9654	-0.000845347	-15.0004	-0.00162
-4.5874	-0.01554	-4.5974	0.0064		4.23076	0.03324	9.56056	0.02292		-14.9498	-0.000845608	-14.9852	-0.00162
-4.5479	-0.01008	-4.5579	0.00876		4.25496	0.03318	9.64364	0.02286		-14.9341	-0.000845871	-14.9699	-0.00162
-4.5085	-0.00172	-4.5185	0.00585		4.27915	0.03312	9.72673	0.0228		-14.9184	-0.000846135	-14.9546	-0.00162
-4.469	-0.00198	-4.479	0.00238		4.30335	0.03307	9.80981	0.02274		-14.9027	-0.000846401	-14.9393	-0.00162
-4.4296	-0.00843	-4.4396	-0.00503		4.32754	0.03301	9.89289	0.02268		-14.8871	-0.000846669	-14.924	-0.00162
-4.3901	-0.00552	-4.4001	-0.01415		4.35174	0.03295	9.97598	0.02263		-14.8714	-0.000846939	-14.9087	-0.00162
-4.3507	-0.00482	-4.3607	-0.00977		4.37593	0.0329	10.0591	0.02258		-14.8557	-0.00084721	-14.8934	-0.00162
-4.3113	-2.1e-05	-4.3213	-0.00657		4.40013	0.03284	10.1421	0.02252		-14.8401	-0.000847484	-14.8782	-0.00162
-4.2718	0.01233	-4.2818	-0.01368		4.42432	0.03279	10.2252	0.02247		-14.8244	-0.000847759	-14.8629	-0.00162
-4.2324	0.0176	-4.2424	-0.00593		4.44852	0.03273	10.3083	0.02243		-14.8087	-0.000848035	-14.8476	-0.00162
-4.193	0.01386	-4.203	0.0082		4.47271	0.03268	10.3914	0.02238		-14.793	-0.000848314	-14.8323	-0.00162
-4.1536	0.00573	-4.1636	0.01202		4.49691	0.03263	10.4745	0.02233		-14.7774	-0.000848594	-14.817	-0.00162
-4.1142	-0.00437	-4.1242	0.00377		4.52111	0.03257	10.5576	0.02229		-14.7617	-0.000848876	-14.8018	-0.00162
-4.0747	-0.00305	-4.0847	0.003		4.5453	0.03252	10.6406	0.02225		-14.746	-0.00084916	-14.7865	-0.00162
-4.0353	0.00424	-4.0453	0.00665		4.5695	0.03247	10.7237	0.02221		-14.7304	-0.000849445	-14.7712	-0.00162
-3.9959	-0.00617	-4.0059	0.00315		4.59369	0.03242	10.8068	0.02217		-14.7147	-0.000849733	-14.7559	-0.00162
-3.9565	-0.02278	-3.9665	0.00615		4.61789	0.03236	10.8899	0.02213		-14.699	-0.000850022	-14.7406	-0.00162
-3.9171	-0.03434	-3.9271	0.00483		4.64208	0.03231	10.973	0.02209		-14.6834	-0.000850313	-14.7253	-0.00162
-3.8777	-0.02956	-3.8877	0.00375		4.66628	0.03226	11.0561	0.02206		-14.6677	-0.000850606	-14.7101	-0.00162
-3.8383	-0.01056	-3.8483	0.00287		4.69047	0.03221	11.1391	0.02202		-14.652	-0.000850901	-14.6948	-0.00162
-3.799	-0.00473	-3.809	0.000574		4.71467	0.03216	11.2222	0.02199		-14.6363	-0.000851198	-14.6795	-0.00162
-3.7596	-0.00961	-3.7696	-0.0078		4.73886	0.03212	11.3053	0.02196		-14.6207	-0.000851497	-14.6642	-0.00162
-3.7202	-0.01209	-3.7302	-0.01151		4.76306	0.03207	11.3884	0.02193		-14.605	-0.000851798	-14.6489	-0.00162
-3.6808	-0.01874	-3.6908	-0.00683		4.78725	0.03202	11.4715	0.0219		-14.5893	-0.0008521	-14.6336	-0.00162
-3.6414	-0.01103	-3.6514	-0.01277		4.81145	0.03197	11.5546	0.02187		-14.5737	-0.000852405	-14.6184	-0.00162
-3.6021	-0.0036	-3.6121	-0.02154		4.83564	0.03192	11.6376	0.02185		-14.558	-0.000852711	-14.6031	-0.00162
-3.5627	0.00462	-3.5727	-0.0264		4.85984	0.03188	11.7207	0.02182		-14.5423	-0.00085302	-14.5878	-0.00162
-3.5233	0.00165	-3.5333	-0.02041		4.88403	0.03183	11.8038	0.0218		-14.5266	-0.00085333	-14.5725	-0.00162
-3.484	0.006	-3.494	-0.01441		4.90823	0.03179	11.8869	0.02178		-14.511	-0.000853643	-14.5572	-0.00162
-3.4446	0.00766	-3.4546	-0.00776		4.93242	0.03174	11.97	0.02176		-14.4953	-0.000853957	-14.5419	-0.00162
-3.4053	0.000537	-3.4153	0.00626		4.95662	0.0317	12.0531	0.02174		-14.4796	-0.000854274	-14.5267	-0.00162
-3.3659	0.00244	-3.3759	0.00633		4.98081	0.03165	12.1361	0.02172		-14.4639	-0.000854592	-14.5114	-0.00162
-3.3266	0.01076	-3.3366	0.00322		5.00501	0.03161	12.2192	0.0217		-14.4483	-0.000854913	-14.4961	-0.00162
-3.2872	0.00795	-3.2972	0.00177		5.0292	0.03156	12.3023	0.02168		-14.4326	-0.000855235	-14.4808	-0.00162
-3.2479	-0.00429	-3.2579	0.00585		5.0534	0.03152	12.3854	0.02167		-14.4169	-0.00085556	-14.4655	-0.00162
-3.2085	-0.01489	-3.2185	0.0018		5.07759	0.03148	12.4685	0.02165		-14.4013	-0.000855887	-14.4502	-0.00162
-3.1692	-0.00963	-3.1792	0.00176		5.10179	0.03143	12.5516	0.02164		-14.3856	-0.000856216	-14.435	-0.00162
-3.1298	-0.00559	-3.1398	0.00533		5.12598	0.03139	12.6346	0.02163		-14.3699	-0.000856547	-14.4197	-0.00162
-3.0905	-0.01541	-3.1005	-0.000289		5.15018	0.03135	12.7177	0.02161		-14.3542	-0.00085688	-14.4044	-0.00162
-3.0512	-0.01357	-3.0612	-0.00414		5.17438	0.03131	12.8008	0.0216		-14.3386	-0.000857215	-14.3891	-0.00163
-3.0119	-0.01594	-3.0219	-0.00556		5.19857	0.03127	12.8839	0.02159		-14.3229	-0.000857552	-14.3738	-0.00163
-2.9725	-0.02183	-2.9825	-0.0105		5.22277	0.03122	12.967	0.02158		-14.3072	-0.000857892	-14.3585	-0.00163
-2.9332	-0.01956	-2.9432	-0.00797		5.24696	0.03118	13.0501	0.02158		-14.2916	-0.000858234	-14.3433	-0.00163
-2.8939	-0.02124	-2.9039	-0.01166		5.27116	0.03114	13.1331	0.02157		-14.2759	-0.000858577	-14.328	-0.00163
-2.8546	-0.01526	-2.8646	-0.01562		5.29535	0.0311	13.2162	0.02156		-14.2602	-0.000858924	-14.3127	-0.00163
-2.8152	-0.00859	-2.8252	-0.01748		5.31955	0.03106	13.2993	0.02156		-14.2445	-0.000859272	-14.2974	-0.00163
-2.7759	-0.00634	-2.7859	-0.01102		5.34374	0.03103	13.3824	0.02155		-14.2289	-0.000859623	-14.2821	-0.00163
-2.7366	0.0029	-2.7466	-0.00641		5.36794	0.03099	13.4655	0.02155		-14.2132	-0.000859975	-14.2668	-0.00163
-2.6973	0.00342	-2.7073	-0.00306		5.39213	0.03095	13.5486	0.02155		-14.1975	-0.000860331	-14.2516	-0.00163
-2.658	-0.00266	-2.668	-0.00871		5.41633	0.03091	13.6316	0.02154		-14.1819	-0.000860688	-14.2363	-0.00163
-2.6187	-0.00392	-2.6287	-0.01629		5.44052	0.03087	13.7147	0.02154		-14.1662	-0.000861048	-14.221	-0.00163
-2.5794	-0.00865	-2.5894	-0.0198		5.46472	0.03084	13.7978	0.02154		-14.1505	-0.00086141	-14.2057	-0.00163
-2.5401	-0.00955	-2.5501	-0.019		5.48891	0.0308	13.8809	0.02154		-14.1348	-0.000861774	-14.1904	-0.00163
-2.5008	-0.00887	-2.5108	-0.0162		5.51311	0.03076	13.964	0.02154		-14.1192	-0.000862141	-14.1752	-0.00163
-2.5081	0.000843128	-2.4715	-0.01692		5.5373	0.03073	14.0471	0.02155		-14.1035	-0.00086251	-14.1599	-0.00163
-2.4889	-0.00595	-2.4322	-0.01573		5.5615	0.03069	14.1301	0.02155		-14.0878	-0.000862881	-14.1446	-0.00163
-2.4697	-0.00506	-2.3929	-0.01374		5.58569	0.03065	14.2132	0.02155		-14.0722	-0.000863255	-14.1293	-0.00163
-2.4505	0.00562	-2.3536	-0.01456		5.60989	0.03062	14.2963	0.02155		-14.0565	-0.000863631	-14.114	-0.00163
-2.4313	0.00518	-2.3143	-0.005		5.63408	0.03058	14.3794	0.02156		-14.0408	-0.00086401	-14.0987	-0.00163
-2.4121	0.000445016	-2.275	0.00193		5.65828	0.03055	14.4625	0.02156		-14.0251	-0.000864391	-14.0834	-0.00163
-2.3929	0.00343	-2.2357	-0.00602		5.68247	0.03051	14.5456	0.02157		-14.0095	-0.000864774	-14.0682	-0.00163
-2.3737	-0.00715	-2.1965	-0.01871		5.70667	0.03048	14.6286	0.02158		-13.9938	-0.00086516	-14.0529	-0.00163
-2.3546	-0.01272	-2.1777	0.0052		5.73086	0.03045	14.7117	0.02158		-13.9781	-0.000865549	-14.0376	-0.00163
-2.3354	-0.01167	-2.1585	-0.00786		5.75506	0.03041	14.7948	0.02159		-13.9625	-0.00086594	-14.0223	-0.00163
-2.3162	-0.01213	-2.1394	-0.00392		5.77926	0.03038	14.8779	0.0216		-13.9468	-0.000866333	-14.007	-0.00163
-2.2971	0.00179	-2.1203	-0.00634		5.80345	0.03035	14.961	0.02161		-13.9311	-0.000866729	-13.9917	-0.00163
-2.2779	0.00781	-2.1011	-0.00451		5.82765	0.03031	15.044	0.02162		-13.9154	-0.000867128	-13.9765	-0.00163
-2.2587	0.00361	-2.082	-0.00474		5.85184	0.03028	15.1271	0.02163		-13.8998	-0.000867529	-13.9612	-0.00163
-2.2396	-0.00329	-2.0629	-0.00941		5.87604	0.03025	15.2102	0.02164		-13.8841	-0.000867932	-13.9459	-0.00163
-2.2204	-0.00474	-2.0437	-0.0166		5.90023	0.03022	15.2933	0.02165		-13.8684	-0.000868338	-13.9306	-0.00163
-2.2013	0.01488	-2.0246	-0.02132		5.92443	0.03019	15.3764	0.02166		-13.8527	-0.000868747	-13.9153	-0.00163
-2.1821	0.01018	-2.0055	-0.01505		5.94862	0.03016	15.4595	0.02167		-13.8371	-0.000869159	-13.9001	-0.00163
-2.163	0.00451	-1.9864	0.000505		5.97282	0.03012	15.5425	0.02169		-13.8214	-0.000869573	-13.8848	-0.00163
-2.1438	0.01437	-1.9673	0.00492		5.99701	0.03009	15.6256	0.0217		-13.8057	-0.00086999	-13.8695	-0.00163
-2.1247	0.00948	-1.9481	-0.01094		6.02121	0.03006	15.7087	0.02171		-13.7901	-0.000870409	-13.8542	-0.00163
-2.1056	-0.00798	-1.929	-0.02266		6.0454	0.03003	15.7918	0.02173		-13.7744	-0.000870831	-13.8389	-0.00163
-2.0864	-0.01694	-1.9099	-0.00849		6.0696	0.03	15.8749	0.02174		-13.7587	-0.000871256	-13.8236	-0.00163
-2.0673	-0.00918	-1.8908	-0.00755		6.09379	0.02997	15.958	0.02176		-13.743	-0.000871684	-13.8084	-0.00163
-2.0482	0.00819	-1.8717	-0.00316		6.11799	0.02994	16.041	0.02177		-13.7274	-0.000872114	-13.7931	-0.00163
-2.029	0.01147	-1.8526	-0.00842		6.14218	0.02992	16.1241	0.02179		-13.7117	-0.000872547	-13.7778	-0.00163
-2.0099	-0.00122	-1.8335	-0.000916		6.16638	0.02989	16.2072	0.0218		-13.696	-0.000872983	-13.7625	-0.00163
-1.9908	-0.00403	-1.8144	-0.00324		6.19057	0.02986	16.2903	0.02182		-13.6804	-0.000873422	-13.7472	-0.00163
-1.9717	0.000668096	-1.7953	-0.01577		6.21477	0.02983	16.3734	0.02184		-13.6647	-0.000873863	-13.7319	-0.00163
-1.9526	0.00368	-1.7762	-0.03091		6.23896	0.0298	16.4565	0.02186		-13.649	-0.000874308	-13.7167	-0.00163
-1.9334	-0.00851	-1.7571	-0.03247		6.26316	0.02978	16.5395	0.02187		-13.6333	-0.000874755	-13.7014	-0.00163
-1.9143	-0.0152	-1.738	-0.02347		6.28735	0.02975	16.6226	0.02189		-13.6177	-0.000875205	-13.6861	-0.00163
-1.8952	-0.00951	-1.7189	-0.01103		6.31155	0.02972	16.7057	0.02191		-13.602	-0.000875658	-13.6708	-0.00163
-1.8761	-0.0118	-1.6998	-0.01015		6.33574	0.02969	16.7888	0.02193		-13.5863	-0.000876114	-13.6555	-0.00163
-1.857	-0.00821	-1.6807	-0.00534		6.35994	0.02967	16.8719	0.02195		-13.5707	-0.000876573	-13.6402	-0.00163
-1.8379	-0.00155	-1.6616	-0.01		6.38414	0.02964	16.955	0.02197		-13.555	-0.000877034	-13.625	-0.00163
-1.8188	-0.00113	-1.6425	-0.00957		6.40833	0.02961	17.038	0.02199		-13.5393	-0.000877499	-13.6097	-0.00163
-1.7997	-0.00651	-1.6234	-0.01728		6.43253	0.02959	17.1211	0.02201		-13.5236	-0.000877967	-13.5944	-0.00163
-1.7806	-0.00685	-1.6043	-0.02657		6.45672	0.02956	17.2042	0.02203		-13.508	-0.000878438	-13.5791	-0.00163
-1.7615	-0.00338	-1.5852	-0.01918		6.48092	0.02954	17.2873	0.02205		-13.4923	-0.000878911	-13.5638	-0.00163
-1.7424	-0.0115	-1.5662	-0.01611		6.50511	0.02951	17.3704	0.02207		-13.4766	-0.000879388	-13.5486	-0.00164
-1.7233	-0.01841	-1.5471	-0.02164		6.52931	0.02949	17.4535	0.02209		-13.461	-0.000879868	-13.5333	-0.00164
-1.7042	-0.00669	-1.528	-0.02911		6.5535	0.02946	17.5365	0.02211		-13.4453	-0.000880351	-13.518	-0.00164
-1.6851	-0.01223	-1.5089	-0.0202		6.5777	0.02944	17.6196	0.02214		-13.4296	-0.000880837	-13.5027	-0.00164
-1.666	-0.0243	-1.4898	-0.00831		6.60189	0.02941	17.7027	0.02216		-13.4139	-0.000881326	-13.4874	-0.00164
-1.6469	-0.00568	-1.4707	-0.01365		6.62609	0.02939	17.7858	0.02218		-13.3983	-0.000881818	-13.4721	-0.00164
-1.6278	0.00189	-1.4516	-0.000274		6.65028	0.02937	17.8689	0.02221		-13.3826	-0.000882314	-13.4568	-0.00164
-1.6087	-0.01065	-1.4326	-0.00198		6.67448	0.02934	17.952	0.02223		-13.3669	-0.000882813	-13.4416	-0.00164
-1.5896	-0.01347	-1.4135	-0.01364		6.69867	0.02932	18.035	0.02225		-13.3513	-0.000883314	-13.4263	-0.00164
-1.5705	-0.02425	-1.3944	-0.01057		6.72287	0.0293	18.1181	0.02228		-13.3356	-0.00088382	-13.411	-0.00164
-1.5515	-0.02879	-1.3753	-0.00519		6.74706	0.02927	18.2012	0.0223		-13.3199	-0.000884328	-13.3957	-0.00164
-1.5324	-0.01434	-1.3562	-0.01442		6.77126	0.02925	18.2843	0.02232		-13.3042	-0.000884839	-13.3804	-0.00164
-1.5133	-0.00496	-1.3372	-0.03688		6.79545	0.02923	18.3674	0.02235		-13.2886	-0.000885354	-13.3651	-0.00164
-1.4942	-0.01739	-1.3181	-0.03611		6.81965	0.02921	18.4505	0.02237		-13.2729	-0.000885873	-13.3499	-0.00164
-1.4751	-0.00823	-1.299	-0.03677		6.84384	0.02918	18.5335	0.0224		-13.2572	-0.000886394	-13.3346	-0.00164
-1.456	0.000529672	-1.2799	-0.05483		6.86804	0.02916	18.6166	0.02242		-13.2416	-0.000886919	-13.3193	-0.00164
-1.4369	-0.00193	-1.2609	-0.06474		6.89223	0.02914	18.6997	0.02245		-13.2259	-0.000887447	-13.304	-0.00164
-1.4179	-0.01274	-1.2418	-0.05823		6.91643	0.02912	18.7828	0.02247		-13.2102	-0.000887979	-13.2887	-0.00164
-1.3988	-0.02177	-1.2227	-0.04375		6.94062	0.0291	18.8659	0.0225		-13.1945	-0.000888514	-13.2735	-0.00164
-1.3797	-0.01642	-1.2036	-0.04466		6.96482	0.02908	18.9489	0.02252		-13.1789	-0.000889053	-13.2582	-0.00164
-1.3606	-0.03057	-1.1845	-0.04392		6.98902	0.02906	19.032	0.02255		-13.1632	-0.000889595	-13.2429	-0.00164
-1.3415	-0.03121	-1.1655	-0.04668		7.01321	0.02903	19.1151	0.02258		-13.1475	-0.00089014	-13.2276	-0.00164
-1.3225	-0.0379	-1.1464	-0.04186		7.03741	0.02901	19.1982	0.0226		-13.1318	-0.000890689	-13.2123	-0.00164
-1.3034	-0.02946	-1.1273	-0.02268		7.0616	0.02899	19.2813	0.02263		-13.1162	-0.000891241	-13.197	-0.00164
-1.2843	-0.021	-1.1082	-0.03433		7.0858	0.02897	19.3644	0.02266		-13.1005	-0.000891798	-13.1818	-0.00164
-1.2652	-0.01932	-1.0892	-0.0431		7.10999	0.02895	19.4474	0.02268		-13.0848	-0.000892357	-13.1665	-0.00164
-1.2462	-0.02144	-1.0701	-0.04385		7.13419	0.02893	19.5305	0.02271		-13.0692	-0.00089292	-13.1512	-0.00164
-1.2271	-0.02114	-1.051	-0.02876		7.15838	0.02892	19.6136	0.02274		-13.0535	-0.000893487	-13.1359	-0.00164
-1.208	-0.0172	-1.0319	-0.03373		7.18258	0.0289	19.6967	0.02276		-13.0378	-0.000894058	-13.1206	-0.00164
-1.1889	-0.01842	-1.0128	-0.04187		7.20677	0.02888	19.7798	0.02279		-13.0221	-0.000894632	-13.1053	-0.00164
-1.1698	-0.02159	-0.9938	-0.03215		7.23097	0.02886	19.8629	0.02282		-13.0065	-0.00089521	-13.0901	-0.00164
-1.1508	-0.03171	-0.9747	-0.02926		7.25516	0.02884	19.9459	0.02284		-12.9908	-0.000895791	-13.0748	-0.00164
-1.1317	-0.02511	-0.9556	-0.04628		7.27936	0.02882	20.029	0.02287		-12.9751	-0.000896377	-13.0595	-0.00164
-1.1126	-0.03496	-0.9365	-0.05173		7.30355	0.0288	20.1121	0.0229		-12.9595	-0.000896966	-13.0442	-0.00164
-1.0935	-0.0448	-0.9174	-0.05601		7.32775	0.02878	20.1952	0.02293		-12.9438	-0.000897559	-13.0289	-0.00164
-1.0908	-0.01382	-0.8983	-0.07514		7.35194	0.02877	20.2783	0.02296		-12.9281	-0.000898155	-13.0136	-0.00164
-1.0809	0.00346	-0.8793	-0.07656		7.37614	0.02875	20.3614	0.02298		-12.9124	-0.000898756	-12.9984	-0.00164
-1.0711	0.01581	-0.8602	-0.07112		7.40033	0.02873	20.4444	0.02301		-12.8968	-0.00089936	-12.9831	-0.00164
-1.0613	0.00618	-0.8411	-0.07819		7.42453	0.02871	20.5275	0.02304		-12.8811	-0.000899968	-12.9678	-0.00164
-1.0515	-0.00661	-0.822	-0.0861		7.44872	0.0287	20.6106	0.02307		-12.8654	-0.000900581	-12.9525	-0.00165
-1.0417	-0.01971	-0.8029	-0.09322		7.47292	0.02868	20.6937	0.0231		-12.8498	-0.000901197	-12.9372	-0.00165
-1.0319	-0.01976	-0.7838	-0.09748		7.49711	0.02866	20.7768	0.02312		-12.8341	-0.000901817	-12.922	-0.00165
-1.0221	-0.01995	-0.7647	-0.10615		7.52131	0.02864	20.8599	0.02315		-12.8184	-0.000902441	-12.9067	-0.00165
-1.0123	-0.03002	-0.7457	-0.11452		7.5455	0.02863	20.9429	0.02318		-12.8027	-0.000903069	-12.8914	-0.00165
-1.0025	-0.01573	-0.7266	-0.1186		7.5697	0.02861	21.026	0.02321		-12.7871	-0.000903701	-12.8761	-0.00165
-0.9927	-0.00462	-0.7075	-0.11097		7.59389	0.02859	21.1091	0.02324		-12.7714	-0.000904337	-12.8608	-0.00165
-0.9829	-0.000853	-0.6884	-0.10788		7.61809	0.02858	21.1922	0.02327		-12.7557	-0.000904978	-12.8455	-0.00165
-0.9731	-0.013	-0.6693	-0.11348		7.64229	0.02856	21.2753	0.0233		-12.7401	-0.000905622	-12.8302	-0.00165
-0.9634	-0.00823	-0.6502	-0.11944		7.66648	0.02855	21.3584	0.02332		-12.7244	-0.00090627	-12.815	-0.00165
-0.9536	0.00338	-0.6311	-0.13787		7.69068	0.02853	21.4414	0.02335		-12.7087	-0.000906923	-12.7997	-0.00165
-0.9438	-0.00608	-0.612	-0.15033		7.71487	0.02852	21.5245	0.02338		-12.693	-0.00090758	-12.7844	-0.00165
-0.934	-0.02103	-0.5929	-0.14691		7.73907	0.0285	21.6076	0.02341		-12.6774	-0.000908241	-12.7691	-0.00165
-0.9243	-0.03534	-0.5738	-0.13756		7.76326	0.02848	21.6907	0.02344		-12.6617	-0.000908907	-12.7538	-0.00165
-0.9145	-0.04966	-0.5547	-0.14118		7.78746	0.02847	21.7738	0.02347		-12.646	-0.000909576	-12.7386	-0.00165
-0.9048	-0.04959	-0.5356	-0.16155		7.81165	0.02845	21.8569	0.0235		-12.6303	-0.00091025	-12.7233	-0.00165
-0.895	-0.04606	-0.5165	-0.16389		7.83585	0.02844	21.9399	0.02353		-12.6147	-0.000910929	-12.708	-0.00165
-0.8853	-0.04649	-0.4974	-0.17038		7.86004	0.02842	22.023	0.02355		-12.599	-0.000911611	-12.6927	-0.00165
-0.8755	-0.0432	-0.4783	-0.18098		7.88424	0.02841	22.1061	0.02358		-12.5833	-0.000912298	-12.6774	-0.00165
-0.8658	-0.0288	-0.4592	-0.18523		7.90843	0.0284	22.1892	0.02361		-12.5677	-0.00091299	-12.6621	-0.00165
-0.856	-0.02873	-0.4401	-0.19129		7.93263	0.02838	22.2723	0.02364		-12.552	-0.000913686	-12.6469	-0.00165
-0.8463	-0.02516	-0.421	-0.19778		7.95682	0.02837	22.3554	0.02367		-12.5363	-0.000914386	-12.6316	-0.00165
-0.8365	-0.02088	-0.4018	-0.1943		7.98102	0.02835	22.4384	0.0237		-12.5206	-0.000915091	-12.6163	-0.00165
-0.8268	-0.02582	-0.3827	-0.19747		8.00521	0.02834	22.5215	0.02373		-12.505	-0.000915801	-12.601	-0.00165
-0.8171	-0.03408	-0.3636	-0.20511		8.02941	0.02833	22.6046	0.02376		-12.4893	-0.000916515	-12.5857	-0.00165
-0.8073	-0.03705	-0.3445	-0.22126		8.0536	0.02831	22.6877	0.02379		-12.4736	-0.000917233	-12.5704	-0.00165
-0.7976	-0.03944	-0.3254	-0.2452		8.0778	0.0283	22.7708	0.02382		-12.458	-0.000917957	-12.5551	-0.00165
-0.7879	-0.03395	-0.3062	-0.26322		8.10199	0.02829	22.8539	0.02384		-12.4423	-0.000918684	-12.5399	-0.00165
-0.7781	-0.01095	-0.2871	-0.28598		8.12619	0.02827	22.9369	0.02387		-12.4266	-0.000919417	-12.5246	-0.00165
-0.7684	-0.00713	-0.268	-0.30266		8.15038	0.02826	23.02	0.0239		-12.4109	-0.000920154	-12.5093	-0.00165
-0.7587	-0.01966	-0.2489	-0.33036		8.17458	0.02825	23.1031	0.02393		-12.3953	-0.000920896	-12.494	-0.00166
-0.749	-0.02267	-0.2297	-0.37096		8.19877	0.02823	23.1862	0.02396		-12.3796	-0.000921643	-12.4787	-0.00166
-0.7393	-0.0256	-0.2106	-0.40771		8.22297	0.02822	23.2693	0.02399		-12.3639	-0.000922395	-12.4635	-0.00166
-0.7296	-0.0253	-0.1915	-0.49624		8.24717	0.02821	23.3524	0.02402		-12.3483	-0.000923151	-12.4482	-0.00166
-0.7198	-0.03354	-0.1723	-0.64568		8.27136	0.0282	23.4354	0.02405		-12.3326	-0.000923913	-12.4329	-0.00166
-0.7101	-0.04	-0.1532	-0.79238		8.29556	0.02818	23.5185	0.02408		-12.3169	-0.000924679	-12.4176	-0.00166
-0.7004	-0.03097	-0.1341	-0.89975		8.31975	0.02817	23.6016	0.0241		-12.3012	-0.00092545	-12.4023	-0.00166
-0.6907	-0.03114	-0.1149	-0.96953		8.34395	0.02816	23.6847	0.02413		-12.2856	-0.000926226	-12.387	-0.00166
-0.681	-0.0318	-0.0958	-1.02182		8.36814	0.02815	23.7678	0.02416		-12.2699	-0.000927007	-12.3718	-0.00166
-0.6713	-0.04149	-0.0766	-1.06988		8.39234	0.02814	23.8509	0.02419		-12.2542	-0.000927793	-12.3565	-0.00166
-0.6616	-0.04604	-0.0575	-1.09578		8.41653	0.02813	23.9339	0.02422		-12.2386	-0.000928585	-12.3412	-0.00166
-0.6519	-0.04392	-0.0383	-1.11931		8.44073	0.02811	24.017	0.02425		-12.2229	-0.000929381	-12.3259	-0.00166
-0.6422	-0.04174	-0.0192	-1.13367		8.46492	0.0281	24.1001	0.02428		-12.2072	-0.000930182	-12.3106	-0.00166
-0.6325	-0.03698	3.79904e-16	-1.136		8.48912	0.02809	24.1832	0.02431		-12.1915	-0.000930989	-12.2953	-0.00166
-0.6229	-0.03386	0.0192	-1.12375		8.51331	0.02808	24.2663	0.02433		-12.1759	-0.000931801	-12.2801	-0.00166
-0.6132	-0.03611	0.0383	-1.10707		8.53751	0.02807	24.3494	0.02436		-12.1602	-0.000932618	-12.2648	-0.00166
-0.6035	-0.04038	0.0575	-1.09136		8.5617	0.02806	24.4324	0.02439		-12.1445	-0.00093344	-12.2495	-0.00166
-0.5938	-0.03254	0.0766	-1.06636		8.5859	0.02805	24.5155	0.02442		-12.1288	-0.000934268	-12.2342	-0.00166
-0.5841	-0.03795	0.0958	-1.02451		8.61009	0.02804	24.5986	0.02445		-12.1132	-0.000935101	-12.2189	-0.00166
-0.5744	-0.04447	0.115	-0.96165		8.63429	0.02803	24.6817	0.02448		-12.0975	-0.000935939	-12.2036	-0.00166
-0.5647	-0.05407	0.1342	-0.87022		8.65848	0.02802	24.7648	0.0245		-12.0818	-0.000936783	-12.1884	-0.00166
-0.5551	-0.06551	0.1533	-0.72786		8.68268	0.02801	24.8479	0.02453		-12.0662	-0.000937632	-12.1731	-0.00166
-0.5454	-0.07705	0.1725	-0.56251		8.70687	0.028	24.9309	0.02456		-12.0505	-0.000938486	-12.1578	-0.00166
-0.5357	-0.06981	0.1917	-0.44905		8.73107	0.02799	25.014	0.02459		-12.0348	-0.000939346	-12.1425	-0.00166
-0.526	-0.05733	0.2109	-0.3739		8.75526	0.02798	25.0971	0.02462		-12.0191	-0.000940212	-12.1272	-0.00166
-0.5164	-0.05706	0.2301	-0.32086		8.77946	0.02797	25.1802	0.02464		-12.0035	-0.000941083	-12.112	-0.00167
-0.5067	-0.05837	0.2492	-0.30084		8.80365	0.02796	25.2633	0.02467		-11.9878	-0.00094196	-12.0967	-0.00167
-0.497	-0.06483	0.2684	-0.27552		8.82785	0.02795	25.3464	0.0247		-11.9721	-0.000942842	-12.0814	-0.00167
-0.4873	-0.06712	0.2876	-0.24893		8.85205	0.02794	25.4294	0.02473		-11.9565	-0.000943731	-12.0661	-0.00167
-0.4777	-0.05899	0.3068	-0.22622		8.87624	0.02793	25.5125	0.02475		-11.9408	-0.000944624	-12.0508	-0.00167
-0.468	-0.06585	0.326	-0.20356		8.90044	0.02792	25.5956	0.02478		-11.9251	-0.000945524	-12.0355	-0.00167
-0.4583	-0.07652	0.3452	-0.1853		8.92463	0.02791	25.6787	0.02481		-11.9094	-0.000946429	-12.0203	-0.00167
-0.4487	-0.06936	0.3644	-0.1671		8.94883	0.0279	25.7618	0.02484		-11.8938	-0.000947341	-12.005	-0.00167
-0.439	-0.06287	0.3837	-0.14812		8.97302	0.02789	25.8448	0.02486		-11.8781	-0.000948258	-11.9897	-0.00167
-0.4293	-0.06876	0.4029	-0.13467		8.99722	0.02788	25.9279	0.02489		-11.8624	-0.000949181	-11.9744	-0.00167
-0.4197	-0.08011	0.4221	-0.13855		9.02141	0.02787	26.011	0.02492		-11.8468	-0.00095011	-11.9591	-0.00167
-0.41	-0.09453	0.4413	-0.14211		9.04561	0.02786	26.0941	0.02495		-11.8311	-0.000951045	-11.9438	-0.00167
-0.4004	-0.10068	0.4605	-0.1371		9.0698	0.02786	26.1772	0.02497		-11.8154	-0.000951986	-11.9285	-0.00167
-0.3907	-0.11068	0.4797	-0.13045		9.094	0.02785	26.2603	0.025		-11.7997	-0.000952933	-11.9133	-0.00167
-0.381	-0.10781	0.499	-0.13818		9.11819	0.02784	26.3433	0.02503		-11.7841	-0.000953886	-11.898	-0.00167
-0.3714	-0.10425	0.5182	-0.14114		9.14239	0.02783	26.4264	0.02505		-11.7684	-0.000954845	-11.8827	-0.00167
-0.3617	-0.10304	0.5374	-0.13105		9.16658	0.02782	26.5095	0.02508		-11.7527	-0.000955811	-11.8674	-0.00167
-0.3521	-0.1064	0.5567	-0.1171		9.19078	0.02781	26.5926	0.02511		-11.7371	-0.000956782	-11.8521	-0.00167
-0.3424	-0.11879	0.5759	-0.11665		9.21497	0.02781	26.6757	0.02513		-11.7214	-0.00095776	-11.8369	-0.00167
-0.3328	-0.11587	0.5952	-0.11382		9.23917	0.0278	26.7588	0.02516		-11.7057	-0.000958745	-11.8216	-0.00167
-0.3231	-0.10463	0.6144	-0.0907		9.26336	0.02779	26.8418	0.02519		-11.69	-0.000959735	-11.8063	-0.00168
-0.3135	-0.11158	0.6337	-0.08403		9.28756	0.02778	26.9249	0.02521		-11.6744	-0.000960732	-11.791	-0.00168
-0.3038	-0.13565	0.6529	-0.09005		9.31175	0.02777	27.008	0.02524		-11.6587	-0.000961736	-11.7757	-0.00168
-0.2941	-0.1473	0.6722	-0.08752		9.33595	0.02777	27.0911	0.02527		-11.643	-0.000962746	-11.7604	-0.00168
-0.2845	-0.16768	0.6914	-0.08431		9.36014	0.02776	27.1742	0.02529		-11.6273	-0.000963762	-11.7452	-0.00168
-0.2748	-0.17322	0.7107	-0.08982		9.38434	0.02775	27.2573	0.02532		-11.6117	-0.000964785	-11.7299	-0.00168
-0.2652	-0.16789	0.73	-0.08592		9.40853	0.02774	27.3403	0.02534		-11.596	-0.000965814	-11.7146	-0.00168
-0.2555	-0.163	0.7492	-0.07973		9.43273	0.02774	27.4234	0.02537		-11.5803	-0.000966851	-11.6993	-0.00168
-0.2459	-0.16024	0.7685	-0.07685		9.45692	0.02773	27.5065	0.02539		-11.5647	-0.000967894	-11.684	-0.00168
-0.2362	-0.18159	0.7878	-0.08195		9.48112	0.02772	27.5896	0.02542		-11.549	-0.000968943	-11.6687	-0.00168
-0.2266	-0.19936	0.8071	-0.07076		9.50532	0.02772	27.6727	0.02545		-11.5333	-0.000969999	-11.6535	-0.00168
-0.2169	-0.2233	0.8263	-0.05743		9.52951	0.02771	27.7558	0.02547		-11.5176	-0.000971063	-11.6382	-0.00168
-0.2073	-0.23337	0.8456	-0.0547		9.55371	0.0277	27.8388	0.0255		-11.502	-0.000972133	-11.6229	-0.00168
-0.1976	-0.23105	0.8649	-0.04707		9.5779	0.0277	27.9219	0.02552		-11.4863	-0.00097321	-11.6076	-0.00168
-0.188	-0.24312	0.8842	-0.03674		9.6021	0.02769	28.005	0.02555		-11.4706	-0.000974293	-11.5923	-0.00168
-0.1783	-0.26494	0.9035	-0.04727		9.62629	0.02768	28.0881	0.02557		-11.455	-0.000975384	-11.577	-0.00168
-0.1687	-0.28113	0.9228	-0.05373		9.65049	0.02768	28.1712	0.0256		-11.4393	-0.000976482	-11.5618	-0.00168
-0.159	-0.29519	0.9421	-0.03088		9.67468	0.02767	28.2542	0.02562		-11.4236	-0.000977587	-11.5465	-0.00168
-0.1494	-0.31365	0.9614	-0.0148		9.69888	0.02766	28.3373	0.02565		-11.4079	-0.000978699	-11.5312	-0.00169
-0.1398	-0.34557	0.9807	-0.0205		9.72307	0.02766	28.4204	0.02567		-11.3923	-0.000979819	-11.5159	-0.00169
-0.1301	-0.36734	1	-0.0283		9.74727	0.02765	28.5035	0.0257		-11.3766	-0.000980945	-11.5006	-0.00169
-0.1205	-0.3932	1.0194	-0.03578		9.77146	0.02764	28.5866	0.02572		-11.3609	-0.000982079	-11.4854	-0.00169
-0.1108	-0.41711	1.0387	-0.02575		9.79566	0.02764	28.6697	0.02574		-11.3453	-0.00098322	-11.4701	-0.00169
-0.1012	-0.4761	1.058	-0.02502		9.81985	0.02763	28.7527	0.02577		-11.3296	-0.000984368	-11.4548	-0.00169
-0.0915	-0.58705	1.0773	-0.01913		9.84405	0.02763	28.8358	0.02579		-11.3139	-0.000985524	-11.4395	-0.00169
-0.0819	-0.75035	1.0967	-0.01758		9.86824	0.02762	28.9189	0.02582		-11.2982	-0.000986688	-11.4242	-0.00169
-0.0722	-0.91991	1.116	-0.01756		9.89244	0.02762	29.002	0.02584		-11.2826	-0.000987858	-11.4089	-0.00169
-0.0626	-1.04354	1.1354	-0.01593		9.91663	0.02761	29.0851	0.02587		-11.2669	-0.000989037	-11.3936	-0.00169
-0.0529	-1.12644	1.1547	-0.01047		9.94083	0.0276	29.1682	0.02589		-11.2512	-0.000990223	-11.3784	-0.00169
-0.0433	-1.18002	1.174	-0.02343		9.96502	0.0276	29.2512	0.02591		-11.2356	-0.000991416	-11.3631	-0.00169
-0.0336	-1.21335	1.1934	-0.0169		9.98922	0.02759	29.3343	0.02594		-11.2199	-0.000992618	-11.3478	-0.00169
-0.024	-1.24197	1.2128	0.000121		10.0134	0.02759	29.4174	0.02596		-11.2042	-0.000993827	-11.3325	-0.00169
-0.0143	-1.25396	1.2321	0.01245		10.0376	0.02758	29.5005	0.02598		-11.1885	-0.000995044	-11.3172	-0.00169
-0.0047	-1.26627	1.2515	0.01121		10.0618	0.02758	29.5836	0.02601		-11.1729	-0.000996269	-11.3019	-0.00169
0.005	-1.27482	1.2708	0.00666		10.086	0.02757	29.6667	0.02603		-11.1572	-0.000997501	-11.2867	-0.0017
0.0146	-1.27711	1.2902	0.00668		10.1102	0.02757	29.7497	0.02605		-11.1415	-0.000998742	-11.2714	-0.0017
0.0243	-1.25889	1.3096	-0.0014		10.1344	0.02756	29.8328	0.02608		-11.1259	-0.000999991	-11.2561	-0.0017
0.0339	-1.22916	1.329	-0.01482		10.1586	0.02756	29.9159	0.0261		-11.1102	-0.001	-11.2408	-0.0017
0.0436	-1.20789	1.3484	-0.02375		10.1828	0.02755	29.999	0.02612		-11.0945	-0.001	-11.2255	-0.0017
0.0533	-1.18063	1.3677	-0.02002		10.207	0.02755	30.0821	0.02614		-11.0788	-0.001	-11.2103	-0.0017
0.0629	-1.11256	1.3871	-0.00242		10.2312	0.02754	30.1652	0.02617		-11.0632	-0.00101	-11.195	-0.0017
0.0726	-0.99754	1.4065	0.0133		10.2554	0.02754	30.2482	0.02619		-11.0475	-0.00101	-11.1797	-0.0017
0.0822	-0.85404	1.4259	0.00964		10.2796	0.02753	30.3313	0.02621		-11.0318	-0.00101	-11.1644	-0.0017
0.0919	-0.68218	1.4453	-0.01495		10.3038	0.02753	30.4144	0.02623		-11.0161	-0.00101	-11.1491	-0.0017
0.1015	-0.53044	1.4647	-0.01536		10.3279	0.02752	30.4975	0.02626		-11.0005	-0.00101	-11.1338	-0.0017
0.1112	-0.44109	1.4842	-0.0083		10.3521	0.02752	30.5806	0.02628		-10.9848	-0.00101	-11.1186	-0.0017
0.1209	-0.39882	1.5036	-0.00511		10.3763	0.02752	30.6637	0.0263		-10.9691	-0.00101	-11.1033	-0.0017
0.1305	-0.37682	1.523	0.01097		10.4005	0.02751	30.7467	0.02632		-10.9535	-0.00101	-11.088	-0.0017
0.1402	-0.36532	1.5424	0.00166		10.4247	0.02751	30.8298	0.02634		-10.9378	-0.00102	-11.0727	-0.00171
0.1498	-0.33328	1.5618	-0.00241		10.4489	0.0275	30.9129	0.02637		-10.9221	-0.00102	-11.0574	-0.00171
0.1595	-0.29467	1.5813	0.00354		10.4731	0.0275	30.996	0.02639		-10.9064	-0.00102	-11.0421	-0.00171
0.1692	-0.27473	1.6007	0.00976		10.4973	0.0275	31.0791	0.02641		-10.8908	-0.00102	-11.0269	-0.00171
0.1788	-0.25154	1.6201	0.00747		10.5215	0.02749	31.1622	0.02643		-10.8751	-0.00102	-11.0116	-0.00171
0.1885	-0.21563	1.6396	-0.00785		10.5457	0.02749	31.2452	0.02645		-10.8594	-0.00102	-10.9963	-0.00171
0.1982	-0.1978	1.659	-0.01565		10.5699	0.02748	31.3283	0.02647		-10.8438	-0.00102	-10.981	-0.00171
0.2078	-0.19268	1.6785	-0.01676		10.5941	0.02748	31.4114	0.02649		-10.8281	-0.00103	-10.9657	-0.00171
0.2175	-0.19201	1.6979	-0.01032		10.6183	0.02748	31.4945	0.02651		-10.8124	-0.00103	-10.9504	-0.00171
0.2272	-0.18676	1.7174	-0.00831		10.6425	0.02747	31.5776	0.02654		-10.7967	-0.00103	-10.9352	-0.00171
0.2368	-0.17221	1.7369	-0.00652		10.6667	0.02747	31.6607	0.02656		-10.7811	-0.00103	-10.9199	-0.00171
0.2465	-0.15631	1.7563	-0.00187		10.6909	0.02747	31.7437	0.02658		-10.7654	-0.00103	-10.9046	-0.00171
0.2562	-0.15635	1.7758	0.00811		10.7151	0.02746	31.8268	0.0266		-10.7497	-0.00103	-10.8893	-0.00171
0.2658	-0.15046	1.7953	0.00563		10.7393	0.02746	31.9099	0.02662		-10.7341	-0.00103	-10.874	-0.00172
0.2755	-0.15486	1.8148	0.00884		10.7635	0.02745	31.993	0.02664		-10.7184	-0.00104	-10.8587	-0.00172
0.2852	-0.15843	1.8343	0.00253		10.7877	0.02745	32.0761	0.02666		-10.7027	-0.00104	-10.8435	-0.00172
0.2949	-0.15178	1.8537	-0.00933		10.8119	0.02745	32.1592	0.02668		-10.687	-0.00104	-10.8282	-0.00172
0.3045	-0.15017	1.8732	-0.00141		10.8361	0.02744	32.2422	0.0267		-10.6714	-0.00104	-10.8129	-0.00172
0.3142	-0.14046	1.8927	-0.00896		10.8603	0.02744	32.3253	0.02672		-10.6557	-0.00104	-10.7976	-0.00172
0.3239	-0.12633	1.9122	-0.02188		10.8844	0.02744	32.4084	0.02674		-10.64	-0.00104	-10.7823	-0.00172
0.3336	-0.11805	1.9317	-0.0207		10.9086	0.02744	32.4915	0.02676		-10.6244	-0.00104	-10.767	-0.00172
0.3433	-0.12027	1.9513	-0.02052		10.9328	0.02743	32.5746	0.02678		-10.6087	-0.00105	-10.7518	-0.00172
0.3529	-0.11627	1.9708	-0.00891		10.957	0.02743	32.6577	0.0268		-10.593	-0.00105	-10.7365	-0.00172
0.3626	-0.09128	1.9903	0.00767		10.9812	0.02743	32.7407	0.02682		-10.5773	-0.00105	-10.7212	-0.00172
0.3723	-0.07144	2.0098	-0.00165		11.0054	0.02742	32.8238	0.02684		-10.5617	-0.00105	-10.7059	-0.00172
0.382	-0.0707	2.0293	-0.01318		11.0296	0.02742	32.9069	0.02686		-10.546	-0.00105	-10.6906	-0.00173
0.3917	-0.07392	2.0489	-0.00926		11.0538	0.02742	32.99	0.02687		-10.5303	-0.00105	-10.6753	-0.00173
0.4014	-0.087	2.0684	0.00306		11.078	0.02742	33.0731	0.02689		-10.5147	-0.00106	-10.6601	-0.00173
0.4111	-0.08445	2.0879	0.00984		11.1022	0.02741	33.1562	0.02691		-10.499	-0.00106	-10.6448	-0.00173
0.4208	-0.07999	2.1075	0.00818		11.1264	0.02741	33.2392	0.02693		-10.4833	-0.00106	-10.6295	-0.00173
0.4305	-0.07468	2.127	-0.01258		11.1506	0.02741	33.3223	0.02695		-10.4676	-0.00106	-10.6142	-0.00173
0.4402	-0.05232	2.1466	-0.01724		11.1748	0.02741	33.4054	0.02697		-10.452	-0.00106	-10.5989	-0.00173
0.4499	-0.0458	2.1662	-0.00783		11.199	0.0274	33.4885	0.02699		-10.4363	-0.00106	-10.5837	-0.00173
0.4596	-0.05056	2.1857	0.00753		11.2232	0.0274	33.5716	0.02701		-10.4206	-0.00107	-10.5684	-0.00173
0.4693	-0.03741	2.2053	0.01995		11.2474	0.0274	33.6546	0.02702		-10.4049	-0.00107	-10.5531	-0.00173
0.479	-0.03031	2.2249	0.01281		11.2716	0.0274	33.7377	0.02704		-10.3893	-0.00107	-10.5378	-0.00174
0.4887	-0.02868	2.2444	0.00155		11.2958	0.02739	33.8208	0.02706		-10.3736	-0.00107	-10.5225	-0.00174
0.4984	-0.03093	2.264	0.0037		11.32	0.02739	33.9039	0.02708		-10.3579	-0.00107	-10.5072	-0.00174
0.5081	-0.03674	2.2836	0.00958		11.3442	0.02739	33.987	0.0271		-10.3423	-0.00107	-10.4919	-0.00174
0.5178	-0.02665	2.3032	0.00742		11.3683	0.02739	34.0701	0.02711		-10.3266	-0.00108	-10.4767	-0.00174
0.5275	-0.00786	2.3228	0.00685		11.3925	0.02738	34.1531	0.02713		-10.3109	-0.00108	-10.4614	-0.00174
0.5372	-0.01707	2.3424	0.0069		11.4167	0.02738	34.2362	0.02715		-10.2952	-0.00108	-10.4461	-0.00174
0.5469	-0.01539	2.362	0.00908		11.4409	0.02738	34.3193	0.02717		-10.2796	-0.00108	-10.4308	-0.00174
0.5566	-0.01677	2.3816	0.01093		11.4651	0.02738	34.4024	0.02718		-10.2639	-0.00108	-10.4155	-0.00174
0.5664	-0.02423	2.4012	0.01696		11.4893	0.02738	34.4855	0.0272		-10.2482	-0.00108	-10.4002	-0.00174
0.5761	-0.01307	2.4208	0.02211		11.5135	0.02737	34.5686	0.02722		-10.2326	-0.00109	-10.385	-0.00175
0.5858	-0.00753	2.4404	0.00475		11.5377	0.02737	34.6516	0.02724		-10.2169	-0.00109	-10.3697	-0.00175
0.5955	-0.000221	2.46	-0.00345		11.5619	0.02737	34.7347	0.02725		-10.2012	-0.00109	-10.3544	-0.00175
0.6052	0.00907	2.4797	0.00675		11.5861	0.02737	34.8178	0.02727		-10.1855	-0.00109	-10.3391	-0.00175
0.615	0.00321	2.4993	0.01757		11.6103	0.02737	34.9009	0.02729		-10.1699	-0.00109	-10.3238	-0.00175
0.6247	0.00161	2.5189	0.0288		11.6345	0.02737	34.984	0.0273		-10.1542	-0.0011	-10.3086	-0.00175
0.6344	0.00628	2.5386	0.0236		11.6587	0.02736	35.0671	0.02732		-10.1385	-0.0011	-10.2933	-0.00175
0.6442	0.00373	2.5582	0.0318		11.6829	0.02736	35.1501	0.02734		-10.1229	-0.0011	-10.278	-0.00175
0.6539	-0.00681	2.5779	0.018		11.7071	0.02736	35.2332	0.02735		-10.1072	-0.0011	-10.2627	-0.00175
0.6636	-0.00894	2.5975	-0.00189		11.7313	0.02736	35.3163	0.02737		-10.0915	-0.0011	-10.2474	-0.00176
0.6734	0.000874	2.6172	-0.01488		11.7555	0.02736	35.3994	0.02739		-10.0759	-0.0011	-10.2321	-0.00176
0.6831	-0.00108	2.6368	-0.02208		11.7797	0.02736	35.4825	0.0274		-10.0602	-0.00111	-10.2169	-0.00176
0.6928	0.00632	2.6565	-0.01015		11.8039	0.02736	35.5656	0.02742		-10.0445	-0.00111	-10.2016	-0.00176
0.7026	0.01413	2.6762	-0.000658		11.828	0.02735	35.6487	0.02744		-10.0288	-0.00111	-10.1863	-0.00176
0.7123	0.01325	2.6958	-0.00506		11.8522	0.02735	35.7317	0.02745		-10.0132	-0.00111	-10.171	-0.00176
0.7221	0.0007	2.7155	-0.01562		11.8764	0.02735	35.8148	0.02747		-9.99749	-0.00111	-10.1557	-0.00176
0.7318	-0.00583	2.7352	-0.01411		11.9006	0.02735	35.8979	0.02748		-9.98182	-0.00112	-10.1404	-0.00176
0.7416	-0.01314	2.7549	-0.000132		11.9248	0.02735	35.981	0.0275		-9.96615	-0.00112	-10.1252	-0.00176
0.7513	-0.00482	2.7746	0.00491		11.949	0.02735	36.0641	0.02751		-9.95047	-0.00112	-10.1099	-0.00177
0.7611	0.00863	2.7943	-0.00533		11.9732	0.02735	36.1472	0.02753		-9.9348	-0.00112	-10.0946	-0.00177
0.7708	0.01471	2.814	-0.0007		11.9974	0.02735	36.2302	0.02755		-9.91913	-0.00112	-10.0793	-0.00177
0.7806	0.00783	2.8337	0.00631		12.0216	0.02735	36.3133	0.02756		-9.90346	-0.00113	-10.064	-0.00177
0.7904	0.0074	2.8534	0.00323		12.0458	0.02734	36.3964	0.02758		-9.88779	-0.00113	-10.0488	-0.00177
0.8001	0.00382	2.8731	0.00347		12.07	0.02734	36.4795	0.02759		-9.87211	-0.00113	-10.0335	-0.00177
0.8099	-0.0033	2.8928	0.02229		12.0942	0.02734	36.5626	0.02761		-9.85644	-0.00113	-10.0182	-0.00177
0.8196	-0.00606	2.9125	0.02907		12.1184	0.02734	36.6457	0.02762		-9.84077	-0.00114	-10.0029	-0.00177
0.8294	-0.000205	2.9323	0.01913		12.1426	0.02734	36.7287	0.02764		-9.8251	-0.00114	-9.98761	-0.00178
0.8392	0.00348	2.952	0.01726		12.1668	0.02734	36.8118	0.02765		-9.80943	-0.00114	-9.97233	-0.00178
0.849	-0.00217	2.9717	0.0121		12.191	0.02734	36.8949	0.02767		-9.79376	-0.00114	-9.95705	-0.00178
0.8587	-0.0229	2.9915	0.00997		12.2152	0.02734	36.978	0.02768		-9.77808	-0.00114	-9.94176	-0.00178
0.8685	-0.03121	3.0112	0.01111		12.2394	0.02734	37.0611	0.02769		-9.76241	-0.00115	-9.92648	-0.00178
0.8783	-0.01855	3.0309	0.00713		12.2636	0.02734	37.1441	0.02771		-9.74674	-0.00115	-9.9112	-0.00178
0.8881	0.000137	3.0507	-0.00568		12.2878	0.02734	37.2272	0.02772		-9.73107	-0.00115	-9.89592	-0.00178
0.8979	0.01308	3.0705	0.00724		12.312	0.02734	37.3103	0.02774		-9.7154	-0.00115	-9.88063	-0.00178
0.9076	-0.00199	3.0902	0.0094		12.3361	0.02734	37.3934	0.02775		-9.69973	-0.00116	-9.86535	-0.00179
0.9174	-0.00902	3.11	0.00175		12.3604	0.02734	37.4765	0.02777		-9.68405	-0.00116	-9.85007	-0.00179
0.9272	0.00978	3.1297	0.00785		12.3845	0.02733	37.5596	0.02778		-9.66838	-0.00116	-9.83478	-0.00179
0.937	0.02546	3.1495	0.01719		12.4087	0.02733	37.6426	0.02779		-9.65271	-0.00116	-9.8195	-0.00179
0.9468	0.02456	3.1693	0.01672		12.4329	0.02733	37.7257	0.02781		-9.63704	-0.00116	-9.80422	-0.00179
0.9566	0.00318	3.1891	0.01379		12.4571	0.02733	37.8088	0.02782		-9.62137	-0.00117	-9.78893	-0.00179
0.9664	0.00531	3.2089	0.00434		12.4813	0.02733	37.8919	0.02784		-9.60569	-0.00117	-9.77365	-0.00179
0.9762	0.01147	3.2286	0.00556		12.5055	0.02733	37.975	0.02785		-9.59002	-0.00117	-9.75837	-0.0018
0.986	0.01268	3.2484	-0.000826		12.5297	0.02733	38.0581	0.02786		-9.57435	-0.00117	-9.74309	-0.0018
0.9958	0.01331	3.2682	0.00102		12.5539	0.02733	38.1411	0.02788		-9.55868	-0.00118	-9.7278	-0.0018
1.0056	0.0003	3.288	0.01506		12.5781	0.02733	38.2242	0.02789		-9.54301	-0.00118	-9.71252	-0.0018
1.0154	-0.00204	3.3078	0.03805		12.6023	0.02733	38.3073	0.0279		-9.52734	-0.00118	-9.69724	-0.0018
1.0253	0.00166	3.3277	0.03674		12.6265	0.02733	38.3904	0.02792		-9.51166	-0.00118	-9.68195	-0.0018
1.0351	0.01177	3.3475	0.0169		12.6507	0.02733	38.4735	0.02793		-9.49599	-0.00119	-9.66667	-0.0018
1.0449	0.01581	3.3673	0.02088		12.6749	0.02733	38.5566	0.02794		-9.48032	-0.00119	-9.65139	-0.00181
1.0547	0.01974	3.3871	0.0207		12.6991	0.02733	38.6396	0.02795		-9.46465	-0.00119	-9.6361	-0.00181
1.0645	0.01895	3.4069	0.01574		12.7233	0.02733	38.7227	0.02797		-9.44898	-0.00119	-9.62082	-0.00181
1.0744	0.02827	3.4268	0.01967		12.7475	0.02733	38.8058	0.02798		-9.43331	-0.0012	-9.60554	-0.00181
1.0842	0.02612	3.4466	0.01413		12.7717	0.02733	38.8889	0.02799		-9.41763	-0.0012	-9.59026	-0.00181
1.094	0.01197	3.4664	0.01179		12.7959	0.02733	38.972	0.02801		-9.40196	-0.0012	-9.57497	-0.00181
1.1038	0.02332	3.4863	0.00823		12.8201	0.02733	39.0551	0.02802		-9.38629	-0.0012	-9.55969	-0.00182
1.1137	0.02787	3.5061	0.01503		12.8443	0.02733	39.1381	0.02803		-9.37062	-0.00121	-9.54441	-0.00182
1.1235	0.01673	3.526	0.01844		12.8684	0.02733	39.2212	0.02804		-9.35495	-0.00121	-9.52912	-0.00182
1.1334	0.01547	3.5458	0.02185		12.8926	0.02733	39.3043	0.02805		-9.33927	-0.00121	-9.51384	-0.00182
1.1432	0.02356	3.5657	0.03426		12.9168	0.02733	39.3874	0.02807		-9.3236	-0.00121	-9.49856	-0.00182
1.153	0.02971	3.5855	0.03807		12.941	0.02733	39.4705	0.02808		-9.30793	-0.00122	-9.48327	-0.00182
1.1629	0.02676	3.6054	0.01594		12.9652	0.02733	39.5536	0.02809		-9.29226	-0.00122	-9.46799	-0.00182
1.1727	0.02076	3.6253	0.01174		12.9894	0.02733	39.6366	0.0281		-9.27659	-0.00122	-9.45271	-0.00183
1.1826	0.02569	3.6451	0.02781		13.0136	0.02733	39.7197	0.02812		-9.26092	-0.00122	-9.43743	-0.00183
1.1924	0.01469	3.665	0.04088		13.0378	0.02733	39.8028	0.02813		-9.24524	-0.00123	-9.42214	-0.00183
1.2023	0.01798	3.6849	0.0307		13.062	0.02733	39.8859	0.02814		-9.22957	-0.00123	-9.40686	-0.00183
1.2122	0.03715	3.7048	0.01689		13.0862	0.02733	39.969	0.02815		-9.2139	-0.00123	-9.39158	-0.00183
1.222	0.03875	3.7247	0.02372		13.1104	0.02734	40.0521	0.02816		-9.19823	-0.00124	-9.37629	-0.00184
1.2319	0.03774	3.7446	0.01862		13.1346	0.02734	40.1351	0.02817		-9.18256	-0.00124	-9.36101	-0.00184
1.2417	0.03734	3.7645	0.00962		13.1588	0.02734	40.2182	0.02819		-9.16688	-0.00124	-9.34573	-0.00184
1.2516	0.03694	3.7844	0.02183		13.183	0.02734	40.3013	0.0282		-9.15121	-0.00124	-9.33044	-0.00184
1.2615	0.02436	3.8043	0.02785		13.2072	0.02734	40.3844	0.02821		-9.13554	-0.00125	-9.31516	-0.00184
1.2714	0.01936	3.8242	0.01113		13.2314	0.02734	40.4675	0.02822		-9.11987	-0.00125	-9.29988	-0.00184
1.2812	0.01812	3.8441	0.01736		13.2556	0.02734	40.5506	0.02823		-9.1042	-0.00125	-9.2846	-0.00185
1.2911	0.01297	3.864	0.02837		13.2798	0.02734	40.6336	0.02824		-9.08853	-0.00126	-9.26931	-0.00185
1.301	0.00677	3.8839	0.02669		13.304	0.02734	40.7167	0.02825		-9.07285	-0.00126	-9.25403	-0.00185
1.3109	0.01823	3.9038	0.03767		13.3282	0.02734	40.7998	0.02826		-9.05718	-0.00126	-9.23875	-0.00185
1.3208	0.02791	3.9238	0.03836		13.3523	0.02734	40.8829	0.02827		-9.04151	-0.00126	-9.22346	-0.00185
1.3307	0.02996	3.9437	0.04144		13.3765	0.02734	40.966	0.02829		-9.02584	-0.00127	-9.20818	-0.00185
1.3405	0.02593	3.9636	0.03162		13.4007	0.02734	41.0491	0.0283		-9.01017	-0.00127	-9.1929	-0.00186
1.3504	0.01672	3.9836	0.01152		13.4249	0.02734	41.1321	0.02831		-8.9945	-0.00127	-9.17762	-0.00186
1.3603	0.01826	4.0035	0.00902		13.4491	0.02734	41.2152	0.02832		-8.97882	-0.00128	-9.16233	-0.00186
1.3702	0.03895	4.0235	0.02151		13.4733	0.02735	41.2983	0.02833		-8.96315	-0.00128	-9.14705	-0.00186
1.3801	0.04662	4.0434	0.03155		13.4975	0.02735	41.3814	0.02834		-8.94748	-0.00128	-9.13177	-0.00186
1.39	0.03679	4.0634	0.03547		13.5217	0.02735	41.4645	0.02835		-8.93181	-0.00129	-9.11648	-0.00187
1.3999	0.03173	4.0833	0.03083		13.5459	0.02735	41.5476	0.02836		-8.91614	-0.00129	-9.1012	-0.00187
1.4098	0.03225	4.1033	0.01245		13.5701	0.02735	41.6306	0.02837		-8.90046	-0.00129	-9.08592	-0.00187
1.4198	0.03465	4.1232	0.00551		13.5943	0.02735	41.7137	0.02838		-8.88479	-0.00129	-9.07063	-0.00187
1.4297	0.0323	4.1432	0.00362		13.6185	0.02735	41.7968	0.02839		-8.86912	-0.0013	-9.05535	-0.00187
1.4396	0.03135	4.1632	0.00665		13.6427	0.02735	41.8799	0.0284		-8.85345	-0.0013	-9.04007	-0.00188
1.4495	0.04132	4.1831	0.0131		13.6669	0.02735	41.963	0.02841		-8.83778	-0.0013	-9.02479	-0.00188
1.4594	0.0394	4.2031	0.02388		13.6911	0.02735	42.0461	0.02842		-8.82211	-0.00131	-9.0095	-0.00188
1.4693	0.0286	4.2231	0.02975		13.7153	0.02735	42.1291	0.02843		-8.80643	-0.00131	-8.99422	-0.00188
1.4793	0.01917	4.2431	0.01738		13.7395	0.02736	42.2122	0.02844		-8.79076	-0.00131	-8.97894	-0.00188
1.4892	0.02734	4.2631	0.01724		13.7637	0.02736	42.2953	0.02845		-8.77509	-0.00132	-8.96365	-0.00189
1.4991	0.02992	4.283	0.02515		13.7879	0.02736	42.3784	0.02846		-8.75942	-0.00132	-8.94837	-0.00189
1.5091	0.02735	4.303	0.03459		13.8121	0.02736	42.4615	0.02847		-8.74375	-0.00132	-8.93309	-0.00189
1.519	0.02524	4.323	0.03427		13.8363	0.02736	42.5445	0.02848		-8.72808	-0.00133	-8.9178	-0.00189
1.5289	0.03793	4.343	0.02976		13.8605	0.02736	42.6276	0.02849		-8.7124	-0.00133	-8.90252	-0.0019
1.5389	0.03492	4.363	0.02794		13.8847	0.02736	42.7107	0.0285		-8.69673	-0.00133	-8.88724	-0.0019
1.5488	0.02137	4.383	0.01946		13.9088	0.02736	42.7938	0.02851		-8.68106	-0.00134	-8.87196	-0.0019
1.5588	0.01961	4.403	0.0342		13.933	0.02737	42.8769	0.02852		-8.66539	-0.00134	-8.85667	-0.0019
1.5687	0.03152	4.4231	0.04276		13.9572	0.02737	42.96	0.02852		-8.64972	-0.00134	-8.84139	-0.0019
1.5787	0.03184	4.4431	0.02707		13.9814	0.02737	43.043	0.02853		-8.63404	-0.00135	-8.82611	-0.00191
1.5886	0.02141	4.4631	0.01484		14.0056	0.02737	43.1261	0.02854		-8.61837	-0.00135	-8.81082	-0.00191
1.5986	0.01931	4.4831	0.01907		14.0298	0.02737	43.2092	0.02855		-8.6027	-0.00135	-8.79554	-0.00191
1.6085	0.01883	4.5031	0.01435		14.054	0.02737	43.2923	0.02856		-8.58703	-0.00136	-8.78026	-0.00191
1.6185	0.02488	4.5232	0.00306		14.0782	0.02737	43.3754	0.02857		-8.57136	-0.00136	-8.76497	-0.00192
1.6285	0.03281	4.5432	0.00423		14.1024	0.02737	43.4585	0.02858		-8.55569	-0.00137	-8.74969	-0.00192
1.6384	0.03078	4.5632	0.01806		14.1266	0.02738	43.5415	0.02859		-8.54001	-0.00137	-8.73441	-0.00192
1.6484	0.02952	4.5833	0.02335		14.1508	0.02738	43.6246	0.0286		-8.52434	-0.00137	-8.71913	-0.00192
1.6584	0.02775	4.6033	0.03735		14.175	0.02738	43.7077	0.0286		-8.50867	-0.00138	-8.70384	-0.00193
1.6683	0.03832	4.6233	0.03616		14.1992	0.02738	43.7908	0.02861		-8.493	-0.00138	-8.68856	-0.00193
1.6783	0.03483	4.6434	0.03093		14.2234	0.02738	43.8739	0.02862		-8.47733	-0.00138	-8.67328	-0.00193
1.6883	0.01862	4.6634	0.02065		14.2476	0.02738	43.957	0.02863		-8.46166	-0.00139	-8.65799	-0.00193
1.6983	0.03133	4.6835	0.00701		14.2718	0.02739	44.04	0.02864		-8.44598	-0.00139	-8.64271	-0.00194
1.7083	0.05611	4.7035	0.00676		14.296	0.02739	44.1231	0.02865		-8.43031	-0.0014	-8.62743	-0.00194
1.7182	0.05637	4.7236	0.01359		14.3202	0.02739	44.2062	0.02866		-8.41464	-0.0014	-8.61214	-0.00194
1.7282	0.05408	4.7436	0.01774		14.3444	0.02739	44.2893	0.02866		-8.39897	-0.0014	-8.59686	-0.00194
1.7382	0.0387	4.7637	0.01355		14.3686	0.02739	44.3724	0.02867		-8.3833	-0.00141	-8.58158	-0.00195
1.7482	0.03677	4.7838	0.01341		14.3927	0.02739	44.4555	0.02868		-8.36762	-0.00141	-8.5663	-0.00195
1.7582	0.04049	4.8038	0.01983		14.4169	0.0274	44.5385	0.02869		-8.35195	-0.00141	-8.55101	-0.00195
1.7682	0.0422	4.8239	0.00332		14.4411	0.0274	44.6216	0.0287		-8.33628	-0.00142	-8.53573	-0.00195
1.7782	0.03607	4.844	0.00347		14.4653	0.0274	44.7047	0.0287		-8.32061	-0.00142	-8.52045	-0.00196
1.7882	0.0251	4.8641	0.02415		14.4895	0.0274	44.7878	0.02871		-8.30494	-0.00143	-8.50516	-0.00196
1.7982	0.01457	4.8841	0.03853		14.5137	0.0274	44.8709	0.02872		-8.28927	-0.00143	-8.48988	-0.00196
1.8082	0.01097	4.9042	0.04381		14.5379	0.0274	44.9539	0.02873		-8.27359	-0.00144	-8.4746	-0.00196
1.8182	0.01294	4.9243	0.04565		14.5621	0.02741	45.037	0.02874		-8.25792	-0.00144	-8.45931	-0.00197
1.8282	0.02644	4.9444	0.03609		14.5863	0.02741	45.1201	0.02874		-8.24225	-0.00144	-8.44403	-0.00197
1.8383	0.03345	4.9645	0.03771		14.6105	0.02741	45.2032	0.02875		-8.22658	-0.00145	-8.42875	-0.00197
1.8483	0.03407	4.9846	0.04102		14.6347	0.02741	45.2863	0.02876		-8.21091	-0.00145	-8.41347	-0.00197
1.8583	0.03914	5.0046	0.02197		14.6589	0.02741	45.3694	0.02877		-8.19524	-0.00146	-8.39818	-0.00198
1.8683	0.05703	5.0247	0.0127		14.6831	0.02741	45.4524	0.02877		-8.17956	-0.00146	-8.3829	-0.00198
1.8783	0.05174	5.0448	0.000863		14.7073	0.02742	45.5355	0.02878		-8.16389	-0.00146	-8.36762	-0.00198
1.8884	0.03972	5.0649	0.0007		14.7315	0.02742	45.6186	0.02879		-8.14822	-0.00147	-8.35233	-0.00199
1.8984	0.0387	5.085	0.01804		14.7557	0.02742	45.7017	0.0288		-8.13255	-0.00147	-8.33705	-0.00199
1.9084	0.03118	5.1051	0.03475		14.7799	0.02742	45.7848	0.0288		-8.11688	-0.00148	-8.32177	-0.00199
1.9185	0.03682	5.1252	0.02736		14.8041	0.02742	45.8679	0.02881		-8.1012	-0.00148	-8.30648	-0.00199
1.9285	0.04046	5.1453	0.02464		14.8283	0.02743	45.9509	0.02882		-8.08553	-0.00149	-8.2912	-0.002
1.9385	0.03891	5.1655	0.01152		14.8524	0.02743	46.034	0.02883		-8.06986	-0.00149	-8.27592	-0.002
1.9486	0.0449	5.1856	0.01097		14.8766	0.02743	46.1171	0.02883		-8.05419	-0.00149	-8.26064	-0.002
1.9586	0.04333	5.2057	0.00353		14.9008	0.02743	46.2002	0.02884		-8.03852	-0.0015	-8.24535	-0.00201
1.9687	0.0366	5.2258	0.00192		14.925	0.02743	46.2833	0.02885		-8.02285	-0.0015	-8.23007	-0.00201
1.9787	0.04581	5.2459	0.01411		14.9492	0.02744	46.3664	0.02885		-8.00717	-0.00151	-8.21479	-0.00201
1.9887	0.05784	5.266	0.00921		14.9734	0.02744	46.4494	0.02886		-7.9915	-0.00151	-8.1995	-0.00202
1.9988	0.06516	5.2862	0.0053		14.9976	0.02744	46.5325	0.02887		-7.97583	-0.00152	-8.18422	-0.00202
2.0089	0.05791	5.3063	0.01481		15.0218	0.02744	46.6156	0.02887		-7.96016	-0.00152	-8.16894	-0.00202
2.0189	0.04157	5.3264	0.01591		15.046	0.02744	46.6987	0.02888		-7.94449	-0.00153	-8.15366	-0.00203
2.029	0.0425	5.3465	0.02077		15.0702	0.02745	46.7818	0.02889		-7.92882	-0.00153	-8.13837	-0.00203
2.039	0.04332	5.3667	0.01823		15.0944	0.02745	46.8649	0.02889		-7.91314	-0.00154	-8.12309	-0.00203
2.0491	0.0368	5.3868	0.01487		15.1186	0.02745	46.9479	0.0289		-7.89747	-0.00154	-8.10781	-0.00203
2.0592	0.03838	5.4069	0.02804		15.1428	0.02745	47.031	0.02891		-7.8818	-0.00155	-8.09252	-0.00204
2.0692	0.03593	5.4271	0.04074		15.167	0.02746	47.1141	0.02891		-7.86613	-0.00155	-8.07724	-0.00204
2.0793	0.02918	5.4472	0.02728		15.1912	0.02746	47.1972	0.02892		-7.85046	-0.00156	-8.06196	-0.00204
2.0894	0.02098	5.4673	-0.00155		15.2154	0.02746	47.2803	0.02893		-7.83478	-0.00156	-8.04667	-0.00205
2.0994	0.02571	5.4875	-0.00483		15.2396	0.02746	47.3634	0.02893		-7.81911	-0.00157	-8.03139	-0.00205
2.1095	0.022	5.5076	0.01197		15.2638	0.02746	47.4464	0.02894		-7.80344	-0.00157	-8.01611	-0.00205
2.1196	0.01774	5.5277	0.0147		15.288	0.02747	47.5295	0.02895		-7.78777	-0.00158	-8.00083	-0.00206
2.1297	0.02171	5.5479	0.01948		15.3122	0.02747	47.6126	0.02895		-7.7721	-0.00158	-7.98554	-0.00206
2.1397	0.02152	5.568	0.01318		15.3364	0.02747	47.6957	0.02896		-7.75643	-0.00159	-7.97026	-0.00207
2.1498	0.00799	5.5882	0.02132		15.3605	0.02747	47.7788	0.02896		-7.74075	-0.00159	-7.95498	-0.00207
2.1599	0.01517	5.6083	0.01597		15.3848	0.02748	47.8619	0.02897		-7.72508	-0.0016	-7.93969	-0.00207
2.17	0.0261	5.6285	0.00987		15.4089	0.02748	47.9449	0.02898		-7.70941	-0.0016	-7.92441	-0.00208
2.1801	0.0255	5.6486	0.01338		15.4331	0.02748	48.028	0.02898		-7.69374	-0.00161	-7.90913	-0.00208
2.1902	0.02644	5.6688	0.00886		15.4573	0.02748	48.1111	0.02899		-7.67807	-0.00161	-7.89384	-0.00208
2.2003	0.03884	5.6889	-0.00194		15.4815	0.02749	48.1942	0.02899		-7.66239	-0.00162	-7.87856	-0.00209
2.2104	0.05515	5.7091	0.00416		15.5057	0.02749	48.2773	0.029		-7.64672	-0.00162	-7.86328	-0.00209
2.2205	0.07016	5.7292	0.01544		15.5299	0.02749	48.3604	0.02901		-7.63105	-0.00163	-7.848	-0.00209
2.2306	0.07251	5.7494	0.02096		15.5541	0.02749	48.4434	0.02901		-7.61538	-0.00163	-7.83271	-0.0021
2.2407	0.06194	5.7696	0.02847		15.5783	0.0275	48.5265	0.02902		-7.59971	-0.00164	-7.81743	-0.0021
2.2508	0.0544	5.7897	0.0316		15.6025	0.0275	48.6096	0.02902		-7.58404	-0.00164	-7.80215	-0.00211
2.2609	0.06543	5.8099	0.03814		15.6267	0.0275	48.6927	0.02903		-7.56836	-0.00165	-7.78686	-0.00211
2.271	0.06586	5.83	0.03597		15.6509	0.0275	48.7758	0.02904		-7.55269	-0.00165	-7.77158	-0.00211
2.2811	0.04381	5.8502	0.02319		15.6751	0.02751	48.8589	0.02904		-7.53702	-0.00166	-7.7563	-0.00212
2.2912	0.02015	5.8703	0.02194		15.6993	0.02751	48.9419	0.02905		-7.52135	-0.00167	-7.74101	-0.00212
2.3013	0.01593	5.8905	0.01616		15.7235	0.02751	49.025	0.02905		-7.50568	-0.00167	-7.72573	-0.00212
2.3114	0.01367	5.9107	0.01248		15.7477	0.02751	49.1081	0.02906		-7.49001	-0.00168	-7.71045	-0.00213
2.3216	0.01814	5.9308	0.01645		15.7719	0.02752	49.1912	0.02906		-7.47433	-0.00168	-7.69517	-0.00213
2.3317	0.02745	5.951	0.02295		15.7961	0.02752	49.2743	0.02907		-7.45866	-0.00169	-7.67988	-0.00214
2.3418	0.03319	5.9712	0.02149		15.8203	0.02752	49.3574	0.02907		-7.44299	-0.00169	-7.6646	-0.00214
2.3519	0.03659	5.9913	0.02345		15.8445	0.02752	49.4404	0.02908		-7.42732	-0.0017	-7.64932	-0.00214
2.362	0.04728	6.0115	0.01581		15.8687	0.02753	49.5235	0.02908		-7.41165	-0.00171	-7.63403	-0.00215
2.3722	0.04492	6.0317	0.01747		15.8928	0.02753	49.6066	0.02909		-7.39597	-0.00171	-7.61875	-0.00215
2.3823	0.04081	6.0518	0.02912		15.917	0.02753	49.6897	0.02909		-7.3803	-0.00172	-7.60347	-0.00216
2.3924	0.02584	6.072	0.0338		15.9412	0.02753	49.7728	0.0291		-7.36463	-0.00172	-7.58818	-0.00216
2.4026	0.03944	6.0922	0.03264		15.9654	0.02754	49.8559	0.02911		-7.34896	-0.00173	-7.5729	-0.00217
2.4127	0.03672	6.1123	0.03458		15.9896	0.02754	49.9389	0.02911		-7.33329	-0.00174	-7.55762	-0.00217
2.4228	0.04201	6.1325	0.03074		16.0138	0.02754	50.022	0.02912		-7.31762	-0.00174	-7.54234	-0.00217
2.433	0.0287	6.1527	0.03277		16.038	0.02755	50.1051	0.02912		-7.30194	-0.00175	-7.52705	-0.00218
2.4431	0.037	6.1728	0.03963		16.0622	0.02755	50.1882	0.02913		-7.28627	-0.00175	-7.51177	-0.00218
2.4532	0.0396	6.193	0.0311		16.0864	0.02755	50.2713	0.02913		-7.2706	-0.00176	-7.49649	-0.00219
2.4634	0.03231	6.2132	0.02644		16.1106	0.02755	50.3543	0.02914		-7.25493	-0.00177	-7.4812	-0.00219
2.4735	0.03698	6.2333	0.02627		16.1348	0.02756	50.4374	0.02914		-7.23926	-0.00177	-7.46592	-0.0022
2.4837	0.04637	6.2535	0.0319		16.159	0.02756	50.5205	0.02915		-7.22359	-0.00178	-7.45064	-0.0022
2.4938	0.05818	6.2737	0.03561		16.1832	0.02756	50.6036	0.02915		-7.20791	-0.00179	-7.43535	-0.00221
2.504	0.06085	6.2938	0.03169		16.2074	0.02756	50.6867	0.02915		-7.19224	-0.00179	-7.42007	-0.00221
2.5141	0.05033	6.314	0.02837		16.2316	0.02757	50.7698	0.02916		-7.17657	-0.0018	-7.40479	-0.00221
2.5243	0.04073	6.3342	0.03226		16.2558	0.02757	50.8528	0.02916		-7.1609	-0.00181	-7.38951	-0.00222
2.5344	0.04387	6.3543	0.03537		16.28	0.02757	50.9359	0.02917		-7.14523	-0.00181	-7.37422	-0.00222
2.5446	0.03183	6.3745	0.02795		16.3042	0.02758	51.019	0.02917		-7.12955	-0.00182	-7.35894	-0.00223
2.5547	0.03964	6.3947	0.02002		16.3284	0.02758	51.1021	0.02918		-7.11388	-0.00183	-7.34366	-0.00223
2.5649	0.05418	6.4148	0.01355		16.3526	0.02758	51.1852	0.02918		-7.09821	-0.00183	-7.32837	-0.00224
2.575	0.0469	6.435	0.02293		16.3768	0.02759	51.2683	0.02919		-7.08254	-0.00184	-7.31309	-0.00224
2.5852	0.03002	6.4552	0.02867		16.401	0.02759	51.3513	0.02919		-7.06687	-0.00185	-7.29781	-0.00225
2.5954	0.03225	6.4753	0.02747		16.4251	0.02759	51.4344	0.0292		-7.0512	-0.00185	-7.28253	-0.00225
2.6055	0.04575	6.4955	0.0193		16.4493	0.02759	51.5175	0.0292		-7.03552	-0.00186	-7.26724	-0.00226
2.6157	0.06095	6.5157	0.01261		16.4735	0.0276	51.6006	0.02921		-7.01985	-0.00187	-7.25196	-0.00226
2.6258	0.05091	6.5358	0.00775		16.4977	0.0276	51.6837	0.02921		-7.00418	-0.00187	-7.23668	-0.00227
2.636	0.04227	6.556	0.01117		16.5219	0.0276	51.7668	0.02921		-6.98851	-0.00188	-7.22139	-0.00227
2.6462	0.04823	6.5762	0.01575		16.5461	0.02761	51.8499	0.02922		-6.97284	-0.00189	-7.20611	-0.00228
2.6563	0.05337	6.5963	0.02693		16.5703	0.02761	51.9329	0.02922		-6.95717	-0.00189	-7.19083	-0.00228
2.6665	0.05614	6.6165	0.02884		16.5945	0.02761	52.016	0.02923		-6.94149	-0.0019	-7.17554	-0.00229
2.6767	0.05856	6.6366	0.02865		16.6187	0.02761	52.0991	0.02923		-6.92582	-0.00191	-7.16026	-0.00229
2.6869	0.05994	6.6568	0.0212		16.6429	0.02762	52.1822	0.02924		-6.91015	-0.00192	-7.14498	-0.0023
2.697	0.05387	6.677	0.01752		16.6671	0.02762	52.2653	0.02924		-6.89448	-0.00192	-7.1297	-0.0023
2.7072	0.04912	6.6971	0.00893		16.6913	0.02762	52.3484	0.02924		-6.87881	-0.00193	-7.11441	-0.00231
2.7174	0.03018	6.7173	0.02423		16.7155	0.02763	52.4314	0.02925		-6.86313	-0.00194	-7.09913	-0.00231
2.7276	0.02052	6.7374	0.02155		16.7397	0.02763	52.5145	0.02925		-6.84746	-0.00195	-7.08385	-0.00232
2.7377	0.02688	6.7576	0.013		16.7639	0.02763	52.5976	0.02926		-6.83179	-0.00195	-7.06856	-0.00233
2.7479	0.036	6.7777	0.02867		16.7881	0.02764	52.6807	0.02926		-6.81612	-0.00196	-7.05328	-0.00233
2.7581	0.02975	6.7979	0.04625		16.8123	0.02764	52.7638	0.02926		-6.80045	-0.00197	-7.038	-0.00234
2.7683	0.03161	6.818	0.03121		16.8365	0.02764	52.8469	0.02927		-6.78478	-0.00198	-7.02271	-0.00234
2.7784	0.0238	6.8382	0.02227		16.8606	0.02765	52.9299	0.02927		-6.7691	-0.00198	-7.00743	-0.00235
2.7886	0.02833	6.8583	0.02001		16.8849	0.02765	53.013	0.02928		-6.75343	-0.00199	-6.99215	-0.00235
2.7988	0.04378	6.8785	0.01662		16.9091	0.02765	53.0961	0.02928		-6.73776	-0.002	-6.97687	-0.00236
2.809	0.04318	6.8986	0.01915		16.9332	0.02766	53.1792	0.02928		-6.72209	-0.00201	-6.96158	-0.00236
2.8192	0.02416	6.9188	0.02936		16.9574	0.02766	53.2623	0.02929		-6.70642	-0.00202	-6.9463	-0.00237
2.8294	0.02647	6.9389	0.02562		16.9816	0.02766	53.3454	0.02929		-6.69075	-0.00202	-6.93102	-0.00238
2.8396	0.04028	6.959	0.0203		17.0058	0.02767	53.4284	0.02929		-6.67507	-0.00203	-6.91573	-0.00238
2.8497	0.0588	6.9792	0.01583		17.03	0.02767	53.5115	0.0293		-6.6594	-0.00204	-6.90045	-0.00239
2.8599	0.05894	6.9993	0.03216		17.0542	0.02767	53.5946	0.0293		-6.64373	-0.00205	-6.88517	-0.00239
2.8701	0.0459	7.0194	0.03749		17.0784	0.02767	53.6777	0.02931		-6.62806	-0.00206	-6.86988	-0.0024
2.8803	0.05074	7.0396	0.04032		17.1026	0.02768	53.7608	0.02931		-6.61239	-0.00206	-6.8546	-0.00241
2.8905	0.0583	7.0597	0.02625		17.1268	0.02768	53.8438	0.02931		-6.59671	-0.00207	-6.83932	-0.00241
2.9007	0.05778	7.0798	0.02191		17.151	0.02768	53.9269	0.02932		-6.58104	-0.00208	-6.82404	-0.00242
2.9109	0.04609	7.0999	0.01313		17.1752	0.02769	54.01	0.02932		-6.56537	-0.00209	-6.80875	-0.00243
2.9211	0.04305	7.1201	0.02665		17.1994	0.02769	54.0931	0.02932		-6.5497	-0.0021	-6.79347	-0.00243
2.9313	0.05393	7.1402	0.03373		17.2236	0.02769	54.1762	0.02933		-6.53403	-0.00211	-6.77819	-0.00244
2.9415	0.0558	7.1603	0.02652		17.2478	0.0277	54.2593	0.02933		-6.51836	-0.00212	-6.7629	-0.00244
2.9516	0.04717	7.1804	0.02049		17.272	0.0277	54.3423	0.02933		-6.50268	-0.00212	-6.74762	-0.00245
2.9618	0.05522	7.2005	0.02158		17.2962	0.0277	54.4254	0.02934		-6.48701	-0.00213	-6.73234	-0.00246
2.972	0.05421	7.2206	0.02558		17.3204	0.02771	54.5085	0.02934		-6.47134	-0.00214	-6.71705	-0.00246
2.9822	0.05617	7.2408	0.03035		17.3446	0.02771	54.5916	0.02934		-6.45567	-0.00215	-6.70177	-0.00247
2.9924	0.05634	7.2609	0.03634		17.3687	0.02771	54.6747	0.02935		-6.44	-0.00216	-6.68649	-0.00248
3.0026	0.0514	7.281	0.03155		17.3929	0.02772	54.7578	0.02935		-6.42432	-0.00217	-6.67121	-0.00248
3.0128	0.04241	7.3011	0.02344		17.4171	0.02772	54.8408	0.02935		-6.40865	-0.00218	-6.65592	-0.00249
3.023	0.04452	7.3212	0.0083		17.4413	0.02772	54.9239	0.02936		-6.39298	-0.00219	-6.64064	-0.0025
3.0332	0.02952	7.3412	0.00992		17.4655	0.02773	55.007	0.02936		-6.37731	-0.0022	-6.62536	-0.0025
3.0434	0.03088	7.3613	0.02101		17.4897	0.02773	55.0901	0.02936		-6.36164	-0.00221	-6.61007	-0.00251
3.0536	0.03795	7.3814	0.02721		17.5139	0.02774	55.1732	0.02937		-6.34597	-0.00221	-6.59479	-0.00252
3.0638	0.02858	7.4015	0.01784		17.5381	0.02774	55.2563	0.02937		-6.33029	-0.00222	-6.57951	-0.00252
3.074	0.03912	7.4216	0.0156		17.5623	0.02774	55.3393	0.02937		-6.31462	-0.00223	-6.56422	-0.00253
3.0842	0.05665	7.4503	0.02679		17.5865	0.02775	55.4224	0.02938		-6.29895	-0.00224	-6.54894	-0.00254
3.0944	0.05701	7.49	0.025		17.6107	0.02775	55.5055	0.02938		-6.28328	-0.00225	-6.53366	-0.00255
3.1046	0.03742	7.5296	0.02127		17.6349	0.02775	55.5886	0.02938		-6.26761	-0.00226	-6.51838	-0.00255
3.1148	0.03671	7.5693	0.02222		17.6591	0.02776	55.6717	0.02939		-6.25194	-0.00227	-6.50309	-0.00256
3.125	0.0308	7.6089	0.02586		17.6833	0.02776	55.7548	0.02939		-6.23626	-0.00228	-6.48781	-0.00257
3.1352	0.03829	7.6486	0.0253		17.7075	0.02776	55.8378	0.02939		-6.22059	-0.00229	-6.47253	-0.00258
3.1454	0.04637	7.6882	0.01748		17.7317	0.02777	55.9209	0.02939		-6.20492	-0.0023	-6.45724	-0.00258
3.1556	0.0332	7.7279	0.02057		17.7559	0.02777	56.004	0.0294		-6.18925	-0.00231	-6.44196	-0.00259
3.1658	0.03313	7.7676	0.01958		17.7801	0.02777	56.0871	0.0294		-6.17358	-0.00232	-6.42668	-0.0026
3.176	0.03488	7.8072	0.01746		17.8043	0.02778	56.1702	0.0294		-6.1579	-0.00233	-6.4114	-0.00261
3.1862	0.0317	7.8469	0.02105		17.8285	0.02778	56.2533	0.02941		-6.14223	-0.00234	-6.39611	-0.00261
3.1964	0.03717	7.8866	0.02361		17.8527	0.02778	56.3363	0.02941		-6.12656	-0.00235	-6.38083	-0.00262
3.2066	0.04157	7.9263	0.03421		17.8769	0.02779	56.4194	0.02941		-6.11089	-0.00236	-6.36555	-0.00263
3.2168	0.04872	7.9659	0.0324		17.9011	0.02779	56.5025	0.02942		-6.09522	-0.00237	-6.35026	-0.00264
3.227	0.04517	8.0056	0.0281		17.9252	0.0278	56.5856	0.02942		-6.07955	-0.00238	-6.33498	-0.00265
3.2372	0.03729	8.0453	0.0247		17.9494	0.0278	56.6687	0.02942		-6.06387	-0.00239	-6.3197	-0.00265
3.2473	0.03571	8.085	0.02687		17.9736	0.0278	56.7518	0.02942		-6.0482	-0.0024	-6.30441	-0.00266
3.2575	0.03427	8.1247	0.0328		17.9978	0.02781	56.8348	0.02943		-6.03253	-0.00241	-6.28913	-0.00267
3.2677	0.04254	8.1644	0.03125		18.022	0.02781	56.9179	0.02943		-6.01686	-0.00243	-6.27385	-0.00268
3.2779	0.04063	8.204	0.02795		18.0462	0.02781	57.001	0.02943		-6.00119	-0.00244	-6.25857	-0.00269
3.2881	0.04566	8.2437	0.02888		18.0704	0.02782	57.0841	0.02943		-5.98552	-0.00245	-6.24328	-0.00269
3.2983	0.04743	8.2834	0.02391		18.0946	0.02782	57.1672	0.02944		-5.96984	-0.00246	-6.228	-0.0027
3.3085	0.05013	8.3231	0.02233		18.1188	0.02782	57.2503	0.02944		-5.95417	-0.00247	-6.21272	-0.00271
3.3187	0.04831	8.3628	0.02311		18.143	0.02783	57.3333	0.02944		-5.9385	-0.00248	-6.19743	-0.00272
3.3289	0.03777	8.4025	0.02253		18.1672	0.02783	57.4164	0.02945		-5.92283	-0.00249	-6.18215	-0.00273
3.3391	0.03682	8.4423	0.01784		18.1914	0.02784	57.4995	0.02945		-5.90716	-0.0025	-6.16687	-0.00274
3.382	0.03709	8.482	0.01476		18.2156	0.02784	57.5826	0.02945		-5.89148	-0.00251	-6.15158	-0.00275
3.4018	0.03652	8.5217	0.01808		18.2398	0.02784	57.6657	0.02945		-5.87581	-0.00253	-6.1363	-0.00276
3.4216	0.03876	8.5614	0.02091		18.264	0.02785	57.7488	0.02946		-5.86014	-0.00254	-6.12102	-0.00276
3.4415	0.03168	8.6011	0.01985		18.2882	0.02785	57.8318	0.02946		-5.84447	-0.00255	-6.10574	-0.00277
3.4613	0.03311	8.6408	0.01827		18.3124	0.02785	57.9149	0.02946		-5.8288	-0.00256	-6.09045	-0.00278
3.4811	0.0404	8.6806	0.02642		18.3366	0.02786	57.998	0.02946		-5.81313	-0.00257	-6.07517	-0.00279
3.501	0.04004	8.7203	0.02633		18.3608	0.02786	58.0811	0.02947		-5.79745	-0.00259	-6.05989	-0.0028
3.5208	0.02443	8.76	0.01649		18.3849	0.02787	58.1642	0.02947		-5.78178	-0.0026	-6.0446	-0.00281
3.5407	0.01201	8.7998	0.02199		18.4092	0.02787	58.2473	0.02947		-5.76611	-0.00261	-6.02932	-0.00282
3.5605	0.00972	8.8395	0.022		18.4333	0.02787	58.3303	0.02947		-5.75044	-0.00262	-6.01404	-0.00283
3.5804	0.01962	8.8792	0.0191		18.4575	0.02788	58.4134	0.02947		-5.73477	-0.00263	-5.99875	-0.00284
3.6002	0.02722	8.919	0.01827		18.4817	0.02788	58.4965	0.02948		-5.7191	-0.00265	-5.98347	-0.00285
3.6201	0.01982	8.9587	0.01893		18.5059	0.02789	58.5796	0.02948		-5.70342	-0.00266	-5.96819	-0.00286
3.64	0.01059	8.9985	0.01633		18.5301	0.02789	58.6627	0.02948		-5.68775	-0.00267	-5.95291	-0.00287
3.6598	0.01118	9.0382	0.01811		18.5543	0.02789	58.7458	0.02948		-5.67208	-0.00268	-5.93762	-0.00288
3.6797	0.000319176	9.0779	0.02312		18.5785	0.0279	58.8288	0.02949		-5.65641	-0.0027	-5.92234	-0.00289
3.6996	0.00421	9.1177	0.02408		18.6027	0.0279	58.9119	0.02949		-5.64074	-0.00271	-5.90706	-0.0029
3.7195	0.01321	9.1575	0.02504		18.6269	0.0279	58.995	0.02949		-5.62506	-0.00272	-5.89177	-0.00291
3.7394	0.0316	9.1972	0.03067		18.6511	0.02791	59.0781	0.02949		-5.60939	-0.00273	-5.87649	-0.00292
3.7593	0.04668	9.237	0.0215		18.6753	0.02791	59.1612	0.0295		-5.59372	-0.00275	-5.86121	-0.00293
3.7792	0.04068	9.2767	0.01714		18.6995	0.02792	59.2442	0.0295		-5.57805	-0.00276	-5.84592	-0.00294
3.7991	0.02976	9.3165	0.01024		18.7237	0.02792	59.3273	0.0295		-5.56238	-0.00277	-5.83064	-0.00295
3.819	0.04115	9.3563	0.01227		18.7479	0.02792	59.4104	0.0295		-5.54671	-0.00279	-5.81536	-0.00296
3.8389	0.04352	9.396	0.01883		18.7721	0.02793	59.4935	0.0295		-5.53103	-0.0028	-5.80008	-0.00297
3.8588	0.05016	9.4358	0.01435		18.7963	0.02793	59.5766	0.02951		-5.51536	-0.00281	-5.78479	-0.00298
3.8787	0.04491	9.4756	0.0211		18.8205	0.02794	59.6597	0.02951		-5.49969	-0.00283	-5.76951	-0.00299
3.8986	0.03149	9.5153	0.0239		18.8447	0.02794	59.7427	0.02951		-5.48402	-0.00284	-5.75423	-0.003
3.9185	0.03427	9.5551	0.02527		18.8689	0.02794	59.8258	0.02951		-5.46835	-0.00286	-5.73894	-0.00301
3.9385	0.0358	9.5949	0.01911		18.893	0.02795	59.9089	0.02951		-5.45268	-0.00287	-5.72366	-0.00302
3.9584	0.03867	9.6347	0.01616		18.9172	0.02795	59.992	0.02952		-5.437	-0.00288	-5.70838	-0.00303
3.9783	0.02556	9.6745	0.01401		18.9414	0.02796	60.0751	0.02952		-5.42133	-0.0029	-5.69309	-0.00305
3.9983	0.01612	9.7143	0.01921		18.9656	0.02796	60.1582	0.02952		-5.40566	-0.00291	-5.67781	-0.00306
4.0182	0.02082	9.754	0.0187		18.9898	0.02796	60.2412	0.02952		-5.38999	-0.00293	-5.66253	-0.00307
4.0382	0.02222	9.7938	0.0125		19.014	0.02797	60.3243	0.02952		-5.37432	-0.00294	-5.64725	-0.00308
4.0581	0.00502	9.8336	0.01417		19.0382	0.02797	60.4074	0.02953		-5.35864	-0.00296	-5.63196	-0.00309
4.0781	0.00753	9.8734	0.01213		19.0624	0.02798	60.4905	0.02953		-5.34297	-0.00297	-5.61668	-0.0031
4.098	0.0089	9.9132	0.00791		19.0866	0.02798	60.5736	0.02953		-5.3273	-0.00299	-5.6014	-0.00311
4.118	0.0213	9.953	0.01275		19.1108	0.02798	60.6567	0.02953		-5.31163	-0.003	-5.58611	-0.00313
4.1379	0.02846	9.9928	0.00758		19.135	0.02799	60.7397	0.02953		-5.29596	-0.00302	-5.57083	-0.00314
4.1579	0.0325	10.0326	0.00393		19.1592	0.02799	60.8228	0.02954		-5.28029	-0.00303	-5.55555	-0.00315
4.1779	0.03588	10.0724	0.00407		19.1834	0.028	60.9059	0.02954		-5.26461	-0.00305	-5.54027	-0.00316
4.1978	0.02588	10.1123	0.00468		19.2076	0.028	60.989	0.02954		-5.24894	-0.00306	-5.52498	-0.00317
4.2178	0.01152	10.1521	0.00875		19.2318	0.028	61.0721	0.02954		-5.23327	-0.00308	-5.5097	-0.00319
4.2378	0.02321	10.1919	0.0252		19.256	0.02801	61.1552	0.02954		-5.2176	-0.00309	-5.49442	-0.0032
4.2578	0.03224	10.2317	0.03992		19.2802	0.02801	61.2382	0.02955		-5.20193	-0.00311	-5.47913	-0.00321
4.2778	0.01862	10.2715	0.03697		19.3044	0.02802	61.3213	0.02955		-5.18625	-0.00312	-5.46385	-0.00322
4.2977	0.02147	10.3113	0.03507		19.3286	0.02802	61.4044	0.02955		-5.17058	-0.00314	-5.44857	-0.00324
4.3177	0.01231	10.3511	0.03774		19.3528	0.02803	61.4875	0.02955		-5.15491	-0.00316	-5.43328	-0.00325
4.3377	0.02137	10.391	0.03306		19.377	0.02803	61.5706	0.02955		-5.13924	-0.00317	-5.418	-0.00326
4.3577	0.02387	10.4308	0.01101		19.4012	0.02803	61.6536	0.02955		-5.12357	-0.00319	-5.40272	-0.00328
4.3777	0.02909	10.4706	0.00933		19.4254	0.02804	61.7367	0.02956		-5.1079	-0.0032	-5.38744	-0.00329
4.3977	0.0374	10.5105	0.01405		19.4495	0.02804	61.8198	0.02956		-5.09222	-0.00322	-5.37215	-0.0033
4.4177	0.04534	10.5503	0.02278		19.4737	0.02805	61.9029	0.02956		-5.07655	-0.00324	-5.35687	-0.00332
4.4378	0.03369	10.5901	0.02501		19.4979	0.02805	61.986	0.02956		-5.06088	-0.00325	-5.34159	-0.00333
4.4578	0.02243	10.63	0.01981		19.5221	0.02805	62.0691	0.02956		-5.04521	-0.00327	-5.3263	-0.00334
4.4778	0.02938	10.6698	0.02181		19.5463	0.02806	62.1521	0.02956		-5.02954	-0.00329	-5.31102	-0.00336
4.4978	0.04104	10.7096	0.02558		19.5705	0.02806	62.2352	0.02957		-5.01387	-0.0033	-5.29574	-0.00337
4.5178	0.0496	10.7495	0.02549		19.5947	0.02807	62.3183	0.02957		-4.99819	-0.00332	-5.28045	-0.00338
4.5379	0.03989	10.7893	0.01957		19.6189	0.02807	62.4014	0.02957		-4.98252	-0.00334	-5.26517	-0.0034
4.5579	0.03289	10.8292	0.01738		19.6431	0.02808	62.4845	0.02957		-4.96685	-0.00336	-5.24989	-0.00341
4.5779	0.0314	10.869	0.01802		19.6673	0.02808	62.5676	0.02957		-4.95118	-0.00337	-5.23461	-0.00343
4.598	0.02325	10.9089	0.02229		19.6915	0.02808	62.6506	0.02957		-4.93551	-0.00339	-5.21932	-0.00344
4.618	0.03519	10.9487	0.02944		19.7157	0.02809	62.7337	0.02958		-4.91983	-0.00341	-5.20404	-0.00346
4.638	0.04258	10.9886	0.03762		19.7399	0.02809	62.8168	0.02958		-4.90416	-0.00343	-5.18876	-0.00347
4.6581	0.03784	11.0284	0.03045		19.7641	0.0281	62.8999	0.02958		-4.88849	-0.00345	-5.17347	-0.00349
4.6781	0.04088	11.0683	0.01987		19.7883	0.0281	62.983	0.02958		-4.87282	-0.00347	-5.15819	-0.0035
4.6982	0.03777	11.1081	0.0129		19.8125	0.02811	63.0661	0.02958		-4.85715	-0.00348	-5.14291	-0.00352
4.7182	0.03873	11.148	0.01651		19.8367	0.02811	63.1491	0.02958		-4.84148	-0.0035	-5.12762	-0.00353
4.7383	0.04389	11.1878	0.01706		19.8609	0.02811	63.2322	0.02959		-4.8258	-0.00352	-5.11234	-0.00355
4.7583	0.04503	11.2277	0.01768		19.885	0.02812	63.3153	0.02959		-4.81013	-0.00354	-5.09706	-0.00356
4.7784	0.03773	11.2676	0.03272		19.9093	0.02812	63.3984	0.02959		-4.79446	-0.00356	-5.08178	-0.00358
4.7985	0.0456	11.3074	0.02506		19.9334	0.02813	63.4815	0.02959		-4.77879	-0.00358	-5.06649	-0.00359
4.8185	0.0373	11.3473	0.01987		19.9576	0.02813	63.5646	0.02959		-4.76312	-0.0036	-5.05121	-0.00361
4.8386	0.02927	11.3872	0.01752		19.9818	0.02814	63.6476	0.02959		-4.74745	-0.00362	-5.03593	-0.00362
4.8587	0.03235	11.427	0.02004		20.006	0.02814	63.7307	0.02959		-4.73177	-0.00364	-5.02064	-0.00364
4.8788	0.02566	11.4669	0.01494		20.0302	0.02814	63.8138	0.0296		-4.7161	-0.00366	-5.00536	-0.00366
4.8988	0.02139	11.5068	0.01623		20.0544	0.02815	63.8969	0.0296		-4.70043	-0.00368	-4.99008	-0.00367
4.9189	0.02287	11.5466	0.02083		20.0786	0.02815	63.98	0.0296		-4.68476	-0.0037	-4.97479	-0.00369
4.939	0.01973	11.5865	0.02474		20.1028	0.02816	64.0631	0.0296		-4.66909	-0.00372	-4.95951	-0.00371
4.9591	0.01547	11.6264	0.01731		20.127	0.02816	64.1462	0.0296		-4.65341	-0.00374	-4.94423	-0.00372
4.9792	0.00827	11.6663	0.01794		20.1512	0.02817	64.2292	0.0296		-4.63774	-0.00376	-4.92895	-0.00374
4.9993	0.01835	11.7062	0.02523		20.1754	0.02817	64.3123	0.0296		-4.62207	-0.00378	-4.91366	-0.00376
5.0193	0.02661	11.746	0.02722		20.1996	0.02818	64.3954	0.02961		-4.6064	-0.0038	-4.89838	-0.00377
5.0394	0.04047	11.7859	0.02217		20.2238	0.02818	64.4785	0.02961		-4.59073	-0.00382	-4.8831	-0.00379
5.0595	0.04521	11.8258	0.01572		20.248	0.02818	64.5616	0.02961		-4.57506	-0.00384	-4.86781	-0.00381
5.0796	0.03619	11.8657	0.01664		20.2722	0.02819	64.6446	0.02961		-4.55938	-0.00386	-4.85253	-0.00383
5.0997	0.0338	11.9056	0.02659		20.2964	0.02819	64.7277	0.02961		-4.54371	-0.00388	-4.83725	-0.00385
5.1198	0.03455	11.9455	0.026		20.3206	0.0282	64.8108	0.02961		-4.52804	-0.00391	-4.82196	-0.00386
5.1399	0.02891	11.9853	0.02856		20.3448	0.0282	64.8939	0.02961		-4.51237	-0.00393	-4.80668	-0.00388
5.16	0.03338	12.0252	0.0251		20.369	0.02821	64.977	0.02961		-4.4967	-0.00395	-4.7914	-0.0039
5.1802	0.03535	12.0651	0.0165		20.3931	0.02821	65.0601	0.02962		-4.48103	-0.00397	-4.77612	-0.00392
5.2003	0.0343	12.105	0.02349		20.4173	0.02822	65.1431	0.02962		-4.46535	-0.00399	-4.76083	-0.00394
5.2204	0.02706	12.1449	0.02911		20.4415	0.02822	65.2262	0.02962		-4.44968	-0.00402	-4.74555	-0.00396
5.2405	0.02044	12.1848	0.02164		20.4657	0.02822	65.3093	0.02962		-4.43401	-0.00404	-4.73027	-0.00397
5.2606	0.02654	12.2247	0.02409		20.4899	0.02823	65.3924	0.02962		-4.41834	-0.00406	-4.71498	-0.00399
5.2807	0.0478	12.2646	0.02157		20.5141	0.02823	65.4755	0.02962		-4.40267	-0.00409	-4.6997	-0.00401
5.3009	0.04164	12.3045	0.0138		20.5383	0.02824	65.5586	0.02962		-4.38699	-0.00411	-4.68442	-0.00403
5.321	0.03416	12.3444	0.01494		20.5625	0.02824	65.6416	0.02962		-4.37132	-0.00413	-4.66914	-0.00405
5.3411	0.02398	12.3843	0.0103		20.5867	0.02825	65.7247	0.02963		-4.35565	-0.00416	-4.65385	-0.00407
5.3612	0.01721	12.4242	0.01178		20.6109	0.02825	65.8078	0.02963		-4.33998	-0.00418	-4.63857	-0.00409
5.3814	0.02814	12.4641	0.0218		20.6351	0.02826	65.8909	0.02963		-4.32431	-0.0042	-4.62329	-0.00411
5.4015	0.0241	12.504	0.01685		20.6593	0.02826	65.974	0.02963		-4.30864	-0.00423	-4.608	-0.00413
5.4216	0.02585	12.5439	0.0145		20.6835	0.02827	66.0571	0.02963		-4.29296	-0.00425	-4.59272	-0.00415
5.4418	0.03856	12.5838	0.0193		20.7077	0.02827	66.1401	0.02963		-4.27729	-0.00428	-4.57744	-0.00417
5.4619	0.04326	12.6237	0.02325		20.7319	0.02827	66.2232	0.02963		-4.26162	-0.0043	-4.56215	-0.00419
5.482	0.03837	12.6636	0.01876		20.7561	0.02828	66.3063	0.02963		-4.24595	-0.00433	-4.54687	-0.00421
5.5022	0.03838	12.7035	0.01908		20.7803	0.02828	66.3894	0.02964		-4.23028	-0.00435	-4.53159	-0.00424
5.5223	0.04329	12.7434	0.01895		20.8045	0.02829	66.4725	0.02964		-4.21461	-0.00438	-4.51631	-0.00426
5.5424	0.03214	12.7833	0.02342		20.8287	0.02829	66.5556	0.02964		-4.19893	-0.0044	-4.50102	-0.00428
5.5626	0.026	12.8232	0.03593		20.8529	0.0283	66.6386	0.02964		-4.18326	-0.00443	-4.48574	-0.0043
5.5827	0.02394	12.8632	0.02903		20.8771	0.0283	66.7217	0.02964		-4.16759	-0.00445	-4.47046	-0.00432
5.6029	0.02656	12.9031	0.02145		20.9013	0.02831	66.8048	0.02964		-4.15192	-0.00448	-4.45517	-0.00434
5.623	0.02768	12.943	0.02371		20.9255	0.02831	66.8879	0.02964		-4.13625	-0.00451	-4.43989	-0.00437
5.6432	0.03026	12.9829	0.02586		20.9496	0.02832	66.971	0.02964		-4.12057	-0.00453	-4.42461	-0.00439
5.6633	0.03196	13.0228	0.03524		20.9738	0.02832	67.0541	0.02964		-4.1049	-0.00456	-4.40932	-0.00441
5.6835	0.02679	13.0627	0.02909		20.998	0.02833	67.1371	0.02964		-4.08923	-0.00459	-4.39404	-0.00444
5.7036	0.0301	13.1026	0.02128		21.0222	0.02833	67.2202	0.02965		-4.07356	-0.00461	-4.37876	-0.00446
5.7238	0.03893	13.1425	0.02495		21.0464	0.02834	67.3033	0.02965		-4.05789	-0.00464	-4.36348	-0.00448
5.7439	0.05191	13.1824	0.0254		21.0706	0.02834	67.3864	0.02965		-4.04222	-0.00467	-4.34819	-0.00451
5.7641	0.05392	13.2224	0.02242		21.0948	0.02834	67.4695	0.02965		-4.02654	-0.0047	-4.33291	-0.00453
5.7843	0.0292	13.2623	0.01814		21.119	0.02835	67.5525	0.02965		-4.01087	-0.00473	-4.31763	-0.00455
5.8044	0.02511	13.3022	0.01397		21.1432	0.02835	67.6356	0.02965		-3.9952	-0.00475	-4.30234	-0.00458
5.8246	0.03481	13.3421	0.01387		21.1674	0.02836	67.7187	0.02965		-3.97953	-0.00478	-4.28706	-0.0046
5.8447	0.04567	13.382	0.01395		21.1916	0.02836	67.8018	0.02965		-3.96386	-0.00481	-4.27178	-0.00463
5.8649	0.05563	13.4219	0.01293		21.2158	0.02837	67.8849	0.02965		-3.94818	-0.00484	-4.25649	-0.00465
5.885	0.03236	13.4618	0.01294		21.24	0.02837	67.968	0.02965		-3.93251	-0.00487	-4.24121	-0.00468
5.9052	0.01804	13.5018	0.01732		21.2642	0.02838	68.0511	0.02966		-3.91684	-0.0049	-4.22593	-0.0047
5.9254	0.03317	13.5417	0.02858		21.2884	0.02838	68.1341	0.02966		-3.90117	-0.00493	-4.21065	-0.00473
5.9455	0.03531	13.5816	0.04091		21.3126	0.02839	68.2172	0.02966		-3.8855	-0.00496	-4.19536	-0.00475
5.9657	0.02926	13.6215	0.03955		21.3368	0.02839	68.3003	0.02966		-3.86983	-0.00499	-4.18008	-0.00478
5.9859	0.03287	13.6614	0.03736		21.361	0.0284	68.3834	0.02966		-3.85415	-0.00502	-4.1648	-0.0048
6.006	0.02842	13.7013	0.03072		21.3852	0.0284	68.4665	0.02966		-3.83848	-0.00505	-4.14951	-0.00483
6.0262	0.03197	13.7413	0.02323		21.4093	0.02841	68.5495	0.02966		-3.82281	-0.00508	-4.13423	-0.00486
6.0464	0.03894	13.7812	0.02348		21.4336	0.02841	68.6326	0.02966		-3.80714	-0.00511	-4.11895	-0.00488
6.0665	0.03625	13.8211	0.02653		21.4577	0.02842	68.7157	0.02966		-3.79147	-0.00514	-4.10366	-0.00491
6.0867	0.0255	13.861	0.03304		21.4819	0.02842	68.7988	0.02966		-3.7758	-0.00518	-4.08838	-0.00494
6.1069	0.01966	13.9009	0.03945		21.5061	0.02843	68.8819	0.02966		-3.76012	-0.00521	-4.0731	-0.00497
6.127	0.01696	13.9408	0.03169		21.5303	0.02843	68.965	0.02967		-3.74445	-0.00524	-4.05782	-0.00499
6.1472	0.01477	13.9808	0.02783		21.5545	0.02844	69.0481	0.02967		-3.72878	-0.00527	-4.04253	-0.00502
6.1674	0.02161	14.0207	0.03136		21.5787	0.02844	69.1311	0.02967		-3.71311	-0.00531	-4.02725	-0.00505
6.1875	0.01853	14.0606	0.03124		21.6029	0.02845	69.2142	0.02967		-3.69744	-0.00534	-4.01197	-0.00508
6.2077	0.02427	14.1005	0.02338		21.6271	0.02845	69.2973	0.02967		-3.68176	-0.00537	-3.99668	-0.00511
6.2279	0.02308	14.1404	0.03004		21.6513	0.02846	69.3804	0.02967		-3.66609	-0.00541	-3.9814	-0.00514
6.248	0.03696	14.1803	0.02916		21.6755	0.02846	69.4635	0.02967		-3.65042	-0.00544	-3.96612	-0.00517
6.2682	0.03239	14.2202	0.01636		21.6997	0.02847	69.5465	0.02967		-3.63475	-0.00547	-3.95083	-0.0052
6.2884	0.0334	14.2601	0.01878		21.7239	0.02847	69.6296	0.02967		-3.61908	-0.00551	-3.93555	-0.00523
6.3085	0.04578	14.3001	0.02197		21.7481	0.02848	69.7127	0.02967		-3.60341	-0.00554	-3.92027	-0.00526
6.3287	0.05194	14.34	0.0222		21.7723	0.02848	69.7958	0.02967		-3.58773	-0.00558	-3.90499	-0.00529
6.3489	0.05017	14.3799	0.01943		21.7965	0.02849	69.8789	0.02967		-3.57206	-0.00561	-3.8897	-0.00532
6.369	0.04212	14.4198	0.01791		21.8207	0.02849	69.962	0.02968		-3.55639	-0.00565	-3.87442	-0.00535
6.3892	0.03535	14.4597	0.02188		21.8449	0.02849	70.0451	0.02968		-3.54072	-0.00569	-3.85914	-0.00538
6.4094	0.03796	14.4996	0.01849		21.8691	0.0285	70.1281	0.02968		-3.52505	-0.00572	-3.84385	-0.00541
6.4295	0.03941	14.5395	0.02087		21.8933	0.0285	70.2112	0.02968		-3.50938	-0.00576	-3.82857	-0.00544
6.4497	0.02403	14.5794	0.02043		21.9174	0.02851	70.2943	0.02968		-3.4937	-0.0058	-3.81329	-0.00548
6.4699	0.01466	14.6193	0.02191		21.9416	0.02851	70.3774	0.02968		-3.47803	-0.00583	-3.79801	-0.00551
6.49	0.01239	14.6592	0.03103		21.9658	0.02852	70.4605	0.02968		-3.46236	-0.00587	-3.78272	-0.00554
6.5102	0.02316	14.6991	0.03942		21.99	0.02852	70.5435	0.02968		-3.44669	-0.00591	-3.76744	-0.00557
6.5304	0.03178	14.7391	0.02831		22.0142	0.02853	70.6266	0.02968		-3.43102	-0.00595	-3.75216	-0.00561
6.5505	0.03333	14.779	0.01898		22.0384	0.02853	70.7097	0.02968		-3.41534	-0.00599	-3.73687	-0.00564
6.5707	0.03212	14.8189	0.01459		22.0626	0.02854	70.7928	0.02968		-3.39967	-0.00602	-3.72159	-0.00568
6.5909	0.02788	14.8588	0.0132		22.0868	0.02854	70.8759	0.02968		-3.384	-0.00606	-3.70631	-0.00571
6.611	0.02487	14.8987	0.01657		22.111	0.02855	70.959	0.02968		-3.36833	-0.0061	-3.69102	-0.00575
6.6312	0.01648	14.9386	0.0169		22.1352	0.02855	71.042	0.02969		-3.35266	-0.00614	-3.67574	-0.00578
6.6513	0.01279	14.9785	0.01272		22.1594	0.02856	71.1251	0.02969		-3.33699	-0.00618	-3.66046	-0.00582
6.6715	0.02363	15.0184	0.00921		22.1836	0.02857	71.2082	0.02969		-3.32131	-0.00622	-3.64518	-0.00585
6.6917	0.0336	15.0492	0.0178		22.2078	0.02857	71.2913	0.02969		-3.30564	-0.00627	-3.62989	-0.00589
6.7118	0.03156	15.2498	0.02121		22.232	0.02858	71.3744	0.02969		-3.28997	-0.00631	-3.61461	-0.00592
6.732	0.03779	15.4504	0.01388		22.2562	0.02858	71.4575	0.02969		-3.2743	-0.00635	-3.59933	-0.00596
6.7521	0.04603	15.6509	0.00947		22.2804	0.02859	71.5405	0.02969		-3.25863	-0.00639	-3.58404	-0.006
6.7723	0.03089	15.8513	0.0147		22.3046	0.02859	71.6236	0.02969		-3.24296	-0.00643	-3.56876	-0.00603
6.7924	0.01915	16.0517	0.01919		22.3288	0.0286	71.7067	0.02969		-3.22728	-0.00648	-3.55348	-0.00607
6.8126	0.01185	16.252	0.02248		22.353	0.0286	71.7898	0.02969		-3.21161	-0.00652	-3.53819	-0.00611
6.8327	0.01167	16.4522	0.02443		22.3772	0.02861	71.8729	0.02969		-3.19594	-0.00656	-3.52291	-0.00615
6.8529	0.01306	16.6524	0.02565		22.4014	0.02861	71.956	0.02969		-3.18027	-0.00661	-3.50763	-0.00619
6.873	0.0137	16.8525	0.02267		22.4256	0.02862	72.039	0.02969		-3.1646	-0.00665	-3.49235	-0.00623
6.8932	0.02357	17.0526	0.0225		22.4497	0.02862	72.1221	0.02969		-3.14892	-0.0067	-3.47706	-0.00627
6.9133	0.02325	17.2526	0.02291		22.4739	0.02863	72.2052	0.02969		-3.13325	-0.00674	-3.46178	-0.00631
6.9335	0.02847	17.4525	0.01716		22.4981	0.02863	72.2883	0.0297		-3.11758	-0.00679	-3.4465	-0.00635
6.9536	0.02909	17.6523	0.0193		22.5223	0.02864	72.3714	0.0297		-3.10191	-0.00683	-3.43121	-0.00639
6.9737	0.02741	17.8521	0.0221		22.5465	0.02864	72.4544	0.0297		-3.08624	-0.00688	-3.41593	-0.00643
6.9939	0.02833	18.0519	0.02067		22.5707	0.02865	72.5375	0.0297		-3.07057	-0.00693	-3.40065	-0.00647
7.014	0.03785	18.2515	0.01698		22.5949	0.02865	72.6206	0.0297		-3.05489	-0.00697	-3.38536	-0.00651
7.0341	0.03767	18.4512	0.01404		22.6191	0.02866	72.7037	0.0297		-3.03922	-0.00702	-3.37008	-0.00656
7.0641	0.03267	18.6507	0.01876		22.6433	0.02866	72.7868	0.0297		-3.02355	-0.00707	-3.3548	-0.0066
7.1037	0.03444	18.8502	0.02324		22.6675	0.02867	72.8699	0.0297		-3.00788	-0.00712	-3.33952	-0.00664
7.1433	0.04212	19.0496	0.0227		22.6917	0.02867	72.953	0.0297		-2.99221	-0.00717	-3.32423	-0.00668
7.1829	0.03146	19.249	0.02716		22.7159	0.02868	73.036	0.0297		-2.97654	-0.00722	-3.30895	-0.00673
7.2225	0.02677	19.4483	0.03064		22.7401	0.02868	73.1191	0.0297		-2.96086	-0.00726	-3.29367	-0.00677
7.2622	0.02551	19.6476	0.03027		22.7643	0.02869	73.2022	0.0297		-2.94519	-0.00732	-3.27838	-0.00682
7.3018	0.02765	19.8468	0.02665		22.7885	0.02869	73.2853	0.0297		-2.92952	-0.00737	-3.2631	-0.00686
7.3414	0.0262	20.0459	0.02171		22.8127	0.0287	73.3684	0.0297		-2.91385	-0.00742	-3.24782	-0.00691
7.3811	0.02036	20.245	0.02002		22.8369	0.0287	73.4514	0.0297		-2.89818	-0.00747	-3.23253	-0.00696
7.4207	0.02148	20.444	0.01966		22.8611	0.02871	73.5345	0.0297		-2.8825	-0.00752	-3.21725	-0.007
7.4603	0.02614	20.6429	0.02145		22.8853	0.02872	73.6176	0.0297		-2.86683	-0.00757	-3.20197	-0.00705
7.5	0.03198	20.8418	0.0184		22.9094	0.02872	73.7007	0.02971		-2.85116	-0.00763	-3.18669	-0.0071
7.5396	0.03065	21.0406	0.01835		22.9337	0.02873	73.7838	0.02971		-2.83549	-0.00768	-3.1714	-0.00715
7.5793	0.01951	21.2394	0.01865		22.9578	0.02873	73.8669	0.02971		-2.81982	-0.00773	-3.15612	-0.00719
7.6189	0.0199	21.4381	0.01395		22.982	0.02874	73.95	0.02971		-2.80415	-0.00779	-3.14084	-0.00724
7.6586	0.02385	21.6368	0.01332		23.0062	0.02874	74.033	0.02971		-2.78847	-0.00784	-3.12555	-0.00729
7.6982	0.0235	21.8354	0.02356		23.0304	0.02875	74.1161	0.02971		-2.7728	-0.0079	-3.11027	-0.00734
7.7379	0.02181	22.034	0.02354		23.0546	0.02875	74.1992	0.02971		-2.75713	-0.00796	-3.09499	-0.00739
7.7776	0.01948	22.2324	0.02096		23.0788	0.02876	74.2823	0.02971		-2.74146	-0.00801	-3.0797	-0.00744
7.8172	0.0263	22.4309	0.02013		23.103	0.02876	74.3654	0.02971		-2.72579	-0.00807	-3.06442	-0.0075
7.8569	0.02711	22.6293	0.02285		23.1272	0.02877	74.4484	0.02971		-2.71012	-0.00813	-3.04914	-0.00755
7.8966	0.02862	22.8276	0.02657		23.1514	0.02877	74.5315	0.02971		-2.69444	-0.00818	-3.03386	-0.0076
7.9363	0.02913	23.0258	0.02632		23.1756	0.02878	74.6146	0.02971		-2.67877	-0.00824	-3.01857	-0.00765
7.9759	0.02876	23.2241	0.0171		23.1998	0.02878	74.6977	0.02971		-2.6631	-0.0083	-3.00329	-0.00771
8.0156	0.02513	23.4222	0.01516		23.224	0.02879	74.7808	0.02971		-2.64743	-0.00836	-2.98801	-0.00776
8.0553	0.02192	23.6203	0.01877		23.2482	0.02879	74.8639	0.02971		-2.63176	-0.00842	-2.97272	-0.00782
8.095	0.0162	23.8184	0.02212		23.2724	0.0288	74.947	0.02971		-2.61608	-0.00848	-2.95744	-0.00787
8.1347	0.01624	24.0164	0.02098		23.2966	0.02881	75.03	0.02971		-2.60041	-0.00855	-2.94216	-0.00793
8.1744	0.02644	24.2143	0.02078		23.3208	0.02881	75.1131	0.02971		-2.58474	-0.00861	-2.92687	-0.00798
8.214	0.03671	24.4122	0.02494		23.345	0.02882	75.1962	0.02971		-2.56907	-0.00867	-2.91159	-0.00804
8.2537	0.03374	24.61	0.01684		23.3692	0.02882	75.2793	0.02971		-2.5534	-0.00873	-2.89631	-0.0081
8.2934	0.03357	24.8078	0.01818		23.3934	0.02883	75.3624	0.02972		-2.53773	-0.0088	-2.88103	-0.00815
8.3331	0.03161	25.0056	0.025		23.4175	0.02883	75.4454	0.02972		-2.52205	-0.00886	-2.86574	-0.00821
8.3728	0.03086	25.2032	0.02759		23.4417	0.02884	75.5285	0.02972		-2.50638	-0.00893	-2.85046	-0.00827
8.4125	0.03333	25.4009	0.03167		23.4659	0.02884	75.6116	0.02972		-2.49071	-0.00899	-2.83518	-0.00833
8.4523	0.03465	25.5985	0.02615		23.4901	0.02885	75.6947	0.02972		-2.47504	-0.00906	-2.81989	-0.00839
8.492	0.03115	25.796	0.02622		23.5143	0.02885	75.7778	0.02972		-2.45937	-0.00913	-2.80461	-0.00845
8.5317	0.02984	25.9935	0.02861		23.5385	0.02886	75.8609	0.02972		-2.44369	-0.00919	-2.78933	-0.00852
8.5714	0.02482	26.1909	0.02588		23.5627	0.02887	75.9439	0.02972		-2.42802	-0.00926	-2.77405	-0.00858
8.6111	0.02581	26.3883	0.02141		23.5869	0.02887	76.027	0.02972		-2.41235	-0.00933	-2.75876	-0.00864
8.6508	0.03182	26.5856	0.02637		23.6111	0.02888	76.1101	0.02972		-2.39668	-0.0094	-2.74348	-0.00871
8.6906	0.03333	26.7829	0.02777		23.6353	0.02888	76.1932	0.02972		-2.38101	-0.00947	-2.7282	-0.00877
8.7303	0.02475	26.9801	0.02219		23.6595	0.02889	76.2763	0.02972		-2.36534	-0.00954	-2.71291	-0.00883
8.77	0.03254	27.1773	0.02074		23.6837	0.02889	76.3594	0.02972		-2.34966	-0.00961	-2.69763	-0.0089
8.8098	0.03598	27.3744	0.02241		23.7079	0.0289	76.4424	0.02972		-2.33399	-0.00969	-2.68235	-0.00897
8.8495	0.02991	27.5715	0.02113		23.7321	0.0289	76.5255	0.02972		-2.31832	-0.00976	-2.66706	-0.00903
8.8892	0.03321	27.7685	0.02488		23.7563	0.02891	76.6086	0.02972		-2.30265	-0.00983	-2.65178	-0.0091
8.929	0.02621	27.9655	0.02704		23.7805	0.02892	76.6917	0.02972		-2.28698	-0.00991	-2.6365	-0.00917
8.9687	0.0153	28.1624	0.02787		23.8047	0.02892	76.7748	0.02972		-2.27131	-0.00998	-2.62122	-0.00924
9.0085	0.00783	28.3593	0.02451		23.8289	0.02893	76.8579	0.02972		-2.25563	-0.01006	-2.60593	-0.00931
9.0482	0.01328	28.5561	0.0214		23.8531	0.02893	76.9409	0.02972		-2.23996	-0.01014	-2.59065	-0.00938
9.0879	0.02243	28.7529	0.02076		23.8773	0.02894	77.024	0.02972		-2.22429	-0.01021	-2.57537	-0.00945
9.1277	0.028	28.9497	0.02474		23.9015	0.02894	77.1071	0.02972		-2.20862	-0.01029	-2.56008	-0.00952
9.1675	0.02927	29.1464	0.02623		23.9257	0.02895	77.1902	0.02972		-2.19295	-0.01037	-2.5448	-0.0096
9.2072	0.02765	29.343	0.02642		23.9499	0.02895	77.2733	0.02973		-2.17727	-0.01045	-2.52952	-0.00967
9.247	0.03034	29.5396	0.03264		23.974	0.02896	77.3564	0.02973		-2.1616	-0.01053	-2.51423	-0.00974
9.2867	0.03104	29.7362	0.0358		23.9982	0.02897	77.4394	0.02973		-2.14593	-0.01061	-2.49895	-0.00982
9.3265	0.02406	29.9327	0.03438		24.0224	0.02897	77.5225	0.02973		-2.13026	-0.01069	-2.48367	-0.00989
9.3663	0.02111	30.1292	0.03233		24.0466	0.02898	77.6056	0.02973		-2.11459	-0.01078	-2.46839	-0.00997
9.406	0.01622	30.3256	0.02942		24.0708	0.02898	77.6887	0.02973		-2.09892	-0.01086	-2.4531	-0.01005
9.4458	0.02342	30.522	0.0237		24.095	0.02899	77.7718	0.02973		-2.08324	-0.01095	-2.43782	-0.01013
9.4856	0.03628	30.7184	0.02068		24.1192	0.02899	77.8548	0.02973		-2.06757	-0.01103	-2.42254	-0.01021
9.5253	0.04518	30.9147	0.02062		24.1434	0.029	77.9379	0.02973		-2.0519	-0.01112	-2.40725	-0.01029
9.5651	0.04147	31.1109	0.01846		24.1676	0.029	78.021	0.02973		-2.03623	-0.01121	-2.39197	-0.01037
9.6049	0.03378	31.3071	0.02071		24.1918	0.02901	78.1041	0.02973		-2.02056	-0.01129	-2.37669	-0.01045
9.6447	0.02358	31.5033	0.02308		24.216	0.02902	78.1872	0.02973		-2.00489	-0.01138	-2.3614	-0.01053
9.6845	0.0224	31.6994	0.02627		24.2402	0.02902	78.2703	0.02973		-1.98921	-0.01147	-2.34612	-0.01062
9.7243	0.02974	31.8955	0.02606		24.2644	0.02903	78.3534	0.02973		-1.97354	-0.01156	-2.33084	-0.0107
9.764	0.037	32.0916	0.02643		24.2886	0.02903	78.4364	0.02973		-1.95787	-0.01166	-2.31556	-0.01079
9.8038	0.03321	32.2876	0.02726		24.3128	0.02904	78.5195	0.02973		-1.9422	-0.01175	-2.30027	-0.01087
9.8436	0.02787	32.4835	0.02476		24.337	0.02904	78.6026	0.02973		-1.92653	-0.01184	-2.28499	-0.01096
9.8834	0.03284	32.6795	0.02608		24.3612	0.02905	78.6857	0.02973		-1.91085	-0.01194	-2.26971	-0.01105
9.9232	0.03583	32.8753	0.02777		24.3854	0.02906	78.7688	0.02973		-1.89518	-0.01203	-2.25442	-0.01114
9.963	0.03667	33.0712	0.02847		24.4096	0.02906	78.8518	0.02973		-1.87951	-0.01213	-2.23914	-0.01123
10.0028	0.03732	33.267	0.03402		24.4337	0.02907	78.9349	0.02973		-1.86384	-0.01223	-2.22386	-0.01132
10.0426	0.03494	33.4627	0.03222		24.458	0.02907	79.018	0.02973		-1.84817	-0.01232	-2.20857	-0.01141
10.0824	0.03848	33.6585	0.03151		24.4821	0.02908	79.1011	0.02973		-1.8325	-0.01242	-2.19329	-0.0115
10.1223	0.03675	33.8542	0.03219		24.5063	0.02908	79.1842	0.02973		-1.81682	-0.01253	-2.17801	-0.0116
10.1621	0.0315	34.0498	0.02768		24.5305	0.02909	79.2673	0.02973		-1.80115	-0.01263	-2.16273	-0.01169
10.2019	0.03029	34.2454	0.02213		24.5547	0.0291	79.3504	0.02973		-1.78548	-0.01273	-2.14744	-0.01179
10.2417	0.02367	34.441	0.02305		24.5789	0.0291	79.4334	0.02973		-1.76981	-0.01283	-2.13216	-0.01189
10.2815	0.0191	34.6365	0.02553		24.6031	0.02911	79.5165	0.02973		-1.75414	-0.01294	-2.11688	-0.01199
10.3213	0.02448	34.832	0.02363		24.6273	0.02911	79.5996	0.02973		-1.73847	-0.01304	-2.10159	-0.01209
10.3611	0.02955	35.0275	0.02365		24.6515	0.02912	79.6827	0.02973		-1.72279	-0.01315	-2.08631	-0.01219
10.401	0.03187	35.2229	0.02064		24.6757	0.02913	79.7658	0.02974		-1.70712	-0.01326	-2.07103	-0.01229
10.4408	0.0319	35.4183	0.02684		24.6999	0.02913	79.8488	0.02974		-1.69145	-0.01337	-2.05574	-0.01239
10.4806	0.03073	35.6136	0.03227		24.7241	0.02914	79.9319	0.02974		-1.67578	-0.01348	-2.04046	-0.0125
10.5205	0.02618	35.8089	0.03286		24.7483	0.02914	80.015	0.02974		-1.66011	-0.01359	-2.02518	-0.0126
10.5603	0.02577	36.0042	0.03325		24.7725	0.02915	80.0981	0.02974		-1.64443	-0.0137	-2.0099	-0.01271
10.6001	0.02481	36.1994	0.03192		24.7967	0.02915	80.1812	0.02974		-1.62876	-0.01382	-1.99461	-0.01282
10.64	0.02386	36.3946	0.03289		24.8209	0.02916	80.2643	0.02974		-1.61309	-0.01393	-1.97933	-0.01292
10.6798	0.02607	36.5898	0.02923		24.8451	0.02917	80.3474	0.02974		-1.59742	-0.01405	-1.96405	-0.01303
10.7196	0.0176	36.785	0.02652		24.8693	0.02917	80.4304	0.02974		-1.58175	-0.01417	-1.94876	-0.01315
10.7595	0.02105	36.9801	0.0322		24.8935	0.02918	80.5135	0.02974		-1.56608	-0.01429	-1.93348	-0.01326
10.7993	0.02364	37.1751	0.03171		24.9176	0.02918	80.5966	0.02974		-1.5504	-0.01441	-1.9182	-0.01337
10.8392	0.02754	37.3702	0.02258		24.9418	0.02919	80.6797	0.02974		-1.53473	-0.01453	-1.90292	-0.01349
10.879	0.02308	37.5652	0.02242		24.966	0.0292	80.7628	0.02974		-1.51906	-0.01465	-1.88763	-0.0136
10.9189	0.02283	37.7601	0.02681		24.9902	0.0292	80.8458	0.02974		-1.50339	-0.01477	-1.87235	-0.01372
10.9587	0.02293	37.9551	0.0269		25.0144	0.02921	80.9289	0.02974		-1.48772	-0.0149	-1.85707	-0.01384
10.9986	0.02215	38.15	0.02871		25.0386	0.02921	81.012	0.02974		-1.47205	-0.01503	-1.84178	-0.01396
11.0384	0.02602	38.3449	0.02964		25.0628	0.02922	81.0951	0.02974		-1.45637	-0.01516	-1.8265	-0.01408
11.0783	0.03292	38.5397	0.02626		25.087	0.02923	81.1782	0.02974		-1.4407	-0.01528	-1.81122	-0.01421
11.1181	0.0379	38.7345	0.02845		25.1112	0.02923	81.2613	0.02974		-1.42503	-0.01542	-1.79593	-0.01433
11.158	0.03316	38.9293	0.03266		25.1354	0.02924	81.3443	0.02974		-1.40936	-0.01555	-1.78065	-0.01446
11.1978	0.02558	39.1241	0.03257		25.1596	0.02924	81.4274	0.02974		-1.39369	-0.01568	-1.76537	-0.01459
11.2377	0.02625	39.3188	0.03348		25.1838	0.02925	81.5105	0.02974		-1.37801	-0.01582	-1.75009	-0.01471
11.2776	0.03564	39.5135	0.03378		25.208	0.02926	81.5936	0.02974		-1.36234	-0.01595	-1.7348	-0.01484
11.3174	0.03737	39.7081	0.0341		25.2322	0.02926	81.6767	0.02974		-1.34667	-0.01609	-1.71952	-0.01498
11.3573	0.01886	39.9028	0.03768		25.2564	0.02927	81.7598	0.02974		-1.331	-0.01623	-1.70424	-0.01511
11.3972	0.02109	40.0974	0.03807		25.2806	0.02927	81.8428	0.02974		-1.31533	-0.01637	-1.68895	-0.01525
11.437	0.03805	40.292	0.03472		25.3048	0.02928	81.9259	0.02974		-1.29966	-0.01652	-1.67367	-0.01538
11.4769	0.03668	40.4865	0.02994		25.329	0.02929	82.009	0.02974		-1.28398	-0.01666	-1.65839	-0.01552
11.5168	0.02307	40.681	0.02825		25.3532	0.02929	82.0921	0.02974		-1.26831	-0.01681	-1.6431	-0.01566
11.5566	0.0255	40.8755	0.02523		25.3774	0.0293	82.1752	0.02974		-1.25264	-0.01695	-1.62782	-0.0158
11.5965	0.03426	41.07	0.02895		25.4016	0.0293	82.2583	0.02974		-1.23697	-0.0171	-1.61254	-0.01595
11.6364	0.03955	41.2644	0.03108		25.4258	0.02931	82.3413	0.02974		-1.2213	-0.01725	-1.59726	-0.01609
11.6763	0.04023	41.4588	0.03045		25.45	0.02932	82.4244	0.02974		-1.20562	-0.01741	-1.58197	-0.01624
11.7162	0.0341	41.6532	0.02639		25.4741	0.02932	82.5075	0.02974		-1.18995	-0.01756	-1.56669	-0.01639
11.756	0.03027	41.8475	0.02293		25.4983	0.02933	82.5906	0.02974		-1.17428	-0.01772	-1.55141	-0.01654
11.7959	0.03791	42.0419	0.02621		25.5225	0.02933	82.6737	0.02974		-1.15861	-0.01787	-1.53612	-0.01669
11.8358	0.03932	42.2362	0.03031		25.5467	0.02934	82.7568	0.02974		-1.14294	-0.01803	-1.52084	-0.01684
11.8757	0.02917	42.4304	0.02976		25.5709	0.02935	82.8398	0.02974		-1.12727	-0.0182	-1.50556	-0.017
11.9156	0.02932	42.6247	0.03359		25.5951	0.02935	82.9229	0.02974		-1.11159	-0.01836	-1.49027	-0.01716
11.9555	0.02702	42.8189	0.03268		25.6193	0.02936	83.006	0.02975		-1.09592	-0.01852	-1.47499	-0.01731
11.9953	0.01707	43.0131	0.02781		25.6435	0.02936	83.0891	0.02975		-1.08025	-0.01869	-1.45971	-0.01748
12.0352	0.02173	43.2073	0.02932		25.6677	0.02937	83.1722	0.02975		-1.06458	-0.01886	-1.44443	-0.01764
12.0751	0.03012	43.4014	0.02698		25.6919	0.02938	83.2553	0.02975		-1.04891	-0.01903	-1.42914	-0.0178
12.115	0.02011	43.5956	0.0229		25.7161	0.02938	83.3383	0.02975		-1.03324	-0.0192	-1.41386	-0.01797
12.1549	0.0173	43.7897	0.02433		25.7403	0.02939	83.4214	0.02975		-1.01756	-0.01938	-1.39858	-0.01814
12.1948	0.02349	43.9838	0.03258		25.7645	0.02939	83.5045	0.02975		-1.00189	-0.01955	-1.38329	-0.01831
12.2347	0.02951	44.1778	0.03616		25.7887	0.0294	83.5876	0.02975		-0.98622	-0.01973	-1.36801	-0.01848
12.2746	0.03215	44.3719	0.03107		25.8129	0.02941	83.6707	0.02975		-0.97055	-0.01991	-1.35273	-0.01866
12.3145	0.02988	44.5659	0.03594		25.8371	0.02941	83.7537	0.02975		-0.95488	-0.02009	-1.33744	-0.01884
12.3544	0.03004	44.7599	0.03307		25.8613	0.02942	83.8368	0.02975		-0.9392	-0.02028	-1.32216	-0.01902
12.3943	0.0336	44.9539	0.02972		25.8855	0.02943	83.9199	0.02975		-0.92353	-0.02046	-1.30688	-0.0192
12.4342	0.04033	45.1478	0.03191		25.9097	0.02943	84.003	0.02975		-0.90786	-0.02065	-1.2916	-0.01938
12.4741	0.04405	45.3417	0.03241		25.9338	0.02944	84.0861	0.02975		-0.89219	-0.02084	-1.27631	-0.01957
12.514	0.04668	45.5356	0.031		25.9581	0.02944	84.1692	0.02975		-0.87652	-0.02104	-1.26103	-0.01976
12.5539	0.04373	45.7295	0.03084		25.9822	0.02945	84.2523	0.02975		-0.86085	-0.02123	-1.24575	-0.01995
12.5938	0.04006	45.9234	0.02591		26.0064	0.02946	84.3353	0.02975		-0.84517	-0.02143	-1.23046	-0.02014
12.6337	0.03437	46.1173	0.02446		26.0306	0.02946	84.4184	0.02975		-0.8295	-0.02163	-1.21518	-0.02034
12.6736	0.03153	46.3111	0.02917		26.0548	0.02947	84.5015	0.02975		-0.81383	-0.02183	-1.1999	-0.02054
12.7135	0.02931	46.5049	0.03256		26.079	0.02948	84.5846	0.02975		-0.79816	-0.02204	-1.18461	-0.02074
12.7534	0.02977	46.6987	0.03339		26.1032	0.02948	84.6677	0.02975		-0.78249	-0.02224	-1.16933	-0.02094
12.7933	0.03252	46.8925	0.02975		26.1274	0.02949	84.7507	0.02975		-0.76682	-0.02245	-1.15405	-0.02114
12.8332	0.02668	47.0863	0.02983		26.1516	0.02949	84.8338	0.02975		-0.75114	-0.02266	-1.13877	-0.02135
12.8732	0.02635	47.28	0.02591		26.1758	0.0295	84.9169	0.02975		-0.73547	-0.02288	-1.12348	-0.02156
12.9131	0.03184	47.4737	0.02996		26.2	0.02951	85	0.02975		-0.7198	-0.02309	-1.1082	-0.02178
12.953	0.02775	47.6675	0.03262		26.2478	0.02952
12.9929	0.02546	47.8611	0.03277		26.2957	0.02955
13.0328	0.03198	48.0548	0.03432		26.3435	0.02957
13.0727	0.02751	48.2485	0.03026		26.3914	0.0296
13.1126	0.0191	48.4421	0.02798		26.4392	0.02962
13.1525	0.01613	48.6358	0.03329		26.4871	0.02965
13.1924	0.01111	48.8294	0.02998		26.5349	0.02967
13.2324	0.012	49.023	0.02901		26.5828	0.0297
13.2723	0.02738	49.2166	0.03093		26.6306	0.02972
13.3122	0.0337	49.4102	0.02872		26.6785	0.02975
13.3521	0.02463	49.6037	0.02769		26.7263	0.02977
13.392	0.0154	49.7973	0.03045		26.7741	0.0298
13.4319	0.01357	49.9908	0.02803		26.822	0.02982
13.4718	0.01533	50.1843	0.02636		26.8698	0.02985
13.5118	0.0341	50.3778	0.03242		26.9177	0.02987
13.5517	0.04365	50.5714	0.03201		26.9655	0.0299
13.5916	0.03076	50.7648	0.02863		27.0134	0.02992
13.6315	0.0209	50.9583	0.02936		27.0612	0.02994
13.6714	0.02114	51.1518	0.02679		27.1091	0.02997
13.7113	0.03909	51.3452	0.02018		27.1569	0.02999
13.7513	0.04627	51.5387	0.02032		27.2048	0.03002
13.7912	0.04024	51.7321	0.02725		27.2526	0.03004
13.8311	0.03581	51.9255	0.03259		27.3005	0.03006
13.871	0.03684	52.119	0.03215		27.3483	0.03009
13.9109	0.02992	52.3124	0.03093		27.3961	0.03011
13.9508	0.02951	52.5058	0.02407		27.444	0.03014
13.9908	0.02571	52.6992	0.02401		27.4918	0.03016
14.0307	0.02284	52.8925	0.02749		27.5397	0.03018
14.0706	0.02182	53.0859	0.027		27.5875	0.03021
14.1105	0.02491	53.2793	0.02674		27.6354	0.03023
14.1504	0.02684	53.4726	0.02625		27.6832	0.03025
14.1903	0.02186	53.666	0.02698		27.7311	0.03028
14.2302	0.02337	53.8594	0.02893		27.7789	0.0303
14.2701	0.0284	54.0527	0.03433		27.8268	0.03032
14.3101	0.02772	54.246	0.03855		27.8746	0.03034
14.35	0.02555	54.4393	0.03612		27.9225	0.03037
14.3899	0.01618	54.6327	0.03413		27.9703	0.03039
14.4298	0.01788	54.826	0.03327		28.0181	0.03041
14.4697	0.02964	55.0193	0.03332		28.066	0.03044
14.5096	0.03869	55.2126	0.03274		28.1138	0.03046
14.5495	0.03617	55.4059	0.03135		28.1617	0.03048
14.5894	0.02781	55.5992	0.02919		28.2095	0.0305
14.6293	0.02145	55.7925	0.0312		28.2574	0.03052
14.6692	0.01364	55.9858	0.03707		28.3052	0.03055
14.7091	0.017	56.1791	0.03815		28.3531	0.03057
14.7491	0.02028	56.3724	0.03067		28.4009	0.03059
14.789	0.01974	56.5657	0.02562		28.4488	0.03061
14.8289	0.01989	56.759	0.0286		28.4966	0.03064
14.8688	0.02965	56.9523	0.03556		28.5445	0.03066
14.9087	0.03231	57.1456	0.03231		28.5923	0.03068
14.9486	0.02444	57.3389	0.03343		28.6401	0.0307
14.9885	0.03065	57.5322	0.0312		28.688	0.03072
15.0284	0.04423	57.7255	0.02806		28.7358	0.03074
15.0492	0.02561	57.9188	0.02971		28.7837	0.03077
15.2498	0.02525	58.1121	0.03422		28.8315	0.03079
15.4504	0.02427	58.3054	0.02728		28.8794	0.03081
15.6509	0.02621	58.4987	0.02667		28.9272	0.03083
15.8513	0.02324	58.692	0.02378		28.9751	0.03085
16.0517	0.03002	58.8853	0.02664		29.0229	0.03087
16.252	0.03399	59.0786	0.02101		29.0708	0.03089
16.4522	0.0329	59.2719	0.01661		29.1186	0.03091
16.6524	0.02788	59.4652	0.02562		29.1664	0.03093
16.8525	0.02556	59.6585	0.02427		29.2143	0.03096
17.0526	0.02637	59.8519	0.0157		29.2621	0.03098
17.2526	0.02687	60.0452	0.01906		29.31	0.031
17.4525	0.02767	60.2385	0.02075		29.3578	0.03102
17.6523	0.02384	60.4318	0.02396		29.4057	0.03104
17.8521	0.02528	60.6252	0.02893		29.4535	0.03106
18.0519	0.0252	60.8185	0.02648		29.5014	0.03108
18.2515	0.02476	61.0119	0.02464		29.5492	0.0311
18.4512	0.02532	61.2052	0.02233		29.5971	0.03112
18.6507	0.02913	61.3986	0.03094		29.6449	0.03114
18.8502	0.03022	61.5919	0.0346		29.6928	0.03116
19.0496	0.0326	61.7853	0.02747		29.7406	0.03118
19.249	0.02752	61.9787	0.02361		29.7884	0.0312
19.4483	0.01815	62.1721	0.0264		29.8363	0.03122
19.6476	0.01787	62.3655	0.03135		29.8841	0.03124
19.8468	0.02531	62.5589	0.02383		29.932	0.03126
20.0459	0.03085	62.7523	0.01992		29.9798	0.03128
20.245	0.03178	62.9457	0.02446		30.0277	0.0313
20.444	0.03263	63.1392	0.03286		30.0755	0.03132
20.6429	0.03472	63.3326	0.02985		30.1234	0.03134
20.8418	0.03227	63.5261	0.03124		30.1712	0.03136
21.0406	0.02314	63.7196	0.03364		30.219	0.03138
21.2394	0.02001	63.913	0.0268		30.2669	0.0314
21.4381	0.02214	64.1065	0.02427		30.3147	0.03142
21.6368	0.02622	64.3	0.02708		30.3626	0.03144
21.8354	0.02441	64.4935	0.03252		30.4104	0.03145
22.034	0.02621	64.6871	0.03774		30.4583	0.03147
22.2324	0.02783	64.8806	0.03338		30.5061	0.03149
22.4309	0.02753	65.0742	0.03031		30.554	0.03151
22.6293	0.03267	65.2677	0.02912		30.6018	0.03153
22.8276	0.03322	65.4613	0.02909		30.6497	0.03155
23.0258	0.03383	65.6549	0.03006		30.6975	0.03157
23.2241	0.02581	65.8485	0.03131		30.7454	0.03159
23.4222	0.02296	66.0422	0.03192		30.7932	0.03161
23.6203	0.02612	66.2358	0.03408		30.841	0.03162
23.8184	0.02625	66.4295	0.03224		30.8889	0.03164
24.0164	0.02596	66.6231	0.03318		30.9367	0.03166
24.2143	0.03094	66.8168	0.03035		30.9846	0.03168
24.4122	0.02859	67.0105	0.03126		31.0324	0.0317
24.61	0.01791	67.2043	0.03232		31.0803	0.03172
24.8078	0.01487	67.398	0.03176		31.1281	0.03173
25.0056	0.01884	67.5918	0.03107		31.176	0.03175
25.2032	0.02554	67.7855	0.0291		31.2238	0.03177
25.4009	0.02868	67.9793	0.03242		31.2717	0.03179
25.5985	0.02391	68.1731	0.03113		31.3195	0.03181
25.796	0.02244	68.367	0.03132		31.3673	0.03182
25.9935	0.02208	68.5608	0.02664		31.4152	0.03184
26.1909	0.02145	68.7547	0.02513		31.463	0.03186
26.3883	0.01721	68.9486	0.02058		31.5109	0.03188
26.5856	0.01972	69.1425	0.01733		31.5587	0.0319
26.7829	0.02429	69.3364	0.02791		31.6066	0.03191
26.9801	0.02439	69.5304	0.03528		31.6544	0.03193
27.1773	0.02352	69.7244	0.03003		31.7023	0.03195
27.3744	0.02902	69.9184	0.0252		31.7501	0.03197
27.5715	0.03735	70.1124	0.02707		31.798	0.03198
27.7685	0.03624	70.3064	0.02148		31.8458	0.032
27.9655	0.03162	70.5005	0.02454		31.8937	0.03202
28.1624	0.03231	70.6946	0.03427		31.9415	0.03203
28.3593	0.03393	70.8887	0.03466		31.9894	0.03205
28.5561	0.0328	71.0828	0.03616		32.0372	0.03207
28.7529	0.03216	71.277	0.03411		32.085	0.03209
28.9497	0.0316	71.4712	0.03142		32.1329	0.0321
29.1464	0.02563	71.6654	0.02911		32.1807	0.03212
29.343	0.02705	71.8597	0.03173		32.2286	0.03214
29.5396	0.03172	72.0539	0.03491		32.2764	0.03215
29.7362	0.03361	72.2482	0.02908		32.3243	0.03217
29.9327	0.03154	72.4425	0.02956		32.3721	0.03219
30.1292	0.03231	72.6369	0.02931		32.42	0.0322
30.3256	0.03253	72.8312	0.03258		32.4678	0.03222
30.522	0.03437	73.0256	0.03596		32.5157	0.03224
30.7184	0.03457	73.22	0.03595		32.5635	0.03225
30.9147	0.02755	73.4145	0.0348		32.6113	0.03227
31.1109	0.02174	73.609	0.03403		32.6592	0.03229
31.3071	0.02528	73.8035	0.03115		32.707	0.0323
31.5033	0.03042				32.7549	0.03232
31.6994	0.03574				32.8027	0.03233
31.8955	0.03459				32.8506	0.03235
32.0916	0.0321				32.8984	0.03237
32.2876	0.02695				32.9463	0.03238
32.4835	0.02559				32.9941	0.0324
32.6795	0.02512				33.042	0.03241
32.8753	0.02824				33.0898	0.03243
33.0712	0.02928				33.1377	0.03245
33.267	0.02816				33.1855	0.03246
33.4627	0.02895				33.2333	0.03248
33.6585	0.0317				33.2812	0.03249
33.8542	0.03596				33.329	0.03251
34.0498	0.03511				33.3769	0.03252
34.2454	0.03663				33.4247	0.03254
34.441	0.03716				33.4726	0.03255
34.6365	0.02998				33.5204	0.03257
34.832	0.02404				33.5683	0.03259
35.0275	0.02794				33.6161	0.0326
35.2229	0.03394				33.6639	0.03262
35.4183	0.03581				33.7118	0.03263
35.6136	0.0397				33.7596	0.03265
35.8089	0.04051				33.8075	0.03266
36.0042	0.04055				33.8553	0.03268
36.1994	0.04636				33.9032	0.03269
36.3946	0.04174				33.951	0.03271
36.5898	0.03307				33.9989	0.03272
36.785	0.03106				34.0467	0.03274
36.9801	0.03128				34.0946	0.03275
37.1751	0.03303				34.1424	0.03277
37.3702	0.03431				34.1903	0.03278
37.5652	0.03183				34.2381	0.03279
37.7601	0.03563				34.2859	0.03281
37.9551	0.03406				34.3338	0.03282
38.15	0.03603				34.3816	0.03284
38.3449	0.03953				34.4295	0.03285
38.5397	0.04186				34.4773	0.03287
38.7345	0.04114				34.5252	0.03288
38.9293	0.03996				34.573	0.0329
39.1241	0.03968				34.6209	0.03291
39.3188	0.03582				34.6687	0.03292
39.5135	0.02857				34.7166	0.03294
39.7081	0.02346				34.7644	0.03295
39.9028	0.02652				34.8122	0.03297
40.0974	0.03612				34.8601	0.03298
40.292	0.03721				34.9079	0.03299
40.4865	0.03104				34.9558	0.03301
40.681	0.03425				35.0036	0.03302
40.8755	0.03827				35.0515	0.03304
41.07	0.03855				35.0993	0.03305
41.2644	0.03678				35.1472	0.03306
41.4588	0.03968				35.195	0.03308
41.6532	0.0418				35.2429	0.03309
41.8475	0.03418				35.2907	0.0331
42.0419	0.03252				35.3386	0.03312
42.2362	0.0362				35.3864	0.03313
42.4304	0.03375				35.4342	0.03314
42.6247	0.0281				35.4821	0.03316
42.8189	0.03065				35.5299	0.03317
43.0131	0.03372				35.5778	0.03318
43.2073	0.04215				35.6256	0.0332
43.4014	0.04509				35.6735	0.03321
43.5956	0.03723				35.7213	0.03322
43.7897	0.0335				35.7692	0.03324
43.9838	0.02833				35.817	0.03325
44.1778	0.03781				35.8649	0.03326
44.3719	0.04016				35.9127	0.03328
44.5659	0.04013				35.9605	0.03329
44.7599	0.03761				36.0084	0.0333
44.9539	0.03618				36.0562	0.03332
45.1478	0.03762				36.1041	0.03333
45.3417	0.03935				36.1519	0.03334
45.5356	0.03363				36.1998	0.03335
45.7295	0.03054				36.2476	0.03337
45.9234	0.02866				36.2955	0.03338
46.1173	0.03117				36.3433	0.03339
46.3111	0.03318				36.3912	0.0334
46.5049	0.03679				36.439	0.03342
46.6987	0.03698				36.4869	0.03343
46.8925	0.03947				36.5347	0.03344
47.0863	0.04344				36.5825	0.03345
47.28	0.04242				36.6304	0.03347
47.4737	0.03986				36.6782	0.03348
47.6675	0.037				36.7261	0.03349
47.8611	0.03473				36.7739	0.0335
48.0548	0.03316				36.8218	0.03351
48.2485	0.03486				36.8696	0.03353
48.4421	0.04116				36.9175	0.03354
48.6358	0.03863				36.9653	0.03355
48.8294	0.03972				37.0132	0.03356
49.023	0.04396				37.061	0.03358
49.2166	0.04024				37.1088	0.03359
49.4102	0.03865				37.1567	0.0336
49.6037	0.03556				37.2045	0.03361
49.7973	0.03515				37.2524	0.03362
49.9908	0.03368				37.3002	0.03363
50.1843	0.03968				37.3481	0.03365
50.3778	0.04726				37.3959	0.03366
50.5714	0.04845				37.4438	0.03367
50.7648	0.04424				37.4916	0.03368
50.9583	0.03757				37.5395	0.03369
51.1518	0.03456				37.5873	0.0337
51.3452	0.04169				37.6352	0.03372
51.5387	0.03707				37.683	0.03373
51.7321	0.03064				37.7308	0.03374
51.9255	0.02845				37.7787	0.03375
52.119	0.0289				37.8265	0.03376
52.3124	0.03802				37.8744	0.03377
52.5058	0.03966				37.9222	0.03378
52.6992	0.03563				37.9701	0.0338
52.8925	0.0344				38.0179	0.03381
53.0859	0.03891				38.0658	0.03382
53.2793	0.03993				38.1136	0.03383
53.4726	0.03048				38.1615	0.03384
53.666	0.02919				38.2093	0.03385
53.8594	0.03483				38.2572	0.03386
54.0527	0.03327				38.305	0.03387
54.246	0.03107				38.3528	0.03388
54.4393	0.02887				38.4007	0.03389
54.6327	0.02766				38.4485	0.03391
54.826	0.0316				38.4964	0.03392
55.0193	0.04043				38.5442	0.03393
55.2126	0.0443				38.5921	0.03394
55.4059	0.04114				38.6399	0.03395
55.5992	0.03801				38.6878	0.03396
55.7925	0.0388				38.7356	0.03397
55.9858	0.03708				38.7835	0.03398
56.1791	0.03097				38.8313	0.03399
56.3724	0.03183				38.8792	0.034
56.5657	0.03754				38.927	0.03401
56.759	0.04102				38.9748	0.03402
56.9523	0.04873				39.0227	0.03403
57.1456	0.04546				39.0705	0.03404
57.3389	0.04079				39.1184	0.03405
57.5322	0.03454				39.1662	0.03406
57.7255	0.02967				39.2141	0.03407
57.9188	0.02864				39.2619	0.03408
58.1121	0.03093				39.3098	0.03409
58.3054	0.03146				39.3576	0.0341
58.4987	0.03504				39.4055	0.03411
58.692	0.04296				39.4533	0.03413
58.8853	0.04098				39.5012	0.03414
59.0786	0.0351				39.549	0.03415
59.2719	0.03896				39.5968	0.03416
59.4652	0.04768				39.6447	0.03417
59.6585	0.04373				39.6925	0.03418
59.8519	0.03976				39.7404	0.03419
60.0452	0.03689				39.7882	0.03419
60.2385	0.03254				39.8361	0.0342
60.4318	0.02971				39.8839	0.03421
60.6252	0.02876				39.9318	0.03422
60.8185	0.02325				39.9796	0.03423
61.0119	0.0295				40.0275	0.03424
61.2052	0.03847				40.0753	0.03425
61.3986	0.03771				40.1231	0.03426
61.5919	0.03486				40.171	0.03427
61.7853	0.04134				40.2188	0.03428
61.9787	0.0407				40.2667	0.03429
62.1721	0.04162				40.3145	0.0343
62.3655	0.04226				40.3624	0.03431
62.5589	0.042				40.4102	0.03432
62.7523	0.0466				40.4581	0.03433
62.9457	0.04374				40.5059	0.03434
63.1392	0.0376				40.5538	0.03435
63.3326	0.0364				40.6016	0.03436
63.5261	0.03862				40.6495	0.03437
63.7196	0.03859				40.6973	0.03438
63.913	0.03657				40.7451	0.03439
64.1065	0.03474				40.793	0.03439
64.3	0.03482				40.8408	0.0344
64.4935	0.03336				40.8887	0.03441
64.6871	0.03537				40.9365	0.03442
64.8806	0.03601				40.9844	0.03443
65.0742	0.03314				41.0322	0.03444
65.2677	0.03574				41.0801	0.03445
65.4613	0.03361				41.1279	0.03446
65.6549	0.02921				41.1758	0.03447
65.8485	0.03137				41.2236	0.03448
66.0422	0.03307				41.2714	0.03449
66.2358	0.03436				41.3193	0.03449
66.4295	0.04014				41.3671	0.0345
66.6231	0.03841				41.415	0.03451
66.8168	0.03435				41.4628	0.03452
67.0105	0.03254				41.5107	0.03453
67.2043	0.04115				41.5585	0.03454
67.398	0.0406				41.6064	0.03455
67.5918	0.03539				41.6542	0.03456
67.7855	0.03257				41.702	0.03456
67.9793	0.03422				41.7499	0.03457
68.1731	0.02921				41.7978	0.03458
68.367	0.0266				41.8456	0.03459
68.5608	0.03212				41.8934	0.0346
68.7547	0.03938				41.9413	0.03461
68.9486	0.04064				41.9891	0.03461
69.1425	0.03695				42.037	0.03462
69.3364	0.0414				42.0848	0.03463
69.5304	0.0411				42.1327	0.03464
69.7244	0.04032				42.1805	0.03465
69.9184	0.03804				42.2284	0.03466
70.1124	0.03524				42.2762	0.03466
70.3064	0.03525				42.324	0.03467
70.5005	0.0345				42.3719	0.03468
70.6946	0.03567				42.4197	0.03469
70.8887	0.03196				42.4676	0.0347
71.0828	0.03038				42.5154	0.03471
71.277	0.0322				42.5633	0.03471
71.4712	0.03257				42.6111	0.03472
71.6654	0.03253				42.659	0.03473
71.8597	0.03642				42.7068	0.03474
72.0539	0.03536				42.7547	0.03475
72.2482	0.03384				42.8025	0.03475
72.4425	0.03615				42.8503	0.03476
72.6369	0.03804				42.8982	0.03477
72.8312	0.03472				42.946	0.03478
73.0256	0.02506				42.9939	0.03479
73.22	0.02586				43.0417	0.03479
73.4145	0.03031				43.0896	0.0348
73.609	0.03576				43.1374	0.03481
73.8035	0.0393				43.1853	0.03482
73.998	0.04021				43.2331	0.03482
74.1926	0.03541				43.281	0.03483
74.3872	0.03978				43.3288	0.03484
74.5818	0.03954				43.3767	0.03485
74.7765	0.03869				43.4245	0.03486
74.9712	0.03472				43.4723	0.03486
75.1659	0.03286				43.5202	0.03487
75.3607	0.03594				43.568	0.03488
75.5555	0.0379				43.6159	0.03489
75.7503	0.03779				43.6637	0.03489
75.9451	0.03938				43.7116	0.0349
76.14	0.0417				43.7594	0.03491
76.3349	0.03742				43.8073	0.03492
76.5299	0.03952				43.8551	0.03492
76.7249	0.03655				43.903	0.03493
76.9199	0.03377				43.9508	0.03494
					43.9986	0.03495
					44.0465	0.03495
					44.0943	0.03496
					44.1422	0.03497
					44.19	0.03497
					44.2379	0.03498
					44.2857	0.03499
					44.3336	0.035
					44.3814	0.035
					44.4293	0.03501
					44.4771	0.03502
					44.525	0.03502
					44.5728	0.03503
					44.6206	0.03504
					44.6685	0.03505
					44.7163	0.03505
					44.7642	0.03506
					44.812	0.03507
					44.8599	0.03507
					44.9077	0.03508
					44.9556	0.03509
					45.0034	0.03509
					45.0513	0.0351
					45.0991	0.03511
					45.1469	0.03511
					45.1948	0.03512
					45.2426	0.03513
					45.2905	0.03513
					45.3383	0.03514
					45.3862	0.03515
					45.434	0.03515
					45.4819	0.03516
					45.5297	0.03517
					45.5776	0.03517
					45.6254	0.03518
					45.6733	0.03519
					45.7211	0.03519
					45.7689	0.0352
					45.8168	0.03521
					45.8646	0.03521
					45.9125	0.03522
					45.9603	0.03523
					46.0082	0.03523
					46.056	0.03524
					46.1039	0.03524
					46.1517	0.03525
					46.1996	0.03526
					46.2474	0.03526
					46.2953	0.03527
					46.3431	0.03528
					46.3909	0.03528
					46.4388	0.03529
					46.4866	0.03529
					46.5345	0.0353
					46.5823	0.03531
					46.6302	0.03531
					46.678	0.03532
					46.7259	0.03532
					46.7737	0.03533
					46.8216	0.03534
					46.8694	0.03534
					46.9173	0.03535
					46.9651	0.03535
					47.0129	0.03536
					47.0608	0.03537
					47.1086	0.03537
					47.1565	0.03538
					47.2043	0.03538
					47.2522	0.03539
					47.3	0.0354
					47.3479	0.0354
					47.3957	0.03541
					47.4436	0.03541
					47.4914	0.03542
					47.5393	0.03542
					47.5871	0.03543
					47.6349	0.03544
					47.6828	0.03544
					47.7306	0.03545
					47.7785	0.03545
					47.8263	0.03546
					47.8742	0.03546
					47.922	0.03547
					47.9699	0.03548
					48.0177	0.03548
					48.0656	0.03549
					48.1134	0.03549
					48.1612	0.0355
					48.2091	0.0355
					48.2569	0.03551
					48.3048	0.03551
					48.3526	0.03552
					48.4005	0.03552
					48.4483	0.03553
					48.4962	0.03553
					48.544	0.03554
					48.5919	0.03555
					48.6397	0.03555
					48.6876	0.03556
					48.7354	0.03556
					48.7832	0.03557
					48.8311	0.03557
					48.8789	0.03558
					48.9268	0.03558
					48.9746	0.03559
					49.0225	0.03559
					49.0703	0.0356
					49.1182	0.0356
					49.166	0.03561
					49.2139	0.03561
					49.2617	0.03562
					49.3095	0.03562
					49.3574	0.03563
					49.4052	0.03563
					49.4531	0.03564
					49.5009	0.03564
					49.5488	0.03565
					49.5966	0.03565
					49.6445	0.03566
					49.6923	0.03566
					49.7402	0.03567
					49.788	0.03567
					49.8359	0.03568
					49.8837	0.03568
					49.9315	0.03569
					49.9794	0.03569
					50.0272	0.0357
					50.0751	0.0357
					50.1229	0.03571
					50.1708	0.03571
					50.2186	0.03572
					50.2665	0.03572
					50.3143	0.03572
					50.3621	0.03573
					50.41	0.03573
					50.4578	0.03574
					50.5057	0.03574
					50.5535	0.03575
					50.6014	0.03575
					50.6492	0.03576
					50.6971	0.03576
					50.7449	0.03577
					50.7928	0.03577
					50.8406	0.03578
					50.8885	0.03578
					50.9363	0.03578
					50.9841	0.03579
					51.032	0.03579
					51.0798	0.0358
					51.1277	0.0358
					51.1755	0.03581
					51.2234	0.03581
					51.2712	0.03582
					51.3191	0.03582
					51.3669	0.03582
					51.4148	0.03583
					51.4626	0.03583
					51.5104	0.03584
					51.5583	0.03584
					51.6061	0.03585
					51.654	0.03585
					51.7018	0.03585
					51.7497	0.03586
					51.7975	0.03586
					51.8454	0.03587
					51.8932	0.03587
					51.9411	0.03588
					51.9889	0.03588
					52.0368	0.03588
					52.0846	0.03589
					52.1324	0.03589
					52.1803	0.0359
					52.2281	0.0359
					52.276	0.0359
					52.3238	0.03591
					52.3717	0.03591
					52.4195	0.03592
					52.4674	0.03592
					52.5152	0.03592
					52.5631	0.03593
					52.6109	0.03593
					52.6587	0.03594
					52.7066	0.03594
					52.7544	0.03594
					52.8023	0.03595
					52.8501	0.03595
					52.898	0.03596
					52.9458	0.03596
					52.9937	0.03596
					53.0415	0.03597
					53.0894	0.03597
					53.1372	0.03598
					53.1851	0.03598
					53.2329	0.03598
					53.2807	0.03599
					53.3286	0.03599
					53.3764	0.03599
					53.4243	0.036
					53.4721	0.036
					53.52	0.03601
					53.5678	0.03601
					53.6157	0.03601
					53.6635	0.03602
					53.7114	0.03602
					53.7592	0.03602
					53.807	0.03603
					53.8549	0.03603
					53.9027	0.03604
					53.9506	0.03604
					53.9984	0.03604
					54.0463	0.03605
					54.0941	0.03605
					54.142	0.03605
					54.1898	0.03606
					54.2377	0.03606
					54.2855	0.03606
					54.3334	0.03607
					54.3812	0.03607
					54.429	0.03607
					54.4769	0.03608
					54.5247	0.03608
					54.5726	0.03608
					54.6204	0.03609
					54.6683	0.03609
					54.7161	0.0361
					54.764	0.0361
					54.8118	0.0361
					54.8597	0.03611
					54.9075	0.03611
					54.9554	0.03611
					55.0032	0.03612
					55.051	0.03612
					55.0989	0.03612
					55.1467	0.03613
					55.1946	0.03613
					55.2424	0.03613
					55.2903	0.03614
					55.3381	0.03614
					55.386	0.03614
					55.4338	0.03615
					55.4817	0.03615
					55.5295	0.03615
					55.5774	0.03616
					55.6252	0.03616
					55.673	0.03616
					55.7209	0.03616
					55.7687	0.03617
					55.8166	0.03617
					55.8644	0.03617
					55.9123	0.03618
					55.9601	0.03618
					56.008	0.03618
					56.0558	0.03619
					56.1037	0.03619
					56.1515	0.03619
					56.1994	0.0362
					56.2472	0.0362
					56.295	0.0362
					56.3429	0.03621
					56.3907	0.03621
					56.4386	0.03621
					56.4864	0.03621
					56.5343	0.03622
					56.5821	0.03622
					56.63	0.03622
					56.6778	0.03623
					56.7257	0.03623
					56.7735	0.03623
					56.8213	0.03624
					56.8692	0.03624
					56.917	0.03624
					56.9649	0.03624
					57.0127	0.03625
					57.0606	0.03625
					57.1084	0.03625
					57.1563	0.03626
					57.2041	0.03626
					57.252	0.03626
					57.2998	0.03626
					57.3477	0.03627
					57.3955	0.03627
					57.4433	0.03627
					57.4912	0.03628
					57.539	0.03628
					57.5869	0.03628
					57.6347	0.03628
					57.6826	0.03629
					57.7304	0.03629
					57.7783	0.03629
					57.8261	0.0363
					57.874	0.0363
					57.9218	0.0363
					57.9696	0.0363
					58.0175	0.03631
					58.0653	0.03631
					58.1132	0.03631
					58.161	0.03631
					58.2089	0.03632
					58.2567	0.03632
					58.3046	0.03632
					58.3524	0.03633
					58.4002	0.03633
					58.4481	0.03633
					58.496	0.03633
					58.5438	0.03634
					58.5916	0.03634
					58.6395	0.03634
					58.6873	0.03634
					58.7352	0.03635
					58.783	0.03635
					58.8309	0.03635
					58.8787	0.03635
					58.9266	0.03636
					58.9744	0.03636
					59.0222	0.03636
					59.0701	0.03636
					59.1179	0.03637
					59.1658	0.03637
					59.2136	0.03637
					59.2615	0.03637
					59.3093	0.03638
					59.3572	0.03638
					59.405	0.03638
					59.4529	0.03638
					59.5007	0.03639
					59.5485	0.03639
					59.5964	0.03639
					59.6442	0.03639
					59.6921	0.0364
					59.7399	0.0364
					59.7878	0.0364
					59.8356	0.0364
					59.8835	0.03641
					59.9313	0.03641
					59.9792	0.03641
					60.027	0.03641
					60.0749	0.03642
					60.1227	0.03642
					60.1705	0.03642
					60.2184	0.03642
					60.2662	0.03642
					60.3141	0.03643
					60.3619	0.03643
					60.4098	0.03643
					60.4576	0.03643
					60.5055	0.03644
					60.5533	0.03644
					60.6012	0.03644
					60.649	0.03644
					60.6968	0.03645
					60.7447	0.03645
					60.7925	0.03645
					60.8404	0.03645
					60.8882	0.03645
					60.9361	0.03646
					60.9839	0.03646
					61.0318	0.03646
					61.0796	0.03646
					61.1275	0.03647
					61.1753	0.03647
					61.2232	0.03647
					61.271	0.03647
					61.3188	0.03647
					61.3667	0.03648
					61.4145	0.03648
					61.4624	0.03648
					61.5102	0.03648
					61.5581	0.03648
					61.6059	0.03649
					61.6538	0.03649
					61.7016	0.03649
					61.7495	0.03649
					61.7973	0.03649
					61.8452	0.0365
					61.893	0.0365
					61.9408	0.0365
					61.9887	0.0365
					62.0365	0.03651
					62.0844	0.03651
					62.1322	0.03651
					62.1801	0.03651
					62.2279	0.03651
					62.2758	0.03652
					62.3236	0.03652
					62.3715	0.03652
					62.4193	0.03652
					62.4671	0.03652
					62.515	0.03653
					62.5628	0.03653
					62.6107	0.03653
					62.6585	0.03653
					62.7064	0.03653
					62.7542	0.03654
					62.8021	0.03654
					62.8499	0.03654
					62.8978	0.03654
					62.9456	0.03654
					62.9935	0.03654
					63.0413	0.03655
					63.0891	0.03655
					63.137	0.03655
					63.1848	0.03655
					63.2327	0.03655
					63.2805	0.03656
					63.3284	0.03656
					63.3762	0.03656
					63.4241	0.03656
					63.4719	0.03656
					63.5198	0.03657
					63.5676	0.03657
					63.6155	0.03657
					63.6633	0.03657
					63.7111	0.03657
					63.759	0.03657
					63.8068	0.03658
					63.8547	0.03658
					63.9025	0.03658
					63.9504	0.03658
					63.9982	0.03658
					64.0461	0.03659
					64.0939	0.03659
					64.1418	0.03659
					64.1896	0.03659
					64.2374	0.03659
					64.2853	0.03659
					64.3331	0.0366
					64.381	0.0366
					64.4288	0.0366
					64.4767	0.0366
					64.5245	0.0366
					64.5724	0.0366
					64.6202	0.03661
					64.6681	0.03661
					64.7159	0.03661
					64.7638	0.03661
					64.8116	0.03661
					64.8594	0.03661
					64.9073	0.03662
					64.9551	0.03662
					65.003	0.03662
					65.0508	0.03662
					65.0987	0.03662
					65.1465	0.03662
					65.1944	0.03663
					65.2422	0.03663
					65.2901	0.03663
					65.3379	0.03663
					65.3858	0.03663
					65.4336	0.03663
					65.4814	0.03664
					65.5293	0.03664
					65.5771	0.03664
					65.625	0.03664
					65.6728	0.03664
					65.7207	0.03664
					65.7685	0.03665
					65.8164	0.03665
					65.8642	0.03665
					65.912	0.03665
					65.9599	0.03665
					66.0077	0.03665
					66.0556	0.03665
					66.1034	0.03666
					66.1513	0.03666
					66.1991	0.03666
					66.247	0.03666
					66.2948	0.03666
					66.3427	0.03666
					66.3905	0.03667
					66.4384	0.03667
					66.4862	0.03667
					66.534	0.03667
					66.5819	0.03667
					66.6297	0.03667
					66.6776	0.03667
					66.7254	0.03668
					66.7733	0.03668
					66.8211	0.03668
					66.869	0.03668
					66.9168	0.03668
					66.9647	0.03668
					67.0125	0.03668
					67.0603	0.03669
					67.1082	0.03669
					67.156	0.03669
					67.2039	0.03669
					67.2517	0.03669
					67.2996	0.03669
					67.3474	0.03669
					67.3953	0.0367
					67.4431	0.0367
					67.491	0.0367
					67.5388	0.0367
					67.5867	0.0367
					67.6345	0.0367
					67.6823	0.0367
					67.7302	0.03671
					67.778	0.03671
					67.8259	0.03671
					67.8737	0.03671
					67.9216	0.03671
					67.9694	0.03671
					68.0173	0.03671
					68.0651	0.03672
					68.113	0.03672
					68.1608	0.03672
					68.2087	0.03672
					68.2565	0.03672
					68.3043	0.03672
					68.3522	0.03672
					68.4	0.03672
					68.4479	0.03673
					68.4957	0.03673
					68.5436	0.03673
					68.5914	0.03673
					68.6393	0.03673
					68.6871	0.03673
					68.735	0.03673
					68.7828	0.03673
					68.8307	0.03674
					68.8785	0.03674
					68.9263	0.03674
					68.9742	0.03674
					69.022	0.03674
					69.0699	0.03674
					69.1177	0.03674
					69.1656	0.03674
					69.2134	0.03675
					69.2613	0.03675
					69.3091	0.03675
					69.3569	0.03675
					69.4048	0.03675
					69.4526	0.03675
					69.5005	0.03675
					69.5483	0.03675
					69.5962	0.03676
					69.644	0.03676
					69.6919	0.03676
					69.7397	0.03676
					69.7876	0.03676
					69.8354	0.03676
					69.8833	0.03676
					69.9311	0.03676
					69.9789	0.03677
					70.0268	0.03677
					70.0746	0.03677
					70.1225	0.03677
					70.1703	0.03677
					70.2182	0.03677
					70.266	0.03677
					70.3139	0.03677
					70.3617	0.03677
					70.4096	0.03678
					70.4574	0.03678
					70.5053	0.03678
					70.5531	0.03678
					70.6009	0.03678
					70.6488	0.03678
					70.6966	0.03678
					70.7445	0.03678
					70.7923	0.03678
					70.8402	0.03679
					70.888	0.03679
					70.9359	0.03679
					70.9837	0.03679
					71.0316	0.03679
					71.0794	0.03679
					71.1273	0.03679
					71.1751	0.03679
					71.2229	0.03679
					71.2708	0.0368
					71.3186	0.0368
					71.3665	0.0368
					71.4143	0.0368
					71.4622	0.0368
					71.51	0.0368
					71.5579	0.0368
					71.6057	0.0368
					71.6535	0.0368
					71.7014	0.0368
					71.7493	0.03681
					71.7971	0.03681
					71.8449	0.03681
					71.8928	0.03681
					71.9406	0.03681
					71.9885	0.03681
					72.0363	0.03681
					72.0842	0.03681
					72.132	0.03681
					72.1799	0.03681
					72.2277	0.03682
					72.2755	0.03682
					72.3234	0.03682
					72.3712	0.03682
					72.4191	0.03682
					72.4669	0.03682
					72.5148	0.03682
					72.5626	0.03682
					72.6105	0.03682
					72.6583	0.03682
					72.7062	0.03683
					72.754	0.03683
					72.8019	0.03683
					72.8497	0.03683
					72.8975	0.03683
					72.9454	0.03683
					72.9932	0.03683
					73.0411	0.03683
					73.0889	0.03683
					73.1368	0.03683
					73.1846	0.03684
					73.2325	0.03684
					73.2803	0.03684
					73.3282	0.03684
					73.376	0.03684
					73.4239	0.03684
					73.4717	0.03684
					73.5195	0.03684
					73.5674	0.03684
					73.6152	0.03684
					73.6631	0.03684
					73.7109	0.03685
					73.7588	0.03685
					73.8066	0.03685
					73.8545	0.03685
					73.9023	0.03685
					73.9501	0.03685
[truncated: 1 more rows]
