# Supplementary material for: Direct time-resolved observation of surface-bound carbon dioxide radical anions on metallic nanocatalysts
Source: Nat Commun. 2023 Nov 6;14:7116. doi: 10.1038/s41467-023-42936-6 (PMC10628153; doi:10.1038/s41467-023-42936-6)
Supplement: Supplementary file 4 — Source Data [file 41467_2023_42936_MOESM4_ESM.zip › Source Data/Figure 5/Figure 5i.xlsx]

## Sheet: Sheet1
Figure 5i
raw data					fitting data
-22.3	0.000297	-23.0253	-0.00318		1.1499	-0.03959	1.1106	-0.03446		-18.9247	-0.000840831	-18.9247	0.000898235
-20.4308	0.00384	-22.8085	-0.00277		1.1892	-0.03621	1.1499	-0.03127		-18.7099	-0.000847787	-18.7099	0.000898167
-20.2153	0.0031	-22.5918	-0.000678682		1.22181	-0.03354	1.18489	-0.02857		-18.4953	-0.000855169	-18.4953	0.000898091
-19.9999	0.00078165	-22.3752	0.000200045		1.2284	-0.03301	1.1892	-0.02825		-18.2808	-0.000863008	-18.2808	0.000898005
-19.7847	-0.00154	-22.1587	-0.00172		1.2677	-0.02995	1.2284	-0.0254		-18.0664	-0.000871333	-18.0664	0.000897908
-19.5695	-0.00525	-21.9423	-0.000968318		1.29372	-0.02801	1.25918	-0.02328		-17.8521	-0.000880173	-17.8521	0.000897798
-19.3544	-0.00465	-21.726	-0.000555955		1.307	-0.02705	1.2677	-0.0227		-17.6379	-0.00088956	-17.6379	0.000897674
-19.1395	-0.00133	-21.5099	-0.00378		1.3463	-0.02428	1.307	-0.02015		-17.4238	-0.000899529	-17.4238	0.000897533
-18.9247	-0.00182	-21.2939	-0.00539		1.36563	-0.02297	1.33347	-0.01851		-17.2098	-0.000910116	-17.2098	0.000897375
-18.7099	0.00041175	-21.0779	-0.00344		1.3856	-0.02165	1.3463	-0.01774		-17.0114	-0.000920523	-16.9959	0.000897196
-18.4953	0.00581	-20.8621	-0.00153		1.4248	-0.01915	1.3856	-0.01545		-16.9959	-0.00092136	-16.7822	0.000896994
-18.2808	0.00437	-20.6464	7.73182e-05		1.43754	-0.01836	1.40776	-0.01422		-16.9925	-0.000921547	-16.5685	0.000896766
-18.0664	6.75e-06	-20.4308	-0.000162		1.4641	-0.01676	1.4248	-0.0133		-16.9735	-0.000922577	-16.355	0.000896508
-17.8521	0.00335	-20.2153	0.000962182		1.5034	-0.01449	1.4641	-0.01126		-16.9546	-0.000923613	-16.1415	0.000896217
-17.6379	0.0002916	-19.9999	0.000665182		1.50946	-0.01415	1.48204	-0.01036		-16.9356	-0.000924654	-15.9282	0.000895888
-17.4238	-0.00407	-19.7847	8.34545e-05		1.5427	-0.01233	1.5034	-0.00932		-16.9167	-0.000925701	-15.8369	0.000895735
-17.2098	-0.00562	-19.5695	0.000504409		1.58137	-0.01031	1.5427	-0.0075		-16.8977	-0.000926753	-15.8179	0.000895702
-16.9959	-0.00474	-19.3544	0.00184		1.582	-0.01028	1.55633	-0.00689		-16.8788	-0.000927812	-15.799	0.000895669
-16.7822	-0.00379	-19.1395	0.00382		1.6213	-0.00832	1.582	-0.00577		-16.8598	-0.000928875	-15.7801	0.000895636
-16.5685	-0.00136	-18.9247	0.00533		1.65328	-0.0068	1.6213	-0.00413		-16.8409	-0.000929945	-15.7611	0.000895602
-16.355	0.00252	-18.7099	0.00258		1.6606	-0.00646	1.63062	-0.00376		-16.822	-0.00093102	-15.7422	0.000895567
-16.1415	0.00457	-18.4953	3.92727e-05		1.6999	-0.00468	1.6606	-0.00259		-16.803	-0.000932102	-15.7232	0.000895533
-15.9282	0.00168	-18.2808	0.000730227		1.72519	-0.00359	1.6999	-0.00112		-16.7841	-0.000933189	-15.7149	0.000895517
-15.7149	-0.00373	-18.0664	-0.00318		1.7392	-0.003	1.70491	-0.000941934		-16.7822	-0.000933296	-15.7043	0.000895498
-15.5018	-0.00392	-17.8521	-0.00427		1.7784	-0.00139	1.7392	0.000261951		-16.7651	-0.000934282	-15.6853	0.000895462
-15.2887	0.00034155	-17.6379	-0.00221		1.7971	-0.000655966	1.7784	0.00157		-16.7462	-0.00093538	-15.6664	0.000895426
-15.0758	0.00562	-17.4238	-0.00311		1.8177	0.000136836	1.7792	0.00159		-16.7272	-0.000936485	-15.6474	0.00089539
-14.863	0.00261	-17.2098	0.000710591		1.857	0.00159	1.8177	0.00281		-16.7083	-0.000937596	-15.6285	0.000895354
-14.6503	0.00029835	-16.9959	0.0047		1.86901	0.00203	1.85349	0.00388		-16.6894	-0.000938712	-15.6096	0.000895317
-14.4376	0.00391	-16.7822	0.00457		1.8963	0.00298	1.857	0.00398		-16.6704	-0.000939835	-15.5906	0.000895279
-14.2251	0.00468	-16.5685	0.00122		1.9356	0.0043	1.8963	0.00509		-16.6515	-0.000940964	-15.5717	0.000895242
-14.0127	0.00323	-16.355	-0.000819818		1.94092	0.00448	1.92778	0.00594		-16.6325	-0.000942099	-15.5527	0.000895203
-13.8004	0.00591	-16.1415	0.00277		1.9749	0.00556	1.9356	0.00614		-16.6136	-0.00094324	-15.5338	0.000895165
-13.5882	0.00989	-15.9282	0.000425864		2.01283	0.00672	1.9749	0.00714		-16.5946	-0.000944387	-15.5148	0.000895126
-13.3761	0.00724	-15.7149	0.000297		2.0142	0.00676	2.00207	0.0078		-16.5757	-0.00094554	-15.5018	0.000895099
-13.1641	0.00162	-15.5018	0.00202		2.0536	0.0079	2.0142	0.00808		-16.5685	-0.000945979	-15.4959	0.000895086
-12.9522	-0.0017	-15.2887	0.00173		2.08474	0.00877	2.0536	0.00898		-16.5567	-0.0009467	-15.477	0.000895046
-12.7404	0.00028485	-15.0758	0.00311		2.0929	0.00899	2.07635	0.00947		-16.5378	-0.000947865	-15.458	0.000895006
-12.5287	-0.00319	-14.863	0.00641		2.1322	0.01003	2.0929	0.00982		-16.5189	-0.000949038	-15.4391	0.000894965
-12.3171	-0.00505	-14.6503	0.00549		2.15665	0.01065	2.1322	0.01062		-16.4999	-0.000950216	-15.4201	0.000894924
-12.1055	-0.00161	-14.4376	0.000342409		2.1715	0.01101	2.15064	0.01098		-16.481	-0.000951401	-15.4012	0.000894882
-11.8941	-2.835e-05	-14.2251	-0.00139		2.2108	0.01195	2.1715	0.01138		-16.462	-0.000952592	-15.3822	0.00089484
-11.6828	0.00272	-14.0127	-0.000231955		2.22857	0.01236	2.2108	0.01209		-16.4431	-0.00095379	-15.3633	0.000894798
-11.4716	0.00109	-13.8004	0.00112		2.2501	0.01285	2.22493	0.01234		-16.4241	-0.000954994	-15.3444	0.000894755
-11.2605	-0.00079515	-13.5882	3.19091e-05		2.2894	0.0137	2.2501	0.01277		-16.4052	-0.000956204	-15.3254	0.000894711
-11.0495	-0.0019	-13.3761	0.00218		2.30048	0.01394	2.2894	0.01342		-16.3863	-0.000957422	-15.3065	0.000894667
-10.8386	-0.00395	-13.1641	0.000716727		2.3287	0.01452	2.29922	0.01357		-16.3673	-0.000958645	-15.2887	0.000894625
-10.6278	-0.00318	-12.9522	-0.00262		2.3681	0.0153	2.3287	0.01403		-16.355	-0.000959444	-15.2875	0.000894623
-10.4171	-0.0003618	-12.7404	-0.00103		2.37239	0.01538	2.3681	0.0146		-16.3484	-0.000959876	-15.2686	0.000894578
-10.2065	-0.00237	-12.5287	0.00292		2.4074	0.01604	2.37351	0.01468		-16.3294	-0.000961113	-15.2496	0.000894532
-9.996	-0.00598	-12.3171	0.00337		2.4443	0.0167	2.4074	0.01515		-16.3105	-0.000962356	-15.2307	0.000894486
-9.7856	-0.00364	-12.1055	0.000407455		2.4467	0.01674	2.4467	0.01567		-16.2915	-0.000963607	-15.2118	0.00089444
-9.5753	-0.00122	-11.8941	-0.000690955		2.486	0.01741	2.4478	0.01569		-16.2726	-0.000964864	-15.1928	0.000894393
-9.365	-0.00451	-11.6828	0.00147		2.51621	0.01791	2.486	0.01616		-16.2537	-0.000966128	-15.1739	0.000894346
-9.1549	-0.00416	-11.4716	-0.00152		2.5254	0.01806	2.52209	0.01659		-16.2347	-0.000967399	-15.1549	0.000894298
-8.9449	0.00019845	-11.2605	-0.00536		2.5647	0.01867	2.5254	0.01663		-16.2158	-0.000968677	-15.136	0.000894249
-8.735	-0.00544	-11.0495	-0.00366		2.58812	0.01902	2.5647	0.01707		-16.1968	-0.000969961	-15.117	0.0008942
-8.5251	-0.01278	-10.8386	-0.00109		2.604	0.01925	2.59638	0.01741		-16.1779	-0.000971253	-15.0981	0.000894151
-8.3154	-0.00865	-10.6278	-9.08182e-05		2.6433	0.01981	2.604	0.01749		-16.1589	-0.000972552	-15.0791	0.0008941
-8.1058	-0.00438	-10.4171	-0.000239318		2.66003	0.02004	2.6433	0.01789		-16.1415	-0.000973752	-15.0758	0.000894092
-7.8962	-0.0002268	-10.2065	0.0016		2.6827	0.02034	2.67066	0.01816		-16.14	-0.000973857	-15.0602	0.00089405
-7.6868	-0.00463	-9.996	0.000413591		2.722	0.02085	2.6827	0.01827		-16.121	-0.00097517	-15.0412	0.000893999
-7.4774	-0.00651	-9.7856	-0.000490909		2.73194	0.02097	2.722	0.01863		-16.1021	-0.00097649	-15.0223	0.000893947
-7.2681	-0.00355	-9.5753	-0.000872591		2.7614	0.02133	2.74495	0.01883		-16.0831	-0.000977817	-15.0034	0.000893895
-7.059	-0.00445	-9.365	-0.00237		2.8007	0.0218	2.7614	0.01897		-16.0642	-0.000979151	-14.9844	0.000893842
-6.8499	-0.00442	-9.1549	-0.00128		2.80385	0.02183	2.8007	0.01929		-16.0453	-0.000980492	-14.9655	0.000893788
-6.6409	-0.00394	-8.9449	-0.00384		2.84	0.02224	2.81924	0.01944		-16.0263	-0.000981841	-14.9465	0.000893734
-6.4321	-0.00649	-8.735	-0.00395		2.87576	0.02262	2.84	0.0196		-16.0074	-0.000983197	-14.9276	0.00089368
-6.2233	-0.0076	-8.5251	-0.00242		2.8794	0.02266	2.8794	0.01989		-15.9884	-0.00098456	-14.9086	0.000893624
-6.0146	-0.00647	-8.3154	-0.00432		2.9187	0.02306	2.89353	0.02		-15.9695	-0.00098593	-14.8897	0.000893569
-5.806	-0.00763	-8.1058	-0.00611		2.94768	0.02335	2.9187	0.02017		-15.9505	-0.000987309	-14.8708	0.000893512
-5.5974	-0.01636	-7.8962	-0.00396		2.9581	0.02345	2.9581	0.02044		-15.9316	-0.000988694	-14.863	0.000893489
-5.389	-0.01698	-7.6868	-0.0003105		2.9974	0.02382	2.96782	0.0205		-15.9282	-0.000988944	-14.8518	0.000893455
-5.1807	-0.01659	-7.4774	0.000510545		3.01959	0.02402	2.9974	0.02069		-15.9127	-0.000990087	-14.8329	0.000893397
-4.9725	-0.01965	-7.2681	-0.00536		3.0368	0.02417	3.0368	0.02093		-15.8937	-0.000991488	-14.8139	0.000893339
-4.7643	-0.01204	-7.059	-0.0071		3.0761	0.02451	3.04211	0.02096		-15.8748	-0.000992896	-14.795	0.00089328
-4.5563	-0.01339	-6.8499	-0.00418		3.0915	0.02463	3.0761	0.02115		-15.8558	-0.000994312	-14.776	0.000893221
-4.3483	-0.01625	-6.6409	-0.0012		3.1155	0.02483	3.1155	0.02137		-15.8369	-0.000995735	-14.7571	0.00089316
-4.1405	-0.01512	-6.4321	-0.00424		3.1548	0.02514	3.1164	0.02137		-15.8179	-0.000997166	-14.7381	0.0008931
-3.9327	-0.01259	-6.2233	-0.00894		3.16341	0.0252	3.1548	0.02157		-15.799	-0.000998605	-14.7192	0.000893038
-3.725	-0.01737	-6.0146	-0.00818		3.1942	0.02543	3.19069	0.02175		-15.7801	-0.001	-14.7003	0.000892976
-3.5174	-0.01866	-5.806	-0.00566		3.2336	0.02571	3.1942	0.02177		-15.7611	-0.001	-14.6813	0.000892913
-3.3099	-0.02313	-5.5974	-0.00698		3.23532	0.02573	3.2336	0.02196		-15.7422	-0.001	-14.6624	0.000892849
-3.1024	-0.02915	-5.389	-0.00713		3.2729	0.02598	3.26497	0.0221		-15.7232	-0.001	-14.6503	0.000892809
-2.8951	-0.03467	-5.1807	-0.00685		3.30723	0.02621	3.2729	0.02214		-15.7149	-0.00101	-14.6434	0.000892785
-2.6879	-0.03201	-5.0618	-0.00449		3.3123	0.02624	3.3123	0.02231		-15.7043	-0.00101	-14.6245	0.00089272
-2.4807	-0.03048	-5.0223	-0.0058		3.3517	0.02649	3.33926	0.02242		-15.6853	-0.00101	-14.6055	0.000892655
-2.3836	-0.00727	-4.9827	-0.00438		3.37914	0.02666	3.3517	0.02247		-15.6664	-0.00101	-14.5866	0.000892588
-2.3443	-0.00364	-4.9432	-0.00242		3.391	0.02673	3.391	0.02262		-15.6474	-0.00101	-14.5677	0.000892521
-2.305	-0.0045	-4.9037	-0.00244		3.4304	0.02696	3.41355	0.02271		-15.6285	-0.00101	-14.5487	0.000892453
-2.2657	-0.01556	-4.8643	-0.00537		3.45105	0.02707	3.4304	0.02277		-15.6096	-0.00101	-14.5298	0.000892385
-2.2265	-0.01459	-4.8248	-0.01091		3.4698	0.02718	3.4698	0.02291		-15.5906	-0.00101	-14.5108	0.000892315
-2.1872	-0.01139	-4.7853	-0.00698		3.5092	0.02739	3.48784	0.02297		-15.5717	-0.00102	-14.4919	0.000892245
-2.1479	-0.01066	-4.7458	-0.00599		3.52296	0.02746	3.5092	0.02305		-15.5527	-0.00102	-14.4729	0.000892174
-2.1086	-0.01371	-4.7063	-0.01157		3.5485	0.02759	3.5485	0.02318		-15.5338	-0.00102	-14.454	0.000892103
-2.0693	-0.01958	-4.6669	-0.01542		3.5879	0.02778	3.56213	0.02322		-15.5148	-0.00102	-14.4376	0.00089204
-2.0301	-0.02425	-4.6274	-0.00888		3.59487	0.02781	3.5879	0.0233		-15.5018	-0.00102	-14.4351	0.00089203
-1.9908	-0.01791	-4.5879	-0.01073		3.6273	0.02797	3.6273	0.02342		-15.4959	-0.00102	-14.4161	0.000891957
-1.9515	-0.0126	-4.5485	-0.01681		3.6667	0.02814	3.63642	0.02344		-15.477	-0.00102	-14.3972	0.000891883
-1.9122	-0.02458	-4.509	-0.02013		3.66679	0.02814	3.6667	0.02353		-15.458	-0.00103	-14.3782	0.000891808
-1.873	-0.03149	-4.4696	-0.02272		3.7061	0.02832	3.7061	0.02364		-15.4391	-0.00103	-14.3593	0.000891733
-1.8337	-0.03248	-4.4301	-0.02164		3.7387	0.02845	3.71071	0.02365		-15.4201	-0.00103	-14.3403	0.000891656
-1.7944	-0.03174	-4.3907	-0.01246		3.7455	0.02848	3.7455	0.02374		-15.4012	-0.00103	-14.3214	0.000891579
-1.7551	-0.00912	-4.3513	-0.01047		3.7849	0.02864	3.7849	0.02384		-15.3822	-0.00103	-14.3025	0.000891501
-1.7159	-0.01297	-4.3118	-0.01017		3.81061	0.02874	3.785	0.02384		-15.3633	-0.00103	-14.2835	0.000891422
-1.6766	-0.01631	-4.2724	-0.00695		3.8243	0.02879	3.8243	0.02394		-15.3444	-0.00104	-14.2646	0.000891342
-1.6373	-0.02642	-4.233	-0.00918		3.8637	0.02894	3.85929	0.02402		-15.3254	-0.00104	-14.2456	0.000891262
-1.5981	-0.02603	-4.1936	-0.00808		3.88252	0.02901	3.8637	0.02403		-15.3065	-0.00104	-14.2267	0.00089118
-1.5588	-0.02893	-4.1542	-0.00233		3.9031	0.02908	3.9031	0.02412		-15.2887	-0.00104	-14.2251	0.000891173
-1.5196	-0.05249	-4.1147	0.00158		3.9425	0.02922	3.93357	0.02419		-15.2875	-0.00104	-14.2077	0.000891098
-1.4803	-0.0534	-4.0753	0.00133		3.95443	0.02926	3.9425	0.02421		-15.2686	-0.00104	-14.1888	0.000891014
-1.441	-0.04998	-4.0359	-0.00874		3.9819	0.02935	3.9819	0.02429		-15.2496	-0.00104	-14.1699	0.00089093
-1.4018	-0.05009	-3.9965	-0.01154		4.0213	0.02948	4.00786	0.02434		-15.2307	-0.00105	-14.1509	0.000890845
-1.3625	-0.05893	-3.9571	-0.01191		4.02634	0.02949	4.0213	0.02437		-15.2118	-0.00105	-14.132	0.000890759
-1.3233	-0.06728	-3.9177	-0.01011		4.0607	0.0296	4.0607	0.02444		-15.1928	-0.00105	-14.113	0.000890672
-1.284	-0.06921	-3.8783	-0.00207		4.09825	0.02971	4.08215	0.02448		-15.1739	-0.00105	-14.0941	0.000890584
-1.2447	-0.07198	-3.839	0.00239		4.1001	0.02972	4.1001	0.02452		-15.1549	-0.00105	-14.0751	0.000890495
-1.2055	-0.0647	-3.7996	-0.00036		4.1395	0.02983	4.1395	0.02459		-15.136	-0.00105	-14.0562	0.000890405
-1.1662	-0.05224	-3.7602	-0.00586		4.17016	0.02992	4.15644	0.02462		-15.117	-0.00106	-14.0372	0.000890314
-1.127	-0.04261	-3.7208	-0.01058		4.179	0.02994	4.179	0.02466		-15.0981	-0.00106	-14.0183	0.000890222
-1.0877	-0.05859	-3.6814	-0.01102		4.2184	0.03005	4.2184	0.02472		-15.0791	-0.00106	-14.0127	0.000890195
-1.0485	-0.07118	-3.6421	-0.0072		4.24207	0.03011	4.23073	0.02474		-15.0758	-0.00106	-13.9993	0.000890129
-1.0092	-0.07296	-3.6027	-0.00637		4.2578	0.03015	4.2578	0.02479		-15.0602	-0.00106	-13.9804	0.000890035
-0.97	-0.08933	-3.5633	-0.00583		4.2972	0.03025	4.2972	0.02485		-15.0412	-0.00106	-13.9615	0.000889941
-0.9307	-0.09702	-3.524	-0.00684		4.31398	0.03029	4.30502	0.02486		-15.0223	-0.00106	-13.9425	0.000889845
-0.8914	-0.10293	-3.4846	-0.00528		4.3367	0.03035	4.3367	0.02491		-15.0034	-0.00107	-13.9236	0.000889748
-0.8522	-0.10904	-3.4453	-0.00515		4.3761	0.03044	4.3761	0.02497		-14.9844	-0.00107	-13.9046	0.00088965
-0.8129	-0.11295	-3.4059	-0.0064		4.3859	0.03047	4.37931	0.02497		-14.9655	-0.00107	-13.8857	0.00088955
-0.7737	-0.12084	-3.3666	-0.00396		4.4155	0.03053	4.4155	0.02502		-14.9465	-0.00107	-13.8667	0.00088945
-0.7344	-0.1153	-3.3272	-0.00558		4.455	0.03062	4.4536	0.02508		-14.9276	-0.00107	-13.8478	0.000889349
-0.6952	-0.12212	-3.2879	-0.00409		4.45781	0.03063	4.455	0.02508		-14.9086	-0.00108	-13.8289	0.000889247
-0.6559	-0.12996	-3.2485	0.000195		4.4944	0.03071	4.4944	0.02513		-14.8897	-0.00108	-13.8099	0.000889143
-0.6167	-0.15048	-3.2092	0.00116		4.52972	0.03078	4.52788	0.02518		-14.8708	-0.00108	-13.8004	0.000889091
-0.5774	-0.17297	-3.1698	-0.00363		4.5338	0.03079	4.5338	0.02518		-14.863	-0.00108	-13.791	0.000889038
-0.5382	-0.18748	-3.1305	-0.01119		4.5733	0.03087	4.5733	0.02523		-14.8518	-0.00108	-13.772	0.000888933
-0.4989	-0.2048	-3.0912	-0.01189		4.60163	0.03093	4.60217	0.02527		-14.8329	-0.00108	-13.7531	0.000888826
-0.4597	-0.22996	-3.0519	-0.01004		4.6127	0.03095	4.6127	0.02528		-14.8139	-0.00109	-13.7341	0.000888718
-0.4204	-0.24852	-3.0125	-0.00969		4.6522	0.03103	4.6522	0.02533		-14.795	-0.00109	-13.7152	0.000888608
-0.3812	-0.2789	-2.9732	-0.00696		4.67354	0.03107	4.67646	0.02536		-14.776	-0.00109	-13.6962	0.000888498
-0.3419	-0.36591	-2.9339	-0.00624		4.6916	0.03111	4.6916	0.02538		-14.7571	-0.00109	-13.6773	0.000888386
-0.3027	-0.50615	-2.8946	-0.01405		4.7311	0.03118	4.7311	0.02542		-14.7381	-0.00109	-13.6584	0.000888273
-0.2634	-0.64627	-2.8552	-0.01521		4.74545	0.0312	4.75075	0.02545		-14.7192	-0.00109	-13.6394	0.000888159
-0.2242	-0.75547	-2.8159	-0.00901		4.7705	0.03125	4.7705	0.02547		-14.7003	-0.0011	-13.6205	0.000888044
-0.1849	-0.84511	-2.7766	-0.00711		4.81	0.03132	4.81	0.02551		-14.6813	-0.0011	-13.6015	0.000887927
-0.1457	-0.89801	-2.7373	-0.00847		4.81736	0.03133	4.82504	0.02553		-14.6624	-0.0011	-13.5882	0.000887844
-0.1064	-0.92714	-2.698	-0.01026		4.8495	0.03139	4.8495	0.02556		-14.6503	-0.0011	-13.5826	0.000887809
-0.0672	-0.94975	-2.6587	-0.00739		4.8889	0.03145	4.8889	0.0256		-14.6434	-0.0011	-13.5637	0.00088769
-0.0279	-0.97685	-2.6194	-0.00554		4.88927	0.03145	4.89933	0.02561		-14.6245	-0.0011	-13.5447	0.00088757
0.0113	-0.98713	-2.5801	-0.011		4.9284	0.03152	4.9284	0.02564		-14.6055	-0.00111	-13.5258	0.000887448
0.0506	-0.97538	-2.5408	-0.01533		4.96118	0.03157	4.9679	0.02568		-14.5866	-0.00111	-13.5068	0.000887325
0.0898	-0.96127	-2.5015	-0.01526		4.9679	0.03158	4.97362	0.02568		-14.5677	-0.00111	-13.4879	0.0008872
0.1291	-0.94535	-2.4622	-0.00996		5.0073	0.03164	5.0073	0.02572		-14.5487	-0.00111	-13.4689	0.000887074
0.1683	-0.92999	-2.4229	-0.01044		5.03309	0.03168	5.0468	0.02576		-14.5298	-0.00112	-13.45	0.000886947
0.2076	-0.88706	-2.3836	-0.01279		5.0468	0.0317	5.04791	0.02576		-14.5108	-0.00112	-13.431	0.000886819
0.2468	-0.83646	-2.3443	-0.0095		5.0863	0.03176	5.0863	0.0258		-14.4919	-0.00112	-13.4121	0.000886689
0.2861	-0.76492	-2.305	-0.00708		5.10501	0.03179	5.12219	0.02583		-14.4729	-0.00112	-13.3932	0.000886557
0.3254	-0.65366	-2.2657	-0.01195		5.1258	0.03182	5.1258	0.02583		-14.454	-0.00112	-13.3761	0.000886438
0.3646	-0.49589	-2.2265	-0.01509		5.1652	0.03188	5.1652	0.02587		-14.4376	-0.00113	-13.3742	0.000886424
0.4039	-0.34831	-2.1872	-0.01613		5.17692	0.0319	5.19648	0.0259		-14.4351	-0.00113	-13.3553	0.00088629
0.4431	-0.24488	-2.1479	-0.01406		5.2047	0.03194	5.2047	0.02591		-14.4161	-0.00113	-13.3363	0.000886154
0.4824	-0.19751	-2.1086	-0.01247		5.2442	0.03199	5.2442	0.02594		-14.3972	-0.00113	-13.3174	0.000886017
0.5216	-0.17264	-2.0693	-0.01174		5.24883	0.032	5.27077	0.02597		-14.3782	-0.00113	-13.2984	0.000885878
0.5609	-0.15629	-2.0301	-0.01373		5.2837	0.03205	5.2837	0.02598		-14.3593	-0.00113	-13.2795	0.000885738
0.6002	-0.13872	-1.9908	-0.01802		5.32074	0.0321	5.3232	0.02601		-14.3403	-0.00114	-13.2606	0.000885596
0.6394	-0.12299	-1.9515	-0.01511		5.3232	0.0321	5.34506	0.02603		-14.3214	-0.00114	-13.2416	0.000885453
0.6787	-0.1038	-1.9122	-0.00984		5.3627	0.03215	5.3627	0.02605		-14.3025	-0.00114	-13.2227	0.000885308
0.7179	-0.08618	-1.873	-0.00981		5.39265	0.03219	5.4022	0.02608		-14.2835	-0.00114	-13.2037	0.000885162
0.7572	-0.08715	-1.8337	-0.01283		5.4022	0.0322	5.41935	0.02609		-14.2646	-0.00115	-13.1848	0.000885014
0.7965	-0.0853	-1.7944	-0.01465		5.4417	0.03225	5.4417	0.02611		-14.2456	-0.00115	-13.1658	0.000884864
0.8357	-0.06923	-1.7551	-0.01305		5.46456	0.03228	5.4812	0.02615		-14.2267	-0.00115	-13.1641	0.00088485
0.875	-0.05279	-1.7159	-0.0163		5.4812	0.0323	5.49364	0.02616		-14.2251	-0.00115	-13.1469	0.000884713
0.9143	-0.04246	-1.6766	-0.02055		5.5207	0.03235	5.5207	0.02618		-14.2077	-0.00115	-13.128	0.00088456
0.9535	-0.06416	-1.6373	-0.02033		5.53647	0.03237	5.5602	0.02621		-14.1888	-0.00115	-13.109	0.000884405
0.9928	-0.05981	-1.5981	-0.01725		5.5602	0.0324	5.56793	0.02622		-14.1699	-0.00116	-13.0901	0.000884249
1.0321	-0.05567	-1.5588	-0.01609		5.5997	0.03245	5.5997	0.02624		-14.1509	-0.00116	-13.0711	0.000884091
1.0714	-0.05845	-1.5196	-0.01528		5.60838	0.03246	5.6393	0.02627		-14.132	-0.00116	-13.0522	0.000883931
1.1106	-0.04415	-1.4803	-0.01089		5.6393	0.0325	5.64222	0.02628		-14.113	-0.00116	-13.0332	0.00088377
1.1499	-0.02475	-1.441	-0.01764		5.6788	0.03254	5.6788	0.02631		-14.0941	-0.00117	-13.0143	0.000883606
1.1892	-0.0225	-1.4018	-0.02143		5.68029	0.03254	5.7165	0.02633		-14.0751	-0.00117	-12.9953	0.000883441
1.2284	-0.04135	-1.3625	-0.02459		5.7183	0.03259	5.7183	0.02634		-14.0562	-0.00117	-12.9764	0.000883275
1.2677	-0.04361	-1.3233	-0.02863		5.7522	0.03263	5.7578	0.02637		-14.0372	-0.00117	-12.9574	0.000883106
1.307	-0.03137	-1.284	-0.03062		5.7578	0.03263	5.79079	0.02639		-14.0183	-0.00118	-12.9522	0.000883059
1.3463	-0.03065	-1.2447	-0.03534		5.7973	0.03268	5.7973	0.0264		-14.0127	-0.00118	-12.9385	0.000882936
1.3856	-0.04005	-1.2055	-0.03903		5.82412	0.03271	5.8369	0.02643		-13.9993	-0.00118	-12.9196	0.000882763
1.4248	-0.02913	-1.1662	-0.03658		5.8369	0.03272	5.86508	0.02645		-13.9804	-0.00118	-12.9006	0.000882589
1.4641	-0.01895	-1.127	-0.03429		5.8764	0.03277	5.8764	0.02646		-13.9615	-0.00118	-12.8817	0.000882413
1.5034	-0.01132	-1.0877	-0.03259		5.89603	0.03279	5.9159	0.02649		-13.9425	-0.00119	-12.8627	0.000882235
1.5427	-0.00735	-1.0485	-0.03125		5.9159	0.03281	5.93937	0.0265		-13.9236	-0.00119	-12.8438	0.000882055
1.582	-0.00824	-1.0092	-0.03849		5.9555	0.03285	5.9555	0.02652		-13.9046	-0.00119	-12.8248	0.000881873
1.6213	-0.00898	-0.97	-0.04583		5.96794	0.03287	5.995	0.02655		-13.8857	-0.00119	-12.8059	0.000881689
1.6606	-0.01159	-0.9307	-0.0505		5.995	0.0329	6.01366	0.02656		-13.8667	-0.0012	-12.787	0.000881503
1.6999	-0.01133	-0.8914	-0.04918		6.0346	0.03294	6.0346	0.02657		-13.8478	-0.0012	-12.768	0.000881315
1.7392	0.01183	-0.8522	-0.05587		6.03985	0.03295	6.0741	0.0266		-13.8289	-0.0012	-12.7491	0.000881125
1.7784	0.01687	-0.8129	-0.05709		6.0741	0.03298	6.08795	0.02661		-13.8099	-0.0012	-12.7404	0.000881037
1.8177	0.00698	-0.7737	-0.06167		6.11176	0.03302	6.1137	0.02663		-13.8004	-0.0012	-12.7301	0.000880933
1.857	-0.00958	-0.7344	-0.06573		6.1137	0.03302	6.1532	0.02666		-13.791	-0.00121	-12.7112	0.000880739
1.8963	-0.00357	-0.6952	-0.06681		6.1532	0.03306	6.16224	0.02667		-13.772	-0.00121	-12.6922	0.000880543
1.9356	0.01362	-0.6559	-0.07358		6.18367	0.0331	6.1928	0.02669		-13.7531	-0.00121	-12.6733	0.000880344
1.9749	0.01711	-0.6167	-0.07804		6.1928	0.03311	6.2323	0.02672		-13.7341	-0.00121	-12.6544	0.000880143
2.0142	0.02084	-0.5774	-0.08614		6.2323	0.03315	6.23653	0.02672		-13.7152	-0.00122	-12.6354	0.000879941
2.0536	0.00956	-0.5382	-0.08902		6.25558	0.03317	6.2719	0.02674		-13.6962	-0.00122	-12.6165	0.000879736
2.0929	0.00679	-0.4989	-0.09421		6.2719	0.03319	6.31082	0.02677		-13.6773	-0.00122	-12.5975	0.000879528
2.1322	0.02921	-0.4597	-0.10343		6.3114	0.03323	6.3114	0.02677		-13.6584	-0.00122	-12.5786	0.000879319
2.1715	0.03462	-0.4204	-0.11882		6.32749	0.03324	6.351	0.0268		-13.6394	-0.00123	-12.5596	0.000879107
2.2108	0.01938	-0.3812	-0.14338		6.351	0.03327	6.3851	0.02682		-13.6205	-0.00123	-12.5407	0.000878893
2.2501	0.01079	-0.3419	-0.18912		6.3906	0.0333	6.3906	0.02683		-13.6015	-0.00123	-12.5287	0.000878756
2.2894	-0.00151	-0.3027	-0.25509		6.3994	0.03331	6.4302	0.02686		-13.5882	-0.00123	-12.5218	0.000878677
2.3287	0.00131	-0.2634	-0.32401		6.4302	0.03334	6.45939	0.02688		-13.5826	-0.00123	-12.5028	0.000878458
2.3681	0.01063	-0.2242	-0.37906		6.4697	0.03338	6.4697	0.02688		-13.5637	-0.00124	-12.4839	0.000878237
2.4074	0.01354				6.47131	0.03338	6.5093	0.02691		-13.5447	-0.00124	-12.4649	0.000878013
2.4467	0.02193				6.5093	0.03342	6.53368	0.02693		-13.5258	-0.00124	-12.446	0.000877787
2.486	0.01598				6.54323	0.03345	6.5489	0.02694		-13.5068	-0.00125	-12.427	0.000877558
2.5254	0.00335				6.5489	0.03346	6.5885	0.02696		-13.4879	-0.00125	-12.4081	0.000877327
2.5647	0.00934				6.5885	0.0335	6.60797	0.02698		-13.4689	-0.00125	-12.3891	0.000877094
2.604	0.01819				6.61514	0.03352	6.6281	0.02699		-13.45	-0.00125	-12.3702	0.000876858
2.6433	0.01728				6.6281	0.03354	6.6676	0.02702		-13.431	-0.00126	-12.3513	0.000876619
2.6827	0.02112				6.6676	0.03357	6.68226	0.02703		-13.4121	-0.00126	-12.3323	0.000876378
2.722	0.02445				6.68705	0.03359	6.7072	0.02704		-13.3932	-0.00126	-12.3171	0.000876182
2.7614	0.01684	0.1683	-0.87052		6.7072	0.03361	6.7468	0.02707		-13.3761	-0.00127	-12.3134	0.000876134
2.8007	0.00768	0.2076	-0.83791		6.7468	0.03365	6.75655	0.02708		-13.3742	-0.00127	-12.2944	0.000875887
2.84	0.01278	0.2468	-0.78888		6.75896	0.03366	6.7864	0.0271		-13.3553	-0.00127	-12.2755	0.000875638
2.8794	0.00879	0.2861	-0.70761		6.7864	0.03368	6.826	0.02712		-13.3363	-0.00127	-12.2565	0.000875386
2.9187	0.02733	0.3254	-0.58986		6.826	0.03372	6.83084	0.02713		-13.3174	-0.00127	-12.2376	0.000875131
2.9581	0.03678	0.3646	-0.44234		6.83087	0.03373	6.8656	0.02715		-13.2984	-0.00128	-12.2187	0.000874874
2.9974	0.02868	0.4039	-0.30958		6.8656	0.03376	6.90513	0.02718		-13.2795	-0.00128	-12.1997	0.000874613
3.0368	0.02321	0.4431	-0.21505		6.90278	0.03379	6.9052	0.02718		-13.2606	-0.00128	-12.1808	0.00087435
3.0761	0.03328	0.4824	-0.16474		6.9052	0.03379	6.9448	0.0272		-13.2416	-0.00129	-12.1618	0.000874084
3.1155	0.03352	0.5216	-0.14371		6.9448	0.03383	6.97941	0.02722		-13.2227	-0.00129	-12.1429	0.000873815
3.1548	0.02386	0.5609	-0.12385		6.97469	0.03386	6.9844	0.02723		-13.2037	-0.00129	-12.1239	0.000873543
3.1942	0.02913	0.6002	-0.09856		6.9844	0.03387	7.0241	0.02725		-13.1848	-0.0013	-12.1055	0.000873276
3.2336	0.04299	0.6394	-0.09118		7.0241	0.0339	7.0537	0.02727		-13.1658	-0.0013	-12.105	0.000873269
3.2729	0.03376	0.6787	-0.085		7.0466	0.03392	7.0637	0.02728		-13.1641	-0.0013	-12.086	0.000872991
3.3123	0.01535	0.7179	-0.07732		7.0637	0.03394	7.1033	0.02731		-13.1469	-0.0013	-12.0671	0.00087271
3.3517	0.01589	0.7572	-0.06756		7.1033	0.03398	7.12799	0.02732		-13.128	-0.0013	-12.0482	0.000872426
3.391	0.02266	0.7965	-0.06216		7.11851	0.03399	7.1429	0.02733		-13.109	-0.00131	-12.0292	0.000872139
3.4304	0.01549	0.8357	-0.04731		7.1429	0.03401	7.1825	0.02736		-13.0901	-0.00131	-12.0103	0.000871849
3.4698	0.01066	0.875	-0.04317		7.1825	0.03405	7.20228	0.02737		-13.0711	-0.00131	-11.9913	0.000871555
3.5092	0.01405	0.9143	-0.04979		7.19042	0.03405	7.2222	0.02738		-13.0522	-0.00132	-11.9724	0.000871259
3.5485	0.02507	0.9535	-0.05074		7.2222	0.03408	7.2618	0.02741		-13.0332	-0.00132	-11.9534	0.000870959
3.5879	0.02614	0.9928	-0.04828		7.2618	0.03412	7.27657	0.02742		-13.0143	-0.00132	-11.9345	0.000870656
3.6273	0.02657	1.0321	-0.04199		7.26234	0.03412	7.3014	0.02743		-12.9953	-0.00133	-11.9155	0.000870349
3.6667	0.03424	1.0714	-0.03282		7.3014	0.03415	7.3411	0.02746		-12.9764	-0.00133	-11.8966	0.000870039
3.7061	0.03976	1.1106	-0.0263		7.33425	0.03418	7.35086	0.02747		-12.9574	-0.00133	-11.8941	0.000869998
3.7455	0.03085	1.1499	-0.0309		7.3411	0.03419	7.3807	0.02748		-12.9522	-0.00133	-11.8777	0.000869726
3.7849	0.04131	1.1892	-0.02299		7.3807	0.03422	7.4203	0.02751		-12.9385	-0.00134	-11.8587	0.00086941
3.8243	0.02923	1.2284	-0.02369		7.40616	0.03424	7.42515	0.02751		-12.9196	-0.00134	-11.8398	0.00086909
3.8637	0.00947	1.2677	-0.02408		7.4203	0.03426	7.46	0.02754		-12.9006	-0.00134	-11.8208	0.000868766
3.9031	0.0141	1.307	-0.02608		7.46	0.03429	7.49944	0.02756		-12.8817	-0.00135	-11.8019	0.000868439
3.9425	0.0237	1.3463	-0.02453		7.47807	0.03431	7.4996	0.02756		-12.8627	-0.00135	-11.7829	0.000868109
3.9819	0.0348	1.3856	-0.02222		7.4996	0.03433	7.5393	0.02759		-12.8438	-0.00135	-11.764	0.000867774
4.0213	0.04768	1.4248	-0.01136		7.5393	0.03436	7.57372	0.02761		-12.8248	-0.00136	-11.7451	0.000867436
4.0607	0.03982	1.4641	-0.01148		7.54998	0.03437	7.5789	0.02761		-12.8059	-0.00136	-11.7261	0.000867095
4.1001	0.03401	1.5034	-0.02156		7.5789	0.0344	7.6186	0.02764		-12.787	-0.00136	-11.7072	0.000866749
4.1395	0.03516	1.5427	-0.01926		7.6186	0.03443	7.64801	0.02765		-12.768	-0.00137	-11.6882	0.0008664
4.179	0.02802	1.582	-0.01219		7.62189	0.03443	7.6582	0.02766		-12.7491	-0.00137	-11.6828	0.0008663
4.2184	0.03154	1.6213	0.00245		7.6582	0.03446	7.6979	0.02769		-12.7404	-0.00137	-11.6693	0.000866047
4.2578	0.025	1.6606	-0.0013		7.6938	0.03449	7.7223	0.0277		-12.7301	-0.00137	-11.6503	0.000865691
4.2972	0.03404	1.6999	0.00369		7.6979	0.0345	7.7376	0.02771		-12.7112	-0.00138	-11.6314	0.00086533
4.3367	0.03584	1.7392	0.00276		7.7376	0.03453	7.7772	0.02774		-12.6922	-0.00138	-11.6125	0.000864965
4.3761	0.0305	1.7784	0.0003051		7.76571	0.03456	7.79659	0.02775		-12.6733	-0.00138	-11.5935	0.000864597
4.4155	0.02489	1.8177	0.01572		7.7772	0.03457	7.8169	0.02776		-12.6544	-0.00139	-11.5746	0.000864224
4.455	0.02835	1.857	0.01357		7.8169	0.0346	7.8566	0.02779		-12.6354	-0.00139	-11.5556	0.000863847
4.4944	0.02621	1.8963	0.01592		7.83762	0.03462	7.87088	0.02779		-12.6165	-0.0014	-11.5367	0.000863467
4.5338	0.01678	1.9356	0.01325		7.8566	0.03463	7.8963	0.02781		-12.5975	-0.0014	-11.5177	0.000863081
4.5733	0.01614	1.9749	-9.99e-05		7.8963	0.03467	7.9359	0.02783		-12.5786	-0.0014	-11.4988	0.000862692
4.6127	0.0344	2.0142	0.00776		7.90954	0.03468	7.94517	0.02784		-12.5596	-0.00141	-11.4799	0.000862299
4.6522	0.03436	2.0536	0.02152		7.9359	0.0347	7.9756	0.02786		-12.5407	-0.00141	-11.4716	0.000862126
4.6916	0.03153	2.0929	0.01102		7.9756	0.03473	8.0153	0.02788		-12.5287	-0.00141	-11.4609	0.000861901
4.7311	0.03043	2.1322	0.00043335		7.98145	0.03474	8.01946	0.02789		-12.5218	-0.00141	-11.442	0.000861499
4.7705	0.0364	2.1715	0.001		8.0153	0.03477	8.055	0.02791		-12.5028	-0.00142	-11.423	0.000861092
4.81	0.03529	2.2108	0.0041		8.05336	0.0348	8.09375	0.02793		-12.4839	-0.00142	-11.4041	0.000860681
4.8495	0.03	2.2501	0.01175		8.055	0.0348	8.0947	0.02793		-12.4649	-0.00142	-11.3851	0.000860266
4.8889	0.03743	2.2894	0.01062		8.0947	0.03483	8.1344	0.02796		-12.446	-0.00143	-11.3662	0.000859846
4.9284	0.0479	2.3287	0.01368		8.12527	0.03486	8.16803	0.02798		-12.427	-0.00143	-11.3472	0.000859421
4.9679	0.04494	2.3681	0.02023		8.1344	0.03487	8.174	0.02798		-12.4081	-0.00144	-11.3283	0.000858992
5.0073	0.02955	2.4074	0.01108		8.174	0.0349	8.2137	0.02801		-12.3891	-0.00144	-11.3094	0.000858558
5.0468	0.02714	2.4467	0.01112		8.1752	0.0349	8.24232	0.02802		-12.3702	-0.00144	-11.2904	0.000858119
5.0863	0.03749	2.486	0.01518		8.19718	0.03492	8.2534	0.02803		-12.3513	-0.00145	-11.2715	0.000857676
5.1258	0.04478	2.5254	0.01865		8.2137	0.03493	8.2931	0.02806		-12.3323	-0.00145	-11.2605	0.000857417
5.1652	0.04331	2.5647	0.02235		8.2534	0.03497	8.31661	0.02807		-12.3171	-0.00145	-11.2525	0.000857227
5.2047	0.03649	2.604	0.02625		8.26909	0.03498	8.3328	0.02808		-12.3134	-0.00146	-11.2336	0.000856774
5.2442	0.02745	2.6433	0.03005		8.2931	0.035	8.3725	0.0281		-12.2944	-0.00146	-11.2146	0.000856316
5.2837	0.00718	2.6827	0.02416		8.3328	0.03503	8.3909	0.02811		-12.2755	-0.00146	-11.1957	0.000855853
5.3232	-0.00219	2.722	0.00937		8.341	0.03504	8.4123	0.02813		-12.2565	-0.00147	-11.1768	0.000855384
5.3627	-0.00203	2.7614	0.00411		8.3725	0.03506	8.452	0.02815		-12.2376	-0.00147	-11.1578	0.000854911
5.4022	0.00435	2.8007	0.01519		8.378	0.03507	8.46519	0.02816		-12.2187	-0.00148	-11.1389	0.000854432
5.4417	0.01732	2.84	0.02213		8.4123	0.0351	8.4917	0.02818		-12.1997	-0.00148	-11.1199	0.000853948
5.4812	0.02507	2.8794	0.0236		8.41291	0.0351	8.5314	0.0282		-12.1808	-0.00148	-11.101	0.000853459
5.5207	0.02241	2.9187	0.02807		8.452	0.03513	8.53948	0.02821		-12.1618	-0.00149	-11.082	0.000852965
5.5602	0.01947	2.9581	0.03747		8.48482	0.03516	8.5711	0.02822		-12.1429	-0.00149	-11.0631	0.000852465
5.5997	0.02915	2.9974	0.03272		8.4917	0.03516	8.6108	0.02825		-12.1239	-0.0015	-11.0495	0.000852103
5.6393	0.02328	3.0368	0.02154		8.5314	0.03519	8.61377	0.02825		-12.1055	-0.0015	-11.0441	0.000851959
5.6788	0.01523	3.0761	0.01276		8.55673	0.03522	8.6506	0.02827		-12.105	-0.0015	-11.0252	0.000851448
5.7183	0.02657	3.1155	0.00235		8.5711	0.03523	8.68806	0.02829		-12.086	-0.0015	-11.0063	0.000850932
5.7578	0.03414	3.1548	0.00371		8.5808	0.03523	8.6903	0.0283		-12.0671	-0.00151	-10.9873	0.00085041
5.7973	0.03389	3.1942	0.01387		8.6108	0.03526	8.73	0.02832		-12.0482	-0.00151	-10.9684	0.000849882
5.8369	0.03243	3.2336	0.01854		8.62865	0.03527	8.76235	0.02834		-12.0292	-0.00152	-10.9494	0.000849348
5.8764	0.04478	3.2729	0.01499		8.6506	0.03529	8.7698	0.02834		-12.0103	-0.00152	-10.9305	0.000848808
5.9159	0.04581	3.3123	0.02199		8.6903	0.03532	8.8095	0.02837		-11.9913	-0.00153	-10.9115	0.000848263
5.9555	0.03248	3.3517	0.01202		8.70056	0.03533	8.83663	0.02838		-11.9724	-0.00153	-10.8926	0.000847711
5.995	0.03646	3.391	0.01616		8.73	0.03536	8.8492	0.02839		-11.9534	-0.00153	-10.8736	0.000847154
6.0346	0.04144	3.4304	0.02959		8.7698	0.03539	8.889	0.02842		-11.9345	-0.00154	-10.8547	0.00084659
6.0741	0.04385	3.4698	0.03003		8.77247	0.03539	8.91092	0.02843		-11.9155	-0.00154	-10.8386	0.000846106
6.1137	0.04387	3.5092	0.02581		8.7835	0.0354	8.9287	0.02844		-11.8966	-0.00155	-10.8358	0.000846021
6.1532	0.03785	3.5485	0.01694		8.8095	0.03542	8.9685	0.02846		-11.8941	-0.00155	-10.8168	0.000845445
6.1928	0.03292	3.5879	0.02508		8.84438	0.03545	8.98521	0.02847		-11.8777	-0.00155	-10.7979	0.000844862
6.2323	0.02358	3.6273	0.02421		8.8492	0.03545	9.0082	0.02849		-11.8587	-0.00156	-10.7789	0.000844274
6.2719	0.02122	3.6667	0.02299		8.889	0.03548	9.0479	0.02851		-11.8398	-0.00156	-10.76	0.000843678
6.3114	0.02136	3.7061	0.03345		8.91629	0.03551	9.0595	0.02852		-11.8208	-0.00157	-10.741	0.000843077
6.351	0.0228	3.7455	0.03813		8.9287	0.03552	9.0877	0.02853		-11.8019	-0.00157	-10.7221	0.000842468
6.3906	0.03162	3.7849	0.03296		8.9685	0.03555	9.1275	0.02856		-11.7829	-0.00157	-10.7032	0.000841853
6.4302	0.0346	3.8243	0.02394		8.9861	0.03556	9.13379	0.02856		-11.764	-0.00158	-10.6842	0.000841232
6.4697	0.03176	3.8637	0.02196		8.9882	0.03556	9.1672	0.02858		-11.7451	-0.00158	-10.6653	0.000840603
6.5093	0.03858	3.9031	0.02721		9.0082	0.03558	9.207	0.0286		-11.7261	-0.00159	-10.6463	0.000839968
6.5489	0.0427	3.9425	0.03576		9.0479	0.03561	9.20808	0.0286		-11.7072	-0.00159	-10.6278	0.000839339
6.5885	0.03957	3.9819	0.03895		9.06011	0.03562	9.2467	0.02863		-11.6882	-0.0016	-10.6274	0.000839325
6.6281	0.03339	4.0213	0.03821		9.0877	0.03564	9.28237	0.02865		-11.6828	-0.0016	-10.6084	0.000838676
6.6676	0.01983	4.0607	0.03305		9.1275	0.03567	9.2865	0.02865		-11.6693	-0.0016	-10.5895	0.000838019
6.7072	0.01138	4.1001	0.02571		9.13202	0.03568	9.3263	0.02867		-11.6503	-0.00161	-10.5706	0.000837355
6.7468	0.02773	4.1395	0.03376		9.1672	0.03571	9.35666	0.02869		-11.6314	-0.00161	-10.5516	0.000836684
6.7864	0.03635	4.179	0.04336		9.1886	0.03572	9.366	0.0287		-11.6125	-0.00162	-10.5327	0.000836006
6.826	0.03187	4.2184	0.03806		9.20393	0.03573	9.4058	0.02872		-11.5935	-0.00162	-10.5137	0.00083532
6.8656	0.03325	4.2578	0.03184		9.207	0.03574	9.43094	0.02874		-11.5746	-0.00163	-10.4948	0.000834627
6.9052	0.03226	4.2972	0.02574		9.2467	0.03577	9.4456	0.02874		-11.5556	-0.00163	-10.4758	0.000833926
6.9448	0.0282	4.3367	0.01538		9.27584	0.03579	9.4853	0.02877		-11.5367	-0.00164	-10.4569	0.000833217
6.9844	0.03137	4.3761	0.02151		9.2865	0.0358	9.50523	0.02878		-11.5177	-0.00164	-10.438	0.000832501
7.0241	0.05175	4.4155	0.02134		9.3263	0.03583	9.5251	0.02879		-11.4988	-0.00165	-10.419	0.000831776
7.0637	0.05438	4.455	0.02448		9.34776	0.03585	9.5649	0.02881		-11.4799	-0.00165	-10.4171	0.000831703
7.1033	0.06013	4.4944	0.02505		9.366	0.03586	9.57952	0.02882		-11.4716	-0.00165	-10.4001	0.000831044
7.1429	0.05242	4.5338	0.01783		9.391	0.03588	9.6047	0.02884		-11.4609	-0.00166	-10.3811	0.000830304
7.1825	0.04318	4.5733	0.02025		9.4058	0.03589	9.6445	0.02886		-11.442	-0.00166	-10.3622	0.000829555
7.2222	0.04671	4.6127	0.02056		9.41967	0.0359	9.65381	0.02887		-11.423	-0.00167	-10.3432	0.000828799
7.2618	0.05071	4.6522	0.02397		9.4456	0.03592	9.6843	0.02888		-11.4041	-0.00167	-10.3243	0.000828034
7.3014	0.04135	4.6916	0.01295		9.4853	0.03596	9.724	0.02891		-11.3851	-0.00168	-10.3053	0.00082726
7.3411	0.03239	4.7311	0.00402		9.49158	0.03596	9.7281	0.02891		-11.3662	-0.00168	-10.2864	0.000826478
7.3807	0.03546	4.7705	0.01629		9.5251	0.03599	9.7638	0.02893		-11.3472	-0.00169	-10.2675	0.000825688
7.4203	0.03997	4.81	0.02185		9.56349	0.03602	9.80239	0.02895		-11.3283	-0.00169	-10.2485	0.000824889
7.46	0.02962	4.8495	0.02121		9.5649	0.03602	9.8036	0.02895		-11.3094	-0.0017	-10.2296	0.000824081
7.4996	0.03784	4.8889	0.01948		9.5934	0.03604	9.8434	0.02897		-11.2904	-0.0017	-10.2106	0.000823264
7.5393	0.03813	4.9284	0.02401		9.6047	0.03605	9.87668	0.02899		-11.2715	-0.00171	-10.2065	0.000823085
7.5789	0.0406	4.9679	0.02593		9.6354	0.03607	9.8832	0.029		-11.2605	-0.00171	-10.1917	0.000822438
7.6186	0.04464	5.0073	0.03303		9.6445	0.03608	9.923	0.02902		-11.2525	-0.00171	-10.1727	0.000821603
7.6582	0.03895	5.0468	0.02878		9.6843	0.03611	9.95097	0.02904		-11.2336	-0.00172	-10.1538	0.000820759
7.6979	0.02509	5.0863	0.01066		9.70731	0.03613	9.9628	0.02904		-11.2146	-0.00173	-10.1349	0.000819906
7.7376	0.03838	5.1258	0.00923		9.724	0.03614	10.0026	0.02907		-11.1957	-0.00173	-10.1159	0.000819043
7.7772	0.04569	5.1652	0.01518		9.7638	0.03617	10.0252	0.02908		-11.1768	-0.00174	-10.097	0.000818171
7.8169	0.04902	5.2047	0.02584		9.77922	0.03618	10.0424	0.02909		-11.1578	-0.00174	-10.078	0.000817289
7.8566	0.05204	5.2442	0.02899		9.7957	0.0362	10.0823	0.02911		-11.1389	-0.00175	-10.0591	0.000816398
7.8963	0.04118	5.2837	0.01479		9.8036	0.0362	10.0995	0.02912		-11.1199	-0.00175	-10.0401	0.000815497
7.9359	0.02994	5.3232	0.00936		9.8434	0.03623	10.1221	0.02913		-11.101	-0.00176	-10.0212	0.000814585
7.9756	0.03808	5.3627	0.0018		9.85113	0.03624	10.1619	0.02916		-11.082	-0.00176	-10.0022	0.000813664
8.0153	0.05005	5.4022	-0.0009234		9.8832	0.03626	10.1738	0.02916		-11.0631	-0.00177	-9.996	0.000813358
8.055	0.05239	5.4417	0.00765		9.923	0.03629	10.2017	0.02918		-11.0495	-0.00177	-9.9833	0.000812733
8.0947	0.04262	5.4812	0.01548		9.92304	0.03629	10.2415	0.0292		-11.0441	-0.00178	-9.96436	0.000811791
8.1344	0.03571	5.5207	0.02067		9.9628	0.03632	10.2481	0.02921		-11.0252	-0.00178	-9.94541	0.000810839
8.174	0.04254	5.5602	0.03115		9.99495	0.03635	10.2813	0.02923		-11.0063	-0.00179	-9.92647	0.000809877
8.2137	0.05454	5.5997	0.0344		9.9979	0.03635	10.3211	0.02925		-10.9873	-0.00179	-9.90753	0.000808904
8.2534	0.04132	5.6393	0.02343		10.0026	0.03635	10.3224	0.02925		-10.9684	-0.0018	-9.88858	0.00080792
8.2931	0.02956	5.6788	0.03153		10.0424	0.03639	10.361	0.02927		-10.9494	-0.0018	-9.86964	0.000806926
8.3328	0.03958	5.7183	0.0351		10.0669	0.0364	10.3967	0.02929		-10.9305	-0.00181	-9.85069	0.00080592
8.3725	0.03604	5.7578	0.02743		10.1388	0.03646	10.4008	0.02929		-10.9115	-0.00182	-9.83175	0.000804904
8.4123	0.02433	5.7973	0.01562		10.2001	0.0365	10.4406	0.02932		-10.8926	-0.00182	-9.81281	0.000803876
8.452	0.03227	5.8369	0.0007317		10.2107	0.03651	10.471	0.02933		-10.8736	-0.00183	-9.79386	0.000802837
8.4917	0.04717	5.8764	0.01123		10.2826	0.03657	10.4805	0.02934		-10.8547	-0.00183	-9.7856	0.00080238
8.5314	0.04428	5.9159	0.02873		10.3545	0.03662	10.5203	0.02936		-10.8386	-0.00184	-9.77492	0.000801786
8.5711	0.04504	5.9555	0.03496		10.4022	0.03666	10.5453	0.02937		-10.8358	-0.00184	-9.75598	0.000800724
8.6108	0.04844	5.995	0.04375		10.4264	0.03668	10.5601	0.02938		-10.8168	-0.00185	-9.73703	0.00079965
8.6506	0.04811	6.0346	0.03591		10.4983	0.03673	10.6	0.0294		-10.7979	-0.00185	-9.71809	0.000798565
8.6903	0.03199	6.0741	0.02841		10.5702	0.03678	10.6196	0.02942		-10.7789	-0.00186	-9.69915	0.000797467
8.73	0.02042	6.1137	0.03101		10.6042	0.03681	10.6398	0.02943		-10.76	-0.00187	-9.6802	0.000796357
8.7698	0.03518	6.1532	0.03525		10.6422	0.03684	10.6796	0.02945		-10.741	-0.00187	-9.66126	0.000795236
8.8095	0.04221	6.1928	0.03551		10.7141	0.03689	10.6938	0.02946		-10.7221	-0.00188	-9.64231	0.000794101
8.8492	0.04525	6.2323	0.02736		10.786	0.03694	10.7195	0.02947		-10.7032	-0.00188	-9.62337	0.000792954
8.889	0.04017	6.2719	0.02768		10.8061	0.03696	10.7593	0.02949		-10.6842	-0.00189	-9.60443	0.000791795
8.9287	0.03492	6.3114	0.02364		10.8579	0.037	10.7681	0.0295		-10.6653	-0.0019	-9.58548	0.000790623
8.9685	0.03373	6.351	0.0245		10.9298	0.03705	10.7992	0.02952		-10.6463	-0.0019	-9.5753	0.000789987
9.0082	0.03815	6.3906	0.02646		11.0017	0.0371	10.839	0.02954		-10.6278	-0.00191	-9.56654	0.000789438
9.0479	0.03606	6.4302	0.02457		11.008	0.03711	10.8424	0.02954		-10.6274	-0.00191	-9.5476	0.00078824
9.0877	0.03911	6.4697	0.01327		11.0736	0.03715	10.8789	0.02956		-10.6084	-0.00192	-9.52865	0.000787028
9.1275	0.05036	6.5093	0.02069		11.1455	0.03721	10.9167	0.02958		-10.5895	-0.00192	-9.50971	0.000785803
9.1672	0.04648	6.5489	0.03158		11.2098	0.03725	10.9187	0.02958		-10.5706	-0.00193	-9.49077	0.000784565
9.207	0.04851	6.5885	0.02566		11.2174	0.03726	10.9586	0.0296		-10.5516	-0.00194	-9.47182	0.000783313
9.2467	0.05679	6.6281	0.0202		11.2894	0.03731	10.991	0.02962		-10.5327	-0.00194	-9.45288	0.000782047
9.2865	0.05209	6.6676	0.02529		11.3613	0.03736	10.9984	0.02963		-10.5137	-0.00195	-9.43393	0.000780768
9.3263	0.03887	6.7072	0.0234		11.4115	0.0374	11.0383	0.02965		-10.4948	-0.00196	-9.41499	0.000779474
9.366	0.04212	6.7468	0.01039		11.4332	0.03741	11.0653	0.02966		-10.4758	-0.00196	-9.39605	0.000778166
9.4058	0.0373	6.7864	0.01223		11.5051	0.03746	11.0781	0.02967		-10.4569	-0.00197	-9.3771	0.000776843
9.4456	0.03825	6.826	0.02689		11.577	0.03752	11.118	0.02969		-10.438	-0.00198	-9.365	0.00077599
9.4853	0.04405	6.8656	0.03084		11.6132	0.03754	11.1396	0.0297		-10.419	-0.00198	-9.35816	0.000775506
9.5251	0.03636	6.9052	0.02738		11.6489	0.03757	11.1578	0.02971		-10.4171	-0.00198	-9.33922	0.000774154
9.5649	0.03569	6.9448	0.03203		11.7208	0.03762	11.1977	0.02974		-10.4001	-0.00199	-9.32027	0.000772787
9.6047	0.02358	6.9844	0.03997		11.7927	0.03767	11.2139	0.02974		-10.3811	-0.002	-9.30133	0.000771405
9.6445	0.01952	7.0241	0.03826		11.8148	0.03769	11.2376	0.02976		-10.3622	-0.002	-9.28239	0.000770008
9.6843	0.02662	7.0637	0.03479		11.8646	0.03772	11.2774	0.02978		-10.3432	-0.00201	-9.26344	0.000768595
9.724	0.02267	7.1033	0.0403		11.9366	0.03777	11.2882	0.02979		-10.3243	-0.00202	-9.2445	0.000767167
9.7638	0.03408	7.1429	0.05749		12.0085	0.03782	11.3173	0.0298		-10.3053	-0.00203	-9.22555	0.000765723
9.8036	0.0421	7.1825	0.04479		12.0163	0.03783	11.3572	0.02982		-10.2864	-0.00203	-9.20661	0.000764263
9.8434	0.04341	7.2222	0.02833		12.0804	0.03787	11.3625	0.02983		-10.2675	-0.00204	-9.18767	0.000762786
9.8832	0.03229	7.2618	0.03379		12.1523	0.03792	11.397	0.02984		-10.2485	-0.00205	-9.16872	0.000761294
9.923	0.04317	7.3014	0.04076		12.2177	0.03797	11.4367	0.02987		-10.2296	-0.00205	-9.1549	0.000760194
9.9628	0.0442	7.3411	0.04344		12.2242	0.03797	11.4369	0.02987		-10.2106	-0.00206	-9.14978	0.000759785
10.0026	0.04365	7.3807	0.0406		12.2961	0.03802	11.4768	0.02989		-10.2065	-0.00206	-9.13084	0.000758259
10.0424	0.04208	7.4203	0.02897		12.368	0.03807	11.511	0.02991		-10.1917	-0.00207	-9.11189	0.000756716
8.1752	0.0319	7.46	0.02475		12.4191	0.03811	11.5166	0.02991		-10.1727	-0.00208	-9.09295	0.000755157
8.378	0.02726	7.4996	0.02861		12.4399	0.03812	11.5565	0.02993		-10.1538	-0.00208	-9.07401	0.00075358
8.5808	0.0271	7.5393	0.0277		12.5118	0.03817	11.5853	0.02995		-10.1349	-0.00209	-9.05506	0.000751985
8.7835	0.02678	7.5789	0.02047		12.5838	0.03822	11.5964	0.02995		-10.1159	-0.0021	-9.03612	0.000750373
8.9861	0.02303	7.6186	0.00957		12.6204	0.03824	11.6363	0.02997		-10.097	-0.00211	-9.01717	0.000748743
9.1886	0.02348	7.6582	0.01522		12.6557	0.03827	11.6596	0.02999		-10.078	-0.00211	-8.99823	0.000747095
9.391	0.0252	7.6979	0.03217		12.7276	0.03832	11.6762	0.03		-10.0591	-0.00212	-8.97929	0.000745429
9.5934	0.02102	7.7376	0.02924		12.7995	0.03837	11.716	0.03002		-10.0401	-0.00213	-8.96034	0.000743745
9.7957	0.02756	7.7772	0.01993		12.8217	0.03838	11.7339	0.03003		-10.0212	-0.00214	-8.9449	0.000742357
9.9979	0.02837	7.8169	0.01247		12.8714	0.03842	11.7559	0.03004		-10.0022	-0.00214	-8.9414	0.000742041
10.2001	0.02827	7.8566	0.01687		12.9433	0.03846	11.7958	0.03006		-9.996	-0.00215	-8.92246	0.000740319
10.4022	0.02713	7.8963	0.02977		13.0152	0.03851	11.8082	0.03007		-9.9833	-0.00215	-8.90351	0.000738578
10.6042	0.03191	7.9359	0.02912		13.0228	0.03852	11.8357	0.03008		-9.96436	-0.00216	-8.88457	0.000736817
10.8061	0.03393	7.9756	0.03021		13.0871	0.03856	11.8756	0.0301		-9.94541	-0.00217	-8.86563	0.000735037
11.008	0.03079	8.0153	0.02563		13.159	0.03861	11.8825	0.03011		-9.92647	-0.00218	-8.84668	0.000733237
11.2098	0.02983	8.055	0.02802		13.2239	0.03865	11.9155	0.03012		-9.90753	-0.00218	-8.82774	0.000731417
11.4115	0.03082	8.0947	0.01966		13.2309	0.03866	11.9553	0.03014		-9.88858	-0.00219	-8.80879	0.000729578
11.6132	0.03043	8.1344	0.03018		13.3029	0.0387	11.9568	0.03015		-9.86964	-0.0022	-8.78985	0.000727717
11.8148	0.03639	8.174	0.03344		13.3748	0.03875	11.9952	0.03017		-9.85069	-0.00221	-8.77091	0.000725836
12.0163	0.0379	8.2137	0.01508		13.425	0.03879	12.0311	0.03019		-9.83175	-0.00222	-8.75196	0.000723934
12.2177	0.04028	8.2534	0.00876		13.4467	0.0388	12.0351	0.03019		-9.81281	-0.00222	-8.735	0.000722213
12.4191	0.04073	8.2931	0.01745		13.5186	0.03885	12.075	0.03021		-9.79386	-0.00223	-8.73302	0.000722011
12.6204	0.03376	8.3328	0.02146		13.5905	0.03889	12.1053	0.03022		-9.7856	-0.00224	-8.71408	0.000720067
12.8217	0.02995	8.3725	0.02657		13.626	0.03892	12.1149	0.03023		-9.77492	-0.00224	-8.69513	0.000718101
13.0228	0.03151	8.4123	0.0302		13.6624	0.03894	12.1548	0.03025		-9.75598	-0.00225	-8.67619	0.000716113
13.2239	0.0309	8.452	0.03281		13.7343	0.03899	12.1796	0.03026		-9.73703	-0.00226	-8.65725	0.000714103
13.425	0.03387	8.4917	0.04182		13.8062	0.03904	12.1947	0.03027		-9.71809	-0.00227	-8.6383	0.000712071
13.626	0.03649	8.5314	0.03434		13.8269	0.03905	12.2346	0.03029		-9.69915	-0.00227	-8.61936	0.000710016
13.8269	0.03807	8.5711	0.03509		13.8781	0.03908	12.2539	0.0303		-9.6802	-0.00228	-8.60041	0.000707939
14.0277	0.03926	8.6108	0.03565		13.9501	0.03913	12.2745	0.03031		-9.66126	-0.00229	-8.58147	0.000705838
14.2285	0.03846	8.6506	0.02963		14.022	0.03917	12.3144	0.03033		-9.64231	-0.0023	-8.56253	0.000703714
14.4292	0.03319	8.6903	0.02684		14.0277	0.03918	12.3282	0.03034		-9.62337	-0.00231	-8.54358	0.000701566
14.6298	0.03222	8.73	0.03197		14.0939	0.03922	12.3543	0.03036		-9.60443	-0.00232	-8.5251	0.000699448
14.8304	0.0389	8.7698	0.02759		14.1658	0.03927	12.3942	0.03038		-9.58548	-0.00233	-8.52464	0.000699395
15.0309	0.03661	8.8095	0.0222		14.2285	0.03931	12.4025	0.03038		-9.5753	-0.00233	-8.5057	0.000697199
15.2313	0.04005	8.8492	0.02798		14.2377	0.03931	12.4341	0.0304		-9.56654	-0.00234	-8.48675	0.000694979
15.4317	0.04389	8.889	0.03319		14.3096	0.03936	12.474	0.03042		-9.5476	-0.00234	-8.46781	0.000692734
15.632	0.04257	8.9287	0.02802		14.3815	0.0394	12.4768	0.03042		-9.52865	-0.00235	-8.44887	0.000690464
15.8322	0.03749	8.9685	0.02892		14.4292	0.03943	12.5139	0.03044		-9.50971	-0.00236	-8.42992	0.000688169
16.0324	0.03363	9.0082	0.03878		14.4534	0.03945	12.5511	0.03046		-9.49077	-0.00237	-8.41098	0.000685848
16.2325	0.03305	9.0479	0.03057		14.5253	0.0395	12.5538	0.03046		-9.47182	-0.00238	-8.39203	0.000683501
16.4326	0.03219	9.0877	0.02246		14.5973	0.03954	12.5937	0.03048		-9.45288	-0.00239	-8.37309	0.000681129
16.6326	0.03416	9.1275	0.01498		14.6298	0.03956	12.6254	0.0305		-9.43393	-0.0024	-8.35415	0.00067873
16.8325	0.0388	9.1672	0.02316		14.6692	0.03959	12.6336	0.0305		-9.41499	-0.00241	-8.3352	0.000676304
17.0323	0.03703	9.207	0.02723		14.7411	0.03963	12.6735	0.03052		-9.39605	-0.00242	-8.31626	0.000673851
17.2321	0.03196	9.2467	0.02814		14.813	0.03968	12.6997	0.03054		-9.3771	-0.00243	-8.3154	0.000673739
17.4319	0.03521	9.2865	0.02135		14.8304	0.03969	12.7134	0.03054		-9.365	-0.00243	-8.29732	0.000671371
17.6315	0.03851	9.3263	0.01913		14.8849	0.03972	12.7533	0.03056		-9.35816	-0.00244	-8.27837	0.000668863
17.8312	0.03661	9.366	0.03605		14.9568	0.03977	12.7739	0.03057		-9.33922	-0.00245	-8.25943	0.000666327
18.0307	0.03407	9.4058	0.04456		15.0287	0.03981	12.7932	0.03058		-9.32027	-0.00246	-8.24048	0.000663763
18.2302	0.0347	9.4456	0.03876		15.0309	0.03981	12.8332	0.03061		-9.30133	-0.00247	-8.22154	0.00066117
18.4296	0.03843	9.4853	0.0318		15.1006	0.03985	12.8482	0.03061		-9.28239	-0.00247	-8.2026	0.000658548
18.629	0.04211	9.5251	0.02471		15.1725	0.0399	12.8731	0.03063		-9.26344	-0.00248	-8.18365	0.000655897
18.8283	0.0425	9.5649	0.02655		15.2313	0.03993	12.913	0.03065		-9.2445	-0.00249	-8.16471	0.000653216
19.0276	0.04829	9.6047	0.03927		15.2445	0.03994	12.9225	0.03065		-9.22555	-0.0025	-8.14577	0.000650506
19.2268	0.04739	9.6445	0.04654		15.3164	0.03999	12.9529	0.03067		-9.20661	-0.00251	-8.12682	0.000647765
19.4259	0.04615	9.6843	0.02914		15.3883	0.04003	12.9928	0.03069		-9.18767	-0.00252	-8.10788	0.000644993
19.625	0.0425	9.724	0.0136		15.4317	0.04006	12.9968	0.03069		-9.16872	-0.00253	-8.1058	0.000644687
19.824	0.03686	9.7638	0.01761		15.4602	0.04007	13.0327	0.03071		-9.1549	-0.00254	-8.08894	0.000642191
20.0229	0.03664	9.8036	0.03678		15.5321	0.04012	13.0711	0.03073		-9.14978	-0.00254	-8.06999	0.000639357
20.2218	0.04024	9.8434	0.03737		15.604	0.04016	13.0726	0.03073		-9.13084	-0.00255	-8.05105	0.000636492
20.4206	0.04511	9.8832	0.02322		15.632	0.04018	13.1125	0.03075		-9.11189	-0.00256	-8.0321	0.000633594
20.6194	0.04419	9.923	0.01073		15.6759	0.0402	13.1454	0.03077		-9.09295	-0.00257	-8.01316	0.000630664
20.8181	0.04419	9.9628	0.01707		15.7478	0.04025	13.1524	0.03077		-9.07401	-0.00258	-7.99422	0.000627701
21.0168	0.03868	10.0026	0.02756		15.8198	0.04029	13.1924	0.03079		-9.05506	-0.00259	-7.97527	0.000624705
21.2154	0.03717	10.0424	0.0252		15.8322	0.0403	13.2197	0.0308		-9.03612	-0.00261	-7.95633	0.000621676
21.414	0.03821	10.0823	0.02291		15.8917	0.04033	13.2323	0.03081		-9.01717	-0.00262	-7.93739	0.000618612
21.6124	0.04396	10.1221	0.0344		15.9636	0.04038	13.2722	0.03083		-8.99823	-0.00263	-7.91844	0.000615515
21.8109	0.04297	10.1619	0.03009		16.0324	0.04042	13.294	0.03084		-8.97929	-0.00264	-7.8995	0.000612382
22.0093	0.04328	10.2017	0.03158		16.0355	0.04042	13.3121	0.03085		-8.96034	-0.00265	-7.8962	0.000611833
22.2076	0.04583	10.2415	0.04412		16.1074	0.04046	13.352	0.03087		-8.9449	-0.00266	-7.88056	0.000609214
22.4058	0.04642	10.2813	0.04915		16.1793	0.0405	13.3682	0.03088		-8.9414	-0.00266	-7.86161	0.000606011
22.6041	0.03592	10.3211	0.04315		16.2325	0.04054	13.3919	0.03089		-8.92246	-0.00267	-7.84267	0.000602772
22.8022	0.0331	10.361	0.03255		16.2512	0.04055	13.4318	0.03091		-8.90351	-0.00268	-7.82372	0.000599497
23.0003	0.03713	10.4008	0.03499		16.3231	0.04059	13.4425	0.03092		-8.88457	-0.00269	-7.80478	0.000596185
23.1984	0.04434	10.4406	0.03171		16.395	0.04063	13.4718	0.03093		-8.86563	-0.0027	-7.78584	0.000592836
23.3964	0.04699	10.4805	0.02831		16.4326	0.04065	13.5117	0.03095		-8.84668	-0.00271	-7.76689	0.000589449
23.5943	0.04532	10.5203	0.02945		16.467	0.04067	13.5168	0.03095		-8.82774	-0.00272	-7.74795	0.000586024
23.7922	0.04512	10.5601	0.02822		16.5389	0.04071	13.5516	0.03097		-8.80879	-0.00273	-7.72901	0.00058256
23.99	0.04889	10.6	0.0181		16.6108	0.04076	13.5911	0.03099		-8.78985	-0.00275	-7.71006	0.000579058
24.1878	0.04969	10.6398	0.01964		16.6326	0.04077	13.5915	0.03099		-8.77091	-0.00276	-7.69112	0.000575516
24.3856	0.04676	10.6796	0.01869		16.6827	0.0408	13.6314	0.03101		-8.75196	-0.00277	-7.6868	0.000574703
24.5832	0.04596	10.7195	0.01989		16.7546	0.04084	13.6654	0.03103		-8.735	-0.00278	-7.67218	0.000571935
24.7809	0.04693	10.7593	0.02845		16.8265	0.04088	13.6713	0.03103		-8.73302	-0.00278	-7.65323	0.000568313
24.9785	0.05117	10.7992	0.02977		16.8325	0.04088	13.7113	0.03105		-8.71408	-0.00279	-7.63429	0.00056465
25.176	0.04541	10.839	0.03164		16.8984	0.04092	13.7397	0.03107		-8.69513	-0.0028	-7.61534	0.000560946
25.3735	0.04629	10.8789	0.0336		16.9703	0.04096	13.7512	0.03107		-8.67619	-0.00281	-7.5964	0.000557201
25.5709	0.04572	10.9187	0.02341		17.0323	0.041	13.7911	0.03109		-8.65725	-0.00283	-7.57746	0.000553413
25.7683	0.0427	10.9586	0.01409		17.0422	0.041	13.814	0.0311		-8.6383	-0.00284	-7.55851	0.000549583
25.9656	0.04753	10.9984	0.01903		17.1141	0.04104	13.831	0.03111		-8.61936	-0.00285	-7.53957	0.00054571
26.1629	0.04521	11.0383	0.03042		17.1861	0.04108	13.8709	0.03113		-8.60041	-0.00286	-7.52063	0.000541792
26.3601	0.04239	11.0781	0.03058		17.2321	0.04111	13.8883	0.03114		-8.58147	-0.00287	-7.50168	0.000537831
26.5573	0.03884	11.118	0.03902		17.258	0.04113	13.9108	0.03115		-8.56253	-0.00288	-7.48274	0.000533825
26.7544	0.03848	11.1578	0.04113		17.3299	0.04117	13.9508	0.03117		-8.54358	-0.0029	-7.4774	0.000532688
26.9515	0.04692	11.1977	0.04412		17.4018	0.04121	13.9626	0.03118		-8.5251	-0.00291	-7.4638	0.000529774
27.1485	0.04939	11.2376	0.04103		17.4319	0.04122	13.9907	0.03119		-8.52464	-0.00291	-7.44485	0.000525677
27.3455	0.04759	11.2774	0.03042		17.4737	0.04125	14.0306	0.03121		-8.5057	-0.00292	-7.42591	0.000521534
27.5424	0.04314	11.3173	0.02281		17.5456	0.04129	14.0368	0.03121		-8.48675	-0.00293	-7.40696	0.000517344
27.7393	0.04363	11.3572	0.0134		17.6175	0.04133	14.0705	0.03123		-8.46781	-0.00295	-7.38802	0.000513107
27.9361	0.04733	11.397	0.02088		17.6315	0.04133	14.1104	0.03125		-8.44887	-0.00296	-7.36908	0.000508822
28.1329	0.04583	11.4369	0.0238		17.6894	0.04137	14.1111	0.03125		-8.42992	-0.00297	-7.35013	0.000504488
28.3297	0.04568	11.4768	0.0358		17.7613	0.04141	14.1503	0.03127		-8.41098	-0.00298	-7.33119	0.000500106
28.5264	0.04442	11.5166	0.04591		17.8312	0.04144	14.1854	0.03129		-8.39203	-0.003	-7.31225	0.000495673
28.723	0.04403	11.5565	0.04288		17.8332	0.04145	14.1902	0.03129		-8.37309	-0.00301	-7.2933	0.000491191
28.9196	0.0434	11.5964	0.02831		17.9052	0.04148	14.2301	0.03131		-8.35415	-0.00302	-7.27436	0.000486658
29.1162	0.05025	11.6363	0.02171		17.9771	0.04152	14.2597	0.03132		-8.3352	-0.00303	-7.2681	0.000485149
29.3127	0.05206	11.6762	0.02831		18.0307	0.04155	14.2701	0.03133		-8.31626	-0.00305	-7.25542	0.000482074
29.5092	0.04808	11.716	0.03888		18.049	0.04156	14.31	0.03135		-8.3154	-0.00305	-7.23647	0.000477438
29.7056	0.04557	11.7559	0.03979		18.1209	0.0416	14.334	0.03136		-8.29732	-0.00306	-7.21753	0.000472749
29.902	0.04597	11.7958	0.03794		18.1928	0.04164	14.3499	0.03137		-8.27837	-0.00307	-7.19858	0.000468007
30.0984	0.04504	11.8357	0.02923		18.2302	0.04166	14.3898	0.03139		-8.25943	-0.00309	-7.17964	0.000463211
30.2947	0.04554	11.8756	0.01656		18.2647	0.04168	14.4083	0.03139		-8.24048	-0.0031	-7.1607	0.000458361
30.4909	0.04546	11.9155	0.02016		18.3366	0.04172	14.4297	0.03141		-8.22154	-0.00311	-7.14175	0.000453456
30.6871	0.04262	11.9553	0.03895		18.4085	0.04176	14.4696	0.03142		-8.2026	-0.00313	-7.12281	0.000448495
30.8833	0.05046	11.9952	0.03867		18.4296	0.04177	14.4826	0.03143		-8.18365	-0.00314	-7.10387	0.000443478
31.0794	0.05637	12.0351	0.03872		18.4805	0.0418	14.5095	0.03144		-8.16471	-0.00315	-7.08492	0.000438404
31.2755	0.05212	12.075	0.02754		18.5524	0.04183	14.5494	0.03146		-8.14577	-0.00317	-7.06598	0.000433272
31.4716	0.04591	12.1149	0.02505		18.6243	0.04187	14.5569	0.03147		-8.12682	-0.00318	-7.059	0.000431367
31.6676	0.04414	12.1548	0.0317		18.629	0.04188	14.5893	0.03148		-8.10788	-0.00319	-7.04704	0.000428082
31.8635	0.04664	12.1947	0.03753		18.6962	0.04191	14.6292	0.0315		-8.1058	-0.0032	-7.02809	0.000422833
32.0595	0.04639	12.2346	0.03754		18.7681	0.04195	14.6312	0.0315		-8.08894	-0.00321	-7.00915	0.000417524
32.2553	0.04658	12.2745	0.04419		18.8283	0.04198	14.6691	0.03152		-8.06999	-0.00322	-6.9902	0.000412155
32.4512	0.04992	12.3144	0.04402		18.84	0.04199	14.7055	0.03154		-8.05105	-0.00324	-6.97126	0.000406724
32.647	0.04982	12.3543	0.03358		18.9119	0.04203	14.7091	0.03154		-8.0321	-0.00325	-6.95232	0.000401232
32.8427	0.04548	12.3942	0.02851		18.9838	0.04206	14.749	0.03156		-8.01316	-0.00326	-6.93337	0.000395677
33.0385	0.04481	12.4341	0.03557		19.0276	0.04209	14.7797	0.03157		-7.99422	-0.00328	-6.91443	0.000390059
33.2342	0.04277	12.474	0.04599		19.0557	0.0421	14.7889	0.03158		-7.97527	-0.00329	-6.89549	0.000384377
33.4298	0.04532	12.5139	0.04375		19.1276	0.04214	14.8288	0.0316		-7.95633	-0.00331	-6.87654	0.00037863
33.6254	0.04568	12.5538	0.04187		19.1996	0.04218	14.854	0.03161		-7.93739	-0.00332	-6.8576	0.000372817
33.821	0.04478	12.5937	0.03522		19.2268	0.04219	14.8687	0.03162		-7.91844	-0.00334	-6.8499	0.000370436
34.0165	0.04592	12.6336	0.03823		19.2715	0.04221	14.9086	0.03164		-7.8995	-0.00335	-6.83866	0.000366938
34.212	0.05271	12.6735	0.03796		19.3434	0.04225	14.9283	0.03165		-7.8962	-0.00335	-6.81971	0.000360992
34.4075	0.05148	12.7134	0.03389		19.4153	0.04229	14.9485	0.03166		-7.88056	-0.00336	-6.80077	0.000354978
34.6029	0.04881	12.7533	0.03543		19.4259	0.04229	14.9884	0.03167		-7.86161	-0.00338	-6.78182	0.000348895
34.7983	0.05362	12.7932	0.02923		19.4872	0.04232	15.0026	0.03168		-7.84267	-0.00339	-6.76288	0.000342742
34.9936	0.05522	12.8332	0.02303		19.5591	0.04236	15.0309	0.03169		-7.82372	-0.00341	-6.74394	0.000336519
35.1889	0.05382	12.8731	0.02846		19.625	0.04239	15.0769	0.03172		-7.80478	-0.00342	-6.72499	0.000330225
35.3842	0.05418	12.913	0.03457		19.631	0.0424	15.1512	0.03175		-7.78584	-0.00344	-6.70605	0.000323859
35.5794	0.04896	12.9529	0.03519		19.7029	0.04243	15.2255	0.03179		-7.76689	-0.00346	-6.68711	0.00031742
35.7746	0.04891	12.9928	0.02551		19.7749	0.04247	15.2313	0.03179		-7.74795	-0.00347	-6.66816	0.000310907
35.9698	0.04903	13.0327	0.02334		19.824	0.0425	15.2998	0.03182		-7.72901	-0.00349	-6.64922	0.00030432
36.165	0.05237	13.0726	0.0265		19.8468	0.04251	15.3741	0.03186		-7.71006	-0.0035	-6.6409	0.000301403
36.3601	0.05329	13.1125	0.03633		19.9187	0.04254	15.4317	0.03188		-7.69112	-0.00352	-6.63028	0.000297657
36.5551	0.04924	13.1524	0.02952		19.9906	0.04258	15.4483	0.03189		-7.6868	-0.00352	-6.61133	0.000290917
36.7502	0.04949	13.1924	0.02038		20.0229	0.0426	15.5226	0.03193		-7.67218	-0.00353	-6.59239	0.0002841
36.9452	0.05247	13.2323	0.02554		20.0625	0.04262	15.5969	0.03196		-7.65323	-0.00355	-6.57344	0.000277205
37.1401	0.05058	13.2722	0.03914		20.1344	0.04265	15.632	0.03198		-7.63429	-0.00356	-6.5545	0.00027023
37.3351	0.04977	13.3121	0.04078		20.2063	0.04269	15.6712	0.032		-7.61534	-0.00358	-6.53556	0.000263175
37.53	0.05062	13.352	0.03486		20.2218	0.0427	15.7455	0.03203		-7.5964	-0.0036	-6.51661	0.00025604
37.7249	0.04917	13.3919	0.03185		20.2782	0.04272	15.8198	0.03206		-7.57746	-0.00361	-6.49767	0.000248822
37.9197	0.04485	13.4318	0.03352		20.3501	0.04276	15.8322	0.03207		-7.55851	-0.00363	-6.47873	0.00024152
38.1145	0.04507	13.4718	0.03427		20.4206	0.04279	15.8941	0.0321		-7.53957	-0.00364	-6.45978	0.000234135
38.3093	0.04992	13.5117	0.03126		20.422	0.04279	15.9684	0.03213		-7.52063	-0.00366	-6.44084	0.000226665
38.5041	0.05103	13.5516	0.03005		20.494	0.04283	16.0324	0.03216		-7.50168	-0.00368	-6.4321	0.00022319
38.6988	0.0534	13.5915	0.04081		20.5659	0.04287	16.0426	0.03217		-7.48274	-0.00369	-6.4219	0.000219108
38.8935	0.05282	13.6314	0.04979		20.6194	0.04289	16.1169	0.0322		-7.4774	-0.0037	-6.40295	0.000211465
39.0881	0.05573	13.6713	0.04964		20.6378	0.0429	16.1912	0.03223		-7.4638	-0.00371	-6.38401	0.000203733
39.2828	0.06008	13.7113	0.04709		20.7097	0.04294	16.2325	0.03225		-7.44485	-0.00373	-6.36506	0.000195912
39.4774	0.05764	13.7512	0.03921		20.7816	0.04297	16.2655	0.03227		-7.42591	-0.00374	-6.34612	0.000188
39.672	0.05161	13.7911	0.03914		20.8181	0.04299	16.3398	0.0323		-7.40696	-0.00376	-6.32718	0.000179997
39.8665	0.05003	13.831	0.03491		20.8535	0.04301	16.4141	0.03234		-7.38802	-0.00378	-6.30823	0.000171901
40.061	0.04923	13.8709	0.03483		20.9254	0.04304	16.4326	0.03234		-7.36908	-0.0038	-6.28929	0.000163712
40.2555	0.05114	13.9108	0.04086		20.9973	0.04307	16.4884	0.03237		-7.35013	-0.00381	-6.27035	0.000155428
40.45	0.04851	13.9508	0.03545		21.0168	0.04308	16.5627	0.0324		-7.33119	-0.00383	-6.2514	0.000147048
40.6444	0.04811	13.9907	0.02554		21.0693	0.04311	16.6326	0.03243		-7.31225	-0.00385	-6.23246	0.000138571
40.8388	0.04924	14.0306	0.02225		21.1412	0.04314	16.637	0.03244		-7.2933	-0.00387	-6.2233	0.000134437
41.0332	0.05189	14.0705	0.02708		21.2131	0.04318	16.7112	0.03247		-7.27436	-0.00388	-6.21352	0.000129995
41.2275	0.05375	14.1104	0.02895		21.2154	0.04318	16.7855	0.0325		-7.2681	-0.00389	-6.19457	0.00012132
41.4219	0.05188	14.1503	0.02321		21.285	0.04321	16.8325	0.03252		-7.25542	-0.0039	-6.17563	0.000112545
41.6162	0.05016	14.1902	0.02583		21.3569	0.04325	16.8598	0.03254		-7.23647	-0.00392	-6.15668	0.000103667
41.8104	0.05544	14.2301	0.02664		21.414	0.04327	16.9341	0.03257		-7.21753	-0.00394	-6.13774	9.46864e-05
42.0047	0.05391	14.2701	0.03196		21.4288	0.04328	17.0084	0.0326		-7.19858	-0.00396	-6.1188	8.56012e-05
42.1989	0.04938	14.31	0.03899		21.5007	0.04331	17.0323	0.03261		-7.17964	-0.00397	-6.09985	7.64103e-05
42.3931	0.04736	14.3499	0.04368		21.5726	0.04335	17.0827	0.03263		-7.1607	-0.00399	-6.08091	6.71125e-05
42.5873	0.05183	14.3898	0.03064		21.6124	0.04337	17.157	0.03267		-7.14175	-0.00401	-6.06197	5.77063e-05
42.7814	0.05106	14.4297	0.02976		21.6445	0.04338	17.2313	0.0327		-7.12281	-0.00403	-6.04302	4.81905e-05
42.9756	0.05131	14.4696	0.02939		21.7164	0.04342	17.2321	0.0327		-7.10387	-0.00405	-6.02408	3.85638e-05
43.1697	0.05205	14.5095	0.02446		21.7884	0.04345	17.3056	0.03273		-7.08492	-0.00407	-6.0146	3.37049e-05
43.3638	0.05429	14.5494	0.01864		21.8109	0.04346	17.3798	0.03277		-7.06598	-0.00409	-6.00514	2.88248e-05
43.5578	0.05977	14.5893	0.02508		21.8603	0.04348	17.4319	0.03279		-7.059	-0.00409	-5.98619	1.8972e-05
43.7519	0.05958	14.6292	0.04187		21.9322	0.04352	17.4541	0.0328		-7.04704	-0.0041	-5.96725	9.00421e-06
43.9459	0.05729	14.6691	0.04005		22.0041	0.04355	17.5284	0.03283		-7.02809	-0.00412	-5.9483	-1.08011e-06
44.1399	0.05278	14.7091	0.02986		22.0093	0.04355	17.6027	0.03286		-7.00915	-0.00414	-5.92936	-1.12824e-05
44.3339	0.04496	14.749	0.03251		22.076	0.04358	17.6315	0.03287		-6.9902	-0.00416	-5.91042	-2.1604e-05
44.5278	0.04532	14.7889	0.03177		22.1479	0.04362	17.677	0.03289		-6.97126	-0.00418	-5.89147	-3.20464e-05
44.7217	0.04623	14.8288	0.04118		22.2076	0.04364	17.7513	0.03293		-6.95232	-0.0042	-5.87253	-4.26113e-05
44.9156	0.04663	14.8687	0.02587		22.2198	0.04365	17.8256	0.03296		-6.93337	-0.00422	-5.85359	-5.32999e-05
45.1095	0.04937	14.9086	0.0157		22.2917	0.04368	17.8312	0.03296		-6.91443	-0.00424	-5.83464	-6.41139e-05
45.3034	0.04686	14.9485	0.0279		22.3636	0.04371	17.8999	0.03299		-6.89549	-0.00426	-5.8157	-7.50549e-05
45.4973	0.0428	14.9884	0.03295		22.4058	0.04373	17.9742	0.03302		-6.87654	-0.00428	-5.806	-8.0706e-05
45.6911	0.04224	15.0309	0.0259		22.4356	0.04375	18.0307	0.03305		-6.8576	-0.0043	-5.79675	-8.61243e-05
45.8849	0.04451	15.2313	0.03065		22.5075	0.04378	18.0484	0.03305		-6.8499	-0.00431	-5.77781	-9.73238e-05
46.0787	0.04823	15.4317	0.0333		22.5794	0.04381	18.1227	0.03309		-6.83866	-0.00432	-5.75887	-0.000108655
46.2725	0.04919	15.632	0.03186		22.6041	0.04382	18.197	0.03312		-6.81971	-0.00434	-5.73992	-0.00012012
46.4663	0.05449	15.8322	0.02978		22.6513	0.04384	18.2302	0.03313		-6.80077	-0.00436	-5.72098	-0.000131719
46.66	0.0574	16.0324	0.02535		22.7232	0.04388	18.2713	0.03315		-6.78182	-0.00438	-5.70204	-0.000143455
46.8537	0.06258	16.2325	0.02617		22.7951	0.04391	18.3456	0.03318		-6.76288	-0.0044	-5.68309	-0.00015533
47.0475	0.05876	16.4326	0.02695		22.8022	0.04391	18.4199	0.03321		-6.74394	-0.00442	-5.66415	-0.000167344
47.2411	0.05449	16.6326	0.02969		22.867	0.04394	18.4296	0.03322		-6.72499	-0.00444	-5.64521	-0.000179501
47.4348	0.05249	16.8325	0.03272		22.9389	0.04397	18.4942	0.03324		-6.70605	-0.00447	-5.62626	-0.000191801
47.6285	0.05212	17.0323	0.03316		23.0003	0.044	18.5685	0.03327		-6.68711	-0.00449	-5.60732	-0.000204246
47.8221	0.05208	17.2321	0.03434		23.0109	0.04401	18.629	0.0333		-6.66816	-0.00451	-5.5974	-0.000210821
48.0158	0.05111	17.4319	0.03402		23.0828	0.04404	18.6427	0.0333		-6.64922	-0.00453	-5.58837	-0.000216839
48.2094	0.04555	17.6315	0.02761		23.1547	0.04407	18.717	0.03334		-6.6409	-0.00454	-5.56943	-0.000229581
48.403	0.0479	17.8312	0.02689		23.1984	0.04409	18.7913	0.03337		-6.63028	-0.00455	-5.55049	-0.000242473
48.5966	0.05321	18.0307	0.03152		23.2266	0.0441	18.8283	0.03338		-6.61133	-0.00457	-5.53154	-0.000255519
48.7902	0.05681	18.2302	0.03192		23.2985	0.04413	18.8656	0.0334		-6.59239	-0.00459	-5.5126	-0.000268719
48.9837	0.05632	18.4296	0.03233		23.3704	0.04416	18.9399	0.03343		-6.57344	-0.00462	-5.49366	-0.000282075
49.1773	0.05306	18.629	0.03004		23.3964	0.04417	19.0142	0.03346		-6.5545	-0.00464	-5.47471	-0.000295591
49.3708	0.05559	18.8283	0.02737		23.4423	0.04419	19.0276	0.03346		-6.53556	-0.00466	-5.45577	-0.000309267
49.5643	0.06045	19.0276	0.02927		23.5142	0.04423	19.0885	0.03349		-6.51661	-0.00468	-5.43683	-0.000323105
49.7578	0.06341	19.2268	0.03318		23.5861	0.04426	19.1628	0.03352		-6.49767	-0.00471	-5.41788	-0.000337109
49.9514	0.05914	19.4259	0.03504		23.5943	0.04426	19.2268	0.03355		-6.47873	-0.00473	-5.39894	-0.000351279
50.1448	0.05047	19.625	0.03824		23.658	0.04429	19.2371	0.03355		-6.45978	-0.00475	-5.389	-0.000358781
50.3383	0.04763	19.824	0.03527		23.73	0.04432	19.3114	0.03358		-6.44084	-0.00477	-5.37999	-0.000365618
50.5318	0.04723	20.0229	0.031		23.7922	0.04435	19.3856	0.03361		-6.4321	-0.00478	-5.36105	-0.000380128
50.7252	0.04751	20.2218	0.03152		23.8019	0.04435	19.4259	0.03363		-6.4219	-0.0048	-5.34211	-0.000394811
50.9187	0.04985	20.4206	0.03393		23.8738	0.04438	19.4599	0.03364		-6.40295	-0.00482	-5.32316	-0.00040967
51.1121	0.04766	20.6194	0.03938		23.9457	0.04441	19.5342	0.03367		-6.38401	-0.00484	-5.30422	-0.000424706
51.3055	0.04856	20.8181	0.04393		23.99	0.04443	19.6085	0.0337		-6.36506	-0.00487	-5.28528	-0.000439923
51.499	0.0495	21.0168	0.04121		24.0176	0.04444	19.625	0.03371		-6.34612	-0.00489	-5.26633	-0.000455321
51.6924	0.0493	21.2154	0.03614		24.0895	0.04447	19.6828	0.03373		-6.32718	-0.00491	-5.24739	-0.000470904
51.8858	0.04846	21.414	0.03425		24.1614	0.0445	19.7571	0.03376		-6.30823	-0.00494	-5.22845	-0.000486673
52.0792	0.05029	21.6124	0.03274		24.1878	0.04451	19.824	0.03379		-6.28929	-0.00496	-5.2095	-0.000502632
52.2725	0.05354	21.8109	0.036		24.2333	0.04453	19.8314	0.03379		-6.27035	-0.00499	-5.19056	-0.000518783
52.4659	0.05561	22.0093	0.03638		24.3053	0.04456	19.9057	0.03382		-6.2514	-0.00501	-5.1807	-0.000527264
52.6593	0.05708	22.2076	0.0334		24.3772	0.04459	19.9799	0.03385		-6.23246	-0.00504	-5.17161	-0.000535127
52.8526	0.0493	22.4058	0.03372		24.3856	0.0446	20.0229	0.03387		-6.2233	-0.00505	-5.15267	-0.000551669
53.046	0.04993	22.6041	0.03221		24.4491	0.04462	20.0542	0.03388		-6.21352	-0.00506	-5.13373	-0.000568409
53.2394	0.05293	22.8022	0.03378		24.521	0.04465	20.1285	0.03391		-6.19457	-0.00508	-5.11478	-0.000585351
53.4327	0.05485	23.0003	0.03135		24.5832	0.04468	20.2028	0.03394		-6.17563	-0.00511	-5.09584	-0.000602497
53.626	0.05637	23.1984	0.02694		24.5929	0.04468	20.2218	0.03394		-6.15668	-0.00513	-5.0769	-0.00061985
53.8193	0.05497	23.3964	0.03362		24.6648	0.04471	20.2771	0.03397		-6.13774	-0.00516	-5.0618	-0.000633829
54.0127	0.0527	23.5943	0.03892		24.7367	0.04474	20.3514	0.03399		-6.1188	-0.00518	-5.05795	-0.000637413
54.206	0.04736	23.7922	0.03829		24.7809	0.04476	20.4206	0.03402		-6.09985	-0.00521	-5.03901	-0.000655187
54.3993	0.04115	23.99	0.03245		24.8086	0.04477	20.4257	0.03402		-6.08091	-0.00524	-5.0223	-0.000671044
54.5926	0.03757	24.1878	0.03341		24.8805	0.0448	20.5	0.03405		-6.06197	-0.00526	-5.02007	-0.000673177
54.7859	0.04383	24.3856	0.039		24.9524	0.04483	20.5743	0.03408		-6.04302	-0.00529	-5.00112	-0.000691385
54.9792	0.05021	24.5832	0.03744		24.9785	0.04484	20.6194	0.0341		-6.02408	-0.00531	-4.9827	-0.000709302
55.1725	0.04888	24.7809	0.03617		25.0244	0.04486	20.6486	0.03411		-6.0146	-0.00533	-4.98218	-0.000709813
55.3658	0.04939	24.9785	0.03743		25.0963	0.04489	20.7228	0.03414		-6.00514	-0.00534	-4.96323	-0.000728464
55.5591	0.04789	25.176	0.03463		25.1682	0.04492	20.7971	0.03417		-5.98619	-0.00537	-4.94429	-0.000747342
55.7524	0.04735	25.3735	0.03317		25.176	0.04492	20.8181	0.03418		-5.96725	-0.00539	-4.9432	-0.000748436
55.9457	0.04753	25.5709	0.03263		25.2401	0.04495	20.8714	0.0342		-5.9483	-0.00542	-4.92535	-0.000766449
56.139	0.05279	25.7683	0.03144		25.312	0.04498	20.9457	0.03423		-5.92936	-0.00545	-4.9064	-0.000785789
56.3323	0.05532	25.9656	0.03161		25.3735	0.045	21.0168	0.03425		-5.91042	-0.00547	-4.9037	-0.000788568
56.5256	0.05114	26.1629	0.03708		25.3839	0.04501	21.02	0.03425		-5.89147	-0.0055	-4.88746	-0.000805363
56.7189	0.04991	26.3601	0.03429		25.4558	0.04504	21.0943	0.03428		-5.87253	-0.00553	-4.86852	-0.000825176
56.9122	0.05148	26.5573	0.03173		25.5277	0.04506	21.1686	0.03431		-5.85359	-0.00555	-4.8643	-0.000829619
57.1055	0.05473	26.7544	0.03125		25.5709	0.04508	21.2154	0.03433		-5.83464	-0.00558	-4.84957	-0.000845231
57.2988	0.05413	26.9515	0.03321		25.5996	0.04509	21.2429	0.03434		-5.8157	-0.00561	-4.83063	-0.000865529
57.4921	0.0515	27.1485	0.03466		25.6715	0.04512	21.3172	0.03437		-5.806	-0.00562	-4.8248	-0.000871825
57.6854	0.05041	27.3455	0.03469		25.7435	0.04515	21.3914	0.03439		-5.79675	-0.00564	-4.81169	-0.000886076
57.8787	0.05623	27.5424	0.03645		25.7683	0.04516	21.414	0.0344		-5.77781	-0.00567	-4.79274	-0.000906874
58.072	0.0522	27.7393	0.03594		25.8154	0.04518	21.4657	0.03442		-5.75887	-0.00569	-4.7853	-0.000915114
58.2653	0.04788	27.9361	0.03832		25.8873	0.04521	21.54	0.03445		-5.73992	-0.00572	-4.7738	-0.000927926
58.4586	0.04698	28.1329	0.03834		25.9592	0.04523	21.6124	0.03448		-5.72098	-0.00575	-4.75485	-0.000949236
58.6519	0.05363	28.3297	0.0364		25.9656	0.04524	21.6143	0.03448		-5.70204	-0.00578	-4.7458	-0.000959513
58.8452	0.05609	28.5264	0.0341		26.0311	0.04526	21.6886	0.03451		-5.68309	-0.00581	-4.73591	-0.000970807
59.0385	0.05215	28.723	0.03139		26.103	0.04529	21.7629	0.03453		-5.66415	-0.00584	-4.71697	-0.000992642
59.2319	0.04768	28.9196	0.02981		26.1629	0.04531	21.8109	0.03455		-5.64521	-0.00587	-4.7063	-0.00101
59.4252	0.04448	29.1162	0.0313		26.1749	0.04532	21.8372	0.03456		-5.62626	-0.0059	-4.69802	-0.00101
59.6185	0.04633	29.3127	0.03263		26.2468	0.04535	21.9115	0.03459		-5.60732	-0.00593	-4.67908	-0.00104
59.8118	0.0473	29.5092	0.03604		26.3188	0.04537	21.9857	0.03462		-5.5974	-0.00594	-4.6669	-0.00105
60.0052	0.04814	29.7056	0.03679		26.3601	0.04539	22.0093	0.03462		-5.58837	-0.00596	-4.66014	-0.00106
60.1985	0.04839	29.902	0.03964		26.3907	0.0454	22.06	0.03464		-5.56943	-0.00599	-4.64119	-0.00108
60.3919	0.04577	30.0984	0.0369		26.4626	0.04543	22.1343	0.03467		-5.55049	-0.00602	-4.6274	-0.0011
60.5852	0.05113	30.2947	0.03193		26.5345	0.04546	22.2076	0.0347		-5.53154	-0.00605	-4.62225	-0.00111
60.7786	0.05209	30.4909	0.03489		26.5573	0.04547	22.2086	0.0347		-5.5126	-0.00608	-4.60331	-0.00113
60.9719	0.05356	30.6871	0.04097		26.6064	0.04548	22.2829	0.03473		-5.49366	-0.00611	-4.5879	-0.00115
61.1653	0.04942	30.8833	0.04675		26.6783	0.04551	22.3572	0.03475		-5.47471	-0.00614	-4.58436	-0.00115
61.3587	0.04523	31.0794	0.04334		26.7502	0.04554	22.4058	0.03477		-5.45577	-0.00617	-4.56542	-0.00118
61.5521	0.04676	31.2755	0.03722		26.7544	0.04554	22.4315	0.03478		-5.43683	-0.0062	-4.5485	-0.0012
61.7455	0.04385	31.4716	0.03894		26.8221	0.04557	22.5058	0.03481		-5.41788	-0.00623	-4.54647	-0.0012
61.9389	0.04714	31.6676	0.04197		26.894	0.04559	22.5801	0.03483		-5.39894	-0.00626	-4.52753	-0.00123
62.1323	0.05004	31.8635	0.045		26.9515	0.04562	22.6041	0.03484		-5.389	-0.00628	-4.509	-0.00125
62.3257	0.04612	32.0595	0.0379		26.9659	0.04562	22.6544	0.03486		-5.37999	-0.0063	-4.50859	-0.00125
62.5192	0.04377	32.2553	0.03144		27.0379	0.04565	22.7286	0.03489		-5.36105	-0.00633	-4.48964	-0.00128
62.7126	0.04565	32.4512	0.03068		27.1098	0.04568	22.8022	0.03491		-5.34211	-0.00636	-4.4707	-0.0013
62.9061	0.04812	32.647	0.03707		27.1485	0.04569	22.8029	0.03491		-5.32316	-0.00639	-4.4696	-0.0013
63.0996	0.05209	32.8427	0.0363		27.1817	0.0457	22.8772	0.03494		-5.30422	-0.00643	-4.45176	-0.00133
63.293	0.05367	33.0385	0.03266		27.2536	0.04573	22.9515	0.03497		-5.28528	-0.00646	-4.43281	-0.00135
63.4865	0.05121	33.2342	0.03348		27.3255	0.04576	23.0003	0.03498		-5.26633	-0.00649	-4.4301	-0.00136
63.68	0.05419	33.4298	0.03567		27.3455	0.04576	23.0258	0.03499		-5.24739	-0.00652	-4.41387	-0.00138
63.8735	0.0548	33.6254	0.03737		27.3974	0.04578	23.1001	0.03502		-5.22845	-0.00656	-4.39493	-0.00141
64.0671	0.05297	33.821	0.03848		27.4693	0.04581	23.1744	0.03505		-5.2095	-0.00659	-4.3907	-0.00141
64.2606	0.05378	34.0165	0.03902		27.5412	0.04583	23.1984	0.03505		-5.19056	-0.00663	-4.37598	-0.00144
64.4542	0.05494	34.212	0.03779		27.5424	0.04584	23.2487	0.03507		-5.1807	-0.00664	-4.35704	-0.00146
64.6477	0.05683	34.4075	0.03715		27.6132	0.04586	23.3229	0.0351		-5.17161	-0.00666	-4.3513	-0.00147
64.8413	0.05875	34.6029	0.03714		27.6851	0.04589	23.3964	0.03512		-5.15267	-0.00669	-4.33809	-0.00149
65.0349	0.05717	34.7983	0.04356		27.7393	0.04591	23.3972	0.03512		-5.13373	-0.00673	-4.31915	-0.00152
65.2285	0.05438	34.9936	0.04367		27.757	0.04591	23.4715	0.03515		-5.11478	-0.00676	-4.3118	-0.00153
65.4222	0.05411	35.1889	0.0416		27.8289	0.04594	23.5458	0.03518		-5.09584	-0.0068	-4.30021	-0.00155
65.6158	0.05286	35.3842	0.03596		27.9008	0.04597	23.5943	0.03519		-5.0769	-0.00683	-4.28126	-0.00158
65.8095	0.05216	35.5794	0.0319		27.9361	0.04598	23.6201	0.0352		-5.05795	-0.00687	-4.2724	-0.00159
66.0031	0.04941	35.7746	0.0366		27.9727	0.04599	23.6944	0.03523		-5.03901	-0.0069	-4.26232	-0.00161
66.1968	0.05043	35.9698	0.03703		28.0446	0.04602	23.7687	0.03525		-5.02007	-0.00694	-4.24338	-0.00164
66.3905	0.05094	36.165	0.03627		28.1165	0.04604	23.7922	0.03526		-5.00112	-0.00697	-4.233	-0.00165
66.5843	0.04434	36.3601	0.03577		28.1329	0.04605	23.843	0.03528		-4.98218	-0.00701	-4.22443	-0.00167
66.778	0.04883	36.5551	0.03746		28.1884	0.04607	23.9173	0.0353		-4.9725	-0.00703	-4.20549	-0.0017
66.9718	0.05486	36.7502	0.0322		28.2603	0.04609	23.99	0.03533		-4.96323	-0.00705	-4.1936	-0.00172
67.1655	0.05946	36.9452	0.03192		28.3297	0.04612	23.9916	0.03533		-4.94429	-0.00708	-4.18655	-0.00173
67.3593	0.05758	37.1401	0.03452		28.3323	0.04612	24.0658	0.03535		-4.92535	-0.00712	-4.1676	-0.00176
67.5531	0.05296	37.3351	0.03816		28.4042	0.04615	24.1401	0.03538		-4.9064	-0.00716	-4.1542	-0.00178
67.747	0.05189	37.53	0.04117		28.4761	0.04617	24.1878	0.0354		-4.88746	-0.00719	-4.14866	-0.00179
67.9408	0.05822	37.7249	0.0389		28.5264	0.04619	24.2144	0.03541		-4.86852	-0.00723	-4.12971	-0.00182
68.1347	0.05839	37.9197	0.03158		28.548	0.0462	24.2887	0.03543		-4.84957	-0.00727	-4.1147	-0.00185
68.3286	0.05602	38.1145	0.03406		28.6199	0.04622	24.363	0.03546		-4.83063	-0.00731	-4.11077	-0.00185
68.5225	0.05522	38.3093	0.03658		28.6918	0.04625	24.3856	0.03546		-4.81169	-0.00735	-4.09183	-0.00189
68.7164	0.05539	38.5041	0.03784		28.723	0.04626	24.4373	0.03548		-4.79274	-0.00738	-4.0753	-0.00192
68.9104	0.05629	38.6988	0.04043		28.7637	0.04627	24.5116	0.03551		-4.7738	-0.00742	-4.07288	-0.00192
69.1044	0.05688	38.8935	0.03937		28.8356	0.0463	24.5832	0.03553		-4.7643	-0.00744	-4.05394	-0.00195
69.2984	0.05544	39.0881	0.04042		28.9076	0.04632	24.5859	0.03553		-4.75485	-0.00746	-4.0359	-0.00199
69.4924	0.05476	39.2828	0.04203		28.9196	0.04633	24.6602	0.03556		-4.73591	-0.0075	-4.035	-0.00199
69.6864	0.05784	39.4774	0.04133		28.9795	0.04635	24.7344	0.03558		-4.71697	-0.00754	-4.01605	-0.00202
69.8805	0.05799	39.672	0.0391		29.0514	0.04637	24.7809	0.0356		-4.69802	-0.00758	-3.99711	-0.00206
70.0746	0.05246	39.8665	0.03965		29.1162	0.04639	24.8087	0.03561		-4.67908	-0.00762	-3.9965	-0.00206
70.2687	0.04854	40.061	0.04528		29.1233	0.0464	24.883	0.03563		-4.66014	-0.00766	-3.97817	-0.00209
70.4628	0.04921	40.2555	0.04486		29.1952	0.04642	24.9573	0.03565		-4.64119	-0.0077	-3.95922	-0.00213
70.657	0.05811	40.45	0.04346		29.2671	0.04645	24.9785	0.03566		-4.62225	-0.00774	-3.9571	-0.00213
70.8512	0.05937	40.6444	0.04049		29.3127	0.04646	25.0316	0.03568		-4.60331	-0.00778	-3.94028	-0.00217
71.0454	0.0558	40.8388	0.0425		29.339	0.04647	25.1059	0.0357		-4.58436	-0.00782	-3.92133	-0.0022
71.2397	0.0541	41.0332	0.04133		29.4109	0.04649	25.176	0.03573		-4.56542	-0.00786	-3.9177	-0.00221
71.4339	0.05623	41.2275	0.03887		29.4828	0.04652	25.1802	0.03573		-4.5563	-0.00788	-3.90239	-0.00224
71.6282	0.05794	41.4219	0.0356		29.5092	0.04653	25.2545	0.03575		-4.54647	-0.0079	-3.88345	-0.00228
71.8225	0.05735	41.6162	0.03925		29.5547	0.04654	25.3287	0.03578		-4.52753	-0.00794	-3.8783	-0.00229
72.0169	0.05869	41.8104	0.04317		29.6267	0.04657	25.3735	0.03579		-4.50859	-0.00799	-3.8645	-0.00232
72.2112	0.05458	42.0047	0.04413		29.6986	0.04659	25.403	0.0358		-4.48964	-0.00803	-3.84556	-0.00235
72.4056	0.05241	42.1989	0.042		29.7056	0.04659	25.4773	0.03583		-4.4707	-0.00807	-3.839	-0.00237
72.6	0.04554	42.3931	0.03871		29.7705	0.04662	25.5516	0.03585		-4.45176	-0.00811	-3.82662	-0.00239
72.7945	0.0485	42.5873	0.03945		29.8424	0.04664	25.5709	0.03586		-4.43281	-0.00816	-3.80767	-0.00243
72.989	0.04805	42.7814	0.03988		29.902	0.04666	25.6259	0.03587		-4.41387	-0.0082	-3.7996	-0.00245
		42.9756	0.04021		29.9143	0.04666	25.7002	0.0359		-4.39493	-0.00824	-3.78873	-0.00247
		43.1697	0.03943		29.9862	0.04669	25.7683	0.03592		-4.37598	-0.00829	-3.76979	-0.00251
		43.3638	0.03825		30.0581	0.04671	25.7745	0.03592		-4.35704	-0.00833	-3.7602	-0.00254
		43.5578	0.03443		30.0984	0.04672	25.8488	0.03594		-4.3483	-0.00835	-3.75084	-0.00256
		43.7519	0.03557		30.13	0.04674	25.9231	0.03597		-4.33809	-0.00837	-3.7319	-0.0026
		43.9459	0.03891		30.202	0.04676	25.9656	0.03598		-4.31915	-0.00842	-3.7208	-0.00262
		44.1399	0.03456		30.2739	0.04678	25.9973	0.03599		-4.30021	-0.00846	-3.71295	-0.00264
		44.3339	0.03127		30.2947	0.04679	26.0716	0.03602		-4.28126	-0.00851	-3.69401	-0.00268
		44.5278	0.03053		30.3458	0.04681	26.1459	0.03604		-4.26232	-0.00855	-3.6814	-0.00271
		44.7217	0.03774		30.4177	0.04683	26.1629	0.03604		-4.24338	-0.0086	-3.67507	-0.00273
		44.9156	0.04779		30.4896	0.04685	26.2202	0.03606		-4.22443	-0.00865	-3.65612	-0.00277
		45.1095	0.04877		30.4909	0.04685	26.2945	0.03609		-4.20549	-0.00869	-3.6421	-0.0028
		45.3034	0.04336		30.5615	0.04688	26.3601	0.03611		-4.18655	-0.00874	-3.63718	-0.00282
		45.4973	0.03806		30.6334	0.0469	26.5573	0.03617		-4.1676	-0.00878	-3.61824	-0.00286
		45.6911	0.03635		30.6871	0.04692	26.7544	0.03623		-4.14866	-0.00883	-3.6027	-0.0029
		45.8849	0.04161		30.7053	0.04692	26.9515	0.03629		-4.1405	-0.00885	-3.59929	-0.00291
		46.0787	0.03739		30.7772	0.04695	27.1485	0.03635		-4.12971	-0.00888	-3.58035	-0.00295
		46.2725	0.0388		30.8492	0.04697	27.3455	0.03641		-4.11077	-0.00893	-3.5633	-0.00299
		46.4663	0.0418		30.8833	0.04698	27.5424	0.03647		-4.09183	-0.00897	-3.56141	-0.003
		46.66	0.04337		30.9211	0.04699	27.7393	0.03653		-4.07288	-0.00902	-3.54246	-0.00305
		46.8537	0.04357		30.993	0.04701	27.9361	0.03659		-4.05394	-0.00907	-3.524	-0.00309
		47.0475	0.03645		31.0649	0.04704	28.1329	0.03665		-4.035	-0.00912	-3.52352	-0.0031
		47.2411	0.03396		31.0794	0.04704	28.3297	0.0367		-4.01605	-0.00917	-3.50457	-0.00314
		47.4348	0.03847		31.1368	0.04706	28.5264	0.03676		-3.99711	-0.00922	-3.48563	-0.00319
		47.6285	0.03729		31.2087	0.04708	28.723	0.03682		-3.97817	-0.00927	-3.4846	-0.0032
		47.8221	0.03659		31.2755	0.0471	28.9196	0.03687		-3.95922	-0.00932	-3.46669	-0.00324
		48.0158	0.03951		31.2806	0.04711	29.1162	0.03693		-3.94028	-0.00937	-3.44774	-0.00329
		48.2094	0.03973		31.3525	0.04713	29.3127	0.03699		-3.9327	-0.00939	-3.4453	-0.0033
		48.403	0.04006		31.4244	0.04715	29.5092	0.03704		-3.92133	-0.00942	-3.4288	-0.00335
		48.5966	0.03834		31.4716	0.04716	29.7056	0.0371		-3.90239	-0.00947	-3.40986	-0.0034
		48.7902	0.0383		31.4963	0.04717	29.902	0.03715		-3.88345	-0.00952	-3.4059	-0.00341
		48.9837	0.04191		31.5683	0.04719	30.0984	0.0372		-3.8645	-0.00957	-3.39091	-0.00345
		49.1773	0.03919		31.6402	0.04722	30.2947	0.03726		-3.84556	-0.00962	-3.37197	-0.00351
		49.3708	0.0394		31.6676	0.04723	30.4909	0.03731		-3.82662	-0.00967	-3.3666	-0.00352
		49.5643	0.04035		31.7121	0.04724	30.6871	0.03736		-3.80767	-0.00973	-3.35302	-0.00356
		49.7578	0.03876		31.784	0.04726	30.8833	0.03742		-3.78873	-0.00978	-3.33408	-0.00361
		49.9514	0.03796		31.8559	0.04728	31.0794	0.03747		-3.76979	-0.00983	-3.3272	-0.00363
		50.1448	0.04002		31.8635	0.04729	31.2755	0.03752		-3.75084	-0.00989	-3.31514	-0.00367
		50.3383	0.0419		31.9278	0.04731	31.4716	0.03757		-3.7319	-0.00994	-3.29619	-0.00373
		50.5318	0.04374		31.9997	0.04733	31.6676	0.03762		-3.725	-0.00996	-3.2879	-0.00375
		50.7252	0.0427		32.0595	0.04735	31.8635	0.03767		-3.71295	-0.00999	-3.27725	-0.00378
		50.9187	0.04569		32.0716	0.04735	32.0595	0.03772		-3.69401	-0.01005	-3.25831	-0.00384
		51.1121	0.04522		32.1435	0.04737	32.2553	0.03777		-3.67507	-0.0101	-3.2485	-0.00387
		51.3055	0.04359		32.2155	0.04739	32.4512	0.03782		-3.65612	-0.01016	-3.23936	-0.0039
		51.499	0.04283		32.2553	0.04741	32.647	0.03787		-3.63718	-0.01021	-3.22042	-0.00396
		51.6924	0.03948		32.2874	0.04741	32.8427	0.03792		-3.61824	-0.01027	-3.2092	-0.004
		51.8858	0.037		32.3593	0.04744	33.0385	0.03797		-3.59929	-0.01032	-3.20148	-0.00402
		52.0792	0.03496		32.4312	0.04746	33.2342	0.03802		-3.58035	-0.01038	-3.18253	-0.00408
		52.2725	0.03736		32.4512	0.04746	33.4298	0.03806		-3.56141	-0.01044	-3.1698	-0.00412
		52.4659	0.04467		32.5031	0.04748	33.6254	0.03811		-3.54246	-0.01049	-3.16359	-0.00414
		52.6593	0.04211		32.575	0.0475	33.821	0.03816		-3.52352	-0.01055	-3.14464	-0.00421
		52.8526	0.0411		32.6469	0.04752	34.0165	0.0382		-3.5174	-0.01057	-3.1305	-0.00425
		53.046	0.04147		32.647	0.04752	34.212	0.03825		-3.50457	-0.01061	-3.1257	-0.00427
		53.2394	0.03989		32.7188	0.04754	34.4075	0.0383		-3.48563	-0.01067	-3.10676	-0.00433
		53.4327	0.04206		32.7907	0.04756	34.6029	0.03834		-3.46669	-0.01073	-3.0912	-0.00439
		53.626	0.04232		32.8427	0.04758	34.7983	0.03839		-3.44774	-0.01078	-3.08781	-0.0044
		53.8193	0.0402		32.8627	0.04759	34.9936	0.03843		-3.4288	-0.01084	-3.06887	-0.00447
		54.0127	0.04067		32.9346	0.04761	35.1889	0.03848		-3.40986	-0.0109	-3.0519	-0.00453
		54.206	0.0437		33.0385	0.04764	35.3842	0.03852		-3.39091	-0.01096	-3.04993	-0.00453
		54.3993	0.04375		33.2342	0.04769	35.5794	0.03857		-3.37197	-0.01102	-3.03098	-0.0046
		54.5926	0.03881		33.4298	0.04775	35.7746	0.03861		-3.35302	-0.01108	-3.0125	-0.00467
		54.7859	0.03682		33.6254	0.04781	35.9698	0.03865		-3.33408	-0.01114	-3.01204	-0.00467
		54.9792	0.03727		33.821	0.04786	36.165	0.0387		-3.31514	-0.01121	-2.9931	-0.00474
		55.1725	0.04137		34.0165	0.04792	36.3601	0.03874		-3.3099	-0.01122	-2.97415	-0.00481
		55.3658	0.04605		34.212	0.04797	36.5551	0.03878		-3.29619	-0.01127	-2.9732	-0.00481
		55.5591	0.04587		34.4075	0.04803	36.7502	0.03882		-3.27725	-0.01133	-2.95521	-0.00488
		55.7524	0.04564		34.6029	0.04808	36.9452	0.03886		-3.25831	-0.01139	-2.93626	-0.00496
		55.9457	0.045		34.7983	0.04813	37.1401	0.03891		-3.23936	-0.01145	-2.9339	-0.00497
		56.139	0.04295		34.9936	0.04819	37.3351	0.03895		-3.22042	-0.01152	-2.91732	-0.00503
		56.3323	0.04586		35.1889	0.04824	37.53	0.03899		-3.20148	-0.01158	-2.89838	-0.0051
		56.5256	0.04783		35.3842	0.04829	37.7249	0.03903		-3.18253	-0.01165	-2.8946	-0.00512
		56.7189	0.04487		35.5794	0.04834	37.9197	0.03907		-3.16359	-0.01171	-2.87943	-0.00518
		56.9122	0.04061		35.7746	0.04839	38.1145	0.03911		-3.14464	-0.01177	-2.86049	-0.00526
		57.1055	0.03773		35.9698	0.04844	38.3093	0.03915		-3.1257	-0.01184	-2.8552	-0.00528
		57.2988	0.03602		36.165	0.04849	38.5041	0.03919		-3.10676	-0.01191	-2.84155	-0.00534
		57.4921	0.04177		36.3601	0.04854	38.6988	0.03923		-3.1024	-0.01192	-2.8226	-0.00541
		57.6854	0.0414		36.5551	0.04859	38.8935	0.03926		-3.08781	-0.01197	-2.8159	-0.00544
		57.8787	0.04637		36.7502	0.04864	39.0881	0.0393		-3.06887	-0.01204	-2.80366	-0.00549
		58.072	0.04361		36.9452	0.04869	39.2828	0.03934		-3.04993	-0.0121	-2.78472	-0.00558
		58.2653	0.03785		37.1401	0.04874	39.4774	0.03938		-3.03098	-0.01217	-2.7766	-0.00561
		58.4586	0.03141		37.3351	0.04879	39.672	0.03942		-3.01204	-0.01224	-2.76577	-0.00566
		58.6519	0.03664		37.53	0.04883	39.8665	0.03945		-2.9931	-0.01231	-2.74683	-0.00574
		58.8452	0.04167		37.7249	0.04888	40.061	0.03949		-2.97415	-0.01238	-2.7373	-0.00578
		59.0385	0.04474		37.9197	0.04893	40.2555	0.03953		-2.95521	-0.01244	-2.72788	-0.00583
		59.2319	0.04534		38.1145	0.04897	40.45	0.03956		-2.93626	-0.01251	-2.70894	-0.00591
		59.4252	0.04186		38.3093	0.04902	40.6444	0.0396		-2.91732	-0.01258	-2.698	-0.00596
		59.6185	0.04091		38.5041	0.04906	40.8388	0.03964		-2.89838	-0.01265	-2.69	-0.006
		59.8118	0.04445		38.6988	0.04911	41.0332	0.03967		-2.8951	-0.01267	-2.67105	-0.00609
		60.0052	0.04415		38.8935	0.04915	41.2275	0.03971		-2.87943	-0.01272	-2.6587	-0.00615
		60.1985	0.03976		39.0881	0.0492	41.4219	0.03974		-2.86049	-0.0128	-2.65211	-0.00618
		60.3919	0.0435		39.2828	0.04924	41.6162	0.03978		-2.84155	-0.01287	-2.63317	-0.00627
		60.5852	0.04798		39.4774	0.04929	41.8104	0.03981		-2.8226	-0.01294	-2.6194	-0.00633
		60.7786	0.04883		39.672	0.04933	42.0047	0.03985		-2.80366	-0.01301	-2.61422	-0.00636
		60.9719	0.04752		39.8665	0.04937	42.1989	0.03988		-2.78472	-0.01308	-2.59528	-0.00645
		61.1653	0.05003		40.061	0.04941	42.3931	0.03992		-2.76577	-0.01316	-2.5801	-0.00653
		61.3587	0.04584		40.2555	0.04946	42.5873	0.03995		-2.74683	-0.01323	-2.57634	-0.00655
		61.5521	0.04691		40.45	0.0495	42.7814	0.03998		-2.72788	-0.0133	-2.55739	-0.00664
		61.7455	0.04733		40.6444	0.04954	42.9756	0.04002		-2.70894	-0.01338	-2.5408	-0.00673
		61.9389	0.04428		40.8388	0.04958	43.1697	0.04005		-2.69	-0.01345	-2.53845	-0.00674
		62.1323	0.04449		41.0332	0.04962	43.3638	0.04008		-2.6879	-0.01346	-2.5195	-0.00684
		62.3257	0.04473		41.2275	0.04966	43.5578	0.04012		-2.67105	-0.01353	-2.5015	-0.00693
		62.5192	0.04494		41.4219	0.0497	43.7519	0.04015		-2.65211	-0.01361	-2.50056	-0.00694
		62.7126	0.04379		41.6162	0.04974	43.9459	0.04018		-2.63317	-0.01368	-2.48162	-0.00704
		62.9061	0.04564		41.8104	0.04978	44.1399	0.04021		-2.61422	-0.01376	-2.46267	-0.00714
		63.0996	0.0464		42.0047	0.04982	44.3339	0.04024		-2.59528	-0.01384	-2.4622	-0.00715
		63.293	0.04512		42.1989	0.04986	44.5278	0.04028		-2.57634	-0.01391	-2.44373	-0.00725
		63.4865	0.04242		42.3931	0.0499	44.7217	0.04031		-2.55739	-0.01399	-2.42479	-0.00735
		63.68	0.03993		42.5873	0.04994	44.9156	0.04034		-2.53845	-0.01407	-2.4229	-0.00736
		63.8735	0.04142		42.7814	0.04997	45.1095	0.04037		-2.5195	-0.01415	-2.40584	-0.00746
		64.0671	0.0435		42.9756	0.05001	45.3034	0.0404		-2.50056	-0.01423	-2.3869	-0.00757
		64.2606	0.04268		43.1697	0.05005	45.4973	0.04043		-2.48162	-0.01431	-2.3836	-0.00759
		64.4542	0.03936		43.3638	0.05009	45.6911	0.04046		-2.4807	-0.01431	-2.36796	-0.00768
		64.6477	0.03599		43.5578	0.05012	45.8849	0.04049		-2.46267	-0.01439	-2.34901	-0.00779
		64.8413	0.03726		43.7519	0.05016	46.0787	0.04052		-2.44373	-0.01447	-2.3443	-0.00782
		65.0349	0.03438		43.9459	0.0502	46.2725	0.04055		-2.42479	-0.01455	-2.33007	-0.0079
		65.2285	0.03701		44.1399	0.05023	46.4663	0.04058		-2.40584	-0.01464	-2.31112	-0.00802
		65.4222	0.04208		44.3339	0.05027	46.66	0.04061		-2.3869	-0.01472	-2.305	-0.00806
		65.6158	0.04273		44.5278	0.0503	46.8537	0.04064		-2.3836	-0.01473	-2.29218	-0.00814
		65.8095	0.04109		44.7217	0.05034	47.0475	0.04066		-2.36796	-0.0148	-2.27324	-0.00825
		66.0031	0.04163		44.9156	0.05037	47.2411	0.04069		-2.34901	-0.01489	-2.2657	-0.0083
		66.1968	0.0452		45.1095	0.05041	47.4348	0.04072		-2.3443	-0.01491	-2.25429	-0.00837
		66.3905	0.04708		45.3034	0.05044	47.6285	0.04075		-2.33007	-0.01497	-2.23535	-0.0085
		66.5843	0.04683		45.4973	0.05047	47.8221	0.04078		-2.31112	-0.01506	-2.2265	-0.00855
		66.778	0.04065		45.6911	0.05051	48.0158	0.0408		-2.305	-0.01508	-2.21641	-0.00862
		66.9718	0.03892		45.8849	0.05054	48.2094	0.04083		-2.29218	-0.01514	-2.19746	-0.00874
		67.1655	0.04631		46.0787	0.05057	48.403	0.04086		-2.27324	-0.01523	-2.1872	-0.00881
		67.3593	0.05125		46.2725	0.05061	48.5966	0.04089		-2.2657	-0.01526	-2.17852	-0.00887
		67.5531	0.04898		46.4663	0.05064	48.7902	0.04091		-2.25429	-0.01531	-2.15958	-0.009
		67.747	0.04866		46.66	0.05067	48.9837	0.04094		-2.23535	-0.0154	-2.1479	-0.00908
		67.9408	0.05096		46.8537	0.0507	49.1773	0.04097		-2.2265	-0.01544	-2.14063	-0.00913
		68.1347	0.0509		47.0475	0.05073	49.3708	0.04099		-2.21641	-0.01549	-2.12169	-0.00926
		68.3286	0.04476		47.2411	0.05077	49.5643	0.04102		-2.19746	-0.01558	-2.1086	-0.00936
		68.5225	0.0465		47.4348	0.0508	49.7578	0.04104		-2.1872	-0.01562	-2.10274	-0.0094
		68.7164	0.05036		47.6285	0.05083	49.9514	0.04107		-2.17852	-0.01566	-2.0838	-0.00954
		68.9104	0.04881		47.8221	0.05086	50.1448	0.04109		-2.15958	-0.01575	-2.0693	-0.00964
		69.1044	0.04825		48.0158	0.05089	50.3383	0.04112		-2.1479	-0.01581	-2.06486	-0.00967
		69.2984	0.04669		48.2094	0.05092	50.5318	0.04115		-2.14063	-0.01584	-2.04591	-0.00981
		69.4924	0.04455		48.403	0.05095	50.7252	0.04117		-2.12169	-0.01593	-2.0301	-0.00993
		69.6864	0.0474		48.5966	0.05098	50.9187	0.0412		-2.1086	-0.016	-2.02697	-0.00996
		69.8805	0.04592		48.7902	0.05101	51.1121	0.04122		-2.10274	-0.01602	-2.00803	-0.0101
		70.0746	0.03908		48.9837	0.05104	51.3055	0.04124		-2.0838	-0.01612	-1.9908	-0.01024
		70.2687	0.03742		49.1773	0.05107	51.499	0.04127		-2.0693	-0.01619	-1.98908	-0.01025
		70.4628	0.04115		49.3708	0.05109	51.6924	0.04129		-2.06486	-0.01621	-1.97014	-0.0104
		70.657	0.04114		49.5643	0.05112	51.8858	0.04132		-2.04591	-0.0163	-1.9515	-0.01055
		70.8512	0.04259		49.7578	0.05115	52.0792	0.04134		-2.0301	-0.01638	-1.9512	-0.01055
		71.0454	0.04471		49.9514	0.05118	52.2725	0.04136		-2.02697	-0.01639	-1.93225	-0.0107
		71.2397	0.04141		50.1448	0.05121	52.4659	0.04139		-2.00803	-0.01649	-1.91331	-0.01086
		71.4339	0.03902		50.3383	0.05123	52.6593	0.04141		-1.9908	-0.01657	-1.9122	-0.01087
		71.6282	0.03604		50.5318	0.05126	52.8526	0.04143		-1.98908	-0.01658	-1.89436	-0.01102
		71.8225	0.03946		50.7252	0.05129	53.046	0.04146		-1.97014	-0.01668	-1.87542	-0.01118
		72.0169	0.03728		50.9187	0.05132	53.2394	0.04148		-1.9515	-0.01677	-1.873	-0.0112
		72.2112	0.03558		51.1121	0.05134	53.4327	0.0415		-1.9512	-0.01677	-1.85648	-0.01134
		72.4056	0.03446		51.3055	0.05137	53.626	0.04152		-1.93225	-0.01687	-1.83753	-0.0115
		72.6	0.03997		51.499	0.0514	53.8193	0.04155		-1.91331	-0.01696	-1.8337	-0.01154
		72.7945	0.04677		51.6924	0.05142	54.0127	0.04157		-1.9122	-0.01697	-1.81859	-0.01167
		72.989	0.04433		51.8858	0.05145	54.206	0.04159		-1.89436	-0.01706	-1.79965	-0.01184
		73.1835	0.04239		52.0792	0.05147	54.3993	0.04161		-1.87542	-0.01716	-1.7944	-0.01189
		73.378	0.04262		52.2725	0.0515	54.5926	0.04163		-1.873	-0.01717	-1.7807	-0.01201
		73.5726	0.04743		52.4659	0.05152	54.7859	0.04166		-1.85648	-0.01726	-1.76176	-0.01219
		73.7672	0.04737		52.6593	0.05155	54.9792	0.04168		-1.83753	-0.01736	-1.7551	-0.01225
		73.9618	0.0437		52.8526	0.05157	55.1725	0.0417		-1.8337	-0.01738	-1.74282	-0.01237
		74.1565	0.04531		53.046	0.0516	55.3658	0.04172		-1.81859	-0.01746	-1.72387	-0.01255
		74.3512	0.04604		53.2394	0.05162	55.5591	0.04174		-1.79965	-0.01756	-1.7159	-0.01262
		74.5459	0.04323		53.4327	0.05165	55.7524	0.04176		-1.7944	-0.01758	-1.70493	-0.01273
		74.7407	0.04177		53.626	0.05167	55.9457	0.04178		-1.7807	-0.01766	-1.68598	-0.01292
		74.9355	0.04023		53.8193	0.05169	56.139	0.0418		-1.76176	-0.01776	-1.6766	-0.01301
		75.1303	0.03961		54.0127	0.05172	56.3323	0.04182		-1.7551	-0.0178	-1.66704	-0.0131
		75.3251	0.04159		54.206	0.05174	56.5256	0.04184		-1.74282	-0.01786	-1.6481	-0.0133
					54.3993	0.05177	56.7189	0.04186		-1.72387	-0.01796	-1.6373	-0.01341
					54.5926	0.05179	56.9122	0.04188		-1.7159	-0.01801	-1.62915	-0.01349
					54.7859	0.05181	57.1055	0.0419		-1.70493	-0.01807	-1.61021	-0.01369
					54.9792	0.05183	57.2988	0.04192		-1.68598	-0.01817	-1.5981	-0.01381
					55.1725	0.05186	57.4921	0.04194		-1.6766	-0.01822	-1.59127	-0.01389
					55.3658	0.05188	57.6854	0.04196		-1.66704	-0.01828	-1.57232	-0.01409
					55.5591	0.0519	57.8787	0.04198		-1.6481	-0.01838	-1.5588	-0.01424
					55.7524	0.05192	58.072	0.042		-1.6373	-0.01844	-1.55338	-0.0143
					55.9457	0.05194	58.2653	0.04202		-1.62915	-0.01849	-1.53444	-0.01451
					56.139	0.05197	58.4586	0.04204		-1.61021	-0.01859	-1.5196	-0.01467
					56.3323	0.05199	58.6519	0.04206		-1.5981	-0.01866	-1.51549	-0.01472
					56.5256	0.05201	58.8452	0.04207		-1.59127	-0.0187	-1.49655	-0.01493
					56.7189	0.05203	59.0385	0.04209		-1.57232	-0.01881	-1.4803	-0.01512
					56.9122	0.05205	59.2319	0.04211		-1.5588	-0.01889	-1.4776	-0.01515
					57.1055	0.05207	59.4252	0.04213		-1.55338	-0.01892	-1.45866	-0.01538
					57.2988	0.05209	59.6185	0.04215		-1.53444	-0.01903	-1.441	-0.01559
					57.4921	0.05211	59.8118	0.04216		-1.51549	-0.01914	-1.43972	-0.0156
					57.6854	0.05213	60.0052	0.04218		-1.49655	-0.01925	-1.42077	-0.01583
					57.8787	0.05215	60.1985	0.0422		-1.4776	-0.01936	-1.40183	-0.01606
					58.072	0.05217	60.3919	0.04222		-1.45866	-0.01947	-1.4018	-0.01606
					58.2653	0.05219	60.5852	0.04224		-1.43972	-0.01959	-1.38289	-0.0163
					58.4586	0.05221	60.7786	0.04225		-1.42077	-0.0197	-1.36394	-0.01654
					58.6519	0.05223	60.9719	0.04227		-1.40183	-0.01981	-1.3625	-0.01656
					58.8452	0.05225	61.1653	0.04229		-1.38289	-0.01993	-1.345	-0.01678
					59.0385	0.05227	61.3587	0.0423		-1.36394	-0.02005	-1.32606	-0.01703
					59.2319	0.05229	61.5521	0.04232		-1.345	-0.02016	-1.3233	-0.01707
					59.4252	0.05231	61.7455	0.04234		-1.32606	-0.02028	-1.30711	-0.01728
					59.6185	0.05233	61.9389	0.04235		-1.30711	-0.0204	-1.28817	-0.01754
					59.8118	0.05235	62.1323	0.04237		-1.28817	-0.02052	-1.284	-0.01759
					60.0052	0.05236	62.3257	0.04239		-1.26922	-0.02063	-1.26922	-0.0178
					60.1985	0.05238	62.5192	0.0424		-1.25028	-0.02076	-1.25028	-0.01806
					60.3919	0.0524	62.7126	0.04242		-1.23134	-0.02088	-1.23134	-0.01833
					60.5852	0.05242	62.9061	0.04243		-1.21239	-0.021	-1.21239	-0.0186
					60.7786	0.05244	63.0996	0.04245		-1.19345	-0.02112	-1.19345	-0.01887
					60.9719	0.05245	63.293	0.04247		-1.17451	-0.02124	-1.17451	-0.01915
					61.1653	0.05247	63.4865	0.04248		-1.15556	-0.02137	-1.15556	-0.01944
					61.3587	0.05249	63.68	0.0425		-1.13662	-0.02149	-1.13662	-0.01972
					61.5521	0.05251	63.8735	0.04251		-1.11767	-0.02162	-1.11767	-0.02002
					61.7455	0.05252	64.0671	0.04253		-1.09873	-0.02174	-1.09873	-0.02031
					61.9389	0.05254	64.2606	0.04254		-1.07979	-0.02187	-1.07979	-0.02062
					62.1323	0.05256	64.4542	0.04256		-1.06084	-0.022	-1.06084	-0.02092
					62.3257	0.05257	64.6477	0.04257		-1.0419	-0.02213	-1.0419	-0.02124
					62.5192	0.05259	64.8413	0.04259		-1.02296	-0.02226	-1.02296	-0.02155
					62.7126	0.05261	65.0349	0.0426		-1.00401	-0.02239	-1.00401	-0.02187
					62.9061	0.05262	65.2285	0.04262		-0.98507	-0.02252	-0.98507	-0.0222
					63.0996	0.05264	65.4222	0.04263		-0.96613	-0.02265	-0.96613	-0.02253
					63.293	0.05266	65.6158	0.04265		-0.94718	-0.02278	-0.94718	-0.02287
					63.4865	0.05267	65.8095	0.04266		-0.92824	-0.02292	-0.92824	-0.02321
					63.68	0.05269	66.0031	0.04268		-0.90929	-0.02305	-0.90929	-0.02356
					63.8735	0.0527	66.1968	0.04269		-0.89035	-0.02319	-0.89035	-0.02391
					64.0671	0.05272	66.3905	0.0427		-0.87141	-0.02333	-0.87141	-0.02427
					64.2606	0.05273	66.5843	0.04272		-0.85246	-0.02346	-0.85246	-0.02464
					64.4542	0.05275	66.778	0.04273		-0.83352	-0.0236	-0.83352	-0.02501
					64.6477	0.05276	66.9718	0.04275		-0.81458	-0.02374	-0.81458	-0.02538
					64.8413	0.05278	67.1655	0.04276		-0.79563	-0.02388	-0.79563	-0.02577
					65.0349	0.05279	67.3593	0.04277		-0.77669	-0.02402	-0.77669	-0.02616
					65.2285	0.05281	67.5531	0.04279		-0.75775	-0.02416	-0.75775	-0.02655
					65.4222	0.05282	67.747	0.0428		-0.7388	-0.0243	-0.7388	-0.02695
					65.6158	0.05284	67.9408	0.04281		-0.71986	-0.02445	-0.71986	-0.02736
					65.8095	0.05285	68.1347	0.04283		-0.70091	-0.02459	-0.70091	-0.02777
					66.0031	0.05287	68.3286	0.04284		-0.68197	-0.02474	-0.68197	-0.02819
					66.1968	0.05288	68.5225	0.04285		-0.66303	-0.02488	-0.66303	-0.02862
					66.3905	0.0529	68.7164	0.04287		-0.64408	-0.02503	-0.64408	-0.02906
					66.5843	0.05291	68.9104	0.04288		-0.62514	-0.02518	-0.62514	-0.0295
					66.778	0.05292	69.1044	0.04289		-0.6062	-0.02533	-0.6062	-0.02995
					66.9718	0.05294	69.2984	0.0429		-0.58725	-0.02548	-0.58725	-0.0304
					67.1655	0.05295	69.4924	0.04292		-0.56831	-0.02563	-0.56831	-0.03087
					67.3593	0.05297	69.6864	0.04293		-0.54937	-0.02578	-0.54937	-0.03134
					67.5531	0.05298	69.8805	0.04294		-0.53042	-0.02593	-0.53042	-0.03182
					67.747	0.05299	70.0746	0.04295		-0.51148	-0.02609	-0.51148	-0.0323
					67.9408	0.05301	70.2687	0.04297		-0.49253	-0.02624	-0.49253	-0.0328
					68.1347	0.05302	70.4628	0.04298		-0.47359	-0.0264	-0.47359	-0.0333
					68.3286	0.05303	70.657	0.04299		-0.45465	-0.02655	-0.45465	-0.03381
					68.5225	0.05304	70.8512	0.043		-0.4357	-0.02671	-0.4357	-0.03433
					68.7164	0.05306	71.0454	0.04301		-0.41676	-0.02687	-0.41676	-0.03486
					68.9104	0.05307	71.2397	0.04303		-0.39782	-0.02703	-0.39782	-0.03539
					69.1044	0.05308	71.4339	0.04304		-0.37887	-0.02719	-0.37887	-0.03594
					69.2984	0.0531	71.6282	0.04305		-0.35993	-0.02735	-0.35993	-0.03649
					69.4924	0.05311	71.8225	0.04306		-0.34099	-0.02751	-0.34099	-0.03706
					69.6864	0.05312	72.0169	0.04307		-0.32204	-0.02768	-0.32204	-0.03763
					69.8805	0.05313	72.2112	0.04308		-0.3031	-0.02784	-0.3031	-0.03821
					70.0746	0.05314	72.4056	0.0431		-0.28415	-0.02801	-0.28415	-0.0388
					70.2687	0.05316	72.6	0.04311		-0.26521	-0.02817	-0.26521	-0.03941
					70.4628	0.05317	72.7945	0.04312		-0.24627	-0.02834	-0.24627	-0.04002
					70.657	0.05318	72.989	0.04313		-0.22732	-0.02851	-0.22732	-0.04064
					70.8512	0.05319	73.1835	0.04314		-0.20838	-0.02868	-0.20838	-0.04127
					71.0454	0.0532	73.378	0.04315		-0.18944	-0.02885	-0.18944	-0.04191
					71.2397	0.05322	73.5726	0.04316		-0.17049	-0.02903	-0.17049	-0.04257
					71.4339	0.05323	73.7672	0.04317		-0.15155	-0.0292	-0.15155	-0.04323
					71.6282	0.05324	73.9618	0.04318		-0.13261	-0.02937	-0.13261	-0.04391
					71.8225	0.05325	74.1565	0.04319		-0.11366	-0.02955	-0.11366	-0.04459
					72.0169	0.05326	74.3512	0.0432		-0.09472	-0.02973	-0.09472	-0.04529
					72.2112	0.05327	74.5459	0.04321		-0.07577	-0.0299	-0.07577	-0.046
					72.4056	0.05328	74.7407	0.04323		-0.05683	-0.03008	-0.05683	-0.04672
					72.6	0.05329	74.9355	0.04324		-0.03789	-0.03026	-0.03789	-0.04746
					72.7945	0.05331	75.1303	0.04325		-0.01894	-0.03044	-0.01894	-0.04821
					72.989	0.05332	75.3251	0.04326		0	-0.03063	0	-0.04897
	--
	--
	--
	--
	--
	--
	--
	--
	--
	--
	--
	--
	--
	--
	--
	--
	--
	--
	--
	--
	--
	--
	--
	--
	--
	--
	--
	--
	--
	--
	--
	--
	--
	--
	--
	--
	--
	--
	--
	--
	--
	--
	--
	--
	--
	--
	--
	--
	--
	--
	--
	--
	--
	--
	--
	--
	--
	--
	--
	--
	--
	--
	--
	--
	--
	--
	--
	--
	--
	--
	--
	--
	--
	--
	--
	--
	--
	--
	--
	--
	--
	--
	--
	--
	--
	--
	--
	--
	--
	--
	--
	--
	--
	--
	--
	--
	--
	--
	--
	--
	--
	--
	--
	--
	--
	--
	--
	--
	--
	--
	--
	--
	--
	--
	--
	--
	--
	--
	--
	--
	--
	--
	--
	--
	--
	--
	--
	--
	--
	--
	--
	--
	--
	--
	--
	--
	--
	--
	--
	--
	--
	--
	--
	--
	--
	--
	--
	--
	--
	--
	--
	--
	--
	--
	--
	--
	--
	--
	--
	--
	--
	--
	--
	--
	--
	--
	--
	--
	--
	--
	--
	--
	--
	--
	--
	--
	--
	--
	--
