# Supplementary material for: Direct time-resolved observation of surface-bound carbon dioxide radical anions on metallic nanocatalysts
Source: Nat Commun. 2023 Nov 6;14:7116. doi: 10.1038/s41467-023-42936-6 (PMC10628153; doi:10.1038/s41467-023-42936-6)
Supplement: Supplementary file 4 — Source Data [file 41467_2023_42936_MOESM4_ESM.zip › Source Data/Figure 5/Figure 5j.xlsx]

## Sheet: Sheet1
Figure 5j
raw data					fitting data
300.205	0.00301	300.205	0.02789		300.205	0.02406	300.205	0.02458
300.761	0.01527	300.761	0.02599		300.761	0.02422	300.761	0.02478
301.318	0.02378	301.318	0.01912		301.318	0.02438	301.318	0.02497
301.874	0.02466	301.874	0.01742		301.874	0.02453	301.874	0.02517
302.431	0.02237	302.431	0.01722		302.431	0.02469	302.431	0.02537
302.987	0.02156	302.987	0.01162		302.987	0.02484	302.987	0.02556
303.544	0.02008	303.544	0.01814		303.544	0.025	303.544	0.02575
304.1	0.02136	304.1	0.02541		304.1	0.02516	304.1	0.02594
304.657	0.03292	304.657	0.02959		304.657	0.02531	304.657	0.02614
305.213	0.03161	305.213	0.03408		305.213	0.02547	304.828	0.02619
305.77	0.02572	305.77	0.03468		305.77	0.02562	305.213	0.02632
306.326	0.02789	306.326	0.02619		306.326	0.02578	305.249	0.02634
306.883	0.02259	306.883	0.01626		306.883	0.02593	305.669	0.02648
307.439	0.02633	307.439	0.01808		307.439	0.02609	305.77	0.02651
307.996	0.03177	307.996	0.02608		307.996	0.02624	306.089	0.02662
308.552	0.03499	308.552	0.03468		308.552	0.0264	306.326	0.0267
309.109	0.03468	309.109	0.03697		309.109	0.02655	306.51	0.02676
309.666	0.03065	309.666	0.0351		309.666	0.02671	306.883	0.02688
310.222	0.03371	310.222	0.03438		310.222	0.02686	306.93	0.0269
310.779	0.03734	310.779	0.02818		310.779	0.02701	307.35	0.02704
311.335	0.03567	311.335	0.02688		311.335	0.02716	307.439	0.02707
311.892	0.03695	311.892	0.02376		311.892	0.02732	307.77	0.02718
312.448	0.03884	312.448	0.02453		312.448	0.02747	307.996	0.02725
313.005	0.03796	313.005	0.02385		313.005	0.02762	308.191	0.02731
313.561	0.03875	313.561	0.02391		313.561	0.02777	308.552	0.02743
314.118	0.03591	314.118	0.02919		314.118	0.02792	308.611	0.02745
314.674	0.03326	314.674	0.04153		314.674	0.02807	309.031	0.02759
315.231	0.03187	315.231	0.04401		315.231	0.02822	309.109	0.02761
315.787	0.03241	315.787	0.04424		315.787	0.02837	309.452	0.02772
316.344	0.03204	316.344	0.03968		316.344	0.02851	309.666	0.02779
316.9	0.0273	316.9	0.0293		316.9	0.02866	309.872	0.02785
317.457	0.02332	317.457	0.02318		317.457	0.02881	310.222	0.02796
318.013	0.02152	318.013	0.02455		318.013	0.02896	310.292	0.02799
318.57	0.02041	318.57	0.03027		318.57	0.0291	310.713	0.02812
319.126	0.02403	319.126	0.03452		319.126	0.02925	310.779	0.02814
319.683	0.02645	319.683	0.03958		319.683	0.02939	311.133	0.02825
320.239	0.02493	320.239	0.0327		320.239	0.02953	311.335	0.02831
320.796	0.02532	320.796	0.02712		320.796	0.02968	311.553	0.02838
321.352	0.02632	321.352	0.02646		321.352	0.02982	311.892	0.02848
321.909	0.02856	321.909	0.02368		321.909	0.02996	311.974	0.02851
322.466	0.02372	322.466	0.02433		322.466	0.0301	312.394	0.02863
323.022	0.01873	323.022	0.02927		323.022	0.03024	312.448	0.02865
323.579	0.01698	323.579	0.02773		323.579	0.03038	312.814	0.02876
324.135	0.02025	324.135	0.0344		324.135	0.03051	313.005	0.02882
324.692	0.02337	324.692	0.03768		324.692	0.03065	313.235	0.02889
325.248	0.02657	325.248	0.03499		325.248	0.03079	313.561	0.02898
325.805	0.03163	325.805	0.03004		325.805	0.03092	313.655	0.02901
326.361	0.03213	326.361	0.03243		326.361	0.03106	314.075	0.02914
326.918	0.02678	326.918	0.03267		326.918	0.03119	314.118	0.02915
327.474	0.02454	327.474	0.02969		327.474	0.03132	314.496	0.02926
328.031	0.02712	328.031	0.03052		328.031	0.03145	314.674	0.02931
328.587	0.03223	328.587	0.02539		328.587	0.03158	314.916	0.02938
329.144	0.03765	329.144	0.02382		329.144	0.03171	315.231	0.02947
329.7	0.04218	329.7	0.02737		329.7	0.03184	315.336	0.0295
330.257	0.03994	330.257	0.03454		330.257	0.03197	315.757	0.02962
330.813	0.03481	330.813	0.03661		330.813	0.03209	315.787	0.02963
331.37	0.02883	331.37	0.04574		331.37	0.03222	316.177	0.02974
331.926	0.02771	331.926	0.04617		331.926	0.03234	316.344	0.02978
332.483	0.03239	332.483	0.04249		332.483	0.03246	316.597	0.02985
333.039	0.03773	333.039	0.04219		333.039	0.03258	316.9	0.02994
333.596	0.03894	333.596	0.04132		333.596	0.0327	317.018	0.02997
334.152	0.03832	334.152	0.03847		334.152	0.03282	317.438	0.03008
334.709	0.03453	334.709	0.03811		334.709	0.03294	317.457	0.03009
335.265	0.02302	335.265	0.03876		335.265	0.03305	317.858	0.0302
335.822	0.0166	335.822	0.03989		335.822	0.03317	318.013	0.03024
336.378	0.01731	336.378	0.03864		336.378	0.03328	318.279	0.03031
336.935	0.01859	336.935	0.03344		336.935	0.03339	318.57	0.03039
337.491	0.02019	337.491	0.03024		337.491	0.0335	318.699	0.03042
338.048	0.02226	338.048	0.03019		338.048	0.03361	319.119	0.03053
338.605	0.02928	338.605	0.02762		338.605	0.03372	319.126	0.03053
339.161	0.03831	339.161	0.02313		339.161	0.03383	319.54	0.03064
339.718	0.04012	339.718	0.0216		339.718	0.03393	319.683	0.03068
340.274	0.04411	340.274	0.02592		340.274	0.03403	319.96	0.03075
340.831	0.04547	340.831	0.02602		340.831	0.03414	320.239	0.03082
341.387	0.04608	341.387	0.02855		341.387	0.03424	320.38	0.03085
341.944	0.0408	341.944	0.03122		341.944	0.03434	320.796	0.03096
342.5	0.03685	342.5	0.03344		342.5	0.03443	320.801	0.03096
343.057	0.0365	343.057	0.03665		343.057	0.03453	321.221	0.03106
343.613	0.03368	343.613	0.03935		343.613	0.03462	321.352	0.0311
344.17	0.03113	344.17	0.03867		344.17	0.03471	321.641	0.03117
344.726	0.03608	344.726	0.03985		344.726	0.0348	321.909	0.03123
345.283	0.03902	345.283	0.04164		345.283	0.03489	322.062	0.03127
345.839	0.04225	345.839	0.04272		345.839	0.03498	322.466	0.03136
346.396	0.04148	346.396	0.04047		346.396	0.03507	322.482	0.03137
346.952	0.03854	346.952	0.03335		346.952	0.03515	322.902	0.03147
347.509	0.03364	347.509	0.03103		347.509	0.03523	323.022	0.0315
348.065	0.03312	348.065	0.02813		348.065	0.03531	323.323	0.03157
348.622	0.03178	348.622	0.03056		348.622	0.03539	323.579	0.03162
349.178	0.03242	349.178	0.03132		349.178	0.03547	323.743	0.03166
349.735	0.0358	349.735	0.03172		349.735	0.03554	324.135	0.03175
350.291	0.04113	350.291	0.03443		350.291	0.03561	324.163	0.03176
350.848	0.04235	350.848	0.03815		350.848	0.03569	324.584	0.03185
351.404	0.04327	351.404	0.03981		351.404	0.03575	324.692	0.03187
351.961	0.04664	351.961	0.03546		351.961	0.03582	325.004	0.03194
352.518	0.04713	352.518	0.03479		352.518	0.03589	325.248	0.032
353.074	0.04499	353.074	0.03508		353.074	0.03595	325.424	0.03203
353.631	0.03867	353.631	0.03611		353.631	0.03601	325.805	0.03212
354.187	0.03181	354.187	0.03536		354.187	0.03607	325.845	0.03212
354.744	0.02958	354.744	0.03403		354.744	0.03613	326.265	0.03221
355.3	0.0295	355.3	0.03406		355.3	0.03619	326.361	0.03223
355.857	0.02877	355.857	0.03157		355.857	0.03624	326.685	0.0323
356.413	0.03334	356.413	0.03379		356.413	0.03629	326.918	0.03235
356.97	0.03882	356.97	0.03596		356.97	0.03634	327.106	0.03239
357.526	0.03702	357.526	0.03054		357.526	0.03639	327.474	0.03246
358.083	0.04	358.083	0.02858		357.789	0.03641	327.526	0.03247
358.639	0.03847	358.639	0.0306		358.083	0.03643	327.946	0.03256
359.196	0.03481	359.196	0.03645		358.21	0.03644	328.031	0.03257
359.752	0.02911	359.752	0.03957		358.63	0.03648	328.367	0.03264
360.309	0.02879	360.309	0.03518		358.639	0.03648	328.587	0.03268
360.865	0.03224	360.865	0.02949		359.05	0.03651	328.787	0.03272
361.422	0.03489	361.422	0.03008		359.196	0.03652	329.144	0.03279
361.978	0.03482	361.978	0.03296		359.471	0.03654	329.207	0.0328
362.535	0.03696	362.535	0.03793		359.752	0.03656	329.628	0.03288
363.091	0.04012	363.091	0.04409		359.891	0.03657	329.7	0.03289
363.648	0.04037	363.648	0.04132		360.309	0.03659	330.048	0.03295
364.204	0.0388	364.204	0.03573		360.311	0.03659	330.257	0.03299
364.761	0.0359	364.761	0.02827		360.732	0.03662	330.468	0.03303
365.318	0.0349	365.318	0.02597		360.865	0.03663	330.813	0.03309
365.874	0.03616	365.874	0.02928		361.152	0.03665	330.888	0.0331
366.431	0.03746	366.431	0.03427		361.422	0.03666	331.309	0.03318
366.987	0.03872	366.987	0.03801		361.572	0.03667	331.37	0.03319
367.544	0.03765	367.544	0.03704		361.978	0.03669	331.729	0.03325
368.1	0.03531	368.1	0.03676		361.993	0.03669	331.926	0.03328
368.657	0.0349	368.657	0.03492		362.413	0.03672	332.149	0.03332
369.213	0.03472	369.213	0.03231		362.535	0.03672	332.483	0.03338
369.77	0.03488	369.77	0.03439		362.833	0.03674	332.57	0.03339
370.326	0.03364	370.326	0.03635		363.091	0.03675	332.99	0.03346
370.883	0.0315	370.883	0.03409		363.254	0.03675	333.039	0.03347
371.439	0.0311	371.439	0.0335		363.648	0.03677	333.41	0.03352
371.996	0.03223	371.996	0.03363		363.674	0.03677	333.596	0.03355
372.552	0.0342	372.552	0.03469		364.094	0.03679	333.831	0.03359
373.109	0.03399	373.109	0.03587		364.204	0.03679	334.152	0.03364
373.665	0.03137	373.665	0.03812		364.515	0.03681	334.251	0.03365
374.222	0.03056	374.222	0.03776		364.761	0.03681	334.671	0.03372
374.778	0.03276	374.778	0.03465		364.935	0.03682	334.709	0.03372
375.335	0.03689	375.335	0.02905		365.318	0.03683	335.092	0.03378
375.892	0.04057	375.892	0.0285		365.355	0.03683	335.265	0.0338
376.448	0.04212	376.448	0.03499		365.776	0.03684	335.512	0.03384
377.005	0.04337	377.005	0.03963		365.874	0.03685	335.822	0.03388
377.561	0.04282	377.561	0.03901		366.196	0.03685	335.932	0.0339
378.118	0.03825	378.118	0.03502		366.431	0.03686	336.353	0.03395
378.674	0.03637	378.674	0.0302		366.616	0.03686	336.378	0.03396
379.231	0.03501	379.231	0.02654		366.987	0.03687	336.773	0.03401
379.787	0.03625	379.787	0.03119		367.037	0.03687	336.935	0.03403
380.344	0.03859	380.344	0.03809		367.457	0.03688	337.193	0.03407
380.9	0.04424	380.9	0.04034		367.544	0.03688	337.491	0.0341
381.457	0.04599	381.457	0.03761		367.877	0.03688	337.614	0.03412
382.013	0.04348	382.013	0.03662		368.1	0.03688	338.034	0.03417
382.57	0.03906	382.57	0.03493		368.298	0.03689	338.048	0.03417
383.126	0.03724	383.126	0.03312		368.657	0.03689	338.454	0.03422
383.683	0.03618	383.683	0.03263		368.718	0.03689	338.605	0.03424
384.239	0.0343	384.239	0.03247		369.138	0.03689	338.875	0.03427
384.796	0.03404	384.796	0.03164		369.213	0.03689	339.161	0.03431
385.352	0.03665	385.352	0.03494		369.559	0.03689	339.295	0.03432
385.909	0.03738	385.909	0.03815		369.77	0.03689	339.715	0.03437
386.465	0.0366	386.465	0.0412		369.979	0.03689	339.718	0.03437
387.022	0.03366	387.022	0.04012		370.326	0.03689	340.136	0.03442
387.578	0.03311	387.578	0.03754		370.399	0.03689	340.274	0.03443
388.135	0.03142	388.135	0.0353		370.82	0.03688	340.556	0.03446
388.692	0.03071	388.692	0.03434		370.883	0.03688	340.831	0.03449
389.248	0.03497	389.248	0.03644		371.24	0.03688	340.976	0.03451
389.805	0.03805	389.805	0.03896		371.439	0.03688	341.387	0.03455
390.361	0.0378	390.361	0.04141		371.66	0.03687	341.397	0.03455
390.918	0.03982	390.918	0.04194		371.996	0.03687	341.817	0.03459
391.474	0.03838	391.474	0.04066		372.081	0.03686	341.944	0.0346
392.031	0.03762	392.031	0.03942		372.501	0.03686	342.237	0.03463
392.587	0.03598	392.587	0.03854		372.552	0.03685	342.5	0.03466
393.144	0.03383	393.144	0.03713		372.921	0.03684	342.658	0.03467
393.7	0.03415	393.7	0.03687		373.109	0.03684	343.057	0.03471
394.257	0.03331	394.257	0.03718		373.342	0.03683	343.078	0.03471
394.813	0.03086	394.813	0.03717		373.665	0.03682	343.498	0.03474
395.37	0.03383	395.37	0.0355		373.762	0.03682	343.613	0.03475
395.926	0.03576	395.926	0.03542		374.182	0.03681	343.919	0.03478
396.483	0.03743	396.483	0.03271		374.222	0.0368	344.17	0.0348
397.039	0.03644	397.039	0.02867		374.603	0.03679	344.339	0.03481
397.596	0.03623	397.596	0.02903		374.778	0.03678	344.726	0.03485
398.152	0.03564	398.152	0.02987		375.023	0.03677	344.759	0.03485
398.709	0.03357	398.709	0.02888		375.335	0.03676	345.18	0.03488
399.265	0.03399	399.265	0.02887		375.443	0.03676	345.283	0.03489
399.822	0.03354	399.822	0.02986		375.864	0.03674	345.6	0.03491
400.378	0.03405	400.378	0.02848		375.892	0.03673	345.839	0.03493
400.935	0.03268	400.935	0.02695		376.284	0.03672	346.02	0.03494
401.491	0.03112	401.491	0.02748		376.448	0.03671	346.396	0.03497
402.048	0.03041	402.048	0.02915		376.704	0.03669	346.441	0.03497
402.604	0.02993	402.604	0.03064		377.005	0.03668	346.861	0.035
403.161	0.0301	403.161	0.03063		377.125	0.03667	346.952	0.035
403.717	0.03008	403.717	0.03022		377.545	0.03665	347.281	0.03502
404.274	0.03077	404.274	0.0304		377.561	0.03664	347.509	0.03504
404.831	0.03417	404.831	0.02932		377.965	0.03662	347.702	0.03505
405.387	0.03665	405.387	0.03027		378.118	0.03661	348.065	0.03507
405.944	0.03636	405.944	0.03177		378.385	0.03659	348.122	0.03507
406.5	0.03319	406.5	0.03381		378.674	0.03657	348.542	0.0351
407.057	0.02947	407.057	0.03172		378.806	0.03656	348.622	0.0351
407.613	0.02812	407.613	0.03336		379.226	0.03653	348.963	0.03512
408.17	0.03136	408.17	0.03368		379.231	0.03653	349.178	0.03513
408.726	0.03421	408.726	0.0337		379.646	0.0365	349.383	0.03514
409.283	0.03471	409.283	0.03403		379.787	0.03649	349.735	0.03516
409.839	0.03243	409.839	0.03184		380.067	0.03647	349.803	0.03516
410.396	0.03089	410.396	0.03097		380.344	0.03645	350.224	0.03518
410.952	0.03118	410.952	0.03198		380.487	0.03644	350.291	0.03518
411.509	0.02958	411.509	0.03306		380.9	0.0364	350.644	0.0352
412.065	0.02829	412.065	0.03397		380.907	0.0364	350.848	0.03521
412.622	0.03078	412.622	0.0323		381.328	0.03637	351.064	0.03521
413.178	0.03228	413.178	0.03014		381.457	0.03636	351.404	0.03523
413.735	0.03358	413.735	0.02941		381.748	0.03633	351.485	0.03523
414.291	0.03405	414.291	0.02654		382.013	0.03631	351.905	0.03525
414.848	0.03331	414.848	0.02719		382.168	0.03629	351.961	0.03525
415.404	0.0295	415.404	0.02769		382.57	0.03625	352.325	0.03526
415.961	0.02508	415.961	0.02724		382.589	0.03625	352.518	0.03527
416.517	0.0217	416.517	0.02855		383.009	0.03621	352.746	0.03527
417.074	0.02179	417.074	0.03011		383.126	0.0362	353.074	0.03528
417.631	0.02635	417.631	0.03103		383.429	0.03617	353.166	0.03529
418.187	0.03028	418.187	0.03094		383.683	0.03614	353.586	0.0353
418.744	0.02956	418.744	0.02813		383.85	0.03612	353.631	0.0353
419.3	0.02542	419.3	0.02812		384.239	0.03608	354.007	0.03531
419.857	0.02427	419.857	0.02807		384.27	0.03608	354.187	0.03531
420.413	0.02539	420.413	0.02833		384.69	0.03603	354.427	0.03532
420.97	0.02466	420.97	0.0314		384.796	0.03602	354.744	0.03532
421.526	0.02708	421.526	0.03262		385.111	0.03599	354.847	0.03532
422.083	0.02836	422.083	0.03306		385.352	0.03596	355.267	0.03533
422.639	0.02616	422.639	0.03267		385.531	0.03594	355.3	0.03533
423.196	0.02585	423.196	0.03309		385.909	0.03589	355.688	0.03534
423.752	0.0263	423.752	0.03317		385.951	0.03589	355.857	0.03534
424.309	0.02693	424.309	0.03167		386.465	0.03583	356.108	0.03534
424.865	0.02842	424.865	0.02852		387.022	0.03576	356.413	0.03535
425.422	0.02961	425.422	0.02718		387.578	0.03569	356.528	0.03535
425.978	0.03049	425.978	0.02831		388.135	0.03561	356.949	0.03535
426.535	0.03026	426.535	0.03045		388.692	0.03554	356.97	0.03535
427.091	0.02863	427.091	0.03017		389.248	0.03546	357.369	0.03536
427.648	0.02644	427.648	0.02806		389.805	0.03538	357.526	0.03536
428.204	0.02563	428.204	0.02876		390.361	0.0353	357.789	0.03536
428.761	0.02561	428.761	0.02853		390.918	0.03521	358.083	0.03536
429.317	0.02628	429.317	0.02656		391.474	0.03513	358.21	0.03536
429.874	0.02694	429.874	0.02937		392.031	0.03504	358.63	0.03536
430.43	0.02739	430.43	0.03088		392.587	0.03495	358.639	0.03536
430.987	0.02857	430.987	0.03152		393.144	0.03486	359.05	0.03536
431.544	0.03158	431.544	0.03035		393.7	0.03477	359.196	0.03536
432.1	0.03263	432.1	0.02799		394.257	0.03468	359.471	0.03536
432.657	0.03237	432.657	0.0292		394.813	0.03458	359.752	0.03536
433.213	0.02898	433.213	0.02949		395.37	0.03448	359.891	0.03536
433.77	0.02686	433.77	0.02725		395.926	0.03438	360.309	0.03536
434.326	0.02615	434.326	0.02611		396.483	0.03428	360.311	0.03536
434.883	0.02655	434.883	0.02608		397.039	0.03418	360.732	0.03535
435.439	0.02614	435.439	0.02721		397.596	0.03408	360.865	0.03535
435.996	0.02685	435.996	0.02913		398.152	0.03397	361.152	0.03535
436.552	0.02838	436.552	0.02985		398.709	0.03386	361.422	0.03535
437.109	0.02914	437.109	0.02859		399.265	0.03375	361.572	0.03534
437.665	0.02852	437.665	0.02783		399.822	0.03364	361.978	0.03534
438.222	0.02691	438.222	0.02891		400.378	0.03353	362.535	0.03533
438.778	0.02277	438.778	0.03007		400.935	0.03342	363.091	0.03532
439.335	0.02293	439.335	0.02947		401.491	0.03331	363.648	0.03531
439.891	0.02225	439.891	0.0286		402.048	0.03319	364.204	0.0353
440.448	0.02372	440.448	0.02741		402.604	0.03308	364.761	0.03528
441.005	0.02615	441.005	0.02404		403.161	0.03296	365.318	0.03527
441.561	0.0275	441.561	0.02183		403.717	0.03284	365.874	0.03525
442.118	0.02632	442.118	0.02439		404.274	0.03272	366.431	0.03524
442.674	0.02546	442.674	0.02364		404.831	0.0326	366.987	0.03522
443.231	0.0246	443.231	0.02498		405.387	0.03248	367.544	0.0352
443.787	0.02243	443.787	0.02307		405.944	0.03235	368.1	0.03518
444.344	0.02183	444.344	0.02121		406.5	0.03223	368.657	0.03516
444.9	0.02219	444.9	0.02237		407.057	0.0321	369.213	0.03514
445.457	0.02161	445.457	0.02189		407.613	0.03198	369.77	0.03511
446.013	0.02357	446.013	0.0217		408.17	0.03185	370.326	0.03509
446.57	0.02296	446.57	0.02169		408.726	0.03172	370.883	0.03506
447.126	0.01941	447.126	0.02331		409.283	0.0316	371.439	0.03504
447.683	0.01675	447.683	0.02404		409.839	0.03147	371.996	0.03501
448.239	0.01919	448.239	0.02406		410.396	0.03134	372.552	0.03498
448.796	0.02286	448.796	0.02473		410.952	0.03121	373.109	0.03496
449.352	0.02399	449.352	0.02569		411.509	0.03108	373.665	0.03493
449.909	0.02479	449.909	0.02653		412.065	0.03094	374.222	0.0349
450.465	0.02277	450.465	0.02503		412.622	0.03081	374.778	0.03486
451.022	0.02336	451.022	0.02301		413.178	0.03068	375.335	0.03483
451.578	0.02236	451.578	0.02322		413.735	0.03055	375.892	0.0348
452.135	0.02238	452.135	0.02155		414.291	0.03041	376.448	0.03477
452.691	0.02116	452.691	0.01979		414.848	0.03028	377.005	0.03473
453.248	0.01888	453.248	0.01898		415.404	0.03015	377.561	0.0347
453.804	0.01741	453.804	0.01912		415.961	0.03001	378.118	0.03466
454.361	0.01804	454.361	0.01963		416.517	0.02988	378.674	0.03462
454.918	0.01933	454.918	0.02131		417.074	0.02974	379.231	0.03459
455.474	0.0202	455.474	0.02262		417.631	0.02961	379.787	0.03455
456.031	0.02133	456.031	0.02382		418.187	0.02947	380.344	0.03451
456.587	0.021	456.587	0.02557		418.744	0.02934	380.9	0.03447
457.144	0.01946	457.144	0.02621		419.3	0.0292	381.457	0.03443
457.7	0.01756	457.7	0.02616		419.857	0.02907	382.013	0.03439
458.257	0.01733	458.257	0.02389		420.413	0.02893	382.57	0.03434
458.813	0.01826	458.813	0.02201		420.97	0.0288	383.126	0.0343
459.37	0.01796	459.37	0.02083		421.526	0.02866	383.683	0.03426
459.926	0.01953	459.926	0.02131		422.083	0.02853	384.239	0.03422
460.483	0.02005	460.483	0.02022		422.639	0.02839	384.796	0.03417
461.039	0.01903	461.039	0.01949		423.196	0.02826	385.352	0.03413
461.596	0.01682	461.596	0.02		423.752	0.02812	385.909	0.03408
462.152	0.01275	462.152	0.02068		424.309	0.02799	386.465	0.03403
462.709	0.01237	462.709	0.02069		424.865	0.02785	387.022	0.03399
463.265	0.01284	463.265	0.01876		425.422	0.02772	387.578	0.03394
463.822	0.01443	463.822	0.0183		425.978	0.02758	388.135	0.03389
464.378	0.01596	464.378	0.01771		426.535	0.02745	388.692	0.03384
464.935	0.01649	464.935	0.02055		427.091	0.02731	389.248	0.03379
465.491	0.01768	465.491	0.0229		427.648	0.02718	389.805	0.03374
466.048	0.01796	466.048	0.02184		428.204	0.02704	390.361	0.03369
466.604	0.01708	466.604	0.01903		428.761	0.02691	390.918	0.03364
467.161	0.01615	467.161	0.01742		429.317	0.02678	391.474	0.03359
467.717	0.01593	467.717	0.01721		429.874	0.02664	392.031	0.03354
468.274	0.01462	468.274	0.01837		430.43	0.02651	392.587	0.03348
468.83	0.01317	468.83	0.01864		430.987	0.02638	393.144	0.03343
469.387	0.01379	469.387	0.01782		431.544	0.02624	393.7	0.03338
469.943	0.01517	469.943	0.01768		432.1	0.02611	394.257	0.03332
470.5	0.01505	470.5	0.01752		432.657	0.02598	394.813	0.03326
471.057	0.01344	471.057	0.01614		433.213	0.02584	395.37	0.03321
471.613	0.0132	471.613	0.01731		433.77	0.02571	395.926	0.03315
472.17	0.01478	472.17	0.01787		434.326	0.02558	396.483	0.03309
472.726	0.01467	472.726	0.01917		434.883	0.02545	397.039	0.03304
473.283	0.01477	473.283	0.02058		435.439	0.02531	397.596	0.03298
473.839	0.0147	473.839	0.02067		435.996	0.02518	398.152	0.03292
474.396	0.01356	474.396	0.02032		436.552	0.02505	398.709	0.03286
474.952	0.01404	474.952	0.01955		437.109	0.02491	399.265	0.0328
475.509	0.01452	475.509	0.0198		437.665	0.02478	399.822	0.03274
476.065	0.01368	476.065	0.01976		438.222	0.02465	400.378	0.03268
476.622	0.01232	476.622	0.01938		438.778	0.02451	400.935	0.03261
477.178	0.01065	477.178	0.01873		439.335	0.02438	401.491	0.03255
477.735	0.00967	477.735	0.01754		439.891	0.02425	402.048	0.03249
478.291	0.00973	478.291	0.01582		440.448	0.02411	402.604	0.03242
478.848	0.0111	478.848	0.01645		441.005	0.02398	403.161	0.03236
479.404	0.01287	479.404	0.01662		441.561	0.02384	403.717	0.03229
479.961	0.01225	479.961	0.019		442.118	0.0237	404.274	0.03223
480.517	0.01119	480.517	0.01906		442.674	0.02357	404.831	0.03216
481.074	0.0114	481.074	0.01552		443.231	0.02343	405.387	0.03209
481.63	0.01091	481.63	0.01368		443.787	0.02329	405.944	0.03203
482.187	0.00988	482.187	0.01418		444.344	0.02316	406.5	0.03196
482.743	0.00837	482.743	0.01543		444.9	0.02302	407.057	0.03189
483.3	0.00759	483.3	0.01656		445.457	0.02288	407.613	0.03182
483.857	0.00815	483.857	0.01682		446.013	0.02274	408.17	0.03175
484.413	0.00748	484.413	0.02008		446.57	0.02259	408.726	0.03168
484.97	0.00707	484.97	0.02155		447.126	0.02245	409.283	0.03161
485.526	0.00791	485.526	0.01924		447.683	0.02231	409.839	0.03153
486.083	0.00738	486.083	0.01893		448.239	0.02216	410.396	0.03146
486.639	0.00783	486.639	0.01794		448.796	0.02202	410.952	0.03139
487.196	0.00826	487.196	0.01604		449.352	0.02187	411.509	0.03131
487.752	0.0064	487.752	0.01585		449.909	0.02172	412.065	0.03124
488.309	0.00494	488.309	0.01695		450.465	0.02157	412.622	0.03116
488.865	0.00365	488.865	0.01729		451.022	0.02142	413.178	0.03108
489.422	0.0022	489.422	0.01586		451.578	0.02127	413.735	0.03101
489.978	0.000837	489.978	0.01193		452.135	0.02111	414.291	0.03093
490.535	0.00162	490.535	0.01041		452.691	0.02096	414.848	0.03085
491.091	0.00329	491.091	0.01095		453.248	0.0208	415.404	0.03077
491.648	0.00513	491.648	0.01314		453.804	0.02064	415.961	0.03069
492.204	0.00591	492.204	0.0132		454.361	0.02048	416.517	0.03061
492.761	0.00529	492.761	0.01328		454.918	0.02031	417.074	0.03053
493.317	0.00563	493.317	0.01268		455.474	0.02015	417.631	0.03044
493.874	0.0037	493.874	0.01215		456.031	0.01998	418.187	0.03036
494.43	0.00269	494.43	0.01278		456.146	0.01995	418.744	0.03028
494.987	0.00197	494.987	0.01407		456.566	0.01982	419.3	0.03019
495.543	0.0026	495.543	0.0136		456.587	0.01981	419.857	0.03011
496.1	0.00247	496.1	0.01274		456.987	0.01969	420.413	0.03002
496.657	0.00431	496.657	0.01073		457.144	0.01964	420.97	0.02993
497.213	0.00507	497.213	0.00924		457.407	0.01956	421.526	0.02985
497.77	0.00383	497.77	0.01225		457.7	0.01947	422.083	0.02976
498.326	0.00127	498.326	0.01311		457.827	0.01943	422.639	0.02967
498.883	-0.000673	498.883	0.01166		458.248	0.01929	423.196	0.02958
499.439	-0.000806	499.439	0.01034		458.257	0.01929	423.752	0.02949
499.996	-3.1e-05	499.996	0.00957		458.668	0.01916	424.309	0.0294
500.552	0.00251	500.552	0.0081		458.813	0.01911	424.865	0.0293
501.109	0.00484	501.109	0.00726		459.088	0.01902	425.422	0.02921
501.665	0.00431	501.665	0.0079		459.37	0.01893	425.978	0.02912
502.222	0.00222	502.222	0.0091		459.509	0.01889	426.535	0.02902
502.778	-0.000392	502.778	0.01218		459.926	0.01875	427.091	0.02893
503.335	-0.003	503.335	0.0144		459.929	0.01875	427.648	0.02883
503.891	-0.00345	503.891	0.01442		460.349	0.01861	428.204	0.02873
504.448	-0.00118	504.448	0.01307		460.483	0.01857	428.761	0.02863
505.004	-0.000568	505.004	0.01412		460.77	0.01847	429.317	0.02854
505.561	-0.00322	505.561	0.01397		461.039	0.01838	429.874	0.02844
506.117	-0.00436	506.117	0.01268		461.19	0.01833	430.43	0.02834
506.674	-0.00498	506.674	0.01225		461.596	0.01819	430.987	0.02823
507.231	-0.00392	507.231	0.01017		461.61	0.01818	431.544	0.02813
507.787	-0.00256	507.787	0.00772		462.031	0.01804	432.1	0.02803
508.344	-0.0022	508.344	0.00563		462.152	0.01799	432.657	0.02793
508.9	-0.00274	508.9	0.00591		462.451	0.01789	433.213	0.02782
509.457	-0.00537	509.457	0.00753		462.709	0.0178	433.77	0.02772
510.013	-0.00623	510.013	0.0077		462.871	0.01774	434.326	0.02761
510.055	-0.00559	510.57	0.00611		463.265	0.0176	434.883	0.02751
510.613	-0.00596	511.126	0.00395		463.292	0.01759	435.439	0.0274
511.172	-0.00622	511.683	0.0056		463.712	0.01744	435.996	0.02729
511.731	-0.00616	512.239	0.00549		463.822	0.0174	436.552	0.02718
512.289	-0.00656	512.796	0.0083		464.132	0.01729	437.109	0.02707
512.848	-0.00697	513.352	0.00974		464.378	0.0172	437.665	0.02696
513.407	-0.00866	513.909	0.01026		464.553	0.01713	438.222	0.02685
513.966	-0.00947	514.465	0.01037		464.935	0.01699	438.778	0.02674
514.524	-0.00911	515.022	0.00954		464.973	0.01698	439.335	0.02662
515.083	-0.00775	515.578	0.00857		465.393	0.01682	439.891	0.02651
515.641	-0.00654	516.135	0.00907		465.491	0.01678	440.448	0.0264
516.2	-0.00695	513.407	0.00558		465.814	0.01666	441.005	0.02628
516.759	-0.00796	513.966	0.00429		466.048	0.01657	441.561	0.02616
517.317	-0.00893	514.524	0.0038		466.234	0.0165	442.118	0.02605
517.876	-0.00943	515.083	0.00369		466.604	0.01636	442.674	0.02593
518.435	-0.00809	515.641	0.00461		466.654	0.01634	443.231	0.02581
518.993	-0.00862	516.2	0.00501		467.075	0.01617	443.787	0.02569
519.552	-0.00932	516.759	0.00248		467.161	0.01614	444.344	0.02557
520.111	-0.01011	517.317	0.00246		467.495	0.01601	444.9	0.02545
520.669	-0.01177	517.876	0.00206		467.717	0.01592	445.457	0.02533
521.228	-0.01192	518.435	0.00334		467.915	0.01584	446.013	0.02521
521.787	-0.0112	518.993	0.00427		468.274	0.0157	446.57	0.02509
522.345	-0.01082	519.552	0.00496		468.336	0.01567	447.126	0.02496
522.904	-0.01036	520.111	0.00403		468.756	0.0155	447.683	0.02484
523.463	-0.01154	520.669	0.0033		468.83	0.01547	448.239	0.02471
524.021	-0.01183	521.228	0.00228		469.176	0.01533	448.796	0.02459
524.58	-0.0122	521.787	0.00178		469.387	0.01524	449.352	0.02446
525.139	-0.01207	522.345	0.00226		469.597	0.01516	449.909	0.02433
525.697	-0.01211	522.904	0.00386		469.943	0.01501	450.465	0.02421
526.256	-0.01325	523.463	0.00523		470.017	0.01498	451.022	0.02408
526.815	-0.01226	524.021	0.00471		470.437	0.01481	451.578	0.02395
527.373	-0.0119	524.58	0.00396		470.5	0.01478	452.135	0.02382
527.932	-0.01138	525.139	0.0025		470.857	0.01463	452.691	0.02369
528.491	-0.01144	525.697	0.00285		471.057	0.01454	453.248	0.02356
529.049	-0.01159	526.256	0.0034		471.278	0.01445	453.804	0.02343
529.608	-0.01217	526.815	0.00325		471.613	0.0143	454.361	0.02329
530.167	-0.01259	527.373	0.00278		471.698	0.01427	454.918	0.02316
530.725	-0.01314	527.932	0.00156		472.118	0.01408	455.474	0.02303
531.284	-0.01233	528.491	-0.000135		472.17	0.01406	456.031	0.02289
531.843	-0.01202	529.049	-0.00036		472.539	0.0139	456.587	0.02276
532.401	-0.01117	529.608	-0.00029		472.726	0.01382	457.144	0.02262
532.96	-0.01218	530.167	-0.000789		472.959	0.01371	457.7	0.02248
533.519	-0.01238	530.725	-0.000589		473.283	0.01357	458.257	0.02235
534.077	-0.01355	531.284	-0.000985		473.379	0.01352	458.813	0.02221
534.636	-0.01349	531.843	-0.000656		473.8	0.01334	459.37	0.02207
535.195	-0.01345	532.401	-0.000776		473.839	0.01332	459.926	0.02193
535.753	-0.01257	532.96	0.000479		474.22	0.01315	460.483	0.02179
536.312	-0.01265	533.519	0.00128		474.396	0.01306	461.039	0.02165
536.871	-0.0129	534.077	0.00217		474.64	0.01295	461.596	0.02151
537.429	-0.01392	534.636	0.00177		474.952	0.01281	462.152	0.02137
537.988	-0.01398	535.195	0.000594		475.061	0.01276	462.709	0.02123
538.547	-0.01335	535.753	-0.00157		475.481	0.01256	463.265	0.02108
539.105	-0.01346	536.312	-0.00195		475.509	0.01255	463.822	0.02094
539.664	-0.01395	536.871	-0.00173		475.901	0.01237	464.378	0.0208
540.222	-0.01445	537.429	-0.000835		476.065	0.01229	464.935	0.02065
540.781	-0.01485	537.988	-0.000385		476.322	0.01217	465.491	0.02051
541.34	-0.01408	538.547	0.000697		476.622	0.01203	466.048	0.02036
541.899	-0.01394	539.105	0.00111		476.742	0.01197	466.604	0.02022
542.457	-0.0127	539.664	0.00127		477.162	0.01177	467.161	0.02007
543.016	-0.01259	540.222	0.00112		477.178	0.01176	467.717	0.01992
543.574	-0.01246	540.781	0.00176		477.583	0.01157	468.274	0.01978
544.133	NaN	541.34	-0.000376		477.735	0.01149	468.83	0.01963
544.692	-0.0129	541.899	-0.00103		478.003	0.01136	469.387	0.01948
545.25	-0.01281	542.457	-0.00323		478.291	0.01122	469.943	0.01933
545.809	-0.01297	543.016	-0.00368		478.423	0.01116	470.5	0.01918
546.368	-0.01297	543.574	-0.00287		478.844	0.01095	471.057	0.01903
546.927	-0.01266	544.133	-0.00252		478.848	0.01095	471.613	0.01888
547.485	-0.0124	544.692	-0.00219		479.264	0.01075	472.17	0.01873
548.044	-0.01319	545.25	-0.00282		479.404	0.01068	472.726	0.01858
548.602	-0.01347	545.809	-0.00409		479.684	0.01054	473.283	0.01842
549.161	-0.014	546.368	-0.00441		479.961	0.0104	473.839	0.01827
549.72	-0.01381	546.927	-0.00352		480.517	0.01012	474.396	0.01812
550.278	-0.01307	547.485	-0.00273		481.074	0.00984	474.952	0.01797
550.837	-0.01309	548.044	-0.00185		481.63	0.00956	475.509	0.01781
551.396	-0.01296	548.602	-0.00236		482.187	0.00927	476.065	0.01766
551.955	-0.01308	549.161	-0.00287		482.743	0.00898	476.622	0.0175
552.513	-0.01396	549.72	-0.00364		483.3	0.0087	477.178	0.01735
553.072	-0.01402	550.278	-0.00404		483.857	0.00841	477.735	0.01719
553.63	-0.01408	550.837	-0.00389		484.413	0.00811	478.291	0.01704
554.189	-0.01334	551.396	-0.00321		484.97	0.00782	478.848	0.01688
554.748	-0.01266	551.955	-0.00304		485.526	0.00753	479.404	0.01672
555.306	-0.01298	552.513	-0.00255		486.083	0.00723	479.961	0.01657
555.865	-0.01292	553.072	-0.00302		486.639	0.00694	480.517	0.01641
556.424	-0.01327	553.63	-0.00344		487.196	0.00664	481.074	0.01625
556.982	-0.01308	554.189	-0.00426		487.752	0.00634	481.63	0.01609
557.541	-0.01351	554.748	-0.00482		488.309	0.00604	482.187	0.01594
558.1	-0.01332	555.306	-0.00542		488.865	0.00574	482.743	0.01578
558.658	-0.01351	555.865	-0.00542		489.422	0.00544	483.3	0.01562
559.217	-0.01346	556.424	-0.00448		489.978	0.00514	483.857	0.01546
559.776	-0.0141	556.982	-0.00412		490.535	0.00484	484.413	0.0153
560.334	-0.01436	557.541	-0.00578		491.091	0.00454	484.97	0.01514
560.893	-0.01452	558.1	-0.00629		491.648	0.00423	485.526	0.01498
561.452	-0.01447	558.658	-0.00551		492.204	0.00393	486.083	0.01482
562.01	-0.0141	559.217	-0.00496		492.761	0.00363	486.639	0.01466
562.569	-0.014	559.776	-0.00474		493.317	0.00333	487.196	0.0145
563.128	-0.01336	560.334	-0.00572		493.874	0.00303	487.752	0.01433
563.686	-0.01306	560.893	-0.00631		494.43	0.00272	488.309	0.01417
564.245	-0.01239	561.452	-0.00651		494.987	0.00242	488.865	0.01401
564.804	-0.01234	562.01	-0.00669		495.543	0.00212	489.422	0.01385
565.362	-0.01202	562.569	-0.0064		496.1	0.00182	489.978	0.01368
565.921	-0.01246	563.128	-0.00693		496.657	0.00153	490.535	0.01352
566.48	-0.012	563.686	-0.00652		497.213	0.00123	491.091	0.01336
567.038	-0.01162	564.245	-0.00525		497.77	0.0009305	491.648	0.01319
567.597	-0.01109	564.804	-0.0047		498.326	0.000634818	492.204	0.01303
568.156	-0.01066	565.362	-0.0047		498.883	0.000340322	492.761	0.01287
568.714	-0.01151	565.921	-0.00533		499.439	4.72253e-05	493.317	0.0127
569.273	-0.01198	566.48	-0.00672		499.996	-0.000244422	493.874	0.01254
569.832	-0.01328	567.038	-0.00687		500.552	-0.000534516	494.43	0.01237
570.39	-0.01378	567.597	-0.00705		501.109	-0.000822954	494.987	0.01221
570.949	-0.01379	568.156	-0.0062		501.665	-0.00111	495.543	0.01204
571.508	-0.01302	568.714	-0.00688		502.222	-0.00139	496.1	0.01188
572.066	-0.01259	569.273	-0.00773		502.778	-0.00168	496.657	0.01171
572.625	-0.01271	569.832	-0.00809		503.223	-0.0019	497.213	0.01155
573.184	-0.0127	570.39	-0.00846		503.335	-0.00196	497.77	0.01138
573.742	-0.01303	570.949	-0.00783		503.643	-0.00211	498.326	0.01122
574.301	-0.01272	571.508	-0.00853		503.891	-0.00224	498.883	0.01105
574.86	-0.01175	572.066	-0.00881		504.063	-0.00232	499.439	0.01089
575.418	-0.01152	572.625	-0.00875		504.448	-0.00251	499.996	0.01072
575.977	-0.01173	573.184	-0.00923		504.484	-0.00253	500.552	0.01055
576.536	-0.01235	573.742	-0.00874		504.904	-0.00274	501.109	0.01039
577.094	-0.01239	574.301	-0.00774		505.004	-0.00279	501.665	0.01022
577.653	-0.01245	574.86	-0.00715		505.324	-0.00294	502.222	0.01005
578.212	-0.01231	575.418	-0.00734		505.561	-0.00306	502.778	0.00989
578.77	-0.01136	575.977	-0.00701		505.745	-0.00315	503.335	0.00972
579.329	-0.0113	576.536	-0.00743		506.117	-0.00333	503.891	0.00955
579.888	-0.01108	577.094	-0.00758		506.165	-0.00335	504.448	0.00939
580.446	-0.01102	577.653	-0.0075		506.585	-0.00355	505.004	0.00922
581.005	-0.01089	578.212	-0.00751		506.674	-0.0036	505.561	0.00905
581.563	-0.01097	578.77	-0.00795		507.006	-0.00375	506.117	0.00888
582.122	-0.01077	579.329	-0.00821		507.231	-0.00386	506.674	0.00872
582.681	-0.01127	579.888	-0.0095		507.426	-0.00395	507.231	0.00855
583.24	-0.01164	580.446	-0.00932		507.787	-0.00412	507.787	0.00838
583.798	-0.01144	581.005	-0.00903		507.846	-0.00415	508.344	0.00822
584.357	-0.01094	581.563	-0.0086		508.267	-0.00434	508.9	0.00805
584.915	-0.01078	582.122	-0.00921		508.344	-0.00438	509.457	0.00788
585.474	-0.01099	582.681	NaN		508.687	-0.00454	510.013	0.00772
586.033	-0.01115	583.24	-0.00922		508.9	-0.00463	510.57	0.00755
586.591	-0.01133	583.798	-0.00909		509.107	-0.00473	511.126	0.00738
587.15	-0.01161	584.357	-0.0089		509.457	-0.00489	511.683	0.00721
587.709	-0.01182	584.915	-0.00888		509.528	-0.00492	512.239	0.00705
588.268	-0.01179	585.474	-0.00937		509.948	-0.00511	512.796	0.00688
588.826	-0.01156	586.033	-0.00992		510.013	-0.00514	513.352	0.00671
589.385	-0.01115	586.591	-0.01005		510.055	-0.00516	513.407	0.0067
589.943	-0.01042	587.15	-0.00982		510.368	-0.00529	513.909	0.00655
590.502	-0.01	587.709	-0.00984		510.613	-0.0054	513.966	0.00653
591.061	-0.01025	588.268	-0.01022		510.789	-0.00548	514.465	0.00638
591.619	-0.01039	588.826	-0.01101		511.172	-0.00565	514.524	0.00636
592.178	-0.01052	589.385	-0.01109		511.209	-0.00566	515.022	0.00621
592.737	-0.01052	589.943	-0.01032		511.629	-0.00584	515.083	0.0062
593.295	-0.01043	590.502	-0.00965		511.731	-0.00589	515.578	0.00605
593.854	-0.00999	591.061	-0.00914		512.05	-0.00602	515.641	0.00603
594.413	-0.0095	591.619	-0.00923		512.289	-0.00612	516.135	0.00588
594.971	-0.00944	592.178	-0.00915		512.47	-0.0062	516.2	0.00586
595.53	-0.0093	592.737	-0.0098		512.848	-0.00636	516.759	0.0057
596.089	-0.00882	593.295	-0.00967		512.89	-0.00638	517.317	0.00553
596.647	-0.0083	593.854	-0.00901		513.311	-0.00655	517.876	0.00536
597.206	-0.00847	594.413	-0.00902		513.407	-0.00659	518.435	0.0052
597.765	-0.00886	594.971	-0.00936		513.731	-0.00672	518.993	0.00503
598.323	-0.00912	595.53	-0.00961		513.966	-0.00682	519.552	0.00487
598.882	-0.0092	596.089	-0.01033		514.151	-0.00689	520.111	0.0047
599.441	-0.0089	596.647	-0.01042		514.524	-0.00704	520.669	0.00454
599.999	-0.00845	597.206	-0.0099		514.572	-0.00706	521.228	0.00437
600.558	-0.0084	597.765	-0.01025		514.992	-0.00723	521.787	0.00421
601.117	-0.00811	598.323	-0.01031		515.083	-0.00726	522.345	0.00404
601.675	-0.00844	598.882	-0.00998		515.412	-0.00739	522.904	0.00388
602.234	-0.00883	599.441	-0.00951		515.641	-0.00748	523.463	0.00371
602.793	-0.00865	599.999	-0.00891		515.833	-0.00755	524.021	0.00355
603.351	-0.00826	600.558	-0.00938		516.2	-0.00769	524.58	0.00339
603.91	-0.00769	601.117	-0.00961		516.253	-0.00771	525.139	0.00322
604.469	-0.00793	601.675	-0.01036		516.673	-0.00787	525.697	0.00306
605.027	-0.00809	602.234	-0.01087		516.759	-0.0079	526.256	0.0029
605.586	-0.00844	602.793	-0.01138		517.093	-0.00802	526.815	0.00274
606.145	-0.00829	603.351	-0.01127		517.317	-0.00811	527.373	0.00258
606.703	-0.00857	603.91	-0.01063		517.514	-0.00818	527.932	0.00241
607.262	-0.00817	604.469	-0.00947		517.876	-0.00831	528.491	0.00225
607.821	-0.00744	605.027	-0.00912		517.934	-0.00833	529.049	0.00209
608.379	-0.00764	605.586	-0.00904		518.354	-0.00848	529.608	0.00193
608.938	-0.00759	606.145	-0.00857		518.435	-0.00851	530.167	0.00177
609.497	-0.00749	606.703	-0.00831		518.775	-0.00863	530.725	0.00162
610.055	-0.00723	607.262	-0.00841		518.993	-0.0087	531.284	0.00146
610.614	-0.00734	607.821	-0.00883		519.195	-0.00877	531.843	0.0013
611.173	-0.00725	608.379	-0.00911		519.552	-0.00889	532.401	0.00114
611.731	-0.00696	608.938	-0.00965		519.615	-0.00891	532.96	0.000985754
612.29	-0.00669	609.497	-0.00977		520.036	-0.00905	533.519	0.000829546
612.849	-0.00701	610.055	-0.0097		520.111	-0.00908	534.077	0.000673869
613.407	-0.0067	610.614	-0.00962		520.456	-0.00919	534.636	0.000518794
613.966	-0.00689	611.173	-0.00974		520.669	-0.00926	535.195	0.00036428
614.524	-0.00711	611.731	-0.00985		520.876	-0.00933	535.753	0.00021037
615.083	-0.00736	612.29	-0.0099		521.228	-0.00944	536.312	5.70784e-05
615.642	-0.00724	612.849	-0.00979		521.297	-0.00946	536.871	-9.55509e-05
616.201	-0.00682	613.407	-0.00927		521.717	-0.0096	537.429	-0.000247558
616.759	-0.00678	613.966	-0.00948		521.787	-0.00962	537.988	-0.000398872
617.318	-0.00628	614.524	-0.00943		522.137	-0.00972	538.547	-0.000549532
617.876	-0.00662	615.083	-0.00953		522.345	-0.00979	539.105	-0.00069947
618.435	-0.0067	615.642	-0.00937		522.558	-0.00985	539.664	-0.000848721
618.994	-0.00706	616.201	-0.00886		522.904	-0.00996	540.222	-0.000997219
619.553	-0.00736	616.759	-0.00894		522.978	-0.00998	540.781	-0.00114
620.111	-0.00733	617.318	-0.00891		523.398	-0.0101	541.34	-0.00129
620.67	-0.0069	617.876	-0.00877		523.463	-0.01012	541.899	-0.00144
621.229	-0.00643	618.435	-0.00827		523.819	-0.01022	542.457	-0.00158
621.787	-0.00639	618.994	-0.00865		524.021	-0.01028	543.016	-0.00173
622.346	-0.00622	619.553	-0.00942		524.239	-0.01034	543.574	-0.00187
622.904	-0.00632	620.111	-0.01		524.58	-0.01044	544.133	-0.00202
623.463	-0.00633	620.67	-0.00995		524.659	-0.01046	544.692	-0.00216
624.022	-0.00597	621.229	-0.00966		525.08	-0.01057	545.25	-0.0023
624.58	-0.00607	621.787	-0.00915		525.139	-0.01059	545.809	-0.00244
625.139	-0.00602	622.346	-0.00876		525.5	-0.01068	546.368	-0.00258
625.698	-0.00615	622.904	-0.00867		525.697	-0.01074	546.927	-0.00272
626.256	-0.006	623.463	-0.00907		525.92	-0.0108	547.485	-0.00285
626.815	-0.00587	624.022	-0.00935		526.256	-0.01088	548.044	-0.00299
627.374	-0.00588	624.58	-0.00843		526.341	-0.0109	548.602	-0.00313
627.932	-0.00573	625.139	-0.00811		526.761	-0.01101	549.161	-0.00326
628.491	-0.00573	625.698	-0.00816		526.815	-0.01102	549.72	-0.0034
629.05	-0.00543	626.256	-0.00815		527.181	-0.01111	550.278	-0.00353
629.608	-0.00504	626.815	-0.00892		527.373	-0.01116	550.837	-0.00366
630.167	-0.00466	627.374	-0.00886		527.602	-0.01121	551.396	-0.00379
630.726	-0.00445	627.932	-0.00867		527.932	-0.01129	551.955	-0.00392
631.284	-0.00432	628.491	-0.00806		528.022	-0.01131	552.513	-0.00405
631.843	-0.00468	629.05	-0.00801		528.442	-0.01141	553.072	-0.00418
632.402	-0.00458	629.608	-0.0082		528.491	-0.01142	553.63	-0.0043
632.96	-0.00474	630.167	-0.00866		528.863	-0.01151	554.189	-0.00443
633.519	-0.00443	630.726	-0.00904		529.049	-0.01155	554.748	-0.00455
634.078	-0.00395	631.284	-0.00894		529.283	-0.0116	555.306	-0.00467
634.636	-0.00382	631.843	-0.00868		529.608	-0.01167	555.865	-0.0048
635.195	-0.00355	632.402	-0.00897		529.703	-0.01169	556.424	-0.00492
635.754	-0.00379	632.96	-0.00822		530.124	-0.01178	556.982	-0.00504
636.312	-0.00396	633.519	-0.00815		530.167	-0.01179	557.541	-0.00515
636.871	-0.00392	634.078	-0.00813		530.544	-0.01186	558.1	-0.00527
637.43	-0.00435	634.636	-0.00844		530.725	-0.0119	558.658	-0.00539
637.988	-0.00479	635.195	-0.00874		530.964	-0.01195	559.217	-0.0055
638.547	-0.00513	635.754	-0.00829		531.284	-0.01201	559.776	-0.00561
639.106	-0.00473	636.312	-0.00794		531.385	-0.01203	560.334	-0.00573
639.664	-0.00436	636.871	-0.00771		531.805	-0.01211	560.893	-0.00584
640.223	-0.00399	637.43	-0.00751		531.843	-0.01212	561.228	-0.0059
640.782	-0.00385	637.988	-0.0074		532.225	-0.01219	561.452	-0.00595
641.34	-0.00342	638.547	-0.00772		532.401	-0.01222	561.648	-0.00598
641.899	-0.00344	639.106	-0.00817		532.646	-0.01227	562.01	-0.00605
642.458	-0.00341	639.664	-0.00768		532.96	-0.01232	562.069	-0.00606
643.016	-0.00317	640.223	-0.00711		533.066	-0.01234	562.489	-0.00615
643.575	-0.00314	640.782	-0.00737		533.486	-0.01241	562.569	-0.00616
644.134	-0.00293	641.34	-0.00776		533.519	-0.01242	562.909	-0.00622
644.692	-0.00304	641.899	-0.00751		533.907	-0.01248	563.128	-0.00627
645.251	-0.0033	642.458	-0.00732		534.077	-0.01251	563.33	-0.0063
645.81	-0.00339	643.016	-0.00685		534.327	-0.01255	563.686	-0.00637
646.368	-0.00275	643.575	-0.00628		534.636	-0.0126	563.75	-0.00638
646.927	-0.0026	644.134	-0.00627		534.747	-0.01262	564.17	-0.00646
647.486	-0.00279	644.692	-0.00678		535.168	-0.01268	564.245	-0.00647
648.044	-0.00309	645.251	-0.00722		535.195	-0.01269	564.59	-0.00653
648.603	-0.00353	645.81	-0.00773		535.588	-0.01274	564.804	-0.00657
649.162	-0.00398	646.368	-0.00751		535.753	-0.01277	565.011	-0.00661
649.72	-0.00419	646.927	-0.00694		536.008	-0.0128	565.362	-0.00667
650.279	-0.0041	647.486	-0.00617		536.312	-0.01285	565.431	-0.00669
650.837	-0.00329	648.044	-0.00609		536.429	-0.01286	565.851	-0.00676
651.396	-0.00265	648.603	-0.00595		536.849	-0.01292	565.921	-0.00677
651.955	-0.00247	649.162	-0.00709		536.871	-0.01292	566.272	-0.00683
652.514	-0.00276	649.72	-0.00759		537.269	-0.01297	566.48	-0.00687
653.072	-0.00303	650.279	-0.00734		537.429	-0.01299	566.692	-0.0069
653.631	-0.00314	650.837	-0.00775		537.69	-0.01303	567.038	-0.00696
654.189	-0.00261	651.396	-0.00779		537.988	-0.01306	567.112	-0.00698
654.748	-0.00269	651.955	-0.00686		538.11	-0.01308	567.533	-0.00705
655.307	-0.0024	652.514	-0.00656		538.53	-0.01313	567.597	-0.00706
655.865	-0.00194	653.072	-0.00657		538.547	-0.01313	567.953	-0.00712
656.424	-0.00208	653.631	-0.00644		538.951	-0.01317	568.156	-0.00715
656.983	-0.00227	654.189	-0.00624		539.105	-0.01319	568.373	-0.00719
657.542	-0.00235	654.748	-0.00589		539.371	-0.01322	568.714	-0.00724
658.1	-0.00251	655.307	-0.00574		539.664	-0.01325	568.794	-0.00725
658.659	-0.00263	655.865	-0.00563		539.791	-0.01326	569.214	-0.00732
659.217	-0.00281	656.424	-0.00585		540.212	-0.01331	569.273	-0.00733
659.776	-0.00299	656.983	-0.00594		540.222	-0.01331	569.634	-0.00739
660.335	-0.00268	657.542	-0.00583		540.632	-0.01335	569.832	-0.00742
660.893	-0.00259	658.1	-0.00554		540.781	-0.01336	570.055	-0.00745
661.452	-0.00272	658.659	-0.00579		541.052	-0.01338	570.39	-0.00751
662.011	-0.00233	659.217	-0.00553		541.34	-0.01341	570.475	-0.00752
662.569	-0.00191	659.776	-0.00517		541.472	-0.01342	570.895	-0.00758
663.128	-0.00197	660.335	-0.00479		541.893	-0.01346	570.949	-0.00759
663.687	-0.00217	660.893	-0.00416		541.899	-0.01346	571.316	-0.00765
664.245	-0.00169	661.452	-0.00396		542.313	-0.01349	571.508	-0.00768
664.804	-0.00171	662.011	-0.00455		542.457	-0.0135	571.736	-0.00771
665.363	-0.00183	662.569	-0.00444		542.733	-0.01352	572.066	-0.00776
665.921	-0.00215	663.128	-0.00416		543.016	-0.01354	572.156	-0.00777
666.48	-0.00232	663.687	-0.00412		543.154	-0.01355	572.577	-0.00783
667.039	-0.00165	664.245	-0.00476		543.574	-0.01358	572.625	-0.00784
667.597	-0.00137	664.804	-0.00446		543.574	-0.01358	572.997	-0.00789
668.156	-0.00133	665.363	-0.0044		543.994	-0.0136	573.184	-0.00792
668.715	-0.00146	665.921	-0.0048		544.415	-0.01363	573.417	-0.00795
669.273	-0.00138	666.48	-0.00542		544.692	-0.01365	573.742	-0.008
669.832	-0.00121	667.039	-0.00603		544.835	-0.01365	573.838	-0.00801
670.391	-0.00129	667.597	-0.00597		545.25	-0.01367	574.258	-0.00807
670.949	-0.00152	668.156	-0.00479		545.255	-0.01368	574.301	-0.00807
671.508	-0.00172	668.715	-0.00439		545.676	-0.0137	574.678	-0.00812
672.067	-0.00208	669.273	-0.00464		545.809	-0.0137	574.86	-0.00815
672.625	-0.00195	669.832	-0.00451		546.096	-0.01371	575.099	-0.00818
673.184	-0.00176	670.391	-0.00428		546.368	-0.01373	575.418	-0.00822
673.743	-0.00156	670.949	-0.00335		546.516	-0.01373	575.519	-0.00823
674.301	-0.00168	671.508	-0.00309		546.927	-0.01375	575.939	-0.00829
674.86	-0.00157	672.067	-0.00371		546.937	-0.01375	575.977	-0.00829
675.419	-0.00169	672.625	-0.00426		547.357	-0.01376	576.36	-0.00834
675.977	-0.00139	673.184	-0.00449		547.485	-0.01377	576.536	-0.00836
676.536	-0.001	673.743	-0.00491		547.777	-0.01377	576.78	-0.00839
677.095	-0.001	674.301	-0.00521		548.044	-0.01378	577.094	-0.00843
677.653	-0.00145	674.86	-0.00516		548.198	-0.01379	577.2	-0.00844
678.212	-0.00189	675.419	-0.00493		548.602	-0.0138	577.621	-0.00849
678.771	-0.00148	675.977	-0.00514		548.618	-0.0138	577.653	-0.0085
679.329	-0.00138	676.536	-0.00479		549.038	-0.0138	578.041	-0.00854
679.888	-0.00115	677.095	-0.0049		549.161	-0.01381	578.212	-0.00856
680.447	-0.0011	677.653	-0.00449		549.459	-0.01381	578.461	-0.00859
681.005	-0.00103	678.212	-0.00419		549.72	-0.01382	578.77	-0.00863
681.564	-0.00142	678.771	-0.00445		549.879	-0.01382	578.882	-0.00864
682.123	-0.00158	679.329	-0.00467		550.278	-0.01382	579.302	-0.00868
682.681	-0.00187	679.888	-0.00394		550.299	-0.01382	579.329	-0.00869
683.24	-0.00204	680.447	-0.00444		550.72	-0.01383	579.722	-0.00873
683.799	-0.00144	681.005	-0.00468		550.837	-0.01383	579.888	-0.00875
684.357	-0.000877	681.564	-0.00465		551.14	-0.01383	580.143	-0.00877
684.916	-0.00044	682.123	-0.00494		551.396	-0.01383	580.446	-0.00881
685.475	-0.0001	682.681	-0.00402		551.56	-0.01383	580.563	-0.00882
686.033	-0.000431	683.24	-0.00317		551.955	-0.01383	580.983	-0.00886
686.592	-0.000521	683.799	-0.00303		551.981	-0.01383	581.005	-0.00886
687.15	-0.000881	684.357	-0.00274		552.401	-0.01383	581.404	-0.0089
687.709	-0.000794	684.916	-0.00271		552.513	-0.01382	581.563	-0.00892
688.268	-0.000418	685.475	-0.00342		552.821	-0.01382	581.824	-0.00895
688.827	-0.000711	686.033	-0.00375		553.072	-0.01382	582.122	-0.00897
689.385	9.7e-05	686.592	-0.00406		553.242	-0.01382	582.244	-0.00899
689.944	-0.000181	687.15	-0.00408		553.63	-0.01381	582.665	-0.00902
690.503	-0.000318	687.709	-0.00357		553.662	-0.01381	583.085	-0.00906
691.061	-0.000647	688.268	-0.00372		554.189	-0.0138	583.24	-0.00908
691.62	-0.000597	688.827	-0.00407		554.748	-0.01379	583.505	-0.0091
692.178	-0.000666	689.385	-0.00393		555.306	-0.01378	583.798	-0.00913
692.737	-0.000784	689.944	-0.00359		555.865	-0.01376	583.926	-0.00914
693.296	-0.0006	690.503	-0.00349		556.424	-0.01375	584.346	-0.00917
693.855	-0.00019	691.061	-0.00325		556.982	-0.01373	584.357	-0.00917
694.413	0.000431	691.62	-0.0031		557.541	-0.01371	584.766	-0.00921
694.972	0.000619	692.178	-0.0034		558.1	-0.01368	584.915	-0.00922
695.53	0.00026	692.737	-0.00316		558.658	-0.01366	585.187	-0.00924
696.089	-0.000194	693.296	-0.00359		559.217	-0.01363	585.474	-0.00926
696.648	-0.000819	693.855	-0.00415		559.776	-0.01361	585.607	-0.00928
697.206	-0.000927	694.413	-0.00405		560.334	-0.01358	586.027	-0.00931
697.765	-0.000185	694.972	-0.00314		560.893	-0.01355	586.033	-0.00931
698.324	0.000198	695.53	-0.00215		561.452	-0.01351	586.448	-0.00934
698.882	-0.000274	696.089	-0.00156		562.01	-0.01348	586.591	-0.00935
699.441	-0.000174	696.648	-0.00181		562.569	-0.01344	586.868	-0.00937
700	0.000142	697.206	-0.00298		563.128	-0.0134	587.15	-0.00939
700.558	0.00101	697.765	-0.00367		563.686	-0.01337	587.288	-0.0094
701.117	0.000979	698.324	-0.00434		564.245	-0.01333	587.708	-0.00943
701.676	0.000581	698.882	-0.0037		564.804	-0.01328	587.709	-0.00943
702.234	0.000366	699.441	-0.00336		565.362	-0.01324	588.129	-0.00945
702.793	-0.000356	700	-0.00335		565.921	-0.0132	588.268	-0.00946
703.352	-0.000316	700.558	-0.00343		566.48	-0.01315	588.549	-0.00948
703.91	0.000253	701.117	-0.00355		567.038	-0.0131	588.826	-0.0095
704.469	0.000597	701.676	-0.00259		567.597	-0.01306	588.969	-0.00951
705.028	0.000642	702.234	-0.00211		568.156	-0.01301	589.385	-0.00953
705.586	0.00034	702.793	-0.00325		568.714	-0.01296	589.39	-0.00953
706.145	-0.000274	703.352	-0.00472		569.273	-0.0129	589.81	-0.00956
706.704	0.000447	703.91	-0.00361		569.832	-0.01285	589.943	-0.00956
707.262	0.00108	704.469	-0.00325		570.39	-0.0128	590.23	-0.00958
707.821	0.001	705.028	-0.00256		570.949	-0.01274	590.502	-0.00959
708.38	0.00104	705.586	-0.00239		571.508	-0.01269	590.651	-0.0096
708.938	0.00121	706.145	-0.00218		572.066	-0.01263	591.061	-0.00962
709.497	0.00065	706.704	-0.00205		572.625	-0.01257	591.071	-0.00962
710.056	0.000174	707.262	-0.00123		573.184	-0.01251	591.491	-0.00964
710.614	0.000373	707.821	-0.000163		573.742	-0.01245	591.619	-0.00965
711.173	0.000284	708.38	-0.000755		574.301	-0.01239	591.912	-0.00966
711.732	5e-05	708.938	-0.00158		574.86	-0.01233	592.178	-0.00968
712.29	-0.000177	709.497	-0.00213		575.418	-0.01227	592.332	-0.00968
712.849	-2.3e-05	710.056	-0.00279		575.977	-0.0122	592.737	-0.0097
713.408	6.9e-05	710.614	-0.00271		576.536	-0.01214	592.752	-0.0097
713.966	0.000266	711.173	-0.00269		577.094	-0.01208	593.173	-0.00972
714.525	0.000176	711.732	-0.00153		577.653	-0.01201	593.295	-0.00972
715.084	-0.000269	712.29	-0.0018		578.212	-0.01194	593.593	-0.00973
715.642	0.000174	712.849	-0.00166		578.77	-0.01188	593.854	-0.00974
716.201	0.00107	713.408	-0.00178		579.329	-0.01181	594.013	-0.00975
716.76	0.000756	713.966	-0.00203		579.888	-0.01174	594.413	-0.00976
717.318	0.000994	714.525	-0.00242		580.446	-0.01167	594.434	-0.00976
717.877	0.00113	715.084	-0.00285		581.005	-0.0116	594.854	-0.00978
718.436	0.00104	715.642	-0.00347		581.563	-0.01153	594.971	-0.00978
718.994	0.000163	716.201	-0.00379		582.122	-0.01146	595.274	-0.00979
719.553	0.000482	716.76	-0.00291		582.681	-0.01139	595.53	-0.0098
720.112	0.000474	717.318	-0.00288		583.24	-0.01132	595.695	-0.0098
		717.877	-0.00227		583.798	-0.01125	596.089	-0.00981
		718.436	-0.00148		584.357	-0.01117	596.115	-0.00981
		718.994	-0.000574		584.915	-0.0111	596.535	-0.00982
		719.553	-0.00152		585.474	-0.01103	596.647	-0.00983
		720.112	-0.00176		586.033	-0.01095	596.956	-0.00983
					586.591	-0.01088	597.206	-0.00984
					587.15	-0.0108	597.376	-0.00984
					587.709	-0.01073	597.765	-0.00985
					588.268	-0.01065	597.796	-0.00985
					588.826	-0.01057	598.217	-0.00985
					589.385	-0.0105	598.323	-0.00986
					589.943	-0.01042	598.637	-0.00986
					590.502	-0.01035	598.882	-0.00986
					591.061	-0.01027	599.057	-0.00987
					591.619	-0.01019	599.441	-0.00987
					592.178	-0.01011	599.478	-0.00987
					592.737	-0.01003	599.898	-0.00987
					593.295	-0.00996	599.999	-0.00987
					593.854	-0.00988	600.318	-0.00988
					594.413	-0.0098	600.558	-0.00988
					594.971	-0.00972	600.739	-0.00988
					595.53	-0.00964	601.117	-0.00988
					596.089	-0.00956	601.159	-0.00988
					596.647	-0.00949	601.579	-0.00988
					597.206	-0.00941	601.675	-0.00988
					597.765	-0.00933	602	-0.00988
					598.323	-0.00925	602.234	-0.00988
					598.882	-0.00917	602.42	-0.00988
					599.441	-0.00909	602.793	-0.00988
					599.999	-0.00901	602.84	-0.00988
					600.558	-0.00893	603.261	-0.00987
					601.117	-0.00885	603.351	-0.00987
					601.675	-0.00877	603.681	-0.00987
					602.234	-0.00869	603.91	-0.00987
					602.793	-0.00861	604.101	-0.00987
					603.351	-0.00853	604.469	-0.00986
					603.91	-0.00846	604.522	-0.00986
					604.469	-0.00838	604.942	-0.00985
					605.027	-0.0083	605.027	-0.00985
					605.586	-0.00822	605.586	-0.00984
					606.145	-0.00814	606.145	-0.00983
					606.703	-0.00806	606.703	-0.00982
					607.262	-0.00798	607.262	-0.00981
					607.821	-0.0079	607.821	-0.00979
					608.379	-0.00783	608.379	-0.00978
					608.938	-0.00775	608.938	-0.00976
					609.497	-0.00767	609.497	-0.00975
					610.055	-0.00759	610.055	-0.00973
					610.614	-0.00751	610.614	-0.00971
					611.173	-0.00744	611.173	-0.00968
					611.731	-0.00736	611.731	-0.00966
					612.29	-0.00728	612.29	-0.00964
					612.849	-0.00721	612.849	-0.00961
					613.407	-0.00713	613.407	-0.00959
					613.966	-0.00705	613.966	-0.00956
					614.524	-0.00698	614.524	-0.00953
					615.083	-0.0069	615.083	-0.0095
					615.642	-0.00683	615.642	-0.00947
					616.201	-0.00675	616.201	-0.00944
					616.759	-0.00668	616.759	-0.00941
					617.318	-0.0066	617.318	-0.00938
					617.876	-0.00653	617.876	-0.00934
					618.435	-0.00645	618.435	-0.00931
					618.994	-0.00638	618.994	-0.00927
					619.553	-0.00631	619.553	-0.00924
					620.111	-0.00623	620.111	-0.0092
					620.67	-0.00616	620.67	-0.00916
					621.229	-0.00609	621.229	-0.00912
					621.787	-0.00602	621.787	-0.00908
					622.346	-0.00595	622.346	-0.00904
					622.904	-0.00587	622.904	-0.009
					623.463	-0.0058	623.463	-0.00896
					624.022	-0.00573	624.022	-0.00892
					624.58	-0.00566	624.58	-0.00887
					625.139	-0.00559	625.139	-0.00883
					625.698	-0.00552	625.698	-0.00878
					626.256	-0.00545	626.256	-0.00874
					626.815	-0.00539	626.815	-0.00869
					627.374	-0.00532	627.374	-0.00865
					627.932	-0.00525	627.932	-0.0086
					628.491	-0.00518	628.491	-0.00855
					629.05	-0.00512	629.05	-0.0085
					629.608	-0.00505	629.608	-0.00845
					630.167	-0.00498	630.167	-0.0084
					630.726	-0.00492	630.726	-0.00835
					631.284	-0.00485	631.284	-0.0083
					631.843	-0.00479	631.843	-0.00825
					632.402	-0.00472	632.402	-0.0082
					632.96	-0.00466	632.96	-0.00815
					633.519	-0.0046	633.519	-0.0081
					634.078	-0.00453	634.078	-0.00804
					634.636	-0.00447	634.636	-0.00799
					635.195	-0.00441	635.195	-0.00794
					635.754	-0.00435	635.754	-0.00789
					636.312	-0.00428	636.312	-0.00783
					636.871	-0.00422	636.871	-0.00778
					637.43	-0.00416	637.43	-0.00772
					637.988	-0.0041	637.988	-0.00767
					638.547	-0.00404	638.547	-0.00761
					639.106	-0.00398	639.106	-0.00756
					639.664	-0.00393	639.664	-0.0075
					640.223	-0.00387	640.223	-0.00745
					640.782	-0.00381	640.782	-0.00739
					641.34	-0.00375	641.34	-0.00734
					641.899	-0.0037	641.899	-0.00728
					642.458	-0.00364	642.458	-0.00723
					643.016	-0.00358	643.016	-0.00717
					643.575	-0.00353	643.575	-0.00711
					644.134	-0.00347	644.134	-0.00706
					644.692	-0.00342	644.692	-0.007
					645.251	-0.00336	645.251	-0.00695
					645.81	-0.00331	645.81	-0.00689
					646.368	-0.00326	646.368	-0.00683
					646.927	-0.00321	646.927	-0.00678
					647.486	-0.00315	647.486	-0.00672
					648.044	-0.0031	648.044	-0.00667
					648.603	-0.00305	648.603	-0.00661
					649.162	-0.003	649.162	-0.00655
					649.72	-0.00295	649.72	-0.0065
					650.279	-0.0029	650.279	-0.00644
					650.837	-0.00285	650.837	-0.00639
					651.396	-0.0028	651.396	-0.00633
					651.955	-0.00275	651.955	-0.00628
					652.514	-0.00271	652.514	-0.00622
					653.072	-0.00266	653.072	-0.00617
					653.631	-0.00261	653.631	-0.00611
					654.189	-0.00257	654.189	-0.00606
					654.748	-0.00252	654.748	-0.006
					655.307	-0.00247	655.307	-0.00595
					655.865	-0.00243	655.865	-0.0059
					656.424	-0.00238	656.424	-0.00584
					656.983	-0.00234	656.983	-0.00579
					657.542	-0.0023	657.542	-0.00574
					658.1	-0.00225	658.1	-0.00568
					658.659	-0.00221	658.659	-0.00563
					659.217	-0.00217	659.217	-0.00558
					659.776	-0.00213	659.776	-0.00553
					660.335	-0.00209	660.335	-0.00547
					660.893	-0.00204	660.893	-0.00542
					661.452	-0.002	661.452	-0.00537
					662.011	-0.00196	662.011	-0.00532
					662.569	-0.00192	662.569	-0.00527
					663.128	-0.00189	663.128	-0.00522
					663.687	-0.00185	663.687	-0.00517
					664.245	-0.00181	664.245	-0.00512
					664.804	-0.00177	664.804	-0.00507
					665.363	-0.00173	665.363	-0.00503
					665.921	-0.0017	665.921	-0.00498
					666.48	-0.00166	666.48	-0.00493
					667.039	-0.00162	667.039	-0.00488
					667.597	-0.00159	667.597	-0.00484
					668.156	-0.00155	668.156	-0.00479
					668.715	-0.00152	668.715	-0.00474
					669.273	-0.00148	669.273	-0.0047
					669.832	-0.00145	669.832	-0.00465
					670.391	-0.00142	670.391	-0.00461
					670.949	-0.00138	670.949	-0.00456
					671.508	-0.00135	671.508	-0.00452
					672.067	-0.00132	672.067	-0.00448
					672.625	-0.00129	672.625	-0.00443
					673.184	-0.00125	673.184	-0.00439
					673.743	-0.00122	673.743	-0.00435
					674.301	-0.00119	674.301	-0.00431
					674.86	-0.00116	674.86	-0.00426
					675.419	-0.00113	675.419	-0.00422
					675.977	-0.0011	675.977	-0.00418
					676.536	-0.00107	676.536	-0.00414
					677.095	-0.00104	677.095	-0.0041
					677.653	-0.00102	677.653	-0.00406
					678.212	-0.000986915	678.212	-0.00403
					678.771	-0.000959156	678.771	-0.00399
					679.329	-0.000931759	679.329	-0.00395
					679.888	-0.000904731	679.888	-0.00391
					680.447	-0.000878054	680.447	-0.00388
					681.005	-0.000851749	681.005	-0.00384
					681.564	-0.000825785	681.564	-0.0038
					682.123	-0.000800182	682.123	-0.00377
					682.681	-0.000774923	682.681	-0.00373
					683.24	-0.000750014	683.24	-0.0037
					683.799	-0.000725444	683.799	-0.00367
					684.357	-0.000701218	684.357	-0.00363
					684.916	-0.000677323	684.916	-0.0036
					685.475	-0.000653763	685.475	-0.00357
					686.033	-0.000630537	686.033	-0.00354
					686.592	-0.000607634	686.592	-0.0035
					687.15	-0.000585059	687.15	-0.00347
					687.709	-0.000562802	687.709	-0.00344
					688.268	-0.000540863	688.268	-0.00341
					688.827	-0.000519243	688.827	-0.00338
					689.385	-0.00049793	689.385	-0.00335
					689.944	-0.000476931	689.944	-0.00332
					690.503	-0.000456229	690.503	-0.00329
					691.061	-0.000435838	691.061	-0.00327
					691.62	-0.000415743	691.62	-0.00324
					692.178	-0.000395947	692.178	-0.00321
					692.737	-0.000376442	692.737	-0.00319
					693.296	-0.00035723	693.296	-0.00316
					693.855	-0.000338302	693.855	-0.00313
					694.413	-0.000319662	694.413	-0.00311
					694.972	-0.0003013	694.972	-0.00308
					695.53	-0.000283215	695.53	-0.00306
					696.089	-0.000265409	696.089	-0.00303
					696.648	-0.000247872	696.648	-0.00301
					697.206	-0.000230607	697.206	-0.00299
					697.765	-0.000213606	697.765	-0.00296
					698.324	-0.000196867	698.324	-0.00294
					698.882	-0.000180391	698.882	-0.00292
					699.441	-0.000164169	699.441	-0.0029
					700	-0.000148201	700	-0.00288
					700.558	-0.000132485	700.558	-0.00285
					701.117	-0.00011702	701.117	-0.00283
					701.676	-0.000101797	701.676	-0.00281
					702.234	-8.68189e-05	702.234	-0.00279
					702.793	-7.20778e-05	702.793	-0.00277
					703.352	-5.75759e-05	703.352	-0.00275
					703.91	-4.33052e-05	703.91	-0.00274
					704.469	-2.92653e-05	704.469	-0.00272
					705.028	-1.54559e-05	705.028	-0.0027
					705.586	-1.86928e-06	705.586	-0.00268
					706.145	1.14926e-05	706.145	-0.00266
					706.704	2.46373e-05	706.704	-0.00265
					707.262	3.75628e-05	707.262	-0.00263
					707.821	5.02766e-05	707.821	-0.00261
					708.38	6.27791e-05	708.38	-0.0026
					708.938	7.5073e-05	708.938	-0.00258
					709.497	8.71588e-05	709.497	-0.00257
					710.056	9.90436e-05	710.056	-0.00255
					710.614	0.000110728	710.614	-0.00254
					711.173	0.000122212	711.173	-0.00252
					711.732	0.000133503	711.732	-0.00251
					712.29	0.0001446	712.29	-0.00249
					712.849	0.000155508	712.849	-0.00248
					713.408	0.000166229	713.408	-0.00247
					713.966	0.000176763	713.966	-0.00245
					714.525	0.000187117	714.525	-0.00244
					715.084	0.000197289	715.084	-0.00243
					715.642	0.000207285	715.642	-0.00242
					716.201	0.000217105	716.201	-0.00241
					716.76	0.000226754	716.76	-0.00239
					717.318	0.000236231	717.318	-0.00238
					717.877	0.000245544	717.877	-0.00237
					718.436	0.000254688	718.436	-0.00236
					718.994	0.000263671	718.994	-0.00235
					719.553	0.000272492	719.553	-0.00234
					720.112	0.000281157	720.112	-0.00233
