# Supplementary material for: Direct time-resolved observation of surface-bound carbon dioxide radical anions on metallic nanocatalysts
Source: Nat Commun. 2023 Nov 6;14:7116. doi: 10.1038/s41467-023-42936-6 (PMC10628153; doi:10.1038/s41467-023-42936-6)
Supplement: Supplementary file 4 — Source Data [file 41467_2023_42936_MOESM4_ESM.zip › Source Data/Figure 5/Figure 5k.xlsx]

## Sheet: Sheet1
Figure 5k
raw data					fitting data
300.205	0.01785	300.205	0.02962		300.205	0.02242	300.205	0.02377
300.761	0.018	300.761	0.02763		300.761	0.02269	300.761	0.02387
301.318	0.01517	301.318	0.02546		301.318	0.02296	301.318	0.02397
301.874	0.02257	301.874	0.02015		301.874	0.02323	301.874	0.02407
302.431	0.02851	302.431	0.01635		302.431	0.0235	302.431	0.02417
302.987	0.02156	302.987	0.01919		302.987	0.02376	302.987	0.02427
303.544	0.01436	303.544	0.0308		303.544	0.02403	303.544	0.02437
304.1	0.00961	304.1	0.03152		304.1	0.02429	304.1	0.02447
304.657	0.01537	304.657	0.02954		304.657	0.02456	304.657	0.02457
305.213	0.02859	305.213	0.02373		305.213	0.02482	305.213	0.02467
305.77	0.04137	305.77	0.02375		305.77	0.02508	305.77	0.02476
306.326	0.04169	306.326	0.02086		306.326	0.02534	306.326	0.02486
306.883	0.03211	306.883	0.01974		306.883	0.0256	306.883	0.02495
307.439	0.03109	307.439	0.01713		307.439	0.02586	307.439	0.02505
307.996	0.02716	307.996	0.01902		307.996	0.02611	307.996	0.02514
308.552	0.02347	308.552	0.01805		308.552	0.02636	308.552	0.02524
309.109	0.02541	309.109	0.02597		309.109	0.02661	309.109	0.02533
309.666	0.01954	309.666	0.03058		309.666	0.02686	309.666	0.02542
310.222	0.01719	310.222	0.02987		310.222	0.02711	310.222	0.02552
310.779	0.02212	310.779	0.02689		310.779	0.02735	310.779	0.02561
311.335	0.02884	311.335	0.01808		311.335	0.0276	311.335	0.0257
311.892	0.03924	311.892	0.01682		311.892	0.02784	311.892	0.02579
312.448	0.04363	312.448	0.01776		312.448	0.02807	312.448	0.02588
313.005	0.04078	313.005	0.02645		313.005	0.02831	313.005	0.02597
313.561	0.03933	313.561	0.02657		313.561	0.02854	313.561	0.02605
314.118	0.03587	314.118	0.03097		313.655	0.02858	314.118	0.02614
314.674	0.02777	314.674	0.03058		314.075	0.02876	314.674	0.02623
315.231	0.03557	315.231	0.03318		314.118	0.02877	315.231	0.02632
315.787	0.03388	315.787	0.04031		314.496	0.02893	315.787	0.0264
316.344	0.03424	316.344	0.03926		314.674	0.029	316.344	0.02649
316.9	0.03367	316.9	0.0361		314.916	0.0291	316.9	0.02657
317.457	0.03082	317.457	0.03902		315.231	0.02922	317.457	0.02665
318.013	0.0305	318.013	0.04217		315.336	0.02927	318.013	0.02674
318.57	0.02811	318.57	0.03832		315.757	0.02943	318.57	0.02682
319.126	0.0316	319.126	0.02903		315.787	0.02945	319.126	0.0269
319.683	0.03461	319.683	0.02009		316.177	0.0296	319.683	0.02698
320.239	0.02855	320.239	0.01407		316.344	0.02966	320.239	0.02706
320.796	0.02449	320.796	0.01933		316.597	0.02976	320.796	0.02714
321.352	0.01675	321.352	0.02672		316.9	0.02988	321.352	0.02721
321.909	0.01536	321.909	0.02787		317.018	0.02993	321.909	0.02729
322.466	0.02376	322.466	0.02393		317.438	0.03009	322.466	0.02737
323.022	0.03271	323.022	0.02257		317.457	0.03009	323.022	0.02744
323.579	0.03922	323.579	0.01672		317.858	0.03024	323.579	0.02752
324.135	0.03734	324.135	0.01499		318.013	0.0303	324.135	0.02759
324.692	0.02976	324.692	0.01695		318.279	0.0304	324.692	0.02767
325.248	0.02852	325.248	0.01606		318.57	0.03051	325.248	0.02774
325.805	0.02837	325.805	0.01967		318.699	0.03056	325.805	0.02781
326.361	0.03194	326.361	0.02582		319.119	0.03071	326.361	0.02788
326.918	0.02662	326.918	0.03466		319.126	0.03071	326.918	0.02795
327.474	0.02192	327.474	0.0348		319.54	0.03086	327.474	0.02802
328.031	0.02371	328.031	0.03134		319.683	0.03091	328.031	0.02809
328.587	0.02713	328.587	0.02789		319.96	0.03101	328.587	0.02816
329.144	0.03032	329.144	0.02293		320.239	0.03111	329.144	0.02822
329.7	0.02697	329.7	0.02282		320.38	0.03116	329.7	0.02829
330.257	0.02835	330.257	0.02833		320.796	0.0313	330.257	0.02835
330.813	0.03441	330.813	0.03053		320.801	0.0313	330.813	0.02842
331.37	0.04226	331.37	0.03473		321.221	0.03144	331.37	0.02848
331.926	0.04287	331.926	0.03882		321.352	0.03149	331.926	0.02854
332.483	0.03245	332.483	0.04131		321.641	0.03159	332.483	0.0286
333.039	0.02925	333.039	0.03967		321.909	0.03167	333.039	0.02866
333.596	0.02886	333.596	0.03428		322.062	0.03173	333.596	0.02872
334.152	0.02716	334.152	0.0305		322.466	0.03186	334.152	0.02878
334.709	0.03071	334.709	0.02892		322.482	0.03186	334.709	0.02884
335.265	0.03413	335.265	0.02732		322.902	0.032	335.265	0.02889
335.822	0.03765	335.822	0.03074		323.022	0.03204	335.822	0.02895
336.378	0.04085	336.378	0.03343		323.323	0.03213	336.378	0.029
336.935	0.04197	336.935	0.03321		323.579	0.03221	336.935	0.02906
337.491	0.04301	337.491	0.02969		323.743	0.03226	337.491	0.02911
338.048	0.04228	338.048	0.02883		324.135	0.03238	338.048	0.02916
338.605	0.03939	338.605	0.03094		324.163	0.03239	338.605	0.02921
339.161	0.03863	339.161	0.03378		324.584	0.03252	339.161	0.02926
339.718	0.04032	339.718	0.03678		324.692	0.03255	339.718	0.02931
340.274	0.04191	340.274	0.03802		325.004	0.03264	340.274	0.02936
340.831	0.04683	340.831	0.03772		325.248	0.03271	340.831	0.0294
341.387	0.04733	341.387	0.02856		325.424	0.03276	341.387	0.02945
341.944	0.04315	341.944	0.01957		325.805	0.03287	341.944	0.02949
342.5	0.03921	342.5	0.01287		325.845	0.03288	342.5	0.02954
343.057	0.03742	343.057	0.0118		326.265	0.033	343.057	0.02958
343.613	0.03644	343.613	0.0152		326.361	0.03303	343.613	0.02962
344.17	0.03663	344.17	0.02137		326.685	0.03312	344.17	0.02966
344.726	0.03697	344.726	0.02827		326.918	0.03318	344.726	0.0297
345.283	0.03524	345.283	0.03113		327.106	0.03323	345.283	0.02974
345.839	0.03346	345.839	0.03287		327.474	0.03333	345.839	0.02978
346.396	0.03225	346.396	0.02892		327.526	0.03334	346.396	0.02981
346.952	0.03564	346.952	0.0271		327.946	0.03345	346.952	0.02985
347.509	0.03932	347.509	0.02356		328.031	0.03347	347.509	0.02988
348.065	0.03642	348.065	0.0284		328.367	0.03356	348.065	0.02991
348.622	0.03193	348.622	0.03665		328.587	0.03361	348.622	0.02995
349.178	0.02987	349.178	0.03617		328.787	0.03366	349.178	0.02998
349.735	0.03054	349.735	0.03078		329.144	0.03375	349.735	0.03001
350.291	0.03346	350.291	0.02458		329.207	0.03376	350.291	0.03004
350.848	0.03791	350.848	0.02049		329.628	0.03386	350.848	0.03006
351.404	0.0381	351.404	0.02232		329.7	0.03388	351.404	0.03009
351.961	0.04097	351.961	0.02405		330.048	0.03396	351.961	0.03012
352.518	0.03649	352.518	0.02571		330.257	0.03401	352.518	0.03014
353.074	0.02805	353.074	0.02739		330.468	0.03405	353.074	0.03016
353.631	0.02535	353.631	0.03211		330.813	0.03413	353.631	0.03019
354.187	0.02811	354.187	0.03123		330.888	0.03415	354.187	0.03021
354.744	0.03413	354.744	0.02911		331.309	0.03424	354.744	0.03023
355.3	0.03837	355.3	0.02336		331.37	0.03425	355.3	0.03025
355.857	0.0417	355.857	0.02414		331.729	0.03433	355.857	0.03027
356.413	0.04151	356.413	0.02789		331.926	0.03437	356.413	0.03028
356.97	0.03917	356.97	0.02865		332.149	0.03441	356.528	0.03029
357.526	0.03846	357.526	0.02811		332.483	0.03448	356.949	0.0303
358.083	0.04072	358.083	0.02988		332.57	0.0345	356.97	0.0303
358.639	0.04003	358.639	0.03288		332.99	0.03458	357.369	0.03031
359.196	0.03842	359.196	0.03317		333.039	0.03459	357.526	0.03031
359.752	0.03405	359.752	0.03554		333.41	0.03466	357.789	0.03032
360.309	0.03316	360.309	0.03445		333.596	0.03469	358.083	0.03033
360.865	0.03482	360.865	0.03329		333.831	0.03473	358.21	0.03033
361.422	0.03277	361.422	0.03429		334.152	0.03479	358.63	0.03034
361.978	0.03133	361.978	0.03647		334.251	0.03481	358.639	0.03034
362.535	0.03165	362.535	0.03781		334.671	0.03488	359.05	0.03035
363.091	0.03647	363.091	0.03349		334.709	0.03489	359.196	0.03035
363.648	0.04071	363.648	0.02952		335.092	0.03495	359.471	0.03036
364.204	0.04375	364.204	0.02587		335.265	0.03498	359.752	0.03036
364.761	0.04487	364.761	0.02579		335.512	0.03502	359.891	0.03036
365.318	0.04122	365.318	0.02607		335.822	0.03507	360.309	0.03037
365.874	0.03393	365.874	0.03101		335.932	0.03509	360.311	0.03037
366.431	0.02947	366.431	0.0387		336.353	0.03515	360.732	0.03038
366.987	0.02692	366.987	0.04004		336.378	0.03516	360.865	0.03038
367.544	0.03233	367.544	0.03565		336.773	0.03521	361.152	0.03038
368.1	0.03626	368.1	0.0321		336.935	0.03524	361.422	0.03039
368.657	0.04035	368.657	0.02808		337.193	0.03527	361.572	0.03039
369.213	0.0405	369.213	0.02689		337.491	0.03532	361.978	0.03039
369.77	0.03822	369.77	0.0277		337.614	0.03533	361.993	0.03039
370.326	0.03445	370.326	0.02778		338.034	0.03539	362.413	0.0304
370.883	0.03397	370.883	0.02892		338.048	0.03539	362.535	0.0304
371.439	0.03572	371.439	0.0291		338.454	0.03544	362.833	0.0304
371.996	0.03788	371.996	0.0274		338.605	0.03546	363.091	0.0304
372.552	0.0382	372.552	0.02654		338.875	0.03549	363.254	0.0304
373.109	0.03578	373.109	0.02489		339.161	0.03553	363.648	0.0304
373.665	0.0377	373.665	0.02682		339.295	0.03554	363.674	0.0304
374.222	0.03651	374.222	0.0287		339.715	0.03559	364.094	0.0304
374.778	0.03497	374.778	0.03553		339.718	0.03559	364.204	0.0304
375.335	0.0347	375.335	0.03378		340.136	0.03564	364.515	0.03041
375.892	0.03576	375.892	0.0316		340.274	0.03565	364.761	0.03041
376.448	0.03493	376.448	0.03182		340.556	0.03568	364.935	0.03041
377.005	0.03497	377.005	0.03184		340.831	0.03571	365.318	0.0304
377.561	0.03821	377.561	0.0311		340.976	0.03572	365.355	0.0304
378.118	0.04075	378.118	0.03044		341.387	0.03576	365.776	0.0304
378.674	0.04267	378.674	0.03268		341.397	0.03576	365.874	0.0304
379.231	0.04121	379.231	0.03552		341.817	0.0358	366.196	0.0304
379.787	0.03853	379.787	0.03641		341.944	0.03581	366.431	0.0304
380.344	0.0372	380.344	0.03617		342.237	0.03584	366.616	0.0304
380.9	0.03577	380.9	0.0333		342.5	0.03586	366.987	0.0304
381.457	0.0368	381.457	0.02817		342.658	0.03588	367.037	0.0304
382.013	0.03861	382.013	0.02803		343.057	0.03591	367.457	0.03039
382.57	0.04189	382.57	0.0294		343.078	0.03591	367.544	0.03039
383.126	0.0442	383.126	0.03209		343.498	0.03594	367.877	0.03039
383.683	0.04377	383.683	0.03465		343.613	0.03595	368.1	0.03038
384.239	0.0442	384.239	0.03527		343.919	0.03597	368.298	0.03038
384.796	0.04502	384.796	0.03291		344.17	0.03599	368.657	0.03038
385.352	0.04146	385.352	0.03107		344.726	0.03603	369.213	0.03037
385.909	0.03961	385.909	0.0342		345.283	0.03606	369.77	0.03036
386.465	0.03982	386.465	0.03797		345.839	0.0361	370.326	0.03035
387.022	0.0369	387.022	0.03688		346.396	0.03613	370.883	0.03034
387.578	0.03383	387.578	0.03169		346.952	0.03615	371.439	0.03033
388.135	0.03244	388.135	0.02759		347.509	0.03618	371.996	0.03031
388.692	0.03062	388.692	0.02523		348.065	0.0362	372.552	0.0303
389.248	0.0316	389.248	0.02806		348.622	0.03623	373.109	0.03028
389.805	0.0348	389.805	0.03082		349.178	0.03625	373.665	0.03026
390.361	0.03835	390.361	0.03105		349.735	0.03627	374.222	0.03025
390.918	0.03798	390.918	0.02615		350.291	0.03629	374.778	0.03023
391.474	0.03747	391.474	0.02335		350.848	0.0363	375.335	0.03021
392.031	0.03702	392.031	0.02443		351.404	0.03632	375.892	0.03018
392.587	0.03348	392.587	0.02911		351.961	0.03633	376.448	0.03016
393.144	0.03256	393.144	0.03201		352.518	0.03635	377.005	0.03014
393.7	0.03305	393.7	0.03471		353.074	0.03636	377.561	0.03011
394.257	0.03418	394.257	0.03334		353.631	0.03638	378.118	0.03009
394.813	0.03426	394.813	0.02906		354.187	0.03639	378.674	0.03006
395.37	0.03561	395.37	0.02229		354.744	0.0364	379.231	0.03003
395.926	0.03681	395.926	0.02222		355.3	0.03641	379.787	0.03001
396.483	0.03615	396.483	0.02565		355.857	0.03643	380.344	0.02998
397.039	0.03648	397.039	0.02779		356.413	0.03644	380.9	0.02995
397.596	0.03595	397.596	0.02725		356.97	0.03645	381.457	0.02991
398.152	0.03572	398.152	0.02573		357.526	0.03646	382.013	0.02988
398.709	0.03547	398.709	0.02608		358.083	0.03648	382.57	0.02985
399.265	0.03666	399.265	0.02928		358.639	0.03649	383.126	0.02981
399.822	0.03607	399.822	0.03159		359.196	0.0365	383.683	0.02978
400.378	0.03597	400.378	0.03148		359.752	0.03652	384.239	0.02974
400.935	0.03674	400.935	0.03163		360.309	0.03653	384.796	0.0297
401.491	0.03654	401.491	0.0297		360.865	0.03655	385.352	0.02967
402.048	0.03437	402.048	0.02761		361.422	0.03657	385.909	0.02963
402.604	0.03397	402.604	0.02614		361.978	0.03659	386.465	0.02959
403.161	0.03233	403.161	0.02572		362.535	0.03661	387.022	0.02954
403.717	0.03186	403.717	0.02298		363.091	0.03663	387.578	0.0295
404.274	0.03118	404.274	0.02282		363.648	0.03665	388.135	0.02946
404.831	0.03223	404.831	0.02482		364.204	0.03667	388.692	0.02941
405.387	0.03239	405.387	0.02717		364.761	0.03669	389.248	0.02937
405.944	0.03268	405.944	0.02834		365.318	0.03672	389.805	0.02932
406.5	0.03469	406.5	0.02608		365.874	0.03675	390.361	0.02928
407.057	0.03695	407.057	0.02416		366.431	0.03677	390.918	0.02923
407.613	0.0386	407.613	0.02379		366.987	0.0368	391.474	0.02918
408.17	0.03599	408.17	0.02523		367.544	0.03683	392.031	0.02913
408.726	0.03461	408.726	0.02671		368.1	0.03686	392.587	0.02908
409.283	0.03251	409.283	0.02917		368.657	0.03689	393.144	0.02903
409.839	0.02997	409.839	0.02889		369.213	0.03692	393.7	0.02898
410.396	0.02954	410.396	0.02564		369.77	0.03695	394.257	0.02892
410.952	0.03204	410.952	0.02289		370.326	0.03699	394.813	0.02887
411.509	0.03438	411.509	0.02314		370.883	0.03702	395.37	0.02882
412.065	0.0352	412.065	0.02468		371.439	0.03705	395.926	0.02876
412.622	0.03378	412.622	0.02649		371.996	0.03709	396.483	0.02871
413.178	0.03378	413.178	0.02517		372.552	0.03712	397.039	0.02865
413.735	0.03309	413.735	0.02585		373.109	0.03716	397.596	0.02859
414.291	0.03267	414.291	0.02715		373.665	0.03719	398.152	0.02853
414.848	0.03078	414.848	0.02837		374.222	0.03722	398.709	0.02848
415.404	0.0281	415.404	0.03003		374.778	0.03726	399.265	0.02842
415.961	0.02779	415.961	0.02955		375.335	0.03729	399.822	0.02836
416.517	0.02862	416.517	0.02936		375.892	0.03732	400.378	0.0283
417.074	0.03005	417.074	0.02776		376.448	0.03735	400.935	0.02823
417.631	0.03115	417.631	0.02673		377.005	0.03738	401.491	0.02817
418.187	0.03059	418.187	0.02468		377.561	0.03741	402.048	0.02811
418.744	0.02856	418.744	0.02345		378.118	0.03743	402.604	0.02805
419.3	0.02932	419.3	0.02467		378.674	0.03746	403.161	0.02798
419.857	0.03063	419.857	0.02579		379.231	0.03748	403.717	0.02792
420.413	0.02993	420.413	0.02485		379.787	0.0375	404.274	0.02785
420.97	0.02846	420.97	0.02437		380.344	0.03752	404.831	0.02779
421.526	0.0287	421.526	0.025		380.487	0.03752	405.387	0.02772
422.083	0.02961	422.083	0.02558		380.9	0.03753	405.944	0.02766
422.639	0.02937	422.639	0.02469		380.907	0.03753	406.5	0.02759
423.196	0.03025	423.196	0.02378		381.328	0.03754	407.057	0.02752
423.752	0.03132	423.752	0.02493		381.457	0.03754	407.613	0.02746
424.309	0.03042	424.309	0.0276		381.748	0.03755	408.17	0.02739
424.865	0.02954	424.865	0.02729		382.013	0.03755	408.726	0.02732
425.422	0.02882	425.422	0.02751		382.168	0.03755	409.283	0.02725
425.978	0.03099	425.978	0.02742		382.57	0.03756	409.839	0.02718
426.535	0.0317	426.535	0.02566		382.589	0.03756	410.396	0.02711
427.091	0.02929	427.091	0.02555		383.009	0.03756	410.952	0.02704
427.648	0.02517	427.648	0.02676		383.126	0.03756	411.509	0.02697
428.204	0.02399	428.204	0.02788		383.429	0.03756	412.065	0.0269
428.761	0.02376	428.761	0.02731		383.683	0.03756	412.622	0.02683
429.317	0.02557	429.317	0.02665		383.85	0.03756	413.178	0.02676
429.874	0.02494	429.874	0.02638		384.239	0.03755	413.735	0.02669
430.43	0.02351	430.43	0.0249		384.27	0.03755	414.291	0.02662
430.987	0.02494	430.987	0.02323		384.69	0.03755	414.848	0.02655
431.544	0.02637	431.544	0.0211		384.796	0.03755	415.404	0.02648
432.1	0.02592	432.1	0.01822		385.111	0.03754	415.961	0.0264
432.657	0.02524	432.657	0.0195		385.352	0.03753	416.517	0.02633
433.213	0.02339	433.213	0.0206		385.531	0.03753	417.074	0.02626
433.77	0.02257	433.77	0.02269		385.909	0.03752	417.631	0.02619
434.326	0.02199	434.326	0.02489		385.951	0.03751	418.187	0.02612
434.883	0.02132	434.883	0.02767		386.372	0.0375	418.744	0.02604
435.439	0.02111	435.439	0.02754		386.465	0.03749	419.3	0.02597
435.996	0.02034	435.996	0.02581		386.792	0.03748	419.857	0.0259
436.552	0.02008	436.552	0.02307		387.022	0.03747	420.413	0.02583
437.109	0.02148	437.109	0.02133		387.212	0.03746	420.97	0.02576
437.665	0.02497	437.665	0.01993		387.578	0.03744	421.526	0.02568
438.222	0.02864	438.222	0.01966		387.633	0.03743	422.083	0.02561
438.778	0.0292	438.778	0.02104		388.053	0.03741	422.639	0.02554
439.335	0.02886	439.335	0.02111		388.135	0.0374	423.196	0.02547
439.891	0.02882	439.891	0.01949		388.473	0.03738	423.752	0.0254
440.448	0.02741	440.448	0.01922		388.692	0.03736	424.309	0.02532
441.005	0.02682	441.005	0.02155		388.894	0.03734	424.865	0.02525
441.561	0.02982	441.561	0.02326		389.248	0.03731	425.422	0.02518
442.118	0.02785	442.118	0.02415		389.314	0.03731	425.978	0.02511
442.674	0.0253	442.674	0.0253		389.734	0.03727	426.535	0.02504
443.231	0.02366	443.231	0.02582		389.805	0.03726	427.091	0.02497
443.787	0.02373	443.787	0.02632		390.155	0.03723	427.648	0.0249
444.344	0.02518	444.344	0.02641		390.361	0.03721	428.204	0.02483
444.9	0.02606	444.9	0.02397		390.575	0.03718	428.761	0.02476
445.457	0.0278	445.457	0.02223		390.918	0.03715	429.317	0.02469
446.013	0.02925	446.013	0.02251		390.995	0.03714	429.874	0.02462
446.57	0.02702	446.57	0.02491		391.416	0.03709	430.43	0.02455
447.126	0.02391	447.126	0.02777		391.474	0.03708	430.987	0.02448
447.683	0.02181	447.683	0.02845		391.836	0.03703	431.544	0.02441
448.239	0.02116	448.239	0.0253		392.031	0.03701	432.1	0.02435
448.796	0.02155	448.796	0.02362		392.256	0.03698	432.657	0.02428
449.352	0.02249	449.352	0.0233		392.587	0.03693	433.213	0.02421
449.909	0.02259	449.909	0.02394		392.677	0.03692	433.77	0.02414
450.465	0.01997	450.465	0.02657		393.097	0.03686	434.326	0.02408
451.022	0.01679	451.022	0.0283		393.144	0.03685	434.883	0.02401
451.578	0.01638	451.578	0.02691		393.517	0.03679	435.439	0.02395
452.135	0.01908	452.135	0.02535		393.7	0.03676	435.996	0.02388
452.691	0.02171	452.691	0.02204		393.938	0.03672	436.552	0.02381
453.248	0.02272	453.248	0.02028		394.257	0.03667	437.109	0.02375
453.804	0.02124	453.804	0.01944		394.358	0.03665	437.665	0.02368
454.361	0.01914	454.361	0.01896		394.778	0.03658	438.222	0.02362
454.918	0.01799	454.918	0.02051		394.813	0.03657	438.778	0.02356
455.474	0.01903	455.474	0.02017		395.199	0.0365	439.335	0.02349
456.031	0.0193	456.031	0.01953		395.37	0.03647	439.891	0.02343
456.587	0.01942	456.587	0.01944		395.619	0.03642	440.448	0.02337
457.144	0.01833	457.144	0.01957		395.926	0.03636	441.005	0.0233
457.7	0.01754	457.7	0.02019		396.039	0.03634	441.561	0.02324
458.257	0.01713	458.257	0.02184		396.46	0.03625	442.118	0.02318
458.813	0.01761	458.813	0.02265		396.483	0.03625	442.674	0.02312
459.37	0.01856	459.37	0.02203		396.88	0.03617	443.231	0.02306
459.926	0.01977	459.926	0.02084		397.039	0.03613	443.787	0.02299
460.483	0.01969	460.483	0.01927		397.3	0.03608	444.344	0.02293
461.039	0.0181	461.039	0.01906		397.596	0.03601	444.9	0.02287
461.596	0.01712	461.596	0.02036		397.721	0.03598	445.457	0.02281
462.152	0.01509	462.152	0.02		398.141	0.03589	446.013	0.02275
462.709	0.01405	462.709	0.02099		398.152	0.03588	446.57	0.02269
463.265	0.01507	463.265	0.02173		398.561	0.03579	447.126	0.02263
463.822	0.01541	463.822	0.02082		398.709	0.03575	447.683	0.02257
464.378	0.01614	464.378	0.01715		398.982	0.03569	448.239	0.02251
464.935	0.01663	464.935	0.01621		399.265	0.03562	448.796	0.02245
465.491	0.01529	465.491	0.01779		399.402	0.03559	449.352	0.02239
466.048	0.01396	466.048	0.02029		399.822	0.03548	449.909	0.02233
466.604	0.014	466.604	0.01981		399.822	0.03548	450.465	0.02227
467.161	0.01623	467.161	0.01909		400.243	0.03537	451.022	0.02221
467.717	0.01786	467.717	0.02054		400.378	0.03534	451.578	0.02215
468.274	0.01832	468.274	0.02189		400.663	0.03526	452.135	0.02209
468.83	0.01712	468.83	0.02227		400.935	0.03519	452.691	0.02203
469.387	0.01779	469.387	0.0225		401.083	0.03515	453.248	0.02197
469.943	0.01755	469.943	0.02211		401.491	0.03504	453.804	0.02191
470.5	0.01743	470.5	0.02054		401.503	0.03504	454.361	0.02185
471.057	0.01867	471.057	0.01923		401.924	0.03492	454.918	0.02179
471.613	0.0181	471.613	0.01757		402.048	0.03489	455.474	0.02173
472.17	0.01672	472.17	0.01736		402.344	0.0348	456.031	0.02167
472.726	0.0156	472.726	0.01824		402.604	0.03473	456.587	0.0216
473.283	0.01562	473.283	0.01868		402.764	0.03469	457.144	0.02154
473.839	0.01462	473.839	0.01886		403.161	0.03457	457.7	0.02148
474.396	0.01449	474.396	0.01926		403.185	0.03456	458.257	0.02142
474.952	0.0126	474.952	0.01818		403.717	0.03441	458.813	0.02135
475.509	0.01129	475.509	0.01754		404.274	0.03424	459.37	0.02129
476.065	0.00948	476.065	0.01643		404.831	0.03408	459.926	0.02122
476.622	0.00838	476.622	0.01399		405.387	0.03391	460.483	0.02116
477.178	0.00657	477.178	0.01518		405.944	0.03374	461.039	0.02109
477.735	0.00599	477.735	0.01845		406.5	0.03356	461.596	0.02102
478.291	0.00516	478.291	0.01977		407.057	0.03339	462.152	0.02096
478.848	0.00534	478.848	0.02291		407.613	0.03322	462.709	0.02089
479.404	0.00665	479.404	0.02408		408.17	0.03304	463.265	0.02082
479.961	0.00853	479.961	0.02243		408.726	0.03286	463.822	0.02075
480.517	0.00942	480.517	0.02048		409.283	0.03269	464.378	0.02067
481.074	0.00875	481.074	0.02038		409.839	0.03251	464.935	0.0206
481.63	0.00643	481.63	0.02072		410.396	0.03233	465.491	0.02053
482.187	0.00464	482.187	0.01971		410.952	0.03215	465.814	0.02049
482.743	0.00377	482.743	0.01708		411.509	0.03197	466.048	0.02045
483.3	0.00449	483.3	0.01611		412.065	0.0318	466.234	0.02043
483.857	0.00554	483.857	0.01515		412.622	0.03162	466.604	0.02038
484.413	0.00547	484.413	0.01446		413.178	0.03144	466.654	0.02037
484.97	0.00547	484.97	0.01482		413.735	0.03127	467.075	0.02031
485.526	0.00462	485.526	0.01584		414.291	0.0311	467.161	0.0203
486.083	0.0056	486.083	0.01696		414.848	0.03092	467.495	0.02026
486.639	0.00678	486.639	0.01757		415.404	0.03075	467.717	0.02022
487.196	0.00707	487.196	0.01696		415.961	0.03058	467.915	0.0202
487.752	0.00679	487.752	0.01492		416.517	0.03041	468.274	0.02014
488.309	0.00591	488.309	0.01378		417.074	0.03025	468.336	0.02014
488.865	0.00414	488.865	0.01499		417.631	0.03008	468.756	0.02007
489.422	0.00429	489.422	0.01559		418.187	0.02992	468.83	0.02006
489.978	0.00429	489.978	0.0168		418.744	0.02976	469.176	0.02001
490.535	0.00562	490.535	0.01812		419.3	0.0296	469.387	0.01998
491.091	0.0078	491.091	0.01846		419.857	0.02944	469.597	0.01995
491.648	0.00652	491.648	0.01861		420.413	0.02928	469.943	0.0199
492.204	0.00389	492.204	0.01799		420.97	0.02913	470.017	0.01989
492.761	0.00148	492.761	0.01564		421.526	0.02898	470.437	0.01982
493.317	0.000439	493.317	0.01487		422.083	0.02883	470.5	0.01981
493.874	0.0024	493.874	0.0142		422.639	0.02868	470.857	0.01976
494.43	0.00262	494.43	0.01243		423.196	0.02853	471.057	0.01973
494.987	0.00221	494.987	0.01196		423.752	0.02839	471.278	0.01969
495.543	0.00207	495.543	0.01232		424.309	0.02824	471.613	0.01964
496.1	0.00307	496.1	0.01266		424.865	0.0281	471.698	0.01963
496.657	0.0012	496.657	0.01423		425.422	0.02796	472.118	0.01956
497.213	-0.000256	497.213	0.01609		425.978	0.02783	472.17	0.01955
497.77	-0.0003	497.77	0.01485		426.535	0.02769	472.539	0.01949
498.326	-0.00116	498.326	0.01404		427.091	0.02756	472.726	0.01946
498.883	-0.000126	498.883	0.01239		427.648	0.02742	472.959	0.01942
499.439	0.00169	499.439	0.0112		428.204	0.02729	473.283	0.01937
499.996	0.00188	499.996	0.01019		428.761	0.02716	473.379	0.01935
500.552	-2e-06	500.552	0.0112		429.317	0.02703	473.8	0.01928
501.109	-0.00156	501.109	0.01096		429.874	0.0269	473.839	0.01927
501.665	-0.00264	501.665	0.01065		430.43	0.02678	474.22	0.01921
502.222	-0.00192	502.222	0.01151		430.987	0.02665	474.396	0.01918
502.778	-0.000574	502.778	0.01114		431.544	0.02652	474.64	0.01914
503.335	-0.00145	503.335	0.01064		432.1	0.0264	474.952	0.01908
503.891	-0.00266	503.891	0.00949		432.657	0.02627	475.061	0.01906
504.448	-0.00407	504.448	0.00979		433.213	0.02615	475.481	0.01899
505.004	-0.00531	505.004	0.01042		433.77	0.02602	475.509	0.01898
505.561	-0.0043	505.561	0.0111		434.326	0.0259	475.901	0.01891
506.117	-0.00381	506.117	0.01128		434.883	0.02578	476.065	0.01888
506.674	-0.0028	506.674	0.01195		435.439	0.02565	476.322	0.01884
507.231	-0.000447	507.231	0.01143		435.996	0.02553	476.622	0.01878
507.787	-0.00237	507.787	0.01208		436.552	0.0254	476.742	0.01876
508.344	-0.00308	508.344	0.01131		437.109	0.02528	477.162	0.01868
508.9	-0.00367	508.9	0.01066		437.665	0.02515	477.178	0.01868
509.457	-0.00327	509.457	0.0117		438.222	0.02502	477.583	0.0186
510.013	-0.00354	510.013	0.01402		438.778	0.02489	477.735	0.01857
510.57	-0.0055	510.57	0.01136		439.335	0.02476	478.003	0.01852
511.126	-0.00652	511.126	0.00812		439.891	0.02463	478.291	0.01846
511.683	-0.00548	511.683	0.00601		440.448	0.0245	478.423	0.01844
512.239	-0.0052	512.239	0.00699		441.005	0.02437	478.844	0.01835
512.796	-0.00498	512.796	0.01036		441.561	0.02424	478.848	0.01835
513.352	-0.00455	513.352	0.01172		442.118	0.0241	479.264	0.01827
513.909	-0.00507	513.909	0.01135		442.674	0.02396	479.404	0.01824
514.465	-0.00547	514.465	0.01032		443.231	0.02382	479.684	0.01818
515.022	-0.00728	515.022	0.00979		443.787	0.02368	479.961	0.01813
515.578	-0.00771	515.578	0.00865		444.344	0.02354	480.105	0.0181
516.135	-0.00675	516.135	0.0066		444.9	0.02339	480.517	0.01801
516.691	-0.00665	516.691	0.00538		445.457	0.02325	480.525	0.01801
517.248	-0.0076	517.248	0.00608		446.013	0.0231	480.945	0.01792
517.804	-0.00791	517.804	0.00588		446.57	0.02294	481.074	0.0179
518.361	-0.0067	518.361	0.00553		447.126	0.02279	481.366	0.01783
518.917	-0.00717	518.917	0.00545		447.683	0.02263	481.63	0.01778
519.474	-0.00857	519.474	0.00458		448.239	0.02248	481.786	0.01774
520.03	-0.00637	520.03	0.00342		448.796	0.02231	482.187	0.01766
520.111	-0.00972	520.587	0.00642		449.352	0.02215	482.206	0.01765
520.669	-0.01036	520.111	0.0046		449.841	0.022	482.627	0.01756
521.228	-0.01052	520.669	0.0066		449.909	0.02198	482.743	0.01753
521.787	-0.00914	521.228	0.00647		450.261	0.02188	483.047	0.01747
522.345	-0.00856	521.787	0.00516		450.465	0.02181	483.3	0.01741
522.904	-0.00914	522.345	0.00524		450.682	0.02175	483.467	0.01737
523.463	-0.00956	522.904	0.00437		451.022	0.02164	483.857	0.01728
524.021	-0.01102	523.463	0.00483		451.102	0.02162	483.888	0.01728
524.58	-0.01115	524.021	0.00598		451.522	0.02149	484.308	0.01718
525.139	-0.01083	524.58	0.00649		451.578	0.02147	484.413	0.01715
525.697	-0.01135	525.139	0.00642		451.943	0.02135	484.728	0.01708
526.256	-0.01125	525.697	0.00481		452.135	0.02129	484.97	0.01702
526.815	-0.01096	526.256	0.0048		452.363	0.02122	485.149	0.01698
527.373	-0.01175	526.815	0.00428		452.691	0.02111	485.526	0.01689
527.932	-0.01193	527.373	0.00372		452.783	0.02108	485.569	0.01688
528.491	-0.01248	527.932	0.00221		453.204	0.02094	485.989	0.01678
529.049	-0.01332	528.491	0.000948		453.248	0.02093	486.083	0.01676
529.608	-0.01264	529.049	0.00117		453.624	0.0208	486.41	0.01668
530.167	-0.01197	529.608	0.00055		453.804	0.02074	486.639	0.01662
530.725	-0.01266	530.167	0.000265		454.044	0.02066	486.83	0.01657
531.284	-0.01146	530.725	0.000458		454.361	0.02056	487.196	0.01648
531.843	-0.01056	531.284	0.00136		454.465	0.02052	487.25	0.01647
532.401	-0.01045	531.843	0.00247		454.885	0.02038	487.671	0.01636
532.96	-0.01165	532.401	0.00338		454.918	0.02036	487.752	0.01634
533.519	-0.01209	532.96	0.00342		455.305	0.02023	488.091	0.01626
534.077	-0.01189	533.519	0.00281		455.474	0.02017	488.309	0.0162
534.636	-0.012	534.077	0.00186		455.726	0.02008	488.511	0.01615
535.195	-0.01188	534.636	0.00207		456.031	0.01997	488.865	0.01606
535.753	-0.0128	535.195	0.00118		456.146	0.01993	488.932	0.01604
536.312	-0.01161	535.753	0.000655		456.566	0.01978	489.352	0.01593
536.871	-0.01171	536.312	0.000913		456.587	0.01977	489.422	0.01591
537.429	-0.01122	536.871	0.00157		456.987	0.01963	489.772	0.01582
537.988	-0.01142	537.429	0.00182		457.144	0.01957	489.978	0.01576
538.547	-0.01297	537.988	0.00118		457.407	0.01948	490.193	0.01571
539.105	-0.01342	538.547	0.00183		457.7	0.01937	490.535	0.01561
539.664	-0.0133	539.105	0.00142		457.827	0.01932	490.613	0.01559
540.222	-0.01189	539.664	0.000316		458.248	0.01916	491.033	0.01548
540.781	-0.01172	540.222	-0.000548		458.257	0.01916	491.091	0.01546
541.34	-0.01193	540.781	-0.00163		458.668	0.019	491.454	0.01536
541.899	-0.0122	541.34	-0.00157		458.813	0.01895	491.648	0.01531
542.457	-0.0125	541.899	-0.00231		459.088	0.01884	491.874	0.01525
543.016	-0.01278	542.457	-0.00315		459.37	0.01873	492.204	0.01515
543.574	-0.01231	543.016	-0.00313		459.509	0.01868	492.294	0.01513
544.133	-0.0121	543.574	-0.00261		459.926	0.01852	492.715	0.01501
544.692	-0.01144	544.133	-0.00212		459.929	0.01852	492.761	0.015
545.25	-0.0116	544.692	-0.00145		460.349	0.01835	493.135	0.01489
545.809	-0.01151	545.25	-0.00191		460.483	0.0183	493.317	0.01484
546.368	-0.01151	545.809	-0.00231		460.77	0.01819	493.555	0.01477
546.927	-0.01167	546.368	-0.00202		461.039	0.01808	493.874	0.01468
547.485	-0.01142	546.927	-0.0019		461.19	0.01802	493.976	0.01465
548.044	-0.01144	547.485	-0.00105		461.596	0.01785	494.396	0.01453
548.602	-0.01167	548.044	-0.000497		461.61	0.01785	494.43	0.01452
549.161	-0.01205	548.602	-0.000202		462.031	0.01768	494.816	0.01441
549.72	-0.01234	549.161	-0.000119		462.152	0.01763	494.987	0.01436
550.278	-0.01201	549.72	-7.9e-05		462.709	0.0174	495.236	0.01428
550.837	-0.01224	550.278	-0.000226		463.265	0.01716	495.543	0.01419
551.396	-0.01265	550.837	-0.00128		463.822	0.01693	495.657	0.01416
551.955	-0.01333	551.396	-0.00231		464.378	0.01669	496.077	0.01403
552.513	-0.01345	551.955	-0.00314		464.935	0.01645	496.1	0.01402
553.072	-0.01285	552.513	-0.00284		465.491	0.01621	496.497	0.0139
553.63	-0.01271	553.072	-0.00325		466.048	0.01597	496.657	0.01386
554.189	-0.01243	553.63	-0.00312		466.604	0.01572	496.918	0.01378
554.748	-0.01244	554.189	-0.00298		467.161	0.01547	497.213	0.01369
555.306	-0.01271	554.748	-0.00287		467.717	0.01522	497.338	0.01365
555.865	-0.0126	555.306	-0.00154		468.274	0.01496	497.758	0.01352
556.424	-0.01267	555.865	-0.00136		468.83	0.01471	497.77	0.01352
556.982	-0.01254	556.424	-0.0023		469.387	0.01445	498.179	0.01339
557.541	-0.01291	556.982	-0.00375		469.943	0.01419	498.326	0.01334
558.1	-0.01277	557.541	-0.0039		470.5	0.01393	498.599	0.01326
558.658	-0.01241	558.1	-0.00413		471.057	0.01367	498.883	0.01317
559.217	-0.01231	558.658	-0.00357		471.613	0.0134	499.019	0.01313
559.776	-0.01216	559.217	-0.00327		472.17	0.01313	499.439	0.013
560.334	-0.0125	559.776	-0.00342		472.726	0.01287	499.44	0.013
560.893	-0.01242	560.334	-0.00384		473.283	0.0126	499.86	0.01286
561.452	-0.01233	560.893	-0.00298		473.839	0.01232	499.996	0.01282
562.01	-0.01168	561.452	-0.00257		474.396	0.01205	500.28	0.01273
562.569	-0.01199	562.01	-0.00357		474.952	0.01178	500.552	0.01264
563.128	-0.01184	562.569	-0.0045		475.509	0.0115	500.701	0.01259
563.686	-0.01105	563.128	-0.00527		476.065	0.01122	501.109	0.01246
564.245	-0.01105	563.686	-0.00518		476.622	0.01094	501.121	0.01246
564.804	-0.01119	564.245	-0.00564		477.178	0.01067	501.665	0.01228
565.362	-0.01158	564.804	-0.00523		477.735	0.01038	502.222	0.0121
565.921	-0.01207	565.362	-0.00517		478.291	0.0101	502.778	0.01192
566.48	-0.01201	565.921	-0.00473		478.848	0.00982	503.335	0.01174
567.038	-0.01205	566.48	-0.00477		479.404	0.00954	503.891	0.01156
567.597	-0.0122	567.038	-0.00593		479.961	0.00925	504.448	0.01137
568.156	-0.01204	567.597	-0.00606		480.517	0.00897	505.004	0.01119
568.714	-0.01146	568.156	-0.00568		481.074	0.00869	505.561	0.011
569.273	-0.01074	568.714	-0.00585		481.63	0.0084	506.117	0.01081
569.832	-0.01058	569.273	-0.00504		482.187	0.00811	506.674	0.01063
570.39	-0.01086	569.832	-0.00508		482.743	0.00783	507.231	0.01044
570.949	-0.01121	570.39	-0.00614		483.3	0.00754	507.787	0.01025
571.508	-0.01156	570.949	-0.00583		483.857	0.00726	508.344	0.01006
572.066	-0.01194	571.508	-0.00571		484.413	0.00697	508.9	0.00987
572.625	-0.0116	572.066	-0.00597		484.97	0.00668	509.457	0.00968
573.184	-0.01145	572.625	-0.0066		485.526	0.0064	510.013	0.00949
573.742	-0.01109	573.184	-0.00697		486.083	0.00611	510.57	0.0093
574.301	-0.01093	573.742	-0.00699		486.639	0.00582	511.126	0.00911
574.86	-0.01133	574.301	-0.00692		487.196	0.00554	511.683	0.00892
575.418	-0.01075	574.86	-0.00604		487.752	0.00525	512.239	0.00873
575.977	-0.01054	575.418	-0.00572		488.309	0.00497	512.796	0.00853
576.536	-0.01028	575.977	-0.00556		488.865	0.00468	513.352	0.00834
577.094	-0.01025	576.536	-0.0062		489.422	0.0044	513.909	0.00815
577.653	-0.01079	577.094	-0.00582		489.978	0.00412	514.465	0.00796
578.212	-0.01106	577.653	-0.00532		490.535	0.00383	515.022	0.00777
578.77	-0.01151	578.212	-0.00565		491.091	0.00355	515.578	0.00758
579.329	-0.01157	578.77	-0.00656		491.648	0.00327	516.135	0.00739
579.888	-0.01121	579.329	-0.00672		492.204	0.00299	516.691	0.0072
580.446	-0.01013	579.888	-0.00669		492.761	0.00271	517.248	0.00701
581.005	-0.01065	580.446	-0.00676		493.317	0.00243	517.804	0.00682
581.563	-0.01019	581.005	-0.00655		493.874	0.00216	518.361	0.00663
582.122	-0.00998	581.563	-0.00677		494.43	0.00188	518.917	0.00644
582.681	-0.00995	582.122	-0.00659		494.987	0.00161	519.474	0.00625
583.24	-0.01029	582.681	-0.00619		495.543	0.00134	520.03	0.00607
583.798	-0.01028	583.24	-0.0064		496.1	0.00107	520.111	0.00604
584.357	-0.01001	583.798	-0.00674		496.657	0.000796275	520.587	0.00588
584.915	-0.00978	584.357	-0.00749		497.213	0.000528459	520.669	0.00585
585.474	-0.00927	584.915	-0.00803		497.77	0.000262299	521.228	0.00567
586.033	-0.00945	585.474	-0.00838		498.326	-2.1438e-06	521.787	0.00548
586.591	-0.00922	586.033	-0.00754		498.883	-0.000264853	522.345	0.0053
587.15	-0.00972	586.591	-0.00778		499.439	-0.000525675	522.904	0.00511
587.709	-0.00951	587.15	-0.0074		499.996	-0.000784596	523.463	0.00493
588.268	-0.00982	587.709	-0.00758		500.552	-0.00104	524.021	0.00474
588.826	-0.00958	588.268	-0.00721		501.109	-0.0013	524.58	0.00456
589.385	-0.0094	588.826	-0.00744		501.665	-0.00155	525.139	0.00438
589.943	-0.00885	589.385	-0.00744		502.222	-0.0018	525.697	0.0042
590.502	-0.00879	589.943	-0.00706		502.778	-0.00205	526.256	0.00402
591.061	-0.00877	590.502	-0.00698		503.335	-0.0023	526.815	0.00385
591.619	-0.00904	591.061	-0.0072		503.891	-0.00254	527.181	0.00373
592.178	-0.00918	591.619	-0.00729		504.448	-0.00278	527.373	0.00367
592.737	-0.00881	592.178	-0.00749		505.004	-0.00302	527.602	0.0036
593.295	-0.00826	592.737	-0.00711		505.561	-0.00326	527.932	0.0035
593.854	-0.00814	593.295	-0.0078		506.117	-0.00349	528.022	0.00347
594.413	-0.00801	593.854	-0.00792		506.674	-0.00372	528.442	0.00334
594.971	-0.00871	594.413	-0.00822		507.231	-0.00395	528.491	0.00332
595.53	-0.0083	594.971	-0.00803		507.426	-0.00403	528.863	0.00321
596.089	-0.00845	595.53	-0.00825		507.787	-0.00418	529.049	0.00315
596.647	-0.00804	596.089	-0.00841		507.846	-0.0042	529.283	0.00308
597.206	-0.00754	596.647	-0.00815		508.267	-0.00437	529.608	0.00298
597.765	-0.00731	597.206	-0.00796		508.344	-0.0044	529.703	0.00295
598.323	-0.0076	597.765	-0.00776		508.687	-0.00454	530.124	0.00282
598.882	-0.00805	598.323	-0.00734		508.9	-0.00463	530.167	0.00281
599.441	-0.00862	598.882	-0.00735		509.107	-0.00471	530.544	0.00269
599.999	-0.00899	599.441	-0.00749		509.457	-0.00484	530.725	0.00264
600.558	-0.00833	599.999	-0.00755		509.528	-0.00487	530.964	0.00256
601.117	-0.00769	600.558	-0.00726		509.948	-0.00503	531.284	0.00247
601.675	-0.00727	601.117	-0.00742		510.013	-0.00506	531.385	0.00244
602.234	-0.00712	601.675	-0.00767		510.368	-0.0052	531.805	0.00231
602.793	-0.00715	602.234	-0.00766		510.57	-0.00527	531.843	0.0023
603.351	-0.0075	602.793	-0.00774		510.789	-0.00536	532.225	0.00219
603.91	-0.00729	603.351	-0.00773		511.126	-0.00548	532.401	0.00214
604.469	-0.00675	603.91	-0.00777		511.209	-0.00551	532.646	0.00206
605.027	-0.00635	604.469	-0.00693		511.629	-0.00567	532.96	0.00197
605.586	-0.00661	605.027	-0.00698		511.683	-0.00569	533.066	0.00194
606.145	-0.0069	605.586	-0.00725		512.05	-0.00583	533.486	0.00182
606.703	-0.00723	606.145	-0.00703		512.239	-0.0059	533.519	0.00181
607.262	-0.00706	606.703	-0.0074		512.47	-0.00598	533.907	0.0017
607.821	-0.00724	607.262	-0.00739		512.796	-0.0061	534.077	0.00165
608.379	-0.00652	607.821	-0.00762		512.89	-0.00613	534.327	0.00158
608.938	-0.00618	608.379	-0.00729		513.311	-0.00628	534.636	0.00149
609.497	-0.00607	608.938	-0.00721		513.352	-0.0063	534.747	0.00146
610.055	-0.00662	609.497	-0.00732		513.731	-0.00643	535.168	0.00134
610.614	-0.00631	610.055	-0.00729		513.909	-0.00649	535.195	0.00133
611.173	-0.00627	610.614	-0.00729		514.151	-0.00658	535.588	0.00122
611.731	-0.00669	611.173	-0.00771		514.465	-0.00668	535.753	0.00117
612.29	-0.00661	611.731	-0.00782		514.572	-0.00672	536.008	0.0011
612.849	-0.00617	612.29	-0.00828		514.992	-0.00686	536.312	0.00102
613.407	-0.00577	612.849	-0.00817		515.022	-0.00687	536.429	0.000987017
613.966	-0.00526	613.407	-0.00771		515.412	-0.00701	536.849	0.000871361
614.524	-0.00533	613.966	-0.00727		515.578	-0.00706	536.871	0.000865409
615.083	-0.00527	614.524	-0.00704		515.833	-0.00715	537.269	0.000756548
615.642	-0.00516	615.083	-0.0071		516.135	-0.00724	537.429	0.000713043
616.201	-0.00482	615.642	-0.00734		516.253	-0.00728	537.69	0.000642583
616.759	-0.00468	616.201	-0.00766		516.673	-0.00742	537.988	0.000562205
617.318	-0.00527	616.759	-0.00783		516.691	-0.00743	538.11	0.000529471
617.876	-0.00538	617.318	-0.0073		517.093	-0.00755	538.53	0.000417216
618.435	-0.00563	617.876	-0.00655		517.248	-0.0076	538.547	0.000412852
618.994	-0.00543	618.435	-0.00614		517.514	-0.00769	538.951	0.000305821
619.553	-0.00521	618.994	-0.00614		517.804	-0.00778	539.105	0.000265045
620.111	-0.00495	619.553	-0.00617		517.934	-0.00782	539.371	0.00019529
620.67	-0.00502	620.111	-0.00598		518.354	-0.00795	539.664	0.000118742
621.229	-0.00506	620.67	-0.00644		518.361	-0.00795	539.791	8.56269e-05
621.787	-0.00493	621.229	-0.00622		518.775	-0.00807	540.212	-2.31657e-05
622.346	-0.00536	621.787	-0.00635		518.917	-0.00812	540.222	-2.60001e-05
622.904	-0.0053	622.346	-0.0069		519.195	-0.0082	540.632	-0.000131085
623.463	-0.00531	622.904	-0.00715		519.474	-0.00828	540.781	-0.000169225
624.022	-0.00558	623.463	-0.00711		519.615	-0.00832	541.052	-0.000238129
624.58	-0.00556	624.022	-0.00762		520.03	-0.00844	541.34	-0.000310901
625.139	-0.00548	624.58	-0.00748		520.036	-0.00845	541.472	-0.000344295
625.698	-0.0049	625.139	-0.00736		520.111	-0.00847	541.893	-0.000449581
626.256	-0.00459	625.698	-0.00709		520.456	-0.00857	541.899	-0.000451025
626.815	-0.00408	626.256	-0.00687		520.669	-0.00863	542.313	-0.000553986
627.374	-0.00363	626.815	-0.00646		520.876	-0.00868	542.457	-0.000589566
627.932	-0.0036	627.374	-0.00615		521.228	-0.00878	542.733	-0.000657509
628.491	-0.00349	627.932	-0.00635		521.297	-0.0088	543.016	-0.000726572
629.05	-0.00373	628.491	-0.00637		521.717	-0.00891	543.154	-0.000760147
629.608	-0.00366	629.05	-0.00651		521.787	-0.00893	543.574	-0.0008619
630.167	-0.00403	629.608	-0.00688		522.137	-0.00903	543.574	-0.000861991
630.726	-0.00387	630.167	-0.00674		522.345	-0.00908	543.994	-0.000962768
631.284	-0.00349	630.726	-0.0065		522.558	-0.00914	544.133	-0.00099587
631.843	-0.00361	631.284	-0.00689		522.904	-0.00923	544.415	-0.00106
632.402	-0.00406	631.843	-0.00713		522.978	-0.00925	544.692	-0.00113
632.96	-0.00461	632.402	-0.00748		523.398	-0.00935	544.835	-0.00116
633.519	-0.00458	632.96	-0.00762		523.463	-0.00937	545.25	-0.00126
634.078	-0.00377	633.519	-0.00752		523.819	-0.00946	545.255	-0.00126
634.636	-0.00282	634.078	-0.00721		524.021	-0.00951	545.676	-0.00136
635.195	-0.00235	634.636	-0.00696		524.239	-0.00956	545.809	-0.00139
635.754	-0.00281	635.195	-0.00667		524.58	-0.00965	546.096	-0.00145
636.312	-0.00313	635.754	-0.00715		524.659	-0.00967	546.368	-0.00152
636.871	-0.00305	636.312	-0.00759		525.08	-0.00977	546.516	-0.00155
637.43	-0.00295	636.871	-0.00706		525.139	-0.00978	546.927	-0.00164
637.988	-0.00274	637.43	-0.00667		525.5	-0.00986	546.937	-0.00164
638.547	-0.00248	637.988	-0.00651		525.697	-0.00991	547.357	-0.00174
639.106	-0.00288	638.547	-0.00627		525.92	-0.00996	547.485	-0.00177
639.664	-0.00287	639.106	-0.00636		526.256	-0.01004	547.777	-0.00183
640.223	-0.00243	639.664	-0.0062		526.341	-0.01005	548.044	-0.00189
640.782	-0.00223	640.223	-0.00647		526.761	-0.01015	548.198	-0.00192
641.34	-0.0023	640.782	-0.00623		526.815	-0.01016	548.602	-0.00201
641.899	-0.00293	641.34	-0.00587		527.181	-0.01024	548.618	-0.00201
642.458	-0.00286	641.899	-0.0058		527.373	-0.01028	549.038	-0.0021
643.016	-0.00322	642.458	-0.00648		527.602	-0.01033	549.161	-0.00213
643.575	-0.00289	643.016	-0.00599		527.932	-0.0104	549.459	-0.00219
644.134	-0.00192	643.575	-0.00565		528.022	-0.01041	549.72	-0.00225
644.692	-0.00241	644.134	-0.00564		528.442	-0.0105	549.879	-0.00228
645.251	-0.00316	644.692	-0.00586		528.491	-0.01051	550.278	-0.00237
645.81	-0.00356	645.251	-0.0061		528.863	-0.01058	550.299	-0.00237
646.368	-0.00331	645.81	-0.00629		529.049	-0.01062	550.72	-0.00246
646.927	-0.00288	646.368	-0.00615		529.283	-0.01067	550.837	-0.00248
647.486	-0.00257	646.927	-0.00646		529.608	-0.01073	551.14	-0.00254
648.044	-0.00247	647.486	-0.00578		529.703	-0.01075	551.396	-0.00259
648.603	-0.0022	648.044	-0.00569		530.124	-0.01082	551.56	-0.00263
649.162	-0.00203	648.603	-0.00529		530.167	-0.01083	551.955	-0.00271
649.72	-0.00198	649.162	-0.00536		530.544	-0.0109	551.981	-0.00271
650.279	-0.00249	649.72	-0.00563		530.725	-0.01093	552.401	-0.00279
650.837	-0.00286	650.279	-0.00577		530.964	-0.01097	552.513	-0.00282
651.396	-0.00308	650.837	-0.00575		531.284	-0.01103	552.821	-0.00288
651.955	-0.00287	651.396	-0.00539		531.385	-0.01105	553.072	-0.00293
652.514	-0.00214	651.955	-0.00568		531.805	-0.01112	553.242	-0.00296
653.072	-0.00182	652.514	-0.00566		531.843	-0.01112	553.63	-0.00303
653.631	-0.00169	653.072	-0.00602		532.225	-0.01119	553.662	-0.00304
654.189	-0.00148	653.631	-0.00588		532.401	-0.01122	554.082	-0.00312
654.748	-0.0015	654.189	-0.00527		532.646	-0.01126	554.189	-0.00314
655.307	-0.00138	654.748	-0.00452		532.96	-0.0113	554.503	-0.0032
655.865	-0.00227	655.307	-0.00435		533.066	-0.01132	554.748	-0.00324
656.424	-0.00261	655.865	-0.00462		533.486	-0.01139	554.923	-0.00328
656.983	-0.00191	656.424	-0.00524		533.519	-0.01139	555.306	-0.00335
657.542	-0.00167	656.983	-0.00541		533.907	-0.01145	555.343	-0.00335
658.1	-0.00142	657.542	-0.00561		534.077	-0.01147	555.764	-0.00343
658.659	-0.00176	658.1	-0.00583		534.327	-0.01151	555.865	-0.00345
659.217	-0.0015	658.659	-0.00544		534.636	-0.01155	556.184	-0.00351
659.776	-0.00165	659.217	-0.00532		534.747	-0.01157	556.424	-0.00355
660.335	-0.00199	659.776	-0.00501		535.168	-0.01162	556.604	-0.00358
660.893	-0.00198	660.335	-0.00511		535.195	-0.01163	556.982	-0.00365
661.452	-0.00153	660.893	-0.00515		535.588	-0.01168	557.025	-0.00366
662.011	-0.00132	661.452	-0.00547		535.753	-0.0117	557.445	-0.00373
662.569	-0.00118	662.011	-0.00554		536.008	-0.01173	557.541	-0.00375
663.128	-0.000652	662.569	-0.00502		536.312	-0.01177	557.865	-0.0038
663.687	-0.000745	663.128	-0.00496		536.429	-0.01178	558.1	-0.00384
664.245	-0.000844	663.687	-0.00479		536.849	-0.01184	558.286	-0.00387
664.804	-0.0007	664.245	-0.00499		536.871	-0.01184	558.658	-0.00394
665.363	-0.000971	664.804	-0.00511		537.269	-0.01188	558.706	-0.00394
665.921	-0.00113	665.363	-0.00527		537.429	-0.0119	559.126	-0.00401
666.48	-0.000977	665.921	-0.00519		537.69	-0.01193	559.217	-0.00403
667.039	-0.000708	666.48	-0.00509		537.988	-0.01196	559.547	-0.00408
667.597	-0.000545	667.039	-0.00512		538.11	-0.01198	559.776	-0.00412
668.156	-0.000498	667.597	-0.00462		538.53	-0.01202	559.967	-0.00415
668.715	-0.000847	668.156	-0.00419		538.547	-0.01202	560.334	-0.00421
669.273	-0.000847	668.715	-0.00399		538.951	-0.01206	560.387	-0.00422
669.832	-0.00118	669.273	-0.00367		539.105	-0.01208	560.808	-0.00428
670.391	-0.00116	669.832	-0.00382		539.371	-0.0121	560.893	-0.0043
670.949	-0.00102	670.391	-0.00423		539.664	-0.01213	561.228	-0.00435
671.508	-0.000952	670.949	-0.00439		539.791	-0.01214	561.452	-0.00439
672.067	-0.00103	671.508	-0.00456		540.212	-0.01218	561.648	-0.00442
672.625	-0.000689	672.067	-0.00399		540.222	-0.01218	562.01	-0.00447
673.184	-0.000527	672.625	-0.00354		540.632	-0.01221	562.069	-0.00448
673.743	-0.000752	673.184	-0.00377		540.781	-0.01223	562.489	-0.00454
674.301	-0.00071	673.743	-0.00413		541.052	-0.01225	562.569	-0.00456
674.86	-0.000479	674.301	-0.00413		541.34	-0.01227	562.909	-0.00461
675.419	-0.000463	674.86	-0.00431		541.472	-0.01228	563.128	-0.00464
675.977	-0.000687	675.419	-0.00456		541.893	-0.01231	563.33	-0.00467
676.536	-0.000602	675.977	-0.00419		541.899	-0.01231	563.686	-0.00472
677.095	-0.000263	676.536	-0.00377		542.313	-0.01234	563.75	-0.00473
677.653	-6.3e-05	677.095	-0.00419		542.457	-0.01235	564.17	-0.00479
678.212	-0.0003	677.653	-0.00427		542.733	-0.01237	564.245	-0.0048
678.771	-0.000548	678.212	-0.00432		543.016	-0.01239	564.59	-0.00485
679.329	-0.000908	678.771	-0.00375		543.154	-0.01239	564.804	-0.00488
679.888	-0.000711	679.329	-0.00346		543.574	-0.01242	565.011	-0.00491
680.447	-0.00019	679.888	-0.00315		543.574	-0.01242	565.362	-0.00496
681.005	-5.8e-05	680.447	-0.00341		544.133	-0.01245	565.431	-0.00497
681.564	0.000223	681.005	-0.00393		544.692	-0.01248	565.851	-0.00503
682.123	-0.000306	681.564	-0.00347		545.25	-0.0125	565.921	-0.00503
682.681	-0.000952	682.123	-0.00348		545.809	-0.01253	566.272	-0.00508
683.24	-0.000873	682.681	-0.00322		546.368	-0.01255	566.48	-0.00511
683.799	-0.000744	683.24	-0.00301		546.927	-0.01257	566.692	-0.00514
684.357	-0.00109	683.799	-0.00287		547.485	-0.01258	567.038	-0.00518
684.916	-0.000768	684.357	-0.00279		548.044	-0.01259	567.112	-0.00519
685.475	-3.5e-05	684.916	-0.00323		548.602	-0.0126	567.533	-0.00525
686.033	0.000695	685.475	-0.00339		549.161	-0.01261	567.597	-0.00526
686.592	0.00121	686.033	-0.00318		549.72	-0.01262	567.953	-0.0053
687.15	0.000589	686.592	-0.00322		550.278	-0.01262	568.156	-0.00533
687.709	0.000302	687.15	-0.00385		550.837	-0.01262	568.373	-0.00535
688.268	-0.000482	687.709	-0.00394		551.396	-0.01262	568.714	-0.0054
688.827	-2.7e-05	688.268	-0.00369		551.955	-0.01262	568.794	-0.00541
689.385	0.000568	688.827	-0.00344		552.513	-0.01262	569.214	-0.00546
689.944	0.000787	689.385	-0.00344		553.072	-0.01261	569.273	-0.00547
690.503	0.00107	689.944	-0.00309		553.63	-0.0126	569.634	-0.00551
691.061	0.000621	690.503	-0.00307		554.189	-0.01259	569.832	-0.00553
691.62	0.000477	691.061	-0.00288		554.748	-0.01257	570.055	-0.00556
692.178	0.000281	691.62	-0.00281		555.306	-0.01256	570.39	-0.0056
692.737	0.000447	692.178	-0.00332		555.865	-0.01254	570.475	-0.00561
693.296	0.0011	692.737	-0.00369		556.424	-0.01252	570.895	-0.00566
693.855	0.000847	693.296	-0.00403		556.982	-0.0125	570.949	-0.00566
694.413	0.000665	693.855	-0.00413		557.541	-0.01248	571.316	-0.00571
694.972	0.000292	694.413	-0.00376		558.1	-0.01245	571.508	-0.00573
695.53	-0.000335	694.972	-0.00331		558.658	-0.01243	571.736	-0.00575
696.089	-4.4e-05	695.53	-0.00322		559.217	-0.0124	572.066	-0.00579
696.648	0.000113	696.089	-0.00306		559.776	-0.01237	572.156	-0.0058
697.206	-0.000284	696.648	-0.00242		560.334	-0.01234	572.577	-0.00585
697.765	7.6e-05	697.206	-0.00268		560.893	-0.0123	572.625	-0.00585
698.324	0.000311	697.765	-0.00296		561.452	-0.01227	572.997	-0.00589
698.882	0.000874	698.324	-0.00287		562.01	-0.01223	573.184	-0.00591
699.441	0.000902	698.882	-0.00327		562.569	-0.01219	573.417	-0.00594
700	0.000898	699.441	-0.00311		563.128	-0.01216	573.742	-0.00597
700.558	0.000323	700	-0.0029		563.686	-0.01211	573.838	-0.00598
701.117	-0.000123	700.558	-0.00279		564.245	-0.01207	574.258	-0.00602
701.676	-0.00089	701.117	-0.00209		564.804	-0.01203	574.301	-0.00603
702.234	-0.000453	701.676	-0.00184		565.362	-0.01198	574.678	-0.00607
702.793	-0.000134	702.234	-0.00204		565.921	-0.01194	574.86	-0.00608
703.352	0.000385	702.793	-0.00247		566.48	-0.01189	575.099	-0.00611
703.91	0.000831	703.352	-0.00273		567.038	-0.01184	575.418	-0.00614
704.469	0.00104	703.91	-0.00311		567.597	-0.01179	575.519	-0.00615
705.028	0.000856	704.469	-0.00353		568.156	-0.01174	575.939	-0.00619
705.586	0.00112	705.028	-0.00333		568.714	-0.01169	575.977	-0.00619
706.145	0.000929	705.586	-0.00271		569.273	-0.01163	576.36	-0.00623
706.704	0.00111	706.145	-0.00237		569.832	-0.01158	576.536	-0.00625
707.262	0.00114	706.704	-0.00263		570.39	-0.01152	576.78	-0.00627
707.821	0.00119	707.262	-0.00312		570.949	-0.01146	577.094	-0.0063
708.38	0.00126	707.821	-0.00327		571.508	-0.01141	577.2	-0.00631
708.938	0.000973	708.38	-0.00266		572.066	-0.01135	577.621	-0.00634
709.497	0.000387	708.938	-0.00151		572.625	-0.01129	577.653	-0.00635
710.056	0.000242	709.497	-0.00151		573.184	-0.01123	578.041	-0.00638
710.614	0.000584	710.056	-0.0015		573.742	-0.01116	578.212	-0.0064
711.173	0.000168	710.614	-0.00162		574.301	-0.0111	578.461	-0.00642
711.732	0.000245	711.173	-0.0014		574.86	-0.01104	578.77	-0.00644
712.29	0.00106	711.732	-0.00162		575.418	-0.01097	578.882	-0.00645
712.849	0.00105	712.29	-0.00171		575.977	-0.01091	579.302	-0.00649
713.408	0.000818	712.849	-0.00234		576.536	-0.01084	579.329	-0.00649
713.966	0.000861	713.408	-0.00269		577.094	-0.01078	579.722	-0.00652
714.525	0.000877	713.966	-0.0021		577.653	-0.01071	579.888	-0.00654
715.084	0.000273	714.525	-0.00195		578.212	-0.01064	580.143	-0.00656
715.642	-0.000594	715.084	-0.00205		578.77	-0.01057	580.446	-0.00658
716.201	-0.000477	715.642	-0.00269		579.329	-0.0105	580.563	-0.00659
716.76	0.00014	716.201	-0.00274		579.888	-0.01043	580.983	-0.00662
717.318	-0.000231	716.76	-0.00205		580.446	-0.01036	581.005	-0.00663
717.877	-0.000102	717.318	-0.00242		581.005	-0.01029	581.404	-0.00666
718.436	0.0012	717.877	-0.00283		581.563	-0.01022	581.563	-0.00667
718.994	0.00145	718.436	-0.0025		582.122	-0.01015	582.122	-0.00671
719.553	0.000966	718.994	-0.00177		582.681	-0.01008	582.681	-0.00675
720.112	0.000905	719.553	-0.00145		583.24	-0.01001	583.24	-0.00679
		720.112	-0.0015		583.798	-0.00993	583.798	-0.00683
					584.357	-0.00986	584.357	-0.00686
					584.915	-0.00979	584.915	-0.0069
					585.474	-0.00971	585.474	-0.00694
					586.033	-0.00964	586.033	-0.00697
					586.591	-0.00956	586.591	-0.007
					587.15	-0.00949	587.15	-0.00703
					587.709	-0.00941	587.709	-0.00706
					588.268	-0.00933	588.268	-0.00709
					588.826	-0.00926	588.826	-0.00712
					589.385	-0.00918	589.385	-0.00715
					589.943	-0.00911	589.943	-0.00718
					590.502	-0.00903	590.502	-0.0072
					591.061	-0.00895	591.061	-0.00723
					591.619	-0.00888	591.619	-0.00725
					592.178	-0.0088	592.178	-0.00727
					592.737	-0.00872	592.737	-0.0073
					593.295	-0.00865	593.295	-0.00732
					593.854	-0.00857	593.854	-0.00734
					594.413	-0.00849	594.413	-0.00735
					594.971	-0.00841	594.971	-0.00737
					595.53	-0.00834	595.53	-0.00739
					596.089	-0.00826	596.089	-0.0074
					596.647	-0.00818	596.647	-0.00742
					597.206	-0.00811	597.206	-0.00743
					597.765	-0.00803	597.765	-0.00745
					598.323	-0.00795	598.323	-0.00746
					598.882	-0.00787	598.882	-0.00747
					599.441	-0.0078	599.441	-0.00748
					599.999	-0.00772	599.999	-0.00749
					600.558	-0.00764	600.558	-0.0075
					601.117	-0.00757	601.117	-0.00751
					601.675	-0.00749	601.675	-0.00751
					602.234	-0.00741	602.234	-0.00752
					602.793	-0.00734	602.793	-0.00752
					603.351	-0.00726	603.351	-0.00753
					603.91	-0.00719	603.91	-0.00753
					604.469	-0.00711	604.469	-0.00753
					605.027	-0.00704	605.027	-0.00753
					605.586	-0.00696	605.586	-0.00754
					606.145	-0.00689	606.145	-0.00754
					606.703	-0.00681	606.703	-0.00753
					607.262	-0.00674	607.262	-0.00753
					607.821	-0.00666	607.821	-0.00753
					608.379	-0.00659	608.379	-0.00753
					608.938	-0.00651	608.938	-0.00752
					609.497	-0.00644	609.497	-0.00752
					610.055	-0.00637	610.055	-0.00751
					610.614	-0.0063	610.614	-0.00751
					611.173	-0.00622	611.173	-0.0075
					611.731	-0.00615	611.731	-0.00749
					612.29	-0.00608	612.29	-0.00748
					612.849	-0.00601	612.849	-0.00747
					613.407	-0.00594	613.407	-0.00746
					613.966	-0.00586	613.966	-0.00745
					614.524	-0.00579	614.524	-0.00744
					615.083	-0.00572	615.083	-0.00743
					615.642	-0.00565	615.642	-0.00742
					616.201	-0.00558	616.201	-0.0074
					616.759	-0.00552	616.759	-0.00739
					617.318	-0.00545	617.318	-0.00738
					617.876	-0.00538	617.876	-0.00736
					618.435	-0.00531	618.435	-0.00734
					618.994	-0.00524	618.994	-0.00733
					619.553	-0.00517	619.553	-0.00731
					620.111	-0.00511	620.111	-0.00729
					620.67	-0.00504	620.67	-0.00727
					621.229	-0.00498	621.229	-0.00726
					621.787	-0.00491	621.787	-0.00724
					622.346	-0.00484	622.346	-0.00722
					622.904	-0.00478	622.904	-0.00719
					623.463	-0.00471	623.463	-0.00717
					624.022	-0.00465	624.022	-0.00715
					624.58	-0.00459	624.58	-0.00713
					625.139	-0.00452	625.139	-0.00711
					625.698	-0.00446	625.698	-0.00708
					626.256	-0.0044	626.256	-0.00706
					626.815	-0.00434	626.815	-0.00703
					627.374	-0.00427	627.374	-0.00701
					627.932	-0.00421	627.932	-0.00698
					628.491	-0.00415	628.491	-0.00696
					629.05	-0.00409	629.05	-0.00693
					629.608	-0.00403	629.608	-0.00691
					630.167	-0.00397	630.167	-0.00688
					630.726	-0.00391	630.726	-0.00685
					631.284	-0.00386	631.284	-0.00682
					631.843	-0.0038	631.843	-0.00679
					632.402	-0.00374	632.402	-0.00677
					632.96	-0.00368	632.96	-0.00674
					633.519	-0.00363	633.519	-0.00671
					634.078	-0.00357	634.078	-0.00668
					634.636	-0.00351	634.636	-0.00665
					635.195	-0.00346	635.195	-0.00662
					635.754	-0.0034	635.754	-0.00658
					636.312	-0.00335	636.312	-0.00655
					636.871	-0.00329	636.871	-0.00652
					637.43	-0.00324	637.43	-0.00649
					637.988	-0.00319	637.988	-0.00646
					638.547	-0.00313	638.547	-0.00642
					639.106	-0.00308	639.106	-0.00639
					639.664	-0.00303	639.664	-0.00636
					640.223	-0.00298	640.223	-0.00632
					640.782	-0.00293	640.782	-0.00629
					641.34	-0.00288	641.34	-0.00626
					641.899	-0.00283	641.899	-0.00622
					642.458	-0.00278	642.458	-0.00619
					643.016	-0.00273	643.016	-0.00615
					643.575	-0.00268	643.575	-0.00612
					644.134	-0.00263	644.134	-0.00608
					644.692	-0.00258	644.692	-0.00605
					645.251	-0.00253	645.251	-0.00601
					645.81	-0.00249	645.81	-0.00598
					646.368	-0.00244	646.368	-0.00594
					646.927	-0.00239	646.927	-0.0059
					647.486	-0.00235	647.486	-0.00587
					648.044	-0.0023	648.044	-0.00583
					648.603	-0.00226	648.603	-0.0058
					649.162	-0.00221	649.162	-0.00576
					649.72	-0.00217	649.72	-0.00572
					650.279	-0.00213	650.279	-0.00569
					650.837	-0.00208	650.837	-0.00565
					651.396	-0.00204	651.396	-0.00561
					651.955	-0.002	651.955	-0.00558
					652.514	-0.00195	652.514	-0.00554
					653.072	-0.00191	653.072	-0.0055
					653.631	-0.00187	653.631	-0.00546
					654.189	-0.00183	654.189	-0.00543
					654.748	-0.00179	654.748	-0.00539
					655.307	-0.00175	655.307	-0.00535
					655.865	-0.00171	655.865	-0.00531
					656.424	-0.00167	656.424	-0.00528
					656.983	-0.00163	656.983	-0.00524
					657.542	-0.00159	657.542	-0.0052
					658.1	-0.00155	658.1	-0.00516
					658.659	-0.00152	658.659	-0.00513
					659.217	-0.00148	659.217	-0.00509
					659.776	-0.00144	659.776	-0.00505
					660.335	-0.00141	660.335	-0.00502
					660.893	-0.00137	660.893	-0.00498
					661.452	-0.00133	661.452	-0.00494
					662.011	-0.0013	662.011	-0.0049
					662.569	-0.00126	662.569	-0.00487
					663.128	-0.00123	663.128	-0.00483
					663.687	-0.00119	663.687	-0.00479
					664.245	-0.00116	664.245	-0.00475
					664.804	-0.00113	664.804	-0.00472
					665.363	-0.00109	665.363	-0.00468
					665.921	-0.00106	665.921	-0.00464
					666.48	-0.00103	666.48	-0.00461
					667.039	-0.000995737	667.039	-0.00457
					667.597	-0.00096389	667.597	-0.00454
					668.156	-0.000932393	668.156	-0.0045
					668.715	-0.000901248	668.715	-0.00446
					669.273	-0.000870442	669.273	-0.00443
					669.832	-0.000839984	669.832	-0.00439
					670.391	-0.00080986	670.391	-0.00435
					670.949	-0.000780078	670.949	-0.00432
					671.508	-0.00075062	671.508	-0.00428
					672.067	-0.000721505	672.067	-0.00425
					672.625	-0.000692714	672.625	-0.00421
					673.184	-0.000664255	673.184	-0.00418
					673.743	-0.000636116	673.743	-0.00414
					674.301	-0.000608304	674.301	-0.00411
					674.86	-0.000580807	674.86	-0.00407
					675.419	-0.000553626	675.419	-0.00404
					675.977	-0.000526765	675.977	-0.00401
					676.536	-0.000500211	676.536	-0.00397
					677.095	-0.000473971	677.095	-0.00394
					677.653	-0.000448034	677.653	-0.0039
					678.212	-0.000422401	678.212	-0.00387
					678.771	-0.000397075	678.771	-0.00384
					679.329	-0.000372043	679.329	-0.0038
					679.888	-0.000347313	679.888	-0.00377
					680.447	-0.000322869	680.447	-0.00374
					681.005	-0.000298729	681.005	-0.00371
					681.564	-0.000274866	681.564	-0.00367
					682.123	-0.000251299	682.123	-0.00364
					682.681	-0.000228012	682.681	-0.00361
					683.24	-0.000205011	683.24	-0.00358
					683.799	-0.000182285	683.799	-0.00355
					684.357	-0.00015984	684.357	-0.00352
					684.916	-0.000137666	684.916	-0.00349
					685.475	-0.000115764	685.475	-0.00346
					686.033	-9.41357e-05	686.033	-0.00343
					686.592	-7.27706e-05	686.592	-0.0034
					687.15	-5.16739e-05	687.15	-0.00337
					687.709	-3.08358e-05	687.709	-0.00334
					688.268	-1.02576e-05	688.268	-0.00331
					688.827	1.00596e-05	688.827	-0.00328
					689.385	3.01253e-05	689.385	-0.00325
					689.944	4.99348e-05	689.944	-0.00322
					690.503	6.95011e-05	690.503	-0.00319
					691.061	8.88126e-05	691.061	-0.00316
					691.62	0.000107882	691.62	-0.00314
					692.178	0.000126705	692.178	-0.00311
					692.737	0.000145291	692.737	-0.00308
					693.296	0.000163634	693.296	-0.00305
					693.855	0.000181745	693.855	-0.00303
					694.413	0.00019962	694.413	-0.003
					694.972	0.000217265	694.972	-0.00297
					695.53	0.000234682	695.53	-0.00295
					696.089	0.000251869	696.089	-0.00292
					696.648	0.000268834	696.648	-0.0029
					697.206	0.000285575	697.206	-0.00287
					697.765	0.000302098	697.765	-0.00284
					698.324	0.000318403	698.324	-0.00282
					698.882	0.00033449	698.882	-0.0028
					699.441	0.000350366	699.441	-0.00277
					700	0.000366032	700	-0.00275
					700.558	0.000381488	700.558	-0.00272
					701.117	0.000396735	701.117	-0.0027
					701.676	0.00041178	701.676	-0.00268
					702.234	0.00042662	702.234	-0.00265
					702.793	0.000441263	702.793	-0.00263
					703.352	0.000455705	703.352	-0.00261
					703.91	0.000469953	703.91	-0.00259
					704.469	0.000484008	704.469	-0.00256
					705.028	0.000497869	705.028	-0.00254
					705.586	0.000511542	705.586	-0.00252
					706.145	0.000525025	706.145	-0.0025
					706.704	0.000538325	706.704	-0.00248
					707.262	0.00055144	707.262	-0.00246
					707.821	0.000564375	707.821	-0.00244
					708.38	0.000577131	708.38	-0.00242
					708.938	0.000589709	708.938	-0.0024
					709.497	0.00060211	709.497	-0.00238
					710.056	0.000614339	710.056	-0.00236
					710.614	0.000626397	710.614	-0.00234
					711.173	0.000638283	711.173	-0.00232
					711.732	0.000650004	711.732	-0.0023
					712.29	0.000661557	712.29	-0.00228
					712.849	0.000672948	712.849	-0.00226
					713.408	0.000684178	713.408	-0.00225
					713.966	0.000695245	713.966	-0.00223
					714.525	0.000706156	714.525	-0.00221
					715.084	0.000716909	715.084	-0.00219
					715.642	0.000727509	715.642	-0.00218
					716.201	0.000737954	716.201	-0.00216
					716.76	0.000748251	716.76	-0.00214
					717.318	0.000758397	717.318	-0.00213
					717.877	0.000768399	717.877	-0.00211
					718.436	0.000778252	718.436	-0.00209
					718.994	0.000787963	718.994	-0.00208
					719.553	0.00079753	719.553	-0.00206
					720.112	0.000806959	720.112	-0.00205
