# Supplementary material for: Direct time-resolved observation of surface-bound carbon dioxide radical anions on metallic nanocatalysts
Source: Nat Commun. 2023 Nov 6;14:7116. doi: 10.1038/s41467-023-42936-6 (PMC10628153; doi:10.1038/s41467-023-42936-6)
Supplement: Supplementary file 4 — Source Data [file 41467_2023_42936_MOESM4_ESM.zip › Source Data/Figure 5/Figure 5l.xlsx]

## Sheet: Sheet1
Figure 5l
raw data					fitting data
300.205	0.02926	300.205	0.03246		300.205	0.03219	300.205	0.03224
300.761	0.02436	300.761	0.03264		300.761	0.03243	300.761	0.03233
301.318	0.02184	301.318	0.0311		301.318	0.03267	301.318	0.03243
301.874	0.0243	301.874	0.03349		301.874	0.03291	301.874	0.03252
302.431	0.03335	302.431	0.03015		302.431	0.03315	302.431	0.03261
302.987	0.04059	302.987	0.02817		302.987	0.03338	302.987	0.03271
303.544	0.04125	303.544	0.02821		303.544	0.03362	303.544	0.0328
304.1	0.03789	304.1	0.02972		304.1	0.03385	304.1	0.03289
304.657	0.03937	304.657	0.03317		304.657	0.03409	304.657	0.03298
305.213	0.03645	305.213	0.03322		305.213	0.03432	305.213	0.03307
305.77	0.03524	305.77	0.03472		305.77	0.03455	305.77	0.03316
306.326	0.03646	306.326	0.03593		306.326	0.03478	306.326	0.03325
306.883	0.04087	306.883	0.03656		306.883	0.03502	306.883	0.03334
307.439	0.03774	307.439	0.03434		307.439	0.03525	307.439	0.03343
307.996	0.03385	307.996	0.03359		307.996	0.03547	307.996	0.03352
308.552	0.02764	308.552	0.03174		308.552	0.0357	308.552	0.03361
309.109	0.02928	309.109	0.03531		309.109	0.03593	309.109	0.0337
309.666	0.03214	309.666	0.03694		309.666	0.03616	309.666	0.03378
310.222	0.03624	310.222	0.03435		310.222	0.03638	310.222	0.03387
310.779	0.03643	310.779	0.03414		310.779	0.03661	310.779	0.03396
311.335	0.03518	311.335	0.03395		311.335	0.03683	311.335	0.03404
311.892	0.02977	311.892	0.03774		311.892	0.03705	311.892	0.03413
312.448	0.02689	312.448	0.03789		312.448	0.03727	312.448	0.03421
313.005	0.02553	313.005	0.03586		313.005	0.03749	313.005	0.0343
313.561	0.02695	313.561	0.03422		313.561	0.0377	313.561	0.03438
314.118	0.03539	314.118	0.03408		314.118	0.03792	314.118	0.03446
314.674	0.03904	314.674	0.0302		314.674	0.03813	314.674	0.03455
315.231	0.04045	315.231	0.02885		315.231	0.03835	315.231	0.03463
315.787	0.03981	315.787	0.03082		315.787	0.03856	315.787	0.03471
316.344	0.04328	316.344	0.03575		316.344	0.03877	316.344	0.03479
316.9	0.03906	316.9	0.03736		316.9	0.03898	316.9	0.03487
317.457	0.03803	317.457	0.03746		317.457	0.03918	317.457	0.03495
318.013	0.03913	318.013	0.03584		318.013	0.03939	318.013	0.03503
318.57	0.04319	318.57	0.03632		318.57	0.03959	318.57	0.0351
319.126	0.04752	319.126	0.03558		319.126	0.03979	319.126	0.03518
319.683	0.04731	319.683	0.03546		319.683	0.03999	319.683	0.03526
320.239	0.04651	320.239	0.03823		320.239	0.04019	320.239	0.03533
320.796	0.0427	320.796	0.04038		320.796	0.04038	320.796	0.03541
321.352	0.0396	321.352	0.03972		321.352	0.04057	321.352	0.03548
321.909	0.03828	321.909	0.03474		321.909	0.04077	321.909	0.03555
322.466	0.03986	322.466	0.03293		322.466	0.04096	322.466	0.03563
323.022	0.04156	323.022	0.03367		323.022	0.04114	323.022	0.0357
323.579	0.04076	323.579	0.03544		323.579	0.04133	323.579	0.03577
324.135	0.04119	324.135	0.03271		324.135	0.04151	324.135	0.03584
324.692	0.04138	324.692	0.03185		324.692	0.04169	324.692	0.03591
325.248	0.04129	325.248	0.03105		325.248	0.04187	325.248	0.03598
325.805	0.04061	325.805	0.03413		325.805	0.04204	325.805	0.03605
326.361	0.03908	326.361	0.03579		326.361	0.04222	326.361	0.03611
326.918	0.04275	326.918	0.03898		326.918	0.04239	326.918	0.03618
327.474	0.04711	327.474	0.03804		327.474	0.04256	327.474	0.03624
328.031	0.0502	328.031	0.03766		327.983	0.04271	328.031	0.03631
328.587	0.05372	328.587	0.03715		328.031	0.04272	328.587	0.03637
329.144	0.05502	329.144	0.03958		328.404	0.04283	329.144	0.03644
329.7	0.05155	329.7	0.03956		328.587	0.04289	329.7	0.0365
330.257	0.04799	330.257	0.03943		328.825	0.04296	330.257	0.03656
330.813	0.04635	330.813	0.03654		329.144	0.04305	330.813	0.03662
331.37	0.04664	331.37	0.03624		329.246	0.04308	331.37	0.03668
331.926	0.04939	331.926	0.03497		329.667	0.0432	331.926	0.03674
332.483	0.05021	332.483	0.03509		329.7	0.04321	332.483	0.03679
333.039	0.04858	333.039	0.03675		330.088	0.04332	333.039	0.03685
333.596	0.04692	333.596	0.03788		330.257	0.04336	333.596	0.0369
334.152	0.04359	334.152	0.0373		330.508	0.04343	334.152	0.03696
334.709	0.04204	334.709	0.03871		330.813	0.04352	334.709	0.03701
335.265	0.04428	335.265	0.03756		330.929	0.04355	335.265	0.03706
335.822	0.04677	335.822	0.03842		331.35	0.04366	335.822	0.03712
336.378	0.05087	336.378	0.03796		331.37	0.04367	336.378	0.03717
336.935	0.05238	336.935	0.03972		331.771	0.04378	336.935	0.03722
337.491	0.04867	337.491	0.03843		331.926	0.04382	337.491	0.03726
338.048	0.04584	338.048	0.03591		332.192	0.04389	338.048	0.03731
338.605	0.04383	338.605	0.0388		332.483	0.04396	338.605	0.03736
339.161	0.04543	339.161	0.04074		332.613	0.044	339.161	0.0374
339.718	0.0467	339.718	0.04073		333.034	0.0441	339.718	0.03745
340.274	0.05093	340.274	0.03839		333.039	0.04411	340.274	0.03749
340.831	0.05279	340.831	0.03555		333.455	0.04421	340.831	0.03753
341.387	0.05058	341.387	0.03547		333.596	0.04425	341.387	0.03757
341.944	0.04838	341.944	0.0346		333.876	0.04431	341.944	0.03761
342.5	0.04349	342.5	0.03495		334.152	0.04438	342.5	0.03765
343.057	0.04374	343.057	0.03555		334.296	0.04442	343.057	0.03769
343.613	0.04298	343.613	0.03654		334.709	0.04452	343.613	0.03773
344.17	0.04472	344.17	0.0381		334.717	0.04452	344.17	0.03776
344.726	0.04536	344.726	0.0406		335.138	0.04462	344.726	0.0378
345.283	0.04283	345.283	0.04017		335.265	0.04465	345.283	0.03783
345.839	0.04477	345.839	0.04052		335.559	0.04472	345.839	0.03787
346.396	0.04332	346.396	0.04014		335.822	0.04478	346.396	0.0379
346.952	0.04025	346.952	0.03916		335.98	0.04481	346.952	0.03793
347.509	0.03813	347.509	0.03437		336.378	0.0449	347.344	0.03795
348.065	0.03797	348.065	0.03202		336.401	0.04491	347.509	0.03796
348.622	0.03863	348.622	0.03154		336.822	0.045	347.765	0.03797
349.178	0.04132	349.178	0.03244		336.935	0.04503	348.065	0.03799
349.735	0.045	349.735	0.03508		337.243	0.04509	348.186	0.03799
350.291	0.04328	350.291	0.03822		337.491	0.04515	348.607	0.03801
350.848	0.04249	350.848	0.03798		337.664	0.04518	348.622	0.03801
351.404	0.03951	351.404	0.03771		338.048	0.04526	349.027	0.03803
351.961	0.04285	351.961	0.03606		338.084	0.04527	349.178	0.03804
352.518	0.04736	352.518	0.03622		338.505	0.04536	349.448	0.03805
353.074	0.05209	353.074	0.03587		338.605	0.04538	349.735	0.03806
353.631	0.0548	353.631	0.03678		338.926	0.04544	349.869	0.03807
354.187	0.05342	354.187	0.0379		339.161	0.04549	350.29	0.03809
354.744	0.05356	354.744	0.03709		339.347	0.04553	350.291	0.03809
355.3	0.05204	355.3	0.03651		339.718	0.0456	350.711	0.0381
355.857	0.04845	355.857	0.0379		339.768	0.04561	350.848	0.03811
356.413	0.04448	356.413	0.03775		340.189	0.04569	351.132	0.03812
356.97	0.04466	356.97	0.03802		340.274	0.0457	351.404	0.03813
357.526	0.04076	357.526	0.038		340.61	0.04577	351.553	0.03814
358.083	0.03947	358.083	0.03796		340.831	0.04581	351.961	0.03815
358.639	0.04254	358.639	0.03879		341.031	0.04584	351.974	0.03815
359.196	0.04599	359.196	0.04005		341.387	0.04591	352.395	0.03817
359.752	0.04706	359.752	0.04041		341.451	0.04592	352.518	0.03817
360.309	0.04904	360.309	0.03964		341.872	0.04599	352.815	0.03818
360.865	0.04888	360.865	0.03874		341.944	0.046	353.074	0.03819
361.422	0.04359	361.422	0.03792		342.293	0.04606	353.236	0.0382
361.978	0.04377	361.978	0.03767		342.5	0.04609	353.631	0.03821
362.535	0.0457	362.535	0.03728		342.714	0.04613	353.657	0.03821
363.091	0.04618	363.091	0.03793		343.057	0.04618	354.078	0.03822
363.648	0.04454	363.648	0.03934		343.135	0.0462	354.187	0.03822
364.204	0.04045	364.204	0.03943		343.556	0.04626	354.499	0.03823
364.761	0.04092	364.761	0.03893		343.613	0.04627	354.744	0.03824
365.318	0.04311	365.318	0.03799		343.977	0.04633	354.92	0.03824
365.874	0.04621	365.874	0.0385		344.17	0.04636	355.3	0.03825
366.431	0.04682	366.431	0.038		344.398	0.04639	355.341	0.03825
366.987	0.04627	366.987	0.03806		344.726	0.04644	355.762	0.03826
367.544	0.04776	367.544	0.03948		344.819	0.04645	355.857	0.03826
368.1	0.04758	368.1	0.04031		345.239	0.04651	356.183	0.03827
368.657	0.04779	368.657	0.03983		345.283	0.04651	356.413	0.03828
369.213	0.04707	369.213	0.03916		345.66	0.04656	356.603	0.03828
369.77	0.04562	369.77	0.03919		345.839	0.04659	356.97	0.03829
370.326	0.04606	370.326	0.03936		346.081	0.04662	357.024	0.03829
370.883	0.04768	370.883	0.04083		346.396	0.04666	357.445	0.0383
371.439	0.0496	371.439	0.04193		346.502	0.04667	357.526	0.0383
371.996	0.05112	371.996	0.04148		346.923	0.04672	357.866	0.0383
372.552	0.04988	372.552	0.04093		346.952	0.04673	358.083	0.0383
373.109	0.04746	373.109	0.03922		347.344	0.04677	358.287	0.03831
373.665	0.04793	373.665	0.03798		347.509	0.04679	358.639	0.03831
374.222	0.0454	374.222	0.03757		347.765	0.04682	358.708	0.03831
374.778	0.04426	374.778	0.03774		348.065	0.04685	359.196	0.03832
375.335	0.04625	375.335	0.03825		348.186	0.04687	359.752	0.03832
375.892	0.04545	375.892	0.03833		348.607	0.04691	360.309	0.03833
376.448	0.04397	376.448	0.03801		348.622	0.04691	360.865	0.03833
377.005	0.04395	377.005	0.03809		349.027	0.04695	361.422	0.03833
377.561	0.04686	377.561	0.03923		349.178	0.04697	361.978	0.03833
378.118	0.04837	378.118	0.03987		349.448	0.04699	362.535	0.03833
378.674	0.04987	378.674	0.03939		349.735	0.04702	363.091	0.03833
379.231	0.04793	379.231	0.03721		349.869	0.04703	363.648	0.03833
379.787	0.04491	379.787	0.0359		350.29	0.04707	364.204	0.03832
380.344	0.04305	380.344	0.03677		350.291	0.04707	364.761	0.03832
380.9	0.04227	380.9	0.03793		350.711	0.0471	365.318	0.03831
381.457	0.04512	381.457	0.03764		350.848	0.04712	365.874	0.03831
382.013	0.04783	382.013	0.03699		351.132	0.04714	366.431	0.0383
382.57	0.04756	382.57	0.0357		351.404	0.04716	366.987	0.03829
383.126	0.0467	383.126	0.0356		351.553	0.04717	367.544	0.03828
383.683	0.04404	383.683	0.03493		351.961	0.0472	368.1	0.03827
384.239	0.04341	384.239	0.03464		351.974	0.0472	368.657	0.03826
384.796	0.04452	384.796	0.03584		352.395	0.04723	369.213	0.03824
385.352	0.0467	385.352	0.03688		352.518	0.04723	369.77	0.03823
385.909	0.04475	385.909	0.03695		352.815	0.04725	370.326	0.03822
386.465	0.04466	386.465	0.038		353.074	0.04727	370.883	0.0382
387.022	0.04471	387.022	0.03826		353.236	0.04728	371.439	0.03818
387.578	0.04687	387.578	0.03846		353.631	0.0473	371.996	0.03817
388.135	0.04901	388.135	0.03824		353.657	0.0473	372.552	0.03815
388.692	0.04951	388.692	0.03821		354.078	0.04732	373.109	0.03813
389.248	0.04708	389.248	0.03688		354.187	0.04733	373.665	0.03811
389.805	0.04662	389.805	0.03642		354.499	0.04734	374.222	0.03808
390.361	0.04535	390.361	0.03499		354.744	0.04735	374.778	0.03806
390.918	0.04537	390.918	0.03557		354.92	0.04736	375.335	0.03804
391.474	0.04527	391.474	0.03586		355.3	0.04737	375.892	0.03801
392.031	0.04493	392.031	0.03619		355.341	0.04737	376.448	0.03799
392.587	0.04337	392.587	0.03731		355.762	0.04739	377.005	0.03796
393.144	0.04195	393.144	0.03702		355.857	0.04739	377.561	0.03794
393.7	0.04145	393.7	0.03633		356.183	0.0474	378.118	0.03791
394.257	0.04041	394.257	0.03613		356.413	0.0474	378.674	0.03788
394.813	0.04031	394.813	0.03544		356.603	0.04741	379.231	0.03785
395.37	0.04075	395.37	0.035		356.97	0.04742	379.787	0.03782
395.926	0.04017	395.926	0.03529		357.024	0.04742	380.344	0.03779
396.483	0.03802	396.483	0.03667		357.445	0.04742	380.9	0.03776
397.039	0.03891	397.039	0.03748		357.526	0.04742	381.457	0.03773
397.596	0.03697	397.596	0.03764		357.866	0.04743	382.013	0.03769
398.152	0.03726	398.152	0.03892		358.083	0.04743	382.57	0.03766
398.709	0.03963	398.709	0.03877		358.287	0.04743	383.126	0.03762
399.265	0.03995	399.265	0.03938		358.639	0.04743	383.683	0.03759
399.822	0.03956	399.822	0.03825		358.708	0.04743	384.239	0.03755
400.378	0.03896	400.378	0.03659		359.129	0.04743	384.796	0.03752
400.935	0.0391	400.935	0.03725		359.196	0.04743	385.352	0.03748
401.491	0.04054	401.491	0.03677		359.55	0.04743	385.909	0.03744
402.048	0.04238	402.048	0.03544		359.752	0.04743	386.465	0.0374
402.604	0.04312	402.604	0.03517		359.971	0.04743	387.022	0.03736
403.161	0.04277	403.161	0.03596		360.309	0.04742	387.578	0.03732
403.717	0.0427	403.717	0.03643		360.391	0.04742	388.135	0.03728
404.274	0.04169	404.274	0.03646		360.812	0.04741	388.692	0.03724
404.831	0.04099	404.831	0.03644		360.865	0.04741	389.248	0.0372
405.387	0.04057	405.387	0.03673		361.233	0.04741	389.805	0.03716
405.944	0.04077	405.944	0.03771		361.422	0.0474	390.361	0.03712
406.5	0.04061	406.5	0.03561		361.654	0.0474	390.918	0.03707
407.057	0.04148	407.057	0.03585		361.978	0.04739	391.474	0.03703
407.613	0.0414	407.613	0.03537		362.075	0.04738	392.031	0.03699
408.17	0.04003	408.17	0.03432		362.496	0.04737	392.587	0.03694
408.726	0.03943	408.726	0.0343		362.535	0.04737	393.144	0.0369
409.283	0.03997	409.283	0.03549		362.917	0.04735	393.7	0.03685
409.839	0.03957	409.839	0.03606		363.091	0.04735	394.257	0.03681
410.396	0.0394	410.396	0.0359		363.338	0.04734	394.813	0.03676
410.952	0.0385	410.952	0.03583		363.648	0.04732	395.37	0.03671
411.509	0.03883	411.509	0.03474		363.758	0.04732	395.926	0.03667
412.065	0.03966	412.065	0.03381		364.179	0.0473	396.483	0.03662
412.622	0.03993	412.622	0.03481		364.204	0.0473	397.039	0.03657
413.178	0.04075	413.178	0.0345		364.6	0.04728	397.596	0.03652
413.735	0.04017	413.735	0.03424		364.761	0.04727	398.152	0.03648
414.291	0.03999	414.291	0.03449		365.021	0.04725	398.709	0.03643
414.848	0.03914	414.848	0.03584		365.318	0.04724	399.265	0.03638
415.404	0.03861	415.404	0.03617		365.442	0.04723	399.822	0.03633
415.961	0.03944	415.961	0.03587		365.863	0.0472	400.378	0.03628
416.517	0.04023	416.517	0.03477		365.874	0.0472	400.935	0.03623
417.074	0.0403	417.074	0.03374		366.284	0.04718	401.491	0.03618
417.631	0.03902	417.631	0.0337		366.431	0.04717	402.048	0.03613
418.187	0.03829	418.187	0.03432		366.705	0.04715	402.604	0.03608
418.744	0.0384	418.744	0.03476		366.987	0.04713	403.161	0.03603
419.3	0.0369	419.3	0.03471		367.126	0.04712	403.717	0.03598
419.857	0.03723	419.857	0.03456		367.544	0.04708	404.274	0.03593
420.413	0.03658	420.413	0.03411		367.546	0.04708	404.831	0.03588
420.97	0.03732	420.97	0.03355		367.967	0.04705	405.387	0.03583
421.526	0.03808	421.526	0.03384		368.1	0.04704	405.944	0.03578
422.083	0.03825	422.083	0.03396		368.388	0.04701	406.5	0.03573
422.639	0.0375	422.639	0.0344		368.657	0.04699	407.057	0.03568
423.196	0.03823	423.196	0.03346		368.809	0.04698	407.613	0.03563
423.752	0.03717	423.752	0.03283		369.213	0.04694	408.17	0.03557
424.309	0.03597	424.309	0.03376		369.23	0.04694	408.726	0.03552
424.865	0.0352	424.865	0.03482		369.77	0.04689	409.283	0.03547
425.422	0.03522	425.422	0.03441		370.326	0.04683	409.839	0.03542
425.978	0.03574	425.978	0.03346		370.883	0.04678	410.396	0.03537
426.535	0.03531	426.535	0.03364		371.439	0.04672	410.952	0.03532
427.091	0.03496	427.091	0.03504		371.996	0.04665	411.509	0.03527
427.648	0.03433	427.648	0.03564		372.552	0.04659	412.065	0.03522
428.204	0.03268	428.204	0.03521		373.109	0.04652	412.622	0.03516
428.761	0.03189	428.761	0.03464		373.665	0.04646	413.178	0.03511
429.317	0.03263	429.317	0.03386		374.222	0.04638	413.735	0.03506
429.874	0.03326	429.874	0.03306		374.778	0.04631	414.291	0.03501
430.43	0.03469	430.43	0.033		375.335	0.04624	414.848	0.03496
430.987	0.03493	430.987	0.03286		375.892	0.04616	415.404	0.03491
431.544	0.03509	431.544	0.0333		376.448	0.04608	415.961	0.03486
432.1	0.03543	432.1	0.03288		377.005	0.046	416.517	0.03481
432.657	0.03486	432.657	0.03353		377.561	0.04592	417.074	0.03476
433.213	0.03408	433.213	0.03431		378.118	0.04583	417.631	0.03471
433.77	0.03384	433.77	0.03502		378.674	0.04574	418.187	0.03466
434.326	0.03378	434.326	0.0342		379.231	0.04566	418.744	0.0346
434.883	0.03457	434.883	0.03386		379.787	0.04556	419.3	0.03455
435.439	0.03635	435.439	0.03395		380.344	0.04547	419.857	0.0345
435.996	0.03667	435.996	0.03312		380.9	0.04538	420.413	0.03445
436.552	0.03556	436.552	0.0322		381.457	0.04528	420.97	0.0344
437.109	0.03557	437.109	0.03169		382.013	0.04519	421.526	0.03435
437.665	0.03344	437.665	0.03187		382.57	0.04509	422.083	0.0343
438.222	0.03133	438.222	0.03269		383.126	0.04499	422.639	0.03425
438.778	0.03029	438.778	0.03213		383.683	0.04489	423.196	0.0342
439.335	0.02994	439.335	0.03303		384.239	0.04478	423.752	0.03415
439.891	0.03015	439.891	0.03317		384.796	0.04468	424.309	0.0341
440.448	0.02907	440.448	0.0321		385.352	0.04457	424.865	0.03405
441.005	0.02908	441.005	0.03107		385.909	0.04447	425.422	0.034
441.561	0.0297	441.561	0.03082		386.465	0.04436	425.978	0.03396
442.118	0.03081	442.118	0.03103		387.022	0.04425	426.535	0.03391
442.674	0.03124	442.674	0.03078		387.578	0.04414	427.091	0.03386
443.231	0.03099	443.231	0.0316		388.135	0.04403	427.648	0.03381
443.787	0.02864	443.787	0.03207		388.692	0.04392	428.204	0.03376
444.344	0.02902	444.344	0.0317		389.248	0.0438	428.761	0.03371
444.9	0.03023	444.9	0.03196		389.805	0.04369	429.317	0.03366
445.457	0.03025	445.457	0.03209		390.361	0.04357	429.874	0.03361
446.013	0.03052	446.013	0.03183		390.918	0.04346	430.43	0.03356
446.57	0.03037	446.57	0.03244		391.474	0.04334	430.987	0.03351
447.126	0.02919	447.126	0.0334		392.031	0.04322	431.544	0.03346
447.683	0.0276	447.683	0.03326		392.587	0.0431	432.1	0.03341
448.239	0.02608	448.239	0.03184		393.144	0.04298	432.657	0.03336
448.796	0.02569	448.796	0.032		393.7	0.04286	433.213	0.03331
449.352	0.02543	449.352	0.03229		394.257	0.04274	433.77	0.03326
449.909	0.02634	449.909	0.0319		394.813	0.04262	434.326	0.03321
450.465	0.02559	450.465	0.03213		395.37	0.0425	434.883	0.03316
451.022	0.02549	451.022	0.03162		395.926	0.04237	435.439	0.03311
451.578	0.02582	451.578	0.03101		396.483	0.04225	435.996	0.03306
452.135	0.02621	452.135	0.03034		397.039	0.04213	436.552	0.03301
452.691	0.02691	452.691	0.02981		397.596	0.042	437.109	0.03296
453.248	0.02747	453.248	0.03071		398.152	0.04188	437.665	0.03291
453.804	0.02865	453.804	0.03159		398.709	0.04175	438.222	0.03286
454.361	0.02723	454.361	0.03246		399.265	0.04163	438.778	0.03281
454.918	0.02521	454.918	0.03249		399.822	0.0415	439.335	0.03276
455.474	0.0253	455.474	0.03212		400.378	0.04137	439.891	0.0327
456.031	0.0262	456.031	0.03154		400.935	0.04125	440.448	0.03265
456.587	0.02721	456.587	0.03041		401.491	0.04112	441.005	0.0326
457.144	0.02765	457.144	0.03011		402.048	0.04099	441.561	0.03255
457.7	0.02746	457.7	0.03002		402.604	0.04087	442.118	0.03249
458.257	0.02708	458.257	0.03028		403.161	0.04074	442.674	0.03244
458.813	0.02597	458.813	0.02985		403.717	0.04061	443.231	0.03239
459.37	0.02564	459.37	0.03029		404.274	0.04048	443.787	0.03233
459.926	0.0253	459.926	0.03031		404.831	0.04035	444.344	0.03228
460.483	0.02546	460.483	0.031		405.387	0.04023	444.9	0.03222
461.039	0.02442	461.039	0.03121		405.944	0.0401	445.457	0.03217
461.596	0.02343	461.596	0.03093		406.5	0.03997	446.013	0.03211
462.152	0.0223	462.152	0.03038		407.057	0.03984	446.57	0.03205
462.709	0.02362	462.709	0.03031		407.613	0.03971	447.126	0.032
463.265	0.02341	463.265	0.03046		408.17	0.03958	447.683	0.03194
463.822	0.0239	463.822	0.03012		408.726	0.03945	448.239	0.03188
464.378	0.02382	464.378	0.02917		409.283	0.03932	448.796	0.03182
464.935	0.02282	464.935	0.02892		409.839	0.0392	449.352	0.03176
465.491	0.0217	465.491	0.02979		410.396	0.03907	449.909	0.0317
466.048	0.02108	466.048	0.02989		410.952	0.03894	450.465	0.03164
466.604	0.02135	466.604	0.03026		411.509	0.03881	451.022	0.03157
467.161	0.02199	467.161	0.03052		412.065	0.03868	451.578	0.03151
467.717	0.02135	467.717	0.02949		412.622	0.03855	452.135	0.03145
468.274	0.02038	468.274	0.02865		413.178	0.03842	452.691	0.03138
468.83	0.02022	468.83	0.02878		413.735	0.03829	453.248	0.03132
469.387	0.02052	469.387	0.02859		414.291	0.03816	453.804	0.03125
469.943	0.01992	469.943	0.02866		414.848	0.03803	454.361	0.03118
470.5	0.02012	470.5	0.02913		415.404	0.0379	454.918	0.03111
471.057	0.02022	471.057	0.02817		415.961	0.03777	455.474	0.03104
471.613	0.0195	471.613	0.0281		416.517	0.03764	456.031	0.03097
472.17	0.0195	472.17	0.02816		417.074	0.03751	456.587	0.0309
472.726	0.01873	472.726	0.02853		417.631	0.03738	457.144	0.03083
473.283	0.01742	473.283	0.02823		418.187	0.03725	457.616	0.03077
473.839	0.01679	473.839	0.02842		418.744	0.03712	457.7	0.03076
474.396	0.01747	474.396	0.02877		419.3	0.03699	458.037	0.03071
474.952	0.01758	474.952	0.02825		419.857	0.03686	458.257	0.03068
475.509	0.01748	475.509	0.02733		420.413	0.03673	458.458	0.03065
476.065	0.01668	476.065	0.0278		420.97	0.0366	458.813	0.03061
476.622	0.01587	476.622	0.02912		421.526	0.03647	458.879	0.0306
477.178	0.01697	477.178	0.02884		422.083	0.03634	459.3	0.03054
477.735	0.01706	477.735	0.02786		422.639	0.03621	459.37	0.03053
478.291	0.01654	478.291	0.02709		423.196	0.03607	459.721	0.03048
478.848	0.01559	478.848	0.02653		423.752	0.03594	459.926	0.03045
479.404	0.0147	479.404	0.02663		424.309	0.03581	460.142	0.03042
479.961	0.01454	479.961	0.02661		424.865	0.03568	460.483	0.03037
480.517	0.01584	480.517	0.02656		425.422	0.03554	460.562	0.03036
481.074	0.01581	481.074	0.02622		425.978	0.03541	460.983	0.0303
481.63	0.01472	481.63	0.02607		426.535	0.03527	461.039	0.03029
482.187	0.01288	482.187	0.0256		427.091	0.03514	461.404	0.03024
482.743	0.01189	482.743	0.0262		427.648	0.035	461.596	0.03021
483.3	0.01186	483.3	0.02635		428.204	0.03487	461.825	0.03017
483.857	0.01229	483.857	0.02635		428.761	0.03473	462.152	0.03013
484.413	0.01213	484.413	0.02618		429.317	0.0346	462.246	0.03011
484.97	0.00978	484.97	0.02537		429.874	0.03446	462.667	0.03005
485.526	0.01088	485.526	0.02401		430.43	0.03432	462.709	0.03004
486.083	0.01059	486.083	0.02406		430.987	0.03418	463.088	0.02998
486.639	0.00951	486.639	0.02397		431.544	0.03404	463.265	0.02996
487.196	0.00916	487.196	0.0235		432.1	0.0339	463.509	0.02992
487.752	0.0086	487.752	0.02332		432.657	0.03376	463.822	0.02987
488.309	0.00882	488.309	0.02389		433.213	0.03362	463.929	0.02985
488.865	0.00936	488.865	0.02477		433.77	0.03347	464.35	0.02978
489.422	0.00963	489.422	0.02425		434.326	0.03333	464.378	0.02978
489.978	0.0092	489.978	0.02354		434.883	0.03318	464.771	0.02972
490.535	0.00813	490.535	0.02331		435.439	0.03304	464.935	0.02969
491.091	0.00804	491.091	0.02442		435.996	0.03289	465.192	0.02965
491.648	0.0079	491.648	0.02438		436.552	0.03274	465.491	0.0296
492.204	0.00787	492.204	0.0234		437.109	0.03259	465.613	0.02958
492.761	0.00801	492.761	0.0232		437.665	0.03244	466.034	0.02951
493.317	0.00815	493.317	0.02347		438.222	0.03229	466.048	0.02951
493.874	0.00637	493.874	0.02318		438.778	0.03213	466.455	0.02944
494.43	0.0065	494.43	0.02331		439.335	0.03198	466.604	0.02941
494.987	0.00684	494.987	0.02201		439.891	0.03182	466.876	0.02936
495.543	0.00643	495.543	0.02134		440.448	0.03167	467.161	0.02931
496.1	0.00576	496.1	0.02094		441.005	0.03151	467.297	0.02929
496.657	0.00479	496.657	0.0212		441.561	0.03135	467.717	0.02922
497.213	0.00581	497.213	0.02124		442.118	0.03118	467.717	0.02922
497.77	0.00643	497.77	0.02121		442.674	0.03102	468.138	0.02914
498.326	0.00693	498.326	0.02159		443.231	0.03085	468.274	0.02912
498.883	0.00565	498.883	0.02144		443.787	0.03069	468.559	0.02907
499.439	0.00528	499.439	0.02106		444.344	0.03052	468.83	0.02902
499.996	0.00595	499.996	0.02058		444.9	0.03035	468.98	0.02899
500.552	0.00444	500.552	0.02032		445.457	0.03018	469.387	0.02892
501.109	0.00387	501.109	0.02076		446.013	0.03	469.401	0.02891
501.665	0.00301	501.665	0.02067		446.57	0.02983	469.822	0.02884
502.222	0.00293	502.222	0.0216		447.126	0.02965	469.943	0.02881
502.778	0.00235	502.778	0.02224		447.683	0.02947	470.243	0.02876
503.335	0.00212	503.335	0.02165		448.239	0.02929	470.5	0.02871
503.891	0.0026	503.891	0.02071		448.796	0.0291	470.664	0.02868
504.448	0.00198	504.448	0.01929		449.352	0.02892	471.057	0.0286
505.004	0.00189	505.004	0.01959		449.909	0.02873	471.085	0.0286
505.561	0.00207	505.561	0.01871		450.465	0.02854	471.505	0.02851
506.117	0.00299	506.117	0.01884		451.022	0.02835	471.613	0.02849
506.674	0.00313	506.674	0.0187		451.578	0.02815	471.926	0.02843
507.231	0.00134	507.231	0.01844		452.135	0.02796	472.17	0.02838
507.787	1.485e-05	507.787	0.01775		452.691	0.02776	472.347	0.02835
508.344	-0.0007641	508.344	0.01768		453.248	0.02756	472.726	0.02827
508.9	-0.0006075	508.9	0.01661		453.804	0.02735	472.768	0.02826
509.457	-0.0002052	509.457	0.01621		454.361	0.02715	473.189	0.02818
510.013	-0.0005805	510.013	0.01626		454.918	0.02694	473.283	0.02816
510.57	-0.00109	510.57	0.0166		455.474	0.02673	473.61	0.02809
511.126	-0.000675	511.126	0.0168		456.031	0.02652	473.839	0.02804
511.683	-0.0003105	511.683	0.0162		456.587	0.0263	474.031	0.028
512.239	-0.00068175	512.239	0.01509		457.144	0.02609	474.396	0.02793
512.796	0.00010395	512.796	0.01425		457.7	0.02587	474.452	0.02792
513.352	0.00014445	513.352	0.01576		458.257	0.02564	474.873	0.02783
513.909	-0.00104	513.909	0.01617		458.813	0.02542	474.952	0.02781
514.465	-0.00303	514.465	0.01586		458.879	0.02539	475.293	0.02774
515.022	-0.00392	515.022	0.01661		459.3	0.02522	475.509	0.02769
515.578	-0.00418	515.578	0.01569		459.37	0.02519	475.714	0.02764
516.135	-0.00435	516.135	0.01321		459.721	0.02505	476.065	0.02757
516.691	-0.00461	516.691	0.01313		459.926	0.02496	476.135	0.02755
517.248	-0.005	517.248	0.01496		460.142	0.02487	476.556	0.02746
517.804	-0.00363	517.804	0.0142		460.483	0.02473	476.622	0.02744
518.361	-0.00462	518.361	0.01427		460.562	0.0247	476.977	0.02736
518.917	-0.0053	518.917	0.01394		460.983	0.02452	477.178	0.02732
519.474	-0.00411	519.474	0.01346		461.039	0.02449	477.398	0.02727
520.03	-0.003	520.03	0.01344		461.404	0.02434	477.735	0.02719
		520.587	0.01101		461.596	0.02426	477.819	0.02717
520.111	-0.01038	520.111	0.01372		461.825	0.02416	478.24	0.02708
520.669	-0.00989	520.669	0.0147		462.152	0.02402	478.291	0.02706
521.228	-0.0078	521.228	0.0139		462.246	0.02398	478.661	0.02698
521.787	-0.00483	521.787	0.01504		462.667	0.02379	478.848	0.02693
522.345	-0.00536	522.345	0.01441		462.709	0.02378	479.081	0.02688
522.904	-0.00722	522.904	0.01366		463.088	0.02361	479.404	0.0268
523.463	-0.00936	523.463	0.01471		463.265	0.02353	479.502	0.02678
524.021	-0.0134	524.021	0.01414		463.509	0.02342	479.923	0.02668
524.58	-0.01557	524.58	0.01078		463.822	0.02328	479.961	0.02667
525.139	-0.01775	525.139	0.01027		463.929	0.02324	480.344	0.02658
525.697	-0.01745	525.697	0.00791		464.35	0.02305	480.517	0.02653
526.256	-0.02092	526.256	0.00776		464.378	0.02303	480.765	0.02647
526.815	-0.01938	526.815	0.00621		464.771	0.02286	481.074	0.0264
527.373	-0.01839	527.373	0.00561		464.935	0.02278	481.186	0.02637
527.932	-0.01565	527.932	0.00384		465.192	0.02266	481.607	0.02626
528.491	-0.01221	528.491	0.00559		465.491	0.02253	481.63	0.02626
529.049	-0.01232	529.049	0.00739		465.613	0.02247	482.028	0.02616
529.608	-0.0137	529.608	0.01137		466.034	0.02228	482.187	0.02612
530.167	-0.01001	530.167	0.01409		466.048	0.02227	482.448	0.02605
530.725	-0.01186	530.725	0.01284		466.455	0.02208	482.743	0.02597
531.284	-0.00849	531.284	0.01006		466.604	0.02201	482.869	0.02594
531.843	-0.00869	531.843	0.00652		466.876	0.02188	483.29	0.02583
532.401	-0.01154	532.401	0.00495		467.161	0.02175	483.3	0.02583
532.96	-0.01006	532.96	0.00579		467.717	0.02148	483.711	0.02572
533.519	-0.00976	533.519	0.00545		468.274	0.02122	483.857	0.02569
534.077	-0.01205	534.077	0.00912		468.83	0.02095	484.132	0.02561
534.636	-0.01408	534.636	0.01206		469.387	0.02067	484.413	0.02554
535.195	-0.01522	535.195	0.0125		469.943	0.0204	484.553	0.0255
535.753	-0.01842	535.753	0.01312		470.5	0.02012	484.97	0.02539
536.312	-0.01978	536.312	0.01081		471.057	0.01984	484.974	0.02539
536.871	-0.01799	536.871	0.00809		471.613	0.01956	485.395	0.02527
537.429	-0.01653	537.429	0.00844		472.17	0.01928	485.526	0.02524
537.988	-0.01805	537.988	0.00769		472.726	0.01899	485.816	0.02516
538.547	-0.01862	538.547	0.0087		473.283	0.0187	486.083	0.02509
539.105	-0.01775	539.105	0.0104		473.839	0.01841	486.236	0.02504
539.664	-0.01608	539.664	0.01132		474.396	0.01812	486.639	0.02493
540.222	-0.01513	540.222	0.01081		474.952	0.01783	486.657	0.02493
540.781	-0.01732	540.781	0.01014		475.509	0.01753	487.078	0.02481
541.34	-0.01759	541.34	0.00832		476.065	0.01723	487.196	0.02478
541.899	-0.01666	541.899	0.00897		476.622	0.01693	487.499	0.02469
542.457	-0.017	542.457	0.00952		477.178	0.01662	487.752	0.02462
543.016	-0.01532	543.016	0.01035		477.735	0.01632	487.92	0.02457
543.574	-0.01569	543.574	0.00765		478.291	0.01601	488.309	0.02446
544.133	-0.01446	544.133	0.0071		478.848	0.0157	488.341	0.02445
544.692	-0.01576	544.692	0.0055		479.404	0.01539	488.762	0.02433
545.25	-0.01689	545.25	0.00571		479.961	0.01508	488.865	0.0243
545.809	-0.01662	545.809	0.00549		480.517	0.01477	489.183	0.02421
546.368	-0.01691	546.368	0.00534		481.074	0.01445	489.422	0.02414
546.927	-0.0198	546.927	0.00178		481.63	0.01413	489.604	0.02409
547.485	-0.01887	547.485	-0.000865455		482.187	0.01381	489.978	0.02397
548.044	-0.01892	548.044	-0.000923636		482.743	0.01349	490.024	0.02396
548.602	-0.0166	548.602	-0.000481818		483.3	0.01317	490.445	0.02384
549.161	-0.01331	549.161	0.00161		483.857	0.01285	490.535	0.02381
549.72	-0.0162	549.72	0.0037		484.413	0.01252	490.866	0.02371
550.278	-0.01757	550.278	0.00565		484.97	0.0122	491.091	0.02364
550.837	-0.01803	550.837	0.00738		485.526	0.01187	491.287	0.02358
551.396	-0.01671	551.396	0.00713		486.083	0.01154	491.648	0.02347
551.955	-0.0174	551.955	0.007		486.639	0.01121	491.708	0.02346
552.513	-0.01719	552.513	0.00636		487.196	0.01088	492.129	0.02333
553.072	-0.01733	553.072	0.00347		487.752	0.01055	492.204	0.02331
553.63	-0.01925	553.63	0.00233		488.309	0.01022	492.55	0.0232
554.189	-0.02015	554.189	--		488.865	0.00988	492.761	0.02313
554.748	-0.02031	554.748	-0.00195		489.422	0.00955	492.971	0.02307
555.306	-0.01998	555.306	-0.000270909		489.978	0.00922	493.317	0.02296
555.865	-0.01846	555.865	0.0033		490.535	0.00888	493.392	0.02294
556.424	-0.0171	556.424	0.00383		491.091	0.00854	493.812	0.02281
556.982	-0.01833	556.982	0.00165		491.648	0.00821	493.874	0.02279
557.541	-0.01802	557.541	0.00124		492.204	0.00787	494.233	0.02267
558.1	-0.01787	558.1	0.00219		492.761	0.00754	494.43	0.02261
558.658	-0.01558	558.658	0.00187		493.317	0.0072	494.654	0.02254
559.217	-0.01303	559.217	0.00268		493.874	0.00686	494.987	0.02244
559.776	-0.01513	559.776	0.0033		494.43	0.00652	495.075	0.02241
560.334	-0.01895	560.334	0.00364		494.987	0.00619	495.496	0.02227
560.893	-0.01928	560.893	0.00352		495.543	0.00585	495.543	0.02226
561.452	-0.01962	561.452	0.00523		496.1	0.00551	495.917	0.02214
562.01	-0.01871	562.01	0.00439		496.657	0.00518	496.1	0.02208
562.569	-0.01726	562.569	0.00418		497.213	0.00484	496.338	0.022
563.128	-0.0169	563.128	0.00346		497.77	0.0045	496.657	0.0219
563.686	-0.01614	563.686	0.0032		498.326	0.00417	496.759	0.02186
564.245	-0.0165	564.245	0.00141		498.883	0.00383	497.18	0.02173
564.804	-0.01457	564.804	-0.000932727		499.439	0.0035	497.213	0.02171
565.362	-0.01311	565.362	-0.00543		499.996	0.00316	497.6	0.02159
565.921	-0.0128	565.921	-0.0071		500.552	0.00283	497.77	0.02153
566.48	-0.01464	566.48	-0.00693		501.109	0.0025	498.021	0.02145
567.038	-0.01725	567.038	-0.00659		501.665	0.00217	498.326	0.02135
567.597	-0.01768	567.597	-0.00747		502.222	0.00184	498.442	0.02131
568.156	-0.01726	568.156	-0.00797		502.778	0.00151	498.863	0.02117
568.714	-0.01626	568.714	-0.00658		503.335	0.00118	498.883	0.02116
569.273	-0.01705	569.273	-0.00479		503.891	0.000853197	499.284	0.02103
569.832	-0.01818	569.832	-0.0012		504.448	0.000527649	499.439	0.02097
570.39	-0.01655	570.39	0.000874545		505.004	0.000203477	499.705	0.02088
570.949	-0.01669	570.949	0.00192		505.561	-0.000119245	499.996	0.02079
571.508	-0.01525	571.508	-0.000285455		506.117	-0.00044044	500.552	0.0206
572.066	-0.01448	572.066	-0.000856364		506.674	-0.000760095	501.109	0.02041
572.625	-0.0144	572.625	-0.00283		507.231	-0.00108	501.665	0.02022
573.184	-0.01513	573.184	-0.00333		507.787	-0.00139	502.222	0.02002
573.742	-0.01614	573.742	-0.00315		508.344	-0.00171	502.778	0.01983
574.301	-0.01686	574.301	-0.000530909		508.9	-0.00202	503.335	0.01964
574.86	-0.01511	574.86	0.00122		509.457	-0.00233	503.891	0.01944
575.418	-0.01456	575.418	0.00178		510.013	-0.00264	504.448	0.01925
575.977	-0.01492	575.977	-0.00148		510.57	-0.00295	505.004	0.01905
576.536	-0.01417	576.536	-0.00479		511.126	-0.00325	505.561	0.01885
577.094	-0.01454	577.094	-0.00389		511.683	-0.00355	506.117	0.01865
577.653	-0.01507	577.653	-0.00255		512.239	-0.00385	506.674	0.01845
578.212	-0.01367	578.212	-0.0015		512.796	-0.00415	507.231	0.01825
578.77	-0.01294	578.77	-0.00251		513.352	-0.00444	507.787	0.01805
579.329	-0.0142	579.329	-0.00337		513.594	-0.00457	508.344	0.01785
579.888	-0.0147	579.888	-0.00397		513.909	-0.00474	508.9	0.01765
580.446	-0.01609	580.446	-0.00388		514.015	-0.00479	509.457	0.01745
581.005	-0.01642	581.005	-0.00255		514.436	-0.00501	510.013	0.01725
581.563	-0.01587	581.563	-0.0019		514.465	-0.00503	510.57	0.01704
582.122	-0.01549	582.122	-0.00133		514.857	-0.00523	511.126	0.01684
582.681	-0.01639	582.681	-0.00145		515.022	-0.00531	511.683	0.01664
583.24	-0.01466	583.24	-0.00182		515.278	-0.00545	512.239	0.01643
583.798	-0.01349	583.798	-0.000903636		515.578	-0.0056	512.796	0.01623
584.357	--	584.357	-0.00212		515.699	-0.00566	513.352	0.01603
584.915	-0.01185	584.915	0.00233		516.119	-0.00587	513.909	0.01582
585.474	-0.01186	585.474	0.00501		516.135	-0.00588	514.465	0.01562
586.033	-0.01248	586.033	0.00565		516.54	-0.00608	515.022	0.01541
586.591	-0.01267	586.591	0.00337		516.691	-0.00616	515.578	0.01521
587.15	-0.01099	587.15	4.90909e-05		516.961	-0.00629	516.135	0.015
587.709	-0.01065	587.709	-0.00283		517.248	-0.00644	516.691	0.0148
588.268	-0.01082	588.268	-0.00368		517.382	-0.0065	517.248	0.01459
588.826	-0.00993	588.826	-0.00515		517.803	-0.00671	517.804	0.01439
589.385	-0.01299	589.385	-0.00502		517.804	-0.00671	518.361	0.01418
589.943	-0.01378	589.943	-0.00561		518.224	-0.00691	518.917	0.01398
590.502	-0.01278	590.502	-0.00473		518.361	-0.00698	519.474	0.01377
591.061	-0.01212	591.061	-0.00307		518.645	-0.00712	520.03	0.01357
591.619	-0.0127	591.619	-0.00135		518.917	-0.00725	520.111	0.01354
592.178	-0.0141	592.178	-0.00245		519.066	-0.00732	520.587	0.01336
592.737	-0.01426	592.737	-0.00476		519.474	-0.00751	520.669	0.01333
593.295	-0.01502	593.295	-0.00622		519.487	-0.00752	521.228	0.01313
593.854	-0.01431	593.854	-0.00655		519.907	-0.00772	521.787	0.01292
594.413	-0.01343	594.413	-0.00633		520.03	-0.00777	522.345	0.01272
594.971	-0.01375	594.971	-0.00502		520.111	-0.00781	522.904	0.01252
595.53	-0.01371	595.53	-0.00475		520.328	-0.00791	523.463	0.01231
596.089	-0.01345	596.089	-0.00713		520.669	-0.00807	524.021	0.01211
596.647	-0.01388	596.647	-0.0065		520.749	-0.00811	524.58	0.01191
597.206	-0.01251	597.206	-0.00426		521.17	-0.0083	525.139	0.01171
597.765	-0.01148	597.765	-0.00308		521.228	-0.00833	525.697	0.01151
598.323	-0.01093	598.323	-0.00249		521.591	-0.00849	526.256	0.01131
598.882	-0.01167	598.882	-0.00186		521.787	-0.00858	526.815	0.01111
599.441	-0.01093	599.441	-0.00272		522.012	-0.00868	527.373	0.01091
599.999	-0.01035	599.999	-0.00235		522.345	-0.00883	527.932	0.01071
600.558	-0.00932	600.558	-0.00381		522.433	-0.00886	528.491	0.01051
601.117	-0.00967	601.117	-0.00403		522.854	-0.00905	529.049	0.01032
601.675	-0.01105	601.675	-0.00463		522.904	-0.00907	529.608	0.01012
602.234	-0.01122	602.234	-0.00535		523.274	-0.00923	530.167	0.00993
602.793	-0.01042	602.793	-0.00468		523.463	-0.00931	530.725	0.00973
603.351	-0.01053	603.351	-0.0052		523.695	-0.00941	531.284	0.00954
603.91	-0.01182	603.91	-0.0041		524.021	-0.00955	531.843	0.00935
604.469	-0.01107	604.469	-0.00342		524.116	-0.00959	532.401	0.00916
605.027	-0.0109	605.027	-0.00415		524.537	-0.00977	532.96	0.00897
605.586	-0.01153	605.586	-0.00261		524.58	-0.00979	533.519	0.00878
606.145	-0.01202	606.145	-0.00189		524.958	-0.00995	534.077	0.00859
606.703	-0.01161	606.703	-0.00307		525.139	-0.01002	534.636	0.0084
607.262	-0.0117	607.262	-0.00423		525.379	-0.01012	534.638	0.0084
607.821	-0.01255	607.821	-0.00546		525.697	-0.01025	535.059	0.00826
608.379	-0.01285	608.379	-0.00574		525.8	-0.01029	535.195	0.00822
608.938	-0.0119	608.938	-0.00537		526.221	-0.01046	535.48	0.00812
609.497	-0.00972	609.497	-0.00336		526.256	-0.01047	535.753	0.00803
610.055	-0.01028	610.055	-0.00239		526.642	-0.01063	535.901	0.00799
610.614	-0.00929	610.614	-0.00143		526.815	-0.01069	536.312	0.00785
611.173	-0.00828	611.173	-0.00182		527.062	-0.01079	536.322	0.00785
611.731	-0.00903	611.731	-0.00295		527.373	-0.01091	536.743	0.00771
612.29	-0.00906	612.29	-0.00406		527.483	-0.01095	536.871	0.00767
612.849	-0.00802	612.849	-0.00537		527.904	-0.01111	537.164	0.00757
613.407	-0.00786	613.407	-0.00558		527.932	-0.01112	537.429	0.00749
613.966	-0.00734	613.966	--		528.325	-0.01127	537.585	0.00744
614.524	-0.00699	614.524	-0.00346		528.491	-0.01133	537.988	0.00731
615.083	-0.00791	615.083	-0.003		528.746	-0.01143	538.006	0.0073
615.642	-0.00753	615.642	-0.00278		529.049	-0.01154	538.426	0.00717
616.201	-0.00775	616.201	-0.00273		529.167	-0.01158	538.547	0.00713
616.759	-0.00733	616.759	-0.00205		529.588	-0.01174	538.847	0.00703
617.318	-0.00827	617.318	-0.00191		529.608	-0.01174	539.105	0.00695
617.876	-0.01005	617.876	-0.0027		530.009	-0.01189	539.268	0.0069
618.435	-0.01109	618.435	-0.00412		530.167	-0.01194	539.664	0.00678
618.994	-0.01052	618.994	-0.00481		530.43	-0.01203	539.689	0.00677
619.553	-0.01006	619.553	-0.00371		530.725	-0.01214	540.11	0.00664
620.111	-0.00921	620.111	-0.00213		530.85	-0.01218	540.222	0.0066
620.67	-0.00861	620.67	-0.00242		531.271	-0.01232	540.531	0.00651
621.229	-0.00691	621.229	-0.00317		531.284	-0.01233	540.781	0.00643
621.787	-0.00645	621.787	-0.00473		531.692	-0.01247	540.952	0.00638
622.346	-0.00547	622.346	-0.00571		531.843	-0.01252	541.34	0.00626
622.904	-0.00568	622.904	-0.0071		532.113	-0.01261	541.373	0.00625
623.463	-0.00546	623.463	-0.00759		532.401	-0.0127	541.793	0.00612
624.022	-0.00658	624.022	-0.0046		532.534	-0.01274	541.899	0.00609
624.58	-0.00606	624.58	-0.00502		532.955	-0.01288	542.214	0.00599
625.139	-0.00671	625.139	-0.00641		532.96	-0.01288	542.457	0.00592
625.698	-0.00402	625.698	-0.00578		533.376	-0.01301	542.635	0.00586
626.256	-0.00454	626.256	-0.00573		533.519	-0.01306	543.016	0.00575
626.815	-0.00549	626.815	-0.00529		533.797	-0.01314	543.056	0.00574
627.374	-0.00639	627.374	-0.00533		534.077	-0.01323	543.477	0.00561
627.932	-0.00652	627.932	-0.00507		534.218	-0.01327	543.574	0.00558
628.491	-0.00726	628.491	-0.00475		534.636	-0.0134	543.898	0.00549
629.05	-0.00764	629.05	-0.00482		534.638	-0.0134	544.133	0.00542
629.608	-0.00727	629.608	-0.00397		535.059	-0.01352	544.319	0.00537
630.167	-0.00676	630.167	-0.00363		535.195	-0.01356	544.692	0.00526
630.726	-0.00574	630.726	-0.00405		535.48	-0.01364	544.74	0.00524
631.284	-0.0051	631.284	-0.00297		535.753	-0.01372	545.161	0.00512
631.843	-0.00502	631.843	-0.00241		535.901	-0.01376	545.25	0.00509
632.402	-0.00576	632.402	-0.00379		536.312	-0.01388	545.581	0.005
632.96	-0.00675	632.96	-0.00578		536.322	-0.01388	545.809	0.00493
633.519	-0.00833	633.519	-0.00674		536.743	-0.01399	546.002	0.00488
634.078	-0.00696	634.078	-0.00694		536.871	-0.01403	546.368	0.00478
634.636	-0.00551	634.636	-0.00823		537.164	-0.01411	546.423	0.00476
635.195	-0.00459	635.195	-0.0081		537.429	-0.01418	546.844	0.00464
635.754	-0.00496	635.754	-0.00633		537.585	-0.01422	546.927	0.00462
636.312	-0.00589	636.312	-0.00504		537.988	-0.01432	547.265	0.00452
636.871	-0.00685	636.871	-0.00483		538.006	-0.01433	547.485	0.00446
637.43	-0.00846	637.43	-0.00491		538.426	-0.01443	547.686	0.00441
637.988	-0.00867	637.988	-0.00579		538.547	-0.01446	548.044	0.00431
638.547	-0.00709	638.547	-0.00455		538.847	-0.01454	548.107	0.00429
639.106	-0.00739	639.106	-0.00383		539.105	-0.0146	548.528	0.00418
639.664	-0.00665	639.664	-0.00227		539.268	-0.01464	548.602	0.00416
640.223	-0.00576	640.223	-0.0027		539.664	-0.01473	548.949	0.00406
640.782	-0.00319	640.782	-0.00618		539.689	-0.01474	549.161	0.004
641.34	-0.00231	641.34	--		540.11	-0.01484	549.369	0.00395
641.899	-0.00412	641.899	-0.00933		540.222	-0.01486	549.72	0.00385
642.458	-0.00499	642.458	-0.00829		540.531	-0.01493	549.79	0.00384
643.016	-0.0056	643.016	-0.00709		540.781	-0.01499	550.211	0.00372
643.575	-0.00622	643.575	-0.00656		540.952	-0.01502	550.278	0.00371
644.134	-0.0051	644.134	-0.00588		541.34	-0.01511	550.632	0.00361
644.692	-0.00516	644.692	-0.00649		541.373	-0.01511	550.837	0.00356
645.251	-0.00552	645.251	-0.00546		541.793	-0.0152	551.053	0.0035
645.81	-0.00429	645.81	-0.00351		541.899	-0.01522	551.396	0.00341
646.368	-0.00394	646.368	-0.00335		542.214	-0.01529	551.474	0.00339
646.927	-0.0037	646.927	-0.00363		542.457	-0.01534	551.895	0.00329
647.486	-0.00294	647.486	-0.00525		542.635	-0.01537	551.955	0.00327
648.044	-0.00265	648.044	-0.00631		543.016	-0.01545	552.316	0.00318
648.603	-0.00245	648.603	-0.00379		543.056	-0.01546	552.513	0.00313
649.162	-0.00421	649.162	-0.00259		543.477	-0.01553	552.737	0.00307
649.72	-0.00375	649.72	-0.00212		543.574	-0.01555	553.072	0.00299
650.279	-0.00282	650.279	-0.002		543.898	-0.01561	553.157	0.00297
650.837	-0.00323	650.837	-0.00425		544.133	-0.01565	553.578	0.00286
651.396	-0.00305	651.396	-0.00626		544.319	-0.01569	553.63	0.00285
651.955	-0.00227	651.955	-0.00721		544.692	-0.01575	553.999	0.00276
652.514	-0.00242	652.514	-0.00745		544.74	-0.01576	554.42	0.00266
653.072	-0.00371	653.072	-0.00521		545.161	-0.01583	554.748	0.00258
653.631	-0.00329	653.631	-0.00419		545.25	-0.01585	554.841	0.00255
654.189	-0.00215	654.189	-0.00489		545.581	-0.0159	555.262	0.00245
654.748	-0.00103	654.748	-0.00489		545.809	-0.01594	555.306	0.00244
655.307	-0.00187	655.307	-0.00424		546.002	-0.01597	555.683	0.00235
655.865	-0.00233	655.865	-0.0039		546.368	-0.01602	555.865	0.00231
656.424	-0.00339	656.424	-0.0043		546.423	-0.01603	556.104	0.00225
656.983	-0.00398	656.983	-0.0065		546.844	-0.01609	556.424	0.00218
657.542	-0.00338	657.542	-0.00542		546.927	-0.01611	556.525	0.00215
658.1	-0.00173	658.1	-0.00494		547.265	-0.01616	556.945	0.00206
658.659	-0.001	658.659	-0.00448		547.485	-0.01619	556.982	0.00205
659.217	-0.00109	659.217	-0.00231		547.686	-0.01621	557.366	0.00196
659.776	-0.00158	659.776	-0.00217		548.044	-0.01626	557.541	0.00192
660.335	-0.00238	660.335	-0.00209		548.107	-0.01627	557.787	0.00187
660.893	-0.00312	660.893	-0.00305		548.528	-0.01632	558.1	0.00179
661.452	-0.00354	661.452	-0.00425		548.602	-0.01633	558.208	0.00177
662.011	-0.00178	662.011	-0.00488		548.949	-0.01638	558.629	0.00168
662.569	-0.00203	662.569	-0.00588		549.161	-0.0164	558.658	0.00167
663.128	-0.00296	663.128	-0.00706		549.369	-0.01643	559.05	0.00158
663.687	-0.00508	663.687	-0.00802		549.72	-0.01647	559.217	0.00155
664.245	-0.00404	664.245	-0.00789		549.79	-0.01647	559.471	0.00149
664.804	-0.00271	664.804	-0.00804		550.211	-0.01652	559.776	0.00143
665.363	-0.00113	665.363	-0.00776		550.278	-0.01653	559.892	0.0014
665.921	1.6e-05	665.921	-0.00611		550.632	-0.01656	560.313	0.00131
666.48	-0.000468	666.48	-0.00698		550.837	-0.01658	560.334	0.00131
667.039	-0.00217	667.039	-0.00741		551.053	-0.0166	560.733	0.00122
667.597	-0.00243	667.597	-0.0068		551.396	-0.01664	560.893	0.00119
668.156	-0.00222	668.156	-0.00571		551.474	-0.01664	561.154	0.00113
668.715	-0.000758	668.715	-0.00431		551.895	-0.01668	561.452	0.00107
669.273	0.00041	669.273	-0.00266		551.955	-0.01669	561.575	0.00104
669.832	-0.000702	669.832	-0.00173		552.316	-0.01672	561.996	0.000957566
670.391	-0.00115	670.391	-0.00154		552.513	-0.01673	562.01	0.000954623
670.949	-0.00221	670.949	-0.000767273		552.737	-0.01675	562.417	0.000871627
671.508	-0.00124	671.508	-0.00119		553.072	-0.01678	562.569	0.000840794
672.067	-0.00075	672.067	-0.00301		553.157	-0.01678	562.838	0.000786559
672.625	-0.00019	672.625	-0.004		553.578	-0.01681	563.128	0.000728477
673.184	-0.000632	673.184	-0.00272		553.63	-0.01682	563.259	0.00070236
673.743	-0.00101	673.743	-0.00257		553.999	-0.01684	563.68	0.000619025
674.301	-0.00176	674.301	-0.00396		554.189	-0.01685	563.686	0.000617706
674.86	-0.00108	674.86	-0.00413		554.42	-0.01687	564.1	0.000536553
675.419	-0.00197	675.419	-0.00451		554.748	-0.01689	564.245	0.000508435
675.977	-0.00258	675.977	-0.00452		554.841	-0.01689	564.521	0.00045494
676.536	-0.000132	676.536	-0.00519		555.262	-0.01691	564.804	0.000400694
677.095	0.000656	677.095	-0.00372		555.306	-0.01692	564.942	0.000374183
677.653	5e-05	677.653	-0.00376		555.683	-0.01693	565.362	0.000294439
678.212	-0.000804	678.212	-0.00466		555.865	-0.01694	565.363	0.000294278
678.771	-0.00101	678.771	-0.00629		556.104	-0.01695	565.784	0.000215223
679.329	-0.00181	679.329	-0.00567		556.424	-0.01696	565.921	0.000189679
679.888	-0.000698	679.888	-0.00423		556.525	-0.01697	566.205	0.000137013
680.447	-0.000186	680.447	-0.00411		556.945	-0.01698	566.48	8.64081e-05
681.005	-0.000502	681.005	-0.00519		556.982	-0.01698	566.626	5.96453e-05
681.564	-0.000512	681.564	-0.00643		557.366	-0.017	567.038	-1.53658e-05
682.123	-0.00155	682.123	-0.00426		557.541	-0.017	567.047	-1.68843e-05
682.681	-0.000416	682.681	-0.0031		557.787	-0.01701	567.468	-9.25795e-05
683.24	0.00158	683.24	-0.00283		558.1	-0.01701	567.597	-0.000115688
683.799	0.00121	683.799	-0.0035		558.208	-0.01702	567.888	-0.000167444
684.357	0.00152	684.357	-0.00554		558.629	-0.01702	568.156	-0.000214531
684.916	0.00179	684.916	-0.00648		558.658	-0.01702	568.309	-0.000241483
685.475	0.00055	685.475	-0.00623		559.05	-0.01703	568.714	-0.000311941
686.033	-0.00105	686.033	-0.00512		559.217	-0.01703	568.73	-0.0003147
686.592	--	686.592	-0.00608		559.471	-0.01703	569.151	-0.000387098
687.15	-0.000272	687.15	-0.00641		559.776	-0.01704	569.273	-0.000407893
687.709	-0.000262	687.709	-0.00677		559.892	-0.01704	569.572	-0.000458683
688.268	0.000144	688.268	-0.00653		560.313	-0.01704	569.832	-0.00050243
688.827	0.00126	688.827	-0.00557		560.334	-0.01704	569.993	-0.000529459
689.385	0.00162	689.385	-0.00264		560.733	-0.01704	570.39	-0.000595547
689.944	0.00201	689.944	-0.00252		560.893	-0.01703	570.414	-0.000599431
690.503	0.000112	690.503	-0.00415		561.154	-0.01703	570.835	-0.000668602
691.061	-0.000822	691.061	-0.00456		561.452	-0.01703	570.949	-0.000687254
691.62	-0.00167	691.62	-0.00571		561.575	-0.01703	571.256	-0.000736978
692.178	-0.00177	692.178	-0.00498		561.996	-0.01702	571.508	-0.000777545
692.737	0.00098	692.737	-0.00216		562.01	-0.01702	571.676	-0.000804564
693.296	0.0015	693.296	-0.00185		562.417	-0.01701	572.066	-0.000866465
693.855	0.00275	693.855	-0.00244		562.569	-0.01701	572.097	-0.000871364
694.413	0.00307	694.413	-0.00242		562.838	-0.01701	572.518	-0.000937382
694.972	0.00424	694.972	-0.00305		563.128	-0.017	572.625	-0.000953992
695.53	0.00453	695.53	-0.00282		563.259	-0.01699	572.939	-0.001
696.089	0.00458	696.089	-0.00287		563.68	-0.01698	573.184	-0.00104
696.648	0.00305	696.648	-0.00392		563.686	-0.01698	573.36	-0.00107
697.206	0.00288	697.206	-0.00325		564.1	-0.01697	573.742	-0.00112
697.765	-3.2e-05	697.765	-0.00475		564.245	-0.01696	573.781	-0.00113
698.324	-0.000918	698.324	-0.00497		564.521	-0.01695	574.202	-0.00119
698.882	0.00065	698.882	-0.00522		564.804	-0.01694	574.301	-0.00121
699.441	0.00289	699.441	-0.0054		564.942	-0.01694	574.623	-0.00126
700	0.00439	700	-0.00301		565.362	-0.01692	574.86	-0.00129
700.558	0.00512	700.558	-0.00369		565.363	-0.01692	575.044	-0.00132
701.117	0.0023	701.117	-0.00569		565.784	-0.0169	575.418	-0.00137
701.676	-0.000378	701.676	-0.00671		565.921	-0.01689	575.464	-0.00138
702.234	0.000708	702.234	-0.00647		566.205	-0.01688	575.885	-0.00144
702.793	0.00158	702.793	-0.00438		566.48	-0.01686	575.977	-0.00145
703.352	0.00247	703.352	-0.00464		566.626	-0.01685	576.306	-0.0015
703.91	0.000732	703.91	-0.00455		567.038	-0.01683	576.536	-0.00153
704.469	0.000902	704.469	-0.0068		567.597	-0.01679	576.727	-0.00156
705.028	0.0011	705.028	-0.00651		568.156	-0.01676	577.094	-0.00161
705.586	-0.000954	705.586	-0.00547		568.714	-0.01672	577.148	-0.00161
706.145	0.00108	706.145	-0.00482		569.273	-0.01668	577.569	-0.00167
706.704	0.000796	706.704	-0.00381		569.832	-0.01663	577.653	-0.00168
707.262	0.00172	707.262	-0.00574		570.39	-0.01659	577.99	-0.00173
707.821	0.00288	707.821	-0.00539		570.949	-0.01654	578.212	-0.00176
708.38	0.0038	708.38	-0.00206		571.508	-0.01649	578.411	-0.00178
708.938	0.00223	708.938	5.45455e-05		572.066	-0.01643	578.77	-0.00183
709.497	-0.000124	709.497	4.54545e-05		572.625	-0.01638	578.832	-0.00184
710.056	-0.000878	710.056	-0.000332727		573.184	-0.01632	579.252	-0.00189
710.614	-0.000666	710.614	-0.00156		573.742	-0.01626	579.329	-0.0019
711.173	0.00264	711.173	-0.00277		574.301	-0.0162	579.673	-0.00195
711.732	0.00151	711.732	-0.0036		574.86	-0.01614	579.888	-0.00197
712.29	0.00138	712.29	-0.00341		575.418	-0.01607	580.094	-0.002
712.849	0.0013	712.849	-0.00251		575.977	-0.01601	580.446	-0.00204
713.408	0.00189	713.408	0.000712727		576.536	-0.01594	580.515	-0.00205
713.966	0.0024	713.966	-0.000383636		577.094	-0.01587	580.936	-0.0021
714.525	0.00184	714.525	-0.00418		577.653	-0.0158	581.005	-0.00211
715.084	0.00147	715.084	-0.00231		578.212	-0.01572	581.357	-0.00215
715.642	0.00023	715.642	-0.00323		578.77	-0.01565	581.563	-0.00218
716.201	0.00202	716.201	-0.00268		579.329	-0.01557	581.778	-0.0022
716.76	0.00317	716.76	-0.00245		579.888	-0.01549	582.122	-0.00224
717.318	0.0017	717.318	-0.00349		580.446	-0.01541	582.199	-0.00225
717.877	0.00345	717.877	-0.00451		581.005	-0.01533	582.62	-0.0023
718.436	0.00609	718.436	-0.00416		581.563	-0.01525	582.681	-0.00231
718.994	0.0048	718.994	-0.00249		582.122	-0.01516	583.04	-0.00235
719.553	0.00448	719.553	-0.00413		582.681	-0.01508	583.24	-0.00237
720.112	0.00533	720.112	-0.00405		583.24	-0.01499	583.461	-0.0024
720.67	0.00391	720.67	-0.00198		583.798	-0.0149	583.798	-0.00243
					584.915	-0.01472	584.357	-0.0025
					585.474	-0.01463	584.915	-0.00256
					586.033	-0.01454	585.474	-0.00262
					586.591	-0.01445	586.033	-0.00267
					587.15	-0.01435	586.591	-0.00273
					587.709	-0.01426	587.15	-0.00279
					588.268	-0.01416	587.709	-0.00284
					588.826	-0.01406	588.268	-0.0029
					589.385	-0.01396	588.826	-0.00295
					589.943	-0.01386	589.385	-0.003
					590.502	-0.01376	589.943	-0.00305
					591.061	-0.01366	590.502	-0.0031
					591.619	-0.01356	591.061	-0.00315
					592.178	-0.01346	591.619	-0.0032
					592.737	-0.01336	592.178	-0.00325
					593.295	-0.01325	592.737	-0.0033
					593.854	-0.01315	593.295	-0.00334
					594.413	-0.01304	593.854	-0.00339
					594.971	-0.01294	594.413	-0.00343
					595.53	-0.01283	594.971	-0.00347
					596.089	-0.01272	595.53	-0.00351
					596.647	-0.01262	596.089	-0.00356
					597.206	-0.01251	596.647	-0.0036
					597.765	-0.0124	597.206	-0.00364
					598.323	-0.01229	597.765	-0.00367
					598.882	-0.01218	598.323	-0.00371
					599.441	-0.01208	598.882	-0.00375
					599.999	-0.01197	599.441	-0.00379
					600.558	-0.01186	599.999	-0.00382
					601.117	-0.01175	600.558	-0.00386
					601.675	-0.01164	601.117	-0.00389
					602.234	-0.01153	601.675	-0.00393
					602.793	-0.01142	602.234	-0.00396
					603.351	-0.01131	602.793	-0.00399
					603.91	-0.0112	603.351	-0.00402
					604.469	-0.01109	603.91	-0.00405
					605.027	-0.01097	604.469	-0.00408
					605.586	-0.01086	605.027	-0.00411
					606.145	-0.01075	605.586	-0.00414
					606.703	-0.01064	606.145	-0.00417
					607.262	-0.01053	606.703	-0.0042
					607.821	-0.01042	607.262	-0.00422
					608.379	-0.01031	607.821	-0.00425
					608.938	-0.0102	608.379	-0.00428
					609.497	-0.01009	608.938	-0.0043
					610.055	-0.00998	609.497	-0.00433
					610.614	-0.00987	610.055	-0.00435
					611.173	-0.00976	610.614	-0.00437
					611.731	-0.00965	611.173	-0.0044
					612.29	-0.00954	611.731	-0.00442
					612.849	-0.00943	612.29	-0.00444
					613.407	-0.00932	612.849	-0.00446
					613.966	-0.00921	613.407	-0.00448
					614.524	-0.0091	614.524	-0.00452
					615.083	-0.00899	615.083	-0.00454
					615.642	-0.00888	615.642	-0.00456
					616.201	-0.00878	616.201	-0.00458
					616.759	-0.00867	616.759	-0.00459
					617.318	-0.00856	617.318	-0.00461
					617.876	-0.00845	617.876	-0.00463
					618.435	-0.00835	618.435	-0.00464
					618.994	-0.00824	618.994	-0.00466
					619.553	-0.00814	619.553	-0.00468
					620.111	-0.00803	620.111	-0.00469
					620.67	-0.00793	620.67	-0.0047
					621.229	-0.00782	621.229	-0.00472
					621.787	-0.00772	621.787	-0.00473
					622.346	-0.00761	622.346	-0.00475
					622.904	-0.00751	622.904	-0.00476
					623.463	-0.00741	623.463	-0.00477
					624.022	-0.0073	624.022	-0.00478
					624.58	-0.0072	624.58	-0.00479
					625.139	-0.0071	625.139	-0.0048
					625.698	-0.007	625.698	-0.00482
					626.256	-0.0069	626.256	-0.00483
					626.815	-0.0068	626.815	-0.00484
					627.374	-0.0067	627.374	-0.00485
					627.932	-0.0066	627.932	-0.00485
					628.491	-0.0065	628.491	-0.00486
					629.05	-0.0064	629.05	-0.00487
					629.608	-0.00631	629.608	-0.00488
					630.167	-0.00621	630.167	-0.00489
					630.726	-0.00611	630.726	-0.0049
					631.284	-0.00602	631.284	-0.0049
					631.843	-0.00592	631.843	-0.00491
					632.402	-0.00583	632.402	-0.00492
					632.96	-0.00573	632.96	-0.00492
					633.519	-0.00564	633.519	-0.00493
					634.078	-0.00555	634.078	-0.00493
					634.636	-0.00545	634.636	-0.00494
					635.195	-0.00536	635.195	-0.00494
					635.754	-0.00527	635.754	-0.00495
					636.312	-0.00518	636.312	-0.00495
					636.871	-0.00509	636.871	-0.00496
					637.43	-0.005	637.43	-0.00496
					637.988	-0.00491	637.988	-0.00496
					638.547	-0.00482	638.547	-0.00497
					639.106	-0.00474	639.106	-0.00497
					639.664	-0.00465	639.664	-0.00497
					640.223	-0.00456	640.223	-0.00497
					640.782	-0.00448	640.782	-0.00497
					641.34	-0.00439	641.899	-0.00498
					641.899	-0.00431	642.458	-0.00498
					642.458	-0.00422	643.016	-0.00498
					643.016	-0.00414	643.575	-0.00498
					643.575	-0.00406	644.134	-0.00498
					644.134	-0.00398	644.692	-0.00498
					644.692	-0.0039	645.251	-0.00498
					645.251	-0.00381	645.81	-0.00498
					645.81	-0.00373	646.368	-0.00498
					646.368	-0.00366	646.927	-0.00497
					646.927	-0.00358	647.486	-0.00497
					647.486	-0.0035	648.044	-0.00497
					648.044	-0.00342	648.603	-0.00497
					648.603	-0.00334	649.162	-0.00497
					649.162	-0.00327	649.72	-0.00496
					649.72	-0.00319	650.279	-0.00496
					650.279	-0.00312	650.837	-0.00496
					650.837	-0.00304	651.396	-0.00496
					651.396	-0.00297	651.955	-0.00495
					651.955	-0.0029	652.514	-0.00495
					652.514	-0.00282	653.072	-0.00494
					653.072	-0.00275	653.631	-0.00494
					653.631	-0.00268	654.189	-0.00494
					654.189	-0.00261	654.748	-0.00493
					654.748	-0.00254	655.307	-0.00493
					655.307	-0.00247	655.865	-0.00492
					655.865	-0.0024	656.424	-0.00492
					656.424	-0.00233	656.983	-0.00491
					656.983	-0.00227	657.542	-0.0049
					657.542	-0.0022	658.1	-0.0049
					658.1	-0.00213	658.659	-0.00489
					658.659	-0.00207	659.217	-0.00489
					659.217	-0.002	659.776	-0.00488
					659.776	-0.00194	660.335	-0.00487
					660.335	-0.00188	660.893	-0.00486
					660.893	-0.00181	661.452	-0.00486
					661.452	-0.00175	662.011	-0.00485
					662.011	-0.00169	662.569	-0.00484
					662.569	-0.00163	663.128	-0.00483
					663.128	-0.00157	663.687	-0.00483
					663.687	-0.00151	664.245	-0.00482
					664.245	-0.00145	664.804	-0.00481
					664.804	-0.00139	665.363	-0.0048
					665.363	-0.00133	665.921	-0.00479
					665.921	-0.00127	666.48	-0.00478
					666.48	-0.00121	667.039	-0.00477
					667.039	-0.00116	667.597	-0.00476
					667.597	-0.0011	668.156	-0.00475
					668.156	-0.00105	668.715	-0.00474
					668.715	-0.000990271	669.273	-0.00473
					669.273	-0.000935892	669.832	-0.00472
					669.832	-0.000882084	670.391	-0.00471
					670.391	-0.000828826	670.949	-0.0047
					670.949	-0.000776133	671.508	-0.00469
					671.508	-0.000723973	672.067	-0.00468
					672.067	-0.000672382	672.625	-0.00466
					672.625	-0.000621327	673.184	-0.00465
					673.184	-0.000570824	673.743	-0.00464
					673.743	-0.000520851	674.301	-0.00463
					674.301	-0.000471423	674.86	-0.00462
					674.86	-0.00042252	675.419	-0.0046
					675.419	-0.000374145	675.977	-0.00459
					675.977	-0.000326306	676.536	-0.00458
					676.536	-0.00027898	677.095	-0.00457
					677.095	-0.000232182	677.653	-0.00455
					677.653	-0.000185891	678.212	-0.00454
					678.212	-0.000140113	678.771	-0.00452
					678.771	-9.48509e-05	679.329	-0.00451
					679.329	-5.00863e-05	679.888	-0.0045
					679.888	-5.83132e-06	680.447	-0.00448
					680.447	3.79413e-05	681.005	-0.00447
					681.005	8.1196e-05	681.564	-0.00445
					681.564	0.000123983	682.123	-0.00444
					682.123	0.000166267	682.681	-0.00442
					682.681	0.000208075	683.24	-0.00441
					683.24	0.000249395	683.799	-0.00439
					683.799	0.000290247	684.357	-0.00438
					684.357	0.000330618	684.916	-0.00436
					684.916	0.000370526	685.475	-0.00435
					685.475	0.00040997	686.033	-0.00433
					686.033	0.000448944	686.592	-0.00431
					687.15	0.000525527	687.15	-0.0043
					687.709	0.000563144	687.709	-0.00428
					688.268	0.000600313	688.268	-0.00426
					688.827	0.000637032	688.827	-0.00425
					689.385	0.000673317	689.385	-0.00423
					689.944	0.000709159	689.944	-0.00421
					690.503	0.000744581	690.503	-0.0042
					691.061	0.000779561	691.061	-0.00418
					691.62	0.000814122	691.62	-0.00416
					692.178	0.000848255	692.178	-0.00414
					692.737	0.000881975	692.737	-0.00412
					693.296	0.000915275	693.296	-0.00411
					693.855	0.00094817	693.855	-0.00409
					694.413	0.000980652	694.413	-0.00407
					694.972	0.00101	694.972	-0.00405
					695.53	0.00104	695.53	-0.00403
					696.089	0.00108	696.089	-0.00401
					696.648	0.00111	696.648	-0.00399
					697.206	0.00114	697.206	-0.00397
					697.765	0.00117	697.765	-0.00395
					698.324	0.0012	698.324	-0.00394
					698.882	0.00123	698.882	-0.00392
					699.441	0.00126	699.441	-0.0039
					700	0.00128	700	-0.00387
					700.558	0.00131	700.558	-0.00385
					701.117	0.00134	701.117	-0.00383
					701.676	0.00137	701.676	-0.00381
					702.234	0.00139	702.234	-0.00379
					702.793	0.00142	702.793	-0.00377
					703.352	0.00145	703.352	-0.00375
					703.91	0.00147	703.91	-0.00373
					704.469	0.0015	704.469	-0.00371
					705.028	0.00153	705.028	-0.00369
					705.586	0.00155	705.586	-0.00366
					706.145	0.00158	706.145	-0.00364
					706.704	0.0016	706.704	-0.00362
					707.262	0.00162	707.262	-0.0036
					707.821	0.00165	707.821	-0.00358
					708.38	0.00167	708.38	-0.00355
					708.938	0.00169	708.938	-0.00353
					709.497	0.00172	709.497	-0.00351
					710.056	0.00174	710.056	-0.00349
					710.614	0.00176	710.614	-0.00346
					711.173	0.00178	711.173	-0.00344
					711.732	0.0018	711.732	-0.00342
					712.29	0.00183	712.29	-0.00339
					712.849	0.00185	712.849	-0.00337
					713.408	0.00187	713.408	-0.00334
					713.966	0.00189	713.966	-0.00332
					714.525	0.00191	714.525	-0.0033
					715.084	0.00193	715.084	-0.00327
					715.642	0.00195	715.642	-0.00325
					716.201	0.00197	716.201	-0.00322
					716.76	0.00199	716.76	-0.0032
					717.318	0.00201	717.318	-0.00317
					717.877	0.00202	717.877	-0.00315
					718.436	0.00204	718.436	-0.00312
					718.994	0.00206	718.994	-0.0031
					719.553	0.00208	719.553	-0.00307
					720.112	0.0021	720.112	-0.00305
					720.67	0.00211	720.67	-0.00302
