# Supplementary material for: Direct time-resolved observation of surface-bound carbon dioxide radical anions on metallic nanocatalysts
Source: Nat Commun. 2023 Nov 6;14:7116. doi: 10.1038/s41467-023-42936-6 (PMC10628153; doi:10.1038/s41467-023-42936-6)
Supplement: Supplementary file 4 — Source Data [file 41467_2023_42936_MOESM4_ESM.zip › Source Data/Figure S1/Figure S1a.xlsx]

## Sheet: Sheet1
Figure S1a
300.205	0.00247	300.205	0.00127	300.205	0.00187	300.205	0.02048	300.205	0.02239	300.205	0.02514
300.761	0.00247	300.761	0.00127	300.624	0.002	300.625	0.02059	300.624	0.02244	300.761	0.02494
301.318	0.00248	301.318	0.00127	300.761	0.00205	300.761	0.02063	300.761	0.02246	301.318	0.02475
301.874	0.00248	301.874	0.00127	301.044	0.00214	301.045	0.0207	301.044	0.02249	301.874	0.02456
302.431	0.00249	302.431	0.00127	301.318	0.00223	301.318	0.02076	301.318	0.02251	302.431	0.02436
302.987	0.00249	302.987	0.00128	301.464	0.00228	301.466	0.02079	301.464	0.02252	302.987	0.02417
303.544	0.0025	303.544	0.00128	301.874	0.00243	301.874	0.02087	301.874	0.02255	303.544	0.02398
304.1	0.0025	304.1	0.00128	301.884	0.00243	301.886	0.02087	301.884	0.02255	304.1	0.02379
304.657	0.00251	304.657	0.00128	302.303	0.00258	302.306	0.02095	302.303	0.02257	304.402	0.02369
305.213	0.00252	305.213	0.00128	302.431	0.00263	302.431	0.02097	302.431	0.02257	304.657	0.0236
305.77	0.00252	305.77	0.00129	302.723	0.00274	302.727	0.02101	302.723	0.02258	304.822	0.02355
306.326	0.00253	306.326	0.00129	302.987	0.00284	302.987	0.02104	302.987	0.02258	305.213	0.02341
306.883	0.00253	306.883	0.00129	303.143	0.00289	303.147	0.02106	303.143	0.02258	305.242	0.02341
307.439	0.00254	307.439	0.00129	303.544	0.00304	303.544	0.0211	303.544	0.02258	305.662	0.02326
307.996	0.00254	307.996	0.0013	303.563	0.00305	303.567	0.02111	303.563	0.02258	305.77	0.02323
308.552	0.00255	308.552	0.0013	303.983	0.00321	303.988	0.02114	303.983	0.02257	306.081	0.02312
309.109	0.00256	309.109	0.0013	304.1	0.00325	304.1	0.02115	304.1	0.02257	306.326	0.02304
309.666	0.00256	309.666	0.0013	304.402	0.00336	304.408	0.02116	304.402	0.02256	306.501	0.02298
310.222	0.00257	310.222	0.00131	304.657	0.00345	304.657	0.02117	304.657	0.02255	306.883	0.02286
310.779	0.00257	310.779	0.00131	304.822	0.00351	304.828	0.02117	304.822	0.02254	306.921	0.02284
311.335	0.00258	311.335	0.00131	305.213	0.00365	305.213	0.02118	305.213	0.02251	307.341	0.02271
311.892	0.00259	311.892	0.00131	305.242	0.00366	305.249	0.02118	305.242	0.02251	307.439	0.02267
312.448	0.00259	312.448	0.00132	305.662	0.0038	305.669	0.02117	305.662	0.02247	307.76	0.02257
313.005	0.0026	313.005	0.00132	305.77	0.00383	305.77	0.02117	305.77	0.02246	307.996	0.02249
313.561	0.00261	313.561	0.00132	306.081	0.00393	306.089	0.02115	306.081	0.02243	308.18	0.02243
314.118	0.00261	314.118	0.00132	306.326	0.004	306.326	0.02114	306.326	0.0224	308.552	0.02231
314.674	0.00262	314.674	0.00133	306.501	0.00405	306.51	0.02113	306.501	0.02238	308.6	0.02229
315.231	0.00263	315.231	0.00133	306.883	0.00415	306.883	0.0211	306.883	0.02234	309.02	0.02216
315.787	0.00263	315.787	0.00133	306.921	0.00416	306.93	0.02109	306.921	0.02233	309.109	0.02213
316.344	0.00264	316.344	0.00134	307.341	0.00426	307.35	0.02105	307.341	0.02227	309.44	0.02202
316.9	0.00265	316.9	0.00134	307.439	0.00429	307.439	0.02104	307.439	0.02226	309.666	0.02195
317.457	0.00266	317.457	0.00134	307.76	0.00435	307.77	0.021	307.76	0.02221	309.859	0.02189
318.013	0.00266	318.013	0.00134	307.996	0.0044	307.996	0.02097	307.996	0.02217	310.222	0.02177
318.57	0.00267	318.57	0.00135	308.18	0.00443	308.191	0.02094	308.18	0.02214	310.279	0.02175
319.126	0.00268	319.126	0.00135	308.552	0.00448	308.552	0.02088	308.552	0.02207	310.699	0.02162
319.683	0.00268	319.683	0.00135	308.6	0.00449	308.611	0.02087	308.6	0.02206	310.779	0.02159
320.239	0.00269	320.239	0.00136	309.02	0.00453	309.031	0.0208	309.02	0.02198	311.119	0.02149
320.796	0.0027	320.796	0.00136	309.109	0.00454	309.109	0.02078	309.109	0.02196	311.335	0.02142
321.352	0.00271	321.352	0.00136	309.44	0.00456	309.452	0.02072	309.44	0.02189	311.538	0.02135
321.909	0.00271	321.909	0.00137	309.666	0.00457	309.666	0.02067	309.666	0.02184	311.892	0.02124
322.466	0.00272	322.466	0.00137	309.859	0.00458	309.872	0.02063	309.859	0.0218	311.958	0.02122
323.022	0.00273	323.022	0.00137	310.222	0.00458	310.222	0.02055	310.222	0.02172	312.378	0.02109
323.579	0.00274	323.579	0.00138	310.279	0.00458	310.292	0.02053	310.279	0.02171	312.448	0.02107
324.135	0.00275	324.135	0.00138	310.699	0.00456	310.713	0.02043	310.699	0.02161	312.798	0.02096
324.692	0.00275	324.692	0.00138	310.779	0.00455	310.779	0.02041	310.779	0.02159	313.005	0.0209
325.248	0.00276	325.248	0.00139	311.119	0.00453	311.133	0.02032	311.119	0.0215	313.217	0.02084
325.805	0.00277	325.805	0.00139	311.335	0.00451	311.335	0.02027	311.335	0.02145	313.561	0.02073
326.361	0.00278	326.361	0.00139	311.538	0.00448	311.553	0.02021	311.538	0.0214	313.637	0.02071
326.918	0.00279	326.918	0.0014	311.892	0.00443	311.892	0.02011	311.892	0.0213	314.057	0.02058
327.474	0.0028	327.474	0.0014	311.958	0.00442	311.974	0.02009	311.958	0.02128	314.118	0.02056
328.031	0.00281	328.031	0.0014	312.378	0.00435	312.394	0.01996	312.378	0.02117	314.477	0.02046
328.587	0.00281	328.587	0.00141	312.448	0.00434	312.448	0.01994	312.448	0.02115	314.674	0.0204
329.144	0.00282	329.144	0.00141	312.798	0.00426	312.814	0.01983	312.798	0.02105	314.896	0.02033
329.7	0.00283	329.7	0.00141	313.005	0.00422	313.005	0.01977	313.005	0.02099	315.231	0.02023
330.257	0.00284	330.257	0.00142	313.217	0.00417	313.235	0.0197	313.217	0.02093	315.316	0.02021
330.813	0.00285	330.813	0.00142	313.561	0.00408	313.561	0.01959	313.561	0.02083	315.736	0.02009
331.37	0.00286	331.37	0.00143	313.637	0.00406	313.655	0.01956	313.637	0.02081	315.787	0.02007
331.926	0.00287	331.926	0.00143	314.057	0.00395	314.075	0.01942	314.057	0.02068	316.156	0.01997
332.483	0.00288	332.483	0.00143	314.118	0.00394	314.118	0.01941	314.118	0.02066	316.344	0.01991
333.039	0.00289	333.039	0.00144	314.477	0.00384	314.496	0.01928	314.477	0.02055	316.576	0.01984
333.596	0.0029	333.596	0.00144	314.674	0.00378	314.674	0.01921	314.674	0.02049	316.9	0.01975
334.152	0.00291	334.152	0.00145	314.896	0.00371	314.916	0.01913	314.896	0.02042	316.995	0.01973
334.709	0.00292	334.709	0.00145	315.231	0.00361	315.231	0.01902	315.231	0.02032	317.415	0.01961
335.265	0.00293	335.265	0.00146	315.316	0.00359	315.336	0.01898	315.316	0.02029	317.457	0.0196
335.822	0.00294	335.822	0.00146	315.736	0.00346	315.757	0.01883	315.736	0.02016	317.835	0.01949
336.378	0.00295	336.378	0.00146	315.787	0.00344	315.787	0.01882	315.787	0.02014	318.013	0.01944
336.935	0.00296	336.935	0.00147	316.156	0.00333	316.177	0.01867	316.156	0.02002	318.255	0.01937
337.491	0.00297	337.491	0.00147	316.344	0.00327	316.344	0.01861	316.344	0.01996	318.57	0.01929
338.048	0.00298	338.048	0.00148	316.576	0.0032	316.597	0.01852	316.576	0.01988	318.674	0.01926
338.605	0.00299	338.605	0.00148	316.9	0.0031	316.9	0.01841	316.9	0.01978	319.094	0.01914
339.161	0.003	339.161	0.00149	316.995	0.00307	317.018	0.01836	316.995	0.01974	319.126	0.01914
339.718	0.00301	339.718	0.00149	317.415	0.00295	317.438	0.0182	317.415	0.01961	319.514	0.01903
340.274	0.00302	340.274	0.0015	317.457	0.00294	317.457	0.0182	317.457	0.01959	319.683	0.01899
340.831	0.00303	340.831	0.0015	317.835	0.00283	318.013	0.01799	318.013	0.01941	319.934	0.01892
341.387	0.00305	341.387	0.0015	318.013	0.00278	318.57	0.01778	318.57	0.01922	320.239	0.01884
341.944	0.00306	341.944	0.00151	318.255	0.00272	319.119	0.01757	319.126	0.01904	320.353	0.01881
342.5	0.00307	342.5	0.00151	318.57	0.00264	319.126	0.01757	319.683	0.01885	320.773	0.0187
343.057	0.00308	343.057	0.00152	318.674	0.00261	319.54	0.01741	319.934	0.01877	320.796	0.01869
343.613	0.00309	343.613	0.00152	319.094	0.00251	319.683	0.01736	320.239	0.01867	321.193	0.01859
344.17	0.0031	344.17	0.00153	319.126	0.0025	319.96	0.01726	320.353	0.01863	321.352	0.01855
344.726	0.00311	344.726	0.00153	319.514	0.00242	320.239	0.01716	320.773	0.01849	321.613	0.01849
345.283	0.00313	345.283	0.00154	319.683	0.00238	320.38	0.0171	320.796	0.01848	321.909	0.01841
345.839	0.00314	345.839	0.00155	319.934	0.00233	320.796	0.01695	321.193	0.01835	322.033	0.01838
346.396	0.00315	346.396	0.00155	320.239	0.00227	320.801	0.01695	321.352	0.0183	322.452	0.01828
346.952	0.00316	346.952	0.00156	320.353	0.00225	321.221	0.0168	321.613	0.01822	322.466	0.01827
347.509	0.00318	347.509	0.00156	320.773	0.00218	321.352	0.01675	321.909	0.01812	322.872	0.01817
348.065	0.00319	348.065	0.00157	320.796	0.00218	321.641	0.01665	322.033	0.01808	323.022	0.01814
348.622	0.0032	348.622	0.00157	321.193	0.00212	321.909	0.01655	322.452	0.01795	323.292	0.01807
349.178	0.00321	349.178	0.00158	321.352	0.0021	322.062	0.0165	322.466	0.01794	323.579	0.018
349.735	0.00323	349.735	0.00158	321.613	0.00206	322.466	0.01636	322.872	0.01781	323.712	0.01797
350.291	0.00324	350.291	0.00159	321.909	0.00203	322.482	0.01635	323.022	0.01777	324.131	0.01787
350.848	0.00325	350.848	0.00159	322.033	0.00202	322.902	0.01621	323.292	0.01768	324.135	0.01787
351.404	0.00327	351.404	0.0016	322.452	0.00198	323.022	0.01617	323.579	0.01759	324.551	0.01778
351.961	0.00328	351.961	0.00161	322.466	0.00198	323.323	0.01607	323.712	0.01755	324.692	0.01774
352.518	0.00329	352.518	0.00161	322.872	0.00194	323.579	0.01598	324.131	0.01743	324.971	0.01768
353.074	0.00331	353.074	0.00162	323.022	0.00194	323.743	0.01593	324.135	0.01743	325.248	0.01762
353.631	0.00332	353.631	0.00162	323.292	0.00192	324.135	0.0158	324.551	0.0173	325.391	0.01759
354.187	0.00334	354.187	0.00163	323.579	0.00191	324.163	0.0158	324.692	0.01726	325.805	0.01749
354.744	0.00335	354.744	0.00164	323.712	0.0019	324.584	0.01566	324.971	0.01718	325.81	0.01749
355.3	0.00336	355.3	0.00164	324.131	0.00189	324.692	0.01563	325.248	0.0171	326.23	0.0174
355.857	0.00338	355.857	0.00165	324.135	0.00189	325.004	0.01553	325.391	0.01706	326.361	0.01737
356.413	0.00339	356.413	0.00166	324.551	0.00189	325.248	0.01546	325.805	0.01694	326.65	0.01731
356.97	0.00341	356.97	0.00166	324.692	0.00189	325.424	0.01541	325.81	0.01694	326.918	0.01725
357.526	0.00342	357.526	0.00167	324.971	0.00189	325.805	0.0153	326.23	0.01682	327.07	0.01722
358.083	0.00344	358.083	0.00168	325.248	0.00189	325.845	0.01529	326.361	0.01678	327.474	0.01714
358.639	0.00345	358.639	0.00168	325.391	0.0019	326.265	0.01517	326.65	0.01671	327.49	0.01713
359.196	0.00347	359.196	0.00169	325.805	0.00191	326.361	0.01514	326.918	0.01663	327.909	0.01705
359.752	0.00348	359.752	0.0017	325.81	0.00191	326.685	0.01505	327.07	0.01659	328.031	0.01702
360.309	0.0035	360.309	0.0017	326.23	0.00193	326.918	0.01499	327.474	0.01649	328.329	0.01696
360.865	0.00351	360.865	0.00171	326.361	0.00193	327.106	0.01494	327.49	0.01648	328.587	0.01691
361.422	0.00353	361.422	0.00172	326.65	0.00195	327.474	0.01485	327.909	0.01638	328.749	0.01688
361.978	0.00355	361.978	0.00172	326.918	0.00197	327.526	0.01483	328.031	0.01635	329.144	0.0168
362.535	0.00356	362.535	0.00173	327.07	0.00198	327.946	0.01473	328.329	0.01627	329.169	0.0168
363.091	0.00358	363.091	0.00174	327.474	0.002	328.031	0.01471	328.587	0.01621	329.588	0.01672
363.648	0.0036	363.648	0.00175	327.49	0.00201	328.367	0.01463	328.749	0.01617	329.7	0.0167
364.204	0.00361	364.204	0.00175	327.909	0.00204	328.587	0.01458	329.144	0.01608	330.008	0.01664
364.761	0.00363	364.761	0.00176	328.031	0.00205	328.787	0.01453	329.169	0.01607	330.257	0.01659
365.318	0.00365	365.318	0.00177	328.329	0.00208	329.144	0.01445	329.588	0.01598	330.428	0.01656
365.874	0.00366	365.874	0.00178	328.587	0.0021	329.207	0.01444	329.7	0.01595	330.813	0.01649
366.431	0.00368	366.431	0.00178	328.749	0.00211	329.628	0.01435	330.008	0.01588	330.848	0.01648
366.987	0.0037	366.987	0.00179	329.144	0.00215	329.7	0.01433	330.257	0.01583	331.267	0.01641
367.544	0.00371	367.544	0.0018	329.169	0.00216	330.048	0.01426	330.428	0.01579	331.37	0.01639
368.1	0.00373	368.1	0.00181	329.588	0.0022	330.257	0.01422	330.813	0.01571	331.687	0.01634
368.657	0.00375	368.657	0.00182	329.7	0.00222	330.468	0.01418	330.848	0.0157	331.926	0.0163
369.213	0.00377	369.213	0.00182	330.008	0.00225	330.813	0.01411	331.267	0.01562	332.107	0.01627
369.77	0.00379	369.77	0.00183	330.257	0.00228	330.888	0.0141	331.37	0.0156	332.483	0.0162
370.326	0.0038	370.326	0.00184	330.428	0.0023	331.309	0.01402	331.687	0.01554	332.527	0.0162
370.883	0.00382	370.883	0.00185	330.813	0.00235	331.37	0.01401	331.926	0.01549	332.947	0.01613
371.439	0.00384	371.439	0.00186	330.848	0.00235	331.729	0.01395	332.107	0.01546	333.039	0.01611
371.996	0.00386	371.996	0.00187	331.267	0.00241	331.926	0.01392	332.483	0.01539	333.366	0.01606
372.552	0.00388	372.552	0.00187	331.37	0.00242	332.149	0.01388	332.527	0.01538	333.596	0.01602
373.109	0.0039	373.109	0.00188	331.687	0.00246	332.483	0.01383	332.947	0.0153	333.786	0.01599
373.665	0.00392	373.665	0.00189	331.926	0.0025	332.57	0.01382	333.039	0.01529	334.152	0.01594
374.222	0.00394	374.222	0.0019	332.107	0.00252	332.99	0.01376	333.366	0.01523	334.206	0.01593
374.778	0.00396	374.778	0.00191	332.483	0.00258	333.039	0.01375	333.596	0.01519	334.626	0.01587
375.335	0.00398	375.335	0.00192	332.527	0.00258	333.41	0.0137	333.786	0.01516	334.709	0.01585
375.892	0.004	375.892	0.00193	332.947	0.00264	333.596	0.01368	334.152	0.0151	335.045	0.0158
376.448	0.00402	376.448	0.00194	333.039	0.00266	333.831	0.01365	334.206	0.0151	335.265	0.01577
377.005	0.00404	377.005	0.00195	333.366	0.00271	334.152	0.01361	334.626	0.01503	335.465	0.01574
377.561	0.00406	377.561	0.00195	333.596	0.00274	334.251	0.01359	334.709	0.01502	335.822	0.01569
378.118	0.00408	378.118	0.00196	333.786	0.00277	334.671	0.01354	335.045	0.01497	335.885	0.01569
378.674	0.0041	378.674	0.00197	334.152	0.00283	334.709	0.01354	335.265	0.01494	336.305	0.01563
379.231	0.00412	379.231	0.00198	334.206	0.00284	335.092	0.0135	335.465	0.01491	336.378	0.01562
379.787	0.00414	379.787	0.00199	334.626	0.00291	335.265	0.01348	335.822	0.01486	336.724	0.01557
380.344	0.00416	380.344	0.002	334.709	0.00292	335.512	0.01346	335.885	0.01485	336.935	0.01554
380.9	0.00419	380.9	0.00201	335.045	0.00298	335.822	0.01342	336.305	0.0148	337.144	0.01552
381.457	0.00421	381.457	0.00202	335.265	0.00301	335.932	0.01341	336.378	0.01479	337.491	0.01547
382.013	0.00423	382.013	0.00203	335.465	0.00305	336.353	0.01338	336.724	0.01474	337.564	0.01546
382.57	0.00425	382.57	0.00204	335.822	0.00311	336.378	0.01337	336.935	0.01472	337.984	0.01541
383.126	0.00428	383.126	0.00205	335.885	0.00312	336.773	0.01334	337.144	0.01469	338.048	0.0154
383.683	0.0043	383.683	0.00206	336.305	0.00319	336.935	0.01333	337.491	0.01465	338.403	0.01536
384.239	0.00432	384.239	0.00207	336.378	0.00321	337.193	0.01331	337.564	0.01465	338.605	0.01534
384.796	0.00434	384.796	0.00209	336.724	0.00327	337.491	0.01329	337.984	0.0146	338.823	0.01531
385.352	0.00437	385.352	0.0021	336.935	0.00331	337.614	0.01328	338.048	0.01459	339.161	0.01527
385.909	0.00439	385.909	0.00211	337.144	0.00334	338.034	0.01325	338.403	0.01456	339.243	0.01526
386.465	0.00441	386.465	0.00212	337.491	0.00341	338.048	0.01325	338.605	0.01453	339.663	0.01522
387.022	0.00444	387.022	0.00213	337.564	0.00342	338.454	0.01322	338.823	0.01451	339.718	0.01521
387.578	0.00446	387.578	0.00214	337.984	0.0035	338.605	0.01321	339.161	0.01448	340.083	0.01517
388.135	0.00449	388.135	0.00215	338.048	0.00351	338.875	0.0132	339.243	0.01447	340.274	0.01515
388.692	0.00451	388.692	0.00216	338.403	0.00358	339.161	0.01318	339.663	0.01443	340.502	0.01512
389.248	0.00454	389.248	0.00217	338.605	0.00362	339.295	0.01317	339.718	0.01443	340.831	0.01509
389.805	0.00456	389.805	0.00219	338.823	0.00366	339.715	0.01315	340.083	0.0144	340.922	0.01508
390.361	0.00458	390.361	0.0022	339.161	0.00373	339.718	0.01315	340.274	0.01438	341.342	0.01504
390.918	0.00461	390.918	0.00221	339.243	0.00374	340.136	0.01313	340.502	0.01436	341.387	0.01503
391.474	0.00464	391.474	0.00222	339.663	0.00383	340.274	0.01313	340.831	0.01433	341.762	0.015
392.031	0.00466	392.031	0.00223	339.718	0.00384	340.556	0.01311	340.922	0.01432	341.944	0.01498
392.587	0.00469	392.587	0.00224	340.083	0.00391	340.831	0.0131	341.342	0.01429	342.181	0.01496
393.144	0.00471	393.144	0.00226	340.274	0.00395	340.976	0.0131	341.387	0.01429	342.5	0.01493
393.7	0.00474	393.7	0.00227	340.502	0.00399	341.387	0.01308	341.762	0.01426	342.601	0.01492
394.257	0.00477	394.257	0.00228	340.831	0.00406	341.397	0.01308	341.944	0.01425	343.021	0.01488
394.813	0.00479	394.813	0.00229	340.922	0.00408	341.817	0.01307	342.181	0.01423	343.057	0.01487
395.37	0.00482	395.37	0.00231	341.342	0.00417	341.944	0.01306	342.5	0.01421	343.441	0.01484
395.926	0.00485	395.926	0.00232	341.387	0.00418	342.237	0.01305	342.601	0.0142	343.613	0.01482
396.483	0.00487	396.483	0.00233	341.762	0.00425	342.5	0.01304	343.021	0.01417	343.86	0.0148
397.039	0.0049	397.039	0.00235	341.944	0.00429	342.658	0.01304	343.057	0.01417	344.17	0.01478
397.596	0.00493	397.596	0.00236	342.181	0.00434	343.057	0.01303	343.441	0.01414	344.28	0.01477
398.152	0.00496	398.152	0.00237	342.5	0.00441	343.078	0.01303	343.613	0.01413	344.7	0.01473
398.709	0.00499	398.709	0.00239	342.601	0.00443	343.498	0.01301	343.86	0.01412	344.726	0.01473
399.265	0.00501	399.265	0.0024	343.057	0.00453	343.613	0.01301	344.17	0.0141	345.12	0.0147
399.822	0.00504	399.822	0.00241	343.613	0.00464	344.17	0.013	344.28	0.01409	345.283	0.01468
400.378	0.00507	400.378	0.00243	344.17	0.00476	344.726	0.01298	344.7	0.01407	345.54	0.01466
400.935	0.0051	400.935	0.00244	344.726	0.00488	345.283	0.01297	344.726	0.01406	345.839	0.01464
401.491	0.00513	401.491	0.00245	345.283	0.005	345.839	0.01296	345.283	0.01403	345.959	0.01463
402.048	0.00516	402.048	0.00247	345.839	0.00512	346.396	0.01294	345.839	0.014	346.379	0.0146
402.604	0.00519	402.604	0.00248	346.396	0.00524	346.952	0.01293	346.396	0.01397	346.396	0.01459
403.161	0.00522	403.161	0.0025	346.952	0.00536	347.509	0.01291	346.952	0.01394	346.952	0.01455
403.717	0.00525	403.717	0.00251	347.509	0.00548	348.065	0.0129	347.509	0.01391	347.509	0.01451
404.274	0.00528	404.274	0.00252	347.638	0.00551	348.622	0.01289	348.065	0.01388	348.065	0.01447
404.831	0.00531	404.831	0.00254	348.058	0.00559	348.963	0.01288	348.622	0.01385	348.622	0.01443
405.387	0.00534	405.387	0.00255	348.065	0.0056	349.178	0.01287	349.178	0.01382	349.178	0.01439
405.944	0.00537	405.944	0.00257	348.478	0.00568	349.383	0.01286	349.735	0.01379	349.735	0.01435
406.5	0.00541	406.5	0.00258	348.622	0.00571	349.735	0.01285	350.291	0.01375	350.291	0.01431
407.057	0.00544	407.057	0.0026	348.898	0.00577	349.803	0.01285	350.848	0.01372	350.848	0.01427
407.613	0.00547	407.613	0.00261	349.178	0.00583	350.224	0.01284	351.404	0.01369	351.404	0.01423
408.17	0.0055	408.17	0.00263	349.317	0.00586	350.291	0.01283	351.416	0.01369	351.961	0.01419
408.726	0.00553	408.726	0.00264	349.735	0.00594	350.644	0.01282	351.836	0.01366	352.518	0.01415
409.283	0.00557	409.283	0.00266	349.737	0.00594	350.848	0.01281	351.961	0.01366	353.074	0.01411
409.839	0.0056	409.839	0.00268	350.157	0.00603	351.064	0.01281	352.256	0.01364	353.631	0.01407
410.396	0.00563	410.396	0.00269	350.291	0.00605	351.404	0.01279	352.518	0.01362	354.187	0.01403
410.952	0.00567	410.952	0.00271	350.577	0.00611	351.485	0.01279	352.676	0.01361	354.744	0.01399
411.509	0.0057	411.509	0.00272	350.848	0.00616	351.905	0.01277	353.074	0.01358	355.3	0.01395
412.065	0.00573	412.065	0.00274	350.997	0.00619	351.961	0.01277	353.095	0.01358	355.614	0.01392
412.622	0.00577	412.622	0.00276	351.404	0.00627	352.325	0.01276	353.515	0.01355	355.857	0.0139
413.178	0.0058	413.178	0.00277	351.416	0.00627	352.518	0.01275	353.631	0.01355	356.034	0.01389
413.735	0.00584	413.735	0.00279	351.836	0.00635	352.746	0.01274	353.935	0.01352	356.413	0.01386
414.291	0.00587	414.291	0.00281	351.961	0.00638	353.074	0.01272	354.187	0.01351	356.454	0.01386
414.848	0.00591	414.848	0.00282	352.256	0.00643	353.166	0.01272	354.355	0.01349	356.873	0.01382
415.404	0.00594	415.404	0.00284	352.518	0.00648	353.586	0.0127	354.744	0.01347	356.97	0.01381
415.961	0.00598	415.961	0.00286	352.676	0.00651	353.631	0.01269	354.774	0.01346	357.293	0.01379
416.517	0.00602	416.517	0.00288	353.074	0.00658	354.007	0.01268	355.194	0.01343	357.526	0.01377
417.074	0.00605	417.074	0.00289	353.095	0.00658	354.187	0.01267	355.3	0.01342	357.713	0.01375
417.631	0.00609	417.631	0.00291	353.515	0.00665	354.427	0.01265	355.614	0.0134	358.083	0.01372
418.187	0.00612	418.187	0.00293	353.631	0.00667	354.744	0.01263	355.857	0.01338	358.133	0.01372
418.744	0.00616	418.744	0.00295	353.935	0.00672	354.847	0.01263	356.034	0.01336	358.552	0.01368
419.3	0.0062	419.3	0.00296	354.187	0.00677	355.267	0.0126	356.413	0.01333	358.639	0.01367
419.857	0.00624	419.857	0.00298	354.355	0.00679	355.3	0.0126	356.454	0.01333	358.972	0.01364
420.413	0.00627	420.413	0.003	354.744	0.00686	355.688	0.01258	356.873	0.01329	359.196	0.01362
420.97	0.00631	420.97	0.00302	354.774	0.00686	355.857	0.01257	356.97	0.01328	359.392	0.0136
421.526	0.00635	421.526	0.00304	355.194	0.00693	356.108	0.01255	357.293	0.01326	359.752	0.01357
422.083	0.00639	422.083	0.00306	355.3	0.00694	356.413	0.01253	357.526	0.01323	359.812	0.01356
422.639	0.00643	422.639	0.00308	355.614	0.00699	356.528	0.01252	357.713	0.01322	360.231	0.01352
423.196	0.00647	423.196	0.00309	355.857	0.00702	356.949	0.01249	358.083	0.01318	360.309	0.01351
423.752	0.00651	423.752	0.00311	356.034	0.00705	356.97	0.01249	358.133	0.01318	360.651	0.01348
424.309	0.00655	424.309	0.00313	356.413	0.0071	357.369	0.01246	358.552	0.01314	360.865	0.01346
424.865	0.00659	424.865	0.00315	356.454	0.00711	357.526	0.01245	358.639	0.01313	361.071	0.01344
425.422	0.00663	425.422	0.00317	356.873	0.00716	357.789	0.01243	358.972	0.0131	361.422	0.0134
425.978	0.00667	425.978	0.00319	356.97	0.00718	358.083	0.0124	359.196	0.01307	361.491	0.01339
426.535	0.00671	426.535	0.00321	357.293	0.00722	358.21	0.01239	359.392	0.01305	361.911	0.01335
427.091	0.00675	427.091	0.00323	357.526	0.00724	358.63	0.01236	359.752	0.01301	361.978	0.01334
427.648	0.00679	427.648	0.00325	357.713	0.00727	358.639	0.01236	359.812	0.01301	362.33	0.0133
428.204	0.00683	428.204	0.00327	358.083	0.00731	359.05	0.01232	360.231	0.01296	362.535	0.01328
428.761	0.00688	428.761	0.00329	358.133	0.00731	359.196	0.01231	360.309	0.01295	362.75	0.01325
429.317	0.00692	429.317	0.00331	358.552	0.00736	359.471	0.01228	360.651	0.01292	363.091	0.01321
429.874	0.00696	429.874	0.00333	358.639	0.00737	359.752	0.01226	360.865	0.01289	363.17	0.0132
430.43	0.007	430.43	0.00336	358.972	0.0074	359.891	0.01225	361.071	0.01287	363.59	0.01315
430.987	0.00705	430.987	0.00338	359.196	0.00742	360.309	0.01221	361.422	0.01283	363.648	0.01315
431.544	0.00709	431.544	0.0034	359.392	0.00744	360.311	0.01221	361.491	0.01282	364.009	0.0131
432.1	0.00713	432.1	0.00342	359.752	0.00747	360.732	0.01216	361.911	0.01277	364.204	0.01308
432.657	0.00718	432.657	0.00344	359.812	0.00748	360.865	0.01215	361.978	0.01276	364.429	0.01305
433.213	0.00722	433.213	0.00346	360.231	0.00751	361.152	0.01212	362.33	0.01272	364.761	0.01301
433.77	0.00727	433.77	0.00349	360.309	0.00752	361.422	0.01209	362.535	0.01269	364.849	0.013
434.326	0.00731	434.326	0.00351	360.651	0.00754	361.572	0.01208	362.75	0.01266	365.269	0.01294
434.883	0.00736	434.883	0.00353	360.865	0.00756	361.978	0.01204	363.091	0.01262	365.318	0.01294
435.439	0.0074	435.439	0.00355	361.071	0.00757	361.993	0.01203	363.17	0.01261	365.688	0.01289
435.996	0.00745	435.996	0.00357	361.422	0.00759	362.413	0.01199	363.59	0.01255	365.874	0.01286
436.552	0.00749	436.552	0.0036	361.491	0.0076	362.535	0.01197	363.648	0.01255	366.108	0.01283
437.109	0.00754	437.109	0.00362	361.911	0.00762	362.833	0.01194	364.009	0.0125	366.431	0.01278
437.665	0.00759	437.665	0.00364	361.978	0.00762	363.091	0.01191	364.204	0.01247	366.528	0.01277
438.222	0.00763	438.222	0.00367	362.33	0.00764	363.254	0.01189	364.429	0.01244	366.948	0.01271
438.778	0.00768	438.778	0.00369	362.535	0.00765	363.648	0.01185	364.761	0.01239	366.987	0.0127
439.335	0.00773	439.335	0.00371	362.75	0.00765	363.674	0.01184	364.849	0.01238	367.367	0.01265
439.891	0.00778	439.891	0.00374	363.091	0.00766	364.094	0.01179	365.269	0.01232	367.544	0.01262
440.448	0.00782	440.448	0.00376	363.17	0.00767	364.204	0.01178	365.318	0.01231	367.787	0.01259
441.005	0.00787	441.005	0.00378	363.59	0.00768	364.515	0.01174	365.688	0.01226	368.1	0.01254
441.561	0.00792	441.561	0.00381	363.648	0.00768	364.761	0.01171	365.874	0.01223	368.207	0.01252
442.118	0.00797	442.118	0.00383	364.009	0.00768	364.935	0.01169	366.108	0.0122	368.627	0.01246
442.674	0.00802	442.674	0.00386	364.204	0.00768	365.318	0.01164	366.431	0.01215	368.657	0.01245
443.231	0.00807	443.231	0.00388	364.429	0.00769	365.355	0.01163	366.528	0.01213	369.047	0.01239
443.787	0.00812	443.787	0.00391	364.761	0.00769	365.776	0.01158	366.948	0.01207	369.213	0.01236
444.344	0.00817	444.344	0.00393	364.849	0.00769	365.874	0.01156	366.987	0.01206	369.466	0.01232
444.9	0.00822	444.9	0.00396	365.269	0.00768	366.196	0.01152	367.367	0.012	369.77	0.01227
445.457	0.00827	445.457	0.00398	365.318	0.00768	366.431	0.01149	367.544	0.01197	369.886	0.01225
446.013	0.00832	446.013	0.00401	365.688	0.00768	366.616	0.01146	367.787	0.01193	370.306	0.01218
446.57	0.00837	446.57	0.00403	365.874	0.00767	366.987	0.01141	368.1	0.01188	370.326	0.01218
447.126	0.00843	447.126	0.00406	366.108	0.00767	367.037	0.0114	368.207	0.01187	370.726	0.01211
447.683	0.00848	447.683	0.00409	366.431	0.00766	367.457	0.01135	368.627	0.0118	370.883	0.01208
448.239	0.00853	448.239	0.00411	366.528	0.00766	367.544	0.01133	368.657	0.01179	371.145	0.01204
448.796	0.00858	448.796	0.00414	366.948	0.00764	367.877	0.01128	369.047	0.01173	371.439	0.01198
449.352	0.00864	449.352	0.00416	366.987	0.00764	368.1	0.01125	369.213	0.0117	371.565	0.01196
449.909	0.00869	449.909	0.00419	367.367	0.00763	368.298	0.01122	369.466	0.01166	371.985	0.01189
450.465	0.00874	450.465	0.00422	367.544	0.00762	368.657	0.01117	369.77	0.0116	371.996	0.01188
451.022	0.0088	451.022	0.00425	367.787	0.00761	368.718	0.01116	369.886	0.01158	372.405	0.01181
451.578	0.00885	451.578	0.00427	368.1	0.00759	369.138	0.0111	370.306	0.01151	372.552	0.01178
452.135	0.00891	452.135	0.0043	368.207	0.00758	369.213	0.01109	370.326	0.01151	372.824	0.01173
452.691	0.00896	452.691	0.00433	368.627	0.00756	369.559	0.01103	370.726	0.01144	373.109	0.01168
453.248	0.00902	453.248	0.00435	368.657	0.00755	369.77	0.011	370.883	0.01141	373.244	0.01165
453.804	0.00907	453.804	0.00438	369.047	0.00753	369.979	0.01097	371.145	0.01136	373.664	0.01157
454.361	0.00913	454.361	0.00441	369.213	0.00752	370.326	0.01091	371.439	0.01131	373.665	0.01157
454.918	0.00918	454.918	0.00444	369.466	0.0075	370.399	0.0109	371.565	0.01129	374.084	0.01149
455.474	0.00924	455.474	0.00447	369.77	0.00747	370.82	0.01084	371.985	0.01121	374.222	0.01146
456.031	0.0093	456.031	0.0045	369.886	0.00746	370.883	0.01083	371.996	0.01121	374.504	0.01141
456.587	0.00935	456.587	0.00452	370.306	0.00743	371.24	0.01077	372.405	0.01113	374.778	0.01135
457.144	0.00941	457.144	0.00455	370.326	0.00742	371.439	0.01074	372.552	0.0111	374.923	0.01132
457.7	0.00947	457.7	0.00458	370.726	0.00739	371.66	0.0107	372.824	0.01105	375.335	0.01124
458.257	0.00953	458.257	0.00461	370.883	0.00737	371.996	0.01065	373.109	0.011	375.343	0.01124
458.813	0.00959	458.813	0.00464	371.145	0.00735	372.081	0.01063	373.244	0.01097	375.763	0.01115
459.37	0.00965	459.37	0.00467	371.439	0.00732	372.501	0.01056	373.664	0.01089	375.892	0.01113
459.926	0.0097	459.926	0.0047	371.565	0.0073	372.552	0.01055	373.665	0.01089	376.183	0.01107
460.483	0.00976	460.483	0.00473	371.985	0.00726	372.921	0.01049	374.084	0.01081	376.448	0.01101
461.039	0.00982	461.039	0.00476	371.996	0.00725	373.109	0.01046	374.222	0.01079	376.602	0.01098
461.596	0.00988	461.596	0.00479	372.405	0.00721	373.342	0.01042	374.504	0.01073	377.005	0.01089
462.152	0.00994	462.152	0.00482	372.552	0.00719	373.665	0.01036	374.778	0.01068	377.022	0.01089
462.709	0.01	462.709	0.00485	372.824	0.00716	373.762	0.01035	374.923	0.01065	377.442	0.0108
463.265	0.01007	463.265	0.00488	373.109	0.00712	374.182	0.01028	375.335	0.01057	377.561	0.01077
463.822	0.01013	463.822	0.00491	373.244	0.00711	374.222	0.01027	375.343	0.01057	377.862	0.01071
464.378	0.01019	464.378	0.00495	373.664	0.00705	374.603	0.0102	375.763	0.01048	378.118	0.01065
464.935	0.01025	464.935	0.00498	373.665	0.00705	374.778	0.01017	375.892	0.01046	378.281	0.01062
465.491	0.01031	465.491	0.00501	374.084	0.007	375.335	0.01007	376.448	0.01035	378.674	0.01053
466.048	0.01038	466.048	0.00504	374.222	0.00698	375.892	0.00998	377.005	0.01024	378.701	0.01053
466.604	0.01044	466.604	0.00507	374.504	0.00694	376.448	0.00988	377.561	0.01012	379.121	0.01043
467.161	0.0105	467.161	0.0051	374.778	0.0069	377.005	0.00978	378.118	0.01001	379.231	0.01041
467.717	0.01057	467.717	0.00514	374.923	0.00688	377.561	0.00968	378.674	0.0099	379.541	0.01034
468.274	0.01063	468.274	0.00517	375.335	0.00682	378.118	0.00958	379.231	0.00978	379.787	0.01029
468.83	0.01069	468.83	0.0052	375.343	0.00682	378.674	0.00947	379.787	0.00967	379.961	0.01025
469.387	0.01076	469.387	0.00524	375.763	0.00676	379.231	0.00937	380.344	0.00955	380.344	0.01016
469.943	0.01082	469.943	0.00527	375.892	0.00674	379.787	0.00927	380.9	0.00944	380.38	0.01015
470.5	0.01089	470.5	0.0053	376.183	0.00669	380.344	0.00917	381.457	0.00932	380.9	0.01004
470.812	0.01093	471.057	0.00533	376.448	0.00665	380.9	0.00906	382.013	0.00921	381.457	0.00991
471.057	0.01095	471.613	0.00537	376.602	0.00663	381.457	0.00896	382.57	0.00909	382.013	0.00978
471.232	0.01098	472.17	0.0054	377.005	0.00656	382.013	0.00886	383.126	0.00898	382.57	0.00965
471.613	0.01102	472.726	0.00544	377.022	0.00656	382.57	0.00875	383.683	0.00886	383.126	0.00953
471.653	0.01103	473.283	0.00547	377.442	0.00649	383.126	0.00865	384.239	0.00874	383.683	0.0094
472.073	0.01108	473.839	0.0055	377.561	0.00647	383.683	0.00854	384.796	0.00863	384.239	0.00927
472.17	0.01109	474.396	0.00554	377.862	0.00643	384.239	0.00844	385.352	0.00852	384.796	0.00914
472.493	0.01113	474.952	0.00557	378.118	0.00638	384.796	0.00834	385.909	0.0084	385.352	0.00901
472.726	0.01115	475.509	0.00561	378.281	0.00636	385.352	0.00823	386.465	0.00829	385.909	0.00888
472.913	0.01118	476.065	0.00564	378.674	0.00629	385.909	0.00813	387.022	0.00817	386.465	0.00875
473.283	0.01122	476.622	0.00568	378.701	0.00629	386.465	0.00803	387.578	0.00806	387.022	0.00862
473.333	0.01123	477.178	0.00571	379.121	0.00622	387.022	0.00792	388.135	0.00795	387.578	0.00849
473.754	0.01128	477.735	0.00575	379.231	0.0062	387.578	0.00782	388.692	0.00784	388.135	0.00837
473.839	0.01129	478.291	0.00579	379.787	0.0061	388.135	0.00772	389.248	0.00773	388.692	0.00824
474.174	0.01133	478.848	0.00582	380.344	0.00601	388.692	0.00762	389.805	0.00762	389.248	0.00811
474.396	0.01136	479.404	0.00586	380.9	0.00591	389.248	0.00752	390.361	0.00751	389.805	0.00799
474.594	0.01138	479.961	0.00589	381.457	0.00582	389.805	0.00742	390.455	0.00749	390.035	0.00793
474.952	0.01142	480.517	0.00593	382.013	0.00572	390.361	0.00732	390.875	0.00741	390.361	0.00786
475.509	0.01149	481.074	0.00597	382.57	0.00563	390.918	0.00722	390.918	0.0074	390.455	0.00784
476.065	0.01156	481.63	0.006	383.126	0.00553	391.474	0.00712	391.294	0.00733	390.875	0.00775
476.622	0.01163	482.187	0.00604	383.683	0.00544	392.031	0.00703	391.474	0.00729	390.918	0.00774
477.178	0.0117	482.743	0.00608	384.239	0.00534	392.587	0.00693	391.714	0.00725	391.294	0.00765
477.735	0.01177	483.3	0.00612	384.578	0.00529	393.144	0.00684	392.031	0.00719	391.474	0.00761
478.291	0.01184	483.857	0.00615	384.796	0.00525	393.517	0.00677	392.134	0.00717	391.714	0.00756
478.848	0.01191	484.413	0.00619	384.998	0.00522	393.7	0.00674	392.554	0.00709	392.031	0.00749
479.404	0.01198	484.97	0.00623	385.352	0.00516	393.938	0.0067	392.587	0.00708	392.134	0.00747
479.961	0.01205	485.526	0.00627	385.418	0.00515	394.257	0.00665	392.973	0.00701	392.554	0.00738
480.517	0.01212	486.083	0.0063	385.837	0.00508	394.358	0.00663	393.144	0.00698	392.587	0.00737
481.074	0.01219	486.639	0.00634	385.909	0.00507	394.778	0.00656	393.393	0.00693	392.973	0.00729
481.63	0.01226	487.196	0.00638	386.257	0.00501	394.813	0.00655	393.7	0.00688	393.144	0.00725
482.187	0.01234	487.752	0.00642	386.465	0.00498	395.199	0.00649	393.813	0.00685	393.393	0.0072
482.743	0.01241	488.309	0.00646	386.677	0.00494	395.37	0.00646	394.233	0.00678	393.7	0.00714
483.3	0.01248	488.865	0.0065	387.022	0.00489	395.619	0.00642	394.257	0.00677	393.813	0.00711
483.857	0.01255	489.422	0.00654	387.097	0.00488	395.926	0.00637	394.652	0.0067	394.233	0.00702
484.413	0.01263	489.978	0.00658	387.516	0.00481	396.039	0.00635	394.813	0.00667	394.257	0.00702
484.97	0.0127	490.535	0.00662	387.578	0.0048	396.46	0.00629	395.072	0.00663	394.652	0.00694
485.526	0.01278	491.091	0.00666	387.936	0.00475	396.483	0.00628	395.37	0.00657	394.813	0.0069
486.083	0.01285	491.648	0.0067	388.135	0.00472	396.88	0.00622	395.492	0.00655	395.072	0.00685
486.639	0.01293	492.204	0.00674	388.356	0.00468	397.039	0.00619	395.912	0.00648	395.37	0.00679
487.196	0.013	492.761	0.00678	388.692	0.00463	397.3	0.00615	395.926	0.00648	395.492	0.00677
487.752	0.01308	493.317	0.00682	388.776	0.00462	397.596	0.00611	396.331	0.00641	395.912	0.00668
488.309	0.01315	493.874	0.00686	389.195	0.00456	397.721	0.00609	396.483	0.00638	395.926	0.00668
488.865	0.01323	494.43	0.0069	389.248	0.00455	398.141	0.00602	396.751	0.00633	396.331	0.0066
489.422	0.0133	494.987	0.00694	389.615	0.0045	398.152	0.00602	397.039	0.00629	396.483	0.00657
489.978	0.01338	495.543	0.00698	389.805	0.00447	398.561	0.00596	397.171	0.00626	396.751	0.00652
490.535	0.01346	496.1	0.00702	390.035	0.00444	398.709	0.00594	397.591	0.00619	397.039	0.00646
491.091	0.01354	496.657	0.00707	390.361	0.0044	398.982	0.00589	397.596	0.00619	397.171	0.00643
491.648	0.01361	497.213	0.00711	390.455	0.00438	399.265	0.00585	398.011	0.00612	397.591	0.00635
492.204	0.01369	497.77	0.00715	390.875	0.00433	399.402	0.00583	398.152	0.0061	397.596	0.00635
492.761	0.01377	498.326	0.00719	390.918	0.00432	399.822	0.00577	398.43	0.00605	398.011	0.00628
493.317	0.01385	498.883	0.00723	391.294	0.00427	399.822	0.00577	398.709	0.00601	398.152	0.00625
493.874	0.01393	499.439	0.00728	391.474	0.00425	400.243	0.00571	398.85	0.00599	398.43	0.0062
494.43	0.01401	499.996	0.00732	391.714	0.00422	400.378	0.00569	399.265	0.00592	398.709	0.00615
494.987	0.01409	500.552	0.00736	392.031	0.00418	400.663	0.00565	399.27	0.00592	398.85	0.00612
495.543	0.01417	501.109	0.0074	392.134	0.00417	400.935	0.00561	399.69	0.00585	399.265	0.00605
496.1	0.01425	501.665	0.00745	392.554	0.00411	401.083	0.00559	399.822	0.00583	399.27	0.00604
496.657	0.01433	502.222	0.00749	392.587	0.00411	401.491	0.00553	400.109	0.00579	399.69	0.00597
497.213	0.01441	502.778	0.00753	392.973	0.00406	401.503	0.00553	400.378	0.00575	399.822	0.00595
497.77	0.01449	503.335	0.00758	393.144	0.00404	401.924	0.00547	400.529	0.00572	400.109	0.0059
498.326	0.01457	503.891	0.00762	393.393	0.00402	402.048	0.00545	400.935	0.00566	400.378	0.00585
498.883	0.01465	504.448	0.00766	393.7	0.00398	402.344	0.00541	400.949	0.00566	400.529	0.00582
499.439	0.01473	505.004	0.00771	393.813	0.00397	402.604	0.00538	401.369	0.0056	400.935	0.00575
499.996	0.01482	505.561	0.00775	394.233	0.00392	402.764	0.00535	401.491	0.00558	400.949	0.00575
500.552	0.0149	506.117	0.0078	394.257	0.00392	403.161	0.0053	401.788	0.00554	401.369	0.00568
501.109	0.01498	506.674	0.00784	394.652	0.00388	403.185	0.0053	402.048	0.0055	401.491	0.00566
501.665	0.01506	507.231	0.00789	394.813	0.00386	403.605	0.00524	402.208	0.00547	401.788	0.00561
502.222	0.01515	507.787	0.00793	395.072	0.00384	403.717	0.00523	402.604	0.00542	402.048	0.00557
502.778	0.01523	508.344	0.00798	395.37	0.00381	404.025	0.00519	402.628	0.00541	402.208	0.00554
503.335	0.01532	508.9	0.00802	395.492	0.00379	404.274	0.00515	403.048	0.00535	402.604	0.00548
503.891	0.0154	509.457	0.00807	395.912	0.00375	404.446	0.00513	403.161	0.00534	402.628	0.00548
504.448	0.01548	510.013	0.00811	395.926	0.00375	404.831	0.00508	403.468	0.0053	403.048	0.00541
505.004	0.01557	510.57	0.00816	396.331	0.00372	404.866	0.00508	403.717	0.00526	403.161	0.00539
505.561	0.01566	511.126	0.0082	396.483	0.0037	405.286	0.00503	403.887	0.00524	403.468	0.00535
506.117	0.01574	511.683	0.00825	396.751	0.00368	405.387	0.00501	404.274	0.00519	403.717	0.00531
506.674	0.01583	512.239	0.0083	397.039	0.00365	405.707	0.00497	404.307	0.00518	403.887	0.00528
507.231	0.01591	512.796	0.00834	397.171	0.00364	405.944	0.00495	404.727	0.00513	404.274	0.00523
507.787	0.016	513.352	0.00839	397.591	0.00361	406.127	0.00492	404.831	0.00511	404.307	0.00522
508.344	0.01609	513.909	0.00844	397.596	0.00361	406.5	0.00488	405.147	0.00507	404.727	0.00516
508.9	0.01617	514.465	0.00848	398.011	0.00357	406.547	0.00487	405.387	0.00504	404.831	0.00514
509.457	0.01626	515.022	0.00853	398.152	0.00356	406.968	0.00482	405.566	0.00502	405.147	0.0051
510.013	0.01635	515.578	0.00858	398.43	0.00354	407.057	0.00481	405.944	0.00497	405.387	0.00507
510.57	0.01644	516.135	0.00862	398.709	0.00352	407.388	0.00477	405.986	0.00496	405.566	0.00504
511.126	0.01652	516.691	0.00867	398.85	0.00351	407.613	0.00475	406.406	0.00491	405.944	0.00499
511.683	0.01661	517.248	0.00872	399.265	0.00348	407.808	0.00473	406.5	0.0049	405.986	0.00498
512.239	0.0167	517.804	0.00877	399.27	0.00348	408.17	0.00469	406.826	0.00486	406.406	0.00493
512.796	0.01679	518.361	0.00881	399.69	0.00345	408.229	0.00468	407.057	0.00483	406.5	0.00491
513.352	0.01688	518.917	0.00886	399.822	0.00345	408.649	0.00463	407.245	0.00481	406.826	0.00487
513.909	0.01697	519.474	0.00891	400.109	0.00343	408.726	0.00462	407.613	0.00477	407.057	0.00484
514.465	0.01706	520.03	0.00896	400.378	0.00341	409.069	0.00459	407.665	0.00476	407.245	0.00482
515.022	0.01715	520.587	0.00901	400.529	0.0034	409.283	0.00456	408.085	0.00471	407.613	0.00477
515.578	0.01724	521.144	0.00905	400.935	0.00338	409.49	0.00454	408.17	0.0047	407.665	0.00476
516.135	0.01733	521.7	0.0091	400.949	0.00338	409.839	0.0045	408.505	0.00467	408.085	0.00471
516.691	0.01742	522.256	0.00915	401.369	0.00335	409.91	0.0045	408.726	0.00464	408.17	0.0047
517.248	0.01751	522.813	0.0092	401.491	0.00335	410.33	0.00445	408.925	0.00462	408.505	0.00466
517.804	0.0176	523.37	0.00925	401.788	0.00333	410.396	0.00445	409.283	0.00458	408.726	0.00463
518.361	0.0177	523.926	0.0093	402.048	0.00332	410.751	0.00441	409.344	0.00457	408.925	0.00461
518.917	0.01779	524.483	0.00935	402.208	0.00331	410.952	0.00439	409.764	0.00453	409.283	0.00457
519.474	0.01788	525.039	0.0094	402.604	0.00329	411.171	0.00437	409.839	0.00452	409.344	0.00456
520.03	0.01797	525.596	0.00945	402.628	0.00329	411.509	0.00434	410.184	0.00448	409.764	0.00451
520.587	0.01806	526.152	0.0095	403.048	0.00327	411.591	0.00433	410.396	0.00446	409.839	0.0045
521.144	0.01816	526.709	0.00955	403.161	0.00327	412.012	0.00429	410.604	0.00444	410.184	0.00447
521.7	0.01825	527.265	0.0096	403.468	0.00326	412.065	0.00428	410.952	0.0044	410.396	0.00444
522.256	0.01834	527.822	0.00965	403.717	0.00325	412.432	0.00425	411.023	0.0044	410.604	0.00442
522.813	0.01844	528.378	0.0097	403.887	0.00324	412.622	0.00423	411.443	0.00436	410.952	0.00438
523.37	0.01853	528.935	0.00975	404.274	0.00323	412.852	0.00421	411.509	0.00435	411.023	0.00438
523.926	0.01863	529.491	0.0098	404.307	0.00323	413.178	0.00418	411.863	0.00432	411.443	0.00433
524.021	0.01864	530.048	0.00985	404.727	0.00321	413.273	0.00417	412.065	0.0043	411.509	0.00433
524.483	0.01872	530.604	0.0099	404.831	0.00321	413.693	0.00413	412.283	0.00428	411.863	0.00429
524.58	0.01874	531.161	0.00995	405.147	0.0032	413.735	0.00413	412.622	0.00424	412.065	0.00427
525.139	0.01883	531.717	0.01	405.387	0.00319	414.113	0.0041	412.702	0.00424	412.283	0.00425
525.697	0.01893	532.274	0.01005	405.566	0.00319	414.291	0.00408	413.122	0.0042	412.622	0.00422
526.256	0.01902	532.83	0.0101	405.944	0.00318	414.534	0.00406	413.178	0.00419	412.702	0.00421
526.815	0.01912	533.387	0.01015	405.986	0.00318	414.848	0.00404	413.542	0.00416	413.122	0.00417
527.373	0.01922	533.943	0.0102	406.406	0.00316	414.954	0.00403	413.735	0.00414	413.178	0.00416
527.932	0.01931	534.5	0.01025	406.5	0.00316	415.374	0.00399	413.962	0.00412	413.542	0.00413
528.491	0.01941	535.057	0.01031	406.826	0.00316	415.404	0.00399	414.291	0.0041	413.735	0.00411
529.049	0.0195	535.613	0.01036	407.057	0.00315	415.795	0.00396	414.382	0.00409	413.962	0.00409
529.608	0.0196	536.17	0.01041	407.245	0.00315	415.961	0.00395	414.801	0.00405	414.291	0.00406
530.167	0.0197	536.726	0.01046	407.613	0.00314	416.215	0.00393	414.848	0.00405	414.382	0.00406
530.725	0.0198	537.283	0.01051	407.665	0.00314	416.517	0.0039	415.221	0.00402	414.801	0.00402
531.284	0.01989	537.839	0.01056	408.085	0.00313	416.635	0.00389	415.404	0.004	414.848	0.00402
531.843	0.01999	538.396	0.01062	408.17	0.00313	417.056	0.00386	415.641	0.00399	415.221	0.00399
532.401	0.02009	538.952	0.01067	408.505	0.00313	417.074	0.00386	415.961	0.00396	415.404	0.00397
532.96	0.02019	539.509	0.01072	408.726	0.00312	417.476	0.00383	416.061	0.00395	415.641	0.00395
533.519	0.02029	540.065	0.01077	408.925	0.00312	417.631	0.00382	416.48	0.00392	415.961	0.00393
534.077	0.02038	540.222	0.01079	409.283	0.00312	417.896	0.0038	416.517	0.00392	416.061	0.00392
534.636	0.02048	540.622	0.01083	409.344	0.00312	418.187	0.00378	416.9	0.00389	416.48	0.00389
535.195	0.02058	540.781	0.01084	409.764	0.00311	418.317	0.00377	417.074	0.00388	416.517	0.00388
535.753	0.02068	541.34	0.01089	409.839	0.00311	418.737	0.00375	417.32	0.00386	416.9	0.00386
536.312	0.02078	541.899	0.01095	410.184	0.00311	418.744	0.00374	417.631	0.00384	417.074	0.00384
536.871	0.02088	542.457	0.011	410.396	0.00311	419.157	0.00372	417.74	0.00383	417.32	0.00382
537.429	0.02098	543.016	0.01105	410.604	0.00311	419.3	0.00371	418.159	0.0038	417.631	0.0038
537.988	0.02108	543.574	0.01111	410.952	0.00311	419.578	0.00369	418.187	0.0038	417.74	0.00379
538.547	0.02118	544.133	0.01116	411.023	0.00311	419.857	0.00367	418.579	0.00377	418.159	0.00377
539.105	0.02128	544.692	0.01121	411.443	0.0031	419.998	0.00366	418.744	0.00376	418.187	0.00376
539.664	0.02138	545.25	0.01126	411.509	0.0031	420.413	0.00364	418.999	0.00375	418.579	0.00374
540.222	0.02148	545.809	0.01132	411.863	0.0031	420.418	0.00364	419.3	0.00373	418.744	0.00373
540.781	0.02158	546.368	0.01137	412.065	0.0031	420.839	0.00361	419.419	0.00372	418.999	0.00371
541.34	0.02168	546.927	0.01142	412.283	0.0031	420.97	0.00361	419.839	0.00369	419.3	0.00369
541.899	0.02178	547.485	0.01148	412.622	0.0031	421.259	0.00359	419.857	0.00369	419.419	0.00368
542.457	0.02189	548.044	0.01153	412.702	0.0031	421.526	0.00357	420.258	0.00367	419.839	0.00366
543.016	0.02199	548.602	0.01159	413.122	0.00311	421.679	0.00356	420.413	0.00366	419.857	0.00366
543.574	0.02209	549.161	0.01164	413.178	0.00311	422.083	0.00354	420.678	0.00364	420.258	0.00363
544.133	0.02219	549.72	0.01169	413.735	0.00311	422.1	0.00354	420.97	0.00363	420.413	0.00362
544.692	0.02229	550.278	0.01175	414.291	0.00311	422.52	0.00352	421.098	0.00362	420.678	0.00361
545.25	0.0224	550.837	0.0118	414.848	0.00312	422.639	0.00351	421.518	0.0036	420.97	0.00359
545.809	0.0225	551.396	0.01185	415.404	0.00312	422.94	0.0035	421.526	0.0036	421.098	0.00358
546.368	0.0226	551.955	0.01191	415.961	0.00313	423.196	0.00348	421.937	0.00357	421.518	0.00356
546.927	0.0227	552.513	0.01196	416.517	0.00313	423.361	0.00348	422.083	0.00357	421.526	0.00356
547.485	0.02281	553.072	0.01202	417.074	0.00314	423.752	0.00346	422.357	0.00355	421.937	0.00354
548.044	0.02291	553.63	0.01207	417.631	0.00314	423.781	0.00346	422.639	0.00354	422.083	0.00353
548.602	0.02301	554.189	0.01212	418.187	0.00315	424.201	0.00344	422.777	0.00353	422.357	0.00352
549.161	0.02311	554.748	0.01218	418.744	0.00316	424.309	0.00343	423.196	0.00351	422.639	0.0035
549.72	0.02322	555.306	0.01223	419.3	0.00317	424.621	0.00342	423.197	0.00351	422.777	0.00349
550.278	0.02332	555.865	0.01229	419.857	0.00318	424.865	0.0034	423.616	0.00349	423.196	0.00347
550.837	0.02342	556.424	0.01234	420.413	0.00319	425.042	0.0034	423.752	0.00348	423.197	0.00347
551.396	0.02353	556.982	0.0124	420.97	0.0032	425.422	0.00338	424.036	0.00347	423.616	0.00345
551.955	0.02363	557.541	0.01245	421.526	0.00321	425.462	0.00338	424.309	0.00346	423.752	0.00345
552.513	0.02373	558.1	0.0125	422.083	0.00322	425.882	0.00336	424.456	0.00345	424.036	0.00343
553.072	0.02384	558.658	0.01256	422.639	0.00323	425.978	0.00336	424.865	0.00343	424.309	0.00342
553.63	0.02394	559.217	0.01261	423.196	0.00324	426.303	0.00334	424.876	0.00343	424.456	0.00341
554.189	0.02405	559.776	0.01267	423.752	0.00325	426.535	0.00333	425.295	0.00341	424.865	0.0034
554.748	0.02415	560.334	0.01272	424.309	0.00326	426.723	0.00333	425.422	0.00341	424.876	0.0034
555.306	0.02425	560.893	0.01278	424.865	0.00328	427.091	0.00331	425.715	0.0034	425.295	0.00338
555.865	0.02436	561.452	0.01283	425.422	0.00329	427.143	0.00331	425.978	0.00338	425.422	0.00337
556.424	0.02446	562.01	0.01289	425.978	0.0033	427.564	0.0033	426.135	0.00338	425.978	0.00335
556.982	0.02457	562.569	0.01294	426.535	0.00331	427.648	0.00329	426.535	0.00336	426.535	0.00333
557.541	0.02467	563.128	0.01299	427.091	0.00333	427.984	0.00328	427.091	0.00334	427.091	0.00331
558.1	0.02478	563.686	0.01305	427.648	0.00334	428.204	0.00327	427.648	0.00332	427.648	0.00329
558.658	0.02488	564.245	0.0131	428.204	0.00335	428.404	0.00327	428.204	0.0033	428.204	0.00327
559.217	0.02499	564.804	0.01316	428.761	0.00336	428.761	0.00326	428.761	0.00328	428.761	0.00325
559.776	0.02509	565.362	0.01321	429.317	0.00338	429.317	0.00324	429.317	0.00327	429.317	0.00323
560.334	0.0252	565.921	0.01327	429.874	0.00339	429.874	0.00322	429.874	0.00325	429.874	0.00321
560.893	0.0253	566.48	0.01332	430.43	0.0034	430.43	0.00321	430.43	0.00323	430.43	0.0032
561.452	0.02541	567.038	0.01338	430.987	0.00342	430.987	0.00319	430.987	0.00322	430.987	0.00318
562.01	0.02551	567.597	0.01343	431.544	0.00343	431.544	0.00318	431.544	0.0032	431.544	0.00317
562.569	0.02562	568.156	0.01349	432.1	0.00345	432.1	0.00316	432.1	0.00319	432.1	0.00315
563.128	0.02572	568.714	0.01354	432.657	0.00346	432.657	0.00315	432.657	0.00318	432.657	0.00314
563.686	0.02583	569.273	0.01359	433.213	0.00347	433.213	0.00314	433.213	0.00316	433.213	0.00312
564.245	0.02593	569.832	0.01365	433.77	0.00349	433.77	0.00313	433.77	0.00315	433.77	0.00311
564.804	0.02604	570.39	0.0137	434.326	0.0035	434.326	0.00312	434.326	0.00314	434.326	0.0031
565.362	0.02614	570.949	0.01376	434.883	0.00351	434.883	0.00311	434.883	0.00313	434.883	0.00308
565.921	0.02625	571.508	0.01381	435.439	0.00353	435.439	0.0031	435.439	0.00312	435.439	0.00307
566.48	0.02635	572.066	0.01387	435.996	0.00354	435.996	0.00309	435.996	0.00311	435.996	0.00306
567.038	0.02646	572.625	0.01392	436.552	0.00356	436.552	0.00308	436.552	0.0031	436.552	0.00305
567.597	0.02656	573.184	0.01397	437.109	0.00357	437.109	0.00308	437.109	0.00309	437.109	0.00304
568.156	0.02667	573.742	0.01403	437.665	0.00359	437.665	0.00307	437.665	0.00309	437.665	0.00303
568.714	0.02677	574.301	0.01408	438.222	0.0036	438.222	0.00306	438.222	0.00308	438.222	0.00302
569.273	0.02688	574.86	0.01414	438.778	0.00361	438.778	0.00306	438.778	0.00307	438.778	0.00301
569.832	0.02698	575.418	0.01419	439.335	0.00363	439.335	0.00306	439.335	0.00307	439.335	0.003
570.39	0.02709	575.977	0.01425	439.891	0.00364	439.891	0.00305	439.891	0.00306	439.891	0.00299
570.949	0.0272	576.536	0.0143	440.448	0.00366	440.448	0.00305	440.448	0.00305	440.448	0.00299
571.508	0.0273	577.094	0.01435	441.005	0.00367	441.005	0.00305	441.005	0.00305	441.005	0.00298
572.066	0.02741	577.653	0.01441	441.561	0.00369	441.561	0.00304	441.561	0.00304	441.561	0.00297
572.625	0.02751	578.212	0.01446	442.118	0.0037	442.118	0.00304	442.118	0.00304	442.118	0.00296
573.184	0.02762	578.77	0.01452	442.674	0.00371	442.674	0.00304	442.674	0.00304	442.674	0.00296
573.742	0.02772	579.329	0.01457	443.231	0.00373	443.231	0.00304	443.231	0.00303	443.231	0.00295
574.301	0.02783	579.888	0.01462	443.787	0.00374	443.787	0.00304	443.787	0.00303	443.787	0.00294
574.86	0.02793	580.446	0.01468	444.344	0.00376	444.344	0.00304	444.344	0.00303	444.344	0.00294
575.418	0.02804	581.005	0.01473	444.9	0.00377	444.9	0.00304	444.9	0.00302	444.9	0.00293
575.977	0.02814	581.563	0.01478	445.457	0.00379	445.457	0.00304	445.457	0.00302	445.457	0.00292
576.536	0.02825	582.122	0.01484	446.013	0.0038	446.013	0.00304	446.013	0.00302	446.013	0.00292
577.094	0.02835	582.681	0.01489	446.57	0.00381	446.57	0.00304	446.57	0.00302	446.57	0.00291
577.653	0.02846	583.24	0.01494	447.126	0.00383	447.126	0.00305	447.126	0.00301	447.126	0.00291
578.212	0.02856	583.798	0.015	447.683	0.00384	447.683	0.00305	447.683	0.00301	447.683	0.0029
578.77	0.02867	584.357	0.01505	448.239	0.00386	448.239	0.00305	448.239	0.00301	448.239	0.0029
579.329	0.02877	584.915	0.0151	448.796	0.00387	448.796	0.00306	448.796	0.00301	448.796	0.0029
579.888	0.02888	585.474	0.01516	449.352	0.00389	449.352	0.00306	449.352	0.00301	449.352	0.00289
580.446	0.02898	586.033	0.01521	449.909	0.0039	449.909	0.00306	449.909	0.00301	449.909	0.00289
581.005	0.02909	586.591	0.01526	450.465	0.00392	450.465	0.00307	450.465	0.00301	450.465	0.00288
581.563	0.02919	587.15	0.01531	451.022	0.00393	451.022	0.00307	451.022	0.00301	451.022	0.00288
582.122	0.02929	587.709	0.01537	451.578	0.00394	451.578	0.00308	451.578	0.00301	451.578	0.00288
582.681	0.0294	588.268	0.01542	452.135	0.00396	452.135	0.00308	452.135	0.00301	452.135	0.00287
583.24	0.0295	588.826	0.01547	452.691	0.00397	452.691	0.00309	452.691	0.00301	452.691	0.00287
583.798	0.02961	589.385	0.01552	453.248	0.00399	453.248	0.00309	453.248	0.00301	453.248	0.00287
584.357	0.02971	589.943	0.01558	453.804	0.004	453.804	0.0031	453.804	0.00301	453.804	0.00286
584.915	0.02981	590.502	0.01563	454.361	0.00402	454.361	0.0031	454.361	0.00301	454.361	0.00286
585.474	0.02992	591.061	0.01568	454.918	0.00403	454.918	0.00311	454.918	0.00301	454.918	0.00286
586.033	0.03002	591.619	0.01573	455.474	0.00405	455.474	0.00312	455.474	0.00302	455.474	0.00286
586.591	0.03012	592.178	0.01578	456.031	0.00406	456.031	0.00312	456.031	0.00302	456.031	0.00285
587.15	0.03023	592.737	0.01584	456.587	0.00407	456.587	0.00313	456.587	0.00302	456.587	0.00285
587.709	0.03033	593.295	0.01589	457.144	0.00409	457.144	0.00314	457.144	0.00302	457.144	0.00285
588.268	0.03043	593.854	0.01594	457.7	0.0041	457.7	0.00314	457.7	0.00302	457.7	0.00285
588.826	0.03054	594.413	0.01599	458.257	0.00412	458.257	0.00315	458.257	0.00302	458.257	0.00284
589.385	0.03064	594.971	0.01604	458.813	0.00413	458.813	0.00316	458.813	0.00302	458.813	0.00284
589.943	0.03074	595.53	0.01609	459.37	0.00415	459.37	0.00317	459.37	0.00303	459.37	0.00284
590.502	0.03084	596.089	0.01614	459.926	0.00416	459.926	0.00317	459.926	0.00303	459.926	0.00284
591.061	0.03095	596.647	0.01619	460.483	0.00418	460.483	0.00318	460.483	0.00303	460.483	0.00284
591.619	0.03105	597.206	0.01624	461.039	0.00419	461.039	0.00319	461.039	0.00303	461.039	0.00284
592.178	0.03115	597.765	0.01629	461.596	0.0042	461.596	0.0032	461.596	0.00304	461.596	0.00284
592.737	0.03125	598.323	0.01634	462.152	0.00422	462.152	0.00321	462.152	0.00304	462.152	0.00283
593.295	0.03135	598.882	0.01639	462.709	0.00423	462.709	0.00322	462.709	0.00304	462.709	0.00283
593.854	0.03146	599.441	0.01644	463.265	0.00425	463.265	0.00322	463.265	0.00304	463.265	0.00283
594.413	0.03156	599.999	0.01649	463.822	0.00426	463.822	0.00323	463.822	0.00304	463.822	0.00283
594.971	0.03166	600.558	0.01654	464.378	0.00428	464.378	0.00324	464.378	0.00305	464.378	0.00283
595.53	0.03176	601.117	0.01659	464.935	0.00429	464.935	0.00325	464.935	0.00305	464.935	0.00283
596.089	0.03186	601.675	0.01664	465.491	0.00431	465.491	0.00326	465.491	0.00305	465.491	0.00283
596.647	0.03196	602.234	0.01669	466.048	0.00432	466.048	0.00327	466.048	0.00306	466.048	0.00283
597.206	0.03206	602.793	0.01674	466.604	0.00433	466.604	0.00328	466.604	0.00306	466.604	0.00283
597.765	0.03216	603.351	0.01679	467.161	0.00435	467.161	0.00329	467.161	0.00306	467.161	0.00283
598.323	0.03226	603.91	0.01684	467.717	0.00436	467.717	0.0033	467.717	0.00306	467.717	0.00283
598.882	0.03236	604.469	0.01689	468.274	0.00438	468.274	0.00331	468.274	0.00307	468.274	0.00283
599.441	0.03246	605.027	0.01693	468.83	0.00439	468.83	0.00331	468.83	0.00307	468.83	0.00283
599.999	0.03256	605.586	0.01698	469.387	0.00441	469.387	0.00332	469.387	0.00307	469.387	0.00283
600.558	0.03266	606.145	0.01703	469.943	0.00442	469.943	0.00333	469.943	0.00308	469.943	0.00283
601.117	0.03276	606.703	0.01708	470.5	0.00443	470.5	0.00334	470.5	0.00308	470.5	0.00283
601.675	0.03285	607.262	0.01713	471.057	0.00445	471.057	0.00335	471.057	0.00308	471.057	0.00283
602.234	0.03295	607.821	0.01717	471.613	0.00446	471.613	0.00336	471.613	0.00308	471.613	0.00283
602.793	0.03305	608.379	0.01722	472.17	0.00448	472.17	0.00337	472.17	0.00309	472.17	0.00283
603.351	0.03315	608.643	0.01724	472.726	0.00449	472.726	0.00338	472.726	0.00309	472.726	0.00283
603.91	0.03324	608.938	0.01727	473.283	0.00451	473.283	0.00339	473.283	0.00309	473.283	0.00283
604.469	0.03334	609.063	0.01728	473.839	0.00452	473.839	0.0034	473.839	0.0031	473.839	0.00283
605.027	0.03344	609.483	0.01731	474.396	0.00453	474.396	0.00341	474.396	0.0031	474.396	0.00283
605.586	0.03354	609.497	0.01731	474.952	0.00455	474.952	0.00342	474.952	0.0031	474.952	0.00283
606.145	0.03363	609.904	0.01735	475.509	0.00456	475.509	0.00343	475.509	0.00311	475.509	0.00283
606.703	0.03373	610.055	0.01736	476.065	0.00458	476.065	0.00344	476.065	0.00311	476.065	0.00283
607.262	0.03382	610.324	0.01738	476.622	0.00459	476.622	0.00345	476.622	0.00311	476.622	0.00283
607.821	0.03392	610.614	0.01741	477.178	0.00461	477.178	0.00346	477.178	0.00312	477.178	0.00283
608.379	0.03401	610.744	0.01742	477.735	0.00462	477.735	0.00347	477.735	0.00312	477.735	0.00283
608.938	0.03411	611.164	0.01745	478.291	0.00463	478.291	0.00348	478.291	0.00312	478.291	0.00284
609.497	0.0342	611.173	0.01745	478.848	0.00465	478.848	0.00349	478.848	0.00313	478.848	0.00284
610.055	0.0343	611.584	0.01749	479.404	0.00466	479.404	0.0035	479.404	0.00313	479.404	0.00284
610.614	0.03439	611.731	0.0175	479.961	0.00468	479.961	0.00351	479.961	0.00313	479.961	0.00284
611.173	0.03449	612.005	0.01752	480.517	0.00469	480.517	0.00352	480.517	0.00314	480.517	0.00284
611.731	0.03458	612.29	0.01755	481.074	0.0047	481.074	0.00353	481.074	0.00314	481.074	0.00284
612.29	0.03467	612.425	0.01756	481.63	0.00472	481.63	0.00354	481.63	0.00314	481.63	0.00284
612.845	0.03476	612.845	0.01759	482.187	0.00473	482.187	0.00355	482.187	0.00314	482.187	0.00284
612.849	0.03476	612.849	0.01759	482.743	0.00475	482.743	0.00356	482.743	0.00315	482.743	0.00284
613.265	0.03483	613.265	0.01763	483.3	0.00476	483.3	0.00357	483.3	0.00315	483.3	0.00285
613.407	0.03486	613.407	0.01764	483.857	0.00478	483.857	0.00358	483.857	0.00315	483.857	0.00285
613.685	0.0349	613.685	0.01766	484.413	0.00479	484.413	0.00359	484.413	0.00316	484.413	0.00285
613.966	0.03495	613.966	0.01768	484.97	0.0048	484.97	0.0036	484.97	0.00316	484.97	0.00285
614.106	0.03497	614.106	0.01769	485.526	0.00482	485.526	0.00361	485.526	0.00316	485.526	0.00285
614.524	0.03504	614.524	0.01773	486.083	0.00483	486.083	0.00362	486.083	0.00317	486.083	0.00285
614.526	0.03504	614.526	0.01773	486.639	0.00485	486.639	0.00363	486.639	0.00317	486.639	0.00285
614.946	0.03511	614.946	0.01776	487.196	0.00486	487.196	0.00364	487.196	0.00317	487.196	0.00286
615.083	0.03513	615.083	0.01777	487.752	0.00487	487.752	0.00364	487.752	0.00318	487.752	0.00286
615.366	0.03518	615.366	0.01779	488.309	0.00489	488.309	0.00365	488.309	0.00318	488.309	0.00286
615.642	0.03522	615.642	0.01782	488.865	0.0049	488.865	0.00366	488.865	0.00318	488.865	0.00286
615.787	0.03525	615.787	0.01783	489.422	0.00491	489.422	0.00367	489.422	0.00319	489.422	0.00286
616.201	0.03531	616.201	0.01786	489.978	0.00493	489.978	0.00368	489.978	0.00319	489.978	0.00286
616.207	0.03531	616.207	0.01786	490.535	0.00494	490.535	0.00369	490.535	0.00319	490.535	0.00286
616.627	0.03538	616.627	0.01789	491.091	0.00496	491.091	0.0037	491.091	0.0032	491.091	0.00287
616.759	0.0354	616.759	0.0179	491.648	0.00497	491.648	0.00371	491.648	0.0032	491.648	0.00287
617.047	0.03545	617.047	0.01793	492.204	0.00498	492.204	0.00372	492.204	0.0032	492.204	0.00287
617.318	0.03549	617.318	0.01795	492.761	0.005	492.761	0.00373	492.761	0.00321	492.761	0.00287
617.467	0.03552	617.467	0.01796	493.317	0.00501	493.317	0.00374	493.317	0.00321	493.317	0.00287
617.876	0.03558	617.876	0.01799	493.874	0.00503	493.874	0.00375	493.874	0.00321	493.874	0.00287
617.888	0.03559	617.888	0.01799	494.43	0.00504	494.43	0.00376	494.43	0.00322	494.43	0.00288
618.308	0.03565	618.308	0.01803	494.987	0.00505	494.987	0.00377	494.987	0.00322	494.987	0.00288
618.435	0.03567	618.435	0.01803	495.543	0.00507	495.543	0.00378	495.543	0.00322	495.543	0.00288
618.728	0.03572	618.728	0.01806	496.1	0.00508	496.1	0.00379	496.1	0.00323	496.1	0.00288
618.994	0.03576	618.994	0.01808	496.657	0.00509	496.657	0.0038	496.657	0.00323	496.657	0.00288
619.148	0.03579	619.148	0.01809	497.213	0.00511	497.213	0.00381	497.213	0.00323	497.213	0.00289
619.553	0.03585	619.553	0.01812	497.77	0.00512	497.77	0.00381	497.77	0.00324	497.77	0.00289
619.568	0.03585	619.568	0.01812	498.326	0.00513	498.326	0.00382	498.326	0.00324	498.326	0.00289
619.989	0.03592	619.989	0.01815	498.883	0.00515	498.883	0.00383	498.883	0.00324	498.883	0.00289
620.111	0.03594	620.111	0.01816	499.439	0.00516	499.439	0.00384	499.439	0.00325	499.439	0.00289
620.409	0.03598	620.409	0.01819	499.996	0.00518	499.996	0.00385	499.996	0.00325	499.996	0.0029
620.67	0.03603	620.67	0.01821	500.552	0.00519	500.552	0.00386	500.552	0.00325	500.552	0.0029
620.829	0.03605	620.829	0.01822	501.109	0.0052	501.116	0.00387	501.109	0.00326	501.109	0.0029
621.229	0.03611	621.229	0.01825	501.665	0.00522	501.675	0.00388	501.665	0.00326	501.665	0.0029
621.249	0.03612	621.249	0.01825	502.222	0.00523	502.234	0.00389	502.222	0.00326	502.222	0.0029
621.67	0.03618	621.67	0.01828	502.778	0.00524	502.792	0.0039	502.778	0.00327	502.778	0.00291
621.787	0.0362	621.787	0.01829	503.335	0.00526	503.351	0.0039	503.335	0.00327	503.335	0.00291
622.09	0.03625	622.09	0.01831	503.351	0.00526	503.909	0.00391	503.891	0.00327	503.891	0.00291
622.346	0.03629	622.346	0.01833	503.909	0.00527	504.468	0.00392	504.448	0.00328	504.448	0.00291
622.51	0.03631	622.51	0.01834	504.468	0.00528	505.027	0.00393	505.004	0.00328	505.004	0.00291
622.904	0.03637	622.904	0.01837	505.027	0.0053	505.586	0.00394	505.561	0.00328	505.561	0.00292
622.93	0.03638	622.93	0.01837	505.586	0.00531	506.144	0.00395	506.117	0.00329	506.117	0.00292
623.35	0.03644	623.35	0.01841	506.144	0.00532	506.703	0.00396	506.674	0.00329	506.674	0.00292
623.463	0.03646	623.463	0.01841	506.703	0.00534	507.262	0.00397	507.231	0.00329	507.231	0.00292
623.771	0.0365	623.771	0.01844	507.262	0.00535	507.82	0.00397	507.262	0.00329	507.787	0.00293
624.022	0.03654	624.022	0.01845	507.82	0.00536	508.379	0.00398	507.82	0.00329	507.82	0.00293
624.191	0.03657	624.191	0.01847	508.379	0.00538	508.938	0.00399	508.379	0.0033	508.379	0.00293
624.58	0.03663	624.58	0.0185	508.938	0.00539	509.496	0.004	508.938	0.0033	508.938	0.00293
624.611	0.03663	624.611	0.0185	509.496	0.0054	510.055	0.00401	509.496	0.0033	509.496	0.00293
625.031	0.0367	625.031	0.01853	510.055	0.00542	510.613	0.00402	510.055	0.00331	510.055	0.00293
625.139	0.03671	625.139	0.01854	510.613	0.00543	511.172	0.00403	510.613	0.00331	510.613	0.00294
625.451	0.03676	625.451	0.01856	511.172	0.00544	511.731	0.00403	511.172	0.00331	511.172	0.00294
625.698	0.0368	625.698	0.01858	511.731	0.00545	512.289	0.00404	511.731	0.00332	511.731	0.00294
625.872	0.03682	625.872	0.01859	512.289	0.00547	512.848	0.00405	512.289	0.00332	512.289	0.00294
626.256	0.03688	626.256	0.01862	512.848	0.00548	513.407	0.00406	512.848	0.00332	512.848	0.00295
626.292	0.03689	626.292	0.01862	513.407	0.00549	513.966	0.00407	513.407	0.00333	513.407	0.00295
626.712	0.03695	626.712	0.01865	513.966	0.00551	514.524	0.00408	513.966	0.00333	513.966	0.00295
626.815	0.03696	626.815	0.01866	514.524	0.00552	515.083	0.00408	514.524	0.00333	514.524	0.00295
627.132	0.03701	627.132	0.01868	515.083	0.00553	515.641	0.00409	515.083	0.00334	515.083	0.00295
627.374	0.03705	627.374	0.01869	515.641	0.00555	516.2	0.0041	515.641	0.00334	515.641	0.00296
627.553	0.03707	627.553	0.01871	516.2	0.00556	516.759	0.00411	516.2	0.00334	516.2	0.00296
627.932	0.03713	627.932	0.01873	516.759	0.00557	517.317	0.00412	516.759	0.00335	516.759	0.00296
627.973	0.03713	627.973	0.01874	517.317	0.00558	517.876	0.00412	517.317	0.00335	517.317	0.00296
628.393	0.0372	628.393	0.01877	517.876	0.0056	518.435	0.00413	517.876	0.00335	517.876	0.00297
628.491	0.03721	628.491	0.01877	518.435	0.00561	518.993	0.00414	518.435	0.00336	518.435	0.00297
628.813	0.03726	628.813	0.01879	518.993	0.00562	519.552	0.00415	518.993	0.00336	518.993	0.00297
629.05	0.03729	629.05	0.01881	519.552	0.00563	520.111	0.00416	519.552	0.00336	519.552	0.00297
629.233	0.03732	629.233	0.01882	520.111	0.00565	520.669	0.00416	520.111	0.00336	520.111	0.00297
629.608	0.03737	629.608	0.01885	520.669	0.00566	521.228	0.00417	520.669	0.00337	520.669	0.00298
629.654	0.03738	629.654	0.01885	521.228	0.00567	521.787	0.00418	521.228	0.00337	521.228	0.00298
630.074	0.03744	630.074	0.01888	521.787	0.00568	522.345	0.00419	521.787	0.00337	521.787	0.00298
630.167	0.03745	630.167	0.01889	522.345	0.0057	522.904	0.00419	522.345	0.00338	522.345	0.00298
630.494	0.0375	630.494	0.01891	522.904	0.00571	523.463	0.0042	522.904	0.00338	522.904	0.00299
630.726	0.03753	630.726	0.01892	523.463	0.00572	524.021	0.00421	523.463	0.00338	523.463	0.00299
630.914	0.03756	630.914	0.01894	524.021	0.00573	524.58	0.00422	524.021	0.00339	524.021	0.00299
631.284	0.03761	631.284	0.01896	524.58	0.00575	525.139	0.00422	524.58	0.00339	524.58	0.00299
631.335	0.03762	631.335	0.01896	525.139	0.00576	525.697	0.00423	525.139	0.00339	525.139	0.003
631.755	0.03768	631.755	0.01899	525.697	0.00577	526.256	0.00424	525.697	0.0034	525.697	0.003
631.843	0.03769	631.843	0.019	526.256	0.00578	526.815	0.00425	526.256	0.0034	526.256	0.003
632.175	0.03774	632.175	0.01902	526.815	0.0058	527.373	0.00425	526.815	0.0034	526.815	0.003
632.402	0.03777	632.402	0.01904	527.373	0.00581	527.932	0.00426	527.373	0.0034	527.373	0.003
632.595	0.0378	632.595	0.01905	527.932	0.00582	528.491	0.00427	527.932	0.00341	527.932	0.00301
632.96	0.03785	632.96	0.01907	528.491	0.00583	529.049	0.00427	528.491	0.00341	528.491	0.00301
633.015	0.03786	633.015	0.01908	529.049	0.00584	529.608	0.00428	529.049	0.00341	529.049	0.00301
633.436	0.03791	633.436	0.0191	529.608	0.00586	530.167	0.00429	529.608	0.00342	529.608	0.00301
633.519	0.03793	633.519	0.01911	530.167	0.00587	530.725	0.0043	530.167	0.00342	530.167	0.00302
633.856	0.03797	633.856	0.01913	530.725	0.00588	531.284	0.0043	530.725	0.00342	530.725	0.00302
634.078	0.038	634.078	0.01914	531.284	0.00589	531.843	0.00431	531.284	0.00343	531.284	0.00302
634.276	0.03803	634.276	0.01916	531.843	0.0059	532.401	0.00432	531.843	0.00343	531.843	0.00302
634.636	0.03808	634.636	0.01918	532.401	0.00592	532.96	0.00432	532.401	0.00343	532.401	0.00303
634.696	0.03809	634.696	0.01918	532.96	0.00593	533.519	0.00433	532.96	0.00344	532.96	0.00303
635.116	0.03814	635.116	0.01921	533.519	0.00594	534.077	0.00434	533.519	0.00344	533.519	0.00303
635.195	0.03816	635.195	0.01921	534.077	0.00595	534.636	0.00434	534.077	0.00344	534.077	0.00303
635.537	0.0382	635.537	0.01924	534.636	0.00596	535.195	0.00435	534.636	0.00344	534.636	0.00303
635.754	0.03823	635.754	0.01925	535.195	0.00597	535.753	0.00436	535.195	0.00345	535.195	0.00304
635.957	0.03826	635.957	0.01926	535.753	0.00599	536.312	0.00436	535.753	0.00345	535.753	0.00304
636.312	0.03831	636.312	0.01928	536.312	0.006	536.871	0.00437	536.312	0.00345	536.312	0.00304
636.377	0.03832	636.377	0.01929	536.871	0.00601	537.429	0.00438	536.871	0.00346	536.871	0.00304
636.797	0.03837	636.797	0.01931	537.429	0.00602	537.988	0.00438	537.429	0.00346	537.429	0.00305
636.871	0.03838	636.871	0.01932	537.988	0.00603	538.547	0.00439	537.988	0.00346	537.988	0.00305
637.218	0.03843	637.218	0.01934	538.547	0.00604	539.105	0.0044	538.547	0.00347	538.547	0.00305
637.43	0.03846	637.43	0.01935	539.105	0.00605	539.664	0.0044	539.105	0.00347	539.105	0.00305
637.638	0.03848	637.638	0.01936	539.664	0.00607	540.222	0.00441	539.664	0.00347	539.664	0.00305
637.988	0.03853	637.988	0.01939	540.222	0.00608	540.781	0.00442	540.222	0.00347	540.222	0.00306
638.058	0.03854	638.058	0.01939	540.781	0.00609	541.34	0.00442	540.781	0.00348	540.781	0.00306
638.478	0.03859	638.478	0.01941	541.34	0.0061	541.899	0.00443	541.34	0.00348	541.34	0.00306
638.547	0.0386	638.547	0.01942	541.899	0.00611	542.457	0.00444	541.899	0.00348	541.899	0.00306
638.898	0.03865	638.898	0.01944	542.457	0.00612	543.016	0.00444	542.457	0.00349	542.457	0.00307
639.106	0.03867	639.106	0.01945	543.016	0.00613	543.574	0.00445	543.016	0.00349	543.016	0.00307
639.319	0.0387	639.319	0.01946	543.574	0.00614	544.133	0.00445	543.574	0.00349	543.574	0.00307
639.664	0.03875	639.664	0.01948	544.133	0.00615	544.692	0.00446	544.133	0.00349	544.133	0.00307
639.739	0.03876	639.739	0.01949	544.692	0.00616	545.25	0.00447	544.692	0.0035	544.692	0.00308
640.159	0.03881	640.159	0.01951	545.25	0.00618	545.809	0.00447	545.25	0.0035	545.25	0.00308
640.223	0.03882	640.223	0.01952	545.809	0.00619	546.368	0.00448	545.809	0.0035	545.809	0.00308
640.579	0.03886	640.579	0.01954	546.368	0.0062	546.927	0.00448	546.368	0.00351	546.368	0.00308
640.782	0.03889	640.782	0.01955	546.927	0.00621	547.485	0.00449	546.927	0.00351	546.927	0.00308
640.999	0.03892	640.999	0.01956	547.485	0.00622	548.044	0.0045	547.485	0.00351	547.485	0.00309
641.34	0.03896	641.34	0.01958	548.044	0.00623	548.602	0.0045	548.044	0.00352	548.044	0.00309
641.42	0.03897	641.42	0.01959	548.602	0.00624	549.161	0.00451	548.602	0.00352	548.602	0.00309
641.84	0.03902	641.84	0.01961	549.161	0.00625	549.72	0.00451	549.161	0.00352	549.161	0.00309
641.899	0.03903	641.899	0.01961	549.72	0.00626	550.278	0.00452	549.72	0.00352	549.72	0.0031
642.26	0.03907	642.26	0.01963	550.278	0.00627	550.837	0.00453	550.278	0.00353	550.278	0.0031
642.458	0.0391	642.458	0.01964	550.837	0.00628	551.396	0.00453	550.837	0.00353	550.837	0.0031
642.68	0.03913	642.68	0.01966	551.396	0.00629	551.955	0.00454	551.396	0.00353	551.396	0.0031
643.016	0.03917	643.016	0.01967	551.955	0.0063	552.513	0.00454	551.955	0.00354	551.955	0.0031
643.101	0.03918	643.101	0.01968	552.513	0.00631	553.072	0.00455	552.513	0.00354	552.513	0.00311
643.521	0.03923	643.521	0.0197	553.072	0.00632	553.63	0.00455	553.072	0.00354	553.072	0.00311
643.575	0.03924	643.575	0.0197	553.63	0.00633	554.189	0.00456	553.63	0.00354	553.63	0.00311
643.941	0.03928	643.941	0.01972	554.189	0.00634	554.748	0.00456	554.189	0.00355	554.189	0.00311
644.134	0.0393	644.134	0.01973	554.748	0.00635	555.306	0.00457	554.748	0.00355	554.748	0.00312
644.361	0.03933	644.361	0.01975	555.306	0.00636	555.865	0.00457	555.306	0.00355	555.306	0.00312
644.692	0.03937	644.692	0.01976	555.865	0.00637	556.424	0.00458	555.865	0.00356	555.865	0.00312
644.781	0.03938	644.781	0.01977	556.424	0.00638	556.982	0.00459	556.424	0.00356	556.424	0.00312
645.202	0.03943	645.202	0.01979	556.982	0.00639	557.541	0.00459	556.982	0.00356	556.982	0.00312
645.251	0.03944	645.251	0.01979	557.541	0.0064	558.1	0.0046	557.541	0.00356	557.541	0.00313
645.622	0.03948	645.622	0.01981	558.1	0.00641	558.658	0.0046	558.1	0.00357	558.1	0.00313
645.81	0.0395	645.81	0.01982	558.658	0.00642	559.217	0.00461	558.658	0.00357	558.658	0.00313
646.042	0.03953	646.042	0.01984	559.217	0.00643	559.776	0.00461	559.217	0.00357	559.217	0.00313
646.368	0.03957	646.368	0.01985	559.776	0.00644	560.334	0.00462	559.776	0.00358	559.776	0.00313
646.462	0.03958	646.462	0.01986	560.334	0.00645	560.893	0.00462	560.334	0.00358	560.334	0.00314
646.882	0.03963	646.882	0.01988	560.893	0.00646	561.452	0.00463	560.893	0.00358	560.893	0.00314
646.927	0.03963	646.927	0.01988	561.452	0.00647	562.01	0.00463	561.452	0.00358	561.452	0.00314
647.303	0.03968	647.303	0.0199	562.01	0.00648	562.569	0.00464	562.01	0.00359	562.01	0.00314
647.486	0.0397	647.486	0.01991	562.569	0.00649	563.128	0.00464	562.569	0.00359	562.569	0.00315
647.723	0.03973	647.723	0.01992	563.128	0.0065	563.686	0.00465	563.128	0.00359	563.128	0.00315
648.044	0.03976	648.044	0.01994	563.686	0.00651	564.245	0.00465	563.686	0.0036	563.686	0.00315
648.143	0.03977	648.143	0.01994	564.245	0.00652	564.804	0.00466	564.245	0.0036	564.245	0.00315
648.563	0.03982	648.563	0.01996	564.804	0.00653	565.362	0.00466	564.804	0.0036	564.804	0.00315
648.603	0.03983	648.603	0.01996	565.362	0.00654	565.921	0.00466	565.362	0.0036	565.362	0.00316
648.984	0.03987	648.984	0.01998	565.921	0.00654	566.48	0.00467	565.921	0.00361	565.921	0.00316
649.162	0.03989	649.162	0.01999	566.48	0.00655	567.038	0.00467	566.48	0.00361	566.48	0.00316
649.404	0.03992	649.404	0.02	567.038	0.00656	567.597	0.00468	567.038	0.00361	567.038	0.00316
649.72	0.03995	649.72	0.02002	567.597	0.00657	568.156	0.00468	567.597	0.00361	567.597	0.00316
649.824	0.03996	649.824	0.02002	568.156	0.00658	568.714	0.00469	568.156	0.00362	568.156	0.00317
650.244	0.04001	650.244	0.02004	568.714	0.00659	569.273	0.00469	568.714	0.00362	568.714	0.00317
650.279	0.04001	650.279	0.02004	569.273	0.0066	569.832	0.0047	569.273	0.00362	569.273	0.00317
650.664	0.04005	650.664	0.02006	569.832	0.00661	570.39	0.0047	569.832	0.00363	569.832	0.00317
650.837	0.04007	650.837	0.02007	570.39	0.00662	570.949	0.0047	570.39	0.00363	570.39	0.00317
651.085	0.0401	651.085	0.02008	570.949	0.00662	571.508	0.00471	570.949	0.00363	570.949	0.00318
651.396	0.04013	651.396	0.0201	571.508	0.00663	572.066	0.00471	571.508	0.00363	571.508	0.00318
651.505	0.04015	651.505	0.0201	572.066	0.00664	572.625	0.00472	572.066	0.00364	572.066	0.00318
651.925	0.04019	651.925	0.02012	572.625	0.00665	573.184	0.00472	572.625	0.00364	572.625	0.00318
651.955	0.04019	651.955	0.02012	573.184	0.00666	573.742	0.00473	573.184	0.00364	573.184	0.00318
652.345	0.04024	652.345	0.02014	573.742	0.00667	574.301	0.00473	573.742	0.00365	573.742	0.00319
652.514	0.04025	652.514	0.02015	574.301	0.00667	574.86	0.00473	574.301	0.00365	574.301	0.00319
652.765	0.04028	652.765	0.02016	574.86	0.00668	575.418	0.00474	574.86	0.00365	574.86	0.00319
653.072	0.04031	653.072	0.02017	575.418	0.00669	575.977	0.00474	575.418	0.00365	575.418	0.00319
653.186	0.04032	653.186	0.02017	575.977	0.0067	576.536	0.00475	575.977	0.00366	575.977	0.0032
653.606	0.04037	653.606	0.02019	576.536	0.00671	577.094	0.00475	576.536	0.00366	576.536	0.0032
653.631	0.04037	653.631	0.02019	577.094	0.00671	577.653	0.00475	577.094	0.00366	577.094	0.0032
654.026	0.04041	654.026	0.02021	577.653	0.00672	578.212	0.00476	577.653	0.00366	577.653	0.0032
654.189	0.04043	654.189	0.02022	578.212	0.00673	578.77	0.00476	578.212	0.00367	578.212	0.0032
654.446	0.04045	654.446	0.02023	578.77	0.00674	579.329	0.00476	578.77	0.00367	578.77	0.00321
654.748	0.04048	654.748	0.02024	579.329	0.00675	579.888	0.00477	579.329	0.00367	579.329	0.00321
654.867	0.0405	654.867	0.02025	579.888	0.00675	580.446	0.00477	579.888	0.00367	579.888	0.00321
655.287	0.04054	655.287	0.02026	580.446	0.00676	581.005	0.00477	580.446	0.00368	580.446	0.00321
655.307	0.04054	655.307	0.02026	581.005	0.00677	581.563	0.00478	581.005	0.00368	581.005	0.00321
655.707	0.04058	655.707	0.02028	581.563	0.00678	582.122	0.00478	581.563	0.00368	581.563	0.00321
655.865	0.0406	655.865	0.02029	582.122	0.00678	582.681	0.00479	582.122	0.00369	582.122	0.00322
656.127	0.04062	656.127	0.0203	582.681	0.00679	583.24	0.00479	582.681	0.00369	582.681	0.00322
656.424	0.04065	656.424	0.02031	583.24	0.0068	583.798	0.00479	583.24	0.00369	583.24	0.00322
656.547	0.04066	656.547	0.02031	583.798	0.00681	584.357	0.0048	583.798	0.00369	583.798	0.00322
656.968	0.0407	656.968	0.02033	584.357	0.00681	584.915	0.0048	584.357	0.0037	584.357	0.00322
656.983	0.0407	656.983	0.02033	584.915	0.00682	585.474	0.0048	584.915	0.0037	584.915	0.00323
657.388	0.04074	657.388	0.02035	585.474	0.00683	586.033	0.00481	585.474	0.0037	585.474	0.00323
657.542	0.04076	657.542	0.02035	586.033	0.00683	586.591	0.00481	586.033	0.0037	586.033	0.00323
657.808	0.04078	657.808	0.02036	586.591	0.00684	587.15	0.00481	586.591	0.00371	586.591	0.00323
658.1	0.04081	658.1	0.02037	587.15	0.00685	587.709	0.00481	587.15	0.00371	587.15	0.00323
658.228	0.04082	658.228	0.02038	587.709	0.00686	588.268	0.00482	587.709	0.00371	587.709	0.00324
658.649	0.04086	658.649	0.02039	588.268	0.00686	588.826	0.00482	588.268	0.00371	588.268	0.00324
658.659	0.04086	658.659	0.0204	588.826	0.00687	589.385	0.00482	588.826	0.00372	588.826	0.00324
659.069	0.0409	659.069	0.02041	589.385	0.00688	589.943	0.00483	589.385	0.00372	589.385	0.00324
659.217	0.04091	659.217	0.02042	589.943	0.00688	590.502	0.00483	589.943	0.00372	589.943	0.00324
659.489	0.04094	659.489	0.02043	590.502	0.00689	591.061	0.00483	590.502	0.00373	590.502	0.00325
659.776	0.04097	659.776	0.02044	591.061	0.0069	591.619	0.00484	591.061	0.00373	591.061	0.00325
659.909	0.04098	659.909	0.02044	591.619	0.0069	592.178	0.00484	591.619	0.00373	591.619	0.00325
660.329	0.04102	660.329	0.02046	592.178	0.00691	592.737	0.00484	592.178	0.00373	592.178	0.00325
660.335	0.04102	660.335	0.02046	592.737	0.00691	593.295	0.00484	592.737	0.00374	592.737	0.00325
660.75	0.04105	660.75	0.02047	593.295	0.00692	593.854	0.00485	593.295	0.00374	593.295	0.00325
660.893	0.04107	660.893	0.02047	593.854	0.00693	594.413	0.00485	593.854	0.00374	593.854	0.00326
661.17	0.04109	661.17	0.02048	594.413	0.00693	594.971	0.00485	594.413	0.00374	594.413	0.00326
661.452	0.04112	661.452	0.02049	594.971	0.00694	595.53	0.00485	594.971	0.00375	594.971	0.00326
661.59	0.04113	661.59	0.0205	595.53	0.00695	596.089	0.00486	595.53	0.00375	595.53	0.00326
662.01	0.04116	662.01	0.02051	596.089	0.00695	596.647	0.00486	596.089	0.00375	596.089	0.00326
662.011	0.04116	662.011	0.02051	596.647	0.00696	597.206	0.00486	596.647	0.00375	596.647	0.00327
662.43	0.0412	662.43	0.02053	597.206	0.00696	597.765	0.00486	597.206	0.00376	597.206	0.00327
662.569	0.04121	662.569	0.02053	597.765	0.00697	598.323	0.00487	597.765	0.00376	597.765	0.00327
662.851	0.04124	662.851	0.02054	598.323	0.00697	598.882	0.00487	598.323	0.00376	598.323	0.00327
663.128	0.04126	663.128	0.02055	598.882	0.00698	599.441	0.00487	598.882	0.00376	598.882	0.00327
663.271	0.04127	663.271	0.02055	599.441	0.00699	599.999	0.00487	599.441	0.00377	599.441	0.00327
663.687	0.04131	663.687	0.02057	599.999	0.00699	600.558	0.00488	599.999	0.00377	599.999	0.00328
663.691	0.04131	663.691	0.02057	600.558	0.007	601.117	0.00488	600.558	0.00377	600.558	0.00328
664.111	0.04134	664.111	0.02058	601.117	0.007	601.675	0.00488	601.117	0.00377	601.117	0.00328
664.245	0.04135	664.245	0.02058	601.675	0.00701	602.234	0.00488	601.675	0.00378	601.675	0.00328
664.532	0.04137	664.532	0.02059	602.234	0.00701	602.793	0.00488	602.234	0.00378	602.234	0.00328
664.804	0.0414	664.804	0.0206	602.793	0.00702	603.351	0.00489	602.793	0.00378	602.793	0.00329
664.952	0.04141	664.952	0.0206	603.351	0.00702	603.91	0.00489	603.351	0.00378	603.351	0.00329
665.363	0.04144	665.363	0.02062	603.91	0.00703	604.469	0.00489	603.91	0.00379	603.91	0.00329
665.372	0.04144	665.372	0.02062	604.469	0.00703	605.027	0.00489	604.469	0.00379	604.469	0.00329
665.792	0.04147	665.792	0.02063	605.027	0.00704	605.586	0.00489	605.027	0.00379	605.027	0.00329
665.921	0.04148	665.921	0.02063	605.586	0.00704	606.145	0.0049	605.586	0.00379	605.586	0.00329
666.212	0.04151	666.212	0.02064	606.145	0.00705	606.703	0.0049	606.145	0.0038	606.145	0.0033
666.48	0.04153	666.48	0.02065	606.703	0.00705	607.262	0.0049	606.703	0.0038	606.703	0.0033
666.633	0.04154	666.633	0.02065	607.262	0.00706	607.821	0.0049	607.262	0.0038	607.262	0.0033
667.039	0.04157	667.039	0.02066	607.821	0.00706	608.379	0.0049	607.821	0.0038	607.821	0.0033
667.053	0.04157	667.053	0.02066	608.379	0.00707	608.938	0.0049	608.379	0.00381	608.379	0.0033
667.473	0.0416	667.473	0.02067	608.938	0.00707	609.497	0.0049	608.938	0.00381	608.938	0.0033
667.597	0.04161	667.597	0.02068	609.497	0.00707	610.055	0.00491	609.497	0.00381	609.497	0.00331
667.893	0.04163	667.893	0.02069	610.055	0.00708	610.614	0.00491	610.055	0.00381	610.055	0.00331
668.156	0.04165	668.156	0.02069	610.614	0.00708	611.173	0.00491	610.614	0.00382	610.614	0.00331
668.313	0.04167	668.313	0.0207	611.173	0.00709	611.731	0.00491	611.173	0.00382	611.173	0.00331
668.715	0.04169	668.715	0.02071	611.731	0.00709	612.29	0.00491	611.731	0.00382	611.731	0.00331
668.734	0.0417	668.734	0.02071	612.29	0.0071	612.849	0.00491	612.29	0.00382	612.29	0.00331
669.154	0.04173	669.154	0.02072	612.849	0.0071	613.407	0.00491	612.849	0.00383	612.849	0.00332
669.273	0.04173	669.273	0.02072	613.407	0.0071	613.966	0.00492	613.407	0.00383	613.407	0.00332
669.574	0.04176	669.574	0.02073	613.966	0.00711	614.524	0.00492	613.966	0.00383	613.966	0.00332
669.832	0.04177	669.832	0.02073	614.524	0.00711	615.083	0.00492	614.524	0.00383	614.524	0.00332
669.994	0.04178	669.994	0.02074	615.083	0.00712	615.642	0.00492	615.083	0.00384	615.083	0.00332
670.391	0.04181	670.391	0.02075	615.642	0.00712	616.201	0.00492	615.642	0.00384	615.642	0.00332
670.415	0.04181	670.415	0.02075	616.201	0.00712	616.759	0.00492	616.201	0.00384	616.201	0.00333
670.835	0.04184	670.835	0.02076	616.759	0.00713	617.318	0.00492	616.759	0.00384	616.759	0.00333
670.949	0.04185	670.949	0.02076	617.318	0.00713	617.876	0.00492	617.318	0.00385	617.318	0.00333
671.255	0.04187	671.255	0.02076	617.876	0.00713	618.435	0.00492	617.876	0.00385	617.876	0.00333
671.508	0.04189	671.508	0.02077	618.435	0.00714	618.994	0.00493	618.435	0.00385	618.435	0.00333
671.675	0.0419	671.675	0.02077	618.994	0.00714	619.553	0.00493	618.994	0.00385	618.994	0.00333
672.067	0.04192	672.067	0.02078	619.553	0.00714	620.111	0.00493	619.553	0.00386	619.553	0.00334
672.095	0.04193	672.095	0.02078	620.111	0.00715	620.67	0.00493	620.111	0.00386	620.111	0.00334
672.516	0.04195	672.516	0.02079	620.67	0.00715	621.229	0.00493	620.67	0.00386	620.67	0.00334
672.625	0.04196	672.625	0.02079	621.229	0.00715	621.787	0.00493	621.229	0.00386	621.229	0.00334
672.936	0.04198	672.936	0.0208	621.787	0.00716	622.346	0.00493	621.787	0.00386	621.787	0.00334
673.184	0.04199	673.184	0.0208	622.346	0.00716	622.904	0.00493	622.346	0.00387	622.346	0.00334
673.356	0.042	673.356	0.02081	622.904	0.00716	623.463	0.00493	622.904	0.00387	622.904	0.00335
673.743	0.04203	673.743	0.02081	623.463	0.00716	624.022	0.00493	623.463	0.00387	623.463	0.00335
673.776	0.04203	673.776	0.02081	624.022	0.00717	624.58	0.00493	624.022	0.00387	624.022	0.00335
674.197	0.04206	674.197	0.02082	624.58	0.00717	625.139	0.00493	624.58	0.00388	624.58	0.00335
674.301	0.04206	674.301	0.02082	625.139	0.00717	625.698	0.00493	625.139	0.00388	625.139	0.00335
674.617	0.04208	674.617	0.02083	625.698	0.00717	626.256	0.00493	625.698	0.00388	625.698	0.00335
674.86	0.04209	674.86	0.02083	626.256	0.00718	626.815	0.00493	626.256	0.00388	626.256	0.00335
675.037	0.04211	675.037	0.02084	626.815	0.00718	627.374	0.00493	626.815	0.00389	626.815	0.00336
675.419	0.04213	675.419	0.02084	627.374	0.00718	627.932	0.00493	627.374	0.00389	627.374	0.00336
675.457	0.04213	675.457	0.02084	627.932	0.00718	628.491	0.00493	627.932	0.00389	627.932	0.00336
675.877	0.04215	675.877	0.02085	628.491	0.00719	629.05	0.00493	628.491	0.00389	628.491	0.00336
675.977	0.04216	675.977	0.02085	629.05	0.00719	629.608	0.00493	629.05	0.0039	629.05	0.00336
676.298	0.04218	676.298	0.02086	629.608	0.00719	630.167	0.00493	629.608	0.0039	629.608	0.00336
676.536	0.04219	676.536	0.02086	630.167	0.00719	630.726	0.00493	630.167	0.0039	630.167	0.00337
676.718	0.0422	676.718	0.02086	630.726	0.00719	631.284	0.00493	630.726	0.0039	630.726	0.00337
677.095	0.04222	677.095	0.02087	631.284	0.00719	631.843	0.00493	631.284	0.0039	631.284	0.00337
677.138	0.04222	677.138	0.02087	631.843	0.0072	632.402	0.00493	631.843	0.00391	631.843	0.00337
677.558	0.04224	677.558	0.02087	632.402	0.0072	632.96	0.00493	632.402	0.00391	632.402	0.00337
677.653	0.04225	677.653	0.02088	632.96	0.0072	633.519	0.00493	632.96	0.00391	632.96	0.00337
677.978	0.04227	677.978	0.02088	633.519	0.0072	634.078	0.00493	633.519	0.00391	633.519	0.00337
678.212	0.04228	678.212	0.02088	634.078	0.0072	634.636	0.00493	634.078	0.00392	634.078	0.00338
678.399	0.04229	678.399	0.02088	634.636	0.0072	635.195	0.00493	634.636	0.00392	634.636	0.00338
678.771	0.04231	678.771	0.02089	635.195	0.00721	635.754	0.00493	635.195	0.00392	635.195	0.00338
678.819	0.04231	678.819	0.02089	635.754	0.00721	636.312	0.00493	635.754	0.00392	635.754	0.00338
679.239	0.04233	679.239	0.02089	636.312	0.00721	636.871	0.00493	636.312	0.00393	636.312	0.00338
679.329	0.04233	679.329	0.0209	636.871	0.00721	637.43	0.00493	636.871	0.00393	636.871	0.00338
679.659	0.04235	679.659	0.0209	637.43	0.00721	637.988	0.00493	637.43	0.00393	637.43	0.00338
679.888	0.04236	679.888	0.0209	637.988	0.00721	638.547	0.00493	637.988	0.00393	637.988	0.00339
680.08	0.04237	680.08	0.0209	638.547	0.00721	639.106	0.00493	638.547	0.00393	638.547	0.00339
680.447	0.04239	680.447	0.02091	639.106	0.00721	639.664	0.00493	639.106	0.00394	639.106	0.00339
680.5	0.04239	680.5	0.02091	639.664	0.00721	640.223	0.00493	639.664	0.00394	639.664	0.00339
680.92	0.04241	680.92	0.02091	640.223	0.00721	640.782	0.00493	640.223	0.00394	640.223	0.00339
681.005	0.04241	681.005	0.02091	640.782	0.00721	641.34	0.00493	640.782	0.00394	640.782	0.00339
681.34	0.04243	681.34	0.02092	641.34	0.00722	641.899	0.00493	641.34	0.00395	641.34	0.00339
681.564	0.04244	681.564	0.02092	641.899	0.00722	642.458	0.00493	641.899	0.00395	641.899	0.0034
681.76	0.04244	681.76	0.02092	642.458	0.00722	643.016	0.00493	642.458	0.00395	642.458	0.0034
682.123	0.04246	682.123	0.02092	643.016	0.00722	643.575	0.00492	643.016	0.00395	643.016	0.0034
682.181	0.04246	682.181	0.02092	643.575	0.00722	644.134	0.00492	643.575	0.00395	643.575	0.0034
682.601	0.04248	682.601	0.02092	644.134	0.00722	644.692	0.00492	644.134	0.00396	644.134	0.0034
682.681	0.04248	682.681	0.02093	644.692	0.00722	645.251	0.00492	644.692	0.00396	644.692	0.0034
683.021	0.0425	683.021	0.02093	645.251	0.00722	645.81	0.00492	645.251	0.00396	645.251	0.0034
683.24	0.0425	683.24	0.02093	645.81	0.00722	646.368	0.00492	645.81	0.00396	645.81	0.00341
683.441	0.04251	683.441	0.02093	646.368	0.00722	646.927	0.00492	646.368	0.00397	646.368	0.00341
683.799	0.04253	683.799	0.02093	646.927	0.00722	647.486	0.00492	646.927	0.00397	646.927	0.00341
683.861	0.04253	683.861	0.02093	647.486	0.00722	648.044	0.00492	647.486	0.00397	647.486	0.00341
684.282	0.04254	684.282	0.02093	648.044	0.00722	648.603	0.00492	648.044	0.00397	648.044	0.00341
684.357	0.04255	684.357	0.02093	648.603	0.00722	649.162	0.00491	648.603	0.00397	648.603	0.00341
684.702	0.04256	684.702	0.02094	649.162	0.00722	649.72	0.00491	649.162	0.00398	649.162	0.00341
684.916	0.04257	684.916	0.02094	649.72	0.00722	650.279	0.00491	649.72	0.00398	649.72	0.00341
685.122	0.04257	685.122	0.02094	650.279	0.00721	650.837	0.00491	650.279	0.00398	650.279	0.00342
685.475	0.04259	685.475	0.02094	650.837	0.00721	651.396	0.00491	650.837	0.00398	650.837	0.00342
685.542	0.04259	685.542	0.02094	651.396	0.00721	651.955	0.00491	651.396	0.00399	651.396	0.00342
685.963	0.0426	685.963	0.02094	651.955	0.00721	652.514	0.00491	651.955	0.00399	651.955	0.00342
686.033	0.0426	686.033	0.02094	652.514	0.00721	653.072	0.0049	652.514	0.00399	652.514	0.00342
686.383	0.04262	686.383	0.02094	653.072	0.00721	653.631	0.0049	653.072	0.00399	653.072	0.00342
686.592	0.04262	686.592	0.02094	653.631	0.00721	654.189	0.0049	653.631	0.00399	653.631	0.00342
686.803	0.04263	686.803	0.02094	654.189	0.00721	654.748	0.0049	654.189	0.004	654.189	0.00342
687.15	0.04264	687.15	0.02094	654.748	0.00721	655.307	0.0049	654.748	0.004	654.748	0.00343
687.223	0.04264	687.223	0.02094	655.307	0.00721	655.865	0.0049	655.307	0.004	655.307	0.00343
687.643	0.04265	687.643	0.02094	655.865	0.00721	656.424	0.00489	655.865	0.004	655.865	0.00343
687.709	0.04266	687.709	0.02094	656.424	0.0072	656.983	0.00489	656.424	0.004	656.424	0.00343
688.064	0.04267	688.064	0.02094	656.983	0.0072	657.542	0.00489	656.983	0.00401	656.983	0.00343
688.268	0.04267	688.268	0.02094	657.542	0.0072	658.1	0.00489	657.542	0.00401	657.542	0.00343
688.484	0.04268	688.484	0.02094	658.1	0.0072	658.659	0.00489	658.1	0.00401	658.1	0.00343
688.827	0.04269	688.827	0.02094	658.659	0.0072	659.217	0.00488	658.659	0.00401	658.659	0.00343
688.904	0.04269	688.904	0.02094	659.217	0.0072	659.776	0.00488	659.217	0.00401	659.217	0.00344
689.324	0.0427	689.324	0.02094	659.776	0.00719	660.335	0.00488	659.776	0.00402	659.776	0.00344
689.385	0.0427	689.385	0.02094	660.335	0.00719	660.893	0.00488	660.335	0.00402	660.335	0.00344
689.744	0.04271	689.744	0.02094	660.893	0.00719	661.452	0.00488	660.893	0.00402	660.893	0.00344
689.944	0.04272	689.944	0.02094	661.452	0.00719	662.011	0.00487	661.452	0.00402	661.452	0.00344
690.165	0.04272	690.165	0.02094	662.011	0.00719	662.569	0.00487	662.011	0.00403	662.011	0.00344
690.503	0.04273	690.503	0.02094	662.569	0.00718	663.128	0.00487	662.569	0.00403	662.569	0.00344
690.585	0.04273	690.585	0.02094	663.128	0.00718	663.687	0.00487	663.128	0.00403	663.128	0.00344
691.005	0.04274	691.005	0.02094	663.687	0.00718	664.245	0.00486	663.687	0.00403	663.687	0.00345
691.061	0.04274	691.061	0.02094	664.245	0.00718	664.804	0.00486	664.245	0.00403	664.245	0.00345
691.425	0.04275	691.425	0.02093	664.804	0.00718	665.363	0.00486	664.804	0.00404	664.804	0.00345
691.62	0.04275	691.62	0.02093	665.363	0.00717	665.921	0.00486	665.363	0.00404	665.363	0.00345
691.846	0.04276	691.846	0.02093	665.921	0.00717	666.48	0.00485	665.921	0.00404	665.921	0.00345
692.178	0.04276	692.178	0.02093	666.48	0.00717	667.039	0.00485	666.48	0.00404	666.48	0.00345
692.266	0.04276	692.266	0.02093	667.039	0.00717	667.597	0.00485	667.039	0.00404	667.039	0.00345
692.686	0.04277	692.686	0.02093	667.597	0.00716	668.156	0.00485	667.597	0.00405	667.597	0.00345
692.737	0.04277	692.737	0.02093	668.156	0.00716	668.715	0.00484	668.156	0.00405	668.156	0.00345
693.106	0.04278	693.106	0.02092	668.715	0.00716	669.273	0.00484	668.715	0.00405	668.715	0.00346
693.296	0.04278	693.296	0.02092	669.273	0.00715	669.832	0.00484	669.273	0.00405	669.273	0.00346
693.526	0.04278	693.526	0.02092	669.832	0.00715	670.391	0.00484	669.832	0.00405	669.832	0.00346
693.855	0.04279	693.855	0.02092	670.391	0.00715	670.949	0.00483	670.391	0.00406	670.391	0.00346
693.947	0.04279	693.947	0.02092	670.949	0.00715	671.508	0.00483	670.949	0.00406	670.949	0.00346
694.367	0.0428	694.367	0.02091	671.508	0.00714	672.067	0.00483	671.508	0.00406	671.508	0.00346
694.413	0.0428	694.413	0.02091	672.067	0.00714	672.625	0.00482	672.067	0.00406	672.067	0.00346
694.787	0.0428	694.787	0.02091	672.625	0.00714	673.184	0.00482	672.625	0.00406	672.625	0.00346
694.972	0.0428	694.972	0.02091	673.184	0.00713	673.743	0.00482	673.184	0.00407	673.184	0.00346
695.207	0.04281	695.207	0.02091	673.743	0.00713	674.301	0.00482	673.743	0.00407	673.743	0.00347
695.53	0.04281	695.53	0.0209	674.301	0.00713	674.86	0.00481	674.301	0.00407	674.301	0.00347
695.627	0.04281	695.627	0.0209	674.86	0.00712	675.419	0.00481	674.86	0.00407	674.86	0.00347
696.048	0.04282	696.048	0.0209	675.419	0.00712	675.977	0.00481	675.419	0.00407	675.419	0.00347
696.089	0.04282	696.089	0.0209	675.977	0.00711	676.536	0.0048	675.977	0.00408	675.977	0.00347
696.468	0.04282	696.468	0.02089	676.536	0.00711	677.095	0.0048	676.536	0.00408	676.536	0.00347
696.648	0.04282	696.648	0.02089	677.095	0.00711	677.653	0.0048	677.095	0.00408	677.095	0.00347
696.888	0.04282	696.888	0.02089	677.653	0.0071	678.212	0.00479	677.653	0.00408	677.653	0.00347
697.206	0.04282	697.206	0.02088	678.212	0.0071	678.771	0.00479	678.212	0.00408	678.212	0.00347
697.308	0.04283	697.308	0.02088	678.771	0.0071	679.329	0.00479	678.771	0.00409	678.771	0.00348
697.729	0.04283	697.729	0.02088	679.329	0.00709	679.888	0.00478	679.329	0.00409	679.329	0.00348
697.765	0.04283	697.765	0.02088	679.888	0.00709	680.447	0.00478	679.888	0.00409	679.888	0.00348
698.149	0.04283	698.149	0.02087	680.447	0.00708	681.005	0.00478	680.447	0.00409	680.447	0.00348
698.324	0.04283	698.324	0.02087	681.005	0.00708	681.564	0.00477	681.005	0.00409	681.005	0.00348
698.569	0.04283	698.569	0.02087	681.564	0.00707	682.123	0.00477	681.564	0.0041	681.564	0.00348
698.882	0.04283	698.882	0.02086	682.123	0.00707	682.681	0.00477	682.123	0.0041	682.123	0.00348
698.989	0.04283	698.989	0.02086	682.681	0.00707	683.24	0.00476	682.681	0.0041	682.681	0.00348
699.409	0.04283	699.409	0.02085	683.24	0.00706	683.799	0.00476	683.24	0.0041	683.24	0.00348
699.441	0.04283	699.441	0.02085	683.799	0.00706	684.357	0.00475	683.799	0.0041	683.799	0.00348
699.83	0.04283	699.83	0.02085	684.357	0.00705	684.916	0.00475	684.357	0.00411	684.357	0.00349
700	0.04283	700	0.02085	684.916	0.00705	685.475	0.00475	684.916	0.00411	684.916	0.00349
700.25	0.04283	700.25	0.02084	685.475	0.00704	686.033	0.00474	685.475	0.00411	685.475	0.00349
700.558	0.04283	700.558	0.02084	686.033	0.00704	686.592	0.00474	686.033	0.00411	686.033	0.00349
700.67	0.04283	700.67	0.02083	686.592	0.00703	687.15	0.00473	686.592	0.00411	686.592	0.00349
701.09	0.04283	701.09	0.02083	687.15	0.00703	687.709	0.00473	687.15	0.00411	687.15	0.00349
701.117	0.04283	701.117	0.02083	687.709	0.00702	688.268	0.00473	687.709	0.00412	687.709	0.00349
701.511	0.04283	701.511	0.02082	688.268	0.00702	688.827	0.00472	688.268	0.00412	688.268	0.00349
701.676	0.04283	701.676	0.02082	688.827	0.00701	689.385	0.00472	688.827	0.00412	688.827	0.00349
701.931	0.04283	701.931	0.02081	689.385	0.00701	689.944	0.00471	689.385	0.00412	689.385	0.00349
702.234	0.04283	702.234	0.02081	689.944	0.007	690.503	0.00471	689.944	0.00412	689.944	0.00349
702.351	0.04283	702.351	0.0208	690.503	0.007	691.061	0.00471	690.503	0.00413	690.503	0.0035
702.771	0.04282	702.771	0.0208	691.061	0.00699	691.62	0.0047	691.061	0.00413	691.061	0.0035
702.793	0.04282	702.793	0.0208	691.62	0.00698	692.178	0.0047	691.62	0.00413	691.62	0.0035
703.191	0.04282	703.191	0.02079	692.178	0.00698	692.737	0.00469	692.178	0.00413	692.178	0.0035
703.352	0.04282	703.352	0.02078	692.737	0.00697	693.296	0.00469	692.737	0.00413	692.737	0.0035
703.612	0.04282	703.612	0.02078	693.296	0.00697	693.855	0.00468	693.296	0.00414	693.296	0.0035
703.91	0.04281	703.91	0.02077	693.855	0.00696	694.413	0.00468	693.855	0.00414	693.855	0.0035
704.032	0.04281	704.032	0.02077	694.413	0.00696	694.972	0.00468	694.413	0.00414	694.413	0.0035
704.452	0.04281	704.452	0.02076	694.972	0.00695	695.53	0.00467	694.972	0.00414	694.972	0.0035
704.469	0.04281	704.469	0.02076	695.53	0.00694	696.089	0.00467	695.53	0.00414	695.53	0.0035
704.872	0.0428	704.872	0.02075	696.089	0.00694	696.648	0.00466	696.089	0.00414	696.089	0.0035
705.028	0.0428	705.028	0.02075	696.648	0.00693	697.206	0.00466	696.648	0.00415	696.648	0.00351
705.292	0.0428	705.292	0.02074	697.206	0.00693	697.765	0.00465	697.206	0.00415	697.206	0.00351
705.586	0.0428	705.586	0.02074	697.765	0.00692	698.324	0.00465	697.765	0.00415	697.765	0.00351
705.713	0.04279	705.713	0.02073	698.324	0.00691	698.882	0.00464	698.324	0.00415	698.324	0.00351
706.133	0.04279	706.133	0.02072	698.882	0.00691	699.441	0.00464	698.882	0.00415	698.882	0.00351
706.145	0.04279	706.145	0.02072	699.441	0.0069	700	0.00463	699.441	0.00416	699.441	0.00351
706.553	0.04278	706.553	0.02071	700	0.00689	700.558	0.00463	700	0.00416	700	0.00351
706.704	0.04278	706.704	0.02071	700.558	0.00689	701.117	0.00462	700.558	0.00416	700.558	0.00351
706.973	0.04277	706.973	0.0207	701.117	0.00688	701.676	0.00462	701.117	0.00416	701.117	0.00351
707.262	0.04277	707.262	0.0207	701.676	0.00687	702.234	0.00461	701.676	0.00416	701.676	0.00351
707.394	0.04277	707.394	0.02069	702.234	0.00687	702.793	0.00461	702.234	0.00416	702.234	0.00351
707.814	0.04276	707.814	0.02068	702.793	0.00686	703.352	0.0046	702.793	0.00417	702.793	0.00351
707.821	0.04276	707.821	0.02068	703.352	0.00685	703.91	0.0046	703.352	0.00417	703.352	0.00351
708.234	0.04275	708.234	0.02067	703.91	0.00685	704.469	0.00459	703.91	0.00417	703.91	0.00352
708.654	0.04274	708.654	0.02066	704.469	0.00684	705.028	0.00459	704.469	0.00417	704.469	0.00352
709.074	0.04273	709.074	0.02065	705.028	0.00683	705.586	0.00458	705.028	0.00417	705.028	0.00352
709.495	0.04272	709.495	0.02064	705.586	0.00683	706.145	0.00458	705.586	0.00418	705.586	0.00352
709.915	0.04271	709.915	0.02063	706.145	0.00682	706.704	0.00457	706.145	0.00418	706.145	0.00352
710.335	0.0427	710.335	0.02061	706.704	0.00681	707.262	0.00457	706.704	0.00418	706.704	0.00352
710.755	0.04269	710.755	0.0206	707.262	0.00681	707.821	0.00456	707.262	0.00418	707.262	0.00352
711.175	0.04268	711.175	0.02059	707.821	0.0068	708.38	0.00456	707.821	0.00418	707.821	0.00352
711.596	0.04267	711.596	0.02058	708.38	0.00679	708.938	0.00455	708.38	0.00418	708.38	0.00352
712.016	0.04266	712.016	0.02056	708.938	0.00678	709.497	0.00454	708.938	0.00419	708.938	0.00352
712.436	0.04265	712.436	0.02055	709.497	0.00678	710.056	0.00454	709.497	0.00419	709.497	0.00352
712.856	0.04264	712.856	0.02054	710.056	0.00677	710.614	0.00453	710.056	0.00419	710.056	0.00352
713.277	0.04262	713.277	0.02052	710.614	0.00676	711.173	0.00453	710.614	0.00419	710.614	0.00352
713.697	0.04261	713.697	0.02051	711.173	0.00675	711.732	0.00452	711.173	0.00419	711.173	0.00353
714.117	0.04259	714.117	0.02049	711.732	0.00675	712.29	0.00452	711.732	0.00419	711.732	0.00353
714.537	0.04258	714.537	0.02048	712.29	0.00674	712.849	0.00451	712.29	0.0042	712.29	0.00353
714.957	0.04257	714.957	0.02047	712.849	0.00673	713.408	0.0045	712.849	0.0042	712.849	0.00353
715.378	0.04255	715.378	0.02045	713.408	0.00672	713.966	0.0045	713.408	0.0042	713.408	0.00353
715.798	0.04254	715.798	0.02044	713.966	0.00671	714.525	0.00449	713.966	0.0042	713.966	0.00353
716.218	0.04252	716.218	0.02042	714.525	0.00671	715.084	0.00449	714.525	0.0042	714.525	0.00353
716.638	0.0425	716.638	0.02041	715.084	0.0067	715.642	0.00448	715.084	0.0042	715.084	0.00353
717.058	0.04249	717.058	0.02039	715.642	0.00669	716.201	0.00447	715.642	0.00421	715.642	0.00353
717.479	0.04247	717.479	0.02037	716.201	0.00668	716.76	0.00447	716.201	0.00421	716.201	0.00353
717.899	0.04245	717.899	0.02036	716.76	0.00667	717.318	0.00446	716.76	0.00421	716.76	0.00353
718.319	0.04243	718.319	0.02034	717.318	0.00667	717.877	0.00446	717.318	0.00421	717.318	0.00353
718.739	0.04242	718.739	0.02033	717.877	0.00666	718.436	0.00445	717.877	0.00421	717.877	0.00353
719.16	0.0424	719.16	0.02031	718.436	0.00665	718.994	0.00444	718.436	0.00421	718.436	0.00353
719.58	0.04238	719.58	0.02029	718.994	0.00664	719.553	0.00444	718.994	0.00422	718.994	0.00353
720	0.04236	720	0.02028	719.553	0.00663	720.112	0.00443	719.553	0.00422	719.553	0.00354
