# Supplementary material for: Direct time-resolved observation of surface-bound carbon dioxide radical anions on metallic nanocatalysts
Source: Nat Commun. 2023 Nov 6;14:7116. doi: 10.1038/s41467-023-42936-6 (PMC10628153; doi:10.1038/s41467-023-42936-6)
Supplement: Supplementary file 4 — Source Data [file 41467_2023_42936_MOESM4_ESM.zip › Source Data/Figure S1/Figure S1b.xlsx]

## Sheet: Sheet1
Figure S1b
350.291	0.01568	350.291	0.01506	350.291	0.01018	350.291	0.0098	350.291	0.00839	350.291	0.00485	350.291	0.0049
350.461	0.01564	350.461	0.01496	350.461	0.01016	350.801	0.0097	350.461	0.00835	350.461	0.00486	350.461	0.00488
350.631	0.01559	350.631	0.01487	350.631	0.01014	350.848	0.00969	350.631	0.00831	350.631	0.00488	350.631	0.00486
350.801	0.01555	350.801	0.01478	350.801	0.01012	350.971	0.00966	350.801	0.00827	350.801	0.00489	350.801	0.00484
350.848	0.01553	350.848	0.01475	350.848	0.01011	351.141	0.00963	350.848	0.00826	350.848	0.0049	350.848	0.00484
350.971	0.0155	350.971	0.01468	350.971	0.0101	351.311	0.00959	350.971	0.00823	350.971	0.00491	350.971	0.00482
351.141	0.01546	351.141	0.01459	351.141	0.01008	351.404	0.00958	351.141	0.00819	351.141	0.00493	351.141	0.0048
351.311	0.01541	351.311	0.0145	351.311	0.01006	351.481	0.00956	351.311	0.00815	351.311	0.00494	351.311	0.00478
351.404	0.01538	351.404	0.01445	351.404	0.01005	351.651	0.00953	351.404	0.00813	351.404	0.00495	351.404	0.00477
351.481	0.01536	351.481	0.01441	351.481	0.01004	351.821	0.00949	351.481	0.00812	351.481	0.00496	351.481	0.00476
351.651	0.01532	351.651	0.01432	351.651	0.01002	351.961	0.00946	351.651	0.00808	351.651	0.00497	351.651	0.00474
351.821	0.01527	351.821	0.01423	351.821	0.01	351.991	0.00946	351.821	0.00804	351.821	0.00499	351.821	0.00473
351.961	0.01523	351.961	0.01416	351.961	0.00999	352.161	0.00942	351.961	0.00801	351.961	0.005	351.961	0.00471
351.991	0.01523	351.991	0.01414	351.991	0.00998	352.33	0.00939	351.991	0.008	351.991	0.005	351.991	0.00471
352.161	0.01518	352.161	0.01405	352.161	0.00996	352.5	0.00935	352.161	0.00796	352.161	0.00502	352.161	0.00469
352.33	0.01513	352.33	0.01396	352.33	0.00994	352.518	0.00935	352.33	0.00792	352.33	0.00503	352.33	0.00467
352.5	0.01509	352.5	0.01388	352.5	0.00992	352.67	0.00932	352.5	0.00789	352.5	0.00504	352.5	0.00465
352.518	0.01508	352.518	0.01387	352.518	0.00992	352.84	0.00928	352.518	0.00788	352.518	0.00505	352.518	0.00465
352.67	0.01504	352.67	0.01379	352.67	0.0099	353.01	0.00925	352.67	0.00785	352.67	0.00506	352.67	0.00463
352.84	0.015	352.84	0.0137	352.84	0.00988	353.074	0.00923	352.84	0.00781	352.84	0.00507	352.84	0.00461
353.01	0.01495	353.01	0.01362	353.01	0.00986	353.18	0.00921	353.01	0.00777	353.01	0.00509	353.01	0.00459
353.074	0.01493	353.074	0.01358	353.074	0.00986	353.35	0.00918	353.074	0.00776	353.074	0.00509	353.074	0.00458
353.18	0.0149	353.18	0.01353	353.18	0.00984	353.52	0.00914	353.18	0.00774	353.18	0.0051	353.18	0.00457
353.35	0.01486	353.35	0.01345	353.35	0.00982	353.631	0.00912	353.35	0.0077	353.35	0.00511	353.35	0.00455
353.52	0.01481	353.52	0.01336	353.52	0.0098	353.69	0.00911	353.52	0.00766	353.52	0.00513	353.52	0.00453
353.631	0.01478	353.631	0.01331	353.631	0.00979	353.86	0.00907	353.631	0.00764	353.631	0.00513	353.631	0.00452
353.69	0.01477	353.69	0.01328	353.69	0.00978	354.029	0.00904	353.69	0.00763	353.69	0.00514	353.69	0.00451
353.86	0.01472	353.86	0.01319	353.86	0.00976	354.187	0.00901	353.86	0.00759	353.86	0.00515	353.86	0.00449
354.029	0.01467	354.029	0.01311	354.029	0.00974	354.199	0.009	354.029	0.00755	354.029	0.00516	354.029	0.00447
354.187	0.01463	354.187	0.01304	354.187	0.00972	354.369	0.00897	354.187	0.00752	354.187	0.00517	354.187	0.00446
354.199	0.01463	354.199	0.01303	354.199	0.00972	354.539	0.00894	354.199	0.00752	354.199	0.00518	354.199	0.00445
354.369	0.01458	354.369	0.01295	354.369	0.0097	354.709	0.0089	354.369	0.00748	354.369	0.00519	354.369	0.00444
354.539	0.01453	354.539	0.01287	354.539	0.00968	354.744	0.00889	354.539	0.00745	354.539	0.0052	354.539	0.00442
354.709	0.01449	354.709	0.01279	354.709	0.00966	354.879	0.00887	354.709	0.00741	354.709	0.00521	354.709	0.0044
354.744	0.01448	354.744	0.01277	354.744	0.00965	355.049	0.00883	354.744	0.0074	354.744	0.00521	354.744	0.00439
354.879	0.01444	354.879	0.0127	354.879	0.00964	355.219	0.0088	354.879	0.00738	354.879	0.00522	354.879	0.00438
355.049	0.0144	355.049	0.01263	355.049	0.00962	355.3	0.00878	355.049	0.00734	355.049	0.00523	355.049	0.00436
355.3	0.01433	355.219	0.01255	355.219	0.00959	355.389	0.00876	355.219	0.00731	355.219	0.00524	355.219	0.00434
355.857	0.01417	355.3	0.01251	355.3	0.00958	355.559	0.00873	355.3	0.00729	355.3	0.00525	355.3	0.00433
356.413	0.01402	355.389	0.01247	355.389	0.00957	355.729	0.00869	355.389	0.00727	355.389	0.00526	355.389	0.00432
356.97	0.01387	355.559	0.01239	355.559	0.00955	355.857	0.00867	355.559	0.00724	355.559	0.00527	355.559	0.0043
357.526	0.01372	355.729	0.01231	355.729	0.00953	355.898	0.00866	355.729	0.0072	355.729	0.00528	355.729	0.00428
358.083	0.01357	355.857	0.01225	355.857	0.00951	356.068	0.00863	355.857	0.00718	355.857	0.00528	355.857	0.00427
358.277	0.01351	355.898	0.01223	355.898	0.00951	356.238	0.00859	355.898	0.00717	355.898	0.00529	355.898	0.00427
358.447	0.01347	356.068	0.01216	356.068	0.00949	356.408	0.00856	356.068	0.00713	356.068	0.0053	356.068	0.00425
358.617	0.01342	356.238	0.01208	356.238	0.00947	356.413	0.00856	356.238	0.0071	356.238	0.00531	356.238	0.00423
358.639	0.01342	356.408	0.012	356.408	0.00944	356.578	0.00852	356.408	0.00706	356.408	0.00532	356.408	0.00421
358.787	0.01338	356.413	0.012	356.413	0.00944	356.748	0.00849	356.413	0.00706	356.413	0.00532	356.413	0.00421
358.957	0.01333	356.578	0.01193	356.578	0.00942	356.918	0.00845	356.578	0.00703	356.578	0.00533	356.578	0.00419
359.127	0.01328	356.748	0.01185	356.748	0.0094	356.97	0.00844	356.748	0.007	356.748	0.00533	356.748	0.00417
359.196	0.01326	356.918	0.01178	356.918	0.00938	357.088	0.00842	356.918	0.00696	356.918	0.00534	356.918	0.00415
359.297	0.01324	356.97	0.01176	356.97	0.00937	357.258	0.00839	356.97	0.00695	356.97	0.00535	356.97	0.00415
359.467	0.01319	357.088	0.01171	357.088	0.00936	357.428	0.00835	357.088	0.00693	357.088	0.00535	357.088	0.00414
359.636	0.01314	357.258	0.01163	357.258	0.00934	357.526	0.00833	357.258	0.0069	357.258	0.00536	357.258	0.00412
359.752	0.01311	357.428	0.01156	357.428	0.00931	357.598	0.00832	357.428	0.00687	357.428	0.00537	357.428	0.0041
359.806	0.0131	357.526	0.01152	357.526	0.0093	357.767	0.00828	357.526	0.00685	357.526	0.00537	357.526	0.00409
359.976	0.01305	357.598	0.01149	357.598	0.00929	357.937	0.00825	357.598	0.00683	357.598	0.00538	357.598	0.00408
360.146	0.01301	357.767	0.01141	357.767	0.00927	358.083	0.00822	357.767	0.0068	357.767	0.00538	357.767	0.00406
360.309	0.01296	357.937	0.01134	357.937	0.00925	358.107	0.00822	357.937	0.00677	357.937	0.00539	357.937	0.00404
360.316	0.01296	358.083	0.01128	358.083	0.00923	358.277	0.00818	358.083	0.00674	358.083	0.0054	358.083	0.00403
360.486	0.01291	358.107	0.01127	358.107	0.00923	358.447	0.00815	358.107	0.00674	358.107	0.0054	358.107	0.00403
360.656	0.01287	358.277	0.0112	358.277	0.0092	358.617	0.00812	358.277	0.0067	358.277	0.00541	358.277	0.00401
360.826	0.01282	358.447	0.01113	358.447	0.00918	358.639	0.00811	358.447	0.00667	358.447	0.00541	358.447	0.00399
360.865	0.01281	358.617	0.01106	358.617	0.00916	358.787	0.00808	358.617	0.00664	358.617	0.00542	358.617	0.00397
360.996	0.01277	358.639	0.01105	358.639	0.00916	358.957	0.00805	358.639	0.00664	358.639	0.00542	358.639	0.00397
361.166	0.01273	358.787	0.01099	358.787	0.00914	359.127	0.00801	358.787	0.00661	358.787	0.00542	358.787	0.00395
361.336	0.01268	358.957	0.01092	358.957	0.00911	359.196	0.008	358.957	0.00658	358.957	0.00543	358.957	0.00394
361.422	0.01266	359.127	0.01085	359.127	0.00909	359.297	0.00798	359.127	0.00655	359.127	0.00544	359.127	0.00392
361.505	0.01264	359.196	0.01082	359.196	0.00908	359.467	0.00795	359.196	0.00653	359.196	0.00544	359.196	0.00391
361.675	0.01259	359.297	0.01078	359.297	0.00907	359.636	0.00791	359.297	0.00651	359.297	0.00544	359.297	0.0039
361.845	0.01255	359.467	0.01072	359.467	0.00905	359.752	0.00789	359.467	0.00648	359.467	0.00545	359.467	0.00388
361.978	0.01251	359.636	0.01065	359.636	0.00902	359.806	0.00788	359.636	0.00645	359.636	0.00545	359.636	0.00386
362.015	0.0125	359.752	0.0106	359.752	0.00901	359.976	0.00785	359.752	0.00643	359.752	0.00545	359.752	0.00385
362.185	0.01245	359.806	0.01058	359.806	0.009	360.146	0.00781	359.806	0.00642	359.806	0.00546	359.806	0.00385
362.355	0.01241	359.976	0.01052	359.976	0.00898	360.309	0.00778	359.976	0.00639	359.976	0.00546	359.976	0.00383
362.525	0.01236	360.146	0.01045	360.146	0.00895	360.316	0.00778	360.146	0.00636	360.146	0.00547	360.146	0.00381
362.535	0.01236	360.309	0.01039	360.309	0.00893	360.486	0.00775	360.309	0.00633	360.309	0.00547	360.309	0.0038
362.695	0.01232	360.316	0.01038	360.316	0.00893	360.656	0.00771	360.316	0.00633	360.316	0.00547	360.316	0.00379
362.865	0.01227	360.486	0.01032	360.486	0.00891	360.826	0.00768	360.486	0.0063	360.486	0.00547	360.486	0.00378
363.035	0.01222	360.656	0.01025	360.656	0.00889	360.865	0.00767	360.656	0.00627	360.656	0.00548	360.656	0.00376
363.091	0.01221	360.826	0.01019	360.826	0.00886	360.996	0.00765	360.826	0.00624	360.826	0.00548	360.826	0.00374
363.205	0.01218	360.865	0.01017	360.865	0.00886	361.166	0.00762	360.865	0.00623	360.865	0.00548	360.865	0.00374
363.374	0.01213	360.996	0.01013	360.996	0.00884	361.336	0.00758	360.996	0.00621	360.996	0.00548	360.996	0.00372
363.544	0.01209	361.166	0.01006	361.166	0.00882	361.422	0.00757	361.166	0.00618	361.166	0.00548	361.166	0.00371
363.648	0.01206	361.336	0.01	361.336	0.00879	361.505	0.00755	361.336	0.00615	361.336	0.00549	361.336	0.00369
363.714	0.01204	361.422	0.00997	361.422	0.00878	361.675	0.00752	361.422	0.00614	361.422	0.00549	361.422	0.00368
363.884	0.012	361.505	0.00994	361.505	0.00877	361.845	0.00748	361.505	0.00612	361.505	0.00549	361.505	0.00367
364.054	0.01195	361.675	0.00987	361.675	0.00875	361.978	0.00746	361.675	0.00609	361.675	0.00549	361.675	0.00366
364.204	0.01191	361.845	0.00981	361.845	0.00872	362.015	0.00745	361.845	0.00606	361.845	0.00549	361.845	0.00364
364.224	0.01191	361.978	0.00976	361.978	0.00871	362.185	0.00742	361.978	0.00604	361.978	0.00549	361.978	0.00363
364.394	0.01186	362.015	0.00975	362.015	0.0087	362.355	0.00739	362.015	0.00604	362.015	0.00549	362.015	0.00362
364.564	0.01182	362.185	0.00969	362.185	0.00868	362.525	0.00735	362.185	0.00601	362.185	0.0055	362.185	0.0036
364.734	0.01177	362.355	0.00963	362.355	0.00865	362.535	0.00735	362.355	0.00598	362.355	0.0055	362.355	0.00359
364.761	0.01176	362.525	0.00957	362.525	0.00863	362.695	0.00732	362.525	0.00595	362.525	0.0055	362.525	0.00357
364.904	0.01173	362.535	0.00956	362.535	0.00863	362.865	0.00729	362.535	0.00595	362.535	0.0055	362.535	0.00357
365.074	0.01168	362.695	0.00951	362.695	0.00861	363.035	0.00726	362.695	0.00592	362.695	0.0055	362.695	0.00355
365.243	0.01164	362.865	0.00945	362.865	0.00858	363.091	0.00725	362.865	0.00589	362.865	0.0055	362.865	0.00354
365.318	0.01162	363.035	0.00939	363.035	0.00856	363.205	0.00722	363.035	0.00587	363.035	0.0055	363.035	0.00352
365.413	0.01159	363.091	0.00937	363.091	0.00855	363.374	0.00719	363.091	0.00586	363.091	0.0055	363.091	0.00351
365.583	0.01155	363.205	0.00933	363.205	0.00854	363.544	0.00716	363.205	0.00584	363.205	0.0055	363.205	0.0035
365.753	0.0115	363.374	0.00927	363.374	0.00851	363.648	0.00714	363.374	0.00581	363.374	0.0055	363.374	0.00349
365.874	0.01147	363.544	0.00921	363.544	0.00849	363.714	0.00713	363.544	0.00578	363.544	0.0055	363.544	0.00347
365.923	0.01146	363.648	0.00918	363.648	0.00848	363.884	0.0071	363.648	0.00577	363.648	0.00549	363.648	0.00346
366.093	0.01141	363.714	0.00916	363.714	0.00847	364.054	0.00706	363.714	0.00576	363.714	0.00549	363.714	0.00345
366.263	0.01137	363.884	0.0091	363.884	0.00844	364.204	0.00704	363.884	0.00573	363.884	0.00549	363.884	0.00344
366.431	0.01132	364.054	0.00904	364.054	0.00842	364.224	0.00703	364.054	0.0057	364.054	0.00549	364.054	0.00342
366.433	0.01132	364.204	0.00899	364.204	0.0084	364.394	0.007	364.204	0.00568	364.204	0.00549	364.204	0.00341
366.603	0.01128	364.224	0.00898	364.224	0.00839	364.564	0.00697	364.224	0.00567	364.224	0.00549	364.224	0.0034
366.773	0.01123	364.394	0.00893	364.394	0.00837	364.734	0.00694	364.394	0.00565	364.394	0.00549	364.394	0.00339
366.943	0.01119	364.564	0.00887	364.564	0.00835	364.761	0.00693	364.564	0.00562	364.564	0.00548	364.564	0.00337
366.987	0.01118	364.734	0.00882	364.734	0.00832	364.904	0.00691	364.734	0.00559	364.734	0.00548	364.734	0.00335
367.112	0.01114	364.761	0.00881	364.761	0.00832	365.074	0.00687	364.761	0.00559	364.761	0.00548	364.761	0.00335
367.282	0.0111	364.904	0.00876	364.904	0.0083	365.243	0.00684	364.904	0.00557	364.904	0.00548	364.904	0.00334
367.452	0.01105	365.074	0.00871	365.074	0.00828	365.318	0.00683	365.074	0.00554	365.074	0.00548	365.074	0.00332
367.544	0.01103	365.243	0.00865	365.243	0.00825	365.413	0.00681	365.243	0.00551	365.243	0.00547	365.243	0.00331
367.622	0.01101	365.318	0.00863	365.318	0.00824	365.583	0.00678	365.318	0.0055	365.318	0.00547	365.318	0.0033
367.792	0.01097	365.413	0.0086	365.413	0.00823	365.753	0.00675	365.413	0.00549	365.413	0.00547	365.413	0.00329
367.962	0.01092	365.583	0.00854	365.583	0.0082	365.874	0.00673	365.583	0.00546	365.583	0.00546	365.583	0.00327
368.1	0.01089	365.753	0.00849	365.753	0.00818	365.923	0.00672	365.753	0.00544	365.753	0.00546	365.753	0.00326
368.132	0.01088	365.874	0.00845	365.874	0.00816	366.093	0.00669	365.874	0.00542	365.874	0.00546	365.874	0.00325
368.302	0.01083	365.923	0.00844	365.923	0.00816	366.263	0.00665	365.923	0.00541	365.923	0.00546	365.923	0.00324
368.472	0.01079	366.093	0.00839	366.093	0.00813	366.431	0.00662	366.093	0.00539	366.093	0.00545	366.093	0.00323
368.642	0.01075	366.263	0.00833	366.263	0.00811	366.433	0.00662	366.263	0.00536	366.263	0.00545	366.263	0.00321
368.657	0.01074	366.431	0.00828	366.431	0.00808	366.603	0.00659	366.431	0.00533	366.431	0.00544	366.431	0.0032
368.812	0.0107	366.433	0.00828	366.433	0.00808	366.773	0.00656	366.433	0.00533	366.433	0.00544	366.433	0.0032
368.981	0.01066	366.603	0.00823	366.603	0.00806	366.943	0.00653	366.603	0.00531	366.603	0.00544	366.603	0.00318
369.151	0.01062	366.773	0.00818	366.773	0.00804	366.987	0.00652	366.773	0.00528	366.773	0.00543	366.773	0.00316
369.213	0.0106	366.943	0.00813	366.943	0.00801	367.112	0.0065	366.943	0.00526	366.943	0.00542	366.943	0.00315
369.321	0.01057	366.987	0.00811	366.987	0.00801	367.282	0.00647	366.987	0.00525	366.987	0.00542	366.987	0.00314
369.491	0.01053	367.112	0.00808	367.112	0.00799	367.452	0.00644	367.112	0.00523	367.112	0.00542	367.112	0.00313
369.661	0.01048	367.282	0.00803	367.282	0.00796	367.544	0.00642	367.282	0.00521	367.282	0.00541	367.282	0.00312
369.77	0.01046	367.452	0.00798	367.452	0.00794	367.622	0.00641	367.452	0.00519	367.452	0.0054	367.452	0.0031
369.831	0.01044	367.544	0.00795	367.544	0.00793	367.792	0.00638	367.544	0.00517	367.544	0.0054	367.544	0.00309
370.001	0.0104	367.622	0.00793	367.622	0.00792	367.962	0.00635	367.622	0.00516	367.622	0.0054	367.622	0.00309
370.171	0.01035	367.792	0.00788	367.792	0.00789	368.1	0.00632	367.792	0.00514	367.792	0.00539	367.792	0.00307
370.326	0.01032	367.962	0.00783	367.962	0.00787	368.132	0.00632	367.962	0.00511	367.962	0.00538	367.962	0.00306
370.341	0.01031	368.1	0.00779	368.1	0.00785	368.302	0.00629	368.1	0.00509	368.1	0.00538	368.1	0.00304
370.511	0.01027	368.132	0.00778	368.132	0.00784	368.472	0.00626	368.132	0.00509	368.132	0.00537	368.132	0.00304
370.681	0.01023	368.302	0.00773	368.302	0.00782	368.642	0.00623	368.302	0.00506	368.302	0.00537	368.302	0.00303
370.85	0.01018	368.472	0.00768	368.472	0.00779	368.657	0.00623	368.472	0.00504	368.472	0.00536	368.472	0.00301
370.883	0.01017	368.642	0.00764	368.642	0.00777	368.812	0.0062	368.642	0.00502	368.642	0.00535	368.642	0.003
371.02	0.01014	368.657	0.00763	368.657	0.00777	368.981	0.00617	368.657	0.00501	368.657	0.00535	368.657	0.00299
371.19	0.0101	368.812	0.00759	368.812	0.00775	369.151	0.00614	368.812	0.00499	368.812	0.00534	368.812	0.00298
371.36	0.01005	368.981	0.00754	368.981	0.00772	369.213	0.00613	368.981	0.00497	368.981	0.00533	368.981	0.00297
371.439	0.01003	369.151	0.00749	369.151	0.0077	369.321	0.00611	369.151	0.00495	369.151	0.00532	369.151	0.00295
371.53	0.01001	369.213	0.00748	369.213	0.00769	369.491	0.00608	369.213	0.00494	369.213	0.00532	369.213	0.00295
371.7	0.00997	369.321	0.00745	369.77	0.00761	369.661	0.00605	369.321	0.00492	369.321	0.00531	369.321	0.00294
371.87	0.00993	369.491	0.0074	370.326	0.00753	369.77	0.00603	369.491	0.0049	369.491	0.0053	369.491	0.00292
371.996	0.0099	369.661	0.00736	370.883	0.00745	369.831	0.00602	369.661	0.00488	369.661	0.0053	369.661	0.00291
372.04	0.00988	369.77	0.00733	371.439	0.00737	370.001	0.00599	369.77	0.00486	369.77	0.00529	369.77	0.0029
372.21	0.00984	369.831	0.00731	371.996	0.00729	370.171	0.00596	369.831	0.00485	369.831	0.00529	369.831	0.00289
372.38	0.0098	370.001	0.00726	372.552	0.00721	370.326	0.00594	370.001	0.00483	370.001	0.00527	370.001	0.00288
372.55	0.00976	370.171	0.00722	373.109	0.00713	370.341	0.00593	370.171	0.00481	370.171	0.00526	370.171	0.00286
372.552	0.00976	370.326	0.00718	373.569	0.00706	370.511	0.0059	370.326	0.00479	370.326	0.00525	370.326	0.00285
372.719	0.00972	370.341	0.00718	373.665	0.00705	370.681	0.00588	370.341	0.00479	370.341	0.00525	370.341	0.00285
372.889	0.00967	370.511	0.00713	373.739	0.00704	370.85	0.00585	370.511	0.00476	370.511	0.00524	370.511	0.00283
373.059	0.00963	370.681	0.00709	373.909	0.00702	370.883	0.00584	370.681	0.00474	370.681	0.00523	370.681	0.00282
373.109	0.00962	370.85	0.00704	374.079	0.00699	371.02	0.00582	370.85	0.00472	370.85	0.00522	370.85	0.0028
373.229	0.00959	370.883	0.00703	374.222	0.00697	371.19	0.00579	370.883	0.00471	370.883	0.00522	370.883	0.0028
373.399	0.00955	371.02	0.007	374.249	0.00697	371.36	0.00576	371.02	0.0047	371.02	0.00521	371.02	0.00279
373.569	0.00951	371.19	0.00696	374.419	0.00694	371.439	0.00575	371.19	0.00467	371.19	0.0052	371.19	0.00278
373.665	0.00948	371.36	0.00691	374.588	0.00692	371.53	0.00573	371.36	0.00465	371.36	0.00519	371.36	0.00276
373.739	0.00947	371.439	0.00689	374.758	0.00689	371.7	0.0057	371.439	0.00464	371.439	0.00518	371.439	0.00276
373.909	0.00942	371.53	0.00687	374.778	0.00689	371.87	0.00568	371.53	0.00463	371.53	0.00517	371.53	0.00275
374.079	0.00938	371.7	0.00683	374.928	0.00687	371.996	0.00565	371.7	0.00461	371.7	0.00516	371.7	0.00273
374.222	0.00935	371.87	0.00679	375.098	0.00685	372.04	0.00565	371.87	0.00459	371.87	0.00515	371.87	0.00272
374.249	0.00934	371.996	0.00676	375.268	0.00682	372.21	0.00562	371.996	0.00457	371.996	0.00514	371.996	0.00271
374.419	0.0093	372.04	0.00674	375.335	0.00681	372.38	0.00559	372.04	0.00457	372.04	0.00514	372.04	0.00271
374.588	0.00926	372.21	0.0067	375.438	0.0068	372.55	0.00556	372.21	0.00454	372.21	0.00512	372.21	0.00269
374.758	0.00922	372.38	0.00666	375.608	0.00677	372.552	0.00556	372.38	0.00452	372.38	0.00511	372.38	0.00268
374.778	0.00921	372.55	0.00662	375.778	0.00675	372.719	0.00554	372.55	0.0045	372.55	0.0051	372.55	0.00266
374.928	0.00918	372.552	0.00662	375.892	0.00673	372.889	0.00551	372.552	0.0045	372.552	0.0051	372.552	0.00266
375.098	0.00914	372.719	0.00658	375.948	0.00673	373.059	0.00548	372.719	0.00448	372.719	0.00508	372.719	0.00265
375.268	0.0091	372.889	0.00654	376.118	0.0067	373.109	0.00547	372.889	0.00446	372.889	0.00507	372.889	0.00264
375.335	0.00908	373.059	0.0065	376.288	0.00668	373.229	0.00545	373.059	0.00444	373.059	0.00506	373.059	0.00262
375.438	0.00906	373.109	0.00649	376.448	0.00665	373.399	0.00542	373.109	0.00443	373.109	0.00505	373.109	0.00262
375.608	0.00901	373.229	0.00646	376.457	0.00665	373.569	0.0054	373.229	0.00442	373.229	0.00504	373.229	0.00261
375.778	0.00897	373.399	0.00642	376.627	0.00663	373.665	0.00538	373.399	0.0044	373.399	0.00503	373.399	0.0026
375.892	0.00895	373.569	0.00638	376.797	0.0066	373.739	0.00537	373.569	0.00438	373.569	0.00501	373.569	0.00258
375.948	0.00893	373.665	0.00636	376.967	0.00658	373.909	0.00534	373.665	0.00437	373.665	0.005	373.665	0.00258
376.118	0.00889	373.739	0.00634	377.005	0.00658	374.079	0.00532	373.739	0.00436	373.739	0.005	373.739	0.00257
376.288	0.00885	373.909	0.0063	377.137	0.00656	374.222	0.00529	373.909	0.00434	373.909	0.00498	373.909	0.00256
376.448	0.00882	374.079	0.00626	377.307	0.00653	374.249	0.00529	374.079	0.00432	374.079	0.00497	374.079	0.00254
376.457	0.00881	374.222	0.00623	377.477	0.00651	374.419	0.00526	374.222	0.0043	374.222	0.00496	374.222	0.00253
376.627	0.00877	374.249	0.00623	377.561	0.0065	374.588	0.00523	374.249	0.0043	374.249	0.00495	374.249	0.00253
376.797	0.00873	374.419	0.00619	377.647	0.00649	374.758	0.00521	374.419	0.00428	374.419	0.00494	374.419	0.00252
376.967	0.00869	374.588	0.00615	377.817	0.00646	374.778	0.0052	374.588	0.00426	374.588	0.00492	374.588	0.0025
377.005	0.00869	374.758	0.00611	377.987	0.00644	374.928	0.00518	374.758	0.00424	374.758	0.00491	374.758	0.00249
377.137	0.00865	374.778	0.00611	378.118	0.00642	375.098	0.00515	374.778	0.00423	374.778	0.0049	374.778	0.00249
377.307	0.00861	374.928	0.00608	378.157	0.00641	375.268	0.00513	374.928	0.00422	374.928	0.00489	374.928	0.00248
377.477	0.00858	375.098	0.00604	378.326	0.00639	375.335	0.00512	375.098	0.0042	375.098	0.00488	375.098	0.00246
377.561	0.00856	375.268	0.006	378.496	0.00637	375.438	0.0051	375.268	0.00418	375.268	0.00486	375.268	0.00245
377.647	0.00854	375.335	0.00599	378.666	0.00634	375.608	0.00507	375.335	0.00417	375.335	0.00485	375.335	0.00245
377.817	0.0085	375.438	0.00597	378.674	0.00634	375.778	0.00505	375.438	0.00416	375.438	0.00484	375.438	0.00244
377.987	0.00846	375.608	0.00593	378.836	0.00632	375.892	0.00503	375.608	0.00414	375.608	0.00483	375.608	0.00243
378.118	0.00843	375.778	0.00589	379.006	0.00629	375.948	0.00502	375.778	0.00412	375.778	0.00481	375.778	0.00241
378.157	0.00842	375.892	0.00587	379.176	0.00627	376.118	0.005	375.892	0.00411	375.892	0.0048	375.892	0.00241
378.326	0.00838	375.948	0.00586	379.231	0.00626	376.288	0.00497	375.948	0.0041	375.948	0.00479	375.948	0.0024
378.496	0.00834	376.118	0.00582	379.346	0.00625	376.448	0.00495	376.118	0.00408	376.118	0.00478	376.118	0.00239
378.666	0.0083	376.288	0.00579	379.516	0.00622	376.457	0.00494	376.288	0.00406	376.288	0.00476	376.288	0.00238
378.674	0.0083	376.448	0.00575	379.686	0.0062	376.627	0.00492	376.448	0.00405	376.448	0.00474	376.448	0.00236
378.836	0.00826	376.457	0.00575	379.787	0.00619	376.797	0.00489	376.457	0.00404	376.457	0.00474	376.457	0.00236
379.006	0.00822	376.627	0.00572	379.856	0.00618	376.967	0.00487	376.627	0.00403	376.627	0.00472	376.627	0.00235
379.176	0.00819	376.797	0.00568	380.026	0.00615	377.005	0.00486	376.797	0.00401	376.797	0.00471	376.797	0.00234
379.231	0.00817	376.967	0.00565	380.195	0.00613	377.137	0.00484	376.967	0.00399	376.967	0.00469	376.967	0.00233
379.346	0.00815	377.005	0.00564	380.344	0.00611	377.307	0.00482	377.005	0.00398	377.005	0.00469	377.005	0.00232
379.516	0.00811	377.137	0.00561	380.365	0.00611	377.477	0.00479	377.137	0.00397	377.137	0.00467	377.137	0.00231
379.686	0.00807	377.307	0.00558	380.535	0.00608	377.561	0.00478	377.307	0.00395	377.307	0.00465	377.307	0.0023
379.787	0.00805	377.477	0.00555	380.705	0.00606	377.647	0.00477	377.477	0.00393	377.477	0.00464	377.477	0.00229
379.856	0.00803	377.561	0.00553	380.875	0.00604	377.817	0.00474	377.561	0.00392	377.561	0.00463	377.561	0.00228
380.026	0.008	377.647	0.00551	380.9	0.00603	377.987	0.00472	377.647	0.00391	377.647	0.00462	377.647	0.00228
380.195	0.00796	377.817	0.00548	381.045	0.00601	378.118	0.0047	377.817	0.0039	377.817	0.0046	377.817	0.00227
380.344	0.00793	377.987	0.00545	381.215	0.00599	378.157	0.00469	377.987	0.00388	377.987	0.00458	377.987	0.00225
380.365	0.00792	378.118	0.00542	381.385	0.00597	378.326	0.00467	378.118	0.00387	378.118	0.00457	378.118	0.00224
380.535	0.00788	378.157	0.00541	381.457	0.00596	378.496	0.00464	378.157	0.00386	378.157	0.00456	378.157	0.00224
380.705	0.00785	378.326	0.00538	381.555	0.00594	378.666	0.00462	378.326	0.00384	378.326	0.00455	378.326	0.00223
380.875	0.00781	378.496	0.00535	381.725	0.00592	378.674	0.00462	378.496	0.00383	378.496	0.00453	378.496	0.00222
380.9	0.0078	378.666	0.00532	381.895	0.0059	378.836	0.00459	378.666	0.00381	378.666	0.00451	378.666	0.00221
381.045	0.00777	378.674	0.00532	382.013	0.00588	379.006	0.00457	378.674	0.00381	378.674	0.00451	378.674	0.00221
381.215	0.00773	378.836	0.00529	382.064	0.00587	379.176	0.00454	378.836	0.00379	378.836	0.00449	378.836	0.00219
381.385	0.0077	379.006	0.00525	382.234	0.00585	379.231	0.00454	379.006	0.00377	379.006	0.00447	379.006	0.00218
381.457	0.00768	379.176	0.00522	382.404	0.00583	379.346	0.00452	379.176	0.00376	379.176	0.00445	379.176	0.00217
381.555	0.00766	379.231	0.00521	382.57	0.0058	379.516	0.00449	379.231	0.00375	379.231	0.00445	379.231	0.00217
381.725	0.00762	379.346	0.00519	382.574	0.0058	379.686	0.00447	379.346	0.00374	379.346	0.00443	379.346	0.00216
381.895	0.00759	379.516	0.00516	382.744	0.00578	379.787	0.00446	379.516	0.00372	379.516	0.00441	379.516	0.00215
382.013	0.00756	379.686	0.00513	382.914	0.00576	379.856	0.00445	379.686	0.0037	379.686	0.00439	379.686	0.00214
382.064	0.00755	379.787	0.00511	383.084	0.00573	380.026	0.00442	379.787	0.00369	379.787	0.00438	379.787	0.00213
382.234	0.00751	379.856	0.0051	383.126	0.00573	380.195	0.0044	379.856	0.00369	379.856	0.00437	379.856	0.00213
382.404	0.00748	380.026	0.00507	383.254	0.00571	380.344	0.00438	380.026	0.00367	380.026	0.00436	380.026	0.00211
382.57	0.00744	380.195	0.00504	383.424	0.00569	380.365	0.00438	380.195	0.00365	380.195	0.00434	380.195	0.0021
382.574	0.00744	380.344	0.00501	383.594	0.00567	380.535	0.00435	380.344	0.00364	380.344	0.00432	380.344	0.00209
382.744	0.0074	380.365	0.00501	383.683	0.00565	380.705	0.00433	380.365	0.00364	380.365	0.00432	380.365	0.00209
382.914	0.00737	380.535	0.00498	383.764	0.00564	380.875	0.00431	380.535	0.00362	380.535	0.0043	380.535	0.00208
383.084	0.00733	380.705	0.00495	383.933	0.00562	380.9	0.0043	380.705	0.0036	380.705	0.00428	380.705	0.00207
383.126	0.00732	380.875	0.00492	384.103	0.0056	381.045	0.00428	380.875	0.00359	380.875	0.00426	380.875	0.00206
383.254	0.0073	380.9	0.00492	384.239	0.00558	381.215	0.00426	380.9	0.00358	380.9	0.00425	380.9	0.00206
383.424	0.00726	381.045	0.00489	384.273	0.00557	381.385	0.00424	381.045	0.00357	381.045	0.00424	381.045	0.00205
383.594	0.00722	381.215	0.00486	384.443	0.00555	381.457	0.00423	381.215	0.00355	381.215	0.00422	381.215	0.00204
383.683	0.00721	381.385	0.00483	384.613	0.00553	381.555	0.00421	381.385	0.00354	381.385	0.0042	381.385	0.00203
383.764	0.00719	381.457	0.00482	384.783	0.00551	381.725	0.00419	381.457	0.00353	381.457	0.00419	381.457	0.00202
383.933	0.00715	381.555	0.00481	384.796	0.00551	381.895	0.00417	381.555	0.00352	381.555	0.00418	381.555	0.00201
384.103	0.00712	381.725	0.00478	384.953	0.00548	382.013	0.00415	381.725	0.00351	381.725	0.00416	381.725	0.002
384.239	0.00709	381.895	0.00475	385.123	0.00546	382.064	0.00414	381.895	0.00349	381.895	0.00414	381.895	0.00199
384.273	0.00708	382.013	0.00473	385.293	0.00544	382.234	0.00412	382.013	0.00348	382.013	0.00412	382.013	0.00199
384.443	0.00705	382.064	0.00472	385.352	0.00543	382.404	0.0041	382.064	0.00347	382.064	0.00412	382.064	0.00198
384.613	0.00701	382.234	0.00469	385.463	0.00542	382.57	0.00408	382.234	0.00346	382.234	0.0041	382.234	0.00197
384.783	0.00698	382.404	0.00467	385.633	0.00539	382.574	0.00408	382.404	0.00344	382.404	0.00408	382.404	0.00196
384.796	0.00698	382.57	0.00464	385.802	0.00537	382.744	0.00405	382.57	0.00343	382.57	0.00406	382.57	0.00195
384.953	0.00694	382.574	0.00464	385.909	0.00536	382.914	0.00403	382.574	0.00343	382.574	0.00406	382.574	0.00195
385.123	0.00691	382.744	0.00461	385.972	0.00535	383.084	0.00401	382.744	0.00341	382.744	0.00404	382.744	0.00194
385.293	0.00687	382.914	0.00458	386.142	0.00533	383.126	0.004	382.914	0.0034	382.914	0.00402	382.914	0.00193
385.352	0.00686	383.084	0.00456	386.312	0.00531	383.254	0.00399	383.084	0.00338	383.084	0.004	383.084	0.00192
385.463	0.00684	383.126	0.00455	386.465	0.00529	383.424	0.00397	383.126	0.00338	383.126	0.00399	383.126	0.00192
385.633	0.00681	383.254	0.00453	386.482	0.00528	383.594	0.00394	383.254	0.00336	383.254	0.00397	383.254	0.00191
385.802	0.00677	383.424	0.0045	386.652	0.00526	383.683	0.00393	383.424	0.00335	383.424	0.00395	383.424	0.0019
385.909	0.00675	383.594	0.00448	386.822	0.00524	383.764	0.00392	383.594	0.00333	383.594	0.00393	383.594	0.00189
385.972	0.00674	383.683	0.00446	386.992	0.00522	383.933	0.0039	383.683	0.00333	383.683	0.00392	383.683	0.00188
386.142	0.0067	383.764	0.00445	387.022	0.00521	384.103	0.00388	383.764	0.00332	383.764	0.00391	383.764	0.00188
386.312	0.00667	383.933	0.00443	387.162	0.0052	384.239	0.00386	383.933	0.0033	383.933	0.00389	383.933	0.00187
386.465	0.00664	384.103	0.0044	387.332	0.00517	384.273	0.00386	384.103	0.00329	384.103	0.00387	384.103	0.00186
386.482	0.00664	384.239	0.00438	387.502	0.00515	384.443	0.00384	384.239	0.00328	384.239	0.00386	384.239	0.00185
386.652	0.0066	384.273	0.00438	387.578	0.00514	384.613	0.00382	384.273	0.00327	384.273	0.00385	384.273	0.00185
386.822	0.00657	384.443	0.00435	387.671	0.00513	384.783	0.00379	384.443	0.00326	384.443	0.00383	384.443	0.00184
386.992	0.00654	384.613	0.00433	387.841	0.00511	384.796	0.00379	384.613	0.00324	384.613	0.00381	384.613	0.00183
387.022	0.00653	384.783	0.0043	388.011	0.00509	384.953	0.00377	384.783	0.00323	384.783	0.00379	384.783	0.00182
387.162	0.0065	384.796	0.0043	388.135	0.00507	385.123	0.00375	384.796	0.00323	384.796	0.00379	384.796	0.00182
387.332	0.00647	384.953	0.00428	388.181	0.00507	385.293	0.00373	384.953	0.00322	384.953	0.00377	384.953	0.00181
387.502	0.00644	385.123	0.00425	388.351	0.00504	385.352	0.00372	385.123	0.0032	385.123	0.00375	385.123	0.0018
387.578	0.00642	385.293	0.00423	388.521	0.00502	385.463	0.00371	385.293	0.00319	385.293	0.00373	385.293	0.00179
387.671	0.0064	385.352	0.00422	388.691	0.005	385.633	0.00369	385.352	0.00318	385.352	0.00372	385.352	0.00179
387.841	0.00637	385.463	0.0042	388.692	0.005	385.802	0.00367	385.463	0.00317	385.463	0.00371	385.463	0.00178
388.011	0.00634	385.633	0.00418	388.861	0.00498	385.909	0.00366	385.633	0.00316	385.633	0.00369	385.633	0.00177
388.135	0.00632	385.802	0.00415	389.031	0.00496	385.972	0.00365	385.802	0.00314	385.802	0.00367	385.802	0.00176
388.181	0.00631	385.909	0.00414	389.201	0.00494	386.142	0.00363	385.909	0.00314	385.909	0.00365	385.909	0.00176
388.351	0.00627	385.972	0.00413	389.248	0.00493	386.312	0.00361	385.972	0.00313	385.972	0.00364	385.972	0.00175
388.521	0.00624	386.142	0.00411	389.371	0.00492	386.465	0.00359	386.142	0.00312	386.142	0.00362	386.142	0.00174
388.691	0.00621	386.312	0.00408	389.54	0.00489	386.482	0.00359	386.312	0.0031	386.312	0.0036	386.312	0.00173
388.692	0.00621	386.465	0.00406	389.71	0.00487	386.652	0.00357	386.465	0.00309	386.465	0.00359	386.465	0.00172
388.861	0.00618	386.482	0.00406	389.805	0.00486	386.822	0.00355	386.482	0.00309	386.482	0.00358	386.482	0.00172
389.031	0.00615	386.652	0.00404	389.88	0.00485	386.992	0.00353	386.652	0.00307	386.652	0.00356	386.652	0.00171
389.201	0.00611	386.822	0.00401	390.05	0.00483	387.022	0.00353	386.822	0.00306	386.822	0.00354	386.822	0.00171
389.248	0.00611	386.992	0.00399	390.22	0.00481	387.162	0.00351	386.992	0.00305	386.992	0.00352	386.992	0.0017
389.371	0.00608	387.022	0.00399	390.361	0.00479	387.332	0.00349	387.022	0.00304	387.022	0.00352	387.022	0.00169
389.54	0.00605	387.162	0.00397	390.39	0.00479	387.502	0.00347	387.162	0.00303	387.162	0.0035	387.162	0.00169
389.71	0.00602	387.332	0.00395	390.56	0.00477	387.578	0.00346	387.332	0.00302	387.332	0.00348	387.332	0.00168
389.805	0.006	387.502	0.00392	390.73	0.00475	387.671	0.00345	387.502	0.00301	387.502	0.00346	387.502	0.00167
389.88	0.00599	387.578	0.00391	390.9	0.00473	387.841	0.00343	387.578	0.003	387.578	0.00345	387.578	0.00167
390.05	0.00596	387.671	0.0039	390.918	0.00472	388.011	0.00341	387.671	0.00299	387.671	0.00344	387.671	0.00166
390.22	0.00593	387.841	0.00388	391.07	0.00471	388.135	0.0034	387.841	0.00298	387.841	0.00342	387.841	0.00165
390.361	0.0059	388.011	0.00386	391.24	0.00469	388.181	0.00339	388.011	0.00297	388.011	0.0034	388.011	0.00164
390.39	0.00589	388.135	0.00384	391.409	0.00466	388.351	0.00337	388.135	0.00296	388.135	0.00338	388.135	0.00164
390.56	0.00586	388.181	0.00384	391.474	0.00466	388.521	0.00335	388.181	0.00295	388.181	0.00338	388.181	0.00163
390.73	0.00583	388.351	0.00382	391.579	0.00464	388.691	0.00334	388.351	0.00294	388.351	0.00336	388.351	0.00162
390.9	0.0058	388.521	0.00379	391.749	0.00462	388.692	0.00334	388.521	0.00293	388.521	0.00334	388.521	0.00162
390.918	0.0058	388.691	0.00377	391.919	0.0046	388.861	0.00332	388.691	0.00291	388.691	0.00332	388.691	0.00161
391.07	0.00577	388.692	0.00377	392.031	0.00459	389.031	0.0033	388.692	0.00291	388.692	0.00332	388.692	0.00161
391.24	0.00574	388.861	0.00375	392.089	0.00458	389.201	0.00328	388.861	0.0029	388.861	0.0033	388.861	0.0016
391.409	0.00571	389.031	0.00373	392.259	0.00456	389.248	0.00327	389.031	0.00289	389.031	0.00328	389.031	0.00159
391.474	0.0057	389.201	0.00371	392.429	0.00454	389.371	0.00326	389.201	0.00288	389.201	0.00326	389.201	0.00158
391.579	0.00568	389.248	0.00371	392.587	0.00452	389.54	0.00324	389.248	0.00287	389.248	0.00325	389.248	0.00158
391.749	0.00565	389.371	0.00369	392.599	0.00452	389.71	0.00322	389.371	0.00286	389.371	0.00324	389.371	0.00157
391.919	0.00562	389.54	0.00367	392.769	0.0045	389.805	0.00321	389.54	0.00285	389.54	0.00322	389.54	0.00157
392.031	0.0056	389.71	0.00365	392.939	0.00448	389.88	0.00321	389.71	0.00284	389.71	0.0032	389.71	0.00156
392.089	0.00559	389.805	0.00364	393.109	0.00446	390.05	0.00319	389.805	0.00283	389.805	0.00319	389.805	0.00155
392.259	0.00556	389.88	0.00363	393.144	0.00446	390.22	0.00317	389.88	0.00282	389.88	0.00318	389.88	0.00155
392.429	0.00553	390.05	0.00361	393.278	0.00444	390.361	0.00316	390.05	0.00281	390.05	0.00316	390.05	0.00154
392.587	0.0055	390.22	0.00359	393.448	0.00442	390.39	0.00315	390.22	0.0028	390.22	0.00314	390.22	0.00153
392.599	0.0055	390.361	0.00357	393.618	0.0044	390.56	0.00313	390.361	0.00279	390.361	0.00312	390.361	0.00153
392.769	0.00547	390.39	0.00357	393.7	0.00439	390.73	0.00312	390.39	0.00279	390.39	0.00312	390.39	0.00152
392.939	0.00544	390.56	0.00355	393.788	0.00438	390.9	0.0031	390.56	0.00278	390.56	0.0031	390.56	0.00152
393.109	0.00542	390.73	0.00353	393.958	0.00436	390.918	0.0031	390.73	0.00276	390.73	0.00308	390.73	0.00151
393.144	0.00541	390.9	0.00351	394.128	0.00434	391.07	0.00308	390.9	0.00275	390.9	0.00306	390.9	0.0015
393.278	0.00539	390.918	0.00351	394.257	0.00433	391.24	0.00306	390.918	0.00275	390.918	0.00306	390.918	0.0015
393.448	0.00536	391.07	0.00349	394.298	0.00432	391.409	0.00305	391.07	0.00274	391.07	0.00304	391.07	0.00149
393.618	0.00533	391.24	0.00347	394.468	0.0043	391.474	0.00304	391.24	0.00273	391.24	0.00302	391.24	0.00148
393.7	0.00531	391.409	0.00346	394.638	0.00428	391.579	0.00303	391.409	0.00271	391.409	0.003	391.409	0.00148
393.788	0.0053	391.474	0.00345	394.808	0.00426	391.749	0.00301	391.474	0.00271	391.474	0.00299	391.474	0.00147
393.958	0.00527	391.579	0.00344	394.813	0.00426	391.919	0.00299	391.579	0.0027	391.579	0.00298	391.579	0.00147
394.128	0.00524	391.749	0.00342	394.978	0.00425	392.031	0.00298	391.749	0.00269	391.749	0.00296	391.749	0.00146
394.257	0.00522	391.919	0.0034	395.147	0.00423	392.089	0.00298	391.919	0.00268	391.919	0.00294	391.919	0.00145
394.298	0.00522	392.031	0.00339	395.317	0.00421	392.259	0.00296	392.031	0.00267	392.031	0.00293	392.031	0.00145
394.468	0.00519	392.089	0.00338	395.37	0.0042	392.429	0.00294	392.089	0.00267	392.089	0.00292	392.089	0.00144
394.638	0.00516	392.259	0.00336	395.487	0.00419	392.587	0.00293	392.259	0.00266	392.259	0.00291	392.259	0.00144
394.808	0.00513	392.429	0.00334	395.657	0.00417	392.599	0.00293	392.429	0.00264	392.429	0.00289	392.429	0.00143
394.813	0.00513	392.587	0.00333	395.827	0.00415	392.769	0.00291	392.587	0.00263	392.587	0.00287	392.587	0.00142
394.978	0.0051	392.599	0.00333	395.926	0.00414	392.939	0.00289	392.599	0.00263	392.599	0.00287	392.599	0.00142
395.147	0.00508	392.769	0.00331	395.997	0.00413	393.109	0.00288	392.769	0.00262	392.769	0.00285	392.769	0.00141
395.317	0.00505	392.939	0.00329	396.167	0.00411	393.144	0.00287	392.939	0.00261	392.939	0.00283	392.939	0.00141
395.37	0.00504	393.109	0.00327	396.337	0.00409	393.278	0.00286	393.109	0.0026	393.109	0.00281	393.109	0.0014
395.487	0.00502	393.144	0.00327	396.483	0.00408	393.448	0.00284	393.144	0.0026	393.144	0.00281	393.144	0.0014
395.657	0.00499	393.278	0.00326	396.507	0.00407	393.618	0.00283	393.278	0.00259	393.278	0.00279	393.278	0.00139
395.827	0.00497	393.448	0.00324	396.677	0.00406	393.7	0.00282	393.448	0.00258	393.448	0.00278	393.448	0.00138
395.926	0.00495	393.618	0.00322	396.847	0.00404	393.788	0.00281	393.618	0.00257	393.618	0.00276	393.618	0.00138
395.997	0.00494	393.7	0.00321	397.016	0.00402	393.958	0.0028	393.7	0.00256	393.7	0.00275	393.7	0.00137
396.167	0.00491	393.788	0.00321	397.039	0.00402	394.128	0.00278	393.788	0.00255	393.788	0.00274	393.788	0.00137
396.337	0.00489	393.958	0.00319	397.186	0.004	394.257	0.00277	393.958	0.00254	393.958	0.00272	393.958	0.00136
396.483	0.00486	394.128	0.00317	397.356	0.00398	394.298	0.00276	394.128	0.00253	394.128	0.0027	394.128	0.00136
396.507	0.00486	394.257	0.00316	397.526	0.00396	394.468	0.00275	394.257	0.00252	394.257	0.00269	394.257	0.00135
396.677	0.00483	394.298	0.00316	397.596	0.00395	394.638	0.00273	394.298	0.00252	394.298	0.00268	394.298	0.00135
396.847	0.00481	394.468	0.00314	397.696	0.00394	394.808	0.00272	394.468	0.00251	394.468	0.00267	394.468	0.00134
397.016	0.00478	394.638	0.00312	397.866	0.00393	394.813	0.00272	394.638	0.0025	394.638	0.00265	394.638	0.00134
397.039	0.00478	394.808	0.00311	398.036	0.00391	394.978	0.0027	394.808	0.00249	394.808	0.00263	394.808	0.00133
397.186	0.00475	394.813	0.00311	398.152	0.00389	395.147	0.00269	394.813	0.00249	394.813	0.00263	394.813	0.00133
397.356	0.00473	394.978	0.00309	398.206	0.00389	395.317	0.00267	394.978	0.00248	394.978	0.00261	394.978	0.00132
397.526	0.0047	395.147	0.00307	398.376	0.00387	395.37	0.00267	395.147	0.00247	395.147	0.0026	395.147	0.00131
397.596	0.00469	395.317	0.00306	398.546	0.00385	395.487	0.00266	395.317	0.00246	395.317	0.00258	395.317	0.00131
397.696	0.00468	395.37	0.00305	398.709	0.00384	395.657	0.00264	395.37	0.00245	395.37	0.00257	395.37	0.00131
397.866	0.00465	395.487	0.00304	398.716	0.00383	395.827	0.00263	395.487	0.00245	395.487	0.00256	395.487	0.0013
398.036	0.00462	395.657	0.00303	398.885	0.00382	395.926	0.00262	395.657	0.00244	395.657	0.00254	395.657	0.00129
398.152	0.00461	395.827	0.00301	399.055	0.0038	395.997	0.00261	395.827	0.00243	395.827	0.00253	395.827	0.00129
398.206	0.0046	395.926	0.003	399.225	0.00378	396.167	0.0026	395.926	0.00242	395.926	0.00252	395.926	0.00128
398.376	0.00457	395.997	0.003	399.265	0.00378	396.337	0.00258	395.997	0.00242	395.997	0.00251	395.997	0.00128
398.546	0.00455	396.167	0.00298	399.395	0.00376	396.483	0.00257	396.167	0.0024	396.167	0.00249	396.167	0.00127
398.709	0.00452	396.337	0.00296	399.565	0.00375	396.507	0.00257	396.337	0.00239	396.337	0.00248	396.337	0.00127
398.716	0.00452	396.483	0.00295	399.735	0.00373	396.677	0.00255	396.483	0.00239	396.483	0.00246	396.483	0.00126
398.885	0.0045	396.507	0.00295	399.822	0.00372	396.847	0.00254	396.507	0.00238	396.507	0.00246	396.507	0.00126
399.055	0.00447	396.677	0.00293	399.905	0.00371	397.016	0.00252	396.677	0.00237	396.677	0.00244	396.677	0.00125
399.225	0.00445	396.847	0.00292	400.075	0.00369	397.039	0.00252	396.847	0.00236	396.847	0.00243	396.847	0.00125
399.265	0.00444	397.016	0.0029	400.245	0.00368	397.186	0.00251	397.016	0.00235	397.016	0.00241	397.016	0.00124
399.395	0.00442	397.039	0.0029	400.378	0.00366	397.356	0.00249	397.039	0.00235	397.039	0.00241	397.039	0.00124
399.565	0.0044	397.186	0.00289	400.415	0.00366	397.526	0.00248	397.186	0.00234	397.186	0.0024	397.186	0.00124
399.735	0.00437	397.356	0.00288	400.585	0.00364	397.596	0.00247	397.356	0.00233	397.356	0.00238	397.356	0.00123
399.822	0.00436	397.526	0.00286	400.754	0.00362	397.696	0.00247	397.526	0.00232	397.526	0.00236	397.526	0.00122
399.905	0.00435	397.596	0.00286	400.924	0.00361	397.866	0.00245	397.596	0.00232	397.596	0.00236	397.596	0.00122
400.075	0.00432	397.696	0.00285	400.935	0.00361	398.036	0.00244	397.696	0.00231	397.696	0.00235	397.696	0.00122
400.245	0.0043	397.866	0.00283	401.094	0.00359	398.152	0.00243	397.866	0.0023	397.866	0.00233	397.866	0.00121
400.378	0.00428	398.036	0.00282	401.264	0.00357	398.206	0.00242	398.036	0.0023	398.036	0.00232	398.036	0.0012
400.415	0.00428	398.152	0.00281	401.434	0.00356	398.376	0.00241	398.152	0.00229	398.152	0.00231	398.152	0.0012
400.585	0.00425	398.206	0.0028	401.491	0.00355	398.546	0.0024	398.206	0.00229	398.206	0.0023	398.206	0.0012
400.754	0.00423	398.376	0.00279	401.604	0.00354	398.709	0.00238	398.376	0.00228	398.376	0.00228	398.376	0.00119
400.924	0.00421	398.546	0.00278	401.774	0.00352	398.716	0.00238	398.546	0.00227	398.546	0.00227	398.546	0.00119
400.935	0.0042	398.709	0.00276	401.944	0.0035	398.885	0.00237	398.709	0.00226	398.709	0.00225	398.709	0.00118
401.094	0.00418	398.716	0.00276	402.048	0.00349	399.055	0.00236	398.716	0.00226	398.716	0.00225	398.716	0.00118
401.264	0.00416	398.885	0.00275	402.114	0.00349	399.225	0.00234	398.885	0.00225	398.885	0.00224	398.885	0.00117
401.434	0.00413	399.055	0.00274	402.284	0.00347	399.265	0.00234	399.055	0.00224	399.055	0.00222	399.055	0.00117
401.491	0.00413	399.225	0.00272	402.454	0.00345	399.395	0.00233	399.225	0.00223	399.225	0.00221	399.225	0.00116
401.604	0.00411	399.265	0.00272	402.604	0.00344	399.565	0.00232	399.265	0.00223	399.265	0.00221	399.265	0.00116
401.774	0.00409	399.395	0.00271	402.623	0.00344	399.735	0.0023	399.395	0.00222	399.395	0.00219	399.395	0.00116
401.944	0.00407	399.565	0.0027	402.793	0.00342	399.822	0.0023	399.565	0.00221	399.565	0.00218	399.565	0.00115
402.048	0.00405	399.735	0.00268	402.963	0.00341	399.905	0.00229	399.735	0.0022	399.735	0.00217	399.735	0.00114
402.114	0.00404	399.822	0.00268	403.133	0.00339	400.075	0.00228	399.822	0.0022	399.822	0.00216	399.822	0.00114
402.284	0.00402	399.905	0.00267	403.161	0.00339	400.245	0.00227	399.905	0.00219	399.905	0.00215	399.905	0.00114
402.454	0.004	400.075	0.00266	403.303	0.00337	400.378	0.00226	400.075	0.00218	400.075	0.00214	400.075	0.00113
402.604	0.00398	400.245	0.00264	403.473	0.00336	400.415	0.00225	400.245	0.00217	400.245	0.00212	400.245	0.00113
402.623	0.00397	400.378	0.00263	403.643	0.00334	400.585	0.00224	400.378	0.00217	400.378	0.00211	400.378	0.00112
402.793	0.00395	400.415	0.00263	403.717	0.00333	400.754	0.00223	400.415	0.00216	400.415	0.00211	400.415	0.00112
402.963	0.00393	400.585	0.00262	403.813	0.00332	400.924	0.00221	400.585	0.00216	400.585	0.00209	400.585	0.00112
403.133	0.00391	400.754	0.00261	403.983	0.00331	400.935	0.00221	400.754	0.00215	400.754	0.00208	400.754	0.00111
403.161	0.0039	400.924	0.00259	404.153	0.00329	401.094	0.0022	400.924	0.00214	400.924	0.00207	400.924	0.00111
403.303	0.00389	400.935	0.00259	404.274	0.00328	401.264	0.00219	400.935	0.00214	400.935	0.00207	400.935	0.0011
403.473	0.00386	401.094	0.00258	404.323	0.00328	401.434	0.00218	401.094	0.00213	401.094	0.00205	401.094	0.0011
403.643	0.00384	401.264	0.00257	404.492	0.00326	401.491	0.00217	401.264	0.00212	401.264	0.00204	401.264	0.00109
403.717	0.00383	401.434	0.00256	404.662	0.00325	401.604	0.00217	401.434	0.00211	401.434	0.00203	401.434	0.00109
403.813	0.00382	401.491	0.00255	404.831	0.00323	401.774	0.00215	401.491	0.00211	401.491	0.00202	401.491	0.00109
403.983	0.0038	401.604	0.00254	404.832	0.00323	401.944	0.00214	401.604	0.0021	401.604	0.00201	401.604	0.00108
404.153	0.00378	401.774	0.00253	405.002	0.00321	402.048	0.00213	401.774	0.00209	401.774	0.002	401.774	0.00108
404.274	0.00376	401.944	0.00252	405.172	0.0032	402.114	0.00213	401.944	0.00209	401.944	0.00199	401.944	0.00107
404.323	0.00376	402.048	0.00251	405.342	0.00318	402.284	0.00212	402.048	0.00208	402.048	0.00198	402.048	0.00107
404.492	0.00373	402.114	0.00251	405.387	0.00318	402.454	0.00211	402.114	0.00208	402.114	0.00197	402.114	0.00107
404.662	0.00371	402.284	0.0025	405.512	0.00317	402.604	0.0021	402.284	0.00207	402.284	0.00196	402.284	0.00106
404.831	0.00369	402.454	0.00249	405.682	0.00315	402.623	0.00209	402.454	0.00206	402.454	0.00195	402.454	0.00106
404.832	0.00369	402.604	0.00248	405.852	0.00314	402.793	0.00208	402.604	0.00205	402.604	0.00194	402.604	0.00105
405.002	0.00367	402.623	0.00247	405.944	0.00313	402.963	0.00207	402.623	0.00205	402.623	0.00194	402.623	0.00105
405.172	0.00365	402.793	0.00246	406.022	0.00312	403.133	0.00206	402.793	0.00204	402.793	0.00192	402.793	0.00105
405.342	0.00363	402.963	0.00245	406.192	0.00311	403.161	0.00206	402.963	0.00203	402.963	0.00191	402.963	0.00104
405.387	0.00362	403.133	0.00244	406.361	0.00309	403.303	0.00205	403.133	0.00203	403.133	0.0019	403.133	0.00104
405.512	0.00361	403.161	0.00244	406.5	0.00308	403.473	0.00204	403.161	0.00203	403.161	0.0019	403.161	0.00104
405.682	0.00359	403.303	0.00243	406.531	0.00308	403.643	0.00203	403.303	0.00202	403.303	0.00189	403.303	0.00103
405.852	0.00357	403.473	0.00242	406.701	0.00306	403.717	0.00202	403.473	0.00201	403.473	0.00187	403.473	0.00103
405.944	0.00356	403.643	0.00241	406.871	0.00305	403.813	0.00201	403.643	0.002	403.643	0.00186	403.643	0.00102
406.022	0.00355	403.717	0.0024	407.041	0.00303	403.983	0.002	403.717	0.002	403.717	0.00186	403.717	0.00102
406.192	0.00353	403.813	0.0024	407.057	0.00303	404.153	0.00199	403.813	0.00199	403.813	0.00185	403.813	0.00102
406.361	0.00351	403.983	0.00238	407.211	0.00302	404.274	0.00198	403.983	0.00199	403.983	0.00184	403.983	0.00101
406.5	0.00349	404.153	0.00237	407.381	0.003	404.323	0.00198	404.153	0.00198	404.153	0.00183	404.153	0.00101
406.531	0.00349	404.274	0.00237	407.551	0.00299	404.492	0.00197	404.274	0.00197	404.274	0.00182	404.274	0.001
406.701	0.00347	404.323	0.00236	407.613	0.00298	404.662	0.00196	404.323	0.00197	404.323	0.00182	404.323	0.001
406.871	0.00345	404.492	0.00235	407.721	0.00297	404.831	0.00195	404.492	0.00196	404.492	0.0018	404.492	0.000998524
407.041	0.00343	404.662	0.00234	407.891	0.00296	404.832	0.00195	404.662	0.00195	404.662	0.00179	404.662	0.000993826
407.057	0.00342	404.831	0.00233	408.061	0.00294	405.002	0.00194	404.831	0.00195	404.831	0.00178	404.831	0.000989207
407.211	0.00341	404.832	0.00233	408.17	0.00293	405.172	0.00193	404.832	0.00195	404.832	0.00178	404.832	0.000989162
407.381	0.00339	405.002	0.00232	408.23	0.00293	405.342	0.00192	405.002	0.00194	405.002	0.00177	405.002	0.000984532
407.551	0.00337	405.172	0.00231	408.4	0.00292	405.387	0.00191	405.172	0.00193	405.172	0.00176	405.172	0.000979935
407.613	0.00336	405.342	0.0023	408.57	0.0029	405.512	0.00191	405.342	0.00192	405.342	0.00175	405.342	0.000975372
407.721	0.00335	405.387	0.0023	408.726	0.00289	405.682	0.0019	405.387	0.00192	405.387	0.00175	405.387	0.000974166
407.891	0.00333	405.512	0.00229	408.74	0.00289	405.852	0.00189	405.512	0.00192	405.512	0.00174	405.512	0.000970842
408.061	0.00331	405.682	0.00228	408.91	0.00287	405.944	0.00188	405.682	0.00191	405.682	0.00173	405.682	0.000966345
408.17	0.0033	405.852	0.00227	409.08	0.00286	406.022	0.00187	405.852	0.0019	405.852	0.00172	405.852	0.000961882
408.23	0.00329	405.944	0.00227	409.25	0.00285	406.192	0.00186	405.944	0.0019	405.944	0.00171	405.944	0.000959481
408.4	0.00327	406.022	0.00226	409.283	0.00284	406.361	0.00185	406.022	0.00189	406.022	0.00171	406.022	0.000957451
408.57	0.00325	406.192	0.00225	409.42	0.00283	406.5	0.00185	406.192	0.00189	406.192	0.0017	406.192	0.000953052
408.726	0.00324	406.361	0.00224	409.59	0.00282	406.531	0.00184	406.361	0.00188	406.361	0.00169	406.361	0.000948686
408.74	0.00324	406.5	0.00223	409.76	0.0028	406.701	0.00183	406.5	0.00187	406.5	0.00168	406.5	0.000945144
408.91	0.00322	406.531	0.00223	409.839	0.0028	406.871	0.00182	406.531	0.00187	406.531	0.00168	406.531	0.000944352
409.08	0.0032	406.701	0.00222	409.93	0.00279	407.041	0.00181	406.701	0.00186	406.701	0.00167	406.701	0.000940051
409.25	0.00318	406.871	0.00221	410.099	0.00278	407.057	0.00181	406.871	0.00186	406.871	0.00166	406.871	0.000935781
409.283	0.00318	407.041	0.0022	410.269	0.00276	407.211	0.0018	407.041	0.00185	407.041	0.00165	407.041	0.000931543
409.42	0.00316	407.057	0.0022	410.396	0.00275	407.381	0.0018	407.057	0.00185	407.057	0.00165	407.057	0.000931154
409.59	0.00314	407.211	0.00219	410.439	0.00275	407.551	0.00179	407.211	0.00184	407.211	0.00164	407.211	0.000927336
409.76	0.00313	407.381	0.00218	410.609	0.00274	407.613	0.00178	407.381	0.00183	407.381	0.00163	407.381	0.000923161
409.839	0.00312	407.551	0.00217	410.779	0.00272	407.721	0.00178	407.551	0.00183	407.551	0.00162	407.551	0.000919017
409.93	0.00311	407.613	0.00217	410.949	0.00271	407.891	0.00177	407.613	0.00182	407.613	0.00162	407.613	0.000917503
410.099	0.00309	407.721	0.00217	410.952	0.00271	408.061	0.00176	407.721	0.00182	407.721	0.00161	407.721	0.000914904
410.269	0.00307	407.891	0.00216	411.119	0.0027	408.17	0.00175	407.891	0.00181	407.891	0.0016	407.891	0.000910822
410.396	0.00306	408.061	0.00215	411.289	0.00268	408.23	0.00175	408.061	0.00181	408.061	0.00159	408.061	0.000906771
410.439	0.00305	408.17	0.00214	411.459	0.00267	408.4	0.00174	408.17	0.0018	408.17	0.00159	408.17	0.000904184
410.609	0.00304	408.23	0.00214	411.509	0.00267	408.57	0.00173	408.23	0.0018	408.23	0.00158	408.23	0.00090275
410.779	0.00302	408.4	0.00213	411.629	0.00266	408.726	0.00172	408.4	0.00179	408.4	0.00157	408.4	0.00089876
410.949	0.003	408.57	0.00212	411.799	0.00264	408.74	0.00172	408.57	0.00178	408.57	0.00157	408.57	0.0008948
410.952	0.003	408.726	0.00211	411.968	0.00263	408.91	0.00171	408.726	0.00178	408.726	0.00156	408.726	0.000891192
411.119	0.00298	408.74	0.00211	412.065	0.00262	409.08	0.0017	408.74	0.00178	408.74	0.00156	408.74	0.00089087
411.289	0.00297	408.91	0.0021	412.138	0.00262	409.25	0.00169	408.91	0.00177	408.91	0.00155	408.91	0.00088697
411.459	0.00295	409.08	0.00209	412.308	0.0026	409.283	0.00169	409.08	0.00176	409.08	0.00154	409.08	0.0008831
411.509	0.00294	409.25	0.00209	412.478	0.00259	409.42	0.00168	409.25	0.00176	409.25	0.00153	409.25	0.000879259
411.629	0.00293	409.283	0.00208	412.622	0.00258	409.59	0.00168	409.283	0.00176	409.283	0.00153	409.283	0.000878521
411.799	0.00292	409.42	0.00208	412.648	0.00258	409.76	0.00167	409.42	0.00175	409.42	0.00152	409.42	0.000875447
411.968	0.0029	409.59	0.00207	412.818	0.00257	409.839	0.00166	409.59	0.00174	409.59	0.00151	409.59	0.000871665
412.065	0.00289	409.76	0.00206	412.988	0.00255	409.93	0.00166	409.76	0.00174	409.76	0.00151	409.76	0.000867912
412.138	0.00288	409.839	0.00206	413.158	0.00254	410.099	0.00165	409.839	0.00173	409.839	0.0015	409.839	0.000866162
412.308	0.00287	409.93	0.00205	413.178	0.00254	410.269	0.00164	409.93	0.00173	409.93	0.0015	409.93	0.000864188
412.478	0.00285	410.099	0.00204	413.328	0.00253	410.396	0.00163	410.099	0.00172	410.099	0.00149	410.099	0.000860492
412.622	0.00284	410.269	0.00204	413.498	0.00252	410.439	0.00163	410.269	0.00172	410.269	0.00148	410.269	0.000856825
412.648	0.00283	410.396	0.00203	413.668	0.0025	410.609	0.00162	410.396	0.00171	410.396	0.00148	410.396	0.000854115
412.818	0.00282	410.439	0.00203	413.735	0.0025	410.779	0.00162	410.439	0.00171	410.439	0.00148	410.439	0.000853187
412.988	0.0028	410.609	0.00202	413.837	0.00249	410.949	0.00161	410.609	0.0017	410.609	0.00147	410.609	0.000849576
413.158	0.00278	410.779	0.00201	414.007	0.00248	410.952	0.00161	410.779	0.0017	410.779	0.00146	410.779	0.000845994
413.178	0.00278	410.949	0.002	414.177	0.00247	411.119	0.0016	410.949	0.00169	410.949	0.00145	410.949	0.00084244
413.328	0.00277	410.952	0.002	414.291	0.00246	411.289	0.00159	410.952	0.00169	410.952	0.00145	410.952	0.000842371
413.498	0.00275	411.119	0.002	414.347	0.00246	411.459	0.00158	411.119	0.00168	411.119	0.00145	411.119	0.000838913
413.668	0.00274	411.289	0.00199	414.517	0.00244	411.509	0.00158	411.289	0.00168	411.289	0.00144	411.289	0.000835414
413.735	0.00273	411.459	0.00198	414.687	0.00243	411.629	0.00157	411.459	0.00167	411.459	0.00143	411.459	0.000831942
413.837	0.00272	411.509	0.00198	414.848	0.00242	411.799	0.00157	411.509	0.00167	411.509	0.00143	411.509	0.000830924
414.007	0.00271	411.629	0.00197	414.857	0.00242	411.968	0.00156	411.629	0.00167	411.629	0.00142	411.629	0.000828498
414.177	0.00269	411.799	0.00197	415.027	0.00241	412.065	0.00155	411.799	0.00166	411.799	0.00142	411.799	0.000825081
414.291	0.00268	411.968	0.00196	415.197	0.0024	412.138	0.00155	411.968	0.00165	411.968	0.00141	411.968	0.000821691
414.347	0.00267	412.065	0.00195	415.367	0.00239	412.308	0.00154	412.065	0.00165	412.065	0.00141	412.065	0.00081977
414.517	0.00266	412.138	0.00195	415.404	0.00238	412.478	0.00153	412.138	0.00165	412.138	0.0014	412.138	0.000818327
414.687	0.00264	412.308	0.00194	415.537	0.00237	412.622	0.00153	412.308	0.00164	412.308	0.0014	412.308	0.00081499
414.848	0.00263	412.478	0.00194	415.706	0.00236	412.648	0.00153	412.478	0.00163	412.478	0.00139	412.478	0.00081168
414.857	0.00263	412.622	0.00193	415.876	0.00235	412.818	0.00152	412.622	0.00163	412.622	0.00139	412.622	0.0008089
415.027	0.00261	412.648	0.00193	415.961	0.00234	412.988	0.00151	412.648	0.00163	412.648	0.00138	412.648	0.000808396
415.197	0.0026	412.818	0.00192	416.046	0.00234	413.158	0.0015	412.818	0.00162	412.818	0.00138	412.818	0.000805138
415.367	0.00258	412.988	0.00191	416.216	0.00233	413.178	0.0015	412.988	0.00162	412.988	0.00137	412.988	0.000801906
415.404	0.00258	413.158	0.00191	416.386	0.00232	413.328	0.0015	413.158	0.00161	413.158	0.00137	413.158	0.0007987
415.537	0.00257	413.178	0.00191	416.517	0.00231	413.498	0.00149	413.178	0.00161	413.178	0.00136	413.178	0.000798313
415.706	0.00255	413.328	0.0019	416.556	0.00231	413.668	0.00148	413.328	0.0016	413.328	0.00136	413.328	0.000795519
415.876	0.00254	413.498	0.00189	416.726	0.00229	413.735	0.00148	413.498	0.0016	413.498	0.00135	413.498	0.000792364
415.961	0.00253	413.668	0.00189	416.896	0.00228	413.837	0.00147	413.668	0.00159	413.668	0.00135	413.668	0.000789235
416.046	0.00252	413.735	0.00188	417.066	0.00227	414.007	0.00147	413.735	0.00159	413.735	0.00134	413.735	0.000788001
416.216	0.00251	413.837	0.00188	417.074	0.00227	414.177	0.00146	413.837	0.00159	413.837	0.00134	413.837	0.00078613
416.386	0.0025	414.007	0.00187	417.236	0.00226	414.291	0.00145	414.007	0.00158	414.007	0.00134	414.007	0.000783051
416.517	0.00248	414.177	0.00186	417.406	0.00225	414.347	0.00145	414.177	0.00158	414.177	0.00133	414.177	0.000779997
416.556	0.00248	414.291	0.00186	417.575	0.00224	414.517	0.00145	414.291	0.00157	414.291	0.00133	414.291	0.000777959
416.726	0.00247	414.347	0.00186	417.631	0.00224	414.687	0.00144	414.347	0.00157	414.347	0.00132	414.347	0.000776967
416.896	0.00245	414.517	0.00185	417.745	0.00223	414.848	0.00143	414.517	0.00156	414.517	0.00132	414.517	0.000773962
417.066	0.00244	414.687	0.00184	417.915	0.00222	414.857	0.00143	414.687	0.00156	414.687	0.00131	414.687	0.000770981
417.074	0.00244	414.848	0.00184	418.085	0.00221	415.027	0.00142	414.848	0.00155	414.848	0.00131	414.848	0.000768179
417.236	0.00243	414.857	0.00184	418.187	0.0022	415.197	0.00142	414.857	0.00155	414.857	0.00131	414.857	0.000768025
417.406	0.00241	415.027	0.00183	418.255	0.0022	415.367	0.00141	415.027	0.00155	415.027	0.0013	415.027	0.000765093
417.575	0.0024	415.197	0.00183	418.425	0.00219	415.404	0.00141	415.197	0.00154	415.197	0.0013	415.197	0.000762184
417.631	0.00239	415.367	0.00182	418.595	0.00218	415.537	0.0014	415.367	0.00154	415.367	0.00129	415.367	0.0007593
417.745	0.00238	415.404	0.00182	418.744	0.00217	415.706	0.0014	415.404	0.00153	415.404	0.00129	415.404	0.00075866
417.915	0.00237	415.537	0.00181	418.765	0.00216	415.876	0.00139	415.537	0.00153	415.537	0.00129	415.537	0.000756439
418.085	0.00236	415.706	0.00181	418.935	0.00215	415.961	0.00139	415.706	0.00152	415.706	0.00128	415.706	0.000753602
418.187	0.00235	415.876	0.0018	419.105	0.00214	416.046	0.00138	415.876	0.00152	415.876	0.00128	415.876	0.000750788
418.255	0.00234	415.961	0.0018	419.275	0.00213	416.216	0.00138	415.961	0.00152	415.961	0.00127	415.961	0.000749395
418.425	0.00233	416.046	0.00179	419.3	0.00213	416.386	0.00137	416.046	0.00151	416.046	0.00127	416.046	0.000747998
418.595	0.00232	416.216	0.00179	419.444	0.00212	416.517	0.00137	416.216	0.00151	416.216	0.00127	416.216	0.00074523
418.744	0.00231	416.386	0.00178	419.614	0.00211	416.556	0.00136	416.386	0.0015	416.386	0.00126	416.386	0.000742485
418.765	0.0023	416.517	0.00178	419.784	0.0021	416.726	0.00136	416.517	0.0015	416.517	0.00126	416.517	0.000740378
418.935	0.00229	416.556	0.00177	419.857	0.0021	416.896	0.00135	416.556	0.0015	416.556	0.00126	416.556	0.000739764
419.105	0.00228	416.726	0.00177	419.954	0.00209	417.066	0.00134	416.726	0.00149	416.726	0.00125	416.726	0.000737064
419.275	0.00226	416.896	0.00176	420.124	0.00208	417.074	0.00134	416.896	0.00149	416.896	0.00125	416.896	0.000734388
419.3	0.00226	417.066	0.00176	420.294	0.00207	417.236	0.00134	417.066	0.00148	417.066	0.00124	417.066	0.000731733
419.444	0.00225	417.074	0.00176	420.413	0.00207	417.406	0.00133	417.074	0.00148	417.074	0.00124	417.074	0.000731604
419.614	0.00224	417.236	0.00175	420.464	0.00206	417.575	0.00133	417.236	0.00148	417.236	0.00124	417.236	0.000729101
419.784	0.00223	417.406	0.00175	420.634	0.00205	417.631	0.00132	417.406	0.00147	417.406	0.00124	417.406	0.000726491
419.857	0.00222	417.575	0.00174	420.804	0.00204	417.745	0.00132	417.575	0.00147	417.575	0.00123	417.575	0.000723903
419.954	0.00221	417.631	0.00174	420.97	0.00203	417.915	0.00131	417.631	0.00146	417.631	0.00123	417.631	0.000723067
420.124	0.0022	417.745	0.00173	420.974	0.00203	418.085	0.00131	417.745	0.00146	417.745	0.00123	417.745	0.000721336
420.294	0.00219	417.915	0.00173	421.144	0.00202	418.187	0.0013	417.915	0.00146	417.915	0.00122	417.915	0.000718791
420.413	0.00218	418.085	0.00172	421.313	0.00201	418.255	0.0013	418.085	0.00145	418.085	0.00122	418.085	0.000716268
420.464	0.00218	418.187	0.00172	421.483	0.00201	418.425	0.0013	418.187	0.00145	418.187	0.00122	418.187	0.000714764
420.634	0.00216	418.255	0.00172	421.526	0.002	418.595	0.00129	418.255	0.00145	418.255	0.00121	418.255	0.000713766
420.804	0.00215	418.425	0.00171	421.653	0.002	418.744	0.00129	418.425	0.00144	418.425	0.00121	418.425	0.000711285
420.97	0.00214	418.595	0.00171	421.823	0.00199	418.765	0.00128	418.595	0.00144	418.595	0.00121	418.595	0.000708825
420.974	0.00214	418.744	0.0017	421.993	0.00198	418.935	0.00128	418.744	0.00143	418.744	0.0012	418.744	0.00070669
421.144	0.00213	418.765	0.0017	422.083	0.00197	419.105	0.00127	418.765	0.00143	418.765	0.0012	418.765	0.000706387
421.313	0.00212	418.935	0.00169	422.163	0.00197	419.275	0.00127	418.935	0.00143	418.935	0.0012	418.935	0.000703968
421.483	0.0021	419.105	0.00169	422.333	0.00196	419.3	0.00127	419.105	0.00142	419.105	0.0012	419.105	0.000701571
421.526	0.0021	419.275	0.00168	422.503	0.00195	419.444	0.00126	419.275	0.00142	419.275	0.00119	419.275	0.000699194
421.653	0.00209	419.3	0.00168	422.639	0.00194	419.614	0.00126	419.3	0.00141	419.3	0.00119	419.3	0.000698838
421.823	0.00208	419.444	0.00168	422.673	0.00194	419.784	0.00125	419.444	0.00141	419.444	0.00119	419.444	0.000696837
421.993	0.00207	419.614	0.00167	422.843	0.00193	419.857	0.00125	419.614	0.00141	419.614	0.00118	419.614	0.000694501
422.083	0.00206	419.784	0.00167	423.013	0.00192	419.954	0.00124	419.784	0.0014	419.784	0.00118	419.784	0.000692184
422.163	0.00206	419.857	0.00167	423.182	0.00191	420.124	0.00124	419.857	0.0014	419.857	0.00118	419.857	0.000691203
422.333	0.00205	419.954	0.00166	423.196	0.00191	420.294	0.00123	419.954	0.0014	419.954	0.00118	419.954	0.000689888
422.503	0.00203	420.124	0.00166	423.352	0.0019	420.413	0.00123	420.124	0.00139	420.124	0.00117	420.124	0.000687611
422.639	0.00203	420.294	0.00165	423.522	0.00189	420.464	0.00123	420.294	0.00139	420.294	0.00117	420.294	0.000685354
422.673	0.00202	420.413	0.00165	423.692	0.00189	420.634	0.00122	420.413	0.00138	420.413	0.00117	420.413	0.000683782
422.843	0.00201	420.464	0.00165	423.752	0.00188	420.804	0.00122	420.464	0.00138	420.464	0.00117	420.464	0.000683117
423.013	0.002	420.634	0.00164	423.862	0.00188	420.97	0.00121	420.634	0.00138	420.634	0.00116	420.634	0.000680899
423.182	0.00199	420.804	0.00164	424.032	0.00187	420.974	0.00121	420.804	0.00137	420.804	0.00116	420.804	0.0006787
423.196	0.00199	420.97	0.00163	424.202	0.00186	421.144	0.00121	420.97	0.00137	420.97	0.00116	420.97	0.00067657
423.352	0.00198	420.974	0.00163	424.309	0.00185	421.313	0.0012	420.974	0.00137	420.974	0.00116	420.974	0.00067652
423.522	0.00197	421.144	0.00163	424.372	0.00185	421.483	0.0012	421.144	0.00136	421.144	0.00116	421.144	0.00067436
423.692	0.00196	421.313	0.00162	424.542	0.00184	421.526	0.0012	421.313	0.00136	421.313	0.00115	421.313	0.000672218
423.752	0.00195	421.483	0.00162	424.712	0.00183	421.653	0.00119	421.483	0.00135	421.483	0.00115	421.483	0.000670095
423.862	0.00195	421.526	0.00162	424.865	0.00183	421.823	0.00119	421.526	0.00135	421.526	0.00115	421.526	0.000669562
424.032	0.00194	421.653	0.00161	424.882	0.00183	421.993	0.00118	421.653	0.00135	421.653	0.00115	421.653	0.00066799
424.202	0.00192	421.823	0.00161	425.051	0.00182	422.083	0.00118	421.823	0.00134	421.823	0.00114	421.823	0.000665904
424.309	0.00192	421.993	0.0016	425.221	0.00181	422.163	0.00118	421.993	0.00134	421.993	0.00114	421.993	0.000663836
424.372	0.00191	422.083	0.0016	425.391	0.0018	422.333	0.00117	422.083	0.00134	422.083	0.00114	422.083	0.000662753
424.542	0.0019	422.163	0.0016	425.422	0.0018	422.503	0.00117	422.163	0.00134	422.163	0.00114	422.163	0.000661787
424.712	0.00189	422.333	0.00159	425.561	0.00179	422.639	0.00116	422.333	0.00133	422.333	0.00114	422.333	0.000659755
424.865	0.00188	422.503	0.00159	425.731	0.00178	422.673	0.00116	422.503	0.00133	422.503	0.00113	422.503	0.000657742
424.882	0.00188	422.639	0.00159	425.901	0.00178	422.843	0.00116	422.639	0.00132	422.639	0.00113	422.639	0.000656137
425.051	0.00187	422.673	0.00158	425.978	0.00177	423.013	0.00115	422.673	0.00132	422.673	0.00113	422.673	0.000655746
425.221	0.00186	422.843	0.00158	426.071	0.00177	423.182	0.00115	422.843	0.00132	422.843	0.00113	422.843	0.000653768
425.391	0.00185	423.013	0.00158	426.241	0.00176	423.196	0.00115	423.013	0.00131	423.013	0.00112	423.013	0.000651808
425.422	0.00185	423.182	0.00157	426.411	0.00175	423.352	0.00114	423.182	0.00131	423.182	0.00112	423.182	0.000649865
425.561	0.00184	423.196	0.00157	426.535	0.00175	423.522	0.00114	423.196	0.00131	423.196	0.00112	423.196	0.000649712
425.731	0.00183	423.352	0.00157	426.581	0.00174	423.692	0.00113	423.352	0.00131	423.352	0.00112	423.352	0.000647939
425.901	0.00182	423.522	0.00156	426.751	0.00174	423.752	0.00113	423.522	0.0013	423.522	0.00112	423.522	0.000646031
425.978	0.00182	423.692	0.00156	426.92	0.00173	423.862	0.00113	423.692	0.0013	423.692	0.00112	423.692	0.000644139
426.071	0.00181	423.752	0.00156	427.09	0.00172	424.032	0.00113	423.752	0.0013	423.752	0.00111	423.752	0.000643474
426.241	0.0018	423.862	0.00155	427.091	0.00172	424.202	0.00112	423.862	0.00129	423.862	0.00111	423.862	0.000642265
426.411	0.00179	424.032	0.00155	427.26	0.00171	424.309	0.00112	424.032	0.00129	424.032	0.00111	424.032	0.000640407
426.535	0.00179	424.202	0.00155	427.43	0.00171	424.372	0.00112	424.202	0.00128	424.202	0.00111	424.202	0.000638566
426.581	0.00178	424.309	0.00154	427.6	0.0017	424.542	0.00111	424.309	0.00128	424.309	0.00111	424.309	0.000637416
426.751	0.00177	424.372	0.00154	427.648	0.0017	424.712	0.00111	424.372	0.00128	424.372	0.00111	424.372	0.000636742
426.92	0.00176	424.542	0.00154	427.77	0.00169	424.865	0.0011	424.542	0.00128	424.542	0.0011	424.542	0.000634934
427.09	0.00175	424.712	0.00153	427.94	0.00168	424.882	0.0011	424.712	0.00127	424.712	0.0011	424.712	0.000633142
427.091	0.00175	424.865	0.00153	428.11	0.00168	425.051	0.0011	424.865	0.00127	424.865	0.0011	424.865	0.000631535
427.26	0.00175	424.882	0.00153	428.204	0.00167	425.221	0.0011	424.882	0.00127	424.882	0.0011	424.882	0.000631366
427.43	0.00174	425.051	0.00152	428.28	0.00167	425.391	0.00109	425.051	0.00126	425.051	0.0011	425.051	0.000629607
427.6	0.00173	425.221	0.00152	428.45	0.00166	425.422	0.00109	425.221	0.00126	425.221	0.0011	425.221	0.000627864
427.648	0.00172	425.391	0.00152	428.62	0.00165	425.561	0.00109	425.391	0.00126	425.391	0.00109	425.391	0.000626136
427.77	0.00172	425.422	0.00152	428.761	0.00165	425.731	0.00108	425.422	0.00125	425.422	0.00109	425.422	0.000625827
427.94	0.00171	425.561	0.00151	428.789	0.00165	425.901	0.00108	425.561	0.00125	425.561	0.00109	425.561	0.000624424
428.11	0.0017	425.731	0.00151	428.959	0.00164	425.978	0.00108	425.731	0.00125	425.731	0.00109	425.731	0.000622728
428.204	0.00169	425.901	0.0015	429.129	0.00163	426.071	0.00107	425.901	0.00124	425.901	0.00109	425.901	0.000621047
428.28	0.00169	425.978	0.0015	429.299	0.00162	426.241	0.00107	425.978	0.00124	425.978	0.00109	425.978	0.000620287
428.45	0.00168	426.071	0.0015	429.317	0.00162	426.411	0.00107	426.071	0.00124	426.071	0.00109	426.071	0.000619382
428.62	0.00167	426.241	0.0015	429.469	0.00162	426.535	0.00106	426.241	0.00124	426.241	0.00108	426.241	0.000617732
428.761	0.00167	426.411	0.00149	429.639	0.00161	426.581	0.00106	426.411	0.00123	426.411	0.00108	426.411	0.000616097
428.789	0.00166	426.535	0.00149	429.809	0.0016	426.751	0.00106	426.535	0.00123	426.535	0.00108	426.535	0.000614911
428.959	0.00165	426.581	0.00149	429.874	0.0016	426.92	0.00106	426.581	0.00123	426.581	0.00108	426.581	0.000614477
429.129	0.00165	426.751	0.00149	429.979	0.0016	427.09	0.00105	426.751	0.00122	426.751	0.00108	426.751	0.000612872
429.299	0.00164	426.92	0.00148	430.149	0.00159	427.091	0.00105	426.92	0.00122	426.92	0.00108	426.92	0.000611282
429.317	0.00164	427.09	0.00148	430.319	0.00158	427.26	0.00105	427.09	0.00122	427.09	0.00108	427.09	0.000609707
429.469	0.00163	427.091	0.00148	430.43	0.00158	427.43	0.00104	427.091	0.00122	427.091	0.00108	427.091	0.000609697
429.639	0.00162	427.26	0.00147	430.489	0.00158	427.6	0.00104	427.26	0.00121	427.26	0.00107	427.26	0.000608146
429.809	0.00161	427.43	0.00147	430.658	0.00157	427.648	0.00104	427.43	0.00121	427.43	0.00107	427.43	0.000606599
429.874	0.00161	427.6	0.00147	430.828	0.00156	427.77	0.00104	427.6	0.00121	427.6	0.00107	427.6	0.000605067
429.979	0.0016	427.648	0.00147	430.987	0.00156	427.94	0.00103	427.648	0.0012	427.648	0.00107	427.648	0.000604638
430.149	0.0016	427.77	0.00146	430.998	0.00156	428.11	0.00103	427.77	0.0012	427.77	0.00107	427.77	0.00060355
430.319	0.00159	427.94	0.00146	431.168	0.00155	428.204	0.00103	427.94	0.0012	427.94	0.00107	427.94	0.000602046
430.43	0.00158	428.11	0.00146	431.338	0.00154	428.28	0.00103	428.11	0.00119	428.11	0.00107	428.11	0.000600556
430.489	0.00158	428.204	0.00146	431.508	0.00154	428.45	0.00102	428.204	0.00119	428.204	0.00107	428.204	0.000599732
430.658	0.00157	428.28	0.00145	431.544	0.00153	428.62	0.00102	428.28	0.00119	428.28	0.00107	428.28	0.000599081
430.828	0.00156	428.45	0.00145	431.678	0.00153	428.761	0.00102	428.45	0.00119	428.45	0.00106	428.45	0.000597619
430.987	0.00156	428.62	0.00145	431.848	0.00152	428.789	0.00102	428.62	0.00118	428.62	0.00106	428.62	0.00059617
430.998	0.00155	428.761	0.00144	432.018	0.00152	428.959	0.00101	428.761	0.00118	428.761	0.00106	428.761	0.000594975
431.168	0.00155	428.789	0.00144	432.1	0.00151	429.129	0.00101	428.789	0.00118	428.789	0.00106	428.789	0.000594736
431.338	0.00154	428.959	0.00144	432.188	0.00151	429.299	0.001	428.959	0.00118	428.959	0.00106	428.959	0.000593315
431.508	0.00153	429.129	0.00144	432.358	0.0015	429.317	0.001	429.129	0.00117	429.129	0.00106	429.129	0.000591907
431.544	0.00153	429.299	0.00143	432.527	0.0015	429.469	0.001	429.299	0.00117	429.299	0.00106	429.299	0.000590513
431.678	0.00152	429.317	0.00143	432.657	0.00149	429.639	0.000998053	429.317	0.00117	429.317	0.00106	429.317	0.000590363
431.848	0.00152	429.469	0.00143	432.697	0.00149	429.809	0.000994745	429.469	0.00117	429.469	0.00106	429.469	0.000589131
432.018	0.00151	429.639	0.00143	432.867	0.00148	429.874	0.000993485	429.639	0.00116	429.639	0.00105	429.639	0.000587763
432.1	0.0015	429.809	0.00142	433.037	0.00148	429.979	0.000991467	429.809	0.00116	429.809	0.00105	429.809	0.000586408
432.188	0.0015	429.874	0.00142	433.207	0.00147	430.149	0.000988219	429.874	0.00116	429.874	0.00105	429.874	0.000585892
432.358	0.00149	429.979	0.00142	433.213	0.00147	430.319	0.000985002	429.979	0.00116	429.979	0.00105	429.979	0.000585066
432.527	0.00149	430.149	0.00142	433.377	0.00147	430.43	0.000982899	430.149	0.00115	430.149	0.00105	430.149	0.000583736
432.657	0.00148	430.319	0.00141	433.547	0.00146	430.489	0.000981814	430.319	0.00115	430.319	0.00105	430.319	0.000582419
432.697	0.00148	430.43	0.00141	433.717	0.00145	430.658	0.000978656	430.43	0.00115	430.43	0.00105	430.43	0.000581559
432.867	0.00147	430.489	0.00141	433.77	0.00145	430.828	0.000975527	430.489	0.00115	430.489	0.00105	430.489	0.000581115
433.037	0.00146	430.658	0.00141	433.887	0.00145	430.987	0.000972629	430.658	0.00114	430.658	0.00105	430.658	0.000579823
433.207	0.00146	430.828	0.0014	434.057	0.00144	430.998	0.000972427	430.828	0.00114	430.828	0.00105	430.828	0.000578544
433.213	0.00146	430.987	0.0014	434.226	0.00144	431.168	0.000969357	430.987	0.00114	430.987	0.00105	430.987	0.000577359
433.377	0.00145	430.998	0.0014	434.326	0.00143	431.338	0.000966314	430.998	0.00114	430.998	0.00105	430.998	0.000577276
433.547	0.00144	431.168	0.0014	434.396	0.00143	431.508	0.000963301	431.168	0.00113	431.168	0.00105	431.168	0.000576021
433.717	0.00143	431.338	0.0014	434.566	0.00142	431.544	0.000962672	431.338	0.00113	431.338	0.00104	431.338	0.000574778
433.77	0.00143	431.508	0.00139	434.736	0.00142	431.678	0.000960316	431.508	0.00113	431.508	0.00104	431.508	0.000573547
433.887	0.00143	431.544	0.00139	434.883	0.00141	431.848	0.000957359	431.544	0.00112	431.544	0.00104	431.544	0.000573291
434.057	0.00142	431.678	0.00139	434.906	0.00141	432.018	0.000954429	431.678	0.00112	431.678	0.00104	431.678	0.000572328
434.226	0.00141	431.848	0.00139	435.076	0.00141	432.1	0.000953018	431.848	0.00112	431.848	0.00104	431.848	0.000571121
434.326	0.00141	432.018	0.00138	435.246	0.0014	432.188	0.000951527	432.018	0.00112	432.018	0.00104	432.018	0.000569925
434.396	0.00141	432.1	0.00138	435.416	0.0014	432.358	0.000948653	432.1	0.00111	432.1	0.00104	432.1	0.000569349
434.566	0.0014	432.188	0.00138	435.439	0.0014	432.527	0.000945806	432.188	0.00111	432.188	0.00104	432.188	0.000568741
434.736	0.00139	432.358	0.00138	435.586	0.00139	432.657	0.000943659	432.358	0.00111	432.358	0.00104	432.358	0.000567568
434.883	0.00139	432.527	0.00138	435.756	0.00139	432.697	0.000942986	432.527	0.00111	432.527	0.00104	432.527	0.000566407
434.906	0.00139	432.657	0.00137	435.926	0.00138	432.867	0.000940193	432.657	0.0011	432.657	0.00104	432.657	0.000565532
435.076	0.00138	432.697	0.00137	435.996	0.00138	433.037	0.000937426	432.697	0.0011	432.697	0.00104	432.697	0.000565257
435.246	0.00137	432.867	0.00137	436.096	0.00137	433.207	0.000934685	432.867	0.0011	432.867	0.00104	432.867	0.000564118
435.416	0.00137	433.037	0.00137	436.265	0.00137	433.213	0.000934587	433.037	0.0011	433.037	0.00104	433.037	0.000562991
435.439	0.00137	433.207	0.00136	436.435	0.00136	433.377	0.000931971	433.207	0.00109	433.207	0.00103	433.207	0.000561874
435.586	0.00136	433.213	0.00136	436.552	0.00136	433.547	0.000929283	433.213	0.00109	433.213	0.00103	433.213	0.000561834
435.756	0.00135	433.377	0.00136	436.605	0.00136	433.717	0.00092662	433.377	0.00109	433.377	0.00103	433.377	0.000560769
435.926	0.00135	433.547	0.00136	436.775	0.00135	433.77	0.000925796	433.547	0.00109	433.547	0.00103	433.547	0.000559674
435.996	0.00134	433.717	0.00136	436.945	0.00135	433.887	0.000923983	433.717	0.00108	433.717	0.00103	433.717	0.00055859
436.096	0.00134	433.77	0.00136	437.109	0.00134	434.057	0.000921372	433.77	0.00108	433.77	0.00103	433.77	0.000558254
436.265	0.00133	433.887	0.00135	437.115	0.00134	434.226	0.000918785	433.887	0.00108	433.887	0.00103	433.887	0.000557516
436.435	0.00133	434.057	0.00135	437.285	0.00134	434.326	0.000917279	434.057	0.00108	434.057	0.00103	434.057	0.000556454
436.552	0.00132	434.226	0.00135	437.455	0.00133	434.396	0.000916224	434.226	0.00108	434.226	0.00103	434.226	0.000555401
436.605	0.00132	434.326	0.00135	437.625	0.00133	434.566	0.000913687	434.326	0.00107	434.326	0.00103	434.326	0.000554789
436.775	0.00132	434.396	0.00135	437.665	0.00133	434.736	0.000911174	434.396	0.00107	434.396	0.00103	434.396	0.000554359
436.945	0.00131	434.566	0.00134	437.795	0.00132	434.883	0.000909028	434.566	0.00107	434.566	0.00103	434.566	0.000553328
437.109	0.0013	434.736	0.00134	437.964	0.00132	434.906	0.000908686	434.736	0.00107	434.736	0.00103	434.736	0.000552306
437.115	0.0013	434.883	0.00134	438.134	0.00131	435.076	0.000906223	434.883	0.00106	434.883	0.00103	434.883	0.000551434
437.285	0.0013	434.906	0.00134	438.222	0.00131	435.246	0.000903783	434.906	0.00106	434.906	0.00103	434.906	0.000551295
437.455	0.00129	435.076	0.00134	438.304	0.00131	435.416	0.000901367	435.076	0.00106	435.076	0.00103	435.076	0.000550294
437.625	0.00129	435.246	0.00133	438.474	0.0013	435.439	0.000901037	435.246	0.00106	435.246	0.00103	435.246	0.000549303
437.665	0.00128	435.416	0.00133	438.644	0.0013	435.586	0.000898974	435.416	0.00106	435.416	0.00103	435.416	0.000548321
437.795	0.00128	435.439	0.00133	438.778	0.00129	435.756	0.000896605	435.439	0.00105	435.439	0.00103	435.439	0.000548187
437.964	0.00127	435.586	0.00133	438.814	0.00129	435.926	0.000894259	435.586	0.00105	435.586	0.00102	435.586	0.00054735
438.134	0.00127	435.756	0.00133	438.984	0.00129	435.996	0.000893296	435.756	0.00105	435.756	0.00102	435.756	0.000546388
438.222	0.00126	435.926	0.00132	439.154	0.00128	436.096	0.000891936	435.926	0.00105	435.926	0.00102	435.926	0.000545436
438.304	0.00126	435.996	0.00132	439.324	0.00128	436.265	0.000889636	435.996	0.00105	435.996	0.00102	435.996	0.000545045
438.474	0.00126	436.096	0.00132	439.335	0.00128	436.435	0.000887358	436.096	0.00104	436.096	0.00102	436.096	0.000544493
438.644	0.00125	436.265	0.00132	439.494	0.00127	436.552	0.000885803	436.265	0.00104	436.265	0.00102	436.265	0.00054356
438.778	0.00125	436.435	0.00132	439.664	0.00127	436.605	0.000885103	436.435	0.00104	436.435	0.00102	436.435	0.000542636
438.814	0.00124	436.552	0.00131	439.833	0.00127	436.775	0.00088287	436.552	0.00104	436.552	0.00102	436.552	0.000542006
438.984	0.00124	436.605	0.00131	439.891	0.00126	436.945	0.000880659	436.605	0.00104	436.605	0.00102	436.605	0.000541722
439.154	0.00123	436.775	0.00131	440.003	0.00126	437.109	0.000878549	436.775	0.00103	436.775	0.00102	436.775	0.000540817
439.324	0.00123	436.945	0.00131	440.173	0.00126	437.115	0.00087847	436.945	0.00103	436.945	0.00102	436.945	0.000539921
439.335	0.00123	437.109	0.00131	440.343	0.00125	437.285	0.000876303	437.109	0.00103	437.109	0.00102	437.109	0.000539066
439.494	0.00122	437.115	0.00131	440.448	0.00125	437.455	0.000874158	437.115	0.00103	437.115	0.00102	437.115	0.000539034
439.664	0.00122	437.285	0.00131	440.513	0.00125	437.625	0.000872033	437.285	0.00102	437.285	0.00102	437.285	0.000538156
439.833	0.00121	437.455	0.0013	440.683	0.00124	437.665	0.000871529	437.455	0.00102	437.455	0.00102	437.455	0.000537287
439.891	0.00121	437.625	0.0013	440.853	0.00124	437.795	0.00086993	437.625	0.00102	437.625	0.00102	437.625	0.000536426
440.003	0.00121	437.665	0.0013	441.005	0.00123	437.964	0.000867848	437.665	0.00102	437.665	0.00102	437.665	0.000536222
440.173	0.0012	437.795	0.0013	441.023	0.00123	438.134	0.000865786	437.795	0.00102	437.795	0.00102	437.795	0.000535575
440.343	0.0012	437.964	0.0013	441.193	0.00123	438.222	0.000864734	437.964	0.00101	437.964	0.00102	437.964	0.000534732
440.448	0.00119	438.134	0.00129	441.363	0.00123	438.304	0.000863746	438.134	0.00101	438.134	0.00102	438.134	0.000533898
440.513	0.00119	438.222	0.00129	441.533	0.00122	438.474	0.000861725	438.222	0.00101	438.222	0.00102	438.222	0.000533472
440.683	0.00119	438.304	0.00129	441.561	0.00122	438.644	0.000859725	438.304	0.00101	438.304	0.00102	438.304	0.000533072
440.853	0.00118	438.474	0.00129	441.702	0.00122	438.778	0.000858159	438.474	0.00101	438.474	0.00102	438.474	0.000532255
441.005	0.00118	438.644	0.00129	441.872	0.00121	438.814	0.000857746	438.644	0.001	438.644	0.00102	438.644	0.000531446
441.023	0.00118	438.778	0.00129	442.042	0.00121	438.984	0.000855786	438.778	0.001	438.778	0.00102	438.778	0.000530812
441.193	0.00117	438.814	0.00129	442.118	0.00121	439.154	0.000853846	438.814	0.001	438.814	0.00102	438.814	0.000530645
441.363	0.00117	438.984	0.00128	442.212	0.0012	439.324	0.000851925	438.984	0.000998542	438.984	0.00102	438.984	0.000529853
441.533	0.00116	439.154	0.00128	442.382	0.0012	439.335	0.0008518	439.154	0.000996019	439.154	0.00102	439.154	0.000529069
441.561	0.00116	439.324	0.00128	442.552	0.0012	439.494	0.000850024	439.324	0.00099351	439.324	0.00101	439.324	0.000528293
441.702	0.00116	439.335	0.00128	442.674	0.00119	439.664	0.000848142	439.335	0.000993346	439.335	0.00101	439.335	0.000528242
441.872	0.00115	439.494	0.00128	442.722	0.00119	439.833	0.000846279	439.494	0.000991016	439.494	0.00101	439.494	0.000527525
442.042	0.00115	439.664	0.00128	442.892	0.00119	439.891	0.000845649	439.664	0.000988537	439.664	0.00101	439.664	0.000526764
442.118	0.00114	439.833	0.00127	443.062	0.00118	440.003	0.000844436	439.833	0.000986072	439.833	0.00101	439.833	0.000526012
442.212	0.00114	439.891	0.00127	443.231	0.00118	440.173	0.000842611	439.891	0.000985235	439.891	0.00101	439.891	0.000525758
442.382	0.00114	440.003	0.00127	443.232	0.00118	440.343	0.000840804	440.003	0.000983621	440.003	0.00101	440.003	0.000525268
442.552	0.00113	440.173	0.00127	443.402	0.00118	440.448	0.000839701	440.173	0.000981185	440.173	0.00101	440.173	0.000524531
442.674	0.00113	440.343	0.00127	443.571	0.00117	440.513	0.000839016	440.343	0.000978762	440.343	0.00101	440.343	0.000523802
442.722	0.00113	440.448	0.00127	443.741	0.00117	440.683	0.000837247	440.448	0.000977277	440.448	0.00101	440.448	0.000523357
442.892	0.00112	440.513	0.00127	443.787	0.00117	440.853	0.000835495	440.513	0.000976354	440.513	0.00101	440.513	0.00052308
443.062	0.00112	440.683	0.00126	443.911	0.00117	441.005	0.000833948	440.683	0.000973959	440.683	0.00101	440.683	0.000522366
443.231	0.00111	440.853	0.00126	444.081	0.00116	441.023	0.000833762	440.853	0.000971579	440.853	0.00101	440.853	0.00052166
443.232	0.00111	441.005	0.00126	444.251	0.00116	441.193	0.000832046	441.005	0.000969467	441.005	0.00101	441.005	0.000521036
443.402	0.00111	441.023	0.00126	444.344	0.00116	441.363	0.000830348	441.023	0.000969212	441.023	0.00101	441.023	0.000520961
443.571	0.0011	441.193	0.00126	444.421	0.00115	441.533	0.000828668	441.193	0.000966859	441.193	0.00101	441.193	0.000520269
443.741	0.0011	441.363	0.00126	444.591	0.00115	441.561	0.000828388	441.363	0.00096452	441.363	0.00101	441.363	0.000519585
443.787	0.0011	441.533	0.00126	444.761	0.00115	441.702	0.000827005	441.533	0.000962195	441.533	0.00101	441.533	0.000518907
443.911	0.0011	441.561	0.00125	444.9	0.00114	441.872	0.000825359	441.561	0.000961807	441.561	0.00101	441.561	0.000518795
444.081	0.00109	441.702	0.00125	444.931	0.00114	442.042	0.00082373	441.702	0.000959882	441.702	0.00101	441.702	0.000518237
444.251	0.00109	441.872	0.00125	445.101	0.00114	442.118	0.000823014	441.872	0.000957584	441.872	0.00101	441.872	0.000517574
444.344	0.00108	442.042	0.00125	445.271	0.00114	442.212	0.000822118	442.042	0.000955299	442.042	0.00101	442.042	0.000516918
444.421	0.00108	442.118	0.00125	445.44	0.00113	442.382	0.000820523	442.118	0.000954291	442.118	0.00101	442.118	0.00051663
444.591	0.00108	442.212	0.00125	445.457	0.00113	442.552	0.000818944	442.212	0.000953027	442.212	0.00101	442.212	0.000516268
444.761	0.00107	442.382	0.00125	445.61	0.00113	442.674	0.000817821	442.382	0.000950768	442.382	0.00101	442.382	0.000515626
444.9	0.00107	442.552	0.00124	445.78	0.00113	442.722	0.000817382	442.552	0.000948522	442.552	0.00101	442.552	0.000514991
444.931	0.00107	442.674	0.00124	445.95	0.00112	442.892	0.000815836	442.674	0.000946918	442.674	0.00101	442.674	0.000514539
445.101	0.00107	442.722	0.00124	446.013	0.00112	443.062	0.000814307	442.722	0.00094629	442.722	0.00101	442.722	0.000514362
445.271	0.00106	442.892	0.00124	446.12	0.00112	443.231	0.000812803	442.892	0.00094407	442.892	0.00101	442.892	0.00051374
445.44	0.00106	443.062	0.00124	446.29	0.00112	443.232	0.000812793	443.062	0.000941864	443.062	0.00101	443.062	0.000513124
445.457	0.00106	443.231	0.00124	446.46	0.00111	443.402	0.000811295	443.231	0.000939685	443.231	0.00101	443.231	0.000512519
445.61	0.00105	443.232	0.00124	446.57	0.00111	443.571	0.000809813	443.232	0.00093967	443.232	0.00101	443.232	0.000512515
445.78	0.00105	443.402	0.00124	446.63	0.00111	443.741	0.000808347	443.402	0.000937489	443.402	0.00101	443.402	0.000511913
445.95	0.00105	443.571	0.00123	446.8	0.00111	443.787	0.000807956	443.571	0.000935321	443.571	0.00101	443.571	0.000511317
446.013	0.00104	443.741	0.00123	446.97	0.0011	443.911	0.000806896	443.741	0.000933166	443.741	0.00101	443.741	0.000510727
446.12	0.00104	443.787	0.00123	447.126	0.0011	444.081	0.00080546	443.787	0.000932589	443.787	0.00101	443.787	0.00051057
446.29	0.00104	443.911	0.00123	447.14	0.0011	444.251	0.00080404	443.911	0.000931023	443.911	0.00101	443.911	0.000510144
446.46	0.00103	444.081	0.00123	447.309	0.0011	444.344	0.000803273	444.081	0.000928893	444.081	0.00101	444.081	0.000509567
446.57	0.00103	444.251	0.00123	447.479	0.00109	444.421	0.000802634	444.251	0.000926775	444.251	0.00101	444.251	0.000508996
446.63	0.00103	444.344	0.00123	447.649	0.00109	444.591	0.000801244	444.344	0.000925627	444.344	0.00101	444.344	0.000508688
446.8	0.00103	444.421	0.00123	447.683	0.00109	444.761	0.000799868	444.421	0.000924669	444.421	0.00101	444.421	0.000508431
446.97	0.00102	444.591	0.00123	447.819	0.00109	444.9	0.000798752	444.591	0.000922576	444.591	0.00101	444.591	0.000507872
447.126	0.00102	444.761	0.00122	447.989	0.00108	444.931	0.000798507	444.761	0.000920495	444.761	0.00101	444.761	0.00050732
447.14	0.00102	444.9	0.00122	448.159	0.00108	445.101	0.00079716	444.9	0.000918799	444.9	0.00101	444.9	0.000506871
447.309	0.00102	444.931	0.00122	448.239	0.00108	445.271	0.000795828	444.931	0.000918426	444.931	0.00101	444.931	0.000506773
447.479	0.00101	445.101	0.00122	448.329	0.00108	445.44	0.00079451	445.101	0.00091637	445.101	0.00101	445.101	0.000506232
447.649	0.00101	445.271	0.00122	448.499	0.00107	445.457	0.000794386	445.271	0.000914325	445.271	0.00101	445.271	0.000505697
447.683	0.00101	445.44	0.00122	448.669	0.00107	445.61	0.000793206	445.44	0.000912292	445.44	0.00101	445.44	0.000505168
447.819	0.001	445.457	0.00122	448.796	0.00107	445.78	0.000791916	445.457	0.0009121	445.457	0.00101	445.457	0.000505118
447.989	0.001	445.61	0.00122	448.839	0.00107	445.95	0.00079064	445.61	0.000910272	445.61	0.00101	445.61	0.000504645
448.159	0.000997404	445.78	0.00122	449.009	0.00106	446.013	0.00079017	445.78	0.000908263	445.78	0.00101	445.78	0.000504127
448.239	0.000995745	445.95	0.00121	449.178	0.00106	446.12	0.000789378	445.95	0.000906266	445.95	0.00101	445.95	0.000503615
448.329	0.000993896	446.013	0.00121	449.348	0.00106	446.29	0.000788129	446.013	0.000905528	446.013	0.00101	446.013	0.000503427
448.499	0.000990419	446.12	0.00121	449.352	0.00106	446.46	0.000786893	446.12	0.00090428	446.12	0.00101	446.12	0.000503108
448.669	0.000986973	446.29	0.00121	449.518	0.00106	446.57	0.000786102	446.29	0.000902307	446.29	0.00101	446.29	0.000502608
448.796	0.000984418	446.46	0.00121	449.688	0.00105	446.63	0.000785671	446.46	0.000900345	446.46	0.00101	446.46	0.000502112
448.839	0.000983557	446.57	0.00121	449.858	0.00105	446.8	0.000784462	446.57	0.000899083	446.57	0.00101	446.57	0.000501795
449.009	0.000980171	446.63	0.00121	449.909	0.00105	446.97	0.000783267	446.63	0.000898394	446.63	0.00101	446.63	0.000501622
449.178	0.000976815	446.8	0.00121	450.028	0.00105	447.126	0.000782176	446.8	0.000896455	446.8	0.00101	446.8	0.000501137
449.348	0.000973488	446.97	0.00121	450.198	0.00104	447.14	0.000782084	446.97	0.000894527	446.97	0.00101	446.97	0.000500658
449.352	0.000973412	447.126	0.0012	450.368	0.00104	447.309	0.000780914	447.126	0.000892761	447.126	0.00101	447.126	0.000500221
449.518	0.000970191	447.14	0.0012	450.465	0.00104	447.479	0.000779757	447.14	0.000892611	447.14	0.00101	447.14	0.000500184
449.688	0.000966923	447.309	0.0012	450.538	0.00104	447.649	0.000778612	447.309	0.000890705	447.309	0.00101	447.309	0.000499715
449.858	0.000963684	447.479	0.0012	450.708	0.00104	447.683	0.000778388	447.479	0.000888812	447.479	0.00101	447.479	0.000499251
449.909	0.000962724	447.649	0.0012	450.878	0.00103	447.819	0.00077748	447.649	0.000886929	447.649	0.001	447.649	0.000498793
450.028	0.000960474	447.683	0.0012	451.022	0.00103	447.989	0.00077636	447.683	0.00088656	447.683	0.001	447.683	0.000498703
450.198	0.000957293	447.819	0.0012	451.047	0.00103	448.159	0.000775252	447.819	0.000885057	447.819	0.001	447.819	0.000498339
450.368	0.00095414	447.989	0.0012	451.217	0.00103	448.239	0.000774734	447.989	0.000883196	447.989	0.001	447.989	0.000497891
450.465	0.000952344	448.159	0.0012	451.387	0.00103	448.329	0.000774157	448.159	0.000881347	448.159	0.001	448.159	0.000497447
450.538	0.000951015	448.239	0.0012	451.557	0.00102	448.499	0.000773074	448.239	0.000880478	448.239	0.001	448.239	0.000497239
450.708	0.000947918	448.329	0.00119	451.578	0.00102	448.669	0.000772002	448.329	0.000879508	448.329	0.001	448.329	0.000497008
450.878	0.000944849	448.499	0.00119	451.727	0.00102	448.796	0.000771209	448.499	0.00087768	448.499	0.001	448.499	0.000496575
451.022	0.000942265	448.669	0.00119	451.897	0.00102	448.839	0.000770942	448.669	0.000875862	448.669	0.001	448.669	0.000496146
451.047	0.000941807	448.796	0.00119	452.067	0.00102	449.009	0.000769894	448.796	0.000874512	448.796	0.001	448.796	0.000495828
451.217	0.000938793	448.839	0.00119	452.135	0.00101	449.178	0.000768858	448.839	0.000874056	448.839	0.001	448.839	0.000495722
451.387	0.000935805	449.009	0.00119	452.237	0.00101	449.348	0.000767833	449.009	0.00087226	449.009	0.001	449.009	0.000495302
451.557	0.000932845	449.178	0.00119	452.407	0.00101	449.352	0.000767809	449.178	0.000870475	449.178	0.001	449.178	0.000494887
451.578	0.000932478	449.348	0.00119	452.577	0.00101	449.518	0.000766819	449.348	0.0008687	449.348	0.001	449.348	0.000494477
451.727	0.000929911	449.352	0.00119	452.691	0.00101	449.688	0.000765816	449.352	0.000868659	449.352	0.001	449.352	0.000494468
451.897	0.000927004	449.518	0.00119	452.747	0.00101	449.858	0.000764825	449.518	0.000866936	449.518	0.001	449.518	0.000494072
452.067	0.000924123	449.688	0.00119	452.916	0.001	449.909	0.000764531	449.688	0.000865182	449.688	0.001	449.688	0.000493671
452.135	0.000922978	449.858	0.00118	453.086	0.001	450.028	0.000763845	449.858	0.000863438	449.858	0.001	449.858	0.000493274
452.237	0.000921269	449.909	0.00118	453.248	0.00099805	450.198	0.000762875	449.909	0.00086292	449.909	0.001	449.909	0.000493157
452.407	0.00091844	450.028	0.00118	453.256	0.000997932	450.368	0.000761916	450.028	0.000861705	450.028	0.001	450.028	0.000492882
452.577	0.000915637	450.198	0.00118	453.426	0.000995562	450.465	0.000761371	450.198	0.000859982	450.198	0.001	450.198	0.000492495
452.691	0.000913758	450.368	0.00118	453.596	0.000993213	450.538	0.000760969	450.368	0.00085827	450.368	0.001	450.368	0.000492111
452.747	0.000912859	450.465	0.00118	453.766	0.000990885	450.708	0.000760031	450.465	0.000857292	450.465	0.001	450.465	0.000491893
452.916	0.000910107	450.538	0.00118	453.804	0.000990362	450.878	0.000759104	450.538	0.000856567	450.538	0.001	450.538	0.000491732
453.086	0.00090738	450.708	0.00118	453.936	0.000988577	451.022	0.000758326	450.708	0.000854875	450.708	0.001	450.708	0.000491358
453.248	0.000904811	450.878	0.00118	454.106	0.00098629	451.047	0.000758188	450.878	0.000853192	450.878	0.001	450.878	0.000490987
453.256	0.000904678	451.022	0.00118	454.276	0.000984023	451.217	0.000757281	451.022	0.000851772	451.022	0.001	451.022	0.000490676
453.426	0.000902	451.047	0.00118	454.361	0.000982893	451.387	0.000756385	451.047	0.00085152	451.047	0.001	451.047	0.000490621
453.596	0.000899348	451.217	0.00117	454.446	0.000981776	451.557	0.000755499	451.217	0.000849857	451.217	0.001	451.217	0.000490259
453.766	0.000896719	451.387	0.00117	454.616	0.00097955	451.578	0.00075539	451.387	0.000848204	451.387	0.001	451.387	0.000489901
453.804	0.000896129	451.557	0.00117	454.785	0.000977343	451.727	0.000754623	451.557	0.000846561	451.557	0.001	451.557	0.000489547
453.936	0.000894115	451.578	0.00117	454.918	0.000975642	451.897	0.000753757	451.578	0.000846357	451.578	0.001	451.578	0.000489503
454.106	0.000891534	451.727	0.00117	454.955	0.000975157	452.067	0.000752901	451.727	0.000844928	451.727	0.001	451.727	0.000489197
454.276	0.000888978	451.897	0.00117	455.125	0.000972989	452.135	0.000752561	451.897	0.000843304	451.897	0.001	451.897	0.000488851
454.361	0.000887704	452.067	0.00117	455.295	0.000970842	452.237	0.000752054	452.067	0.000841691	452.067	0.001	452.067	0.000488509
454.446	0.000886445	452.135	0.00117	455.465	0.000968713	452.407	0.000751217	452.135	0.000841048	452.135	0.001	452.135	0.000488374
454.616	0.000883936	452.237	0.00117	455.474	0.000968603	452.577	0.00075039	452.237	0.000840086	452.237	0.001	452.237	0.000488171
454.785	0.000881449	452.407	0.00117	455.635	0.000966604	452.691	0.000749836	452.407	0.000838491	452.407	0.001	452.407	0.000487837
454.918	0.000879533	452.577	0.00117	455.805	0.000964514	452.747	0.000749572	452.577	0.000836906	452.577	0.001	452.577	0.000487507
454.955	0.000878986	452.691	0.00117	455.975	0.000962443	452.916	0.000748763	452.691	0.000835841	452.691	0.001	452.691	0.000487286
455.125	0.000876546	452.747	0.00117	456.031	0.000961769	453.086	0.000747963	452.747	0.00083533	452.747	0.001	452.747	0.00048718
455.295	0.000874128	452.916	0.00116	456.145	0.000960391	453.248	0.000747212	452.916	0.000833764	452.916	0.001	452.916	0.000486858
455.465	0.000871733	453.086	0.00116	456.315	0.000958357	453.256	0.000747173	453.086	0.000832206	453.086	0.001	453.086	0.000486539
455.474	0.000871609	453.248	0.00116	456.485	0.000956342	453.426	0.000746391	453.248	0.000830735	453.248	0.001	453.248	0.000486239
455.635	0.000869361	453.256	0.00116	456.587	0.000955136	453.596	0.000745619	453.256	0.000830658	453.256	0.001	453.256	0.000486223
455.805	0.00086701	453.426	0.00116	456.654	0.000954345	453.766	0.000744855	453.426	0.00082912	453.426	0.001	453.426	0.000485911
455.975	0.000864682	453.596	0.00116	456.824	0.000952367	453.804	0.000744684	453.596	0.00082759	453.596	0.001	453.596	0.000485603
456.031	0.000863924	453.766	0.00116	456.994	0.000950406	453.936	0.0007441	453.766	0.00082607	453.766	0.001	453.766	0.000485298
456.145	0.000862375	453.804	0.00116	457.144	0.000948699	454.106	0.000743354	453.804	0.000825727	453.804	0.001	453.804	0.00048523
456.315	0.00086009	453.936	0.00116	457.164	0.000948464	454.276	0.000742616	453.936	0.000824558	453.936	0.001	453.936	0.000484997
456.485	0.000857826	454.106	0.00116	457.334	0.000946539	454.361	0.000742249	454.106	0.000823056	454.106	0.001	454.106	0.0004847
456.587	0.000856472	454.276	0.00116	457.504	0.000944632	454.446	0.000741887	454.276	0.000821562	454.276	0.001	454.276	0.000484406
456.654	0.000855584	454.361	0.00116	457.674	0.000942743	454.616	0.000741166	454.361	0.000820816	454.361	0.001	454.361	0.000484259
456.824	0.000853363	454.446	0.00116	457.7	0.000942453	454.785	0.000740454	454.446	0.000820078	454.446	0.001	454.446	0.000484115
456.994	0.000851163	454.616	0.00116	457.844	0.000940871	454.918	0.000739906	454.616	0.000818602	454.616	0.001	454.616	0.000483828
457.144	0.000849246	454.785	0.00115	458.014	0.000939016	454.955	0.000739749	454.785	0.000817135	454.785	0.001	454.785	0.000483544
457.164	0.000848983	454.918	0.00115	458.184	0.000937179	455.125	0.000739053	454.918	0.000816001	454.918	0.001	454.918	0.000483325
457.334	0.000846824	454.955	0.00115	458.257	0.000936395	455.295	0.000738365	454.955	0.000815677	454.955	0.001	454.955	0.000483263
457.504	0.000844686	455.125	0.00115	458.354	0.000935358	455.465	0.000737685	455.125	0.000814227	455.125	0.001	455.125	0.000482985
457.674	0.000842568	455.295	0.00115	458.523	0.000933555	455.474	0.00073765	455.295	0.000812786	455.295	0.001	455.295	0.000482711
457.7	0.000842244	455.465	0.00115	458.693	0.000931768	455.635	0.000737013	455.465	0.000811354	455.465	0.001	455.465	0.00048244
457.844	0.00084047	455.474	0.00115	458.813	0.000930519	455.805	0.000736349	455.474	0.00081128	455.474	0.001	455.474	0.000482426
458.014	0.000838392	455.635	0.00115	458.863	0.000929998	455.975	0.000735692	455.635	0.000809931	455.635	0.001	455.635	0.000482172
458.184	0.000836334	455.805	0.00115	459.033	0.000928244	456.031	0.000735479	455.805	0.000808515	455.805	0.001	455.805	0.000481908
458.257	0.000835457	455.975	0.00115	459.203	0.000926507	456.145	0.000735044	455.975	0.000807109	455.975	0.001	455.975	0.000481646
458.354	0.000834296	456.031	0.00115	459.37	0.000924819	456.315	0.000734402	456.031	0.00080665	456.031	0.001	456.031	0.000481561
458.523	0.000832277	456.145	0.00115	459.373	0.000924786	456.485	0.000733768	456.145	0.00080571	456.145	0.001	456.145	0.000481388
458.693	0.000830277	456.315	0.00115	459.543	0.000923081	456.587	0.00073339	456.315	0.000804321	456.315	0.001	456.315	0.000481132
458.813	0.00082888	456.485	0.00115	459.713	0.000921392	456.654	0.000733142	456.485	0.000802939	456.485	0.001	456.485	0.00048088
458.863	0.000828296	456.587	0.00115	459.883	0.000919719	456.824	0.000732523	456.587	0.00080211	456.587	0.001	456.587	0.000480729
459.033	0.000826335	456.654	0.00114	459.926	0.000919294	456.994	0.000731911	456.654	0.000801566	456.654	0.001	456.654	0.00048063
459.203	0.000824392	456.824	0.00114	460.053	0.000918062	457.144	0.00073138	456.824	0.000800201	456.824	0.001	456.824	0.000480384
459.37	0.000822506	456.994	0.00114	460.223	0.00091642	457.164	0.000731307	456.994	0.000798844	456.994	0.001	456.994	0.00048014
459.373	0.000822468	457.144	0.00114	460.392	0.000914794	457.334	0.000730709	457.144	0.000797658	457.144	0.001	457.144	0.000479929
459.543	0.000820563	457.164	0.00114	460.483	0.000913937	457.504	0.000730119	457.164	0.000797495	457.164	0.001	457.164	0.0004799
459.713	0.000818676	457.334	0.00114	460.562	0.000913183	457.674	0.000729536	457.334	0.000796154	457.334	0.001	457.334	0.000479662
459.883	0.000816807	457.504	0.00114	460.732	0.000911588	457.7	0.000729446	457.504	0.000794821	457.504	0.001	457.504	0.000479427
459.926	0.000816332	457.674	0.00114	460.902	0.000910007	457.844	0.000728959	457.674	0.000793497	457.674	0.001	457.674	0.000479194
460.053	0.000814956	457.7	0.00114	461.039	0.000908744	458.014	0.00072839	457.7	0.000793293	457.7	0.001	457.7	0.000479159
460.223	0.000813124	457.844	0.00114	461.072	0.000908442	458.184	0.000727827	457.844	0.00079218	457.844	0.001	457.844	0.000478965
460.392	0.000811309	458.014	0.00114	461.242	0.000906892	458.257	0.000727587	458.014	0.000790871	458.014	0.001	458.014	0.000478738
460.483	0.000810352	458.184	0.00114	461.412	0.000905356	458.354	0.00072727	458.184	0.00078957	458.184	0.001	458.184	0.000478514
460.562	0.000809511	458.257	0.00114	461.582	0.000903835	458.523	0.000726721	458.257	0.000789014	458.257	0.001	458.257	0.000478419
460.732	0.000807731	458.354	0.00114	461.596	0.000903712	458.693	0.000726178	458.354	0.000788277	458.354	0.001	458.354	0.000478293
460.902	0.000805969	458.523	0.00114	461.752	0.000902329	458.813	0.000725799	458.523	0.000786992	458.523	0.001	458.523	0.000478074
461.039	0.00080456	458.693	0.00114	461.922	0.000900837	458.863	0.000725641	458.693	0.000785714	458.693	0.001	458.693	0.000477858
461.072	0.000804223	458.813	0.00114	462.092	0.000899359	459.033	0.000725111	458.813	0.000784818	458.813	0.001	458.813	0.000477707
461.242	0.000802495	458.863	0.00113	462.152	0.000898834	459.203	0.000724587	458.863	0.000784444	458.863	0.001	458.863	0.000477645
461.412	0.000800784	459.033	0.00113	462.261	0.000897896	459.37	0.00072408	459.033	0.000783182	459.033	0.001	459.033	0.000477434
461.582	0.000799089	459.203	0.00113	462.431	0.000896446	459.373	0.00072407	459.203	0.000781927	459.203	0.001	459.203	0.000477225
461.596	0.000798951	459.37	0.00113	462.601	0.000895011	459.543	0.000723558	459.37	0.000780704	459.37	0.001	459.37	0.000477023
461.752	0.000797411	459.373	0.00113	462.709	0.00089411	459.713	0.000723053	459.373	0.00078068	459.373	0.001	459.373	0.000477019
461.922	0.000795749	459.543	0.00113	462.771	0.000893589	459.883	0.000722554	459.543	0.00077944	459.543	0.001	459.543	0.000476816
462.092	0.000794104	459.713	0.00113	462.941	0.000892182	459.926	0.000722427	459.713	0.000778208	459.713	0.001	459.713	0.000476615
462.152	0.00079352	459.883	0.00113	463.111	0.000890787	460.053	0.000722061	459.883	0.000776983	459.883	0.001	459.883	0.000476416
462.261	0.000792475	459.926	0.00113	463.265	0.000889533	460.223	0.000721574	459.926	0.000776671	459.926	0.001	459.926	0.000476366
462.431	0.000790862	460.053	0.00113	463.281	0.000889407	460.392	0.000721092	460.053	0.000775765	460.053	0.001	460.053	0.00047622
462.601	0.000789265	460.223	0.00113	463.451	0.00088804	460.483	0.000720839	460.223	0.000774555	460.223	0.001	460.223	0.000476026
462.709	0.000788263	460.392	0.00113	463.621	0.000886686	460.562	0.000720617	460.392	0.000773352	460.392	0.001	460.392	0.000475835
462.771	0.000787684	460.483	0.00113	463.791	0.000885345	460.732	0.000720147	460.483	0.000772717	460.483	0.001	460.483	0.000475734
462.941	0.000786119	460.562	0.00113	463.822	0.000885101	460.902	0.000719683	460.562	0.000772157	460.562	0.001	460.562	0.000475646
463.111	0.000784569	460.732	0.00113	463.961	0.000884017	461.039	0.000719313	460.732	0.000770968	460.732	0.001	460.732	0.000475459
463.265	0.000783174	460.902	0.00113	464.13	0.000882703	461.072	0.000719224	460.902	0.000769787	460.902	0.001	460.902	0.000475275
463.281	0.000783034	461.039	0.00113	464.3	0.000881401	461.242	0.000718771	461.039	0.00076884	461.039	0.001	461.039	0.000475127
463.451	0.000781514	461.072	0.00113	464.378	0.000880807	461.412	0.000718324	461.072	0.000768613	461.072	0.001	461.072	0.000475092
463.621	0.00078001	461.242	0.00113	464.47	0.000880112	461.582	0.000717882	461.242	0.000767446	461.242	0.001	461.242	0.000474912
463.791	0.000778521	461.412	0.00112	464.64	0.000878836	461.596	0.000717846	461.412	0.000766286	461.412	0.001	461.412	0.000474734
463.822	0.000778249	461.582	0.00112	464.81	0.000877572	461.752	0.000717446	461.582	0.000765133	461.582	0.001	461.582	0.000474559
463.961	0.000777046	461.596	0.00112	464.935	0.000876651	461.922	0.000717014	461.596	0.00076504	461.596	0.001	461.596	0.000474545
464.13	0.000775587	461.752	0.00112	464.98	0.00087632	462.092	0.000716588	461.752	0.000763987	461.752	0.001	461.752	0.000474385
464.3	0.000774142	461.922	0.00112	465.15	0.000875081	462.152	0.000716437	461.922	0.000762848	461.922	0.001	461.922	0.000474214
464.378	0.000773483	462.092	0.00112	465.32	0.000873855	462.261	0.000716168	462.092	0.000761716	462.092	0.001	462.092	0.000474044
464.47	0.000772711	462.152	0.00112	465.49	0.00087264	462.431	0.000715752	462.152	0.000761313	462.152	0.001	462.152	0.000473984
464.64	0.000771295	462.261	0.00112	465.491	0.000872628	462.601	0.000715342	462.261	0.000760591	462.261	0.001	462.261	0.000473877
464.81	0.000769893	462.431	0.00112	465.66	0.000871437	462.709	0.000715084	462.431	0.000759472	462.431	0.001	462.431	0.000473712
464.935	0.000768872	462.601	0.00112	465.83	0.000870247	462.771	0.000714936	462.601	0.000758361	462.601	0.001	462.601	0.000473549
464.98	0.000768505	462.709	0.00112	465.999	0.000869068	462.941	0.000714536	462.709	0.000757661	462.709	0.001	462.709	0.000473447
465.15	0.000767131	462.771	0.00112	466.048	0.000868734	463.111	0.00071414	462.771	0.000757256	462.771	0.001	462.771	0.000473388
465.32	0.000765771	462.941	0.00112	466.169	0.000867901	463.265	0.000713785	462.941	0.000756157	462.941	0.001	462.941	0.000473229
465.49	0.000764424	463.111	0.00112	466.339	0.000866745	463.281	0.000713749	463.111	0.000755066	463.111	0.001	463.111	0.000473071
465.491	0.000764411	463.265	0.00112	466.509	0.000865601	463.451	0.000713364	463.265	0.00075408	463.265	0.001	463.265	0.00047293
465.66	0.000763092	463.281	0.00112	466.604	0.000864966	463.621	0.000712983	463.281	0.000753981	463.281	0.001	463.281	0.000472916
465.83	0.000761772	463.451	0.00112	466.679	0.000864469	463.791	0.000712606	463.451	0.000752902	463.451	0.001	463.451	0.000472763
465.999	0.000760467	463.621	0.00112	466.849	0.000863348	463.822	0.000712538	463.621	0.00075183	463.621	0.001	463.621	0.000472611
466.048	0.000760097	463.791	0.00112	467.019	0.000862238	463.961	0.000712235	463.791	0.000750765	463.791	0.001	463.791	0.000472462
466.169	0.000759174	463.822	0.00112	467.161	0.000861319	464.13	0.000711867	463.822	0.00075057	463.822	0.001	463.822	0.000472435
466.339	0.000757894	463.961	0.00112	467.189	0.000861139	464.3	0.000711505	463.961	0.000749706	463.961	0.001	463.961	0.000472314
466.509	0.000756628	464.13	0.00112	467.359	0.000860051	464.378	0.00071134	464.13	0.000748654	464.13	0.001	464.13	0.000472168
466.604	0.000755924	464.3	0.00111	467.529	0.000858975	464.47	0.000711147	464.3	0.000747608	464.3	0.001	464.3	0.000472024
466.679	0.000755374	464.378	0.00111	467.699	0.000857909	464.64	0.000710793	464.378	0.000747129	464.378	0.001	464.378	0.000471959
466.849	0.000754134	464.47	0.00111	467.717	0.000857791	464.81	0.000710444	464.47	0.000746568	464.47	0.001	464.47	0.000471882
467.019	0.000752905	464.64	0.00111	467.868	0.000856854	464.935	0.000710191	464.64	0.000745534	464.64	0.001	464.64	0.000471742
467.161	0.000751889	464.81	0.00111	468.038	0.000855809	464.98	0.000710099	464.81	0.000744507	464.81	0.001	464.81	0.000471603
467.189	0.00075169	464.935	0.00111	468.208	0.000854775	465.15	0.000709759	464.935	0.000743757	464.935	0.001	464.935	0.000471502
467.359	0.000750487	464.98	0.00111	468.274	0.000854378	465.32	0.000709423	464.98	0.000743486	464.98	0.001	464.98	0.000471466
467.529	0.000749296	465.15	0.00111	468.378	0.000853752	465.49	0.000709091	465.15	0.000742472	465.15	0.001	465.15	0.000471331
467.699	0.000748118	465.32	0.00111	468.548	0.000852739	465.491	0.000709087	465.32	0.000741463	465.32	0.001	465.32	0.000471197
467.717	0.000747987	465.49	0.00111	468.718	0.000851736	465.66	0.000708763	465.49	0.000740461	465.49	0.001	465.49	0.000471065
467.868	0.000746951	465.491	0.00111	468.83	0.000851078	465.83	0.000708439	465.491	0.000740451	465.491	0.001	465.491	0.000471064
468.038	0.000745797	465.66	0.00111	468.888	0.000850744	465.999	0.000708119	465.66	0.000739464	465.66	0.001	465.66	0.000470935
468.208	0.000744654	465.83	0.00111	469.058	0.000849762	466.048	0.000708029	465.83	0.000738474	465.83	0.001	465.83	0.000470806
468.274	0.000744216	465.999	0.00111	469.228	0.000848789	466.169	0.000707804	465.999	0.00073749	465.999	0.001	465.999	0.000470679
468.378	0.000743524	466.048	0.00111	469.387	0.000847887	466.339	0.000707492	466.048	0.00073721	466.048	0.001	466.048	0.000470644
468.548	0.000742405	466.169	0.00111	469.398	0.000847827	466.509	0.000707184	466.169	0.000736512	466.169	0.001	466.169	0.000470554
468.718	0.000741297	466.339	0.00111	469.568	0.000846874	466.604	0.000707014	466.339	0.000735539	466.339	0.001	466.339	0.00047043
468.83	0.00074057	466.509	0.00111	469.737	0.000845932	466.679	0.000706881	466.509	0.000734573	466.509	0.001	466.509	0.000470308
468.888	0.000740201	466.604	0.00111	469.907	0.000844999	466.849	0.000706581	466.604	0.000734034	466.604	0.001	466.604	0.00047024
469.058	0.000739116	466.679	0.00111	469.943	0.000844802	467.019	0.000706284	466.679	0.000733613	466.679	0.001	466.679	0.000470187
469.228	0.000738043	466.849	0.00111	470.077	0.000844075	467.161	0.00070604	466.849	0.000732658	466.849	0.001	466.849	0.000470068
469.387	0.000737047	467.019	0.00111	470.247	0.000843161	467.189	0.000705992	467.019	0.000731709	467.019	0.001	467.019	0.000469951
469.398	0.000736981	467.161	0.00111	470.417	0.000842257	467.359	0.000705703	467.161	0.000730921	467.161	0.001	467.161	0.000469853
469.568	0.00073593	467.189	0.00111	470.5	0.000841819	467.529	0.000705418	467.189	0.000730766	467.189	0.001	467.189	0.000469834
469.737	0.00073489	467.359	0.00111	470.587	0.000841362	467.699	0.000705137	467.359	0.000729829	467.359	0.001	467.359	0.00046972
469.907	0.00073386	467.529	0.00111	470.757	0.000840476	467.717	0.000705106	467.529	0.000728898	467.529	0.001	467.529	0.000469607
469.943	0.000733643	467.699	0.00111	470.927	0.000839599	467.868	0.000704859	467.699	0.000727972	467.699	0.001	467.699	0.000469495
470.077	0.000732842	467.717	0.0011	471.057	0.000838936	468.038	0.000704585	467.717	0.000727869	467.717	0.001	467.717	0.000469482
470.247	0.000731834	467.868	0.0011	471.097	0.000838732	468.208	0.000704314	467.868	0.000727052	467.868	0.001	467.868	0.000469384
470.417	0.000730837	468.038	0.0011	471.267	0.000837873	468.274	0.00070421	468.038	0.000726137	468.038	0.001	468.038	0.000469276
470.5	0.000730353	468.208	0.0011	471.437	0.000837024	468.378	0.000704047	468.208	0.000725229	468.208	0.001	468.208	0.000469168
470.587	0.00072985	468.274	0.0011	471.606	0.000836183	468.548	0.000703783	468.274	0.000724879	468.274	0.001	468.274	0.000469127
470.757	0.000728873	468.83	0.0011	471.613	0.00083615	468.83	0.000703352	468.83	0.000721947	468.83	0.001	468.83	0.000468786
470.927	0.000727907	469.387	0.0011	471.776	0.000835351	469.387	0.000702529	469.387	0.000719075	469.387	0.001	469.387	0.000468459
471.057	0.000727176	469.943	0.0011	471.946	0.000834528	469.943	0.00070174	469.943	0.000716259	469.943	0.001	469.943	0.000468146
471.097	0.000726951	470.5	0.0011	472.116	0.000833713	470.5	0.000700984	470.5	0.000713499	470.5	0.001	470.5	0.000467845
471.267	0.000726005	471.057	0.0011	472.17	0.000833459	471.057	0.00070026	471.057	0.000710795	471.057	0.001	471.057	0.000467558
471.613	0.000724107	471.613	0.0011	472.286	0.000832907	471.613	0.000699567	471.613	0.000708145	471.613	0.001	471.613	0.000467282
472.17	0.000721143	472.17	0.00109	472.456	0.000832109	472.17	0.000698902	472.17	0.000705548	472.17	0.001	472.17	0.000467018
472.726	0.00071828	472.726	0.00109	472.726	0.000830858	472.726	0.000698266	472.726	0.000703003	472.726	0.001	472.726	0.000466766
473.283	0.000715517	473.283	0.00109	473.283	0.000828347	473.283	0.000697657	473.283	0.000700509	473.283	0.001	473.283	0.000466524
473.839	0.00071285	473.839	0.00109	473.839	0.000825921	473.839	0.000697074	473.839	0.000698065	473.839	0.001	473.839	0.000466292
474.396	0.000710275	474.396	0.00109	474.396	0.000823579	474.396	0.000696516	474.396	0.000695671	474.396	0.001	474.396	0.00046607
474.952	0.00070779	474.952	0.00109	474.952	0.000821318	474.952	0.000695983	474.952	0.000693324	474.952	0.001	474.952	0.000465858
475.509	0.000705392	475.509	0.00109	475.509	0.000819135	475.509	0.000695472	475.509	0.000691025	475.509	0.001	475.509	0.000465655
476.065	0.000703079	476.065	0.00109	476.065	0.000817029	476.065	0.000694983	476.065	0.000688772	476.065	0.001	476.065	0.000465461
476.622	0.000700848	476.622	0.00109	476.622	0.000814996	476.622	0.000694516	476.622	0.000686564	476.622	0.001	476.622	0.000465275
477.178	0.000698696	477.178	0.00109	477.178	0.000813035	477.178	0.000694069	477.178	0.000684402	477.178	0.001	477.178	0.000465097
477.735	0.000696619	477.735	0.00108	477.735	0.000811143	477.735	0.000693641	477.735	0.000682282	477.735	0.001	477.735	0.000464927
478.291	0.000694618	478.291	0.00108	478.291	0.000809318	478.291	0.000693233	478.291	0.000680206	478.291	0.001	478.291	0.000464764
478.848	0.000692688	478.848	0.00108	478.848	0.000807558	478.848	0.000692842	478.848	0.000678172	478.848	0.001	478.848	0.000464609
479.404	0.000690828	479.404	0.00108	479.404	0.000805861	479.404	0.000692469	479.404	0.00067618	479.404	0.001	479.404	0.00046446
479.961	0.000689035	479.961	0.00108	479.961	0.000804225	479.961	0.000692113	479.961	0.000674227	479.961	0.001	479.961	0.000464318
480.517	0.000687307	480.517	0.00108	480.517	0.000802648	480.517	0.000691772	480.517	0.000672314	480.517	0.001	480.517	0.000464183
481.074	0.000685642	481.074	0.00108	481.074	0.000801129	481.074	0.000691447	481.074	0.000670441	481.074	0.001	481.074	0.000464053
481.63	0.000684038	481.63	0.00108	481.63	0.000799665	481.63	0.000691136	481.63	0.000668605	481.63	0.001	481.63	0.000463929
482.187	0.000682493	482.187	0.00108	482.187	0.000798254	482.187	0.000690839	482.187	0.000666807	482.187	0.001	482.187	0.000463811
482.743	0.000681004	482.743	0.00108	482.743	0.000796895	482.743	0.000690556	482.743	0.000665046	482.743	0.001	482.743	0.000463698
483.3	0.000679571	483.3	0.00108	483.3	0.000795586	483.3	0.000690286	483.3	0.00066332	483.3	0.001	483.3	0.00046359
483.857	0.000678191	483.857	0.00108	483.857	0.000794325	483.857	0.000690028	483.857	0.00066163	483.857	0.001	483.857	0.000463487
484.413	0.000676862	484.413	0.00108	484.413	0.000793111	484.413	0.000689782	484.413	0.000659974	484.413	0.001	484.413	0.000463389
484.97	0.000675583	484.97	0.00108	484.97	0.000791943	484.97	0.000689547	484.97	0.000658353	484.97	0.001	484.97	0.000463295
485.526	0.000674351	485.526	0.00108	485.526	0.000790818	485.526	0.000689323	485.526	0.000656764	485.526	0.001	485.526	0.000463205
486.083	0.000673167	486.083	0.00107	486.083	0.000789736	486.083	0.000689109	486.083	0.000655208	486.083	0.001	486.083	0.00046312
486.639	0.000672026	486.639	0.00107	486.639	0.000788694	486.639	0.000688905	486.639	0.000653684	486.639	0.001	486.639	0.000463039
487.196	0.00067093	487.196	0.00107	487.196	0.000787692	487.196	0.000688711	487.196	0.000652192	487.196	0.001	487.196	0.000462961
487.752	0.000669874	487.752	0.00107	487.752	0.000786728	487.752	0.000688525	487.752	0.00065073	487.752	0.001	487.752	0.000462887
488.309	0.00066886	488.309	0.00107	488.309	0.000785801	488.309	0.000688349	488.309	0.000649299	488.309	0.001	488.309	0.000462816
488.865	0.000667883	488.865	0.00107	488.865	0.00078491	488.865	0.000688181	488.865	0.000647896	488.865	0.001	488.865	0.000462749
489.422	0.000666945	489.422	0.00107	489.422	0.000784053	489.422	0.00068802	489.422	0.000646523	489.422	0.001	489.422	0.000462684
489.978	0.000666043	489.978	0.00107	489.978	0.000783229	489.978	0.000687868	489.978	0.000645179	489.978	0.001	489.978	0.000462623
490.535	0.000665175	490.535	0.00107	490.535	0.000782436	490.535	0.000687722	490.535	0.000643861	490.535	0.001	490.535	0.000462565
491.091	0.000664341	491.091	0.00107	491.091	0.000781675	491.091	0.000687584	491.091	0.000642572	491.091	0.001	491.091	0.000462509
491.648	0.00066354	491.648	0.00107	491.648	0.000780944	491.648	0.000687452	491.648	0.000641309	491.648	0.001	491.648	0.000462456
492.204	0.00066277	492.204	0.00107	492.204	0.000780241	492.204	0.000687326	492.204	0.000640072	492.204	0.001	492.204	0.000462406
492.761	0.000662031	492.761	0.00107	492.761	0.000779566	492.761	0.000687207	492.761	0.000638861	492.761	0.001	492.761	0.000462358
493.317	0.00066132	493.317	0.00107	493.317	0.000778918	493.317	0.000687093	493.317	0.000637675	493.317	0.001	493.317	0.000462312
493.874	0.000660638	493.874	0.00107	493.874	0.000778295	493.874	0.000686985	493.874	0.000636514	493.874	0.001	493.874	0.000462269
494.43	0.000659982	494.43	0.00107	494.43	0.000777698	494.43	0.000686882	494.43	0.000635377	494.43	0.001	494.43	0.000462227
494.987	0.000659353	494.987	0.00107	494.987	0.000777124	494.987	0.000686784	494.987	0.000634264	494.987	0.001	494.987	0.000462188
495.543	0.000658749	495.543	0.00107	495.543	0.000776573	495.543	0.000686691	495.543	0.000633174	495.543	0.001	495.543	0.00046215
496.1	0.000658168	496.1	0.00107	496.1	0.000776045	496.1	0.000686602	496.1	0.000632107	496.1	0.001	496.1	0.000462114
496.657	0.000657612	496.657	0.00107	496.657	0.000775537	496.657	0.000686518	496.657	0.000631062	496.657	0.001	496.657	0.00046208
497.213	0.000657077	497.213	0.00107	497.213	0.000775051	497.213	0.000686438	497.213	0.000630039	497.213	0.001	497.213	0.000462048
497.77	0.000656565	497.77	0.00107	497.77	0.000774584	497.77	0.000686362	497.77	0.000629037	497.77	0.001	497.77	0.000462017
498.326	0.000656073	498.326	0.00107	498.326	0.000774136	498.326	0.000686289	498.326	0.000628056	498.326	0.001	498.326	0.000461988
498.883	0.000655601	498.883	0.00107	498.883	0.000773707	498.883	0.000686221	498.883	0.000627096	498.883	0.001	498.883	0.00046196
499.439	0.000655148	499.439	0.00107	499.439	0.000773295	499.439	0.000686155	499.439	0.000626156	499.439	0.001	499.439	0.000461934
499.996	0.000654714	499.996	0.00107	499.996	0.000772901	499.996	0.000686093	499.996	0.000625236	499.996	0.001	499.996	0.000461909
500.552	0.000654298	500.552	0.00107	500.552	0.000772523	500.552	0.000686034	500.552	0.000624336	500.552	0.001	500.552	0.000461885
501.109	0.000653899	501.109	0.00107	501.109	0.00077216	501.109	0.000685978	501.109	0.000623454	501.109	0.001	501.109	0.000461862
501.665	0.000653516	501.665	0.00107	501.665	0.000771813	501.665	0.000685925	501.665	0.000622591	501.665	0.001	501.665	0.000461841
502.222	0.00065315	502.222	0.00107	502.222	0.00077148	502.222	0.000685875	502.222	0.000621746	502.222	0.001	502.222	0.00046182
502.778	0.000652798	502.778	0.00107	502.778	0.000771162	502.778	0.000685827	502.778	0.000620919	502.778	0.001	502.778	0.000461801
503.335	0.000652462	503.335	0.00107	503.335	0.000770856	503.335	0.000685782	503.335	0.000620109	503.335	0.001	503.335	0.000461782
503.891	0.000652139	503.891	0.00106	503.891	0.000770564	503.891	0.000685739	503.891	0.000619317	503.891	0.001	503.891	0.000461765
504.448	0.00065183	504.448	0.00106	504.448	0.000770284	504.448	0.000685698	504.448	0.000618541	504.448	0.001	504.448	0.000461748
505.004	0.000651534	505.004	0.00106	505.004	0.000770016	505.004	0.000685659	505.004	0.000617782	505.004	0.001	505.004	0.000461732
505.561	0.00065125	505.561	0.00106	505.561	0.00076976	505.561	0.000685622	505.561	0.000617039	505.561	0.001	505.561	0.000461717
506.117	0.000650979	506.117	0.00106	506.117	0.000769514	506.117	0.000685588	506.117	0.000616312	506.117	0.001	506.117	0.000461703
506.674	0.000650719	506.674	0.00106	506.674	0.000769279	506.674	0.000685555	506.674	0.0006156	506.674	0.001	506.674	0.00046169
507.231	0.00065047	507.231	0.00106	507.231	0.000769055	507.231	0.000685523	507.231	0.000614903	507.231	0.001	507.231	0.000461677
507.787	0.000650232	507.787	0.00106	507.787	0.00076884	507.787	0.000685494	507.787	0.000614222	507.787	0.001	507.787	0.000461665
508.344	0.000650004	508.344	0.00106	508.344	0.000768634	508.344	0.000685466	508.344	0.000613554	508.344	0.001	508.344	0.000461653
508.9	0.000649786	508.9	0.00106	508.9	0.000768438	508.9	0.000685439	508.9	0.000612902	508.9	0.001	508.9	0.000461642
509.457	0.000649577	509.457	0.00106	509.457	0.00076825	509.457	0.000685414	509.457	0.000612263	509.457	0.001	509.457	0.000461632
510.013	0.000649377	510.013	0.00106	510.013	0.00076807	510.013	0.00068539	510.013	0.000611637	510.013	0.001	510.013	0.000461622
510.57	0.000649186	510.57	0.00106	510.57	0.000767898	510.57	0.000685367	510.57	0.000611025	510.57	0.001	510.57	0.000461613
511.126	0.000649004	511.126	0.00106	511.126	0.000767734	511.126	0.000685346	511.126	0.000610426	511.126	0.001	511.126	0.000461604
511.683	0.000648829	511.683	0.00106	511.683	0.000767578	511.683	0.000685326	511.683	0.00060984	511.683	0.001	511.683	0.000461596
512.239	0.000648662	512.239	0.00106	512.239	0.000767428	512.239	0.000685307	512.239	0.000609267	512.239	0.001	512.239	0.000461588
512.796	0.000648502	512.796	0.00106	512.796	0.000767285	512.796	0.000685288	512.796	0.000608706	512.796	0.001	512.796	0.00046158
513.352	0.00064835	513.352	0.00106	513.352	0.000767148	513.352	0.000685271	513.352	0.000608157	513.352	0.001	513.352	0.000461573
513.909	0.000648204	513.909	0.00106	513.909	0.000767017	513.909	0.000685255	513.909	0.00060762	513.909	0.001	513.909	0.000461566
514.465	0.000648065	514.465	0.00106	514.465	0.000766893	514.465	0.00068524	514.465	0.000607094	514.465	0.001	514.465	0.00046156
515.022	0.000647931	515.022	0.00106	515.022	0.000766774	515.022	0.000685225	515.022	0.00060658	515.022	0.001	515.022	0.000461554
515.578	0.000647804	515.578	0.00106	515.578	0.00076666	515.578	0.000685211	515.578	0.000606077	515.578	0.001	515.578	0.000461548
516.135	0.000647683	516.135	0.00106	516.135	0.000766552	516.135	0.000685198	516.135	0.000605584	516.135	0.001	516.135	0.000461543
516.691	0.000647567	516.691	0.00106	516.691	0.000766448	516.691	0.000685186	516.691	0.000605103	516.691	0.001	516.691	0.000461538
517.248	0.000647456	517.248	0.00106	517.248	0.00076635	517.248	0.000685175	517.248	0.000604632	517.248	0.001	517.248	0.000461533
517.804	0.00064735	517.804	0.00106	517.804	0.000766255	517.804	0.000685164	517.804	0.000604171	517.804	0.001	517.804	0.000461528
518.361	0.000647249	518.361	0.00106	518.361	0.000766166	518.361	0.000685153	518.361	0.00060372	518.361	0.001	518.361	0.000461524
518.917	0.000647152	518.917	0.00106	518.917	0.00076608	518.917	0.000685144	518.917	0.000603279	518.917	0.001	518.917	0.00046152
519.474	0.00064706	519.474	0.00106	519.474	0.000765998	519.474	0.000685134	519.474	0.000602847	519.474	0.001	519.474	0.000461516
520.03	0.000646973	520.03	0.00106	520.03	0.000765921	520.03	0.000685126	520.03	0.000602425	520.03	0.001	520.03	0.000461513
