# Supplementary material for: Direct time-resolved observation of surface-bound carbon dioxide radical anions on metallic nanocatalysts
Source: Nat Commun. 2023 Nov 6;14:7116. doi: 10.1038/s41467-023-42936-6 (PMC10628153; doi:10.1038/s41467-023-42936-6)
Supplement: Supplementary file 4 — Source Data [file 41467_2023_42936_MOESM4_ESM.zip › Source Data/Figure S1/Figure S1c.xlsx]

## Sheet: Sheet1
Figure S1c
raw data			fitting data
-59.9465	-0.000632		0.0731	0.014
-58.9293	-0.000589		0.15227	0.01368
-57.9122	-0.000753		0.23143	0.01338
-56.8955	-0.000384		0.3106	0.01308
-55.8789	0.000468		0.38976	0.01279
-54.8626	0.000137		0.46893	0.01251
-53.8465	0.000337		0.54809	0.01224
-52.8306	-0.000195		0.62726	0.01197
-51.815	3.2e-05		0.70643	0.01171
-50.7996	-5e-06		0.78559	0.01146
-49.7844	-0.000242		0.86476	0.01122
-48.7694	-0.000284		0.94392	0.01098
-47.7546	-0.000237		1.02309	0.01075
-46.7401	-0.000168		1.10225	0.01053
-45.7257	6.3e-05		1.18142	0.01031
-44.7116	-7.4e-05		1.26059	0.0101
-43.6977	-0.000511		1.33975	0.0099
-42.6839	-0.000274		1.41892	0.0097
-41.6704	-0.0003		1.49808	0.0095
-40.6571	-4.7e-05		1.57725	0.00932
-39.644	-0.0006		1.65642	0.00913
-38.6311	-0.000489		1.73558	0.00896
-37.6184	-7.4e-05		1.81475	0.00878
-36.6059	0.000111		1.89391	0.00861
-35.5935	-2.1e-05		1.97308	0.00845
-34.5814	0.000568		2.05224	0.00829
-33.5695	0.00111		2.13141	0.00814
-32.5577	0.000721		2.21058	0.00799
-31.5462	0.0005		2.28974	0.00784
-30.5348	0.000479		2.36891	0.0077
-29.5236	-0.000316		2.44807	0.00756
-28.5126	-0.000426		2.52724	0.00743
-27.5017	-0.000126		2.6064	0.0073
-26.4911	-8.4e-05		2.68557	0.00717
-25.4806	-0.000447		2.76474	0.00705
-24.4703	-0.000579		2.8439	0.00693
-23.4601	-0.000595		2.92307	0.00681
-22.4501	-0.000458		3.00223	0.0067
-21.4403	-0.000279		3.0814	0.00659
-20.4307	-0.000579		3.16056	0.00649
-19.4212	-0.000332		3.23973	0.00638
-18.4119	-0.0006		3.3189	0.00628
-17.4027	2.6e-05		3.39806	0.00618
-16.3937	-0.000268		3.47723	0.00609
-15.3849	0.000295		3.55639	0.006
-14.3762	-0.000274		3.63556	0.00591
-13.3677	0.000137		3.71473	0.00582
-12.3593	-0.000342		3.79389	0.00573
-11.3511	-0.000632		3.87306	0.00565
-10.343	-0.000263		3.95222	0.00557
-9.3351	-0.000553		4.03139	0.00549
-8.3273	-0.000395		4.11055	0.00541
-7.3197	-0.000205		4.18972	0.00534
	--		4.26889	0.00527
	--		4.34805	0.0052
	--		4.42722	0.00513
	--		4.50638	0.00506
	--		4.58555	0.005
	--		4.66471	0.00494
	--		4.74388	0.00488
	--		4.82305	0.00482
	--		4.90221	0.00476
	--		4.98138	0.0047
	--		5.06054	0.00465
	--		5.13971	0.0046
	--		5.21887	0.00454
	--		5.29804	0.00449
	--		5.37721	0.00444
	--		5.45637	0.0044
	--		5.53554	0.00435
	--		5.6147	0.00431
	--		5.69387	0.00426
-7.2039	-0.000605		5.77304	0.00422
-6.9879	-0.000158		5.8522	0.00418
-6.7721	-0.000358		5.93137	0.00414
-6.5564	0.000468		6.01053	0.0041
-6.3408	0.0005		6.0897	0.00406
-6.1253	0.000184		6.16886	0.00402
-5.9099	-0.000232		6.24803	0.00399
-5.6947	-0.000863		6.3272	0.00395
-5.4795	-0.000537		6.40636	0.00392
-5.2644	-0.000463		6.48553	0.00388
-5.0495	-0.000658		6.56469	0.00385
-4.8347	-0.000932		6.64386	0.00382
-4.6199	0.000447		6.72302	0.00379
-4.4053	8.9e-05		6.80219	0.00376
-4.1908	5.3e-05		6.88136	0.00373
-3.9764	-0.000984		6.96052	0.0037
-3.7621	-0.000689		7.03969	0.00367
-3.5479	-0.000384		7.11885	0.00364
-3.3338	-0.000437		7.19802	0.00362
-3.1198	-0.00183		7.27718	0.00359
-2.9059	-0.00107		7.35635	0.00357
-2.6922	-0.000716		7.43552	0.00354
-2.4785	-0.000911		7.51468	0.00352
-2.265	4.2e-05		7.59385	0.0035
-2.0515	-0.000142		7.67301	0.00347
-1.8382	-0.000784		7.75218	0.00345
-1.6249	-7.4e-05		7.83135	0.00343
-1.4118	0.000384		7.91051	0.00341
-1.1987	1.6e-05		7.98968	0.00339
-0.9858	-0.00167		8.06884	0.00337
-0.773	-0.00176		8.14801	0.00335
-0.5603	-0.0018		8.22717	0.00333
-0.3476	-0.00148		8.30634	0.00331
	--		8.38551	0.00329
-0.1751	-0.000289		8.46467	0.00328
-0.1732	-0.000289		8.54384	0.00326
-0.1712	-0.0017		8.623	0.00324
-0.1692	-0.000437		8.70217	0.00323
-0.1673	-0.000653		8.78133	0.00321
-0.1653	-0.000958		8.8605	0.00319
-0.1633	-0.000184		8.93967	0.00318
-0.1614	1.6e-05		9.01883	0.00316
-0.1594	-0.000658		9.098	0.00315
-0.1575	-0.000779		9.17716	0.00314
-0.1555	-0.000642		9.25633	0.00312
-0.1535	-0.000947		9.33549	0.00311
-0.1516	0.000116		9.41466	0.0031
-0.1496	-0.000368		9.49383	0.00308
-0.1476	0.000295		9.57299	0.00307
-0.1457	-3.7e-05		9.65216	0.00306
-0.1437	-0.000621		9.73132	0.00305
-0.1417	-0.000353		9.81049	0.00303
-0.1398	-0.000516		9.88965	0.00302
-0.1378	-0.00153		9.96882	0.00301
-0.1359	-0.000784		10.048	0.003
-0.1339	-0.000174		10.1272	0.00299
-0.1319	-0.000474		10.2063	0.00298
-0.13	-0.000558		10.2855	0.00297
-0.128	-0.000668		10.3646	0.00296
-0.126	-0.000705		10.4438	0.00295
-0.1241	-0.000453		10.523	0.00294
-0.1221	-0.000605		10.6021	0.00293
-0.1202	-0.000747		10.6813	0.00292
-0.1182	-0.000511		10.7605	0.00291
-0.1162	-0.000742		10.8396	0.0029
-0.1143	-0.0007		10.9188	0.00289
-0.1123	-0.00147		10.998	0.00289
-0.1104	-0.000937		11.0771	0.00288
-0.1084	-0.000874		11.1563	0.00287
-0.1064	-0.000137		11.2355	0.00286
-0.1045	-0.000126		11.3146	0.00285
-0.1025	-0.000432		11.3938	0.00285
-0.1006	-0.000484		11.473	0.00284
-0.0986	-0.000379		11.5521	0.00283
-0.0967	7.4e-05		11.6313	0.00282
-0.0947	-0.000863		11.7105	0.00282
-0.0927	-0.0006		11.7896	0.00281
-0.0908	-0.00145		11.8688	0.0028
-0.0888	-0.000732		11.948	0.0028
-0.0869	0.000342		12.0271	0.00279
-0.0849	-0.000163		12.1063	0.00278
-0.083	-0.000816		12.1855	0.00278
-0.081	-0.000516		12.2646	0.00277
-0.079	-0.000705		12.3438	0.00276
-0.0771	-0.0011		12.423	0.00276
-0.0751	-0.000432		12.5021	0.00275
-0.0732	-0.000847		12.5813	0.00275
-0.0712	-0.0011		12.6605	0.00274
-0.0693	-0.00105		12.7396	0.00273
-0.0673	-0.00128		12.8188	0.00273
-0.0654	-0.000584		12.8979	0.00272
-0.0634	-0.000453		12.9771	0.00272
-0.0614	0.000374		13.0563	0.00271
-0.0595	-0.000974		13.1355	0.00271
-0.0575	-0.000768		13.2146	0.0027
-0.0556	-0.000874		13.2938	0.0027
-0.0536	-0.000411		13.3729	0.00269
-0.0517	-0.000479		13.4521	0.00269
-0.0497	-0.000758		13.5313	0.00268
-0.0478	-0.00124		13.6105	0.00268
-0.0458	-0.00127		13.6896	0.00267
-0.0439	-0.00173		13.7688	0.00267
-0.0419	-0.000637		13.8479	0.00266
-0.04	-0.000553		13.9271	0.00266
-0.038	-0.000611		14.0063	0.00265
-0.0361	-0.000784		14.0854	0.00265
-0.0341	-0.000126		14.1646	0.00264
-0.0321	-0.000858		14.2438	0.00264
-0.0302	-0.00126		14.3229	0.00264
-0.0282	-0.000895		14.4021	0.00263
-0.0263	-0.00108		14.4813	0.00263
-0.0243	-0.00203		14.5604	0.00262
-0.0224	-0.00122		14.6396	0.00262
-0.0204	-0.00218		14.7188	0.00261
-0.0185	-0.0018		14.7979	0.00261
-0.0165	-0.00291		14.8771	0.00261
-0.0146	-0.00267		14.9563	0.0026
-0.0126	-0.00316		15.0354	0.0026
-0.0107	-0.00384		15.1146	0.0026
-0.0087	-0.00799		15.1938	0.00259
-0.0068	-0.01407		15.2729	0.00259
-0.0048	-0.0202		15.3521	0.00258
-0.0029	-0.02568		15.4313	0.00258
-0.0009	-0.02903		15.5104	0.00258
0.001	-0.03024		15.5896	0.00257
0.003	-0.0297		15.6688	0.00257
0.0049	-0.02857		15.7479	0.00257
0.0069	-0.02542		15.8271	0.00256
0.0088	-0.02207		15.9062	0.00256
0.0108	-0.01934		15.9854	0.00256
0.0127	-0.01791		16.0646	0.00255
0.0147	-0.01806		16.1438	0.00255
0.0166	-0.0152		16.2229	0.00254
0.0186	-0.01148		16.3021	0.00254
0.0205	-0.00374		16.3813	0.00254
0.0225	0.00361		16.4604	0.00253
0.0244	0.00824		16.5396	0.00253
0.0264	0.01027		16.6187	0.00253
0.0283	0.01008		16.6979	0.00252
0.0303	0.01094		16.7771	0.00252
0.0322	0.01203		16.8562	0.00252
0.0342	0.01276		16.9354	0.00252
0.0361	0.01311		17.0146	0.00251
0.0381	0.01263		17.0937	0.00251
0.04	0.01251		17.1729	0.00251
0.042	0.01314		17.2521	0.0025
0.0439	0.01328		17.3312	0.0025
0.0459	0.01362		17.4104	0.0025
0.0478	0.01325		17.4896	0.00249
0.0498	0.01265		17.5687	0.00249
0.0517	0.01371		17.6479	0.00249
0.0537	0.01445		17.7271	0.00248
0.0556	0.014		17.8062	0.00248
0.0576	0.01439		17.8854	0.00248
0.0595	0.01366		17.9646	0.00247
0.0614	0.01477		18.0437	0.00247
0.0634	0.01417		18.1229	0.00247
0.0653	0.01405		18.2021	0.00247
0.0673	0.01414		18.2812	0.00246
0.0692	0.01506		18.3604	0.00246
0.0712	0.01587		18.4396	0.00246
0.0731	0.01554		18.5187	0.00245
0.0751	0.01421		18.5979	0.00245
0.077	0.01309		18.6771	0.00245
0.079	0.0136		18.7562	0.00245
0.0809	0.01454		18.8354	0.00244
0.0829	0.01447		18.9145	0.00244
0.0848	0.01503		18.9937	0.00244
0.0868	0.01407		19.0729	0.00243
0.0887	0.01406		19.152	0.00243
0.0907	0.0142		19.2312	0.00243
0.0926	0.01461		19.3104	0.00243
0.0946	0.01524		19.3895	0.00242
0.0965	0.01467		19.4687	0.00242
0.0985	0.01407		19.5479	0.00242
0.1004	0.01452		19.627	0.00241
0.1024	0.01418		19.7062	0.00241
0.1043	0.01463		19.7854	0.00241
0.1062	0.01475		19.8645	0.00241
0.1082	0.01479		19.9437	0.0024
0.1101	0.01498		20.0229	0.0024
0.1121	0.01381		20.102	0.0024
0.114	0.01401		20.1812	0.0024
0.116	0.01442		20.2604	0.00239
0.1179	0.01413		20.3395	0.00239
0.1199	0.0136		20.4187	0.00239
0.1218	0.0142		20.4979	0.00239
0.1238	0.0146		20.577	0.00238
0.1257	0.01478		20.6562	0.00238
0.1277	0.01438		20.7354	0.00238
0.1296	0.01486		20.8145	0.00237
0.1316	0.01427		20.8937	0.00237
0.1335	0.01457		20.9729	0.00237
0.1355	0.01439		21.052	0.00237
0.1374	0.01282		21.1312	0.00236
0.1394	0.01352		21.2104	0.00236
0.1413	0.01421		21.2895	0.00236
0.1433	0.014		21.3687	0.00236
0.1452	0.01377		21.4479	0.00235
0.1472	0.01464		21.527	0.00235
0.1491	0.01441		21.6062	0.00235
0.1511	0.01375		21.6853	0.00235
0.153	0.01377		21.7645	0.00234
0.1549	0.01474		21.8437	0.00234
0.1569	0.01501		21.9229	0.00234
0.1588	0.01507		22.002	0.00234
0.1608	0.01407		22.0812	0.00233
0.1627	0.01496		22.1604	0.00233
0.1647	0.01511		22.2395	0.00233
0.1666	0.013		22.3187	0.00232
0.1686	0.01346		22.3978	0.00232
0.1705	0.01331		22.477	0.00232
0.1725	0.01336		22.5562	0.00232
0.1744	0.01319		22.6353	0.00231
0.1764	0.01451		22.7145	0.00231
0.1783	0.01431		22.7937	0.00231
0.1803	0.01362		22.8728	0.00231
0.1822	0.0141		22.952	0.0023
0.1842	0.01428		23.0312	0.0023
0.1861	0.01461		23.1103	0.0023
0.1881	0.0139		23.1895	0.0023
0.19	0.01495		23.2687	0.00229
0.192	0.01477		23.3478	0.00229
0.1939	0.01439		23.427	0.00229
0.1959	0.01436		23.5062	0.00229
0.1978	0.01337		23.5853	0.00228
0.1998	0.01454		23.6645	0.00228
0.2017	0.01492		23.7437	0.00228
0.2037	0.01365		23.8228	0.00228
0.2056	0.01403		23.902	0.00227
0.2076	0.01381		23.9812	0.00227
0.2095	0.01381		24.0603	0.00227
0.2115	0.01372		24.1395	0.00227
0.2134	0.0134		24.2187	0.00226
0.2154	0.0131		24.2978	0.00226
0.2173	0.01406		24.377	0.00226
0.2193	0.01524		24.4562	0.00226
0.2212	0.01448		24.5353	0.00225
0.2232	0.0145		24.6145	0.00225
0.2251	0.01431		24.6937	0.00225
0.2271	0.01421		24.7728	0.00225
0.229	0.01377		24.852	0.00224
0.231	0.01419		24.9311	0.00224
0.2329	0.01367		25.0103	0.00224
0.2349	0.0141		25.0895	0.00224
0.2368	0.01377		25.1686	0.00223
0.2388	0.01373		25.2478	0.00223
0.2407	0.01303		25.327	0.00223
0.2427	0.01293		25.4062	0.00223
0.2446	0.01335		25.4853	0.00222
0.2466	0.01327		25.5645	0.00222
0.2485	0.0138		25.6436	0.00222
0.2505	0.01394		25.7228	0.00222
0.2524	0.01338		25.802	0.00221
0.2544	0.0125		25.8811	0.00221
0.2563	0.01242		25.9603	0.00221
0.2583	0.01375		26.0395	0.00221
0.2602	0.0129		26.1186	0.0022
0.2622	0.01294		26.1978	0.0022
0.2641	0.01264		26.277	0.0022
0.2661	0.01331		26.3561	0.0022
0.268	0.01328		26.4353	0.00219
0.27	0.01353		26.5145	0.00219
0.2719	0.01325		26.5936	0.00219
0.2739	0.01345		26.6728	0.00219
0.2759	0.01317		26.752	0.00218
0.2778	0.01306		26.8311	0.00218
0.2798	0.01277		26.9103	0.00218
0.2817	0.01172		26.9895	0.00218
0.2837	0.01248		27.0686	0.00217
0.2856	0.01243		27.1478	0.00217
0.2876	0.0128		27.227	0.00217
0.2895	0.01311		27.3061	0.00217
0.2915	0.013		27.3853	0.00216
0.2934	0.01353		27.4644	0.00216
0.2954	0.01396		27.5436	0.00216
0.2973	0.0143		27.6228	0.00216
0.2993	0.01415		27.702	0.00215
0.3013	0.01402		27.7811	0.00215
0.3032	0.01365		27.8603	0.00215
0.3052	0.01275		27.9395	0.00215
0.3071	0.01302		28.0186	0.00214
0.3091	0.01278		28.0978	0.00214
0.311	0.01295		28.177	0.00214
0.313	0.01343		28.2561	0.00214
0.3149	0.01357		28.3353	0.00213
0.3169	0.0129		28.4144	0.00213
0.3188	0.01315		28.4936	0.00213
0.3208	0.01288		28.5728	0.00213
0.3228	0.01334		28.6519	0.00213
0.3247	0.01311		28.7311	0.00212
0.3267	0.01306		28.8103	0.00212
0.3286	0.0131		28.8894	0.00212
0.3306	0.01344		28.9686	0.00212
0.3325	0.01338		29.0478	0.00211
0.3345	0.01345		29.1269	0.00211
0.3365	0.01241		29.2061	0.00211
0.3384	0.01206		29.2853	0.00211
0.3404	0.0123		29.3644	0.0021
0.3423	0.01272		29.4436	0.0021
0.3443	0.01294		29.5228	0.0021
0.3462	0.01305		29.6019	0.0021
0.3482	0.01325		29.6811	0.00209
0.3502	0.01348		29.7603	0.00209
0.3521	0.01287		29.8394	0.00209
0.3541	0.01298		29.9186	0.00209
0.356	0.01268		29.9978	0.00208
0.358	0.01292		30.0769	0.00208
0.36	0.0122		30.1561	0.00208
0.3619	0.01231		30.2353	0.00208
0.3639	0.01166		30.3144	0.00207
0.3658	0.01275		30.3936	0.00207
0.3678	0.01354		30.4728	0.00207
0.3697	0.01267		30.5519	0.00207
0.3717	0.01272		30.6311	0.00206
0.3737	0.01338		30.7102	0.00206
0.3756	0.01318		30.7894	0.00206
0.3776	0.01365		30.8686	0.00206
0.3795	0.01387		30.9477	0.00205
0.3815	0.01392		31.0269	0.00205
0.3835	0.01245		31.1061	0.00205
0.3854	0.0129		31.1852	0.00205
0.3874	0.0134		31.2644	0.00205
0.3894	0.01363		31.3436	0.00204
0.3913	0.01264		31.4227	0.00204
0.3933	0.01257		31.5019	0.00204
0.3952	0.01211		31.5811	0.00204
0.3972	0.01348		31.6602	0.00203
0.3992	0.01251		31.7394	0.00203
0.4011	0.01193		31.8186	0.00203
0.4031	0.01223		31.8977	0.00203
0.405	0.01284		31.9769	0.00202
0.407	0.0127		32.0561	0.00202
0.409	0.0141		32.1352	0.00202
0.4109	0.01361		32.2144	0.00202
0.4129	0.01263		32.2936	0.00201
0.4149	0.01236		32.3727	0.00201
0.4168	0.01306		32.4519	0.00201
0.4188	0.0132		32.5311	0.00201
0.4208	0.01372		32.6102	0.002
0.4227	0.0138		32.6894	0.002
0.4247	0.01388		32.7686	0.002
0.4267	0.01292		32.8477	0.002
0.4286	0.01127		32.9269	0.00199
0.4306	0.01216		33.0061	0.00199
0.4325	0.0129		33.0852	0.00199
0.4345	0.01235		33.1644	0.00199
0.4365	0.01225		33.2436	0.00198
0.4384	0.01236		33.3227	0.00198
0.4404	0.01287		33.4019	0.00198
0.4424	0.01254		33.4811	0.00198
0.4443	0.01275		33.5602	0.00198
0.4463	0.01326		33.6394	0.00197
0.4483	0.0128		33.7186	0.00197
0.4502	0.01277		33.7977	0.00197
0.4522	0.01225		33.8769	0.00197
0.4542	0.01266		33.956	0.00196
0.4561	0.01222		34.0352	0.00196
0.4581	0.01218		34.1144	0.00196
0.4601	0.01265		34.1936	0.00196
0.462	0.01295		34.2727	0.00195
0.464	0.01259		34.3519	0.00195
0.466	0.01217		34.431	0.00195
0.468	0.01211		34.5102	0.00195
0.4699	0.01198		34.5894	0.00194
0.4719	0.01175		34.6685	0.00194
0.4739	0.01276		34.7477	0.00194
0.4758	0.01346		34.8269	0.00194
0.4778	0.01405		34.906	0.00193
0.4798	0.0136		34.9852	0.00193
0.4817	0.01372		35.0644	0.00193
0.4837	0.01334		35.1435	0.00193
0.4857	0.01265		35.2227	0.00193
0.4876	0.01316		35.3019	0.00192
0.4896	0.0128		35.381	0.00192
0.4916	0.01334		35.4602	0.00192
0.4936	0.0118		35.5394	0.00192
0.4955	0.01136		35.6185	0.00191
0.4975	0.01208		35.6977	0.00191
0.4995	0.01249		35.7769	0.00191
0.5015	0.01181		35.856	0.00191
0.5034	0.01152		35.9352	0.0019
0.5054	0.01164		36.0144	0.0019
0.5074	0.01228		36.0935	0.0019
0.5093	0.01169		36.1727	0.0019
0.5113	0.0121		36.2518	0.00189
0.5133	0.0127		36.331	0.00189
0.5153	0.01344		36.4102	0.00189
0.5172	0.01404		36.4894	0.00189
0.5192	0.01266		36.5685	0.00188
0.5212	0.01134		36.6477	0.00188
0.5232	0.01121		36.7268	0.00188
0.5251	0.01113		36.806	0.00188
0.5271	0.01171		36.8852	0.00188
0.5291	0.01235		36.9644	0.00187
0.5311	0.01286		37.0435	0.00187
0.533	0.01292		37.1227	0.00187
0.535	0.01237		37.2018	0.00187
0.537	0.01135		37.281	0.00186
0.539	0.01165		37.3602	0.00186
0.5409	0.01202		37.4393	0.00186
0.5429	0.01134		37.5185	0.00186
0.5449	0.0119		37.5977	0.00185
0.5469	0.01262		37.6768	0.00185
0.5488	0.01227		37.756	0.00185
0.5508	0.01173		37.8352	0.00185
0.5528	0.01123		37.9143	0.00184
0.5548	0.01153		37.9935	0.00184
0.5568	0.01148		38.0727	0.00184
0.5587	0.01168		38.1518	0.00184
0.5607	0.01133		38.231	0.00184
0.5627	0.01123		38.3102	0.00183
0.5647	0.0108		38.3893	0.00183
0.5667	0.01044		38.4685	0.00183
0.5686	0.01206		38.5477	0.00183
0.5706	0.01153		38.6268	0.00182
0.5726	0.01189		38.706	0.00182
0.5746	0.01221		38.7852	0.00182
0.5766	0.01248		38.8643	0.00182
0.5785	0.01244		38.9435	0.00181
0.5805	0.01206		39.0227	0.00181
0.5825	0.01153		39.1018	0.00181
0.5845	0.01138		39.181	0.00181
0.5865	0.01108		39.2602	0.0018
0.5884	0.01151		39.3393	0.0018
0.5904	0.01194		39.4185	0.0018
0.5924	0.01078		39.4977	0.0018
0.5944	0.0112		39.5768	0.0018
0.5964	0.01227		39.656	0.00179
0.5984	0.01233		39.7351	0.00179
0.6003	0.0129		39.8143	0.00179
0.6023	0.01268		39.8935	0.00179
0.6043	0.01277		39.9727	0.00178
0.6063	0.01158		40.0518	0.00178
0.6083	0.01171		40.131	0.00178
0.6103	0.01125		40.2101	0.00178
0.6122	0.01147		40.2893	0.00177
0.6142	0.01141		40.3685	0.00177
0.6162	0.01161		40.4476	0.00177
0.6182	0.01179		40.5268	0.00177
0.6202	0.01145		40.606	0.00176
0.6222	0.01318		40.6851	0.00176
0.6241	0.01318		40.7643	0.00176
0.6261	0.01308		40.8435	0.00176
0.6281	0.01105		40.9226	0.00176
0.6301	0.01102		41.0018	0.00175
0.6321	0.01143		41.081	0.00175
0.6341	0.01017		41.1601	0.00175
0.6361	0.01028		41.2393	0.00175
0.6381	0.01055		41.3185	0.00174
0.64	0.01095		41.3976	0.00174
0.642	0.01163		41.4768	0.00174
0.644	0.01211		41.556	0.00174
0.646	0.01243		41.6351	0.00173
0.648	0.01188		41.7143	0.00173
0.65	0.01182		41.7935	0.00173
0.652	0.01137		41.8726	0.00173
0.654	0.01242		41.9518	0.00173
0.656	0.01185		42.031	0.00172
0.6579	0.0117		42.1101	0.00172
0.6599	0.01174		42.1893	0.00172
0.6619	0.01218		42.2685	0.00172
0.6639	0.01126		42.3476	0.00171
0.6659	0.01107		42.4268	0.00171
0.6679	0.01108		42.5059	0.00171
0.6699	0.01173		42.5851	0.00171
0.6719	0.01212		42.6643	0.0017
0.6739	0.01154		42.7435	0.0017
0.6759	0.01127		42.8226	0.0017
0.6779	0.01278		42.9018	0.0017
0.6798	0.01273		42.9809	0.0017
0.6818	0.0127		43.0601	0.00169
0.6838	0.01168		43.1393	0.00169
0.6858	0.01294		43.2184	0.00169
0.6878	0.01251		43.2976	0.00169
0.6898	0.01227		43.3768	0.00168
0.6918	0.01308		43.4559	0.00168
0.6938	0.0122		43.5351	0.00168
0.6958	0.01226		43.6143	0.00168
0.6978	0.01214		43.6934	0.00167
0.6998	0.01216		43.7726	0.00167
0.7018	0.01156		43.8518	0.00167
0.7038	0.01158		43.9309	0.00167
0.7058	0.01212		44.0101	0.00167
0.7078	0.01135		44.0893	0.00166
0.7098	0.01092		44.1684	0.00166
0.7118	0.01049		44.2476	0.00166
0.7138	0.01172		44.3268	0.00166
0.7158	0.01283		44.4059	0.00165
0.7177	0.01264		44.4851	0.00165
0.7197	0.01252		44.5643	0.00165
0.7217	0.01197		44.6434	0.00165
0.7237	0.01291		44.7226	0.00164
0.7257	0.01103		44.8018	0.00164
0.7277	0.01079		44.8809	0.00164
0.7297	0.0123		44.9601	0.00164
0.7317	0.01199		45.0393	0.00164
0.7337	0.0107		45.1184	0.00163
0.7357	0.01104		45.1976	0.00163
0.7377	0.01034		45.2767	0.00163
0.7397	0.01064		45.3559	0.00163
0.7417	0.01114		45.4351	0.00162
0.7437	0.01087		45.5142	0.00162
0.7457	0.01147		45.5934	0.00162
0.7477	0.01215		45.6726	0.00162
0.7497	0.01236		45.7518	0.00161
0.7517	0.01207		45.8309	0.00161
0.7537	0.01074		45.9101	0.00161
0.7557	0.01184		45.9892	0.00161
0.7577	0.01237		46.0684	0.00161
0.7597	0.01218		46.1476	0.0016
0.7617	0.01082		46.2267	0.0016
0.7637	0.01066		46.3059	0.0016
0.7657	0.01119		46.3851	0.0016
0.7677	0.01077		46.4642	0.00159
0.7697	0.01152		46.5434	0.00159
0.7718	0.01167		46.6226	0.00159
0.7738	0.01024		46.7017	0.00159
0.7758	0.01056		46.7809	0.00158
0.7778	0.01093		46.8601	0.00158
0.7798	0.01007		46.9392	0.00158
0.7818	0.01112		47.0184	0.00158
0.7838	0.01092		47.0976	0.00158
0.7858	0.00974		47.1767	0.00157
0.7878	0.01004		47.2559	0.00157
0.7898	0.01047		47.3351	0.00157
0.7918	0.01144		47.4142	0.00157
0.7938	0.01096		47.4934	0.00156
0.7958	0.01068		47.5726	0.00156
0.7978	0.0108		47.6517	0.00156
0.7998	0.01064		47.7309	0.00156
0.8018	0.0098		47.8101	0.00155
0.8038	0.00954		47.8892	0.00155
0.8058	0.01073		47.9684	0.00155
0.8078	0.01054		48.0476	0.00155
0.8099	0.0108		48.1267	0.00155
0.8119	0.01031		48.2059	0.00154
0.8139	0.01103		48.285	0.00154
0.8159	0.01136		48.3642	0.00154
0.8179	0.01144		48.4434	0.00154
0.8199	0.01117		48.5226	0.00153
0.8219	0.01174		48.6017	0.00153
0.8272	0.01178		48.6809	0.00153
0.837	0.01045		48.76	0.00153
0.8468	0.01154		48.8392	0.00153
0.8566	0.01091		48.9184	0.00152
0.8664	0.00813		48.9975	0.00152
0.8762	0.00812		49.0767	0.00152
0.886	0.00888		49.1559	0.00152
0.8958	0.00965		49.235	0.00151
0.9056	0.00893		49.3142	0.00151
0.9154	0.00936		49.3934	0.00151
0.9253	0.00909		49.4725	0.00151
0.9351	0.01041		49.5517	0.0015
0.9449	0.00953		49.6309	0.0015
0.9547	0.00844		49.71	0.0015
0.9645	0.00578		49.7892	0.0015
0.9744	0.00603		49.8684	0.0015
0.9842	0.00577		49.9475	0.00149
0.994	0.00883		50.0267	0.00149
1.0038	0.01061		50.1059	0.00149
1.0137	0.01037		50.185	0.00149
1.0235	0.01044		50.2642	0.00148
1.0334	0.00871		50.3434	0.00148
1.0432	0.00595		50.4225	0.00148
1.053	0.00623		50.5017	0.00148
1.0629	0.00905		50.5809	0.00148
1.0727	0.01094		50.66	0.00147
1.0826	0.01135		50.7392	0.00147
1.0924	0.01031		50.8184	0.00147
1.1023	0.01002		50.8975	0.00147
1.1122	0.00966		50.9767	0.00146
1.122	0.01127		51.0558	0.00146
1.1319	0.01147		51.135	0.00146
1.1417	0.0124		51.2142	0.00146
1.1516	0.01247		51.2933	0.00146
1.1615	0.01366		51.3725	0.00145
1.1714	0.01145		51.4517	0.00145
1.1812	0.01126		51.5309	0.00145
1.1911	0.00923		51.61	0.00145
1.201	0.00867		51.6892	0.00144
1.2109	0.01076		51.7683	0.00144
1.2208	0.0089		51.8475	0.00144
1.2307	0.00902		51.9267	0.00144
1.2405	0.00954		52.0058	0.00144
1.2504	0.00764		52.085	0.00143
1.2603	0.00657		52.1642	0.00143
1.2702	0.00753		52.2433	0.00143
1.2801	0.00879		52.3225	0.00143
1.29	0.00795		52.4017	0.00142
1.2999	0.00857		52.4808	0.00142
1.3098	0.00774		52.56	0.00142
1.3198	0.0067		52.6392	0.00142
1.3297	0.00591		52.7183	0.00141
1.3396	0.00677		52.7975	0.00141
1.3495	0.01075		52.8767	0.00141
1.3594	0.012		52.9558	0.00141
1.3693	0.0099		53.035	0.00141
1.3793	0.00821		53.1142	0.0014
1.3892	0.00701		53.1933	0.0014
1.3991	0.00821		53.2725	0.0014
1.4091	0.01065		53.3517	0.0014
1.419	0.00905		53.4308	0.00139
1.4289	0.01248		53.51	0.00139
1.4389	0.01214		53.5892	0.00139
1.4488	0.01118		53.6683	0.00139
1.4588	0.00869		53.7475	0.00139
1.4687	0.00795		53.8267	0.00138
1.4787	0.0077		53.9058	0.00138
1.4886	0.00798		53.985	0.00138
1.4986	0.00834		54.0641	0.00138
1.5085	0.0064		54.1433	0.00137
1.5185	0.00453		54.2225	0.00137
1.5285	0.00668		54.3017	0.00137
1.5384	0.00826		54.3808	0.00137
1.5484	0.00983		54.46	0.00137
1.5584	0.00962		54.5391	0.00136
1.5683	0.00857		54.6183	0.00136
1.5783	0.00746		54.6975	0.00136
1.5883	0.00855		54.7766	0.00136
1.5983	0.01144		54.8558	0.00135
1.6083	0.0104		54.935	0.00135
1.6182	0.00932		55.0141	0.00135
1.6282	0.00585		55.0933	0.00135
1.6382	0.00716		55.1725	0.00135
1.6482	0.00883		55.2516	0.00134
1.6582	0.00843		55.3308	0.00134
1.6682	0.00784		55.41	0.00134
1.6782	0.00595		55.4891	0.00134
1.6882	0.00809		55.5683	0.00133
1.6982	0.00978		55.6475	0.00133
1.7082	0.01011		55.7266	0.00133
1.7182	0.01042		55.8058	0.00133
1.7282	0.01158		55.885	0.00133
1.7383	0.01306		55.9641	0.00132
1.7483	0.0115		56.0433	0.00132
1.7583	0.00928		56.1225	0.00132
1.7683	0.00909		56.2016	0.00132
1.7783	0.012		56.2808	0.00131
1.7884	0.01177		56.36	0.00131
1.7984	0.01003		56.4391	0.00131
1.8084	0.00907		56.5183	0.00131
1.8185	0.01004		56.5975	0.00131
1.8285	0.01047		56.6766	0.0013
1.8385	0.01161		56.7558	0.0013
1.8486	0.01156		56.8349	0.0013
1.8586	0.01134		56.9141	0.0013
1.8687	0.01114		56.9933	0.00129
1.8787	0.01125		57.0725	0.00129
1.8887	0.01032		57.1516	0.00129
1.8988	0.01048		57.2308	0.00129
1.9089	0.01043		57.31	0.00129
1.9189	0.011		57.3891	0.00128
1.929	0.00794		57.4683	0.00128
1.939	0.00889		57.5474	0.00128
1.9491	0.00955		57.6266	0.00128
1.9592	0.0083		57.7058	0.00127
1.9692	0.0077		57.7849	0.00127
1.9793	0.0077		57.8641	0.00127
1.9894	0.0091		57.9433	0.00127
1.9994	0.0102		58.0224	0.00127
2.0095	0.0081		58.1016	0.00126
2.0196	0.00694		58.1808	0.00126
2.0297	0.00555		58.2599	0.00126
2.0397	0.00843		58.3391	0.00126
2.0498	0.01086		58.4183	0.00125
2.0599	0.00971		58.4974	0.00125
2.07	0.00927		58.5766	0.00125
2.0801	0.00884		58.6558	0.00125
2.0902	0.0084		58.7349	0.00125
2.1003	0.00885		58.8141	0.00124
2.1104	0.00867		58.8933	0.00124
2.1205	0.00827		58.9724	0.00124
2.1306	0.00816		59.0516	0.00124
2.1407	0.00965		59.1308	0.00124
2.1508	0.00874		59.2099	0.00123
2.1609	0.00811		59.2891	0.00123
2.171	0.00948		59.3683	0.00123
2.1811	0.00839		59.4474	0.00123
2.1912	0.00704		59.5266	0.00122
2.2013	0.00733		59.6058	0.00122
2.2114	0.00709		59.6849	0.00122
2.2216	0.0103		59.7641	0.00122
2.2317	0.01027		59.8432	0.00122
2.2418	0.00765		59.9224	0.00121
2.2519	0.00841		60.0016	0.00121
2.262	0.0089		60.0808	0.00121
2.2722	0.00836		60.1599	0.00121
2.2823	0.00918		60.2391	0.0012
2.2924	0.00999		60.3182	0.0012
2.3026	0.00879		60.3974	0.0012
2.3127	0.00775		60.4766	0.0012
2.3228	0.00816		60.5558	0.0012
2.333	0.00854		60.6349	0.00119
2.3431	0.00852		60.7141	0.00119
2.3532	0.00856		60.7932	0.00119
2.3634	0.00575		60.8724	0.00119
2.3735	0.00537		60.9516	0.00118
2.3837	0.00847		61.0307	0.00118
2.3938	0.00886		61.1099	0.00118
2.404	0.00806		61.1891	0.00118
2.4141	0.00813		61.2682	0.00118
2.4243	0.00625		61.3474	0.00117
2.4344	0.00674		61.4266	0.00117
2.4446	0.00602		61.5057	0.00117
2.4547	0.00678		61.5849	0.00117
2.4649	0.00626		61.6641	0.00117
2.475	0.00784		61.7432	0.00116
2.4852	0.0074		61.8224	0.00116
2.4954	0.00761		61.9016	0.00116
2.5055	0.0069		61.9807	0.00116
2.5157	0.00723		62.0599	0.00115
2.5258	0.00744		62.1391	0.00115
2.536	0.00682		62.2182	0.00115
2.5462	0.00609		62.2974	0.00115
2.5563	0.00515		62.3766	0.00115
2.5665	0.00687		62.4557	0.00114
2.5767	0.00841		62.5349	0.00114
2.5869	0.00841		62.614	0.00114
2.597	0.00803		62.6932	0.00114
2.6072	0.00638		62.7724	0.00113
2.6174	0.00682		62.8516	0.00113
2.6276	0.00833		62.9307	0.00113
2.6377	0.00723		63.0099	0.00113
2.6479	0.00807		63.0891	0.00113
2.6581	0.01034		63.1682	0.00112
2.6683	0.01066		63.2474	0.00112
2.6784	0.00872		63.3265	0.00112
2.6886	0.0078		63.4057	0.00112
2.6988	0.00824		63.4849	0.00112
2.709	0.00927		63.564	0.00111
2.7192	0.00749		63.6432	0.00111
2.7294	0.00634		63.7224	0.00111
2.7396	0.00565		63.8015	0.00111
2.7497	0.00759		63.8807	0.0011
2.7599	0.01024		63.9599	0.0011
2.7701	0.00827		64.039	0.0011
2.7803	0.00905		64.1182	0.0011
2.7905	0.00818		64.1974	0.0011
2.8007	0.00691		64.2765	0.00109
2.8109	0.0087		64.3557	0.00109
2.8211	0.00991		64.4349	0.00109
2.8313	0.01003		64.514	0.00109
2.8415	0.00743		64.5932	0.00109
2.8516	0.00791		64.6724	0.00108
2.8618	0.00705		64.7515	0.00108
2.872	0.0059		64.8307	0.00108
2.8822	0.00817		64.9099	0.00108
2.8924	0.00974		64.989	0.00107
2.9026	0.00845		65.0682	0.00107
2.9128	0.00804		65.1474	0.00107
2.923	0.00652		65.2265	0.00107
2.9332	0.009		65.3057	0.00107
2.9434	0.01166		65.3849	0.00106
2.9536	0.01116		65.464	0.00106
2.9638	0.00787		65.5432	0.00106
2.974	0.00713		65.6223	0.00106
2.9842	0.00826		65.7015	0.00106
2.9944	0.00905		65.7807	0.00105
3.0046	0.00512		65.8598	0.00105
3.0148	0.00675		65.939	0.00105
3.025	0.0073		66.0182	0.00105
3.0352	0.007		66.0974	0.00104
3.0454	0.00665		66.1765	0.00104
3.0556	0.00626		66.2557	0.00104
3.0658	0.00853		66.3349	0.00104
3.076	0.00864		66.414	0.00104
3.0862	0.00628		66.4932	0.00103
3.0964	0.00998		66.5723	0.00103
3.1066	0.00913		66.6515	0.00103
3.1168	0.00776		66.7307	0.00103
3.127	0.00771		66.8098	0.00103
3.1372	0.00853		66.889	0.00102
3.1473	0.00805		66.9682	0.00102
3.1575	0.00751		67.0473	0.00102
3.1677	0.00704		67.1265	0.00102
3.1779	0.00673		67.2057	0.00101
3.1881	0.00705		67.2848	0.00101
3.1983	0.0062		67.364	0.00101
3.2085	0.00557		67.4432	0.00101
3.2187	0.00505		67.5223	0.00101
3.2289	0.00632		67.6015	0.001
3.2391	0.0071		67.6807	0.001
3.2493	0.0073		67.7598	0.00099959
3.2595	0.00722		67.839	0.00099746
3.2519	0.00663		67.9182	0.000995331
3.2715	0.00704		67.9973	0.000993203
3.2912	0.00877		68.0765	0.000991074
3.3109	0.00812		68.1557	0.000988947
3.3305	0.0085		68.2348	0.00098682
3.3502	0.00656		68.314	0.000984694
3.3699	0.00612		68.3932	0.000982568
3.3896	0.00677		68.4723	0.000980443
3.4093	0.00594		68.5515	0.000978318
3.429	0.00631		68.6307	0.000976194
3.4487	0.00481		68.7098	0.00097407
3.4684	0.00456		68.789	0.000971947
3.4881	0.0053		68.8681	0.000969825
3.5078	0.00593		68.9473	0.000967703
3.5275	0.00626		69.0265	0.000965582
3.5472	0.00545		69.1056	0.000963461
3.567	0.00584		69.1848	0.000961341
3.5867	0.0066		69.264	0.000959222
3.6064	0.00515		69.3431	0.000957103
3.6262	0.00368		69.4223	0.000954984
3.6459	0.00268		69.5015	0.000952866
3.6656	0.00664		69.5806	0.000950749
3.6854	0.00831		69.6598	0.000948633
3.7052	0.00547		69.739	0.000946516
3.7249	0.00456		69.8181	0.000944401
3.7447	0.00525		69.8973	0.000942286
3.7644	0.00357		69.9765	0.000940171
3.7842	0.00375		70.0556	0.000938058
3.804	0.00346		70.1348	0.000935944
3.8238	0.00364		70.214	0.000933832
3.8436	0.00549		70.2931	0.000931719
3.8633	0.0038		70.3723	0.000929608
3.8831	0.00541		70.4515	0.000927497
3.9029	0.00472		70.5306	0.000925386
3.9227	0.00401		70.6098	0.000923277
3.9425	0.00567		70.689	0.000921167
3.9624	0.00716		70.7681	0.000919058
3.9822	0.00364		70.8473	0.00091695
4.002	0.00472		70.9265	0.000914843
4.0218	0.00374		71.0056	0.000912736
4.0416	0.0027		71.0848	0.000910629
4.0615	0.00352		71.164	0.000908523
4.0813	0.00563		71.2431	0.000906418
4.1011	0.00622		71.3223	0.000904313
4.121	0.0059		71.4014	0.000902209
4.1408	0.00545		71.4806	0.000900105
4.1607	0.00634		71.5598	0.000898002
4.1805	0.0062		71.6389	0.0008959
4.2004	0.00359		71.7181	0.000893798
4.2202	0.00324		71.7973	0.000891696
4.2401	0.00302		71.8765	0.000889595
4.26	0.00261		71.9556	0.000887495
4.2798	0.00608		72.0348	0.000885395
4.2997	0.00652		72.114	0.000883296
4.3196	0.00408		72.1931	0.000881198
4.3395	0.00425		72.2723	0.0008791
4.3594	0.00384		72.3514	0.000877002
4.3793	0.00656		72.4306	0.000874905
4.3992	0.0068		72.5098	0.000872809
4.4191	0.00711		72.5889	0.000870713
4.439	0.00257		72.6681	0.000868618
4.4589	0.0033		72.7473	0.000866523
4.4788	0.00359		72.8264	0.000864429
4.4987	0.00326		72.9056	0.000862336
4.5186	0.00531		72.9848	0.000860243
4.5385	0.00657		73.0639	0.00085815
4.5585	0.0066		73.1431	0.000856058
4.5784	0.00669		73.2223	0.000853967
4.5983	0.00576		73.3014	0.000851877
4.6183	0.00394		73.3806	0.000849786
4.6382	0.00516		73.4598	0.000847697
4.6582	0.00649		73.5389	0.000845608
4.6781	0.00558		73.6181	0.000843519
4.6981	0.00532		73.6973	0.000841431
4.718	0.00384		73.7764	0.000839344
4.738	0.006		73.8556	0.000837257
4.7579	0.00387		73.9348	0.000835171
4.7779	0.00332		74.0139	0.000833085
4.7979	0.0045		74.0931	0.000831
4.8178	0.00324		74.1723	0.000828916
4.8378	0.0049		74.2514	0.000826832
4.8578	0.00413		74.3306	0.000824748
4.8778	0.00334		74.4098	0.000822665
4.8978	0.00263		74.4889	0.000820583
4.9177	0.00493		74.5681	0.000818501
4.9377	0.00481		74.6472	0.00081642
4.9577	0.00425		74.7264	0.000814339
4.9777	0.00514		74.8056	0.000812259
4.9977	0.00498		74.8847	0.00081018
5.0177	0.0064		74.9639	0.000808101
5.0377	0.00437		75.0431	0.000806023
5.0578	0.00211		75.1222	0.000803945
5.0778	0.00355		75.2014	0.000801867
5.0978	0.00512		75.2806	0.000799791
5.1178	0.00626		75.3597	0.000797715
5.1378	0.00355		75.4389	0.000795639
5.1579	0.00572		75.5181	0.000793564
5.1779	0.00482		75.5972	0.000791489
5.1979	0.00283		75.6764	0.000789415
5.218	0.00189		75.7556	0.000787342
5.238	0.00714		75.8347	0.000785269
5.258	0.00836		75.9139	0.000783197
5.2781	0.00487		75.9931	0.000781125
5.2981	0.00435		76.0722	0.000779054
5.3182	0.00232		76.1514	0.000776983
5.3382	0.00331		76.2306	0.000774913
5.3583	0.00402		76.3097	0.000772844
5.3783	0.00486		76.3889	0.000770775
5.3984	0.00569		76.4681	0.000768707
5.4185	0.00565		76.5472	0.000766639
5.4385	0.00478		76.6264	0.000764571
5.4586	0.00559		76.7056	0.000762505
5.4787	0.00537		76.7847	0.000760439
5.4988	0.0068		76.8639	0.000758373
5.5188	0.00532		76.9431	0.000756308
5.5389	0.00806		77.0222	0.000754243
5.559	0.00591		77.1014	0.000752179
5.5791	0.00324		77.1806	0.000750116
5.5992	0.00155		77.2597	0.000748053
5.6193	0.00198		77.3389	0.000745991
5.6393	0.00356		77.418	0.000743929
5.6594	0.00293		77.4972	0.000741868
5.6795	0.00398		77.5764	0.000739807
5.6996	0.00454		77.6556	0.000737747
5.7197	0.00416		77.7347	0.000735688
5.7398	0.00365		77.8139	0.000733629
5.7599	0.00611		77.8931	0.00073157
5.78	0.00664		77.9722	0.000729513
5.8002	0.00671		78.0514	0.000727455
5.8203	0.00548		78.1305	0.000725399
5.8404	0.00414		78.2097	0.000723342
5.8605	0.0023		78.2889	0.000721287
5.8806	0.000289		78.368	0.000719232
5.9007	0.00189		78.4472	0.000717177
5.9209	0.00348		78.5264	0.000715123
5.941	0.00311		78.6055	0.00071307
5.9611	0.00135		78.6847	0.000711017
5.9812	0.00504		78.7639	0.000708964
6.0014	0.00567		78.843	0.000706913
6.0215	0.00261		78.9222	0.000704861
6.0416	0.00373		79.0014	0.000702811
6.0618	0.00331		79.0805	0.00070076
6.0819	0.00584		79.1597	0.000698711
6.102	0.00431
6.1222	0.00407
6.1423	0.00507
6.1624	0.00504
6.1826	0.00508
6.2027	0.007
6.2229	0.00457
6.243	0.00414
6.2632	0.00455
6.2833	0.00353
6.3035	0.00325
6.3236	0.0015
6.3438	-0.000374
6.3639	0.0017
6.3841	0.00334
6.4043	0.00556
6.4244	0.00436
6.4446	0.00199
6.4647	0.00154
6.4849	0.00237
6.505	0.00393
6.5252	0.00413
6.5454	0.00167
6.5655	0.00392
6.5857	0.00302
6.6059	0.00243
6.626	0.00129
6.6462	0.00226
6.6664	0.00328
6.6865	0.00477
6.7067	0.00258
6.7269	0.00363
6.747	0.0047
6.7672	0.00272
6.7874	0.003
6.8075	0.00343
6.8277	0.00461
6.8479	0.00537
6.868	0.0051
6.8882	0.0036
6.9084	0.0047
6.9285	0.00365
6.9487	0.00344
6.9689	0.00405
6.989	0.00273
7.0092	0.00264
7.0294	0.00318
7.0495	0.00406
7.0697	0.00518
7.0899	0.00578
7.11	0.00476
7.1302	0.0049
7.1504	0.00528
7.1705	0.00514
7.1907	0.00453
7.2109	0.00336
7.231	0.00218
7.2512	0.00387
7.2713	0.00407
7.2915	0.00368
7.3117	0.00176
7.3318	0.00311
7.352	0.00491
7.3721	0.00447
7.3923	0.00433
7.4124	0.00352
7.4326	0.00225
7.4527	0.00448
7.4729	0.0051
7.493	0.00292
7.5132	0.00293
7.5333	0.00393
7.5535	0.00578
7.5736	0.00511
7.5937	0.00458
7.6139	0.00236
7.634	0.00119
7.6541	0.00101
7.6743	0.00108
7.6944	0.00255
7.7145	0.0039
7.7346	0.00451
7.7548	0.00501
7.7749	0.00532
7.795	0.00466
7.8151	0.00373
7.8352	0.00232
7.8553	0.00257
7.8755	0.00467
7.8956	0.00569
7.9157	0.00281
7.9358	0.000563
7.9559	0.00235
7.9759	0.00384
7.996	0.00443
8.0161	0.0044
8.0362	0.00159
8.0563	0.00184
8.0741	0.00341
8.1137	0.00222
8.1533	0.00234
8.1929	0.00319
8.2325	0.0021
8.2722	0.00191
8.3118	0.0023
8.3514	0.00256
8.3911	0.0014
8.4307	0.00166
8.4703	0.00313
8.51	0.00343
8.5496	0.00321
8.5893	0.00286
8.6289	0.00148
8.6686	0.00194
8.7082	0.00459
8.7479	0.00468
8.7876	0.00488
8.8272	0.00433
8.8669	0.00327
8.9066	0.00361
8.9463	0.00307
8.9859	0.0025
9.0256	0.00194
9.0653	0.00336
9.105	0.00256
9.1447	0.00249
9.1844	0.0022
9.224	0.00305
9.2637	0.00272
9.3034	0.00197
9.3431	0.00276
9.3828	0.0023
9.4225	0.00223
9.4623	0.0024
9.502	0.00151
9.5417	0.00225
9.5814	0.00346
9.6211	0.00335
9.6608	0.00307
9.7006	0.00357
9.7403	0.00387
9.78	0.00357
9.8198	0.00345
9.8595	0.00321
9.8992	0.00509
9.939	0.00374
9.9787	0.00341
10.0185	0.00261
10.0582	0.00272
10.0979	0.00276
10.1377	0.00438
10.1775	0.00337
10.2172	0.00315
10.257	0.00343
10.2967	0.00356
10.3365	0.00227
10.3763	0.00222
10.416	0.00193
10.4558	0.00222
10.4956	0.00307
10.5353	0.00335
10.5751	0.0032
10.6149	0.00267
10.6547	0.00179
10.6945	0.00227
10.7343	0.00221
10.774	0.00233
10.8138	0.00251
10.8536	0.0032
10.8934	0.00327
10.9332	0.00418
10.973	0.00405
11.0128	0.00272
11.0526	0.00206
11.0924	0.00296
11.1323	0.00294
11.1721	0.00322
11.2119	0.00389
11.2517	0.00516
11.2915	0.00505
11.3313	0.0035
11.3711	0.00301
11.411	0.00264
11.4508	0.00301
11.4906	0.00325
11.5305	0.00282
11.5703	0.00423
11.6101	0.00314
11.65	0.00278
11.6898	0.00243
11.7296	0.00196
11.7695	0.00245
11.8093	0.0025
11.8492	0.00344
11.889	0.00246
11.9289	0.0019
11.9687	0.00269
12.0086	0.00156
12.0484	0.00311
12.0883	0.00303
12.1281	0.00305
12.168	0.00373
12.2078	0.00278
12.2477	0.00342
12.2876	0.0023
12.3274	0.00231
12.3673	0.00234
12.4072	0.00322
12.447	0.00341
12.4869	0.00345
12.5268	0.00438
12.5666	0.00313
12.6065	0.00245
12.6464	0.00274
12.6863	0.00166
12.7262	0.000721
12.766	0.00254
12.8059	0.00383
12.8458	0.00383
12.8857	0.00429
12.9256	0.00326
12.9655	0.0034
13.0053	0.00352
13.0452	0.00297
13.0851	0.00196
13.125	0.00262
13.1649	0.00432
13.2048	0.00388
13.2447	0.00334
13.2846	0.0031
13.3245	0.00333
13.3644	0.00166
13.4043	0.00251
13.4442	0.00225
13.4841	0.00358
13.524	0.00235
13.5639	0.00132
13.6038	0.00165
13.6437	0.00161
13.6836	0.00158
13.7235	0.00307
13.7634	0.00359
13.8033	0.00325
13.8432	0.00111
13.8832	0.00207
13.9231	0.00302
13.963	0.00319
14.0029	0.00328
14.0428	0.0023
14.0827	0.00174
14.1226	0.00257
14.1625	0.00175
14.2024	0.00158
14.2424	0.00172
14.2823	0.00227
14.3222	0.00277
14.3621	0.00268
14.402	0.00255
14.4419	0.00314
14.2786	0.00222
14.481	0.00266
14.6834	0.00304
14.8857	0.00326
15.0879	0.00335
15.2901	0.00251
15.4922	0.00247
15.6942	0.00236
15.8961	0.00312
16.098	0.00293
16.2998	0.00198
16.5015	0.0018
16.7032	0.000974
16.9048	0.0006
17.1063	0.00186
17.3077	0.00195
17.5091	0.00285
17.7104	0.00293
17.9117	0.00254
18.1128	0.00278
18.3139	0.00238
18.515	0.00268
18.716	0.00268
18.9169	0.00197
19.1177	0.00188
19.3185	0.00186
19.5192	0.00234
19.7198	0.00344
19.9204	0.00285
20.1209	0.00243
20.3213	0.0024
20.5217	0.00145
20.722	0.00182
20.9222	0.00201
21.1224	0.00248
21.3225	0.00145
21.5226	0.00112
21.7226	0.00107
21.9225	0.00255
22.1223	0.0021
22.3221	0.00225
22.5219	0.0024
22.7215	0.00387
22.9212	0.0036
23.1207	0.00376
23.3202	0.00245
23.5196	0.00238
23.719	0.00277
23.9183	0.0027
24.1176	0.00265
24.3168	0.00272
24.5159	0.00226
24.715	0.00152
24.914	0.00141
25.1129	0.00178
25.3118	0.00203
25.5106	0.00202
25.7094	0.00212
25.9081	0.00211
26.1068	0.00139
26.3054	0.00176
26.504	0.00272
26.7024	0.00183
26.9009	0.00155
27.0993	0.00116
27.2976	0.0019
27.4958	0.00334
27.6941	0.00325
27.8922	0.00215
28.0903	0.00312
28.2884	0.00261
28.4864	0.00173
28.6843	0.00192
28.8822	0.00173
29.08	0.0031
29.2778	0.00233
29.4756	0.00295
29.6732	0.00268
29.8709	0.0025
30.0685	0.00227
30.266	0.00111
30.4635	0.00216
30.6609	0.0019
30.8583	0.00325
31.0556	0.00325
31.2529	0.00313
31.4501	0.00331
31.6473	0.002
31.8444	0.000779
32.0415	0.00209
32.2385	0.00318
32.4355	0.00285
32.6324	0.00282
32.8293	0.00135
33.0261	0.00162
33.2229	0.00224
33.4197	0.00148
33.6164	0.0021
33.813	0.00256
34.0096	0.00398
34.2062	0.00397
34.4027	0.00389
34.5992	0.00256
34.7956	0.00254
34.992	0.00288
35.1884	0.00242
35.3847	0.00158
35.5809	0.00176
35.7771	0.0012
35.9733	0.00125
36.1694	0.00152
36.3655	0.00234
36.5616	0.00158
36.7576	0.00188
36.9535	0.00163
37.1495	0.00166
37.3453	0.0013
37.5412	0.00195
37.737	0.000989
37.9327	0.00223
38.1285	0.00184
38.3242	0.00236
38.5198	0.00275
38.7154	0.0024
38.911	0.00252
39.1065	0.00235
39.302	0.00278
39.4975	0.00175
39.6929	0.00258
39.8883	0.00191
40.0836	0.00154
40.2789	0.00186
40.4742	0.00183
40.6694	0.00281
40.8646	0.00323
41.0598	0.00337
41.255	0.00208
41.4501	0.00112
41.6451	0.00138
41.8402	0.00109
42.0352	0.00142
42.2301	0.00195
42.4251	0.00196
42.62	0.00252
42.8149	0.00198
43.0097	0.000716
43.2045	-0.000595
43.3993	-0.000747
43.5941	0.000268
43.7888	0.00171
43.9835	0.00147
44.1781	0.00135
44.3728	0.00193
44.5674	0.00253
44.762	0.00205
44.9565	0.00215
45.151	0.00196
45.3455	0.0026
45.54	0.00218
45.7344	0.00153
45.9288	0.00125
46.1232	0.00105
46.3175	0.000947
46.5119	0.00102
46.7062	0.00147
46.9004	0.00214
47.0947	0.00118
47.2889	0.000563
47.4831	0.000968
47.6773	0.00147
47.8714	0.000563
48.0656	0.000647
48.2597	0.001
48.4538	0.000774
48.6478	0.000321
48.8419	0.000942
49.0359	0.000842
49.2299	0.00101
49.4239	0.000995
49.6178	0.00172
49.8117	0.00162
50.0056	0.00115
50.1995	0.000926
50.3934	0.000921
50.5873	0.00105
50.7811	0.00192
50.9749	0.00182
51.1687	0.00173
51.3625	0.00121
51.5563	0.00133
51.75	0.00224
51.9437	0.00162
52.1375	0.000621
52.3311	0.00127
52.5248	0.000684
52.7185	0.000342
52.9121	0
53.1058	0.00122
53.2994	0.00146
53.493	0.0018
53.6866	0.00125
53.8802	0.000863
54.0737	0.000147
54.2673	0.000753
54.4608	0.00166
54.6543	0.00191
54.8478	0.00144
55.0414	0.00165
55.2348	0.00183
55.4283	0.00151
55.6218	0.00128
55.8152	0.000811
56.0087	0.00158
56.2021	0.00175
56.3955	0.00212
56.589	0.00111
56.7824	0.00132
56.9758	0.000363
57.1692	0.000195
57.3625	0.00112
57.5559	0.000668
57.7493	0.0013
57.9426	0.00181
58.136	0.00198
58.3294	0.00163
58.5227	0.00102
58.716	0.00121
58.9093	0.0015
59.1027	0.00209
59.296	0.00125
59.4893	0.00112
59.6826	0.00139
59.8759	2.6e-05
60.0692	-0.000658
60.2625	-0.000253
60.4558	0.000511
60.6491	-1.1e-05
60.8424	0.00106
61.0357	0.000926
61.229	0.000895
61.4223	0.000811
61.6156	0.00107
61.8089	0.00169
62.0022	0.00137
62.1955	0.000663
62.3888	0.00209
62.5821	-1.6e-05
62.7754	-0.000316
62.9687	0.000895
63.162	0.000279
63.3553	1.1e-05
63.5486	0.000837
63.7419	0.00136
63.9352	0.000963
64.1285	0.0015
64.3219	0.00178
64.5152	0.0018
64.7085	0.0019
64.9018	0.00141
65.0952	0.00208
65.2885	0.00211
65.4819	0.00162
65.6752	0.00212
65.8686	0.00238
66.0619	0.00201
66.2553	0.00122
66.4487	0.002
66.6421	0.00257
66.8355	0.00216
67.0289	0.000732
67.2223	0.00127
67.4157	0.00184
67.6092	0.00253
67.8026	0.00267
67.9961	0.00122
68.1896	0.000926
68.383	0.000505
68.5765	0.000937
68.77	0.000316
68.9635	0.000847
69.1571	0.00206
69.3506	0.00213
69.5442	0.00112
69.7377	-4.2e-05
69.9313	-0.000174
70.1249	-0.000137
70.3185	-0.000479
70.5122	-0.000953
70.7058	0.000358
70.8995	0.00132
71.0931	0.000716
71.2868	0.00155
71.4805	0.00151
71.6743	0.000926
71.868	0.00102
72.0618	0.00111
72.2555	0.00204
72.4493	0.0015
72.6431	0.000747
72.837	-0.000205
73.0308	-8.9e-05
73.2247	0.000721
73.4186	7.4e-05
73.6125	0.000679
73.8064	0.00124
74.0004	0.00105
74.1944	0.000842
74.3884	0.00172
74.5824	0.00111
74.7764	0.000647
74.9705	0.000463
75.1646	0.000858
77.1594	0.00116
78.1596	0.000663
79.1597	0.000889
80.1599	0.000537
81.16	0.00103
82.1601	0.00117
83.1602	0.00162
84.1602	0.00153
85.1603	0.00146
86.1603	0.000874
87.1603	0.000253
88.1603	-1.1e-05
89.1603	0.000216
90.1603	0.000158
91.1603	6.8e-05
92.1602	0.00106
93.1601	0.00132
94.1601	0.00128
95.16	0.000921
96.1599	0.000826
97.1599	0.000468
98.1598	0.000616
99.1597	-8.9e-05
100.16	5e-06
101.159	0.000858
102.159	0.0014
103.159	0.00131
104.159	0.00104
105.159	0.00101
106.159	0.000679
107.159	0.00125
108.159	8.9e-05
109.159	0.000368
110.158	0.000626
111.158	0.000858
112.158	0.000721
113.158	0.000516
114.158	0.00102
115.158	0.00111
116.158	0.000711
117.158	0.000484
118.158	0.000647
119.157	0.000374
120.157	0.000411
121.157	0.00117
122.157	0.000953
123.157	0.000442
124.157	0.000132
125.157	-0.000263
126.157	7.4e-05
127.157	0.000526
128.157	0.000874
129.157	0.00135
130.158	0.00127
131.158	0.0011
132.158	0.000484
133.158	0.000405
134.158	0.000547
135.158	0.000937
136.158	0.000374
137.158	0.000153
138.159	0.000311
139.159	0.000995
140.159	0.000879
141.159	0.000842
142.16	0.000763
143.16	0.000811
144.16	0.00116
145.161	0.000563
146.161	1.1e-05
147.161	-0.000489
148.162	-0.000116
149.162	0.000821
150.162	0.000958
151.163	0.000816
152.163	0.00151
153.164	0.00189
154.164	0.00179
155.165	0.000658
156.166	0.000437
157.166	0.000458
158.167	0.000942
159.167	0.000711
160.168	-6.3e-05
161.169	0.000189
162.169	0.000511
163.17	0.000221
164.171	0.000537
165.172	0.000653
166.173	0.00107
167.173	0.00128
168.174	0.000895
169.175	0.000163
170.176	0.000589
171.177	0.000763
172.178	0.0005
173.179	0.000268
174.18	5.8e-05
175.181	0.000463
176.183	-0.000132
177.184	0.000158
178.185	0.000253
179.186	0.000705
180.187	0.00151
181.188	0.00156
182.19	0.000874
183.191	0.000668
184.192	0.000626
185.194	-0.000168
186.195	0.000184
187.197	0.000832
188.198	0.00118
189.2	0.000626
190.201	-9.5e-05
191.203	-0.000284
192.204	0.000453
193.206	0.000789
194.207	0.000179
195.209	-0.000105
196.211	-0.000453
197.213	6.8e-05
198.214	0
199.216	0.0004
200.218	0.000453
201.22	0.0006
202.222	0.000658
203.224	0.000168
204.226	0.000458
205.227	0.000758
206.229	0.00132
207.232	0.000821
208.233	-0.000153
209.236	-0.000284
210.238	-0.000137
211.24	5.8e-05
212.242	-0.000453
213.244	-0.000463
214.246	-0.000516
215.249	3.2e-05
216.251	0.000795
217.253	0.00118
218.256	0.000947
219.258	0.000174
220.26	0.000774
221.263	0.000611
222.265	0
223.268	0.000116
224.27	3.2e-05
225.273	0.000316
226.275	0.000884
227.278	0.00125
228.28	1.6e-05
229.283	-0.000653
230.286	-2.6e-05
231.289	0.000116
232.291	0.000774
233.294	0.000816
234.297	0.000858
235.3	0.0004
236.302	0.000521
237.305	0.000284
238.308	0.000774
239.311	0.000721
240.314	-0.000379
241.317	5.3e-05
242.32	-8.9e-05
243.323	-3.2e-05
244.326	0.000911
245.329	0.000716
246.332	0.000379
247.335	0.000263
248.338	0.00106
249.341	0.000979
250.344	0.000642
251.347	0.000426
252.35	0.000353
253.353	0.000316
254.357	0.000584
255.36	0.000716
256.363	0.000195
257.366	-0.000158
258.37	-0.000263
259.373	-0.000116
260.376	0.000411
261.379	0.000526
262.383	0.0008
263.386	0.000611
264.389	0.000816
265.392	0.000179
266.396	0.000158
267.399	0.000174
268.402	-9.5e-05
269.406	0.000347
270.409	-0.000411
271.413	-0.000574
272.416	0.000258
273.42	1.1e-05
274.423	0.000379
275.426	0.000537
276.43	-0.000121
277.433	-0.000216
278.437	0.000674
279.44	0.000584
280.443	0.000532
281.447	0.00108
282.45	0.00103
283.454	0.000468
284.457	-4.7e-05
285.461	0.000205
286.464	0.0005
287.467	0.000474
288.471	0.000468
289.474	0.000458
290.478	0.000316
291.481	0.000316
292.485	0.000189
293.488	1.1e-05
294.491	0.000168
295.495	0.000137
296.498	0.000126
297.502	0.000526
298.505	0.000705
299.508	0.000279
300.512	0.000263
301.515	4.7e-05
302.518	-0.000189
303.522	-6.8e-05
304.525	0.000647
305.528	0.000463
306.531	0.000468
307.535	0.000879
308.538	0.000353
309.541	0.000742
310.544	0.000342
311.547	0.0003
312.55	0.000126
313.554	3.7e-05
314.557	0.000137
315.56	0.000189
316.563	0.000537
317.566	0.000663
318.569	0.0008
319.572	8.9e-05
320.575	0.0004
321.578	-0.000474
322.58	-0.000184
323.583	-0.000126
324.586	-0.000184
325.589	0.000258
326.592	0.000732
327.594	0.000779
328.597	0.000389
329.6	0.000521
330.602	-3.7e-05
331.605	8.4e-05
332.607	0.000253
333.61	0.0002
334.612	0.000574
335.614	0.000263
336.617	0.00108
337.619	0.00107
338.621	0.000374
339.623	0.000589
340.626	0.000437
341.628	0.000942
342.63	0.000637
343.632	0.000311
344.634	-5e-06
345.635	-0.000332
346.637	0.000205
347.639	0.000653
348.641	0.000695
349.642	0.000337
350.644	-0.000432
351.645	0.000111
352.647	-0.000111
353.648	-0.000258
354.649	0.000284
355.651	0.000732
356.652	0.000816
357.653	0.000884
358.654	0.000584
359.655	0.0003
360.656	0.000858
361.657	0.000747
362.658	0.0011
363.658	0.000289
364.659	0.000605
365.659	0.000621
366.66	-0.000116
367.66	-0.000584
368.66	-0.000305
369.661	-3.2e-05
370.661	0.000384
371.661	0.000368
372.661	0.000621
373.66	0.000753
374.66	0.000689
375.66	-0.000411
376.659	-0.000826
377.659	-2.1e-05
378.658	-0.000132
379.657	-2.6e-05
380.656	0.000553
381.656	0.000258
382.654	-0.000342
383.653	0.00108
384.652	0.000947
385.651	-0.000232
386.649	-0.000758
387.648	-0.000211
388.646	-6.3e-05
389.644	-0.000211
390.642	0.000289
391.64	0.000705
392.638	0.000558
393.636	0.000132
394.633	-8.9e-05
395.631	-4.2e-05
396.628	0.000263
397.625	0.000605
398.623	0.000542
399.62	0.00111
400.616	0.00105
401.613	0.000116
402.61	-0.000153
403.606	0.000279
404.603	0.000263
405.599	0.000374
406.595	0.000242
407.591	4.2e-05
408.586	-0.000137
409.582	-7.9e-05
410.577	-0.000342
411.573	0.000358
412.568	0.000463
413.563	0.000863
414.558	0.000337
415.553	1.1e-05
416.547	-1.1e-05
417.541	0.000258
418.536	0.000247
419.53	0.000579
420.524	0.000537
421.518	0.000279
422.511	0.000221
423.505	0.000658
424.498	0.000442
425.491	0.000374
426.484	0.000237
427.477	0.000384
428.469	0.000326
429.462	-0.000189
430.454	0.000447
431.446	0.000495
432.438	0.000105
433.429	3.7e-05
434.421	0.000121
435.412	1.1e-05
436.403	0.000616
