# Supplementary material for: Direct time-resolved observation of surface-bound carbon dioxide radical anions on metallic nanocatalysts
Source: Nat Commun. 2023 Nov 6;14:7116. doi: 10.1038/s41467-023-42936-6 (PMC10628153; doi:10.1038/s41467-023-42936-6)
Supplement: Supplementary file 4 — Source Data [file 41467_2023_42936_MOESM4_ESM.zip › Source Data/Figure S11/Figure S11.xlsx]

## Sheet: Sheet1
Figure S11a						Figure S11b				Figure S11c
-1.6	30.515	1.989	0.674	1.013		-1.6	59.619	0.009		-1.3	25.5254	4.24412
-1.5	25.003	1.588	0.717	1.417		-1.5	53.923	0.008		-1.2	19.0239	3.39797
-1.4	19.993	1.107	0.661	1.142		-1.4	38.409	0.009		-1.1	13.6411	2.60388
-1.3	14.441	0.703	0.653	0.989		-1.3	25.47	0.009		-1	8.7404	1.95374
-1.2	12.17	0.366	0.618	0.749		-1.2	14.788	0.01		-0.9	5.15575	1.60689
-1.1	8.333	0.09	0.516	0.35		-1.1	7.427	0.009		-0.8	2.85462	1.21642
-1	5.116	0.037	0.451	0.155		-1	2.637	0.007		-0.7	1.80633	0.87503
-0.9	2.089	0.04	0.381	0.054		-0.9	0.81	0.005		-0.6	0.71774	0.65593
-0.8	1.51	0.036	0.258	0.01		-0.8	0.186	0.002		-0.5	0.30119	0.18971
-0.7	0.921	0.034	0.082	0.002		-0.7	0.049	0		-0.4	0.05328	0.02933
-0.6	0.32	0.032	0.02	0.002		-0.6	0.053	0
