# Supplementary material for: Direct time-resolved observation of surface-bound carbon dioxide radical anions on metallic nanocatalysts
Source: Nat Commun. 2023 Nov 6;14:7116. doi: 10.1038/s41467-023-42936-6 (PMC10628153; doi:10.1038/s41467-023-42936-6)
Supplement: Supplementary file 4 — Source Data [file 41467_2023_42936_MOESM4_ESM.zip › Source Data/Figure S13/Figure S11.xlsx]

## Sheet: Sheet1
Figure S11a			Figure S11b			Figure S11c			Figure S11d
0.5	0.16722		1	0		2	0		190	2.45583	190	3.86792	190	3.92752
1	12.2074		2	5.38462		3	0		191	2.61001	191	3.86959	191	3.9277
1.5	47.6589		3	60.3846		4	0.49383		192	3.53449	192	3.87573	192	3.93094
2	30.2676		4	33.0769		5	22.2222		193	2.7545	193	3.88523	193	3.93706
2.5	8.02676		5	1.15385		6	42.4691		194	2.7944	194	3.89633	194	3.94519
3	1.67224		6	0		7	24.9383		195	2.88908	195	3.90717	195	3.95394
						8	8.14815		196	2.97751	196	3.9162	196	3.96159
						9	0.98765		197	3.12461	197	3.92267	197	3.96649
						10	0.24691		198	2.7713	198	3.92669	198	3.96737
						11	0.49383		199	2.84951	199	3.92917	199	3.9637
									200	3.26815	200	3.93137	200	3.9558
									201	2.68174	201	3.93448	201	3.94486
									202	2.61309	202	3.93909	202	3.93266
									203	2.64728	203	3.94497	203	3.92128
									204	2.4485	204	3.9511	204	3.91258
									205	2.42661	205	3.95599	205	3.90788
									206	3.16473	206	3.95823	206	3.90768
									207	2.12903	207	3.95703	207	3.91164
									208	2.39468	208	3.95257	208	3.91871
									209	2.35885	209	3.94609	209	3.92756
									210	2.31444	210	3.93951	210	3.9369
									211	2.35219	211	3.93474	211	3.9459
									212	2.64513	212	3.93286	212	3.95437
									213	3.17003	213	3.93332	213	3.96272
									214	3.27076	214	3.93347	214	3.97166
									215	2.73473	215	3.92865	215	3.98172
									216	2.49689	216	3.91275	216	3.99271
									217	2.94832	217	3.87927	217	4.00324
									218	2.60678	218	3.82261	218	4.01055
									219	2.27195	219	3.73931	219	4.0106
									220	2.16206	220	3.62895	220	3.99857
									221	1.97864	221	3.49444	221	3.96962
									222	1.93392	222	3.34169	222	3.91979
									223	1.82088	223	3.17871	223	3.84691
									224	1.72793	224	3.01435	224	3.75118
									225	1.67924	225	2.85687	225	3.63541
									226	1.60303	226	2.71284	226	3.50481
									227	1.56614	227	2.58636	227	3.36627
									228	1.52621	228	2.47891	228	3.22744
									229	1.48417	229	2.38963	229	3.09564
									230	1.44466	230	2.31607	230	2.97682
									231	1.42196	231	2.255	231	2.87491
									232	1.39199	232	2.20329	232	2.79149
									233	1.36654	233	2.1584	233	2.72591
									234	1.34614	234	2.11873	234	2.67576
									235	1.33249	235	2.0835	235	2.63762
									236	1.31764	236	2.05255	236	2.60779
									237	1.30397	237	2.02591	237	2.58299
									238	1.28941	238	2.00355	238	2.5608
									239	1.27809	239	1.98512	239	2.53981
									240	1.26882	240	1.96996	240	2.51954
									241	1.25789	241	1.95719	241	2.50016
									242	1.25324	242	1.94592	242	2.48213
									243	1.24537	243	1.93538	243	2.46587
									244	1.24037	244	1.9251	244	2.45152
									245	1.23305	245	1.91489	245	2.43889
									246	1.22699	246	1.90477	246	2.42751
									247	1.22136	247	1.89491	247	2.41675
									248	1.21517	248	1.8854	248	2.40604
									249	1.21257	249	1.87628	249	2.395
									250	1.20625	250	1.86742	250	2.3835
									251	1.20156	251	1.85862	251	2.37162
									252	1.19563	252	1.84967	252	2.35961
									253	1.19302	253	1.84042	253	2.34773
									254	1.18871	254	1.83085	254	2.33612
									255	1.1819	255	1.82103	255	2.32482
									256	1.17836	256	1.81114	256	2.31367
									257	1.17243	257	1.80134	257	2.30242
									258	1.16629	258	1.79175	258	2.29083
									259	1.16337	259	1.78239	259	2.2787
									260	1.15733	260	1.77316	260	2.26599
									261	1.15474	261	1.76394	261	2.25282
									262	1.14976	262	1.75458	262	2.2394
									263	1.147	263	1.74499	263	2.226
									264	1.13926	264	1.73518	264	2.21286
									265	1.13759	265	1.72524	265	2.20009
									266	1.13134	266	1.71533	266	2.18767
									267	1.12639	267	1.70558	267	2.17543
									268	1.1234	268	1.69611	268	2.16313
									269	1.11797	269	1.68691	269	2.15049
									270	1.11403	270	1.67794	270	2.1373
									271	1.11016	271	1.66906	271	2.12346
									272	1.10335	272	1.66014	272	2.10899
									273	1.09842	273	1.65109	273	2.09404
									274	1.0944	274	1.64189	274	2.07883
									275	1.09034	275	1.63259	275	2.06363
									276	1.08446	276	1.62331	276	2.04864
									277	1.08191	277	1.61418	277	2.03404
									278	1.07512	278	1.6053	278	2.0199
									279	1.06982	279	1.59673	279	2.00622
									280	1.06708	280	1.58848	280	1.99295
									281	1.06083	281	1.5805	281	1.98002
									282	1.05554	282	1.5727	282	1.96736
									283	1.05151	283	1.56504	283	1.95492
									284	1.04645	284	1.55747	284	1.9427
									285	1.04114	285	1.54999	285	1.93069
									286	1.03602	286	1.54262	286	1.91892
									287	1.03108	287	1.53537	287	1.90741
									288	1.02644	288	1.52824	288	1.89616
									289	1.02142	289	1.52119	289	1.88518
									290	1.01636	290	1.51416	290	1.87444
									291	1.01527	291	1.50707	291	1.86392
									292	1.00925	292	1.49987	292	1.85358
									293	1.00424	293	1.49253	293	1.8434
									294	1.00116	294	1.4851	294	1.83335
									295	0.99437	295	1.47766	295	1.82341
									296	0.99101	296	1.4703	296	1.81353
									297	0.9864	297	1.46312	297	1.8037
									298	0.98182	298	1.45616	298	1.79389
									299	0.97833	299	1.44944	299	1.78407
									300	0.97504	300	1.44289	300	1.77423
									301	0.96875	301	1.43642	301	1.76437
									302	0.96334	302	1.42994	302	1.75451
									303	0.95807	303	1.42338	303	1.74467
									304	0.95484	304	1.41672	304	1.73487
									305	0.95018	305	1.41	305	1.72513
									306	0.94663	306	1.40329	306	1.71548
									307	0.94308	307	1.39669	307	1.70592
									308	0.93794	308	1.39029	308	1.69645
									309	0.9326	309	1.38416	309	1.68709
									310	0.92968	310	1.37831	310	1.67785
									311	0.92538	311	1.37273	311	1.66876
									312	0.92227	312	1.36737	312	1.65985
									313	0.91851	313	1.36219	313	1.65114
									314	0.91383	314	1.35714	314	1.64265
									315	0.90996	315	1.35217	315	1.63437
									316	0.90466	316	1.34725	316	1.62627
									317	0.90107	317	1.34236	317	1.61828
									318	0.89805	318	1.33745	318	1.61034
									319	0.8945	319	1.3325	319	1.60239
									320	0.8905	320	1.32745	320	1.5944
									321	0.88563	321	1.32227	321	1.58639
									322	0.88225	322	1.31696	322	1.57841
									323	0.8779	323	1.31154	323	1.57056
									324	0.87398	324	1.30609	324	1.56294
									325	0.86892	325	1.30068	325	1.55567
									326	0.86686	326	1.29541	326	1.54878
									327	0.8613	327	1.29033	327	1.5423
									328	0.85794	328	1.28549	328	1.53619
									329	0.85337	329	1.28087	329	1.53035
									330	0.84795	330	1.27641	330	1.52469
									331	0.84472	331	1.27207	331	1.51915
									332	0.841	332	1.26778	332	1.51367
									333	0.83603	333	1.26354	333	1.50827
									334	0.83121	334	1.25933	334	1.50299
									335	0.82771	335	1.25519	335	1.49788
									336	0.82335	336	1.25115	336	1.49297
									337	0.81861	337	1.2472	337	1.48824
									338	0.81481	338	1.2433	338	1.48362
									339	0.81068	339	1.23937	339	1.47901
									340	0.80738	340	1.23531	340	1.47431
									341	0.80319	341	1.23103	341	1.46945
									342	0.79868	342	1.22651	342	1.46447
									343	0.79538	343	1.22181	343	1.45947
									344	0.79018	344	1.21706	344	1.45466
									345	0.78731	345	1.21246	345	1.45028
									346	0.7834	346	1.20816	346	1.4465
									347	0.77842	347	1.20426	347	1.44338
									348	0.77614	348	1.2007	348	1.44079
									349	0.77132	349	1.19725	349	1.43838
									350	0.76828	350	1.19353	350	1.43566
									351	0.7642	351	1.18909	351	1.43206
									352	0.76009	352	1.18352	352	1.42711
									353	0.7575	353	1.17659	353	1.42052
									354	0.75225	354	1.1683	354	1.41237
									355	0.74987	355	1.15899	355	1.40306
									356	0.74596	356	1.14925	356	1.39333
									357	0.74366	357	1.13987	357	1.38411
									358	0.7421	358	1.13167	358	1.37632
									359	0.73862	359	1.12534	359	1.37068
									360	0.73447	360	1.12126	360	1.36754
									361	0.72572	361	1.11946	361	1.36679
									362	0.71885	362	1.11957	362	1.36785
									363	0.72145	363	1.12091	363	1.36979
									364	0.72048	364	1.12263	364	1.37153
									365	0.71948	365	1.12387	365	1.37205
									366	0.71242	366	1.12394	366	1.37061
									367	0.71133	367	1.12245	367	1.36687
									368	0.70706	368	1.11933	368	1.36095
									369	0.70622	369	1.1148	369	1.35338
									370	0.70241	370	1.10934	370	1.34495
									371	0.70011	371	1.1035	371	1.33649
									372	0.69784	372	1.09781	372	1.32876
									373	0.69426	373	1.09265	373	1.32223
									374	0.69207	374	1.08824	374	1.31706
									375	0.69201	375	1.08458	375	1.31309
									376	0.68864	376	1.08156	376	1.30995
									377	0.68591	377	1.07896	377	1.30717
									378	0.68431	378	1.07655	378	1.30431
									379	0.68377	379	1.07418	379	1.30105
									380	0.68081	380	1.07173	380	1.29728
									381	0.67961	381	1.06919	381	1.29302
									382	0.67567	382	1.06658	382	1.28844
									383	0.6751	383	1.06393	383	1.28376
									384	0.67406	384	1.06127	384	1.27916
									385	0.67195	385	1.05859	385	1.27475
									386	0.6718	386	1.05585	386	1.27056
									387	0.6673	387	1.05298	387	1.26652
									388	0.66666	388	1.04994	388	1.26253
									389	0.66352	389	1.04669	389	1.25849
									390	0.66223	390	1.04326	390	1.25435
									391	0.66204	391	1.03971	391	1.2501
									392	0.66077	392	1.03612	392	1.24577
									393	0.65894	393	1.03259	393	1.24143
									394	0.65482	394	1.02921	394	1.23714
									395	0.65447	395	1.02602	395	1.23293
									396	0.65209	396	1.02302	396	1.22879
									397	0.65277	397	1.02019	397	1.2247
									398	0.65298	398	1.01747	398	1.22061
									399	0.64986	399	1.01482	399	1.21648
									400	0.64728	400	1.01219	400	1.2123
									401	0.64782	401	1.00957	401	1.20811
									402	0.64608	402	1.00697	402	1.20396
									403	0.64585	403	1.00441	403	1.19992
									404	0.64528	404	1.00193	404	1.19606
									405	0.64279	405	0.99955	405	1.19242
									406	0.64202	406	0.99728	406	1.18901
									407	0.64249	407	0.99511	407	1.1858
									408	0.63957	408	0.99303	408	1.18274
									409	0.64079	409	0.99098	409	1.17977
									410	0.63691	410	0.98894	410	1.17684
									411	0.63637	411	0.98687	411	1.17392
									412	0.63702	412	0.98476	412	1.171
									413	0.63462	413	0.98261	413	1.1681
									414	0.63198	414	0.98045	414	1.16524
									415	0.63185	415	0.97829	415	1.16242
									416	0.63045	416	0.97617	416	1.15966
									417	0.62983	417	0.97413	417	1.15697
									418	0.63005	418	0.97216	418	1.15432
									419	0.62975	419	0.9703	419	1.15171
									420	0.62852	420	0.96855	420	1.14914
									421	0.62635	421	0.96691	421	1.14663
									422	0.62681	422	0.96536	422	1.1442
									423	0.6237	423	0.96393	423	1.14187
									424	0.62342	424	0.96259	424	1.13968
									425	0.62286	425	0.96136	425	1.13762
									426	0.62119	426	0.96022	426	1.13569
									427	0.62103	427	0.95918	427	1.13386
									428	0.62137	428	0.95823	428	1.13209
									429	0.62059	429	0.95737	429	1.13034
									430	0.62025	430	0.95659	430	1.12859
									431	0.61861	431	0.95588	431	1.12681
									432	0.61699	432	0.95523	432	1.12503
									433	0.61719	433	0.95463	433	1.12324
									434	0.61698	434	0.95407	434	1.1215
									435	0.61391	435	0.95354	435	1.11981
									436	0.61458	436	0.95305	436	1.11818
									437	0.61571	437	0.95257	437	1.11663
									438	0.61183	438	0.95213	438	1.11512
									439	0.61446	439	0.95173	439	1.11364
									440	0.61101	440	0.95139	440	1.11217
									441	0.61339	441	0.95114	441	1.11068
									442	0.61191	442	0.95098	442	1.10919
									443	0.6117	443	0.95094	443	1.10771
									444	0.6106	444	0.95102	444	1.10626
									445	0.60886	445	0.95122	445	1.1049
									446	0.60894	446	0.95152	446	1.10367
									447	0.60674	447	0.9519	447	1.1026
									448	0.60846	448	0.95232	448	1.10172
									449	0.60691	449	0.95275	449	1.10104
									450	0.60654	450	0.95318	450	1.10056
									451	0.60595	451	0.9536	451	1.10024
									452	0.60525	452	0.95402	452	1.10008
									453	0.60345	453	0.95447	453	1.10004
									454	0.60598	454	0.95497	454	1.1001
									455	0.60396	455	0.95558	455	1.10024
									456	0.60529	456	0.95633	456	1.10045
									457	0.60412	457	0.95726	457	1.10073
									458	0.60354	458	0.95838	458	1.10109
									459	0.6045	459	0.95971	459	1.10155
									460	0.60209	460	0.96122	460	1.10213
									461	0.60397	461	0.96292	461	1.10283
									462	0.60164	462	0.96476	462	1.10366
									463	0.60293	463	0.96674	463	1.10462
									464	0.60244	464	0.96882	464	1.1057
									465	0.60127	465	0.971	465	1.1069
									466	0.60147	466	0.97328	466	1.10821
									467	0.60086	467	0.97565	467	1.10964
									468	0.60124	468	0.97814	468	1.11123
									469	0.60039	469	0.98076	469	1.11302
									470	0.6007	470	0.98353	470	1.11505
									471	0.60093	471	0.98645	471	1.11738
									472	0.6003	472	0.98953	472	1.12003
									473	0.60142	473	0.99276	473	1.12304
									474	0.60014	474	0.99613	474	1.12638
									475	0.59995	475	0.99961	475	1.13003
									476	0.59849	476	1.00316	476	1.13393
									477	0.59979	477	1.00676	477	1.13805
									478	0.5981	478	1.01039	478	1.14236
									479	0.5974	479	1.01406	479	1.14685
									480	0.59784	480	1.01779	480	1.15155
									481	0.59614	481	1.02161	481	1.15652
									482	0.59687	482	1.02557	482	1.16183
									483	0.59686	483	1.02972	483	1.16755
									484	0.59486	484	1.03408	484	1.17372
									485	0.59629	485	1.03865	485	1.18035
									486	0.59932	486	1.0434	486	1.1874
									487	0.58932	487	1.04828	487	1.19479
									488	0.59018	488	1.05317	488	1.20241
									489	0.59052	489	1.058	489	1.21017
									490	0.5888	490	1.06265	490	1.21797
									491	0.58804	491	1.06706	491	1.22576
									492	0.58679	492	1.07119	492	1.23353
									493	0.58542	493	1.07506	493	1.24132
									494	0.58373	494	1.07871	494	1.2492
									495	0.58231	495	1.08221	495	1.25724
									496	0.58204	496	1.08565	496	1.26549
									497	0.57886	497	1.08909	497	1.274
									498	0.57695	498	1.09258	498	1.28273
									499	0.57525	499	1.09613	499	1.29162
									500	0.57276	500	1.09971	500	1.30057
									501	0.56993	501	1.10329	501	1.30944
									502	0.56892	502	1.10679	502	1.31813
									503	0.56642	503	1.11015	503	1.32653
									504	0.56191	504	1.11332	504	1.33459
									505	0.5602	505	1.11628	505	1.34233
									506	0.55649	506	1.119	506	1.34977
									507	0.55263	507	1.1215	507	1.357
									508	0.54847	508	1.12377	508	1.36411
									509	0.54446	509	1.1258	509	1.37115
									510	0.54222	510	1.12757	510	1.37816
									511	0.53765	511	1.12904	511	1.38512
									512	0.53351	512	1.13015	512	1.39196
									513	0.53042	513	1.13083	513	1.39855
									514	0.52472	514	1.13104	514	1.40475
									515	0.52258	515	1.13072	515	1.4104
									516	0.51689	516	1.12988	516	1.41537
									517	0.51284	517	1.12853	517	1.41956
									518	0.50785	518	1.12671	518	1.42293
									519	0.50288	519	1.12448	519	1.42547
									520	0.49798	520	1.1219	520	1.42723
									521	0.49298	521	1.11902	521	1.42824
									522	0.48801	522	1.11586	522	1.42856
									523	0.48227	523	1.11242	523	1.42823
									524	0.4769	524	1.10865	524	1.42726
									525	0.47198	525	1.1045	525	1.42562
									526	0.46686	526	1.0999	526	1.42329
									527	0.45988	527	1.09478	527	1.42024
									528	0.45605	528	1.08908	528	1.41643
									529	0.45115	529	1.08279	529	1.41188
									530	0.44375	530	1.0759	530	1.40661
									531	0.43828	531	1.06846	531	1.40066
									532	0.43343	532	1.06051	532	1.39407
									533	0.42705	533	1.05213	533	1.38689
									534	0.42175	534	1.04339	534	1.37913
									535	0.41614	535	1.03435	535	1.37078
									536	0.40871	536	1.02505	536	1.36181
									537	0.403	537	1.01554	537	1.35215
									538	0.39766	538	1.00582	538	1.34176
									539	0.39112	539	0.99589	539	1.33062
									540	0.38528	540	0.98576	540	1.31873
									541	0.37974	541	0.97542	541	1.30614
									542	0.37381	542	0.96487	542	1.29292
									543	0.36796	543	0.95413	543	1.27916
									544	0.3616	544	0.9432	544	1.26495
									545	0.35585	545	0.93209	545	1.25037
									546	0.35041	546	0.92082	546	1.23546
									547	0.34494	547	0.90936	547	1.22023
									548	0.33921	548	0.89773	548	1.20466
									549	0.33377	549	0.88591	549	1.18873
									550	0.32755	550	0.87389	550	1.17242
									551	0.32225	551	0.8617	551	1.15575
									552	0.31649	552	0.84935	552	1.13876
									553	0.31147	553	0.83689	553	1.12151
									554	0.30544	554	0.82437	554	1.10409
									555	0.30049	555	0.81186	555	1.08661
									556	0.2955	556	0.7994	556	1.06914
									557	0.29032	557	0.78704	557	1.05175
									558	0.28453	558	0.77477	558	1.03446
									559	0.27906	559	0.76262	559	1.01727
									560	0.27547	560	0.75054	560	1.00014
									561	0.27096	561	0.73852	561	0.98306
									562	0.26492	562	0.72652	562	0.96601
									563	0.26045	563	0.71454	563	0.94897
									564	0.25559	564	0.70259	564	0.93197
									565	0.25169	565	0.6907	565	0.91505
									566	0.24687	566	0.67889	566	0.89827
									567	0.24275	567	0.66723	567	0.8817
									568	0.23917	568	0.65574	568	0.86537
									569	0.23543	569	0.64447	569	0.84932
									570	0.23179	570	0.63342	570	0.83356
									571	0.22789	571	0.62258	571	0.81808
									572	0.22323	572	0.61193	572	0.80287
									573	0.21973	573	0.60144	573	0.7879
									574	0.21622	574	0.5911	574	0.77315
									575	0.21158	575	0.58088	575	0.75861
									576	0.20747	576	0.57079	576	0.74429
									577	0.20498	577	0.56084	577	0.7302
									578	0.20168	578	0.55103	578	0.71634
									579	0.19548	579	0.54139	579	0.70274
									580	0.19238	580	0.53191	580	0.6894
									581	0.19098	581	0.52259	581	0.67629
									582	0.18768	582	0.51341	582	0.66339
									583	0.1806	583	0.50435	583	0.65068
									584	0.1778	584	0.49538	584	0.63813
									585	0.17677	585	0.48648	585	0.62572
									586	0.17171	586	0.47766	586	0.61344
									587	0.16865	587	0.46891	587	0.60131
									588	0.16542	588	0.46028	588	0.58935
									589	0.16094	589	0.45179	589	0.57761
									590	0.15791	590	0.44347	590	0.56613
									591	0.15441	591	0.43535	591	0.55494
									592	0.15228	592	0.42742	592	0.54405
									593	0.15085	593	0.4197	593	0.53346
									594	0.14662	594	0.41216	594	0.52316
									595	0.14411	595	0.40478	595	0.51312
									596	0.14044	596	0.39755	596	0.5033
									597	0.13766	597	0.39045	597	0.4937
									598	0.13512	598	0.3835	598	0.48429
									599	0.13419	599	0.37669	599	0.47509
									600	0.13049	600	0.37004	600	0.4661
									601	0.12789	601	0.36355	601	0.45733
									602	0.12531	602	0.35723	602	0.44878
									603	0.12355	603	0.35103	603	0.44043
									604	0.12051	604	0.34494	604	0.43224
									605	0.1181	605	0.33891	605	0.42415
									606	0.11636	606	0.3329	606	0.41611
									607	0.11404	607	0.32688	607	0.40808
									608	0.11099	608	0.32088	608	0.40008
									609	0.10932	609	0.31493	609	0.39214
									610	0.10765	610	0.30909	610	0.38436
									611	0.10505	611	0.30347	611	0.37684
									612	0.10299	612	0.29814	612	0.36971
									613	0.10084	613	0.29317	613	0.36305
									614	0.09924	614	0.28858	614	0.3569
									615	0.0988	615	0.28436	615	0.35125
									616	0.09744	616	0.28042	616	0.34598
									617	0.09348	617	0.27665	617	0.34095
									618	0.08691	618	0.27291	618	0.33597
									619	0.08658	619	0.26907	619	0.33089
									620	0.08759	620	0.26504	620	0.32556
									621	0.0874	621	0.26078	621	0.31994
									622	0.08501	622	0.25629	622	0.31403
									623	0.08383	623	0.25165	623	0.30793
									624	0.08142	624	0.24695	624	0.30176
									625	0.07946	625	0.24232	625	0.29568
									626	0.07756	626	0.23783	626	0.28981
									627	0.07544	627	0.23357	627	0.28423
									628	0.073	628	0.22956	628	0.27897
									629	0.07289	629	0.22575	629	0.27399
									630	0.07192	630	0.22212	630	0.26922
									631	0.07006	631	0.21857	631	0.26458
									632	0.06853	632	0.21507	632	0.25998
									633	0.06692	633	0.21155	633	0.25539
									634	0.06556	634	0.20803	634	0.25081
									635	0.06402	635	0.20452	635	0.24626
									636	0.06299	636	0.20107	636	0.24181
									637	0.06199	637	0.19773	637	0.23751
									638	0.06032	638	0.19452	638	0.2334
									639	0.05972	639	0.19147	639	0.22951
									640	0.05796	640	0.18856	640	0.2258
									641	0.05707	641	0.18575	641	0.22222
									642	0.05576	642	0.18299	642	0.2187
									643	0.05478	643	0.18025	643	0.21519
									644	0.05345	644	0.17748	644	0.21163
									645	0.05256	645	0.17468	645	0.20803
									646	0.05153	646	0.17188	646	0.20442
									647	0.0504	647	0.16913	647	0.20088
									648	0.0498	648	0.16647	648	0.1975
									649	0.04896	649	0.16396	649	0.19436
									650	0.04772	650	0.16165	650	0.19152
									651	0.04679	651	0.15954	651	0.18901
									652	0.04624	652	0.15761	652	0.18678
									653	0.04555	653	0.15581	653	0.18476
									654	0.04443	654	0.15407	654	0.18283
									655	0.0488	655	0.15232	655	0.18086
									656	0.05884	656	0.15048	656	0.17871
									657	0.03769	657	0.14849	657	0.1763
									658	0.03771	658	0.14633	658	0.17357
									659	0.04028	659	0.14402	659	0.17055
									660	0.0388	660	0.14157	660	0.1673
									661	0.03857	661	0.13904	661	0.16392
									662	0.03806	662	0.13652	662	0.16054
									663	0.03741	663	0.13405	663	0.15728
									664	0.03686	664	0.13171	664	0.15422
									665	0.03622	665	0.12952	665	0.15142
									666	0.03511	666	0.12751	666	0.1489
									667	0.03436	667	0.12565	667	0.14661
									668	0.03402	668	0.12393	668	0.1445
									669	0.03316	669	0.12229	669	0.14249
									670	0.03256	670	0.12071	670	0.14053
									671	0.03199	671	0.11914	671	0.13855
									672	0.03195	672	0.11756	672	0.13656
									673	0.03083	673	0.11597	673	0.13455
									674	0.02981	674	0.11438	674	0.13254
									675	0.02943	675	0.1128	675	0.13057
									676	0.02899	676	0.11125	676	0.12867
									677	0.02853	677	0.10976	677	0.12684
									678	0.02795	678	0.10832	678	0.12509
									679	0.02745	679	0.10694	679	0.12341
									680	0.02703	680	0.10561	680	0.12176
									681	0.02656	681	0.10431	681	0.12014
									682	0.02589	682	0.10302	682	0.11851
									683	0.02518	683	0.10173	683	0.11689
									684	0.02529	684	0.10044	684	0.11526
									685	0.02516	685	0.09916	685	0.11365
									686	0.02424	686	0.09787	686	0.11206
									687	0.02324	687	0.09661	687	0.11049
									688	0.02291	688	0.09536	688	0.10896
									689	0.02239	689	0.09412	689	0.10743
									690	0.02186	690	0.0929	690	0.10592
									691	0.02209	691	0.09168	691	0.1044
									692	0.02153	692	0.09046	692	0.10287
									693	0.02108	693	0.08924	693	0.10132
									694	0.02043	694	0.08801	694	0.09977
									695	0.01998	695	0.08679	695	0.09823
									696	0.01971	696	0.08558	696	0.0967
									697	0.0198	697	0.08439	697	0.09521
									698	0.01888	698	0.08324	698	0.09375
									699	0.01845	699	0.08212	699	0.09232
									700	0.01809	700	0.08103	700	0.09092
									701	0.01775	701	0.07996	701	0.08954
									702	0.01723	702	0.07891	702	0.08817
									703	0.01714	703	0.07786	703	0.08682
									704	0.01668	704	0.07684	704	0.0855
									705	0.01618	705	0.07583	705	0.08421
									706	0.01643	706	0.07486	706	0.08297
									707	0.01664	707	0.07394	707	0.08178
									708	0.01589	708	0.07307	708	0.08067
									709	0.01601	709	0.07226	709	0.07961
									710	0.01496	710	0.0715	710	0.07861
									711	0.01477	711	0.07079	711	0.07765
									712	0.01442	712	0.0701	712	0.07671
									713	0.01421	713	0.06943	713	0.0758
									714	0.01414	714	0.06876	714	0.07489
									715	0.01362	715	0.0681	715	0.074
									716	0.01352	716	0.06745	716	0.07312
									717	0.01291	717	0.06681	717	0.07226
									718	0.01254	718	0.0662	718	0.07141
									719	0.01249	719	0.06561	719	0.0706
									720	0.01221	720	0.06505	720	0.06979
									721	0.01185	721	0.0645	721	0.069
									722	0.01204	722	0.06396	722	0.06822
									723	0.01128	723	0.06343	723	0.06745
									724	0.01125	724	0.0629	724	0.06668
									725	0.01095	725	0.06238	725	0.06592
									726	0.01101	726	0.06187	726	0.06519
									727	0.01032	727	0.0614	727	0.06449
									728	0.01036	728	0.06096	728	0.06384
									729	0.00997	729	0.06057	729	0.06324
									730	0.00998	730	0.06024	730	0.06268
									731	0.00984	731	0.05994	731	0.06217
									732	0.00941	732	0.05966	732	0.06168
									733	0.00916	733	0.05939	733	0.06119
									734	0.00936	734	0.05909	734	0.06068
									735	0.00873	735	0.05875	735	0.06014
									736	0.00854	736	0.05836	736	0.05954
									737	0.00844	737	0.05792	737	0.05888
									738	0.0078	738	0.05744	738	0.05816
									739	0.00807	739	0.05691	739	0.05738
									740	0.00753	740	0.05637	740	0.05657
									741	0.00668	741	0.05581	741	0.05574
									742	0.00688	742	0.05525	742	0.05491
									743	0.00642	743	0.0547	743	0.0541
									744	0.0062	744	0.05417	744	0.05332
									745	0.00597	745	0.05365	745	0.05259
									746	0.00586	746	0.05316	746	0.05191
									747	0.00584	747	0.05269	747	0.05126
									748	0.00548	748	0.05225	748	0.05065
									749	0.00535	749	0.05183	749	0.05007
									750	0.00599	750	0.05142	750	0.0495
									751	0.00539	751	0.05103	751	0.04895
									752	0.00481	752	0.05063	752	0.0484
									753	0.00472	753	0.05023	753	0.04785
									754	0.00484	754	0.04982	754	0.04729
									755	0.00466	755	0.04939	755	0.04673
									756	0.00479	756	0.04895	756	0.04615
									757	0.00507	757	0.0485	757	0.04556
									758	0.00471	758	0.04804	758	0.04493
									759	0.00418	759	0.04756	759	0.04428
									760	0.00454	760	0.04708	760	0.04359
									761	0.00403	761	0.04658	761	0.04287
									762	0.00328	762	0.04607	762	0.04213
									763	0.0035	763	0.04555	763	0.04138
									764	0.00381	764	0.04502	764	0.04062
									765	0.00363	765	0.04447	765	0.03987
									766	0.00272	766	0.04392	766	0.03912
									767	0.00255	767	0.04336	767	0.03837
									768	0.00294	768	0.0428	768	0.03762
									769	0.00307	769	0.04222	769	0.03685
									770	0.00238	770	0.04164	770	0.03607
									771	0.00256	771	0.04106	771	0.03526
									772	0.00174	772	0.04046	772	0.03444
									773	0.00198	773	0.03986	773	0.03362
									774	0.0016	774	0.03926	774	0.03281
									775	0.00134	775	0.03867	775	0.03203
									776	0.00128	776	0.0381	776	0.03128
									777	0.000946522	777	0.03756	777	0.03057
									778	0.00122	778	0.03704	778	0.02989
									779	0.00122	779	0.03656	779	0.02924
									780	0.000905514	780	0.03609	780	0.0286
									781	0.00134	781	0.03563	781	0.02795
									782	0.000614166	782	0.03516	782	0.02729
									783	0.000545502	783	0.03468	783	0.02662
									784	0.000468254	784	0.03419	784	0.02594
									785	0.000310898	785	0.03369	785	0.02525
									786	8.39233e-05	786	0.03318	786	0.02458
									787	4.57764e-05	787	0.03268	787	0.02393
									788	0.000170231	788	0.0322	788	0.0233
									789	-0.000123501	789	0.03174	789	0.02268
									790	-0.000576019	790	0.0313	790	0.02208
									791	-0.000885487	791	0.03087	791	0.02147
									792	-0.000733852	792	0.03045	792	0.02087
									793	-0.000502586	793	0.03001	793	0.02025
									794	-0.000261784	794	0.02957	794	0.01962
									795	-0.000648499	795	0.02911	795	0.01898
									796	-0.00136	796	0.02864	796	0.01835
									797	-0.00104	797	0.02818	797	0.01772
									798	-0.00129	798	0.02772	798	0.0171
									799	-0.00164	799	0.02728	799	0.0165
									800	-0.00177	800	0.02685	800	0.01592
									801	-0.00167	801	0.02645	801	0.01535
									802	-0.00222	802	0.02606	802	0.01479
									803	-0.00203	803	0.02567	803	0.01424
									804	-0.0024	804	0.02529	804	0.01369
									805	-0.00195	805	0.02491	805	0.01314
									806	-0.00182	806	0.02453	806	0.01259
									807	-0.00211	807	0.02415	807	0.01204
									808	-0.00216	808	0.02378	808	0.01149
									809	-0.00237	809	0.02342	809	0.01095
									810	-0.00282	810	0.02307	810	0.01041
									811	-0.00304	811	0.02275	811	0.00989
									812	-0.00285	812	0.02244	812	0.00939
									813	-0.00294	813	0.02214	813	0.00892
									814	-0.00306	814	0.02187	814	0.00847
									815	-0.00357	815	0.02161	815	0.00805
									816	-0.00351	816	0.02138	816	0.00767
									817	-0.00359	817	0.02118	817	0.00733
									818	-0.00365	818	0.02102	818	0.00702
									819	-0.00378	819	0.02091	819	0.00674
									820	-0.00393	820	0.02083	820	0.0065
									821	-0.00369	821	0.02079	821	0.0063
									822	-0.00378	822	0.0208	822	0.00613
									823	-0.00394	823	0.02084	823	0.00602
									824	-0.00452	824	0.02093	824	0.00595
									825	-0.0043	825	0.02106	825	0.00594
									826	-0.00434	826	0.02123	826	0.00597
									827	-0.0046	827	0.02143	827	0.00605
									828	-0.00484	828	0.02167	828	0.00617
									829	-0.00438	829	0.02193	829	0.00629
									830	-0.00525	830	0.02219	830	0.00642
									831	-0.00536	831	0.02244	831	0.00654
									832	-0.00498	832	0.02267	832	0.00662
									833	-0.00527	833	0.02284	833	0.00666
									834	-0.00519	834	0.02297	834	0.00667
									835	-0.00546	835	0.02305	835	0.00663
									836	-0.00559	836	0.02308	836	0.00655
									837	-0.00605	837	0.02308	837	0.00643
									838	-0.00589	838	0.02305	838	0.00628
									839	-0.00588	839	0.02301	839	0.00609
									840	-0.00597	840	0.02295	840	0.00588
									841	-0.00582	841	0.02289	841	0.00565
									842	-0.00621	842	0.02281	842	0.00541
									843	-0.00639	843	0.02273	843	0.00517
									844	-0.00635	844	0.02264	844	0.00495
									845	-0.00647	845	0.02255	845	0.00474
									846	-0.00612	846	0.02246	846	0.00456
									847	-0.00662	847	0.02239	847	0.00441
									848	-0.00653	848	0.02232	848	0.00428
									849	-0.00639	849	0.02226	849	0.00415
									850	-0.00719	850	0.0222	850	0.00401
									851	-0.00691	851	0.02212	851	0.00384
									852	-0.00675	852	0.02202	852	0.00364
									853	-0.00639	853	0.02188	853	0.0034
									854	-0.00671	854	0.0217	854	0.00312
									855	-0.00703	855	0.02149	855	0.00282
									856	-0.00719	856	0.02127	856	0.00249
									857	-0.00721	857	0.02104	857	0.00217
									858	-0.00744	858	0.02083	858	0.00185
									859	-0.00717	859	0.02064	859	0.00154
									860	-0.00744	860	0.02049	860	0.00125
									861	-0.00773	861	0.02036	861	0.000970015
									862	-0.00793	862	0.02025	862	0.000704484
									863	-0.00793	863	0.02016	863	0.000450483
									864	-0.00746	864	0.02007	864	0.000208414
									865	-0.00817	865	0.01998	865	-1.95727e-05
									866	-0.00817	866	0.01989	866	-0.000230156
									867	-0.00778	867	0.01982	867	-0.000419882
									868	-0.00835	868	0.01976	868	-0.000586185
									869	-0.00854	869	0.01972	869	-0.000728022
									870	-0.00854	870	0.01971	870	-0.000845946
									871	-0.00864	871	0.01973	871	-0.000941722
									872	-0.00851	872	0.01975	872	-0.00102
									873	-0.0089	873	0.01979	873	-0.00108
									874	-0.00859	874	0.01983	874	-0.00112
									875	-0.00898	875	0.01988	875	-0.00115
									876	-0.00853	876	0.01993	876	-0.00118
									877	-0.0088	877	0.01999	877	-0.0012
									878	-0.00896	878	0.02007	878	-0.00122
									879	-0.00906	879	0.02016	879	-0.00124
									880	-0.00872	880	0.02026	880	-0.00128
									881	-0.00909	881	0.02037	881	-0.00132
									882	-0.00944	882	0.02049	882	-0.00136
									883	-0.00901	883	0.02059	883	-0.0014
									884	-0.00947	884	0.02069	884	-0.00143
									885	-0.00936	885	0.02079	885	-0.00144
									886	-0.00956	886	0.0209	886	-0.00142
									887	-0.0093	887	0.02101	887	-0.00139
									888	-0.00968	888	0.02114	888	-0.00133
									889	-0.00983	889	0.02129	889	-0.00125
									890	-0.0099	890	0.02145	890	-0.00118
									891	-0.00981	891	0.02162	891	-0.0011
									892	-0.00969	892	0.02178	892	-0.00104
									893	-0.01003	893	0.02193	893	-0.000996339
									894	-0.00989	894	0.02207	894	-0.000960451
									895	-0.00983	895	0.02218	895	-0.000931122
									896	-0.01004	896	0.02229	896	-0.000902862
									897	-0.01023	897	0.0224	897	-0.000871704
									898	-0.01006	898	0.02252	898	-0.000836679
									899	-0.0104	899	0.02266	899	-0.000800079
									900	-0.01034	900	0.0228	900	-0.00076641
									901	-0.0102	901	0.02295	901	-0.000740418
									902	-0.01043	902	0.02309	902	-0.000724864
									903	-0.01072	903	0.02322	903	-0.000718816
									904	-0.01049	904	0.02333	904	-0.000717032
									905	-0.01028	905	0.02343	905	-0.000710623
									906	-0.01043	906	0.02352	906	-0.00068877
									907	-0.01057	907	0.02364	907	-0.000640913
									908	-0.0108	908	0.02379	908	-0.000558726
									909	-0.01074	909	0.02398	909	-0.000437277
									910	-0.01092	910	0.02422	910	-0.000275124
									911	-0.01071	911	0.0245	911	-7.33858e-05
									912	-0.01093	912	0.02482	912	0.000165777
									913	-0.01094	913	0.02516	913	0.000440794
									914	-0.011	914	0.02552	914	0.000751942
									915	-0.01114	915	0.02591	915	0.0011
									916	-0.01148	916	0.02634	916	0.0015
									917	-0.01121	917	0.02682	917	0.00194
									918	-0.01157	918	0.02739	918	0.00245
									919	-0.01224	919	0.02806	919	0.00303
									920	-0.01118	920	0.02884	920	0.00369
									921	-0.01209	921	0.02974	921	0.00445
									922	-0.01222	922	0.03077	922	0.00532
									923	-0.01183	923	0.03191	923	0.00632
									924	-0.01231	924	0.03317	924	0.00745
									925	-0.01283	925	0.03455	925	0.00871
									926	-0.01232	926	0.03605	926	0.01012
									927	-0.01271	927	0.03768	927	0.01166
									928	-0.01229	928	0.03945	928	0.01334
									929	-0.01309	929	0.04135	929	0.01513
									930	-0.01316	930	0.04339	930	0.01704
									931	-0.01333	931	0.04556	931	0.01906
									932	-0.01325	932	0.04785	932	0.02118
									933	-0.01339	933	0.05026	933	0.02343
									934	-0.01345	934	0.05277	934	0.0258
									935	-0.01359	935	0.05539	935	0.02831
									936	-0.01403	936	0.05813	936	0.03097
									937	-0.014	937	0.06101	937	0.03378
									938	-0.01481	938	0.06403	938	0.03675
									939	-0.0145	939	0.06721	939	0.03987
									940	-0.0147	940	0.07055	940	0.04313
									941	-0.01476	941	0.07408	941	0.04656
									942	-0.01543	942	0.07779	942	0.05016
									943	-0.0153	943	0.08172	943	0.05396
									944	-0.01527	944	0.08591	944	0.05802
									945	-0.01546	945	0.09038	945	0.06237
									946	-0.01617	946	0.0952	946	0.06707
									947	-0.01538	947	0.1004	947	0.07215
									948	-0.01629	948	0.10599	948	0.07762
									949	-0.01619	949	0.11198	949	0.08347
									950	-0.01661	950	0.1183	950	0.08966
									951	-0.01626	951	0.12488	951	0.0961
									952	-0.01684	952	0.13158	952	0.10268
									953	-0.01728	953	0.13828	953	0.10928
									954	-0.01716	954	0.14482	954	0.11577
									955	-0.01857	955	0.15108	955	0.122
									956	-0.01857	956	0.15694	956	0.12786
									957	-0.01895	957	0.16231	957	0.13324
									958	-0.01869	958	0.16714	958	0.13807
									959	-0.01915	959	0.1714	959	0.14231
									960	-0.01927	960	0.17509	960	0.14594
									961	-0.01879	961	0.17822	961	0.14898
									962	-0.01903	962	0.18084	962	0.15149
									963	-0.02005	963	0.18298	963	0.15352
									964	-0.01932	964	0.18472	964	0.15515
									965	-0.01968	965	0.18612	965	0.15646
									966	-0.01961	966	0.18725	966	0.15753
									967	-0.01982	967	0.18818	967	0.15842
									968	-0.0193	968	0.18896	968	0.15916
									969	-0.01967	969	0.18963	969	0.15979
									970	-0.02013	970	0.1902	970	0.16031
									971	-0.01941	971	0.19065	971	0.16072
									972	-0.02017	972	0.19098	972	0.16101
									973	-0.01935	973	0.19116	973	0.16117
									974	-0.01906	974	0.19118	974	0.16118
									975	-0.02017	975	0.19103	975	0.16104
									976	-0.01951	976	0.19073	976	0.16075
									977	-0.02025	977	0.19028	977	0.1603
									978	-0.0195	978	0.18972	978	0.1597
									979	-0.01997	979	0.18905	979	0.15895
									980	-0.01944	980	0.18828	980	0.15806
									981	-0.02043	981	0.1874	981	0.15703
									982	-0.01912	982	0.1864	982	0.15588
									983	-0.01925	983	0.18526	983	0.15462
									984	-0.0198	984	0.18398	984	0.15325
									985	-0.01924	985	0.18256	985	0.1518
									986	-0.01916	986	0.18102	986	0.15027
									987	-0.0204	987	0.17938	987	0.14866
									988	-0.01889	988	0.17767	988	0.14698
									989	-0.0183	989	0.1759	989	0.14522
									990	-0.01998	990	0.17408	990	0.14338
									991	-0.02027	991	0.17221	991	0.14145
									992	-0.01874	992	0.17026	992	0.13945
									993	-0.02012	993	0.16823	993	0.13737
									994	-0.02112	994	0.16612	994	0.13522
									995	-0.01852	995	0.16392	995	0.13301
									996	-0.01856	996	0.16168	996	0.13077
									997	-0.02062	997	0.15941	997	0.12849
									998	-0.01906	998	0.15715	998	0.12619
									999	-0.01993	999	0.1549	999	0.12386
									1000	-0.01884	1000	0.15267	1000	0.12151
									1001	-0.01903	1001	0.15044	1001	0.11913
									1002	-0.01677	1002	0.14817	1002	0.11671
									1003	-0.01978	1003	0.14584	1003	0.11427
									1004	-0.01761	1004	0.14343	1004	0.11179
									1005	-0.01909	1005	0.14095	1005	0.10927
									1006	-0.01772	1006	0.13841	1006	0.10672
									1007	-0.01779	1007	0.13584	1007	0.10413
									1008	-0.01811	1008	0.13327	1008	0.1015
									1009	-0.01905	1009	0.13073	1009	0.09883
									1010	-0.01874	1010	0.12822	1010	0.09613
									1011	-0.01826	1011	0.12573	1011	0.09341
									1012	-0.0191	1012	0.12324	1012	0.0907
									1013	-0.01738	1013	0.12071	1013	0.08801
									1014	-0.01808	1014	0.11815	1014	0.08537
									1015	-0.02002	1015	0.11555	1015	0.0828
									1016	-0.01886	1016	0.11294	1016	0.0803
									1017	-0.01967	1017	0.11033	1017	0.07786
									1018	-0.0187	1018	0.10776	1018	0.07545
									1019	-0.01883	1019	0.10523	1019	0.07302
									1020	-0.01926	1020	0.10273	1020	0.07054
									1021	-0.01863	1021	0.10022	1021	0.06798
									1022	-0.01793	1022	0.09768	1022	0.06533
									1023	-0.01863	1023	0.09509	1023	0.06261
									1024	-0.01754	1024	0.09244	1024	0.05985
									1025	-0.01559	1025	0.08978	1025	0.0571
									1026	-0.01853	1026	0.08718	1026	0.05442
									1027	-0.01699	1027	0.08469	1027	0.05186
									1028	-0.01847	1028	0.0824	1028	0.04943
									1029	-0.01748	1029	0.0803	1029	0.04713
									1030	-0.02262	1030	0.07838	1030	0.04494
									1031	-0.01548	1031	0.07657	1031	0.04282
									1032	-0.02005	1032	0.07478	1032	0.04076
									1033	-0.01875	1033	0.0729	1033	0.03871
									1034	-0.01935	1034	0.07089	1034	0.03666
									1035	-0.01757	1035	0.06873	1035	0.03464
									1036	-0.01949	1036	0.06648	1036	0.03265
									1037	-0.01899	1037	0.06422	1037	0.03073
									1038	-0.01961	1038	0.06204	1038	0.02887
									1039	-0.02075	1039	0.06003	1039	0.0271
									1040	-0.02079	1040	0.05823	1040	0.0254
									1041	-0.01658	1041	0.05661	1041	0.02376
									1042	-0.01956	1042	0.05512	1042	0.02217
									1043	-0.01843	1043	0.05369	1043	0.02061
									1044	-0.01888	1044	0.05224	1044	0.01909
									1045	-0.01744	1045	0.05077	1045	0.01762
									1046	-0.02424	1046	0.0493	1046	0.0162
									1047	-0.01541	1047	0.04789	1047	0.01485
									1048	-0.024	1048	0.0466	1048	0.01356
									1049	-0.01639	1049	0.04549	1049	0.01229
									1050	-0.02111	1050	0.04454	1050	0.01102
									1051	-0.01882	1051	0.04371	1051	0.00972
									1052	-0.02665	1052	0.04289	1052	0.00834
									1053	-0.02104	1053	0.04198	1053	0.0069
									1054	-0.02569	1054	0.04091	1054	0.00542
									1055	-0.02446	1055	0.03968	1055	0.00396
									1056	-0.02161	1056	0.03837	1056	0.00262
									1057	-0.03065	1057	0.03711	1057	0.00147
									1058	-0.02051	1058	0.03604	1058	0.00058146
									1059	-0.02657	1059	0.03528	1059	-2.63371e-05
									1060	-0.0146	1060	0.03485	1060	-0.000371216
									1061	-0.02534	1061	0.03471	1061	-0.000514987
									1062	-0.02222	1062	0.03471	1062	-0.000545032
									1063	-0.01995	1063	0.03469	1063	-0.000551051
									1064	-0.02713	1064	0.03451	1064	-0.00060136
									1065	-0.01753	1065	0.03412	1065	-0.000725868
									1066	-0.02564	1066	0.03355	1066	-0.000910953
									1067	-0.018	1067	0.03293	1067	-0.00111
									1068	-0.02207	1068	0.03245	1068	-0.00125
									1069	-0.01888	1069	0.03225	1069	-0.00129
									1070	-0.02937	1070	0.03241	1070	-0.00118
									1071	-0.01854	1071	0.03287	1071	-0.000948045
									1072	-0.02008	1072	0.03347	1072	-0.000635015
									1073	-0.02722	1073	0.03401	1073	-0.000309947
									1074	-0.02294	1074	0.03432	1074	-3.92539e-05
									1075	-0.02424	1075	0.0343	1075	0.000135457
									1076	-0.02772	1076	0.03401	1076	0.000211969
									1077	-0.0231	1077	0.03363	1077	0.000228463
									1078	-0.02657	1078	0.03339	1078	0.000250188
									1079	-0.02457	1079	0.03349	1079	0.000346178
									1080	-0.02794	1080	0.03402	1080	0.000564286
									1081	-0.03431	1081	0.0349	1081	0.000914026
									1082	-0.03313	1082	0.03589	1082	0.00136
									1083	-0.02441	1083	0.03669	1083	0.00186
									1084	-0.03038	1084	0.03708	1084	0.00235
									1085	-0.02734	1085	0.037	1085	0.00282
									1086	-0.03537	1086	0.03664	1086	0.00331
									1087	-0.02891	1087	0.03641	1087	0.00392
									1088	-0.03059	1088	0.03682	1088	0.0048
									1089	-0.01775	1089	0.03831	1089	0.00606
									1090	-0.03274	1090	0.041	1090	0.00773
									1091	-0.04353	1091	0.04456	1091	0.00971
									1092	-0.03387	1092	0.04824	1092	0.01174
									1093	-0.0384	1093	0.05093	1093	0.01338
									1094	-0.03658	1094	0.05151	1094	0.01417
									1095	-0.04017	1095	0.04912	1095	0.01365
									1096	-0.05458	1096	0.04352	1096	0.01156
									1097	-0.03303	1097	0.03525	1097	0.00797
									1098	-0.03307	1098	0.0256	1098	0.0033
									1099	-0.03228	1099	0.01637	1099	-0.00168
									1100	-0.05715	1100	0.00948	1100	-0.00593
