# Supplementary material for: Direct time-resolved observation of surface-bound carbon dioxide radical anions on metallic nanocatalysts
Source: Nat Commun. 2023 Nov 6;14:7116. doi: 10.1038/s41467-023-42936-6 (PMC10628153; doi:10.1038/s41467-023-42936-6)
Supplement: Supplementary file 4 — Source Data [file 41467_2023_42936_MOESM4_ESM.zip › Source Data/Figure S14-15/Figure S12-13.xlsx]

## Sheet: Sheet1
Figure S12b						Figure S13c
raw data			bar			raw data					bar
280	0.00248		680.408	0		200	6.25291e-20	200	1.25177e-20		998.004	0	986.69	0
280.267	0.0031		679.827	0		200.267	9.37004e-20	200.267	1.88821e-20		998.004	0.00121	986.69	0.00182
280.534	0.00388		679.827	0.00179		200.534	1.40051e-19	200.534	2.84089e-20		998.004	0	986.69	0
280.8	0.00484		679.827	0		200.8	2.08795e-19	200.8	4.26325e-20		967.193	0	973.757	0
281.067	0.00603		678.668	0		201.067	3.10494e-19	201.067	6.38142e-20		967.193	0.00192	973.757	6.0549e-05
281.334	0.00749		678.668	0.000625		201.334	4.60567e-19	201.334	9.52778e-20		967.193	0	973.757	0
281.601	0.00928		678.668	0		201.601	6.81466e-19	201.601	1.41896e-19		856.128	0	945.662	0
281.867	0.01149		678.668	0		201.867	1.00581e-18	201.867	2.10795e-19		856.128	9.963e-06	945.662	3.0012e-05
282.134	0.01419		678.668	0.000261		202.134	1.48085e-18	202.134	3.1237e-19		856.128	0	945.662	0
282.401	0.01749		678.668	0		202.401	2.1749e-18	202.401	4.61746e-19		840.605	0	925.695	0
282.668	0.02152		677.514	0		202.668	3.18646e-18	202.668	6.80877e-19		840.605	0.000127529	925.695	0.000290449
282.934	0.02642		677.514	0.00107		202.934	4.65718e-18	202.934	1.00155e-18		840.605	0	925.695	0
283.201	0.03238		677.514	0		203.201	6.79032e-18	203.201	1.46968e-18		835.764	0	908.323	0
283.468	0.0396		677.226	0		203.468	9.87681e-18	203.468	2.15141e-18		835.764	1.2399e-05	908.323	4.44e-05
283.735	0.04834		677.226	0.000549		203.735	1.43321e-17	203.735	3.14183e-18		835.764	0	908.323	0
284.001	0.05891		677.226	0		204.001	2.07479e-17	204.001	4.57727e-18		830.827	0	906.306	0
284.268	0.07165		675.791	0		204.268	2.99653e-17	204.268	6.65276e-18		830.827	3.8187e-05	906.306	2.4747e-05
284.535	0.08698		675.791	0.000619		204.535	4.31765e-17	204.535	9.64662e-18		830.827	0	906.306	0
284.802	0.10539		675.791	0		204.802	6.20681e-17	204.802	1.39551e-17		804.111	0	896.564	0
285.068	0.12747		674.363	0		205.068	8.90198e-17	205.068	2.0141e-17		804.111	0.000256148	896.564	4.5779e-05
285.335	0.1539		674.363	0.000503		205.335	1.27382e-16	205.335	2.90018e-17		804.111	0	896.564	0
285.602	0.18547		674.363	0		205.602	1.81862e-16	205.602	4.16651e-17		789.397	0	886.808	0
285.869	0.22311		674.079	0		205.869	2.59055e-16	205.869	5.97214e-17		789.397	0.000165485	886.808	3.2208e-05
286.135	0.26792		674.079	0.000939		206.135	3.68184e-16	206.135	8.54087e-17		789.397	0	886.808	0
286.402	0.32116		674.079	0		206.402	5.22114e-16	206.402	1.2187e-16		786.275	0	867.355	0
286.669	0.38429		672.942	0		206.669	7.38757e-16	206.669	1.73507e-16		786.275	0.000277423	867.355	0.00226
286.936	0.45905		672.942	0.000273		206.936	1.04298e-15	206.936	2.46475e-16		786.275	0	867.355	0
287.202	0.54739		672.942	0		207.202	1.46927e-15	207.202	3.49355e-16		783.11	0	855.125	0
287.469	0.65161		672.659	0		207.469	2.06527e-15	207.469	4.94092e-16		783.11	0.000171348	855.125	0.000261376
287.736	0.77435		672.659	0.00533		207.736	2.89676e-15	207.736	6.97267e-16		783.11	0	855.125	0
288.003	0.91865		672.659	0		208.003	4.05425e-15	208.003	9.81857e-16		755.395	0	844.973	0
288.269	1.08801		671.81	0		208.269	5.66213e-15	208.269	1.37962e-15		755.395	0.000533138	844.973	0.000682767
288.536	1.28643		671.81	0.0033		208.536	7.89088e-15	208.536	1.93438e-15		755.395	0	844.973	0
288.803	1.51852		671.81	0		208.803	1.09737e-14	208.803	2.70643e-15		755.008	0	813.484	0
289.07	1.78953		671.528	0		209.07	1.52288e-14	209.07	3.77862e-15		755.008	0.000676827	813.484	0.0065
289.336	2.10545		671.528	0.00108		209.336	2.10898e-14	209.336	5.26448e-15		755.008	0	813.484	0
289.603	2.47312		671.528	0		209.603	2.9146e-14	209.603	7.31929e-15		752.027	0	808.486	0
289.87	2.90031		670.401	0		209.87	4.01965e-14	209.87	1.0155e-14		752.027	0.000890375	808.486	0.02635
290.137	3.39584		670.401	0.00116		210.137	5.53233e-14	210.137	1.40603e-14		752.027	0	808.486	0
290.403	3.9697		670.401	0		210.403	7.59875e-14	210.403	1.94275e-14		746.676	0	797.054	0
290.67	4.63321		670.12	0		210.67	1.04159e-13	210.67	2.67887e-14		746.676	0.00369	797.054	0.03972
290.937	5.39914		670.12	0.00174		210.937	1.42488e-13	210.937	3.68644e-14		746.676	0	797.054	0
291.204	6.28189		670.12	0		211.204	1.94532e-13	211.204	5.06275e-14		735.202	0	788.93	0
291.47	7.29765		669.839	0		211.47	2.65057e-13	211.47	6.93898e-14		735.202	0.00397	788.93	0.00161
291.737	8.46465		669.839	0.00345		211.737	3.60438e-13	211.737	9.49162e-14		735.202	0	788.93	0
292.004	9.80329		669.839	0		212.004	4.8918e-13	212.004	1.29576e-13		731.957	0	784.819	0
292.271	11.3364		668.999	0		212.271	6.62612e-13	212.271	1.76546e-13		731.957	0.01501	784.819	0.00414
292.538	13.0897		668.999	0.00112		212.538	8.95792e-13	212.538	2.4007e-13		731.957	0	784.819	0
292.804	15.0914		668.999	0		212.804	1.2087e-12	212.804	3.25819e-13		726.618	0	775.657	0
293.071	17.3735		668.439	0		213.071	1.62779e-12	213.071	4.41343e-13		726.618	0.03035	775.657	0.000196663
293.338	19.9713		668.439	0.000287		213.338	2.18801e-12	213.338	5.96681e-13		726.618	0	775.657	0
293.605	22.924		668.439	0		213.605	2.93548e-12	213.605	8.05156e-13		722.246	0	774.791	0
293.871	26.2749		667.324	0		213.871	3.9309e-12	213.871	1.08441e-12		722.246	0.0038	774.791	8.7221e-05
294.138	30.0723		667.324	0.00315		214.138	5.25403e-12	214.138	1.45777e-12		722.246	0	774.791	0
294.405	34.3693		667.324	0		214.405	7.00949e-12	214.405	1.95601e-12		691.224	0	768.846	0
294.672	39.2245		667.046	0		214.672	9.33422e-12	214.672	2.61966e-12		691.224	0.10855	768.846	0.00415
294.938	44.7024		667.046	0.00192		214.938	1.24072e-11	214.938	3.50198e-12		691.224	0	768.846	0
295.205	50.8739		667.046	0		215.205	1.64617e-11	215.205	4.67288e-12		686.408	0	760.15	0
295.472	57.8169		666.769	0		215.472	2.18016e-11	215.472	6.22389e-12		686.408	0.06152	760.15	0.000279079
295.739	65.6168		666.769	0.00046		215.739	2.88217e-11	215.739	8.27465e-12		686.408	0	760.15	0
296.005	74.3667		666.769	0		216.005	3.80342e-11	216.005	1.09813e-11		676.38	0	750.751	0
296.272	84.1688		665.66	0		216.272	5.01019e-11	216.272	1.45471e-11		676.38	0.00165	750.751	0.000226211
296.539	95.134		665.66	0.000542		216.539	6.58818e-11	216.539	1.92365e-11		676.38	0	750.751	0
296.806	107.383		665.66	0		216.806	8.64795e-11	216.806	2.53924e-11		672.54	0	735.575	0
297.072	121.048		665.107	0		217.072	1.13319e-10	217.072	3.34593e-11		672.54	0.00057473	735.575	0.03887
297.339	136.272		665.107	0.00137		217.339	1.48229e-10	217.339	4.40117e-11		672.54	0	735.575	0
297.606	153.208		665.107	0		217.606	1.93561e-10	217.606	5.77914e-11		668.597	0	728.975	0
297.873	172.025		664.555	0		217.873	2.52322e-10	217.873	7.57542e-11		668.597	0.01873	728.975	0.0027
298.139	192.903		664.555	0.000156		218.139	3.2836e-10	218.139	9.91295e-11		668.597	0	728.975	0
298.406	216.037		664.555	0		218.406	4.26589e-10	218.406	1.29496e-10		663.086	0	727.119	0
298.673	241.635		664.28	0		218.673	5.5327e-10	218.673	1.68877e-10		663.086	0.000433152	727.119	0.03826
298.94	269.925		664.28	0.00106		218.94	7.16368e-10	218.94	2.19863e-10		663.086	0	727.119	0
299.206	301.147		664.28	0		219.206	9.26002e-10	219.206	2.85761e-10		662.019	0	699.135	0
299.473	335.561		663.455	0		219.473	1.195e-09	219.473	3.7079e-10		662.019	0.00133	699.135	0.00929
299.74	373.444		663.455	0.000868		219.74	1.53961e-09	219.74	4.80323e-10		662.019	0	699.135	0
300.007	415.092		663.455	0		220.007	1.98035e-09	220.007	6.21187e-10		658.796	0	698.622	0
300.273	460.821		662.085	0		220.273	2.54311e-09	220.273	8.02044e-10		658.796	0.00516	698.622	0.01729
300.54	510.967		662.085	0.00101		220.54	3.26053e-09	220.54	1.03387e-09		658.796	0	698.622	0
300.807	565.887		662.085	0		220.807	4.17363e-09	220.807	1.33055e-09		657.177	0	690.78	0
301.074	625.961		661.539	0		221.074	5.3339e-09	221.074	1.7096e-09		657.177	0.0203	690.78	0.02481
301.34	691.589		661.539	0.000304		221.34	6.80592e-09	221.34	2.19313e-09		657.177	0	690.78	0
301.607	763.198		661.539	0		221.607	8.67049e-09	221.607	2.80895e-09		654.031	0	688.748	0
301.874	841.236		660.722	0		221.874	1.10286e-08	221.874	3.59198e-09		654.031	0.00728	688.748	0.0116
302.141	926.177		660.722	0.000666		222.141	1.40061e-08	222.141	4.58609e-09		654.031	0	688.748	0
302.407	1018.52		660.722	0		222.407	1.776e-08	222.407	5.84617e-09		651.908	0	682.762	0
302.674	1118.78		660.179	0		222.674	2.24853e-08	222.674	7.4409e-09		651.908	0.00345	682.762	0.000207319
302.941	1227.52		660.179	0.00076		222.941	2.84242e-08	222.941	9.45602e-09		651.908	0	682.762	0
303.208	1345.31		660.179	0		223.208	3.58772e-08	223.208	1.19984e-08		649.541	0	680.939	0
303.474	1472.76		659.907	0		223.474	4.52159e-08	223.474	1.52012e-08		649.541	0.00208	680.939	0.00418
303.741	1610.48		659.907	0.000598		223.741	5.68997e-08	223.741	1.92297e-08		649.541	0	680.939	0
304.008	1759.14		659.907	0		224.008	7.14957e-08	224.008	2.42891e-08		648.988	0	679.773	0
304.275	1919.42		659.095	0		224.275	8.97025e-08	224.275	3.06337e-08		648.988	0.00264	679.773	0.0049
304.542	2092.03		659.095	0.00199		224.542	1.1238e-07	224.542	3.8578e-08		648.988	0	679.773	0
304.808	2277.7		659.095	0		224.808	1.40583e-07	224.808	4.85106e-08		647.119	0	678.504	0
305.075	2477.19		658.554	0		225.075	1.75608e-07	225.075	6.09107e-08		647.119	0.00692	678.504	0.000324028
305.342	2691.3		658.554	0.000129		225.342	2.1904e-07	225.342	7.63686e-08		647.119	0	678.504	0
305.609	2920.82		658.554	0		225.609	2.72821e-07	225.609	9.56102e-08		644.035	0	676.503	0
305.875	3166.61		657.476	0		225.875	3.3932e-07	225.875	1.19527e-07		644.035	0.03041	676.503	0.02064
306.142	3429.51		657.476	0.000217		226.142	4.21426e-07	226.142	1.49211e-07		644.035	0	676.503	0
306.409	3710.4		657.476	0		226.409	5.22659e-07	226.409	1.86001e-07		642.121	0	672.093	0
306.676	4010.2		656.939	0		226.676	6.47297e-07	226.676	2.31533e-07		642.121	0.00363	672.093	0.00114
306.942	4329.83		656.939	0.000345		226.942	8.00535e-07	226.942	2.87804e-07		642.121	0	672.093	0
307.209	4670.21		656.939	0		227.209	9.88674e-07	227.209	3.57249e-07		637.934	0	671.312	0
307.476	5032.33		656.671	0		227.476	1.21934e-06	227.476	4.42831e-07		637.934	0.00159	671.312	0.00111
307.743	5417.14		656.671	0.00174		227.743	1.50175e-06	227.743	5.48153e-07		637.934	0	671.312	0
308.009	5825.63		656.671	0		228.009	1.84705e-06	228.009	6.7759e-07		635.752	0	670.565	0
308.276	6258.81		656.403	0		228.276	2.26866e-06	228.276	8.36442e-07		635.752	0.00221	670.565	2.0696e-05
308.543	6717.68		656.403	0.00366		228.543	2.78274e-06	228.543	1.03113e-06		635.752	0	670.565	0
308.81	7203.26		656.403	0		228.81	3.40872e-06	228.81	1.26941e-06		633.469	0	666.445	0
309.076	7716.58		655.867	0		229.076	4.16996e-06	229.076	1.56064e-06		633.469	0.00141	666.445	0.00363
309.343	8258.64		655.867	0.00148		229.343	5.09442e-06	229.343	1.91612e-06		633.469	0	666.445	0
309.61	8830.49		655.867	0		229.61	6.21563e-06	229.61	2.34945e-06		631.532	0	660.236	0
309.877	9433.13		655.6	0		229.877	7.57366e-06	229.877	2.87695e-06		631.532	0.00117	660.236	8.8942e-05
310.143	10067.6		655.6	0.000518		230.143	9.21638e-06	230.143	3.51826e-06		631.532	0	660.236	0
310.41	10734.9		655.6	0		230.41	1.12009e-05	230.41	4.29689e-06		628.579	0	657.527	0
310.677	11436		655.333	0		230.677	1.35951e-05	230.677	5.24102e-06		628.579	0.00351	657.527	0.00273
310.944	12171.8		655.333	0.00138		230.944	1.64801e-05	230.944	6.38434e-06		628.579	0	657.527	0
311.21	12943.5		655.333	0		231.21	1.99518e-05	231.21	7.76708e-06		627.861	0	656.129	0
311.477	13751.8		654.533	0		231.477	2.41243e-05	231.477	9.43722e-06		627.861	0.00387	656.129	0.00168
311.744	14597.8		654.533	0.00121		231.744	2.91327e-05	231.744	1.14519e-05		627.861	0	656.129	0
312.011	15482.3		654.533	0		232.011	3.51368e-05	232.011	1.38792e-05		623.197	0	654.185	0
312.277	16406.1		654.001	0		232.277	4.23258e-05	232.277	1.67998e-05		623.197	0.00169	654.185	0.00107
312.544	17370.1		654.001	0.000709		232.544	5.09226e-05	232.544	2.03097e-05		623.197	0	654.185	0
312.811	18375.2		654.001	0		232.811	6.11903e-05	232.811	2.45223e-05		622.096	0	651.004	0
313.078	19421.9		654.001	0		233.078	7.34386e-05	233.078	2.95723e-05		622.096	0.000726233	651.004	0.000315141
313.344	20511.1		654.001	0.000291		233.344	8.80315e-05	233.344	3.56184e-05		622.096	0	651.004	0
313.611	21643.4		654.001	0		233.611	0.000105397	233.611	4.28485e-05		621.384	0	649.785	0
313.878	22819.3		652.94	0		233.878	0.000126036	233.878	5.14837e-05		621.384	0.00207	649.785	0.00060843
314.145	24039.5		652.94	0.00032		234.145	0.000150538	234.145	6.17845e-05		621.384	0	649.785	0
314.411	25304.5		652.94	0		234.411	0.000179589	234.411	7.40576e-05		619.767	0	643.981	0
314.678	26614.7		651.619	0		234.678	0.000213994	234.678	8.8663e-05		619.767	0.01375	643.981	0.00048504
314.945	27970.4		651.619	0.000685		234.945	0.000254692	234.945	0.000106023		619.767	0	643.981	0
315.212	29372		651.619	0		235.212	0.000302777	235.212	0.000126633		618.154	0	643.654	0
315.478	30819.8		651.356	0		235.478	0.000359523	235.478	0.000151073		618.154	0.005	643.654	0.00139
315.745	32313.9		651.356	0.000684		235.745	0.000426413	235.745	0.000180019		618.154	0	643.654	0
316.012	33854.4		651.356	0		236.012	0.000505169	236.012	0.000214264		616.508	0	641.313	0
316.279	35441.3		650.83	0		236.279	0.000597791	236.279	0.00025473		616.508	0.00263	641.313	0.00277
316.546	37074.7		650.83	0.000241		236.546	0.000706594	236.546	0.000302493		616.508	0	641.313	0
316.812	38754.3		650.83	0		236.812	0.000834261	236.812	0.000358802		614.847	0	639.28	0
317.079	40480.1		649.78	0		237.079	0.000983894	237.079	0.000425114		614.847	0.0013	639.28	0.00156
317.346	42251.8		649.78	0.000903		237.346	0.00116	237.346	0.000503115		614.847	0	639.28	0
317.613	44068.9		649.78	0		237.613	0.00136	237.613	0.000594762		611.385	0	638.077	0
317.879	45931.2		649.257	0		237.879	0.0016	237.879	0.000702325		611.385	0.00274	638.077	0.0014
318.146	47838		649.257	0.000101		238.146	0.00188	238.146	0.000828424		611.385	0	638.077	0
318.413	49788.8		649.257	0		238.413	0.00221	238.413	0.000976092		609.99	0	634.457	0
318.68	51782.9		648.996	0		238.68	0.00259	238.68	0.00115		609.99	0.00122	634.457	0.00109
318.946	53819.6		648.996	0.0016		238.946	0.00303	238.946	0.00135		609.99	0	634.457	0
319.213	55898.1		648.996	0		239.213	0.00354	239.213	0.00159		608.791	0	632.867	0
319.48	58017.5		648.735	0		239.48	0.00413	239.48	0.00186		608.791	0.00242	632.867	2.7886e-05
319.747	60176.7		648.735	0.00039		239.747	0.00482	239.747	0.00218		608.791	0	632.867	0
320.013	62374.8		648.735	0		240.013	0.00562	240.013	0.00255		607.589	0	632.103	0
320.28	64610.6		648.474	0		240.28	0.00654	240.28	0.00299		607.589	0.000255651	632.103	0.00316
320.547	66883		648.474	0.000103		240.547	0.00761	240.547	0.00349		607.589	0	632.103	0
320.814	69190.6		648.474	0		240.814	0.00884	240.814	0.00407		606.079	0	629.505	0
321.08	71532.2		647.953	0		241.08	0.01026	241.08	0.00475		606.079	0.00138	629.505	0.00116
321.347	73906.4		647.953	0.0014		241.347	0.0119	241.347	0.00553		606.079	0	629.505	0
321.614	76311.6		647.953	0		241.614	0.01378	241.614	0.00643		605.283	0	626.81	0
321.881	78746.5		646.914	0		241.881	0.01595	241.881	0.00747		605.283	0.00937	626.81	0.000631273
322.147	81209.4		646.914	0.00061		242.147	0.01844	242.147	0.00868		605.283	0	626.81	0
322.414	83698.7		646.914	0		242.414	0.02129	242.414	0.01006		602.624	0	625.254	0
322.681	86212.7		646.138	0		242.681	0.02456	242.681	0.01166		602.624	0.00249	625.254	0.00232
322.948	88749.9		646.138	0.000344		242.948	0.02831	242.948	0.0135		602.624	0	625.254	0
323.214	91308.3		646.138	0		243.214	0.03259	243.214	0.01561		601.536	0	623.154	0
323.481	93886.2		645.88	0		243.481	0.03749	243.481	0.01803		601.536	0.00192	623.154	0.000875545
323.748	96481.9		645.88	0.000475		243.748	0.04309	243.748	0.02081		601.536	0	623.154	0
324.015	99093.3		645.88	0		244.015	0.04947	244.015	0.024		600.053	0	622.696	0
324.281	101719		645.621	0		244.281	0.05674	244.281	0.02764		600.053	0.00292	622.696	0.000559433
324.548	104356		645.621	0.00388		244.548	0.06501	244.548	0.03181		600.053	0	622.696	0
324.815	107004		645.621	0		244.815	0.07443	244.815	0.03658		599.082	0	621.608	0
325.082	109660		645.106	0		245.082	0.08513	245.082	0.04201		599.082	0.00182	621.608	0.000605159
325.348	112323		645.106	0.000241		245.348	0.09728	245.348	0.04821		599.082	0	621.608	0
325.615	114989		645.106	0		245.615	0.11105	245.615	0.05527		597.539	0	621.064	0
325.882	117659		644.591	0		245.882	0.12666	245.882	0.06331		597.539	0.00091	621.064	0.000294449
326.149	120328		644.591	0.0012		246.149	0.14434	246.149	0.07245		597.539	0	621.064	0
326.415	122997		644.591	0		246.415	0.16433	246.415	0.08283		596.2	0	619.433	0
326.682	125662		643.821	0		246.682	0.18692	246.682	0.09461		596.2	0.00345	619.433	0.00564
326.949	128322		643.821	0.00155		246.949	0.21242	246.949	0.10797		596.2	0	619.433	0
327.216	130976		643.821	0		247.216	0.24119	247.216	0.12311		595.909	0	619.199	0
327.482	133620		643.053	0		247.482	0.27361	247.482	0.14024		595.909	0.000273102	619.199	0.00528
327.749	136254		643.053	0.00168		247.749	0.31012	247.749	0.15961		595.909	0	619.199	0
328.016	138875		643.053	0		248.016	0.35119	248.016	0.1815		594.693	0	615.521	0
328.283	141482		642.542	0		248.283	0.39735	248.283	0.20621		594.693	0.000382337	615.521	0.00261
328.55	144073		642.542	0.0013		248.55	0.44919	248.55	0.23407		594.693	0	615.521	0
328.816	146647		642.542	0		248.816	0.50735	248.816	0.26547		591.989	0	614.704	0
329.083	149202		642.287	0		249.083	0.57255	249.083	0.30081		591.989	0.00097226	614.704	0.00111
329.35	151736		642.287	0.000918		249.35	0.64558	249.35	0.34057		591.989	0	614.704	0
329.617	154248		642.287	0		249.617	0.72731	249.617	0.38525		589.744	0	613.723	0
329.883	156736		642.287	0		249.883	0.8187	249.883	0.43542		589.744	0.00391	613.723	0.0018
330.15	159199		642.287	0.00168		250.15	0.9208	250.15	0.49171		589.744	0	613.723	0
330.417	161636		642.287	0		250.417	1.03477	250.417	0.55481		589.317	0	611.098	0
330.684	164045		641.268	0		250.684	1.16189	250.684	0.62548		589.317	0.000539943	611.098	0.00853
330.95	166426		641.268	0.002		250.95	1.30354	250.95	0.70457		589.317	0	611.098	0
331.217	168776		641.268	0		251.217	1.46128	251.217	0.79299		587.945	0	608.187	0
331.484	171094		640.001	0		251.484	1.63677	251.484	0.89178		587.945	0.00688	608.187	0.00197
331.751	173381		640.001	0.000269		251.751	1.83185	251.751	1.00206		587.945	0	608.187	0
332.017	175635		640.001	0		252.017	2.04855	252.017	1.12505		586.758	0	605.899	0
332.284	177854		639.495	0		252.284	2.28904	252.284	1.26212		586.758	0.0112	605.899	0.00355
332.551	180038		639.495	0.00285		252.551	2.55574	252.551	1.41476		586.758	0	605.899	0
332.818	182187		639.495	0		252.818	2.85127	252.818	1.58458		585.641	0	605.532	0
333.084	184299		639.495	0		253.084	3.17847	253.084	1.77338		585.641	0.00456	605.532	0.0056
333.351	186374		639.495	0.000301		253.351	3.54047	253.351	1.98311		585.641	0	605.532	0
333.618	188411		639.495	0		253.618	3.94063	253.618	2.21589		581.92	0	603.147	0
333.885	190410		638.739	0		253.885	4.38265	253.885	2.47407		581.92	0.00297	603.147	0.00755
334.151	192370		638.739	0.00126		254.151	4.87052	254.151	2.76019		581.92	0	603.147	0
334.418	194291		638.739	0		254.418	5.40858	254.418	3.07702		580.923	0	601.558	0
334.685	196172		638.236	0		254.685	6.00154	254.685	3.42759		580.923	0.01226	601.558	0.00762
334.952	198014		638.236	0.000287		254.952	6.65451	254.952	3.81519		580.923	0	601.558	0
335.218	199816		638.236	0		255.218	7.373	255.218	4.2434		579.74	0	599.959	0
335.485	201578		637.985	0		255.485	8.163	255.485	4.71612		579.74	0.00365	599.959	0.00601
335.752	203300		637.985	0.000231		255.752	9.03098	255.752	5.23757		579.74	0	599.959	0
336.019	204981		637.985	0		256.019	9.98391	256.019	5.81235		578.982	0	598.975	0
336.285	206622		637.483	0		256.285	11.0294	256.285	6.44543		578.982	0.00231	598.975	0.00213
336.552	208223		637.483	0.000452		256.552	12.1754	256.552	7.14222		578.982	0	598.975	0
336.819	209784		637.483	0		256.819	13.4309	256.819	7.90854		577.941	0	598.505	0
337.086	211305		636.732	0		257.086	14.8052	257.086	8.75071		577.941	0.000154897	598.505	0.00695
337.352	212786		636.732	0.000882		257.352	16.3086	257.352	9.67558		577.941	0	598.505	0
337.619	214227		636.732	0		257.619	17.9518	257.619	10.6905		576.382	0	596.979	0
337.886	215630		636.482	0		257.886	19.7468	257.886	11.8035		576.382	0.00101	596.979	0.00312
338.153	216993		636.482	0.00122		258.153	21.706	258.153	13.023		576.382	0	596.979	0
338.419	218318		636.482	0		258.419	23.843	258.419	14.3585		574.918	0	595.951	0
338.686	219605		636.232	0		258.686	26.1724	258.686	15.8198		574.918	0.00704	595.951	0.02067
338.953	220854		636.232	0.000791		258.953	28.7095	258.953	17.4176		574.918	0	595.951	0
339.22	222066		636.232	0		259.22	31.4711	259.22	19.1636		572.849	0	593.958	0
339.486	223241		635.983	0		259.486	34.475	259.486	21.0701		572.849	0.00246	593.958	0.03848
339.753	224380		635.983	0.00123		259.753	37.7401	259.753	23.1503		572.849	0	593.958	0
340.02	225483		635.983	0		260.02	41.2867	260.02	25.4187		571.612	0	588.419	0
340.287	226551		635.734	0		260.287	45.1365	260.287	27.8904		571.612	0.000580417	588.419	0.04393
340.554	227584		635.734	0.000446		260.554	49.3127	260.554	30.5819		571.612	0	588.419	0
340.82	228583		635.734	0		260.82	53.8398	260.82	33.5108		570.786	0	587.762	0
341.087	229549		634.739	0		261.087	58.744	261.087	36.6957		570.786	0.00505	587.762	0.00731
341.354	230482		634.739	0.00365		261.354	64.0532	261.354	40.1568		570.786	0	587.762	0
341.621	231382		634.739	0		261.621	69.7972	261.621	43.9156		569.888	0	585.895	0
341.887	232251		634.491	0		261.887	76.0073	261.887	47.9948		569.888	0.00462	585.895	0.000290012
342.154	233090		634.491	0.000161		262.154	82.7172	262.154	52.4189		569.888	0	585.895	0
342.421	233898		634.491	0		262.421	89.9622	262.421	57.214		567.183	0	583.267	0
342.688	234676		633.748	0		262.688	97.7802	262.688	62.4076		567.183	0.00511	583.267	0.01192
342.954	235425		633.748	0.000593		262.954	106.211	262.954	68.0294		567.183	0	583.267	0
343.221	236147		633.748	0		263.221	115.297	263.221	74.1107		566.335	0	581.196	0
343.488	236840		633.254	0		263.488	125.082	263.488	80.6848		566.335	0.000343183	581.196	0.000574257
343.755	237507		633.254	0.00145		263.755	135.614	263.755	87.7872		566.335	0	581.196	0
344.021	238147		633.254	0		264.021	146.944	264.021	95.4554		564.535	0	578.68	0
344.288	238761		632.514	0		264.288	159.123	264.288	103.729		564.535	0.000331859	578.68	0.000158289
344.555	239350		632.514	0.00188		264.555	172.207	264.555	112.651		564.535	0	578.68	0
344.822	239915		632.514	0		264.822	186.255	264.822	122.266		563.638	0	576.376	0
345.088	240457		632.268	0		265.088	201.329	265.088	132.621		563.638	0.000535191	576.376	0.00179
345.355	240975		632.268	0.00149		265.355	217.493	265.355	143.766		563.638	0	576.376	0
345.622	241470		632.268	0		265.622	234.817	265.622	155.754		563.006	0	574.61	0
345.889	241943		631.777	0		265.889	253.372	265.889	168.642		563.006	0.00131	574.61	0.000962216
346.155	242395		631.777	0.00128		266.155	273.234	266.155	182.487		563.006	0	574.61	0
346.422	242826		631.777	0		266.422	294.483	266.422	197.354		561.221	0	572.689	0
346.689	243237		631.286	0		266.689	317.201	266.689	213.306		561.221	0.000331951	572.689	0.000900494
346.956	243628		631.286	0.000896		266.956	341.477	266.956	230.415		561.221	0	572.689	0
347.222	244000		631.286	0		267.222	367.401	267.222	248.752		560.871	0	571.808	0
347.489	244353		630.552	0		267.489	395.07	267.489	268.394		560.871	0.00467	571.808	0.00125
347.756	244688		630.552	0.00321		267.756	424.585	267.756	289.421		560.871	0	571.808	0
348.023	245005		630.552	0		268.023	456.049	268.023	311.92		559.907	0	568.528	0
348.289	245305		630.307	0		268.289	489.574	268.289	335.978		559.907	0.000326462	568.528	0.000991925
348.556	245588		630.307	0.00175		268.556	525.273	268.556	361.688		559.907	0	568.528	0
348.823	245854		630.307	0		268.823	563.267	268.823	389.15		557.799	0	567.292	0
349.09	246105		629.819	0		269.09	603.68	269.09	418.465		557.799	0.00241	567.292	7.6882e-05
349.356	246340		629.819	0.00074		269.356	646.643	269.356	449.742		557.799	0	567.292	0
349.623	246559		629.819	0		269.623	692.29	269.623	483.092		556.641	0	564.366	0
349.89	246764		629.575	0		269.89	740.764	269.89	518.633		556.641	0.000925788	564.366	0.000604495
350.157	246955		629.575	0.00196		270.157	792.211	270.157	556.489		556.641	0	564.366	0
350.423	247131		629.575	0		270.423	846.784	270.423	596.787		556.007	0	563.85	0
350.69	247294		628.846	0		270.69	904.641	270.69	639.663		556.007	0.00145	563.85	0.00103
350.957	247443		628.846	0.00219		270.957	965.947	270.957	685.256		556.007	0	563.85	0
351.224	247578		628.846	0		271.224	1030.87	271.224	733.713		555.136	0	561.13	0
351.49	247701		628.36	0		271.49	1099.6	271.49	785.185		555.136	0.000931668	561.13	0.000401445
351.757	247811		628.36	0.00189		271.757	1172.3	271.757	839.832		555.136	0	561.13	0
352.024	247909		628.36	0		272.024	1249.18	272.024	897.818		554.124	0	560.676	0
352.291	247994		628.118	0		272.291	1330.42	272.291	959.314		554.124	0.000268049	560.676	0.00724
352.558	248068		628.118	0.000587		272.558	1416.24	272.558	1024.5		554.124	0	560.676	0
352.824	248130		628.118	0		272.824	1506.84	272.824	1093.56		553.113	0	559.128	0
353.091	248180		627.633	0		273.091	1602.44	273.091	1166.69		553.113	0.000265228	559.128	0.00353
353.358	248218		627.633	0.000779		273.358	1703.27	273.358	1244.08		553.113	0	559.128	0
353.625	248246		627.633	0		273.625	1809.55	273.625	1325.95		552.053	0	557.768	0
353.891	248262		627.15	0		273.891	1921.52	273.891	1412.51		552.053	0.000464093	557.768	0.00822
354.158	248267		627.15	0.000822		274.158	2039.44	274.158	1503.98		552.053	0	557.768	0
354.425	248262		627.15	0		274.425	2163.55	274.425	1600.59		550.852	0	557.171	0
354.692	248246		626.909	0		274.692	2294.12	274.692	1702.58		550.852	0.000244831	557.171	0.000347304
354.958	248219		626.909	0.00371		274.958	2431.41	274.958	1810.19		550.852	0	557.171	0
355.225	248181		626.909	0		275.225	2575.71	275.225	1923.69		550.734	0	555.05	0
355.492	248134		626.427	0		275.492	2727.28	275.492	2043.32		550.734	0.0023	555.05	0.00543
355.759	248076		626.427	0.000366		275.759	2886.43	275.759	2169.37		550.734	0	555.05	0
356.025	248007		626.427	0		276.025	3053.45	276.025	2302.11		549.303	0	554.087	0
356.292	247929		625.705	0		276.292	3228.64	276.292	2441.84		549.303	0.000329776	554.087	0.00139
356.559	247840		625.705	0.00118		276.559	3412.32	276.559	2588.83		549.303	0	554.087	0
356.826	247741		625.705	0		276.826	3604.82	276.826	2743.42		548.119	0	552.874	0
357.092	247632		625.225	0		277.092	3806.44	277.092	2905.89		548.119	0.000343653	552.874	0.0005137
357.359	247514		625.225	0.000582		277.359	4017.55	277.359	3076.59		548.119	0	552.874	0
357.626	247385		625.225	0		277.626	4238.46	277.626	3255.84		547.133	0	551.338	0
357.893	247246		624.507	0		277.893	4469.54	277.893	3443.98		547.133	0.000811256	551.338	0.0097
358.159	247097		624.507	0.00193		278.159	4711.13	278.159	3641.37		547.133	0	551.338	0
358.426	246939		624.507	0		278.426	4963.61	278.426	3848.35		546.406	0	550.467	0
358.693	246770		624.029	0		278.693	5227.35	278.693	4065.3		546.406	0.000159486	550.467	4.3119e-05
358.96	246591		624.029	0.000521		278.96	5502.71	278.96	4292.6		546.406	0	550.467	0
359.226	246403		624.029	0		279.226	5790.08	279.226	4530.63		546.305	0	549.52	0
359.493	246204		623.79	0		279.493	6089.86	279.493	4779.79		546.305	0.00227	549.52	0.01575
359.76	245996		623.79	0.00147		279.76	6402.43	279.76	5040.47		546.305	0	549.52	0
360.027	245778		623.79	0		280.027	6728.21	280.027	5313.1		544.992	0	548.625	0
360.293	245549		623.552	0		280.293	7067.6	280.293	5598.09		544.992	0.00106	548.625	0.00265
360.56	245311		623.552	0.00464		280.56	7421.01	280.56	5895.87		544.992	0	548.625	0
360.827	245062		623.552	0		280.827	7788.86	280.827	6206.88		544.796	0	546.896	0
361.094	244804		622.6	0		281.094	8171.57	281.094	6531.57		544.796	0.000554464	546.896	0.00237
361.36	244535		622.6	0.00103		281.36	8569.58	281.36	6870.4		544.796	0	546.896	0
361.627	244256		622.6	0		281.627	8983.32	281.627	7223.82		542.741	0	545.399	0
361.894	243968		621.889	0		281.894	9413.23	281.894	7592.31		542.741	0.00266	545.399	0.0568
362.161	243668		621.889	0.00397		282.161	9859.74	282.161	7976.34		542.741	0	545.399	0
362.427	243359		621.889	0		282.427	10323.3	282.427	8376.41		541.703	0	544.562	0
362.694	243040		621.416	0		282.694	10804.4	282.694	8793.01		541.703	0.000919674	544.562	0.00722
362.961	242710		621.416	0.00051		282.961	11303.4	282.961	9226.64		541.703	0	544.562	0
363.228	242370		621.416	0		283.228	11820.9	283.228	9677.8		540.965	0	544.327	0
363.495	242019		621.416	0		283.495	12357.2	283.495	10147		540.965	0.000917671	544.327	0.000391828
363.761	241659		621.416	0.00166		283.761	12912.8	283.761	10634.8		540.965	0	544.327	0
364.028	241287		621.416	0		284.028	13488.3	284.028	11141.7		540.295	0	543.313	0
364.295	240906		620.943	0		284.295	14084	284.295	11668.3		540.295	0.00437	543.313	0.00371
364.562	240514		620.943	0.000703		284.562	14700.4	284.562	12215		540.295	0	543.313	0
364.828	240111		620.943	0		284.828	15338	284.828	12782.4		538.335	0	542.614	0
365.095	239698		619.766	0		285.095	15997.2	285.095	13371.2		538.335	0.000610815	542.614	0.00453
365.362	239275		619.766	0.000815		285.362	16678.6	285.362	13981.7		538.335	0	542.614	0
365.629	238840		619.766	0		285.629	17382.5	285.629	14614.7		537.227	0	542.082	0
365.895	238396		619.531	0		285.895	18109.5	285.895	15270.6		537.227	0.000839763	542.082	0.00703
366.162	237940		619.531	0.00181		286.162	18859.9	286.162	15950		537.227	0	542.082	0
366.429	237474		619.531	0		286.429	19634.3	286.429	16653.5		537.144	0	540.894	0
366.696	236997		619.062	0		286.696	20433.1	286.696	17381.6		537.144	0.00155	540.894	0.01343
366.962	236510		619.062	0.00155		286.962	21256.8	286.962	18135		537.144	0	540.894	0
367.229	236012		619.062	0		287.229	22105.7	287.229	18914.2		536.772	0	539.357	0
367.496	235503		618.36	0		287.496	22980.4	287.496	19719.8		536.772	0.000542108	539.357	0.01066
367.763	234984		618.36	0.000814		287.763	23881.3	287.763	20552.4		536.772	0	539.357	0
368.029	234454		618.36	0		288.029	24808.7	288.029	21412.5		535.507	0	537.412	0
368.296	233913		617.892	0		288.296	25763.3	288.296	22300.7		535.507	0.00117	537.412	0.01631
368.563	233361		617.892	0.000492		288.563	26745.2	288.563	23217.7		535.507	0	537.412	0
368.83	232799		617.892	0		288.83	27755.1	288.83	24163.9		534.165	0	537.164	0
369.096	232226		617.426	0		289.096	28793.2	289.096	25139.9		534.165	0.00207	537.164	0.00303
369.363	231643		617.426	0.000381		289.363	29860	289.363	26146.4		534.165	0	537.164	0
369.63	231049		617.426	0		289.63	30955.8	289.63	27183.9		532.757	0	535.688	0
369.897	230444		617.193	0		289.897	32081.1	289.897	28252.9		532.757	0.000283564	535.688	0.000522906
370.163	229828		617.193	0.00212		290.163	33236.2	290.163	29354		532.757	0	535.688	0
370.43	229202		617.193	0		290.43	34421.4	290.43	30487.8		532.45	0	532.649	0
370.697	228566		616.728	0		290.697	35637.2	290.697	31654.8		532.45	0.00262	532.649	0.00432
370.964	227919		616.728	0.0027		290.964	36883.8	290.964	32855.6		532.45	0	532.649	0
371.23	227261		616.728	0		291.23	38161.6	291.23	34090.7		531.816	0	531.81	0
371.497	226593		616.496	0		291.497	39470.9	291.497	35360.6		531.816	0.000475105	531.81	0.000271968
371.764	225914		616.496	0.00115		291.764	40812	291.764	36665.9		531.816	0	531.81	0
372.031	225226		616.496	0		292.031	42185.2	292.031	38007.1		530.814	0	531.209	0
372.297	224526		615.8	0		292.297	43590.7	292.297	39384.6		530.814	0.0012	531.209	0.000229643
372.564	223817		615.8	0.00628		292.564	45028.8	292.564	40799		530.814	0	531.209	0
372.831	223097		615.8	0		292.831	46499.7	292.831	42250.8		530.11	0	529.608	0
373.098	222368		615.569	0		293.098	48003.8	293.098	43740.4		530.11	0.000662203	529.608	0.00102
373.364	221628		615.569	0.00466		293.364	49541.1	293.364	45268.3		530.11	0	529.608	0
373.631	220878		615.569	0		293.631	51112	293.631	46834.9		529.103	0	528.592	0
373.898	220118		615.107	0		293.898	52716.5	293.898	48440.7		529.103	0.0017	528.592	0.000992061
374.165	219349		615.107	1.7e-05		294.165	54354.8	294.165	50086.2		529.103	0	528.592	0
374.431	218570		615.107	0		294.431	56027.1	294.431	51771.6		528.43	0	526.457	0
374.698	217781		614.645	0		294.698	57733.6	294.698	53497.5		528.43	0.00154	526.457	0.00124
374.965	216982		614.645	0.00014		294.965	59474.2	294.965	55264.2		528.43	0	526.457	0
375.232	216174		614.645	0		295.232	61249.2	295.232	57072		526.843	0	525.271	0
375.498	215357		614.415	0		295.498	63058.6	295.498	58921.3		526.843	0.000684235	525.271	0.00192
375.765	214530		614.415	0.00283		295.765	64902.4	295.765	60812.5		526.843	0	525.271	0
376.032	213694		614.415	0		296.032	66780.7	296.032	62745.8		526.36	0	524.016	0
376.299	212850		613.724	0		296.299	68693.4	296.299	64721.6		526.36	0.00105	524.016	0.00020281
376.566	211996		613.724	0.00125		296.566	70640.7	296.566	66740.1		526.36	0	524.016	0
376.832	211133		613.724	0		296.832	72622.4	296.832	68801.6		525.188	0	523.352	0
377.099	210262		613.495	0		297.099	74638.6	297.099	70906.3		525.188	0.00113	523.352	0.00239
377.366	209382		613.495	0.0004		297.366	76689	297.366	73054.5		525.188	0	523.352	0
377.633	208494		613.495	0		297.633	78773.8	297.633	75246.3		524.491	0	522.338	0
377.899	207598		613.036	0		297.899	80892.7	297.899	77481.9		524.491	0.00567	522.338	0.00273
378.166	206693		613.036	0.000925		298.166	83045.6	298.166	79761.4		524.491	0	522.338	0
378.433	205780		613.036	0		298.433	85232.5	298.433	82085		524.128	0	522.185	0
378.7	204860		612.578	0		298.7	87453	298.7	84452.9		524.128	0.00090983	522.185	0.00677
378.966	203931		612.578	0.00103		298.966	89707	298.966	86865		524.128	0	522.185	0
379.233	202995		612.578	0		299.233	91994.4	299.233	89321.5		522.909	0	521.673	0
379.5	202052		612.578	0		299.5	94314.8	299.5	91822.3		522.909	0.00194	521.673	0.00673
379.767	201101		612.578	0.00271		299.767	96668.1	299.767	94367.6		522.909	0	521.673	0
380.033	200144		612.578	0		300.033	99053.9	300.033	96957.2		522.171	0	521.249	0
380.3	199179		611.893	0		300.3	101472	300.3	99591.2		522.171	0.00164	521.249	0.000210505
380.567	198208		611.893	0.00197		300.567	103922	300.567	102270		522.171	0	521.249	0
380.834	197230		611.893	0		300.834	106403	300.834	104992		521.708	0	520.002	0
381.1	196245		611.665	0		301.1	108916	301.1	107759		521.708	0.00107	520.002	0.01256
381.367	195254		611.665	0.000155		301.367	111460	301.367	110569		521.708	0	520.002	0
381.634	194258		611.665	0		301.634	114034	301.634	113424		520.354	0	519.556	0
381.901	193255		610.3	0		301.901	116638	301.901	116322		520.354	0.00118	519.556	0.00010959
382.167	192246		610.3	0.000134		302.167	119272	302.167	119263		520.354	0	519.556	0
382.434	191232		610.3	0		302.434	121934	302.434	122247		519.815	0	517.125	0
382.701	190213		610.074	0		302.701	124626	302.701	125275		519.815	0.000149008	517.125	0.00163
382.968	189188		610.074	0.0004		302.968	127346	302.968	128345		519.815	0	517.125	0
383.234	188159		610.074	0		303.234	130093	303.234	131457		518.955	0	516.073	0
383.501	187124		609.847	0		303.501	132867	303.501	134611		518.955	0.0013	516.073	0.0114
383.768	186085		609.847	0.000761		303.768	135668	303.768	137807		518.955	0	516.073	0
384.035	185042		609.847	0		304.035	138495	304.035	141044		518.304	0	514.684	0
384.301	183994		608.943	0		304.301	141347	304.301	144321		518.304	0.000777876	514.684	0.00232
384.568	182942		608.943	0.00249		304.568	144224	304.568	147639		518.304	0	514.684	0
384.835	181886		608.943	0		304.835	147125	304.835	150997		515.419	0	513.186	0
385.102	180827		608.042	0		305.102	150050	305.102	154394		515.419	0.00055576	513.186	0.00135
385.368	179764		608.042	0.000879		305.368	152998	305.368	157829		515.419	0	513.186	0
385.635	178698		608.042	0		305.635	155968	305.635	161303		515.167	0	512.828	0
385.902	177629		607.592	0		305.902	158959	305.902	164815		515.167	0.00518	512.828	0.01285
386.169	176557		607.592	0.00333		306.169	161971	306.169	168363		515.167	0	512.828	0
386.435	175483		607.592	0		306.435	165004	306.435	171948		514.737	0	511.509	0
386.702	174406		607.144	0		306.702	168056	306.702	175569		514.737	0.000752116	511.509	0.00627
386.969	173326		607.144	0.00148		306.969	171126	306.969	179225		514.737	0	511.509	0
387.236	172245		607.144	0		307.236	174215	307.236	182915		513.79	0	510.189	0
387.502	171161		606.472	0		307.502	177320	307.502	186639		513.79	0.00129	510.189	0.00733
387.769	170076		606.472	0.00171		307.769	180443	307.769	190395		513.79	0	510.189	0
388.036	168990		606.472	0		308.036	183581	308.036	194184		512.686	0	508.852	0
388.303	167902		606.472	0		308.303	186733	308.303	198004		512.686	0.00111	508.852	0.01142
388.57	166813		606.472	0.00078		308.57	189900	308.57	201855		512.686	0	508.852	0
388.836	165723		606.472	0		308.836	193080	308.836	205735		511.635	0	508.694	0
389.103	164633		605.802	0		309.103	196273	309.103	209644		511.635	0.00356	508.694	0.00399
389.37	163542		605.802	0.000965		309.37	199478	309.37	213581		511.635	0	508.694	0
389.637	162451		605.802	0		309.637	202693	309.637	217546		509.5	0	507.444	0
389.903	161359		605.802	0		309.903	205919	309.903	221536		509.5	0.00285	507.444	0.00132
390.17	160268		605.802	0.00043		310.17	209154	310.17	225552		509.5	0	507.444	0
390.437	159177		605.802	0		310.437	212397	310.437	229591		508.182	0	506.74	0
390.704	158086		605.357	0		310.704	215648	310.704	233655		508.182	0.00841	506.74	0.00453
390.97	156996		605.357	0.000717		310.97	218906	310.97	237740		508.182	0	506.74	0
391.237	155907		605.357	0		311.237	222170	311.237	241847		507.921	0	506.375	0
391.504	154818		604.912	0		311.504	225439	311.504	245975		507.921	0.000858773	506.375	0.00308
391.771	153731		604.912	0.00037		311.771	228712	311.771	250122		507.921	0	506.375	0
392.037	152646		604.912	0		312.037	231989	312.037	254287		506.565	0	505.227	0
392.304	151561		604.69	0		312.304	235269	312.304	258469		506.565	0.00197	505.227	0.0032
392.571	150479		604.69	3.3e-05		312.571	238551	312.571	262668		506.565	0	505.227	0
392.838	149398		604.69	0		312.838	241833	312.838	266882		504.093	0	504.205	0
393.104	148320		604.025	0		313.104	245116	313.104	271110		504.093	0.00413	504.205	0.00426
393.371	147243		604.025	0.000607		313.371	248399	313.371	275351		504.093	0	504.205	0
393.638	146170		604.025	0		313.638	251680	313.638	279604		502.864	0	501.51	0
393.905	145098		603.803	0		313.905	254960	313.905	283868		502.864	0.00164	501.51	0.00138
394.171	144030		603.803	0.000577		314.171	258236	314.171	288142		502.864	0	501.51	0
394.438	142964		603.803	0		314.438	261509	314.438	292424		501.437	0	500.453	0
394.705	141901		603.582	0		314.705	264777	314.705	296714		501.437	0.000492862	500.453	0.0058
394.972	140842		603.582	0.00126		314.972	268040	314.972	301011		501.437	0	500.453	0
395.238	139785		603.582	0		315.238	271297	315.238	305312		499.89	0	498.897	0
395.505	138733		602.919	0		315.505	274548	315.505	309618		499.89	0.00151	498.897	0.00453
395.772	137684		602.919	0.000702		315.772	277791	315.772	313927		499.89	0	498.897	0
396.039	136639		602.919	0		316.039	281026	316.039	318239		498.254	0	498.085	0
396.305	135597		602.919	0		316.305	284252	316.305	322550		498.254	0.00874	498.085	0.0026
396.572	134560		602.919	0.000947		316.572	287468	316.572	326862		498.254	0	498.085	0
396.839	133527		602.919	0		316.839	290675	316.839	331172		496.49	0	496.219	0
397.106	132498		602.479	0		317.106	293870	317.106	335480		496.49	0.000840666	496.219	0.00176
397.372	131474		602.479	0.000233		317.372	297055	317.372	339784		496.49	0	496.219	0
397.639	130455		602.479	0		317.639	300226	317.639	344084		494.658	0	494.619	0
397.906	129440		601.38	0		317.906	303385	317.906	348378		494.658	0.00712	494.619	0.01004
398.173	128430		601.38	0.00178		318.173	306531	318.173	352665		494.658	0	494.619	0
398.439	127425		601.38	0		318.439	309663	318.439	356944		492.795	0	487.812	0
398.706	126425		601.161	0		318.706	312780	318.706	361213		492.795	0.000578369	487.812	0.000551557
398.973	125430		601.161	0.000228		318.973	315881	318.973	365473		492.795	0	487.812	0
399.24	124441		601.161	0		319.24	318967	319.24	369722		492.397	0	486.682	0
399.507	123457		600.723	0		319.507	322037	319.507	373958		492.397	0.00269	486.682	0.03845
399.773	122478		600.723	0.000195		319.773	325090	319.773	378182		492.397	0	486.682	0
400.04	121506		600.723	0		320.04	328126	320.04	382390		488.572	0	485.673	0
400.307	120539		600.068	0		320.307	331144	320.307	386584		488.572	0.00159	485.673	0.0048
400.574	119577		600.068	0.00152		320.574	334143	320.574	390761		488.572	0	485.673	0
400.84	118622		600.068	0		320.84	337124	320.84	394921		486.407	0	474.748	0
401.107	117673		599.85	0		321.107	340086	321.107	399063		486.407	0.000295522	474.748	0.05897
401.374	116729		599.85	0.000669		321.374	343028	321.374	403186		486.407	0	474.748	0
401.641	115792		599.85	0		321.641	345950	321.641	407288		485.413	0	472.483	0
401.907	114862		599.632	0		321.907	348851	321.907	411370		485.413	0.01065	472.483	0.0015
402.174	113937		599.632	0.000453		322.174	351732	322.174	415429		485.413	0	472.483	0
402.441	113019		599.632	0		322.441	354592	322.441	419465		480.531	0	470.779	0
402.708	112108		599.414	0		322.708	357430	322.708	423478		480.531	0.00862	470.779	0.00689
402.974	111203		599.414	0.00105		322.974	360247	322.974	427466		480.531	0	470.779	0
403.241	110304		599.414	0		323.241	363041	323.241	431428		479.391	0	470.564	0
403.508	109413		598.979	0		323.508	365813	323.508	435364		479.391	0.0036	470.564	0.00361
403.775	108528		598.979	0.00144		323.775	368563	323.775	439273		479.391	0	470.564	0
404.041	107650		598.979	0		324.041	371289	324.041	443154		474.401	0	468.558	0
404.308	106778		598.329	0		324.308	373992	324.308	447006		474.401	0.01513	468.558	0.00398
404.575	105914		598.329	0.000624		324.575	376672	324.575	450829		474.401	0	468.558	0
404.842	105057		598.329	0		324.842	379329	324.842	454621		473.032	0	466.451	0
405.108	104206		597.679	0		325.108	381961	325.108	458383		473.032	0.00385	466.451	0.00147
405.375	103363		597.679	0.000449		325.375	384570	325.375	462112		473.032	0	466.451	0
405.642	102527		597.679	0		325.642	387155	325.642	465810		464.22	0	464.526	0
405.909	101698		597.032	0		325.909	389715	325.909	469475		464.22	0.02873	464.526	0.0045
406.175	100876		597.032	0.000916		326.175	392251	326.175	473106		464.22	0	464.526	0
406.442	100061		597.032	0		326.442	394763	326.442	476702		462.618	0	462.717	0
406.709	99253.6		596.816	0		326.709	397250	326.709	480264		462.618	0.000261727	462.717	0.000297139
406.976	98453.3		596.816	0.000776		326.976	399712	326.976	483791		462.618	0	462.717	0
407.242	97660.4		596.816	0		327.242	402150	327.242	487282		460.507	0	461.333	0
407.509	96874.8		596.601	0		327.509	404562	327.509	490736		460.507	2.3188e-05	461.333	1.9267e-05
407.776	96096.5		596.601	0.00233		327.776	406950	327.776	494153		460.507	0	461.333	0
408.043	95325.6		596.601	0		328.043	409314	328.043	497533		460.206	0	458.604	0
408.309	94562		596.171	0		328.309	411652	328.309	500875		460.206	0.000597947	458.604	0.00385
408.576	93805.9		596.171	0.000592		328.576	413965	328.576	504179		460.206	0	458.604	0
408.843	93057.1		596.171	0		328.843	416254	328.843	507444		455.237	0	454.108	0
409.11	92315.7		595.741	0		329.11	418518	329.11	510669		455.237	0.00021483	454.108	0.03108
409.376	91581.7		595.741	0.00226		329.376	420757	329.376	513855		455.237	0	454.108	0
409.643	90855.1		595.741	0		329.643	422971	329.643	517001		449.841	0	453.266	0
409.91	90135.9		595.098	0		329.91	425160	329.91	520107		449.841	6.0435e-05	453.266	0.04099
410.177	89424.2		595.098	0.00193		330.177	427325	330.177	523172		449.841	0	453.266	0
410.443	88719.8		595.098	0		330.443	429465	330.443	526197		447.624	0	451.038	0
410.71	88022.9		594.671	0		330.71	431581	330.71	529180		447.624	0.000503212	451.038	0.000604655
410.977	87333.4		594.671	0.000992		330.977	433672	330.977	532122		447.624	0	451.038	0
411.244	86651.2		594.671	0		331.244	435739	331.244	535022		446.506	0	448.632	0
411.51	85976.5		594.244	0		331.51	437782	331.51	537880		446.506	0.00275	448.632	0.0072
411.777	85309.1		594.244	0.000151		331.777	439800	331.777	540696		446.506	0	448.632	0
412.044	84649		594.244	0		332.044	441795	332.044	543470		443.981	0	445.198	0
412.311	83996.3		593.818	0		332.311	443765	332.311	546201		443.981	0.00126	445.198	0.03248
412.578	83351		593.818	0.0013		332.578	445712	332.578	548890		443.981	0	445.198	0
412.844	82712.9		593.818	0		332.844	447635	332.844	551536		442.339	0	442.991	0
413.111	82082.1		593.392	0		333.111	449534	333.111	554139		442.339	0.000374364	442.991	0.000292101
413.378	81458.6		593.392	0.00145		333.378	451410	333.378	556699		442.339	0	442.991	0
413.645	80842.3		593.392	0		333.645	453263	333.645	559216		437.775	0	442.539	0
413.911	80233.2		592.967	0		333.911	455093	333.911	561690		437.775	0.000149642	442.539	0.00826
414.178	79631.3		592.967	0.00106		334.178	456900	334.178	564121		437.775	0	442.539	0
414.445	79036.5		592.967	0		334.445	458684	334.445	566509		433.597	0	441.336	0
414.712	78448.9		592.755	0		334.712	460445	334.712	568854		433.597	0.00183	441.336	0.00387
414.978	77868.3		592.755	0.00105		334.978	462184	334.978	571155		433.597	0	441.336	0
415.245	77294.9		592.755	0		335.245	463901	335.245	573413		431.414	0	440.952	0
415.512	76728.4		592.543	0		335.512	465595	335.512	575628		431.414	0.000770797	440.952	0.01284
415.779	76168.9		592.543	0.000204		335.779	467268	335.779	577800		431.414	0	440.952	0
416.045	75616.4		592.543	0		336.045	468918	336.045	579929		430.845	0	440.085	0
416.312	75070.7		592.12	0		336.312	470547	336.312	582015		430.845	0.01289	440.085	0.000792089
416.579	74532		592.12	0.000731		336.579	472154	336.579	584058		430.845	0	440.085	0
416.846	74000		592.12	0		336.846	473740	336.846	586058		427.318	0	437.512	0
417.112	73474.9		591.486	0		337.112	475304	337.112	588016		427.318	0.03408	437.512	0.04104
417.379	72956.5		591.486	0.00212		337.379	476848	337.379	589930		427.318	0	437.512	0
417.646	72444.8		591.486	0		337.646	478370	337.646	591803		425.766	0	436.508	0
417.913	71939.7		591.275	0		337.913	479872	337.913	593633		425.766	0.00122	436.508	0.00276
418.179	71441.2		591.275	0.00132		338.179	481353	338.179	595420		425.766	0	436.508	0
418.446	70949.3		591.275	0		338.446	482814	338.446	597166		425.074	0	435.745	0
418.713	70463.9		591.064	0		338.713	484254	338.713	598870		425.074	0.000708635	435.745	0.02872
418.98	69985		591.064	0.000818		338.98	485674	338.98	600531		425.074	0	435.745	0
419.246	69512.5		591.064	0		339.246	487074	339.246	602152		424.623	0	434.913	0
419.513	69046.3		590.433	0		339.513	488454	339.513	603731		424.623	0.00622	434.913	0.00347
419.78	68586.4		590.433	0.00337		339.78	489814	339.78	605268		424.623	0	434.913	0
420.047	68132.8		590.433	0		340.047	491154	340.047	606765		421.038	0	434.365	0
420.313	67685.3		590.433	0		340.313	492474	340.313	608221		421.038	0.02811	434.365	0.01129
420.58	67244		590.433	0.00239		340.58	493776	340.58	609636		421.038	0	434.365	0
420.847	66808.8		590.433	0		340.847	495057	340.847	611011		420.241	0	433.448	0
421.114	66379.7		590.223	0		341.114	496320	341.114	612346		420.241	0.01634	433.448	0.00353
421.38	65956.5		590.223	0.00347		341.38	497563	341.38	613641		420.241	0	433.448	0
421.647	65539.2		590.223	0		341.647	498787	341.647	614896		418.966	0	431.157	0
421.914	65127.8		589.175	0		341.914	499992	341.914	616111		418.966	0.00972	431.157	0.00314
422.181	64722.2		589.175	0.00221		342.181	501178	342.181	617288		418.966	0	431.157	0
422.447	64322.3		589.175	0		342.447	502345	342.447	618425		416.169	0	429.812	0
422.714	63928.1		588.966	0		342.714	503494	342.714	619523		416.169	0.00151	429.812	0.00299
422.981	63539.5		588.966	0.000407		342.981	504623	342.981	620583		416.169	0	429.812	0
423.248	63156.5		588.966	0		343.248	505734	343.248	621605		415.593	0	428.829	0
423.514	62779		588.549	0		343.514	506826	343.514	622588		415.593	0.00277	428.829	0.000937359
423.781	62407		588.549	0.000146		343.781	507899	343.781	623534		415.593	0	428.829	0
424.048	62040.3		588.549	0		344.048	508954	344.048	624443		414.895	0	427.656	0
424.315	61679		588.132	0		344.315	509991	344.315	625314		414.895	0.00207	427.656	5.9238e-05
424.582	61322.9		588.132	0.000219		344.582	511008	344.582	626148		414.895	0	427.656	0
424.848	60972		588.132	0		344.848	512008	344.848	626945		414.056	0	425.989	0
425.115	60626.2		587.924	0		345.115	512988	345.115	627705		414.056	0.0479	425.989	0.00914
425.382	60285.6		587.924	0.000296		345.382	513950	345.382	628430		414.056	0	425.989	0
425.649	59949.9		587.924	0		345.649	514894	345.649	629118		412.325	0	425.009	0
425.915	59619.2		587.508	0		345.915	515819	345.915	629770		412.325	0.00846	425.009	0.000532113
426.182	59293.3		587.508	0.000548		346.182	516726	346.182	630387		412.325	0	425.009	0
426.449	58972.3		587.508	0		346.449	517613	346.449	630969		410.902	0	423.266	0
426.716	58656		586.886	0		346.716	518483	346.716	631516		410.902	0.0083	423.266	0.01178
426.982	58344.5		586.886	0.00255		346.982	519333	346.982	632028		410.902	0	423.266	0
427.249	58037.6		586.886	0		347.249	520165	347.249	632505		409.544	0	422.503	0
427.516	57735.2		586.886	0		347.516	520979	347.516	632948		409.544	0.01375	422.503	0.00746
427.783	57437.3		586.886	0.00073		347.783	521773	347.783	633357		409.544	0	422.503	0
428.049	57143.9		586.886	0		348.049	522549	348.049	633733		408.343	0	420.856	0
428.316	56854.9		585.851	0		348.316	523305	348.316	634075		408.343	0.04308	420.856	0.000365463
428.583	56570.2		585.851	0.00308		348.583	524043	348.583	634383		408.343	0	420.856	0
428.85	56289.7		585.851	0		348.85	524762	348.85	634658		407.034	0	419.852	0
429.116	56013.5		585.439	0		349.116	525461	349.116	634901		407.034	0.02738	419.852	0.02004
429.383	55741.3		585.439	0.00135		349.383	526142	349.383	635111		407.034	0	419.852	0
429.65	55473.2		585.439	0		349.65	526803	349.65	635288		406.075	0	418.501	0
429.917	55209.2		585.233	0		349.917	527445	349.917	635433		406.075	0.03598	418.501	0.00181
430.183	54949		585.233	0.000305		350.183	528067	350.183	635547		406.075	0	418.501	0
430.45	54692.8		585.233	0		350.45	528670	350.45	635629		405.185	0	417.164	0
430.717	54440.4		584.616	0		350.717	529253	350.717	635679		405.185	0.00395	417.164	0.00595
430.984	54191.7		584.616	0.000459		350.984	529816	350.984	635698		405.185	0	417.164	0
431.25	53946.7		584.616	0		351.25	530359	351.25	635685		404.586	0	415.906	0
431.517	53705.3		584.411	0		351.517	530883	351.517	635642		404.586	0.01042	415.906	0.000940641
431.784	53467.5		584.411	0.00227		351.784	531386	351.784	635569		404.586	0	415.906	0
432.051	53233.3		584.411	0		352.051	531869	352.051	635465		403.253	0	414.891	0
432.317	53002.4		584.206	0		352.317	532332	352.317	635330		403.253	0.02468	414.891	0.000161094
432.584	52775		584.206	0.000789		352.584	532774	352.584	635166		403.253	0	414.891	0
432.851	52550.9		584.206	0		352.851	533196	352.851	634972		401.787	0	414.712	0
433.118	52330.1		584.001	0		353.118	533597	353.118	634748		401.787	0.000975368	414.712	0.000484377
433.384	52112.4		584.001	0.00108		353.384	533977	353.384	634495		401.787	0	414.712	0
433.651	51898		584.001	0		353.651	534337	353.651	634212		400.94	0	412.948	0
433.918	51686.6		583.591	0		353.918	534675	353.918	633900		400.94	0.00368	412.948	0.00987
434.185	51478.2		583.591	0.000885		354.185	534992	354.185	633560		400.94	0	412.948	0
434.451	51272.9		583.591	0		354.451	535287	354.451	633191		399.521	0	412.838	0
434.718	51070.5		583.387	0		354.718	535561	354.718	632793		399.521	0.00364	412.838	0.01929
434.985	50870.9		583.387	0.00139		354.985	535814	354.985	632367		399.521	0	412.838	0
435.252	50674.1		583.387	0		355.252	536044	355.252	631913		398.294	0	412.771	0
435.519	50480.1		582.979	0		355.519	536253	355.519	631430		398.294	0.01884	412.771	0.000207703
435.785	50288.8		582.979	0.000635		355.785	536440	355.785	630920		398.294	0	412.771	0
436.052	50100.1		582.979	0		356.052	536604	356.052	630382		395.059	0	412.397	0
436.319	49914		582.775	0		356.319	536747	356.319	629817		395.059	0.01113	412.397	0.00109
436.586	49730.5		582.775	0.000884		356.586	536867	356.586	629225		395.059	0	412.397	0
436.852	49549.4		582.775	0		356.852	536964	356.852	628605		394.829	0	411.309	0
437.119	49370.8		581.96	0		357.119	537039	357.119	627958		394.829	0.06439	411.309	0.0015
437.386	49194.5		581.96	0.000291		357.386	537091	357.386	627285		394.829	0	411.309	0
437.653	49020.6		581.96	0		357.653	537120	357.653	626585		394.062	0	409.008	0
437.919	48848.9		581.757	0		357.919	537126	357.919	625858		394.062	0.03274	409.008	0.00964
438.186	48679.5		581.757	0.00204		358.186	537109	358.186	625105		394.062	0	409.008	0
438.453	48512.2		581.757	0		358.453	537068	358.453	624326		393.1	0	408.407	0
438.72	48347.1		581.149	0		358.72	537004	358.72	623520		393.1	0.05898	408.407	0.00056514
438.986	48184		581.149	5.9e-05		358.986	536917	358.986	622689		393.1	0	408.407	0
439.253	48022.9		581.149	0		359.253	536806	359.253	621832		391.96	0	407.063	0
439.52	47863.9		581.149	0		359.52	536672	359.52	620950		391.96	0.05336	407.063	0.00962
439.787	47706.7		581.149	0.000471		359.787	536513	359.787	620042		391.96	0	407.063	0
440.053	47551.4		581.149	0		360.053	536331	360.053	619109		391.154	0	406.752	0
440.32	47398		580.946	0		360.32	536125	360.32	618151		391.154	0.01328	406.752	0.00101
440.587	47246.4		580.946	0.000428		360.587	535894	360.587	617168		391.154	0	406.752	0
440.854	47096.5		580.946	0		360.854	535640	360.854	616160		390.399	0	405.52	0
441.12	46948.3		580.34	0		361.12	535361	361.12	615127		390.399	0.15041	405.52	0.000425687
441.387	46801.8		580.34	0.00319		361.387	535058	361.387	614070		390.399	0	405.52	0
441.654	46656.8		580.34	0		361.654	534730	361.654	612988		389.953	0	404.983	0
441.921	46513.5		579.533	0		361.921	534378	361.921	611883		389.953	0.000803717	404.983	0.00437
442.187	46371.7		579.533	0.000243		362.187	534002	362.187	610753		389.953	0	404.983	0
442.454	46231.3		579.533	0		362.454	533600	362.454	609600		389.523	0	404.85	0
442.721	46092.4		579.332	0		362.721	533175	362.721	608422		389.523	0.00786	404.85	0.000310607
442.988	45954.9		579.332	0.00138		362.988	532724	362.988	607222		389.523	0	404.85	0
443.254	45818.8		579.332	0		363.254	532249	363.254	605997		389.125	0	403.912	0
443.521	45684		578.73	0		363.521	531749	363.521	604750		389.125	0.14783	403.912	0.02736
443.788	45550.5		578.73	0.00155		363.788	531224	363.788	603479		389.125	0	403.912	0
444.055	45418.3		578.73	0		364.055	530675	364.055	602186		387.849	0	402.925	0
444.321	45287.2		578.529	0		364.321	530100	364.321	600870		387.849	0.03755	402.925	0.00595
444.588	45157.4		578.529	0.000511		364.588	529501	364.588	599531		387.849	0	402.925	0
444.855	45028.6		578.529	0		364.855	528877	364.855	598170		387.42	0	401.947	0
445.122	44901		577.929	0		365.122	528228	365.122	596786		387.42	0.0331	401.947	0.00493
445.388	44774.5		577.929	0.0013		365.388	527554	365.388	595381		387.42	0	401.947	0
445.655	44649		577.929	0		365.655	526855	365.655	593953		387.162	0	401.234	0
445.922	44524.5		577.929	0		365.922	526131	365.922	592504		387.162	0.15762	401.234	0.07373
446.189	44400.9		577.929	0.000464		366.189	525383	366.189	591033		387.162	0	401.234	0
446.455	44278.4		577.929	0		366.455	524610	366.455	589541		385.251	0	400.154	0
446.722	44156.7		577.529	0		366.722	523811	366.722	588028		385.251	0.05078	400.154	0.14001
446.989	44035.9		577.529	0.00148		366.989	522989	366.989	586493		385.251	0	400.154	0
447.256	43915.9		577.529	0		367.256	522141	367.256	584938		384.726	0	398.591	0
447.523	43796.8		577.329	0		367.523	521269	367.523	583362		384.726	0.01128	398.591	0.00275
447.789	43678.4		577.329	4.5e-05		367.789	520372	367.789	581765		384.726	0	398.591	0
448.056	43560.8		577.329	0		368.056	519451	368.056	580148		384.123	0	397.486	0
448.323	43443.9		576.732	0		368.323	518506	368.323	578512		384.123	0.13839	397.486	2.2748e-05
448.59	43327.8		576.732	0.00086		368.59	517536	368.59	576855		384.123	0	397.486	0
448.856	43212.3		576.732	0		368.856	516541	368.856	575178		383.101	0	396.423	0
449.123	43097.5		576.334	0		369.123	515523	369.123	573482		383.101	0.0296	396.423	0.00188
449.39	42983.3		576.334	0.00045		369.39	514480	369.39	571767		383.101	0	396.423	0
449.657	42869.7		576.334	0		369.657	513414	369.657	570032		382.114	0	396.206	0
449.923	42756.6		575.937	0		369.923	512323	369.923	568279		382.114	0.02787	396.206	0.34197
450.19	42644.2		575.937	0.000608		370.19	511209	370.19	566507		382.114	0	396.206	0
450.457	42532.2		575.937	0		370.457	510071	370.457	564716		381.521	0	395.701	0
450.724	42420.8		575.739	0		370.724	508910	370.724	562907		381.521	0.02313	395.701	0.00762
450.99	42309.8		575.739	0.00018		370.99	507725	370.99	561080		381.521	0	395.701	0
451.257	42199.4		575.739	0		371.257	506517	371.257	559235		380.858	0	394.395	0
451.524	42089.3		575.145	0		371.524	505286	371.524	557373		380.858	0.00135	394.395	0.04268
451.791	41979.7		575.145	0.000735		371.791	504032	371.791	555493		380.858	0	394.395	0
452.057	41870.5		575.145	0		372.057	502755	372.057	553596		380.738	0	392.796	0
452.324	41761.7		574.552	0		372.324	501455	372.324	551681		380.738	0.01857	392.796	0.00335
452.591	41653.2		574.552	0.00113		372.591	500133	372.591	549751		380.738	0	392.796	0
452.858	41545.1		574.552	0		372.858	498789	372.858	547803		380.513	0	392.5	0
453.124	41437.3		574.355	0		373.124	497422	373.124	545839		380.513	0.00334	392.5	0.00196
453.391	41329.8		574.355	0.0016		373.391	496034	373.391	543860		380.513	0	392.5	0
453.658	41222.7		574.355	0		373.658	494623	373.658	541864		379.492	0	392.242	0
453.925	41115.8		574.158	0		373.925	493191	373.925	539853		379.492	0.0291	392.242	0.000629206
454.191	41009.2		574.158	0.000385		374.191	491738	374.191	537827		379.492	0	392.242	0
454.458	40902.8		574.158	0		374.458	490264	374.458	535785		379.348	0	391.141	0
454.725	40796.7		573.961	0		374.725	488769	374.725	533728		379.348	0.04869	391.141	0.01848
454.992	40690.8		573.961	0.00107		374.992	487252	374.992	531657		379.348	0	391.141	0
455.258	40585.1		573.961	0		375.258	485716	375.258	529572		378.355	0	390.36	0
455.525	40479.6		573.568	0		375.525	484159	375.525	527473		378.355	0.01877	390.36	0.07115
455.792	40374.3		573.568	0.00242		375.792	482582	375.792	525359		378.355	0	390.36	0
456.059	40269.2		573.568	0		376.059	480985	376.059	523232		377.689	0	390.131	0
456.325	40164.2		573.371	0		376.325	479369	376.325	521092		377.689	0.07698	390.131	0.03136
456.592	40059.4		573.371	0.000357		376.592	477733	376.592	518939		377.689	0	390.131	0
456.859	39954.7		573.371	0		376.859	476078	376.859	516772		376.876	0	388.738	0
457.126	39850.1		572.587	0		377.126	474404	377.126	514594		376.876	0.15803	388.738	0.00818
457.392	39745.7		572.587	0.0025		377.392	472712	377.392	512403		376.876	0	388.738	0
457.659	39641.4		572.587	0		377.659	471001	377.659	510200		375.508	0	388.653	0
457.926	39537.2		572.392	0		377.926	469272	377.926	507985		375.508	0.11497	388.653	0.05075
458.193	39433.1		572.392	0.00139		378.193	467525	378.193	505759		375.508	0	388.653	0
458.459	39329		572.392	0		378.459	465761	378.459	503521		374.543	0	387.928	0
458.726	39225.1		572.001	0		378.726	463979	378.726	501272		374.543	0.2624	387.928	0.00226
458.993	39121.2		572.001	0.00141		378.993	462181	378.993	499013		374.543	0	387.928	0
459.26	39017.4		572.001	0		379.26	460365	379.26	496744		373.918	0	386.918	0
459.527	38913.7		571.416	0		379.527	458533	379.527	494464		373.918	0.09677	386.918	0.0162
459.793	38810		571.416	5.8e-05		379.793	456685	379.793	492174		373.918	0	386.918	0
460.06	38706.3		571.416	0		380.06	454821	380.06	489875		373.494	0	386.719	0
460.327	38602.7		571.027	0		380.327	452941	380.327	487567		373.494	0.06005	386.719	0.00926
460.594	38499.2		571.027	0.00109		380.594	451047	380.594	485249		373.494	0	386.719	0
460.86	38395.7		571.027	0		380.86	449136	380.86	482923		372.501	0	385.779	0
461.127	38292.2		570.832	0		381.127	447212	381.127	480588		372.501	0.08356	385.779	0.000395008
461.394	38188.7		570.832	0.000796		381.394	445273	381.394	478245		372.501	0	385.779	0
461.661	38085.3		570.832	0		381.661	443319	381.661	475894		371.627	0	385.532	0
461.927	37981.8		570.444	0		381.927	441352	381.927	473535		371.627	0.05653	385.532	0.00869
462.194	37878.4		570.444	0.00047		382.194	439371	382.194	471169		371.627	0	385.532	0
462.461	37775.1		570.444	0		382.461	437377	382.461	468796		370.69	0	384.685	0
462.728	37671.7		569.862	0		382.728	435370	382.728	466416		370.69	0.00721	384.685	0.00106
462.994	37568.3		569.862	0.00148		382.994	433351	382.994	464030		370.69	0	384.685	0
463.261	37465		569.862	0		383.261	431319	383.261	461637		369.698	0	384.15	0
463.528	37361.7		569.669	0		383.528	429275	383.528	459239		369.698	0.03725	384.15	0.000544874
463.795	37258.3		569.669	0.00302		383.795	427219	383.795	456834		369.698	0	384.15	0
464.061	37155		569.669	0		384.061	425152	384.061	454425		369.5	0	383.908	0
464.328	37051.7		569.283	0		384.328	423074	384.328	452010		369.5	0.01243	383.908	0.00123
464.595	36948.4		569.283	0.00138		384.595	420985	384.595	449590		369.5	0	383.908	0
464.862	36845.1		569.283	0		384.862	418886	384.862	447166		369.084	0	383.612	0
465.128	36741.8		569.283	0		385.128	416776	385.128	444737		369.084	0.10365	383.612	0.00984
465.395	36638.5		569.283	0.000701		385.395	414657	385.395	442305		369.084	0	383.612	0
465.662	36535.3		569.283	0		385.662	412528	385.662	439868		368.983	0	381.666	0
465.929	36432		568.704	0		385.929	410390	385.929	437429		368.983	0.07853	381.666	0.38149
466.195	36328.8		568.704	0.000448		386.195	408243	386.195	434986		368.983	0	381.666	0
466.462	36225.5		568.704	0		386.462	406088	386.462	432540		368.331	0	381.233	0
466.729	36122.3		568.511	0		386.729	403924	386.729	430091		368.331	0.11616	381.233	0.07233
466.996	36019.1		568.511	0.000246		386.996	401752	386.996	427640		368.331	0	381.233	0
467.262	35916		568.511	0		387.262	399573	387.262	425187		367.885	0	381.124	0
467.529	35812.8		568.127	0		387.529	397386	387.529	422732		367.885	0.00814	381.124	0.03145
467.796	35709.7		568.127	0.000755		387.796	395192	387.796	420276		367.885	0	381.124	0
468.063	35606.6		568.127	0		388.063	392992	388.063	417818		367.73	0	380.828	0
468.329	35503.5		567.551	0		388.329	390785	388.329	415359		367.73	0.00959	380.828	0.17282
468.596	35400.5		567.551	0.00198		388.596	388572	388.596	412900		367.73	0	380.828	0
468.863	35297.5		567.551	0		388.863	386353	388.863	410440		366.604	0	378.832	0
469.13	35194.6		567.168	0		389.13	384129	389.13	407979		366.604	0.033	378.832	0.04251
469.396	35091.7		567.168	0.000381		389.396	381899	389.396	405519		366.604	0	378.832	0
469.663	34988.8		567.168	0		389.663	379665	389.663	403059		366.291	0	378.311	0
469.93	34886		567.168	0		389.93	377426	389.93	400599		366.291	0.07928	378.311	0.00318
470.197	34783.3		567.168	0.000871		390.197	375183	390.197	398141		366.291	0	378.311	0
470.463	34680.6		567.168	0		390.463	372936	390.463	395683		366.013	0	377.333	0
470.73	34577.9		566.403	0		390.73	370685	390.73	393226		366.013	0.00443	377.333	0.00463
470.997	34475.4		566.403	0.000368		390.997	368431	390.997	390772		366.013	0	377.333	0
471.264	34372.9		566.403	0		391.264	366174	391.264	388318		365.679	0	375.625	0
471.531	34270.5		566.213	0		391.531	363914	391.531	385867		365.679	0.03189	375.625	0.0814
471.797	34168.2		566.213	0.00156		391.797	361651	391.797	383418		365.679	0	375.625	0
472.064	34066		566.213	0		392.064	359386	392.064	380972		365.227	0	373.737	0
472.331	33963.8		565.832	0		392.331	357120	392.331	378528		365.227	0.12715	373.737	0.03608
472.598	33861.8		565.832	0.00238		392.598	354851	392.598	376087		365.227	0	373.737	0
472.864	33759.8		565.832	0		392.864	352582	392.864	373650		364.739	0	373.511	0
473.131	33658		565.261	0		393.131	350311	393.131	371216		364.739	0.05943	373.511	0.06692
473.398	33556.3		565.261	0.000726		393.398	348039	393.398	368785		364.739	0	373.511	0
473.665	33454.7		565.261	0		393.665	345767	393.665	366359		364.224	0	373.072	0
473.931	33353.2		565.071	0		393.931	343495	393.931	363936		364.224	0.02795	373.072	0.08505
474.198	33251.9		565.071	0.000862		394.198	341222	394.198	361518		364.224	0	373.072	0
474.465	33150.6		565.071	0		394.465	338950	394.465	359104		363.969	0	372.657	0
474.732	33049.6		564.503	0		394.732	336678	394.732	356695		363.969	0.04698	372.657	0.0262
474.998	32948.6		564.503	0.000835		394.998	334408	394.998	354291		363.969	0	372.657	0
475.265	32847.8		564.503	0		395.265	332138	395.265	351893		363.573	0	371.239	0
475.532	32747.2		564.503	0		395.532	329869	395.532	349499		363.573	0.06807	371.239	0.06225
475.799	32646.7		564.503	0.0012		395.799	327603	395.799	347111		363.573	0	371.239	0
476.065	32546.4		564.503	0		396.065	325337	396.065	344729		363.293	0	371.091	0
476.332	32446.3		563.935	0		396.332	323074	396.332	342353		363.293	0.13578	371.091	0.00551
476.599	32346.4		563.935	0.00166		396.599	320814	396.599	339983		363.293	0	371.091	0
476.866	32246.6		563.935	0		396.866	318556	396.866	337620		362.884	0	370.842	0
477.132	32147		563.369	0		397.132	316300	397.132	335263		362.884	0.02938	370.842	0.02722
477.399	32047.6		563.369	0.00296		397.399	314048	397.399	332913		362.884	0	370.842	0
477.666	31948.4		563.369	0		397.666	311799	397.666	330569		362.47	0	369.769	0
477.933	31849.5		563.369	0		397.933	309553	397.933	328233		362.47	0.02927	369.769	0.66309
478.199	31750.7		563.369	0.00042		398.199	307311	398.199	325904		362.47	0	369.769	0
478.466	31652.2		563.369	0		398.466	305073	398.466	323583		361.975	0	369.294	0
478.733	31553.8		562.993	0		398.733	302840	398.733	321269		361.975	0.02483	369.294	0.23211
479	31455.7		562.993	0.00105		399	300610	399	318963		361.975	0	369.294	0
479.266	31357.9		562.993	0		399.266	298385	399.266	316665		361.529	0	368.645	0
479.533	31260.2		562.429	0		399.533	296165	399.533	314375		361.529	0.03737	368.645	0.000351002
479.8	31162.9		562.429	0.00181		399.8	293950	399.8	312093		361.529	0	368.645	0
480.067	31065.7		562.429	0		400.067	291740	400.067	309820		361.105	0	367.907	0
480.333	30968.9		561.866	0		400.333	289536	400.333	307555		361.105	0.05876	367.907	0.00133
480.6	30872.3		561.866	0.000908		400.6	287337	400.6	305299		361.105	0	367.907	0
480.867	30775.9		561.866	0		400.867	285144	400.867	303052		360.337	0	367.505	0
481.134	30679.8		561.492	0		401.134	282957	401.134	300815		360.337	0.13594	367.505	0.00371
481.4	30584		561.492	0.00354		401.4	280776	401.4	298586		360.337	0	367.505	0
481.667	30488.5		561.492	0		401.667	278601	401.667	296366		360.045	0	367.02	0
481.934	30393.3		561.118	0		401.934	276433	401.934	294156		360.045	0.00179	367.02	0.01263
482.201	30298.4		561.118	0.0019		402.201	274272	402.201	291956		360.045	0	367.02	0
482.467	30203.7		561.118	0		402.467	272117	402.467	289765		359.802	0	366.72	0
482.734	30109.4		560.932	0		402.734	269970	402.734	287584		359.802	0.0522	366.72	0.06525
483.001	30015.4		560.932	0.000475		403.001	267830	403.001	285413		359.802	0	366.72	0
483.268	29921.7		560.932	0		403.268	265697	403.268	283253		359.583	0	366.53	0
483.535	29828.3		560.745	0		403.535	263572	403.535	281102		359.583	0.00131	366.53	0.07042
483.801	29735.2		560.745	0.00111		403.801	261454	403.801	278962		359.583	0	366.53	0
484.068	29642.5		560.745	0		404.068	259344	404.068	276832		359.331	0	366.028	0
484.335	29550.1		559.815	0		404.335	257243	404.335	274712		359.331	0.04896	366.028	0.01908
484.602	29458		559.815	0.000503		404.602	255149	404.602	272604		359.331	0	366.028	0
484.868	29366.3		559.815	0		404.868	253064	404.868	270506		358.896	0	365.054	0
485.135	29274.9		559.815	0		405.135	250987	405.135	268418		358.896	0.25889	365.054	0.00138
485.402	29183.9		559.815	0.00182		405.402	248919	405.402	266342		358.896	0	365.054	0
485.669	29093.3		559.815	0		405.669	246859	405.669	264277		358.179	0	364.675	0
485.935	29002.9		559.444	0		405.935	244809	405.935	262223		358.179	0.01505	364.675	0.00397
486.202	28913		559.444	0.000451		406.202	242767	406.202	260180		358.179	0	364.675	0
486.469	28823.4		559.444	0		406.469	240734	406.469	258148		357.979	0	363.816	0
486.736	28734.2		558.703	0		406.736	238711	406.736	256128		357.979	0.09678	363.816	0.09949
487.002	28645.4		558.703	0.000569		407.002	236697	407.002	254119		357.979	0	363.816	0
487.269	28557		558.703	0		407.269	234692	407.269	252122		357.429	0	363.634	0
487.536	28468.9		558.519	0		407.536	232697	407.536	250136		357.429	0.00749	363.634	0.02428
487.803	28381.2		558.519	0.000815		407.803	230711	407.803	248162		357.429	0	363.634	0
488.069	28293.9		558.519	0		408.069	228736	408.069	246200		357.27	0	362.959	0
488.336	28207.1		558.15	0		408.336	226770	408.336	244250		357.27	0.06202	362.959	0.2621
488.603	28120.6		558.15	0.000601		408.603	224814	408.603	242311		357.27	0	362.959	0
488.87	28034.5		558.15	0		408.87	222868	408.87	240384		356.964	0	362.498	0
489.136	27948.8		557.965	0		409.136	220933	409.136	238470		356.964	0.12376	362.498	0.05357
489.403	27863.5		557.965	0.000985		409.403	219007	409.403	236567		356.964	0	362.498	0
489.67	27778.7		557.965	0		409.67	217092	409.67	234676		356.441	0	362.039	0
489.937	27694.2		557.965	0		409.937	215187	409.937	232798		356.441	0.04653	362.039	0.00464
490.203	27610.2		557.965	0.00312		410.203	213293	410.203	230931		356.441	0	362.039	0
490.47	27526.6		557.965	0		410.47	211410	410.47	229077		356.122	0	361.977	0
490.737	27443.5		557.229	0		410.737	209537	410.737	227235		356.122	0.02623	361.977	0.05531
491.004	27360.7		557.229	0.00128		411.004	207675	411.004	225406		356.122	0	361.977	0
491.27	27278.4		557.229	0		411.27	205823	411.27	223588		355.523	0	361.554	0
491.537	27196.5		557.229	0		411.537	203983	411.537	221783		355.523	0.02749	361.554	0.01995
491.804	27115.1		557.229	0.00119		411.804	202153	411.804	219991		355.523	0	361.554	0
492.071	27034.1		557.229	0		412.071	200334	412.071	218211		354.772	0	361.195	0
492.337	26953.5		556.862	0		412.337	198526	412.337	216443		354.772	0.03036	361.195	0.01005
492.604	26873.4		556.862	0.00223		412.604	196730	412.604	214688		354.772	0	361.195	0
492.871	26793.7		556.862	0		412.871	194945	412.871	212945		354.514	0	360.913	0
493.138	26714.4		556.313	0		413.138	193170	413.138	211215		354.514	0.07499	360.913	0.00165
493.404	26635.7		556.313	0.00135		413.404	191407	413.404	209497		354.514	0	360.913	0
493.671	26557.3		556.313	0		413.671	189656	413.671	207792		354.322	0	360.62	0
493.938	26479.5		555.947	0		413.938	187915	413.938	206099		354.322	0.01657	360.62	0.01241
494.205	26402		555.947	0.00036		414.205	186186	414.205	204419		354.322	0	360.62	0
494.471	26325.1		555.947	0		414.471	184469	414.471	202751		354.058	0	360.21	0
494.738	26248.6		555.4	0		414.738	182763	414.738	201096		354.058	0.02318	360.21	0.20254
495.005	26172.5		555.4	0.00331		415.005	181068	415.005	199454		354.058	0	360.21	0
495.272	26096.9		555.4	0		415.272	179385	415.272	197824		353.506	0	359.974	0
495.539	26021.8		555.217	0		415.539	177713	415.539	196207		353.506	0.01269	359.974	0.00538
495.805	25947.1		555.217	0.000642		415.805	176053	415.805	194602		353.506	0	359.974	0
496.072	25872.9		555.217	0		416.072	174404	416.072	193010		353.245	0	359.551	0
496.339	25799.2		554.853	0		416.339	172768	416.339	191431		353.245	0.01228	359.551	0.07528
496.606	25725.9		554.853	0.002		416.606	171142	416.606	189864		353.245	0	359.551	0
496.872	25653.1		554.853	0		416.872	169529	416.872	188309		352.975	0	358.985	0
497.139	25580.8		554.49	0		417.139	167927	417.139	186767		352.975	0.0055	358.985	0.02209
497.406	25509		554.49	0.000432		417.406	166336	417.406	185238		352.975	0	358.985	0
497.673	25437.6		554.49	0		417.673	164758	417.673	183721		352.659	0	358.788	0
497.939	25366.7		554.127	0		417.939	163191	417.939	182216		352.659	0.00697	358.788	0.19239
498.206	25296.2		554.127	3.9e-05		418.206	161636	418.206	180724		352.659	0	358.788	0
498.473	25226.3		554.127	0		418.473	160092	418.473	179245		352.525	0	358.366	0
498.74	25156.8		553.403	0		418.74	158560	418.74	177777		352.525	0.04534	358.366	0.0684
499.006	25087.8		553.403	0.00069		419.006	157040	419.006	176323		352.525	0	358.366	0
499.273	25019.2		553.403	0		419.273	155531	419.273	174880		352.177	0	357.845	0
499.54	24951.1		553.042	0		419.54	154035	419.54	173450		352.177	0.00923	357.845	0.00784
499.807	24883.5		553.042	0.000555		419.807	152550	419.807	172032		352.177	0	357.845	0
500.073	24816.4		553.042	0		420.073	151076	420.073	170627		351.952	0	357.729	0
500.34	24749.8		552.501	0		420.34	149614	420.34	169233		351.952	0.05258	357.729	0.21273
500.607	24683.6		552.501	0.000781		420.607	148164	420.607	167852		351.952	0	357.729	0
500.874	24617.9		552.501	0		420.874	146726	420.874	166483		351.799	0	356.725	0
501.14	24552.7		551.961	0		421.14	145299	421.14	165127		351.799	0.02408	356.725	0.00193
501.407	24487.9		551.961	0.00313		421.407	143884	421.407	163782		351.799	0	356.725	0
501.674	24423.6		551.961	0		421.674	142480	421.674	162449		351.421	0	356.705	0
501.941	24359.8		551.961	0		421.941	141088	421.941	161129		351.421	0.00854	356.705	0.01405
502.207	24296.5		551.961	0.000271		422.207	139708	422.207	159820		351.421	0	356.705	0
502.474	24233.6		551.961	0		422.474	138339	422.474	158524		351.031	0	356.491	0
502.741	24171.3		551.782	0		422.741	136982	422.741	157239		351.031	0.00382	356.491	0.05664
503.008	24109.3		551.782	0.000622		423.008	135636	423.008	155966		351.031	0	356.491	0
503.274	24047.9		551.782	0		423.274	134301	423.274	154705		350.854	0	356.339	0
503.541	23986.9		551.244	0		423.541	132978	423.541	153455		350.854	0.01379	356.339	0.01853
503.808	23926.4		551.244	0.00294		423.808	131667	423.808	152218		350.854	0	356.339	0
504.075	23866.4		551.244	0		424.075	130367	424.075	150992		350.652	0	355.902	0
504.341	23806.8		551.244	0		424.341	129078	424.341	149777		350.652	0.0108	355.902	0.02153
504.608	23747.7		551.244	0.000798		424.608	127800	424.608	148574		350.652	0	355.902	0
504.875	23689		551.244	0		424.875	126534	424.875	147383		350.481	0	355.696	0
505.142	23630.8		550.707	0		425.142	125279	425.142	146203		350.481	0.000872336	355.696	0.02797
505.408	23573.1		550.707	0.000134		425.408	124035	425.408	145034		350.481	0	355.696	0
505.675	23515.9		550.707	0		425.675	122803	425.675	143877		350.27	0	355.391	0
505.942	23459.1		550.35	0		425.942	121581	425.942	142731		350.27	0.00189	355.391	0.02286
506.209	23402.7		550.35	0.00109		426.209	120371	426.209	141597		350.27	0	355.391	0
506.475	23346.8		550.35	0		426.475	119172	426.475	140473		349.852	0	355.312	0
506.742	23291.4		550.171	0		426.742	117983	426.742	139361		349.852	0.00914	355.312	0.01987
507.009	23236.4		550.171	0.000105		427.009	116806	427.009	138259		349.852	0	355.312	0
507.276	23181.9		550.171	0		427.276	115640	427.276	137169		349.408	0	354.79	0
507.543	23127.9		549.815	0		427.543	114484	427.543	136090		349.408	0.01344	354.79	0.01323
507.809	23074.2		549.815	0.00199		427.809	113339	427.809	135021		349.408	0	354.79	0
508.076	23021.1		549.815	0		428.076	112206	428.076	133963		349.006	0	354.645	0
508.343	22968.3		549.459	0		428.343	111082	428.343	132916		349.006	0.00939	354.645	0.1182
508.61	22916.1		549.459	0.00121		428.61	109970	428.61	131880		349.006	0	354.645	0
508.876	22864.2		549.459	0		428.876	108868	428.876	130854		348.785	0	354.132	0
509.143	22812.8		548.927	0		429.143	107777	429.143	129839		348.785	0.00605	354.132	0.01158
509.41	22761.9		548.927	0.00294		429.41	106697	429.41	128834		348.785	0	354.132	0
509.677	22711.4		548.927	0		429.677	105626	429.677	127840		348.62	0	353.497	0
509.943	22661.3		548.749	0		429.943	104567	429.943	126856		348.62	0.00391	353.497	0.00475
510.21	22611.6		548.749	0.000694		430.21	103518	430.21	125883		348.62	0	353.497	0
510.477	22562.4		548.749	0		430.477	102479	430.477	124919		348.257	0	353.449	0
510.744	22513.6		548.572	0		430.744	101450	430.744	123966		348.257	0.00541	353.449	0.00879
511.01	22465.3		548.572	0.00323		431.01	100432	431.01	123023		348.257	0	353.449	0
511.277	22417.3		548.572	0		431.277	99423.5	431.277	122090		348.214	0	353.092	0
511.544	22369.8		548.395	0		431.544	98425.4	431.544	121167		348.214	0.0047	353.092	0.01513
511.811	22322.7		548.395	0.000416		431.811	97437.4	431.811	120253		348.214	0	353.092	0
512.077	22276.1		548.395	0		432.077	96459.4	432.077	119350		347.9	0	352.832	0
512.344	22229.8		547.512	0		432.344	95491.3	432.344	118456		347.9	0.00383	352.832	0.00287
512.611	22184		547.512	0.000859		432.611	94533.2	432.611	117572		347.9	0	352.832	0
512.878	22138.6		547.512	0		432.878	93584.9	432.878	116698		347.673	0	352.735	0
513.144	22093.5		547.512	0		433.144	92646.3	433.144	115833		347.673	0.00903	352.735	0.00199
513.411	22048.9		547.512	0.00189		433.411	91717.5	433.411	114977		347.673	0	352.735	0
513.678	22004.7		547.512	0		433.678	90798.4	433.678	114131		347.392	0	352.521	0
513.945	21960.9		547.336	0		433.945	89888.8	433.945	113295		347.392	0.00912	352.521	0.01122
514.211	21917.5		547.336	0.00171		434.211	88988.8	434.211	112467		347.392	0	352.521	0
514.478	21874.5		547.336	0		434.478	88098.3	434.478	111649		347.246	0	352.379	0
514.745	21831.9		546.808	0		434.745	87217.2	434.745	110840		347.246	0.00743	352.379	0.000788715
515.012	21789.7		546.808	0.00122		435.012	86345.5	435.012	110040		347.246	0	352.379	0
515.278	21747.9		546.808	0		435.278	85483.1	435.278	109249		347.001	0	352.226	0
515.545	21706.5		546.457	0		435.545	84629.9	435.545	108467		347.001	0.03314	352.226	0.01344
515.812	21665.5		546.457	0.00284		435.812	83785.8	435.812	107694		347.001	0	352.226	0
516.079	21624.8		546.457	0		436.079	82950.9	436.079	106929		346.897	0	352.125	0
516.345	21584.5		546.281	0		436.345	82125	436.345	106173		346.897	0.00795	352.125	0.00528
516.612	21544.6		546.281	0.000605		436.612	81308.2	436.612	105426		346.897	0	352.125	0
516.879	21505.1		546.281	0		436.879	80500.2	436.879	104687		346.685	0	351.627	0
517.146	21466		545.581	0		437.146	79701.1	437.146	103957		346.685	0.01008	351.627	0.00425
517.412	21427.2		545.581	0.000866		437.412	78910.8	437.412	103235		346.685	0	351.627	0
517.679	21388.8		545.581	0		437.679	78129.3	437.679	102522		346.388	0	351.309	0
517.946	21350.7		545.232	0		437.946	77356.4	437.946	101817		346.388	0.00254	351.309	0.0013
518.213	21313.1		545.232	0.00158		438.213	76592.1	438.213	101120		346.388	0	351.309	0
518.479	21275.7		545.232	0		438.479	75836.4	438.479	100431		346.178	0	350.938	0
518.746	21238.8		544.883	0		438.746	75089.1	438.746	99750		346.178	0.01209	350.938	0.00279
519.013	21202.2		544.883	0.000562		439.013	74350.3	439.013	99077.2		346.178	0	350.938	0
519.28	21165.9		544.883	0		439.28	73619.8	439.28	98412.3		345.682	0	350.69	0
519.547	21130		544.708	0		439.547	72897.6	439.547	97755.3		345.682	0.0019	350.69	0.02211
519.813	21094.5		544.708	5.7e-05		439.813	72183.7	439.813	97106.1		345.682	0	350.69	0
520.08	21059.3		544.708	0		440.08	71477.8	440.08	96464.5		345.545	0	350.508	0
520.347	21024.4		544.36	0		440.347	70780.1	440.347	95830.6		345.545	0.00976	350.508	0.00786
520.614	20989.9		544.36	0.00065		440.614	70090.5	440.614	95204.3		345.545	0	350.508	0
520.88	20955.7		544.36	0		440.88	69408.7	440.88	94585.5		345.416	0	350.082	0
521.147	20921.9		544.013	0		441.147	68734.9	441.147	93974.1		345.416	0.00163	350.082	0.0019
521.414	20888.4		544.013	0.000219		441.414	68069	441.414	93370.1		345.416	0	350.082	0
521.681	20855.2		544.013	0		441.681	67410.8	441.681	92773.4		345.276	0	349.893	0
521.947	20822.3		543.319	0		441.947	66760.3	441.947	92183.9		345.276	0.00636	349.893	0.0111
522.214	20789.8		543.319	0.000677		442.214	66117.5	442.214	91601.6		345.276	0	349.893	0
522.481	20757.6		543.319	0		442.481	65482.3	442.481	91026.4		344.74	0	349.597	0
522.748	20725.7		543.319	0		442.748	64854.5	442.748	90458.2		344.74	0.00589	349.597	0.000381157
523.014	20694.1		543.319	0.000805		443.014	64234.3	443.014	89896.9		344.74	0	349.597	0
523.281	20662.8		543.319	0		443.281	63621.4	443.281	89342.6		344.621	0	349.289	0
523.548	20631.9		542.8	0		443.548	63015.9	443.548	88795.1		344.621	0.00528	349.289	0.00438
523.815	20601.2		542.8	0.000343		443.815	62417.6	443.815	88254.3		344.621	0	349.289	0
524.081	20570.9		542.8	0		444.081	61826.6	444.081	87720.3		344.348	0	349.057	0
524.348	20540.9		542.628	0		444.348	61242.6	444.348	87192.8		344.348	0.00513	349.057	0.0021
524.615	20511.1		542.628	0.000803		444.615	60665.8	444.615	86672		344.348	0	349.057	0
524.882	20481.7		542.628	0		444.882	60096	444.882	86157.6		344.125	0	348.705	0
525.148	20452.5		542.455	0		445.148	59533.1	445.148	85649.7		344.125	0.00669	348.705	0.00917
525.415	20423.7		542.455	0.000969		445.415	58977.2	445.415	85148.1		344.125	0	348.705	0
525.682	20395.1		542.455	0		445.682	58428	445.682	84652.9		343.795	0	348.45	0
525.949	20366.9		542.11	0		445.949	57885.6	445.949	84163.9		343.795	0.03576	348.45	0.00835
526.215	20338.9		542.11	0.000888		446.215	57350	446.215	83681.1		343.795	0	348.45	0
526.482	20311.2		542.11	0		446.482	56821	446.482	83204.4		343.519	0	348.074	0
526.749	20283.7		541.766	0		446.749	56298.5	446.749	82733.7		343.519	0.00441	348.074	0.05831
527.016	20256.6		541.766	0.00159		447.016	55782.6	447.016	82269.1		343.519	0	348.074	0
527.282	20229.7		541.766	0		447.282	55273.2	447.282	81810.4		343.47	0	347.635	0
527.549	20203.1		541.422	0		447.549	54770.1	447.549	81357.6		343.47	0.00307	347.635	0.00129
527.816	20176.8		541.422	0.00133		447.816	54273.4	447.816	80910.5		343.47	0	347.635	0
528.083	20150.7		541.422	0		448.083	53783	448.083	80469.3		343.374	0	347.479	0
528.349	20124.9		541.251	0		448.349	53298.8	448.349	80033.7		343.374	0.005	347.479	0.00409
528.616	20099.4		541.251	0.00314		448.616	52820.8	448.616	79603.7		343.374	0	347.479	0
528.883	20074.1		541.251	0		448.883	52348.9	448.883	79179.4		343.026	0	347.296	0
529.15	20049.1		541.079	0		449.15	51883	449.15	78760.5		343.026	0.00951	347.296	0.00772
529.416	20024.3		541.079	0.00203		449.416	51423.1	449.416	78347.1		343.026	0	347.296	0
529.683	19999.8		541.079	0		449.683	50969.1	449.683	77939.1		342.664	0	346.933	0
529.95	19975.5		540.053	0		449.95	50521	449.95	77536.4		342.664	0.0033	346.933	0.01522
530.217	19951.5		540.053	0.0025		450.217	50078.7	450.217	77139		342.664	0	346.933	0
530.483	19927.7		540.053	0		450.483	49642.2	450.483	76746.9		342.48	0	346.869	0
530.75	19904.2		540.053	0		450.75	49211.4	450.75	76359.9		342.48	0.00786	346.869	0.00402
531.017	19880.9		540.053	0.00205		451.017	48786.2	451.017	75978.1		342.48	0	346.869	0
531.284	19857.8		540.053	0		451.284	48366.5	451.284	75601.2		342.44	0	346.536	0
531.551	19835		539.882	0		451.551	47952.5	451.551	75229.4		342.44	0.0042	346.536	0.00622
531.817	19812.4		539.882	0.00306		451.817	47543.8	451.817	74862.6		342.44	0	346.536	0
532.084	19790		539.882	0		452.084	47140.6	452.084	74500.6		342.326	0	346.215	0
532.351	19767.9		539.712	0		452.351	46742.8	452.351	74143.5		342.326	0.00309	346.215	0.04067
532.618	19746		539.712	0.00207		452.618	46350.3	452.618	73791.2		342.326	0	346.215	0
532.884	19724.3		539.712	0		452.884	45963	452.884	73443.6		342.094	0	346.204	0
533.151	19702.8		539.541	0		453.151	45580.9	453.151	73100.7		342.094	0.01936	346.204	0.00224
533.418	19681.6		539.541	0.000572		453.418	45204	453.418	72762.5		342.094	0	346.204	0
533.685	19660.6		539.541	0		453.685	44832.1	453.685	72428.8		341.878	0	345.927	0
533.951	19639.7		539.031	0		453.951	44465.3	453.951	72099.6		341.878	0.01486	345.927	0.00736
534.218	19619.1		539.031	0.000475		454.218	44103.4	454.218	71775		341.878	0	345.927	0
534.485	19598.7		539.031	0		454.485	43746.5	454.485	71454.7		341.751	0	345.709	0
534.752	19578.6		538.521	0		454.752	43394.5	454.752	71138.9		341.751	0.00536	345.709	0.00895
535.018	19558.6		538.521	0.000574		455.018	43047.3	455.018	70827.3		341.751	0	345.709	0
535.285	19538.8		538.521	0		455.285	42704.9	455.285	70520.1		341.544	0	345.575	0
535.552	19519.2		538.013	0		455.552	42367.1	455.552	70217.1		341.544	0.00769	345.575	0.00138
535.819	19499.8		538.013	0.000865		455.819	42034.1	455.819	69918.2		341.544	0	345.575	0
536.085	19480.6		538.013	0		456.085	41705.7	456.085	69623.5		341.273	0	345.366	0
536.352	19461.7		538.013	0		456.352	41381.8	456.352	69332.9		341.273	0.01672	345.366	0.00638
536.619	19442.9		538.013	0.00107		456.619	41062.5	456.619	69046.4		341.273	0	345.366	0
536.886	19424.2		538.013	0		456.886	40747.6	456.886	68763.8		341.213	0	345.205	0
537.152	19405.8		537.506	0		457.152	40437.2	457.152	68485.2		341.213	0.06492	345.205	0.01107
537.419	19387.6		537.506	0.00235		457.419	40131.1	457.419	68210.5		341.213	0	345.205	0
537.686	19369.5		537.506	0		457.686	39829.4	457.686	67939.7		341.001	0	344.905	0
537.953	19351.7		537.169	0		457.953	39531.9	457.953	67672.6		341.001	0.00182	344.905	0.01245
538.219	19334		537.169	0.000366		458.219	39238.7	458.219	67409.4		341.001	0	344.905	0
538.486	19316.5		537.169	0		458.486	38949.6	458.486	67149.9		340.783	0	344.774	0
538.753	19299.1		536.664	0		458.753	38664.7	458.753	66894		340.783	0.00406	344.774	0.02302
539.02	19282		536.664	0.00149		459.02	38383.9	459.02	66641.9		340.783	0	344.774	0
539.286	19265		536.664	0		459.286	38107.1	459.286	66393.3		340.635	0	344.36	0
539.553	19248.1		536.328	0		459.553	37834.3	459.553	66148.2		340.635	0.00557	344.36	0.00559
539.82	19231.5		536.328	0.00126		459.82	37565.5	459.82	65906.7		340.635	0	344.36	0
540.087	19215		536.328	0		460.087	37300.5	460.087	65668.7		340.565	0	344.271	0
540.353	19198.7		536.328	0		460.353	37039.4	460.353	65434.1		340.565	0.00203	344.271	0.02469
540.62	19182.5		536.328	0.00135		460.62	36782.2	460.62	65202.9		340.565	0	344.271	0
540.887	19166.5		536.328	0		460.887	36528.7	460.887	64975.1		340.35	0	344.055	0
541.154	19150.6		535.824	0		461.154	36278.9	461.154	64750.5		340.35	0.02233	344.055	0.00979
541.42	19134.9		535.824	0.000633		461.42	36032.8	461.42	64529.3		340.35	0	344.055	0
541.687	19119.4		535.824	0		461.687	35790.4	461.687	64311.3		340.319	0	343.73	0
541.954	19104		535.155	0		461.954	35551.6	461.954	64096.4		340.319	0.00782	343.73	0.03119
542.221	19088.8		535.155	0.000828		462.221	35316.3	462.221	63884.8		340.319	0	343.73	0
542.487	19073.7		535.155	0		462.488	35084.5	462.488	63676.2		339.956	0	343.58	0
542.754	19058.7		535.155	0		462.754	34856.2	462.754	63470.8		339.956	0.00458	343.58	0.01271
543.021	19044		535.155	0.000615		463.021	34631.4	463.021	63268.4		339.956	0	343.58	0
543.288	19029.3		535.155	0		463.288	34409.9	463.288	63069		339.784	0	343.48	0
543.555	19014.8		534.821	0		463.555	34191.8	463.555	62872.6		339.784	0.01188	343.48	0.02095
543.821	19000.4		534.821	0.00225		463.821	33977	463.821	62679.2		339.784	0	343.48	0
544.088	18986.2		534.821	0		464.088	33765.5	464.088	62488.6		339.729	0	343.338	0
544.355	18972.1		534.321	0		464.355	33557.2	464.355	62301		339.729	0.000212087	343.338	0.00566
544.622	18958.1		534.321	0.00244		464.622	33352.1	464.622	62116.1		339.729	0	343.338	0
544.888	18944.3		534.321	0		464.888	33150.1	464.888	61934.1		339.468	0	342.93	0
545.155	18930.6		533.822	0		465.155	32951.3	465.155	61754.8		339.468	0.01435	342.93	0.00831
545.422	18917.1		533.822	0.000206		465.422	32755.5	465.422	61578.3		339.468	0	342.93	0
545.689	18903.6		533.822	0		465.689	32562.8	465.689	61404.5		339.353	0	342.805	0
545.955	18890.3		533.822	0		465.955	32373.1	465.955	61233.3		339.353	0.01823	342.805	0.01597
546.222	18877.1		533.822	0.0002		466.222	32186.4	466.222	61064.8		339.353	0	342.805	0
546.489	18864.1		533.822	0		466.489	32002.6	466.489	60898.9		339.11	0	342.69	0
546.756	18851.1		533.159	0		466.756	31821.7	466.756	60735.6		339.11	0.00227	342.69	0.06594
547.022	18838.3		533.159	0.00244		467.022	31643.6	467.022	60574.8		339.11	0	342.69	0
547.289	18825.6		533.159	0		467.289	31468.4	467.289	60416.5		339.073	0	342.467	0
547.556	18813		532.662	0		467.556	31295.9	467.556	60260.7		339.073	0.00899	342.467	0.02305
547.823	18800.5		532.662	0.00204		467.823	31126.3	467.823	60107.4		339.073	0	342.467	0
548.089	18788.2		532.662	0		468.089	30959.3	468.089	59956.5		338.862	0	342.317	0
548.356	18775.9		532.662	0		468.356	30795	468.356	59807.9		338.862	0.01432	342.317	0.01475
548.623	18763.8		532.662	0.000921		468.623	30633.4	468.623	59661.8		338.862	0	342.317	0
548.89	18751.8		532.662	0		468.89	30474.4	468.89	59517.9		338.686	0	342.037	0
549.156	18739.9		532.167	0		469.156	30318	469.156	59376.4		338.686	0.0024	342.037	0.02155
549.423	18728.1		532.167	0.000593		469.423	30164.1	469.423	59237.2		338.686	0	342.037	0
549.69	18716.4		532.167	0		469.69	30012.8	469.69	59100.2		338.565	0	341.903	0
549.957	18704.8		531.837	0		469.957	29863.9	469.957	58965.4		338.565	0.0097	341.903	0.01416
550.223	18693.3		531.837	0.000682		470.223	29717.5	470.223	58832.9		338.565	0	341.903	0
550.49	18681.9		531.837	0		470.49	29573.5	470.49	58702.5		338.3	0	341.704	0
550.757	18670.6		531.508	0		470.757	29432	470.757	58574.2		338.3	0.01515	341.704	0.02468
551.024	18659.4		531.508	0.00187		471.024	29292.8	471.024	58448		338.3	0	341.704	0
551.29	18648.3		531.508	0		471.29	29155.9	471.29	58324		338.022	0	341.597	0
551.557	18637.3		531.508	0		471.557	29021.3	471.557	58202		338.022	0.02602	341.597	0.03449
551.824	18626.4		531.508	0.00239		471.824	28889	471.824	58082		338.022	0	341.597	0
552.091	18615.6		531.508	0		472.091	28759	472.091	57964.1		337.981	0	341.499	0
552.357	18604.9		531.016	0		472.357	28631.2	472.357	57848.1		337.981	0.00473	341.499	0.00766
552.624	18594.2		531.016	0.000585		472.624	28505.5	472.624	57734.1		337.981	0	341.499	0
552.891	18583.7		531.016	0		472.891	28382	472.891	57622.1		337.892	0	341.375	0
553.158	18573.2		530.524	0		473.158	28260.7	473.158	57511.9		337.892	0.01679	341.375	0.01017
553.424	18562.9		530.524	0.000971		473.424	28141.4	473.424	57403.7		337.892	0	341.375	0
553.691	18552.6		530.524	0		473.691	28024.3	473.691	57297.3		337.612	0	341.121	0
553.958	18542.4		530.197	0		473.958	27909.1	473.958	57192.7		337.612	0.02316	341.121	0.02382
554.225	18532.3		530.197	0.00127		474.225	27796	474.225	57090		337.612	0	341.121	0
554.491	18522.2		530.197	0		474.491	27684.9	474.491	56989.1		337.413	0	341.006	0
554.758	18512.3		530.197	0		474.758	27575.8	474.758	56889.9		337.413	0.00892	341.006	0.00987
555.025	18502.4		530.197	0.00108		475.025	27468.6	475.025	56792.5		337.413	0	341.006	0
555.292	18492.6		530.197	0		475.292	27363.4	475.292	56696.9		337.39	0	340.862	0
555.559	18482.9		530.033	0		475.559	27260	475.559	56602.9		337.39	0.01313	340.862	0.00744
555.825	18473.2		530.033	0.0018		475.825	27158.5	475.825	56510.6		337.39	0	340.862	0
556.092	18463.7		530.033	0		476.092	27058.8	476.092	56420		337.306	0	340.662	0
556.359	18454.2		529.381	0		476.359	26961	476.359	56331		337.306	0.04551	340.662	0.08072
556.626	18444.7		529.381	0.00137		476.626	26864.9	476.626	56243.7		337.306	0	340.662	0
556.892	18435.4		529.381	0		476.892	26770.6	476.892	56158		336.893	0	340.567	0
557.159	18426.1		529.218	0		477.159	26678.1	477.159	56073.8		336.893	0.03262	340.567	0.02316
557.426	18416.9		529.218	0.000728		477.426	26587.3	477.426	55991.2		336.893	0	340.567	0
557.693	18407.7		529.218	0		477.693	26498.2	477.693	55910.2		336.861	0	340.4	0
557.959	18398.7		529.055	0		477.959	26410.8	477.959	55830.6		336.861	0.00326	340.4	0.0028
558.226	18389.6		529.055	0.00412		478.226	26325	478.226	55752.6		336.861	0	340.4	0
558.493	18380.7		529.055	0		478.493	26240.9	478.493	55676.1		336.689	0	340.066	0
558.76	18371.8		528.568	0		478.76	26158.3	478.76	55601		336.689	0.03297	340.066	0.05354
559.026	18363		528.568	0.00077		479.026	26077.4	479.026	55527.4		336.689	0	340.066	0
559.293	18354.2		528.568	0		479.293	25998	479.293	55455.2		336.618	0	339.942	0
559.56	18345.5		528.244	0		479.56	25920.2	479.56	55384.4		336.618	0.01454	339.942	0.00812
559.827	18336.9		528.244	0.0011		479.827	25843.9	479.827	55315		336.618	0	339.942	0
560.093	18328.3		528.244	0		480.093	25769.1	480.093	55247		336.45	0	339.757	0
560.36	18319.7		528.082	0		480.36	25695.8	480.36	55180.3		336.45	0.00585	339.757	0.0309
560.627	18311.3		528.082	0.000254		480.627	25624	480.627	55115		336.45	0	339.757	0
560.894	18302.8		528.082	0		480.894	25553.6	480.894	55050.9		336.285	0	339.418	0
561.16	18294.5		527.92	0		481.16	25484.6	481.16	54988.2		336.285	0.00428	339.418	0.09457
561.427	18286.2		527.92	0.00175		481.427	25417.1	481.427	54926.8		336.285	0	339.418	0
561.694	18277.9		527.92	0		481.694	25350.9	481.694	54866.7		336.217	0	339.234	0
561.961	18269.7		527.596	0		481.961	25286.1	481.961	54807.7		336.217	0.00501	339.234	0.02659
562.227	18261.5		527.596	0.00161		482.227	25222.6	482.227	54750.1		336.217	0	339.234	0
562.494	18253.4		527.596	0		482.494	25160.5	482.494	54693.6		336.159	0	338.983	0
562.761	18245.4		527.112	0		482.761	25099.7	482.761	54638.4		336.159	0.04161	338.983	0.07534
563.028	18237.3		527.112	0.00401		483.028	25040.2	483.028	54584.3		336.159	0	338.983	0
563.294	18229.4		527.112	0		483.294	24982	483.294	54531.5		335.842	0	338.92	0
563.561	18221.4		527.112	0		483.561	24925	483.561	54479.7		335.842	0.06305	338.92	0.01793
563.828	18213.6		527.112	0.000945		483.828	24869.3	483.828	54429.1		335.842	0	338.92	0
564.095	18205.7		527.112	0		484.095	24814.8	484.095	54379.7		335.643	0	338.686	0
564.361	18197.9		526.468	0		484.361	24761.5	484.361	54331.3		335.643	0.0023	338.686	0.03238
564.628	18190.2		526.468	0.000837		484.628	24709.4	484.628	54284.1		335.643	0	338.686	0
564.895	18182.5		526.468	0		484.895	24658.4	484.895	54237.9		335.539	0	338.473	0
565.162	18174.8		525.826	0		485.162	24608.7	485.162	54192.8		335.539	0.00635	338.473	0.02616
565.428	18167.2		525.826	0.00317		485.428	24560.1	485.428	54148.7		335.539	0	338.473	0
565.695	18159.6		525.826	0		485.695	24512.6	485.695	54105.7		335.51	0	338.381	0
565.962	18152		525.666	0		485.962	24466.2	485.962	54063.7		335.51	0.02469	338.381	0.01284
566.229	18144.5		525.666	0.000863		486.229	24420.9	486.229	54022.7		335.51	0	338.381	0
566.495	18137		525.666	0		486.495	24376.7	486.495	53982.7		335.34	0	338.142	0
566.762	18129.5		525.506	0		486.762	24333.6	486.762	53943.7		335.34	0.0199	338.142	0.10398
567.029	18122.1		525.506	0.000305		487.029	24291.6	487.029	53905.6		335.34	0	338.142	0
567.296	18114.7		525.506	0		487.296	24250.5	487.296	53868.5		335.152	0	337.938	0
567.563	18107.4		525.186	0		487.563	24210.5	487.563	53832.4		335.152	0.01639	337.938	0.03241
567.829	18100.1		525.186	0.000857		487.829	24171.6	487.829	53797.1		335.152	0	337.938	0
568.096	18092.8		525.186	0		488.096	24133.6	488.096	53762.8		335.034	0	337.645	0
568.363	18085.5		524.707	0		488.363	24096.6	488.363	53729.4		335.034	0.02394	337.645	0.00974
568.63	18078.3		524.707	0.000623		488.63	24060.5	488.63	53696.9		335.034	0	337.645	0
568.896	18071.1		524.707	0		488.896	24025.5	488.896	53665.2		334.764	0	337.48	0
569.163	18063.9		524.547	0		489.163	23991.3	489.163	53634.5		334.764	0.00646	337.48	0.03285
569.43	18056.8		524.547	0.00118		489.43	23958.1	489.43	53604.5		334.764	0	337.48	0
569.697	18049.6		524.547	0		489.697	23925.8	489.697	53575.4		334.484	0	337.352	0
569.963	18042.5		524.069	0		489.963	23894.5	489.963	53547.2		334.484	0.02527	337.352	0.01449
570.23	18035.5		524.069	0.00327		490.23	23864	490.23	53519.7		334.484	0	337.352	0
570.497	18028.4		524.069	0		490.497	23834.4	490.497	53493		334.335	0	337.294	0
570.764	18021.4		523.91	0		490.764	23805.7	490.764	53467.2		334.335	0.01154	337.294	0.0212
571.03	18014.4		523.91	0.000622		491.03	23777.8	491.03	53442.1		334.335	0	337.294	0
571.297	18007.4		523.91	0		491.297	23750.8	491.297	53417.8		334.227	0	337.096	0
571.564	18000.4		523.593	0		491.564	23724.6	491.564	53394.2		334.227	0.06158	337.096	0.04578
571.831	17993.5		523.593	0.000855		491.831	23699.3	491.831	53371.4		334.227	0	337.096	0
572.097	17986.5		523.593	0		492.097	23674.7	492.097	53349.3		334.018	0	337.028	0
572.364	17979.6		523.276	0		492.364	23651	492.364	53327.9		334.018	0.00382	337.028	0.0244
572.631	17972.7		523.276	0.000757		492.631	23628	492.631	53307.3		334.018	0	337.028	0
572.898	17965.9		523.276	0		492.898	23605.9	492.898	53287.3		333.88	0	336.979	0
573.164	17959		522.801	0		493.164	23584.5	493.164	53268.1		333.88	0.04846	336.979	0.02379
573.431	17952.2		522.801	0.00261		493.431	23563.8	493.431	53249.5		333.88	0	336.979	0
573.698	17945.3		522.801	0		493.698	23544	493.698	53231.5		333.713	0	336.695	0
573.965	17938.5		522.485	0		493.965	23524.8	493.965	53214.3		333.713	0.02286	336.695	0.06093
574.231	17931.7		522.485	0.000668		494.231	23506.4	494.231	53197.7		333.713	0	336.695	0
574.498	17924.9		522.485	0		494.498	23488.7	494.498	53181.7		333.515	0	336.601	0
574.765	17918.1		522.169	0		494.765	23471.7	494.765	53166.3		333.515	0.02102	336.601	0.02464
575.032	17911.4		522.169	0.000735		495.032	23455.5	495.032	53151.6		333.515	0	336.601	0
575.298	17904.6		522.169	0		495.298	23439.9	495.298	53137.5		333.337	0	336.545	0
575.565	17897.9		521.854	0		495.565	23425	495.565	53123.9		333.337	0.0043	336.545	0.00463
575.832	17891.1		521.854	0.000211		495.832	23410.7	495.832	53111		333.337	0	336.545	0
576.099	17884.4		521.854	0		496.099	23397.2	496.099	53098.6		333.273	0	336.444	0
576.365	17877.7		521.539	0		496.365	23384.3	496.365	53086.8		333.273	0.01204	336.444	0.01317
576.632	17871		521.539	0.000398		496.632	23372	496.632	53075.5		333.273	0	336.444	0
576.899	17864.3		521.539	0		496.899	23360.4	496.899	53064.8		333.097	0	336.211	0
577.166	17857.6		521.539	0		497.166	23349.4	497.166	53054.7		333.097	0.0199	336.211	0.04278
577.432	17850.9		521.539	0.000711		497.432	23339.1	497.432	53045		333.097	0	336.211	0
577.699	17844.2		521.539	0		497.699	23329.4	497.699	53035.9		332.794	0	336.136	0
577.966	17837.5		521.068	0		497.966	23320.2	497.966	53027.3		332.794	0.00797	336.136	0.01574
578.233	17830.8		521.068	0.00186		498.233	23311.7	498.233	53019.2		332.794	0	336.136	0
578.5	17824.1		521.068	0		498.5	23303.8	498.5	53011.6		332.74	0	335.962	0
578.766	17817.4		520.754	0		498.766	23296.4	498.766	53004.4		332.74	0.03203	335.962	0.00646
579.033	17810.8		520.754	0.000688		499.033	23289.7	499.033	52997.8		332.74	0	335.962	0
579.3	17804.1		520.754	0		499.3	23283.5	499.3	52991.6		332.582	0	335.904	0
579.567	17797.4		520.441	0		499.567	23277.8	499.567	52985.9		332.582	0.00243	335.904	0.05679
579.833	17790.7		520.441	0.000886		499.833	23272.7	499.833	52980.6		332.582	0	335.904	0
580.1	17784.1		520.441	0		500.1	23268.2	500.1	52975.7		332.356	0	335.821	0
580.367	17777.4		520.129	0		500.367	23264.2	500.367	52971.3		332.356	0.02917	335.821	0.10051
580.634	17770.7		520.129	0.0033		500.634	23260.8	500.634	52967.3		332.356	0	335.821	0
580.9	17764		520.129	0		500.9	23257.9	500.9	52963.8		332.191	0	335.654	0
581.167	17757.3		520.129	0		501.167	23255.5	501.167	52960.6		332.191	0.01621	335.654	0.00549
581.434	17750.6		520.129	0.0035		501.434	23253.6	501.434	52957.8		332.191	0	335.654	0
581.701	17743.9		520.129	0		501.701	23252.2	501.701	52955.4		332.055	0	335.51	0
581.967	17737.2		519.816	0		501.967	23251.4	501.967	52953.4		332.055	0.01238	335.51	0.00211
582.234	17730.5		519.816	0.000293		502.234	23251	502.234	52951.8		332.055	0	335.51	0
582.501	17723.8		519.816	0		502.501	23251.2	502.501	52950.6		331.949	0	335.415	0
582.768	17717.1		519.66	0		502.768	23251.8	502.768	52949.7		331.949	0.03561	335.415	0.01067
583.034	17710.4		519.66	0.00145		503.034	23252.9	503.034	52949.1		331.949	0	335.415	0
583.301	17703.6		519.66	0		503.301	23254.5	503.301	52948.9		331.842	0	335.294	0
583.568	17696.9		519.193	0		503.568	23256.5	503.568	52949		331.842	0.03269	335.294	0.02799
583.835	17690.2		519.193	0.000704		503.835	23259	503.835	52949.5		331.842	0	335.294	0
584.101	17683.4		519.193	0		504.101	23262	504.101	52950.3		331.662	0	335.093	0
584.368	17676.6		518.882	0		504.368	23265.4	504.368	52951.4		331.662	0.03729	335.093	0.01009
584.635	17669.8		518.882	0.000561		504.635	23269.3	504.635	52952.8		331.662	0	335.093	0
584.902	17663.1		518.882	0		504.902	23273.6	504.902	52954.5		331.621	0	334.958	0
585.168	17656.3		518.572	0		505.168	23278.4	505.168	52956.5		331.621	0.02105	334.958	0.0232
585.435	17649.4		518.572	0.00103		505.435	23283.6	505.435	52958.8		331.621	0	334.958	0
585.702	17642.6		518.572	0		505.702	23289.2	505.702	52961.3		331.406	0	334.705	0
585.969	17635.8		518.262	0		505.969	23295.3	505.969	52964.1		331.406	0.01758	334.705	0.02914
586.235	17628.9		518.262	0.00236		506.235	23301.8	506.235	52967.2		331.406	0	334.705	0
586.502	17622.1		518.262	0		506.502	23308.7	506.502	52970.6		331.276	0	334.628	0
586.769	17615.2		517.952	0		506.769	23316	506.769	52974.2		331.276	0.01121	334.628	0.01822
587.036	17608.3		517.952	0.00091		507.036	23323.7	507.036	52978		331.276	0	334.628	0
587.302	17601.4		517.952	0		507.302	23331.8	507.302	52982.1		330.989	0	334.449	0
587.569	17594.5		517.18	0		507.569	23340.3	507.569	52986.4		330.989	0.02703	334.449	0.00744
587.836	17587.5		517.18	0.000698		507.836	23349.2	507.836	52990.9		330.989	0	334.449	0
588.103	17580.6		517.18	0		508.103	23358.5	508.103	52995.7		330.975	0	334.216	0
588.369	17573.6		516.872	0		508.369	23368.2	508.369	53000.6		330.975	0.02343	334.216	0.01544
588.636	17566.6		516.872	0.00116		508.636	23378.2	508.636	53005.8		330.975	0	334.216	0
588.903	17559.6		516.872	0		508.903	23388.7	508.903	53011.1		330.829	0	334.065	0
589.17	17552.6		516.564	0		509.17	23399.5	509.17	53016.7		330.829	0.01747	334.065	0.02595
589.436	17545.5		516.564	0.000437		509.436	23410.7	509.436	53022.4		330.829	0	334.065	0
589.703	17538.5		516.564	0		509.703	23422.2	509.703	53028.3		330.71	0	334.034	0
589.97	17531.4		516.41	0		509.97	23434.2	509.97	53034.4		330.71	0.02624	334.034	0.00885
590.237	17524.3		516.41	0.00205		510.237	23446.4	510.237	53040.6		330.71	0	334.034	0
590.504	17517.2		516.41	0		510.503	23459.1	510.503	53047.1		330.6	0	333.718	0
590.77	17510		516.41	0		510.77	23472.1	510.77	53053.6		330.6	0.0086	333.718	0.01225
591.037	17502.8		516.41	0.000385		511.037	23485.4	511.037	53060.3		330.6	0	333.718	0
591.304	17495.7		516.41	0		511.304	23499.1	511.304	53067.2		330.427	0	333.578	0
591.571	17488.4		515.95	0		511.571	23513.1	511.571	53074.2		330.427	0.00346	333.578	0.06548
591.837	17481.2		515.95	0.000946		511.837	23527.5	511.837	53081.3		330.427	0	333.578	0
592.104	17474		515.95	0		512.104	23542.2	512.104	53088.5		330.28	0	333.502	0
592.371	17466.7		515.797	0		512.371	23557.2	512.371	53095.9		330.28	0.00775	333.502	0.07406
592.638	17459.4		515.797	0.000791		512.638	23572.6	512.638	53103.4		330.28	0	333.502	0
592.904	17452.1		515.797	0		512.904	23588.3	512.904	53111		330.104	0	333.398	0
593.171	17444.7		515.338	0		513.171	23604.3	513.171	53118.7		330.104	0.01733	333.398	0.14834
593.438	17437.3		515.338	0.000478		513.438	23620.7	513.438	53126.5		330.104	0	333.398	0
593.705	17429.9		515.338	0		513.705	23637.4	513.705	53134.3		329.995	0	333.286	0
593.971	17422.5		515.338	0		513.971	23654.4	513.971	53142.3		329.995	0.02179	333.286	0.01587
594.238	17415.1		515.338	0.00203		514.238	23671.7	514.238	53150.4		329.995	0	333.286	0
594.505	17407.6		515.338	0		514.505	23689.3	514.505	53158.5		329.746	0	333.027	0
594.772	17400.1		514.88	0		514.772	23707.2	514.772	53166.7		329.746	0.0177	333.027	0.00988
595.038	17392.5		514.88	0.00195		515.038	23725.4	515.038	53175		329.746	0	333.027	0
595.305	17385		514.88	0		515.305	23744	515.305	53183.3		329.707	0	332.789	0
595.572	17377.4		514.575	0		515.572	23762.8	515.572	53191.7		329.707	0.06098	332.789	0.05983
595.839	17369.8		514.575	0.00269		515.839	23781.9	515.839	53200.1		329.707	0	332.789	0
596.105	17362.2		514.575	0		516.105	23801.4	516.105	53208.6		329.467	0	332.591	0
596.372	17354.5		514.575	0		516.372	23821.1	516.372	53217.1		329.467	0.00931	332.591	0.17026
596.639	17346.8		514.575	0.0019		516.639	23841.1	516.639	53225.6		329.467	0	332.591	0
596.906	17339.1		514.575	0		516.906	23861.4	516.906	53234.2		329.318	0	332.394	0
597.172	17331.3		514.118	0		517.172	23882	517.172	53242.8		329.318	0.04454	332.394	0.01992
597.439	17323.5		514.118	0.000128		517.439	23902.9	517.439	53251.5		329.318	0	332.394	0
597.706	17315.7		514.118	0		517.706	23924.1	517.706	53260.1		329.226	0	332.36	0
597.973	17307.9		513.966	0		517.973	23945.5	517.973	53268.8		329.226	0.00443	332.36	0.09178
598.239	17300		513.966	0.00165		518.239	23967.2	518.239	53277.5		329.226	0	332.36	0
598.506	17292.1		513.966	0		518.506	23989.2	518.506	53286.1		329.204	0	332.015	0
598.773	17284.1		513.663	0		518.773	24011.5	518.773	53294.8		329.204	0.01745	332.015	0.18387
599.04	17276.2		513.663	0.00145		519.04	24034.1	519.04	53303.5		329.204	0	332.015	0
599.306	17268.2		513.663	0		519.306	24056.9	519.306	53312.1		329.057	0	331.772	0
599.573	17260.1		513.208	0		519.573	24080	519.573	53320.8		329.057	0.02895	331.772	0.01096
599.84	17252.1		513.208	0.00118		519.84	24103.4	519.84	53329.4		329.057	0	331.772	0
600.107	17244		513.208	0		520.107	24127	520.107	53338		328.925	0	331.601	0
600.373	17235.9		512.755	0		520.373	24150.9	520.373	53346.6		328.925	0.00458	331.601	0.05897
600.64	17227.7		512.755	0.000886		520.64	24175.1	520.64	53355.1		328.925	0	331.601	0
600.907	17219.5		512.755	0		520.907	24199.5	520.907	53363.6		328.756	0	331.469	0
601.174	17211.3		512.604	0		521.174	24224.2	521.174	53372.1		328.756	0.01482	331.469	0.02755
601.44	17203		512.604	0.00152		521.44	24249.1	521.44	53380.5		328.756	0	331.469	0
601.707	17194.7		512.604	0		521.707	24274.3	521.707	53388.9		328.679	0	331.274	0
601.974	17186.4		512.302	0		521.974	24299.8	521.974	53397.3		328.679	0.00863	331.274	0.02979
602.241	17178		512.302	0.00118		522.241	24325.5	522.241	53405.5		328.679	0	331.274	0
602.508	17169.6		512.302	0		522.508	24351.5	522.508	53413.7		328.58	0	331.026	0
602.774	17161.2		512.151	0		522.774	24377.7	522.774	53421.9		328.58	0.000872041	331.026	0.0439
603.041	17152.7		512.151	0.000736		523.041	24404.1	523.041	53430		328.58	0	331.026	0
603.308	17144.2		512.151	0		523.308	24430.8	523.308	53438		328.488	0	330.979	0
603.575	17135.7		511.85	0		523.575	24457.8	523.575	53446		328.488	0.08741	330.979	0.01159
603.841	17127.1		511.85	0.000673		523.841	24485	523.841	53453.8		328.488	0	330.979	0
604.108	17118.5		511.85	0		524.108	24512.4	524.108	53461.6		328.224	0	330.745	0
604.375	17109.9		511.7	0		524.375	24540.1	524.375	53469.3		328.224	0.01729	330.745	0.02306
604.642	17101.2		511.7	0.000322		524.642	24568	524.642	53476.9		328.224	0	330.745	0
604.908	17092.5		511.7	0		524.908	24596.2	524.908	53484.4		328.088	0	330.654	0
605.175	17083.7		511.399	0		525.175	24624.6	525.175	53491.9		328.088	0.0205	330.654	0.01801
605.442	17074.9		511.399	0.000275		525.442	24653.2	525.442	53499.2		328.088	0	330.654	0
605.709	17066.1		511.399	0		525.709	24682.1	525.709	53506.4		328	0	330.549	0
605.975	17057.3		511.249	0		525.975	24711.2	525.975	53513.5		328	0.02266	330.549	0.01884
606.242	17048.4		511.249	0.0011		526.242	24740.6	526.242	53520.6		328	0	330.549	0
606.509	17039.4		511.249	0		526.509	24770.1	526.509	53527.5		327.737	0	330.313	0
606.776	17030.5		510.8	0		526.776	24799.9	526.776	53534.3		327.737	0.02706	330.313	0.02223
607.042	17021.4		510.8	0.000782		527.042	24830	527.042	53540.9		327.737	0	330.313	0
607.309	17012.4		510.8	0		527.309	24860.2	527.309	53547.5		327.599	0	330.145	0
607.576	17003.3		510.65	0		527.576	24890.7	527.576	53553.9		327.599	0.06074	330.145	0.00238
607.843	16994.2		510.65	0.00218		527.843	24921.4	527.843	53560.2		327.599	0	330.145	0
608.109	16985		510.65	0		528.109	24952.4	528.109	53566.4		327.528	0	330.094	0
608.376	16975.8		510.501	0		528.376	24983.5	528.376	53572.4		327.528	0.04825	330.094	0.00593
608.643	16966.6		510.501	0.000126		528.643	25014.9	528.643	53578.3		327.528	0	330.094	0
608.91	16957.3		510.501	0		528.91	25046.5	528.91	53584.1		327.453	0	329.952	0
609.176	16948		510.202	0		529.176	25078.4	529.176	53589.7		327.453	0.02606	329.952	0.01067
609.443	16938.7		510.202	0.00124		529.443	25110.4	529.443	53595.2		327.453	0	329.952	0
609.71	16929.3		510.202	0		529.71	25142.7	529.71	53600.5		327.295	0	329.84	0
609.977	16919.9		509.606	0		529.977	25175.2	529.977	53605.7		327.295	0.03701	329.84	0.01014
610.243	16910.4		509.606	0.00065		530.243	25207.9	530.243	53610.7		327.295	0	329.84	0
610.51	16900.9		509.606	0		530.51	25240.8	530.51	53615.6		327.172	0	329.729	0
610.777	16891.3		509.606	0		530.777	25273.9	530.777	53620.3		327.172	0.00184	329.729	0.00134
611.044	16881.8		509.606	0.000333		531.044	25307.3	531.044	53624.9		327.172	0	329.729	0
611.31	16872.1		509.606	0		531.31	25340.8	531.31	53629.3		327.095	0	329.586	0
611.577	16862.5		509.606	0		531.577	25374.6	531.577	53633.5		327.095	0.00933	329.586	0.0061
611.844	16852.8		509.606	0.00426		531.844	25408.6	531.844	53637.6		327.095	0	329.586	0
612.111	16843		509.606	0		532.111	25442.8	532.111	53641.5		326.914	0	329.473	0
612.377	16833.3		509.308	0		532.377	25477.2	532.377	53645.2		326.914	0.00731	329.473	0.04403
612.644	16823.4		509.308	0.00161		532.644	25511.8	532.644	53648.8		326.914	0	329.473	0
612.911	16813.6		509.308	0		532.911	25546.6	532.911	53652.2		326.815	0	329.127	0
613.178	16803.7		508.863	0		533.178	25581.6	533.178	53655.4		326.815	0.02561	329.127	0.00748
613.444	16793.8		508.863	0.00246		533.444	25616.8	533.444	53658.4		326.815	0	329.127	0
613.711	16783.8		508.863	0		533.711	25652.3	533.711	53661.2		326.493	0	329.071	0
613.978	16773.8		508.418	0		533.978	25687.9	533.978	53663.9		326.493	0.04392	329.071	0.00426
614.245	16763.7		508.418	0.00097		534.245	25723.7	534.245	53666.3		326.493	0	329.071	0
614.511	16753.6		508.418	0		534.511	25759.8	534.511	53668.6		326.426	0	328.929	0
614.778	16743.5		508.27	0		534.778	25796	534.778	53670.7		326.426	0.03099	328.929	0.02184
615.045	16733.3		508.27	0.00124		535.045	25832.5	535.045	53672.6		326.426	0	328.929	0
615.312	16723.1		508.27	0		535.312	25869.1	535.312	53674.3		326.337	0	328.715	0
615.579	16712.9		507.974	0		535.579	25905.9	535.579	53675.8		326.337	0.02221	328.715	0.01631
615.845	16702.6		507.974	0.000556		535.845	25943	535.845	53677.1		326.337	0	328.715	0
616.112	16692.3		507.974	0		536.112	25980.2	536.112	53678.2		326.277	0	328.624	0
616.379	16681.9		507.679	0		536.379	26017.6	536.379	53679.1		326.277	0.0234	328.624	0.00908
616.646	16671.5		507.679	0.00132		536.646	26055.3	536.646	53679.8		326.277	0	328.624	0
616.912	16661		507.679	0		536.912	26093.1	536.912	53680.3		326.199	0	328.557	0
617.179	16650.6		507.384	0		537.179	26131.1	537.179	53680.6		326.199	0.01074	328.557	0.03494
617.446	16640		507.384	0.000641		537.446	26169.3	537.446	53680.7		326.199	0	328.557	0
617.713	16629.5		507.384	0		537.713	26207.7	537.713	53680.6		326.133	0	328.392	0
617.979	16618.9		507.237	0		537.979	26246.3	537.979	53680.3		326.133	0.0019	328.392	0.01346
618.246	16608.2		507.237	0.000404		538.246	26285	538.246	53679.7		326.133	0	328.392	0
618.513	16597.6		507.237	0		538.513	26324	538.513	53678.9		325.925	0	328.267	0
618.78	16586.8		506.943	0		538.78	26363.2	538.78	53678		325.925	0.00693	328.267	0.01885
619.046	16576.1		506.943	0.00194		539.046	26402.5	539.046	53676.8		325.925	0	328.267	0
619.313	16565.3		506.943	0		539.313	26442	539.313	53675.3		325.875	0	328.131	0
619.58	16554.4		506.649	0		539.58	26481.7	539.58	53673.7		325.875	0.01405	328.131	0.0149
619.847	16543.6		506.649	0.00029		539.847	26521.6	539.847	53671.8		325.875	0	328.131	0
620.113	16532.6		506.649	0		540.113	26561.7	540.113	53669.8		325.659	0	327.689	0
620.38	16521.7		506.356	0		540.38	26602	540.38	53667.5		325.659	0.01533	327.689	0.04194
620.647	16510.7		506.356	0.000109		540.647	26642.4	540.647	53664.9		325.659	0	327.689	0
620.914	16499.7		506.356	0		540.914	26683.1	540.914	53662.2		325.355	0	327.592	0
621.18	16488.6		506.209	0		541.18	26723.9	541.18	53659.2		325.355	0.01124	327.592	0.00965
621.447	16477.5		506.209	0.000954		541.447	26764.9	541.447	53656		325.355	0	327.592	0
621.714	16466.3		506.209	0		541.714	26806	541.714	53652.5		325.188	0	327.533	0
621.981	16455.1		506.063	0		541.981	26847.4	541.981	53648.9		325.188	0.01128	327.533	0.00196
622.247	16443.9		506.063	0.000694		542.247	26888.9	542.247	53645		325.188	0	327.533	0
622.514	16432.7		506.063	0		542.514	26930.6	542.514	53640.8		325.086	0	327.387	0
622.781	16421.4		505.332	0		542.781	26972.5	542.781	53636.5		325.086	0.01766	327.387	0.00331
623.048	16410		505.332	0.000317		543.048	27014.6	543.048	53631.9		325.086	0	327.387	0
623.314	16398.6		505.332	0		543.314	27056.8	543.314	53627		324.978	0	327.34	0
623.581	16387.2		505.332	0		543.581	27099.2	543.581	53621.9		324.978	0.00203	327.34	0.00216
623.848	16375.8		505.332	0.000107		543.848	27141.8	543.848	53616.6		324.978	0	327.34	0
624.115	16364.3		505.332	0		544.115	27184.5	544.115	53611.1		324.93	0	327.249	0
624.381	16352.8		505.04	0		544.381	27227.4	544.381	53605.3		324.93	0.01992	327.249	0.00498
624.648	16341.2		505.04	0.00068		544.648	27270.5	544.648	53599.3		324.93	0	327.249	0
624.915	16329.6		505.04	0		544.915	27313.8	544.915	53593		324.839	0	327.094	0
625.182	16317.9		505.04	0		545.182	27357.2	545.182	53586.5		324.839	0.00426	327.094	0.01281
625.448	16306.3		505.04	0.00102		545.448	27400.8	545.448	53579.8		324.839	0	327.094	0
625.715	16294.6		505.04	0		545.715	27444.6	545.715	53572.8		324.641	0	326.881	0
625.982	16282.8		504.603	0		545.982	27488.5	545.982	53565.5		324.641	0.01408	326.881	0.00277
626.249	16271		504.603	0.00195		546.249	27532.6	546.249	53558.1		324.641	0	326.881	0
626.516	16259.2		504.603	0		546.516	27576.8	546.516	53550.3		324.599	0	326.776	0
626.782	16247.3		504.313	0		546.782	27621.2	546.782	53542.4		324.599	0.04002	326.776	0.01306
627.049	16235.4		504.313	0.00196		547.049	27665.8	547.049	53534.2		324.599	0	326.776	0
627.316	16223.5		504.313	0		547.316	27710.6	547.316	53525.7		324.281	0	326.743	0
627.583	16211.5		504.023	0		547.583	27755.5	547.583	53517		324.281	0.0075	326.743	0.000545156
627.849	16199.5		504.023	0.003		547.849	27800.5	547.849	53508.1		324.281	0	326.743	0
628.116	16187.5		504.023	0		548.116	27845.7	548.116	53498.9		324.174	0	326.516	0
628.383	16175.4		503.878	0		548.383	27891.1	548.383	53489.5		324.174	0.01441	326.516	0.01117
628.65	16163.3		503.878	0.000746		548.65	27936.6	548.65	53479.8		324.174	0	326.516	0
628.916	16151.1		503.878	0		548.916	27982.3	548.916	53469.9		323.954	0	326.31	0
629.183	16139		503.733	0		549.183	28028.2	549.183	53459.7		323.954	0.01104	326.31	0.00603
629.45	16126.7		503.733	0.000441		549.45	28074.2	549.45	53449.3		323.954	0	326.31	0
629.717	16114.5		503.733	0		549.717	28120.3	549.717	53438.6		323.895	0	326.13	0
629.983	16102.2		503.443	0		549.983	28166.6	549.983	53427.7		323.895	0.01728	326.13	0.0157
630.25	16089.9		503.443	0.000875		550.25	28213.1	550.25	53416.5		323.895	0	326.13	0
630.517	16077.5		503.443	0		550.517	28259.7	550.517	53405.1		323.709	0	325.993	0
630.784	16065.1		503.154	0		550.784	28306.4	550.784	53393.5		323.709	0.00532	325.993	0.01076
631.05	16052.7		503.154	0.00161		551.05	28353.3	551.05	53381.5		323.709	0	325.993	0
631.317	16040.3		503.154	0		551.317	28400.4	551.317	53369.4		323.625	0	325.807	0
631.584	16027.8		502.866	0		551.584	28447.6	551.584	53357		323.625	0.01067	325.807	0.00444
631.851	16015.2		502.866	0.000555		551.851	28494.9	551.851	53344.3		323.625	0	325.807	0
632.117	16002.7		502.866	0		552.117	28542.4	552.117	53331.4		323.546	0	325.688	0
632.384	15990.1		502.721	0		552.384	28590	552.384	53318.3		323.546	0.00404	325.688	0.01158
632.651	15977.5		502.721	0.000454		552.651	28637.8	552.651	53304.9		323.546	0	325.688	0
632.918	15964.8		502.721	0		552.918	28685.7	552.918	53291.3		323.489	0	325.614	0
633.184	15952.1		502.433	0		553.184	28733.8	553.184	53277.4		323.489	0.00894	325.614	0.00807
633.451	15939.4		502.433	0.000637		553.451	28782	553.451	53263.2		323.489	0	325.614	0
633.718	15926.6		502.433	0		553.718	28830.3	553.718	53248.9		323.263	0	325.301	0
633.985	15913.8		502.146	0		553.985	28878.8	553.985	53234.2		323.263	0.02171	325.301	0.00318
634.251	15901		502.146	0.0036		554.251	28927.4	554.251	53219.4		323.263	0	325.301	0
634.518	15888.2		502.146	0		554.518	28976.1	554.518	53204.2		322.907	0	325.196	0
634.785	15875.3		502.002	0		554.785	29025	554.785	53188.9		322.907	0.00975	325.196	0.00636
635.052	15862.4		502.002	0.000334		555.052	29074	555.052	53173.3		322.907	0	325.196	0
635.318	15849.4		502.002	0		555.318	29123.1	555.318	53157.4		322.835	0	325.023	0
635.585	15836.5		501.572	0		555.585	29172.4	555.585	53141.3		322.835	0.00937	325.023	0.00568
635.852	15823.5		501.572	0.000979		555.852	29221.8	555.852	53125		322.835	0	325.023	0
636.119	15810.4		501.572	0		556.119	29271.3	556.119	53108.4		322.801	0	324.814	0
636.385	15797.4		501.285	0		556.385	29320.9	556.385	53091.5		322.801	0.00549	324.814	0.01971
636.652	15784.3		501.285	0.000735		556.652	29370.7	556.652	53074.5		322.801	0	324.814	0
636.919	15771.1		501.285	0		556.919	29420.6	556.919	53057.1		322.624	0	324.711	0
637.186	15758		501.142	0		557.186	29470.7	557.186	53039.6		322.624	0.02365	324.711	0.00366
637.452	15744.8		501.142	0.00155		557.452	29520.8	557.452	53021.8		322.624	0	324.711	0
637.719	15731.6		501.142	0		557.719	29571.1	557.719	53003.7		322.568	0	324.54	0
637.986	15718.3		500.999	0		557.986	29621.5	557.986	52985.4		322.568	0.021	324.54	0.00852
638.253	15705.1		500.999	0.0018		558.253	29672	558.253	52966.9		322.568	0	324.54	0
638.52	15691.8		500.999	0		558.52	29722.6	558.52	52948.1		322.455	0	324.517	0
638.786	15678.4		500.713	0		558.786	29773.4	558.786	52929.1		322.455	0.00753	324.517	0.0011
639.053	15665.1		500.713	0.000932		559.053	29824.3	559.053	52909.9		322.455	0	324.517	0
639.32	15651.7		500.713	0		559.32	29875.2	559.32	52890.4		322.171	0	324.372	0
639.587	15638.3		500.428	0		559.587	29926.3	559.587	52870.7		322.171	0.000124208	324.372	0.02207
639.853	15624.8		500.428	0.000568		559.853	29977.5	559.853	52850.7		322.171	0	324.372	0
640.12	15611.4		500.428	0		560.12	30028.9	560.12	52830.6		322.114	0	324.207	0
640.387	15597.9		500.001	0		560.387	30080.3	560.387	52810.1		322.114	0.01605	324.207	0.01913
640.654	15584.4		500.001	0.00105		560.654	30131.8	560.654	52789.5		322.114	0	324.207	0
640.92	15570.8		500.001	0		560.92	30183.5	560.92	52768.6		322.07	0	324.108	0
641.187	15557.2		499.716	0		561.187	30235.2	561.187	52747.5		322.07	0.00291	324.108	0.01465
641.454	15543.6		499.716	0.000251		561.454	30287.1	561.454	52726.1		322.07	0	324.108	0
641.721	15530		499.716	0		561.721	30339.1	561.721	52704.5		321.925	0	323.957	0
641.987	15516.4		499.432	0		561.987	30391.1	561.987	52682.7		321.925	0.01572	323.957	0.00936
642.254	15502.7		499.432	0.000667		562.254	30443.3	562.254	52660.7		321.925	0	323.957	0
642.521	15489		499.432	0		562.521	30495.6	562.521	52638.4		321.705	0	323.853	0
642.788	15475.3		499.149	0		562.788	30547.9	562.788	52615.9		321.705	0.01097	323.853	0.00129
643.054	15461.5		499.149	0.00184		563.054	30600.4	563.054	52593.1		321.705	0	323.853	0
643.321	15447.7		499.149	0		563.321	30653	563.321	52570.2		321.581	0	323.701	0
643.588	15433.9		499.007	0		563.588	30705.6	563.588	52547		321.581	0.00543	323.701	0.00218
643.855	15420.1		499.007	0.00115		563.855	30758.4	563.855	52523.6		321.581	0	323.701	0
644.121	15406.3		499.007	0		564.121	30811.2	564.121	52500		321.499	0	323.486	0
644.388	15392.4		498.866	0		564.388	30864.2	564.388	52476.1		321.499	0.01721	323.486	0.01148
644.655	15378.5		498.866	0.0012		564.655	30917.2	564.655	52452.1		321.499	0	323.486	0
644.922	15364.6		498.866	0		564.922	30970.3	564.922	52427.8		321.253	0	323.445	0
645.188	15350.6		498.441	0		565.188	31023.5	565.188	52403.3		321.253	0.00391	323.445	0.01651
645.455	15336.7		498.441	0.00252		565.455	31076.8	565.455	52378.5		321.253	0	323.445	0
645.722	15322.7		498.441	0		565.722	31130.2	565.722	52353.6		321.192	0	323.307	0
645.989	15308.7		498.159	0		565.989	31183.6	565.989	52328.4		321.192	0.00818	323.307	0.0142
646.255	15294.7		498.159	0.00101		566.255	31237.2	566.255	52303.1		321.192	0	323.307	0
646.522	15280.6		498.159	0		566.522	31290.8	566.522	52277.5		321.102	0	323.292	0
646.789	15266.5		498.018	0		566.789	31344.5	566.789	52251.7		321.102	0.00972	323.292	0.01092
647.056	15252.5		498.018	0.00158		567.056	31398.3	567.056	52225.7		321.102	0	323.292	0
647.322	15238.3		498.018	0		567.322	31452.1	567.322	52199.4		320.929	0	322.979	0
647.589	15224.2		497.737	0		567.589	31506.1	567.589	52173		320.929	0.00821	322.979	0.00647
647.856	15210.1		497.737	0.0012		567.856	31560.1	567.856	52146.4		320.929	0	322.979	0
648.123	15195.9		497.737	0		568.123	31614.2	568.123	52119.5		320.715	0	322.903	0
648.389	15181.7		497.596	0		568.389	31668.3	568.389	52092.5		320.715	0.00422	322.903	0.02271
648.656	15167.5		497.596	0.00123		568.656	31722.5	568.656	52065.2		320.715	0	322.903	0
648.923	15153.3		497.596	0		568.923	31776.8	568.923	52037.8		320.617	0	322.786	0
649.19	15139		497.174	0		569.19	31831.2	569.19	52010.1		320.617	0.00413	322.786	0.00201
649.456	15124.7		497.174	0.000856		569.456	31885.6	569.456	51982.2		320.617	0	322.786	0
649.723	15110.4		497.174	0		569.723	31940.1	569.723	51954.2		320.441	0	322.756	0
649.99	15096.1		497.034	0		569.99	31994.6	569.99	51925.9		320.441	0.00665	322.756	0.00364
650.257	15081.8		497.034	0.000613		570.257	32049.2	570.257	51897.5		320.441	0	322.756	0
650.524	15067.5		497.034	0		570.524	32103.9	570.524	51868.8		320.329	0	322.563	0
650.79	15053.1		497.034	0		570.79	32158.6	570.79	51840		320.329	0.00937	322.563	0.00322
651.057	15038.7		497.034	0.00156		571.057	32213.4	571.057	51810.9		320.329	0	322.563	0
651.324	15024.3		497.034	0		571.324	32268.3	571.324	51781.7		320.147	0	322.507	0
651.591	15009.9		496.754	0		571.591	32323.2	571.591	51752.3		320.147	0.02084	322.507	0.01942
651.857	14995.5		496.754	0.00129		571.857	32378.1	571.857	51722.6		320.147	0	322.507	0
652.124	14981.1		496.754	0		572.124	32433.1	572.124	51692.8		319.929	0	322.444	0
652.391	14966.6		496.474	0		572.391	32488.1	572.391	51662.8		319.929	0.00478	322.444	0.03704
652.658	14952.1		496.474	0.0016		572.658	32543.2	572.658	51632.7		319.929	0	322.444	0
652.924	14937.6		496.474	0		572.924	32598.4	572.924	51602.3		319.844	0	322.326	0
653.191	14923.1		496.194	0		573.191	32653.6	573.191	51571.8		319.844	0.01322	322.326	0.0111
653.458	14908.6		496.194	0.00128		573.458	32708.8	573.458	51541		319.844	0	322.326	0
653.725	14894.1		496.194	0		573.725	32764.1	573.725	51510.1		319.703	0	322.196	0
653.991	14879.5		496.054	0		573.991	32819.4	573.991	51479.1		319.703	0.00455	322.196	0.00665
654.258	14865		496.054	0.000582		574.258	32874.7	574.258	51447.8		319.703	0	322.196	0
654.525	14850.4		496.054	0		574.525	32930.1	574.525	51416.4		319.536	0	322.065	0
654.792	14835.8		495.636	0		574.792	32985.5	574.792	51384.8		319.536	0.01917	322.065	0.01491
655.058	14821.2		495.636	0.00129		575.058	33041	575.058	51353		319.536	0	322.065	0
655.325	14806.6		495.636	0		575.325	33096.5	575.325	51321		319.486	0	321.949	0
655.592	14791.9		495.636	0		575.592	33152	575.592	51288.9		319.486	0.0134	321.949	0.01119
655.859	14777.3		495.636	0.000529		575.859	33207.6	575.859	51256.6		319.486	0	321.949	0
656.125	14762.6		495.636	0		576.125	33263.1	576.125	51224.1		319.402	0	321.88	0
656.392	14747.9		495.357	0		576.392	33318.7	576.392	51191.5		319.402	0.0031	321.88	0.0128
656.659	14733.3		495.357	0.00194		576.659	33374.4	576.659	51158.7		319.402	0	321.88	0
656.926	14718.6		495.357	0		576.926	33430	576.926	51125.7		319.324	0	321.775	0
657.192	14703.9		494.94	0		577.192	33485.7	577.192	51092.6		319.324	0.00364	321.775	0.000874824
657.459	14689.1		494.94	0.000884		577.459	33541.4	577.459	51059.3		319.324	0	321.775	0
657.726	14674.4		494.94	0		577.726	33597.1	577.726	51025.9		319.201	0	321.634	0
657.993	14659.7		494.802	0		577.993	33652.8	577.993	50992.3		319.201	0.00118	321.634	0.02098
658.259	14644.9		494.802	0.000978		578.259	33708.6	578.259	50958.6		319.201	0	321.634	0
658.526	14630.2		494.802	0		578.526	33764.3	578.526	50924.6		319.131	0	321.49	0
658.793	14615.4		494.386	0		578.793	33820.1	578.793	50890.6		319.131	0.000946394	321.49	0.00218
659.06	14600.6		494.386	0.000792		579.06	33875.9	579.06	50856.4		319.131	0	321.49	0
659.326	14585.8		494.386	0		579.326	33931.7	579.326	50822		319.001	0	321.334	0
659.593	14571		493.832	0		579.593	33987.5	579.593	50787.5		319.001	0.00452	321.334	0.00768
659.86	14556.2		493.832	0.000494		579.86	34043.3	579.86	50752.8		319.001	0	321.334	0
660.127	14541.4		493.832	0		580.127	34099.1	580.127	50718		318.981	0	321.211	0
660.393	14526.5		493.832	0		580.393	34154.9	580.393	50683.1		318.981	0.00574	321.211	0.00101
660.66	14511.7		493.832	0.0012		580.66	34210.7	580.66	50648		318.981	0	321.211	0
660.927	14496.9		493.832	0		580.927	34266.5	580.927	50612.8		318.549	0	321.018	0
661.194	14482		493.694	0		581.194	34322.3	581.194	50577.4		318.549	0.01559	321.018	0.00687
661.46	14467.1		493.694	0.00459		581.46	34378.1	581.46	50541.9		318.549	0	321.018	0
661.727	14452.3		493.694	0		581.727	34433.9	581.727	50506.2		318.526	0	320.857	0
661.994	14437.4		493.418	0		581.994	34489.7	581.994	50470.5		318.526	0.000292515	320.857	0.01636
662.261	14422.5		493.418	0.000721		582.261	34545.5	582.261	50434.5		318.526	0	320.857	0
662.528	14407.6		493.418	0		582.528	34601.3	582.528	50398.5		318.391	0	320.808	0
662.794	14392.7		493.281	0		582.794	34657	582.794	50362.3		318.391	0.01631	320.808	0.00913
663.061	14377.8		493.281	0.00144		583.061	34712.8	583.061	50326		318.391	0	320.808	0
663.328	14362.9		493.281	0		583.328	34768.5	583.328	50289.6		318.317	0	320.55	0
663.595	14348		493.005	0		583.595	34824.2	583.595	50253		318.317	0.00335	320.55	0.00335
663.861	14333.1		493.005	0.00197		583.861	34879.9	583.861	50216.3		318.317	0	320.55	0
664.128	14318.1		493.005	0		584.128	34935.6	584.128	50179.5		318.138	0	320.495	0
664.395	14303.2		492.868	0		584.395	34991.2	584.395	50142.6		318.138	0.00221	320.495	0.05571
664.662	14288.2		492.868	5.2e-05		584.662	35046.8	584.662	50105.5		318.138	0	320.495	0
664.928	14273.3		492.868	0		584.928	35102.4	584.928	50068.4		317.988	0	320.371	0
665.195	14258.4		492.593	0		585.195	35158	585.195	50031.1		317.988	0.00376	320.371	0.01533
665.462	14243.4		492.593	0.00199		585.462	35213.5	585.462	49993.7		317.988	0	320.371	0
665.729	14228.4		492.593	0		585.729	35269	585.729	49956.2		317.79	0	320.32	0
665.995	14213.5		492.456	0		585.995	35324.5	585.995	49918.5		317.79	0.01513	320.32	0.00822
666.262	14198.5		492.456	0.00132		586.262	35380	586.262	49880.8		317.79	0	320.32	0
666.529	14183.5		492.456	0		586.529	35435.4	586.529	49843		317.718	0	320.139	0
666.796	14168.6		492.319	0		586.796	35490.7	586.796	49805		317.718	0.00861	320.139	0.00802
667.062	14153.6		492.319	0.00116		587.062	35546.1	587.062	49766.9		317.718	0	320.139	0
667.329	14138.6		492.319	0		587.329	35601.4	587.329	49728.8		317.451	0	320.048	0
667.596	14123.6		491.908	0		587.596	35656.6	587.596	49690.5		317.451	0.00757	320.048	0.00204
667.863	14108.6		491.908	0.0019		587.863	35711.8	587.863	49652.1		317.451	0	320.048	0
668.129	14093.6		491.908	0		588.129	35766.9	588.129	49613.7		317.338	0	319.979	0
668.396	14078.7		491.771	0		588.396	35822.1	588.396	49575.1		317.338	0.01304	319.979	0.000914924
668.663	14063.7		491.771	0.00032		588.663	35877.1	588.663	49536.4		317.338	0	319.979	0
668.93	14048.7		491.771	0		588.93	35932.1	588.93	49497.6		317.17	0	319.958	0
669.196	14033.7		491.498	0		589.196	35987.1	589.196	49458.8		317.17	0.00253	319.958	0.00559
669.463	14018.7		491.498	0.000797		589.463	36042	589.463	49419.8		317.17	0	319.958	0
669.73	14003.7		491.498	0		589.73	36096.8	589.73	49380.8		317.054	0	319.881	0
669.997	13988.7		491.225	0		589.997	36151.6	589.997	49341.7		317.054	0.000930654	319.881	0.00226
670.263	13973.7		491.225	0.00126		590.263	36206.3	590.263	49302.4		317.054	0	319.881	0
670.53	13958.7		491.225	0		590.53	36261	590.53	49263.1		316.791	0	319.743	0
670.797	13943.7		490.952	0		590.797	36315.6	590.797	49223.7		316.791	0.0109	319.743	0.000840479
671.064	13928.7		490.952	0.00182		591.064	36370.1	591.064	49184.3		316.791	0	319.743	0
671.33	13913.7		490.952	0		591.33	36424.6	591.33	49144.7		316.606	0	319.51	0
671.597	13898.7		490.68	0		591.597	36479	591.597	49105.1		316.606	0.00445	319.51	0.000421146
671.864	13883.7		490.68	0.00111		591.864	36533.3	591.864	49065.3		316.606	0	319.51	0
672.131	13868.7		490.68	0		592.131	36587.5	592.131	49025.5		316.59	0	319.413	0
672.397	13853.7		490.272	0		592.397	36641.7	592.397	48985.7		316.59	0.00327	319.413	0.00359
672.664	13838.7		490.272	0.000263		592.664	36695.8	592.664	48945.7		316.59	0	319.413	0
672.931	13823.7		490.272	0		592.931	36749.8	592.931	48905.7		316.526	0	319.384	0
673.198	13808.7		490.136	0		593.198	36803.8	593.198	48865.6		316.526	0.00983	319.384	0.000924336
673.464	13793.7		490.136	0.00336		593.464	36857.7	593.464	48825.4		316.526	0	319.384	0
673.731	13778.7		490.136	0		593.731	36911.4	593.731	48785.2		316.493	0	319.183	0
673.998	13763.7		489.865	0		593.998	36965.1	593.998	48744.9		316.493	0.0011	319.183	0.00829
674.265	13748.7		489.865	2.5e-05		594.265	37018.8	594.265	48704.5		316.493	0	319.183	0
674.532	13733.7		489.865	0		594.532	37072.3	594.532	48664.1		316.363	0	318.935	0
674.798	13718.7		489.865	0		594.798	37125.7	594.798	48623.6		316.363	0.01113	318.935	0.00309
675.065	13703.7		489.865	0.00017		595.065	37179.1	595.065	48583		316.363	0	318.935	0
675.332	13688.7		489.865	0		595.332	37232.3	595.332	48542.4		316.123	0	318.853	0
675.599	13673.8		489.594	0		595.599	37285.5	595.599	48501.7		316.123	0.00316	318.853	0.00103
675.865	13658.8		489.594	9.8e-05		595.865	37338.6	595.865	48461		316.123	0	318.853	0
676.132	13643.8		489.594	0		596.132	37391.5	596.132	48420.2		316.028	0	318.644	0
676.399	13628.9		489.324	0		596.399	37444.4	596.399	48379.4		316.028	0.00039696	318.644	0.00131
676.666	13613.9		489.324	0.00281		596.666	37497.2	596.666	48338.5		316.028	0	318.644	0
676.932	13598.9		489.324	0		596.932	37549.8	596.932	48297.5		315.928	0	318.51	0
677.199	13584		489.054	0		597.199	37602.4	597.199	48256.5		315.928	0.00576	318.51	0.00851
677.466	13569		489.054	0.00182		597.466	37654.8	597.466	48215.4		315.928	0	318.51	0
677.733	13554.1		489.054	0		597.733	37707.2	597.733	48174.3		315.766	0	318.493	0
677.999	13539.1		488.784	0		597.999	37759.4	597.999	48133.2		315.766	0.01216	318.493	0.00524
678.266	13524.2		488.784	0.00347		598.266	37811.6	598.266	48092		315.766	0	318.493	0
678.533	13509.3		488.784	0		598.533	37863.6	598.533	48050.8		315.583	0	318.37	0
678.8	13494.3		488.649	0		598.8	37915.5	598.8	48009.5		315.583	0.00569	318.37	0.00386
679.066	13479.4		488.649	0.000318		599.066	37967.3	599.066	47968.2		315.583	0	318.37	0
679.333	13464.5		488.649	0		599.333	38018.9	599.333	47926.8		315.565	0	318.214	0
679.6	13449.6		488.246	0		599.6	38070.5	599.6	47885.4		315.565	0.00477	318.214	0.00922
679.867	13434.7		488.246	0.00182		599.867	38121.9	599.867	47844		315.565	0	318.214	0
680.133	13419.8		488.246	0		600.133	38173.2	600.133	47802.5		315.365	0	318.035	0
680.4	13404.9		488.111	0		600.4	38224.4	600.4	47761		315.365	0.00331	318.035	0.00528
680.667	13390		488.111	0.00307		600.667	38275.4	600.667	47719.4		315.365	0	318.035	0
680.934	13375.1		488.111	0		600.934	38326.3	600.934	47677.9		315.208	0	318.008	0
681.2	13360.2		487.977	0		601.2	38377.1	601.2	47636.3		315.208	0.00489	318.008	0.00318
681.467	13345.3		487.977	0.00192		601.467	38427.8	601.467	47594.6		315.208	0	318.008	0
681.734	13330.5		487.977	0		601.734	38478.3	601.734	47553		315.095	0	317.981	0
682.001	13315.6		487.709	0		602.001	38528.7	602.001	47511.3		315.095	0.01133	317.981	0.00649
682.267	13300.8		487.709	0.00311		602.267	38579	602.267	47469.6		315.095	0	317.981	0
682.534	13285.9		487.709	0		602.534	38629.1	602.534	47427.8		314.982	0	317.85	0
682.801	13271.1		487.575	0		602.801	38679.1	602.801	47386.1		314.982	0.0045	317.85	0.00848
683.068	13256.2		487.575	0.000519		603.068	38728.9	603.068	47344.3		314.982	0	317.85	0
683.334	13241.4		487.575	0		603.334	38778.6	603.334	47302.5		314.912	0	317.645	0
683.601	13226.6		487.441	0		603.601	38828.1	603.601	47260.6		314.912	0.02012	317.645	0.00351
683.868	13211.8		487.441	0.000216		603.868	38877.5	603.868	47218.8		314.912	0	317.645	0
684.135	13197		487.441	0		604.135	38926.8	604.135	47176.9		314.78	0	317.494	0
684.401	13182.2		487.307	0		604.401	38975.9	604.401	47135.1		314.78	0.01097	317.494	0.000768232
684.668	13167.4		487.307	0.00028		604.668	39024.9	604.668	47093.2		314.78	0	317.494	0
684.935	13152.7		487.307	0		604.935	39073.7	604.935	47051.3		314.703	0	317.361	0
685.202	13137.9		486.906	0		605.202	39122.3	605.202	47009.4		314.703	0.00161	317.361	0.00469
685.468	13123.1		486.906	0.000971		605.468	39170.8	605.468	46967.4		314.703	0	317.361	0
685.735	13108.4		486.906	0		605.735	39219.1	605.735	46925.5		314.621	0	317.136	0
686.002	13093.6		486.506	0		606.002	39267.3	606.002	46883.5		314.621	0.00235	317.136	0.00289
686.269	13078.9		486.506	0.00294		606.269	39315.3	606.269	46841.6		314.621	0	317.136	0
686.536	13064.2		486.506	0		606.536	39363.2	606.536	46799.6		314.42	0	316.993	0
686.802	13049.5		486.372	0		606.802	39410.9	606.802	46757.7		314.42	0.000645623	316.993	0.01103
687.069	13034.8		486.372	0.00139		607.069	39458.4	607.069	46715.7		314.42	0	316.993	0
687.336	13020.1		486.372	0		607.336	39505.8	607.336	46673.7		314.389	0	316.884	0
687.603	13005.4		485.973	0		607.603	39553	607.603	46631.8		314.389	0.000676836	316.884	0.00267
687.869	12990.7		485.973	0.00163		607.869	39600	607.869	46589.8		314.389	0	316.884	0
688.136	12976.1		485.973	0		608.136	39646.8	608.136	46547.8		314.12	0	316.765	0
688.403	12961.4		485.84	0		608.403	39693.5	608.403	46505.8		314.12	0.00301	316.765	0.04739
688.67	12946.8		485.84	0.00153		608.67	39740	608.67	46463.9		314.12	0	316.765	0
688.936	12932.1		485.84	0		608.936	39786.3	608.936	46421.9		314.021	0	316.658	0
689.203	12917.5		485.707	0		609.203	39832.5	609.203	46379.9		314.021	0.004	316.658	0.00299
689.47	12902.9		485.707	0.000259		609.47	39878.5	609.47	46338		314.021	0	316.658	0
689.737	12888.3		485.707	0		609.737	39924.2	609.737	46296		313.943	0	316.584	0
690.003	12873.7		485.442	0		610.003	39969.8	610.003	46254.1		313.943	0.0031	316.584	0.00651
690.27	12859.1		485.442	0.00416		610.27	40015.3	610.27	46212.1		313.943	0	316.584	0
690.537	12844.5		485.442	0		610.537	40060.5	610.537	46170.2		313.838	0	316.345	0
690.804	12830		485.045	0		610.804	40105.6	610.804	46128.3		313.838	0.00605	316.345	0.00288
691.07	12815.4		485.045	0.000795		611.07	40150.4	611.07	46086.4		313.838	0	316.345	0
691.337	12800.9		485.045	0		611.337	40195.1	611.337	46044.5		313.671	0	316.279	0
691.604	12786.4		484.912	0		611.604	40239.6	611.604	46002.6		313.671	0.000782478	316.279	0.00653
691.871	12771.8		484.912	0.00203		611.871	40283.8	611.871	45960.8		313.671	0	316.279	0
692.137	12757.3		484.912	0		612.137	40327.9	612.137	45918.9		313.622	0	316.14	0
692.404	12742.8		484.648	0		612.404	40371.8	612.404	45877.1		313.622	0.00114	316.14	0.00279
692.671	12728.4		484.648	0.00206		612.671	40415.5	612.671	45835.3		313.622	0	316.14	0
692.938	12713.9		484.648	0		612.938	40459	612.938	45793.5		313.406	0	316.127	0
693.204	12699.4		484.516	0		613.204	40502.3	613.204	45751.7		313.406	0.00151	316.127	0.0136
693.471	12685		484.516	0.00439		613.471	40545.4	613.471	45710		313.406	0	316.127	0
693.738	12670.5		484.516	0		613.738	40588.3	613.738	45668.2		313.242	0	315.993	0
694.005	12656.1		484.121	0		614.005	40631	614.005	45626.5		313.242	0.00369	315.993	0.01597
694.271	12641.7		484.121	0.00133		614.271	40673.5	614.271	45584.8		313.242	0	315.993	0
694.538	12627.3		484.121	0		614.538	40715.8	614.538	45543.2		313.122	0	315.744	0
694.805	12612.9		483.857	0		614.805	40757.9	614.805	45501.5		313.122	0.00704	315.744	0.00334
695.072	12598.6		483.857	0.00113		615.072	40799.7	615.072	45459.9		313.122	0	315.744	0
695.338	12584.2		483.857	0		615.338	40841.4	615.338	45418.3		313.052	0	315.734	0
695.605	12569.9		483.726	0		615.605	40882.8	615.605	45376.8		313.052	0.02001	315.734	0.01583
695.872	12555.5		483.726	0.00163		615.872	40924.1	615.872	45335.3		313.052	0	315.734	0
696.139	12541.2		483.726	0		616.139	40965.1	616.139	45293.8		312.963	0	315.609	0
696.405	12526.9		483.463	0		616.405	41005.9	616.405	45252.3		312.963	0.0019	315.609	0.00412
696.672	12512.6		483.463	9.6e-05		616.672	41046.4	616.672	45210.8		312.963	0	315.609	0
696.939	12498.3		483.463	0		616.939	41086.8	616.939	45169.4		312.81	0	315.423	0
697.206	12484		483.201	0		617.206	41126.9	617.206	45128.1		312.81	0.00375	315.423	0.00155
697.472	12469.8		483.201	0.000328		617.472	41166.8	617.472	45086.7		312.81	0	315.423	0
697.739	12455.5		483.201	0		617.739	41206.5	617.739	45045.4		312.702	0	315.4	0
698.006	12441.3		483.07	0		618.006	41246	618.006	45004.1		312.702	0.01421	315.4	0.00151
698.273	12427.1		483.07	0.000567		618.273	41285.2	618.273	44962.9		312.702	0	315.4	0
698.54	12412.9		483.07	0		618.54	41324.2	618.54	44921.7		312.687	0	315.092	0
698.806	12398.7		482.677	0		618.806	41363	618.806	44880.5		312.687	0.00525	315.092	0.00475
699.073	12384.5		482.677	0.00266		619.073	41401.6	619.073	44839.4		312.687	0	315.092	0
699.34	12370.4		482.677	0		619.34	41439.9	619.34	44798.3		312.6	0	315.024	0
699.607	12356.2		482.415	0		619.607	41478	619.607	44757.2		312.6	0.00512	315.024	0.00231
699.873	12342.1		482.415	0.000533		619.873	41515.8	619.873	44716.2		312.6	0	315.024	0
700.14	12327.9		482.415	0		620.14	41553.5	620.14	44675.2		312.479	0	314.981	0
700.407	12313.8		482.154	0		620.407	41590.8	620.407	44634.3		312.479	0.00226	314.981	0.00149
700.674	12299.7		482.154	0.00159		620.674	41628	620.674	44593.4		312.479	0	314.981	0
700.94	12285.7		482.154	0		620.94	41664.9	620.94	44552.6		312.34	0	314.804	0
701.207	12271.6		482.024	0		621.207	41701.6	621.207	44511.8		312.34	0.00358	314.804	0.00309
701.474	12257.5		482.024	0.00338		621.474	41738	621.474	44471		312.34	0	314.804	0
701.741	12243.5		482.024	0		621.741	41774.2	621.741	44430.3		312.268	0	314.673	0
702.007	12229.5		481.763	0		622.007	41810.1	622.007	44389.6		312.268	0.00332	314.673	0.00068836
702.274	12215.5		481.763	0.00046		622.274	41845.8	622.274	44349		312.268	0	314.673	0
702.541	12201.5		481.763	0		622.541	41881.3	622.541	44308.4		312.157	0	314.466	0
702.808	12187.5		481.503	0		622.808	41916.5	622.808	44267.9		312.157	0.00403	314.466	0.00344
703.074	12173.5		481.503	0.00346		623.074	41951.4	623.074	44227.4		312.157	0	314.466	0
703.341	12159.6		481.503	0		623.341	41986.1	623.341	44186.9		312.05	0	314.38	0
703.608	12145.7		481.243	0		623.608	42020.6	623.608	44146.5		312.05	0.00451	314.38	0.00531
703.875	12131.7		481.243	0.00193		623.875	42054.8	623.875	44106.2		312.05	0	314.38	0
704.141	12117.8		481.243	0		624.141	42088.8	624.141	44065.9		311.991	0	314.31	0
704.408	12103.9		480.984	0		624.408	42122.5	624.408	44025.7		311.991	0.00132	314.31	0.01187
704.675	12090.1		480.984	0.000979		624.675	42155.9	624.675	43985.5		311.991	0	314.31	0
704.942	12076.2		480.984	0		624.942	42189.1	624.942	43945.3		311.827	0	314.1	0
705.208	12062.4		480.984	0		625.208	42222	625.208	43905.2		311.827	0.0096	314.1	0.0228
705.475	12048.5		480.984	0.00103		625.475	42254.7	625.475	43865.2		311.827	0	314.1	0
705.742	12034.7		480.984	0		625.742	42287.1	625.742	43825.2		311.691	0	313.944	0
706.009	12020.9		480.854	0		626.009	42319.3	626.009	43785.3		311.691	0.00832	313.944	0.00272
706.275	12007.1		480.854	0.00069		626.275	42351.2	626.275	43745.4		311.691	0	313.944	0
706.542	11993.4		480.854	0		626.542	42382.8	626.542	43705.6		311.59	0	313.82	0
706.809	11979.6		480.466	0		626.809	42414.2	626.809	43665.8		311.59	0.01304	313.82	0.000905952
707.076	11965.9		480.466	0.000286		627.076	42445.3	627.076	43626.1		311.59	0	313.82	0
707.342	11952.1		480.466	0		627.342	42476.1	627.342	43586.5		311.389	0	313.791	0
707.609	11938.4		480.336	0		627.609	42506.7	627.609	43546.9		311.389	0.01312	313.791	0.01541
707.876	11924.7		480.336	0.000904		627.876	42537	627.876	43507.3		311.389	0	313.791	0
708.143	11911.1		480.336	0		628.143	42567	628.143	43467.8		311.318	0	313.658	0
708.409	11897.4		479.949	0		628.409	42596.8	628.409	43428.4		311.318	0.000993568	313.658	0.01391
708.676	11883.7		479.949	0.0021		628.676	42626.3	628.676	43389		311.318	0	313.658	0
708.943	11870.1		479.949	0		628.943	42655.5	628.943	43349.7		311.214	0	313.531	0
709.21	11856.5		479.691	0		629.21	42684.5	629.21	43310.4		311.214	0.01174	313.531	0.01142
709.476	11842.9		479.691	0.000558		629.476	42713.2	629.476	43271.2		311.214	0	313.531	0
709.743	11829.3		479.691	0		629.743	42741.6	629.743	43232.1		311.16	0	313.493	0
710.01	11815.7		479.305	0		630.01	42769.7	630.01	43193		311.16	0.00262	313.493	0.000620034
710.277	11802.2		479.305	0.00466		630.277	42797.6	630.277	43154		311.16	0	313.493	0
710.544	11788.6		479.305	0		630.544	42825.2	630.544	43115		311.004	0	313.365	0
710.81	11775.1		479.305	0		630.81	42852.5	630.81	43076.1		311.004	0.00167	313.365	0.00642
711.077	11761.6		479.305	0.0018		631.077	42879.5	631.077	43037.3		311.004	0	313.365	0
711.344	11748.1		479.305	0		631.344	42906.2	631.344	42998.5		310.967	0	313.254	0
711.611	11734.6		479.048	0		631.611	42932.7	631.611	42959.8		310.967	0.00887	313.254	0.00816
711.877	11721.2		479.048	0.00218		631.877	42958.9	631.877	42921.2		310.967	0	313.254	0
712.144	11707.7		479.048	0		632.144	42984.8	632.144	42882.6		310.913	0	313.182	0
712.411	11694.3		478.92	0		632.411	43010.4	632.411	42844		310.913	0.00462	313.182	0.00677
712.678	11680.9		478.92	0.0028		632.678	43035.8	632.678	42805.6		310.913	0	313.182	0
712.944	11667.5		478.92	0		632.944	43060.8	632.944	42767.2		310.766	0	312.995	0
713.211	11654.1		478.535	0		633.211	43085.6	633.211	42728.8		310.766	0.00104	312.995	0.00322
713.478	11640.8		478.535	6.5e-05		633.478	43110.1	633.478	42690.6		310.766	0	312.995	0
713.745	11627.4		478.535	0		633.745	43134.3	633.745	42652.3		310.511	0	312.969	0
714.011	11614.1		478.407	0		634.011	43158.2	634.011	42614.2		310.511	0.00478	312.969	0.02306
714.278	11600.8		478.407	0.000621		634.278	43181.8	634.278	42576.1		310.511	0	312.969	0
714.545	11587.5		478.407	0		634.545	43205.2	634.545	42538.1		310.41	0	312.774	0
714.812	11574.2		478.279	0		634.812	43228.2	634.812	42500.1		310.41	0.01195	312.774	0.00227
715.078	11560.9		478.279	0.000889		635.078	43251	635.078	42462.3		310.41	0	312.774	0
715.345	11547.7		478.279	0		635.345	43273.5	635.345	42424.4		310.275	0	312.659	0
715.612	11534.4		477.64	0		635.612	43295.6	635.612	42386.7		310.275	6.1422e-05	312.659	0.00135
715.879	11521.2		477.64	0.00226		635.879	43317.5	635.879	42349		310.275	0	312.659	0
716.145	11508		477.64	0		636.145	43339.1	636.145	42311.3		310.241	0	312.577	0
716.412	11494.8		477.513	0		636.412	43360.4	636.412	42273.8		310.241	0.000175589	312.577	0.01045
716.679	11481.7		477.513	0.000324		636.679	43381.4	636.679	42236.3		310.241	0	312.577	0
716.946	11468.5		477.513	0		636.946	43402.1	636.946	42198.8		310.126	0	312.467	0
717.212	11455.4		477.385	0		637.212	43422.5	637.212	42161.5		310.126	0.00739	312.467	0.01169
717.479	11442.3		477.385	0.00298		637.479	43442.7	637.479	42124.2		310.126	0	312.467	0
717.746	11429.1		477.385	0		637.746	43462.5	637.746	42087		309.987	0
718.013	11416.1		477.131	0		638.013	43482	638.013	42049.8		309.987	0.01102
718.279	11403		477.131	0.00195		638.279	43501.2	638.279	42012.7		309.987	0
718.546	11389.9		477.131	0		638.546	43520.2	638.546	41975.7		309.837	0
718.813	11376.9		476.876	0		638.813	43538.8	638.813	41938.7		309.837	0.00584
719.08	11363.9		476.876	0.000358		639.08	43557.1	639.08	41901.8		309.837	0
719.346	11350.9		476.876	0		639.346	43575.2	639.346	41865		309.688	0
719.613	11337.9		476.749	0		639.613	43592.9	639.613	41828.2		309.688	0.01543
719.88	11324.9		476.749	0.00243		639.88	43610.3	639.88	41791.5		309.688	0
720.147	11311.9		476.749	0		640.147	43627.5	640.147	41754.9		309.632	0
720.413	11299		476.623	0		640.413	43644.3	640.413	41718.3		309.632	0.00572
720.68	11286.1		476.623	0.00263		640.68	43660.8	640.68	41681.8		309.632	0
720.947	11273.2		476.623	0		640.947	43677.1	640.947	41645.4
721.214	11260.3		476.369	0		641.214	43693	641.214	41609
721.48	11247.4		476.369	0.00254		641.48	43708.6	641.48	41572.7
721.747	11234.5		476.369	0		641.747	43723.9	641.747	41536.5
722.014	11221.7		476.116	0		642.014	43738.9	642.014	41500.4
722.281	11208.9		476.116	0.00673		642.281	43753.6	642.281	41464.3
722.548	11196.1		476.116	0		642.548	43768	642.548	41428.2
722.814	11183.3		475.989	0		642.814	43782.1	642.814	41392.3
723.081	11170.5		475.989	0.00244		643.081	43795.9	643.081	41356.4
723.348	11157.7		475.989	0		643.348	43809.4	643.348	41320.6
723.615	11145		475.863	0		643.615	43822.5	643.615	41284.8
723.881	11132.2		475.863	0.00254		643.881	43835.4	643.881	41249.1
724.148	11119.5		475.863	0		644.148	43848	644.148	41213.5
724.415	11106.8		475.736	0		644.415	43860.2	644.415	41178
724.682	11094.2		475.736	0.00227		644.682	43872.2	644.682	41142.5
724.948	11081.5		475.736	0		644.948	43883.8	644.948	41107.1
725.215	11068.8		475.232	0		645.215	43895.1	645.215	41071.7
725.482	11056.2		475.232	0.00175		645.482	43906.1	645.482	41036.5
725.749	11043.6		475.232	0		645.749	43916.8	645.749	41001.2
726.015	11031		474.98	0		646.015	43927.2	646.015	40966.1
726.282	11018.4		474.98	0.000924		646.282	43937.3	646.282	40931
726.549	11005.9		474.98	0		646.549	43947.1	646.549	40896
726.816	10993.3		474.854	0		646.816	43956.6	646.816	40861.1
727.082	10980.8		474.854	0.00204		647.082	43965.7	647.082	40826.2
727.349	10968.3		474.854	0		647.349	43974.5	647.349	40791.4
727.616	10955.8		474.603	0		647.616	43983.1	647.616	40756.6
727.883	10943.3		474.603	0.00766		647.883	43991.3	647.883	40722
728.149	10930.8		474.603	0		648.149	43999.2	648.149	40687.3
728.416	10918.4		474.477	0		648.416	44006.8	648.416	40652.8
728.683	10905.9		474.477	0.00418		648.683	44014.1	648.683	40618.3
728.95	10893.5		474.477	0		648.95	44021.1	648.95	40583.9
729.216	10881.1		474.352	0		649.216	44027.7	649.216	40549.6
729.483	10868.7		474.352	0.000436		649.483	44034.1	649.483	40515.3
729.75	10856.3		474.352	0		649.75	44040.1	649.75	40481.1
730.017	10844		474.101	0		650.017	44045.8	650.017	40446.9
730.283	10831.6		474.101	0.000842		650.283	44051.2	650.283	40412.8
730.55	10819.3		474.101	0		650.55	44056.3	650.55	40378.8
730.817	10807		473.976	0		650.817	44061.1	650.817	40344.8
731.084	10794.7		473.976	0.000882		651.084	44065.6	651.084	40311
731.35	10782.4		473.976	0		651.35	44069.7	651.35	40277.1
731.617	10770.2		473.976	0		651.617	44073.6	651.617	40243.4
731.884	10757.9		473.976	0.000617		651.884	44077.1	651.884	40209.7
732.151	10745.7		473.976	0		652.151	44080.3	652.151	40176
732.417	10733.5		473.726	0		652.417	44083.2	652.417	40142.5
732.684	10721.3		473.726	0.00121		652.684	44085.8	652.684	40108.9
732.951	10709.1		473.726	0		652.951	44088.1	652.951	40075.5
733.218	10697		473.351	0		653.218	44090	653.218	40042.1
733.484	10684.8		473.351	0.00133		653.484	44091.7	653.484	40008.8
733.751	10672.7		473.351	0		653.751	44093	653.751	39975.5
734.018	10660.6		473.226	0		654.018	44094.1	654.018	39942.4
734.285	10648.5		473.226	0.00253		654.285	44094.8	654.285	39909.2
734.552	10636.4		473.226	0		654.552	44095.2	654.552	39876.1
734.818	10624.3		472.977	0		654.818	44095.2	654.818	39843.1
735.085	10612.3		472.977	0.000935		655.085	44095	655.085	39810.2
735.352	10600.3		472.977	0		655.352	44094.5	655.352	39777.3
735.619	10588.2		472.479	0		655.619	44093.6	655.619	39744.5
735.885	10576.2		472.479	0.002		655.885	44092.5	655.885	39711.7
736.152	10564.2		472.479	0		656.152	44091	656.152	39679
736.419	10552.3		472.107	0		656.419	44089.2	656.419	39646.4
736.686	10540.3		472.107	0.00722		656.686	44087.1	656.686	39613.8
736.952	10528.4		472.107	0		656.952	44084.7	656.952	39581.3
737.219	10516.5		471.859	0		657.219	44081.9	657.219	39548.8
737.486	10504.5		471.859	0.00189		657.486	44078.9	657.486	39516.4
737.753	10492.6		471.859	0		657.753	44075.5	657.753	39484
738.019	10480.8		471.611	0		658.019	44071.9	658.019	39451.7
738.286	10468.9		471.611	0.00456		658.286	44067.9	658.286	39419.5
738.553	10457.1		471.611	0		658.553	44063.6	658.553	39387.3
738.82	10445.2		471.364	0		658.82	44059	658.82	39355.2
739.086	10433.4		471.364	0.000992		659.086	44054.1	659.086	39323.2
739.353	10421.6		471.364	0		659.353	44048.9	659.353	39291.2
739.62	10409.8		471.241	0		659.62	44043.4	659.62	39259.2
739.887	10398.1		471.241	0.00185		659.887	44037.5	659.887	39227.3
740.153	10386.3		471.241	0		660.153	44031.4	660.153	39195.5
740.42	10374.6		471.117	0		660.42	44024.9	660.42	39163.7
740.687	10362.8		471.117	0.000603		660.687	44018.2	660.687	39132
740.954	10351.1		471.117	0		660.954	44011.1	660.954	39100.3
741.22	10339.4		470.871	0		661.22	44003.7	661.22	39068.7
741.487	10327.8		470.871	0.00209		661.487	43996	661.487	39037.2
741.754	10316.1		470.871	0		661.754	43988	661.754	39005.7
742.021	10304.5		470.748	0		662.021	43979.7	662.021	38974.2
742.287	10292.8		470.748	0.000648		662.287	43971.1	662.287	38942.8
742.554	10281.2		470.748	0		662.554	43962.2	662.554	38911.5
742.821	10269.6		470.256	0		662.821	43952.9	662.821	38880.2
743.088	10258		470.256	0.00054		663.088	43943.4	663.088	38848.9
743.354	10246.4		470.256	0		663.354	43933.6	663.354	38817.8
743.621	10234.9		470.256	0		663.621	43923.4	663.621	38786.6
743.888	10223.4		470.256	0.00854		663.888	43913	663.888	38755.5
744.155	10211.8		470.256	0		664.155	43902.2	664.155	38724.5
744.421	10200.3		470.01	0		664.421	43891.2	664.421	38693.5
744.688	10188.8		470.01	0.00138		664.688	43879.8	664.688	38662.6
744.955	10177.3		470.01	0		664.955	43868.1	664.955	38631.7
745.222	10165.9		469.765	0		665.222	43856.2	665.222	38600.9
745.489	10154.4		469.765	0.00189		665.489	43843.9	665.489	38570.1
745.755	10143		469.765	0		665.755	43831.3	665.755	38539.4
746.022	10131.6		469.642	0		666.022	43818.4	666.022	38508.7
746.289	10120.2		469.642	0.00685		666.289	43805.3	666.289	38478
746.556	10108.8		469.642	0		666.556	43791.8	666.556	38447.4
746.822	10097.4		469.153	0		666.822	43778	666.822	38416.9
747.089	10086		469.153	0.00172		667.089	43763.9	667.089	38386.4
747.356	10074.7		469.153	0		667.356	43749.5	667.356	38356
747.623	10063.3		468.909	0		667.623	43734.9	667.623	38325.6
747.889	10052		468.909	0.000808		667.889	43719.9	667.889	38295.2
748.156	10040.7		468.909	0		668.156	43704.6	668.156	38264.9
748.423	10029.4		468.665	0		668.423	43689.1	668.423	38234.6
748.69	10018.2		468.665	0.000405		668.69	43673.2	668.69	38204.4
748.956	10006.9		468.665	0		668.956	43657	668.956	38174.2
749.223	9995.65		468.422	0		669.223	43640.6	669.223	38144.1
749.49	9984.42		468.422	0.00702		669.49	43623.8	669.49	38114
749.757	9973.2		468.422	0		669.757	43606.8	669.757	38083.9
750.023	9962		468.178	0		670.023	43589.4	670.023	38053.9
750.29	9950.81		468.178	0.00117		670.29	43571.8	670.29	38024
750.557	9939.63		468.178	0		670.557	43553.9	670.557	37994.1
750.824	9928.47		467.936	0		670.824	43535.7	670.824	37964.2
751.09	9917.33		467.936	0.00484		671.09	43517.2	671.09	37934.3
751.357	9906.2		467.936	0		671.357	43498.4	671.357	37904.5
751.624	9895.08		467.814	0		671.624	43479.3	671.624	37874.8
751.891	9883.98		467.814	0.000595		671.891	43459.9	671.891	37845.1
752.157	9872.89		467.814	0		672.157	43440.2	672.157	37815.4
752.424	9861.81		467.572	0		672.424	43420.3	672.424	37785.7
752.691	9850.75		467.572	0.00256		672.691	43400	672.691	37756.1
752.958	9839.7		467.572	0		672.958	43379.5	672.958	37726.6
753.224	9828.67		467.209	0		673.224	43358.7	673.224	37697.1
753.491	9817.65		467.209	0.000458		673.491	43337.6	673.491	37667.6
753.758	9806.65		467.209	0		673.758	43316.2	673.758	37638.1
754.025	9795.66		466.967	0		674.025	43294.5	674.025	37608.7
754.291	9784.68		466.967	0.000882		674.291	43272.5	674.291	37579.3
754.558	9773.71		466.967	0		674.558	43250.3	674.558	37550
754.825	9762.76		466.726	0		674.825	43227.8	674.825	37520.7
755.092	9751.83		466.726	0.00527		675.092	43205	675.092	37491.4
755.358	9740.91		466.726	0		675.358	43181.9	675.358	37462.2
755.625	9730		466.484	0		675.625	43158.5	675.625	37433
755.892	9719.1		466.484	5.2e-05		675.892	43134.9	675.892	37403.8
756.159	9708.22		466.484	0		676.159	43111	676.159	37374.7
756.425	9697.35		466.364	0		676.425	43086.8	676.425	37345.6
756.692	9686.5		466.364	0.000889		676.692	43062.3	676.692	37316.5
756.959	9675.66		466.364	0		676.959	43037.5	676.959	37287.5
757.226	9664.83		466.123	0		677.226	43012.5	677.226	37258.5
757.492	9654.02		466.123	0.00159		677.492	42987.2	677.492	37229.5
757.759	9643.22		466.123	0		677.759	42961.6	677.759	37200.5
758.026	9632.43		465.883	0		678.026	42935.8	678.026	37171.6
758.293	9621.66		465.883	0.00095		678.293	42909.7	678.293	37142.7
758.56	9610.9		465.883	0		678.56	42883.3	678.56	37113.9
758.826	9600.15		465.643	0		678.826	42856.6	678.826	37085.1
759.093	9589.42		465.643	0.000232		679.093	42829.7	679.093	37056.3
759.36	9578.7		465.643	0		679.36	42802.5	679.36	37027.5
759.627	9567.99		465.403	0		679.627	42775	679.627	36998.7
759.893	9557.3		465.403	0.00138		679.893	42747.3	679.893	36970
760.16	9546.62		465.403	0		680.16	42719.2	680.16	36941.4
760.427	9535.95		465.283	0		680.427	42691	680.427	36912.7
760.694	9525.3		465.283	0.00102		680.694	42662.4	680.694	36884.1
760.96	9514.66		465.283	0		680.96	42633.6	680.96	36855.5
761.227	9504.03		465.044	0		681.227	42604.6	681.227	36826.9
761.494	9493.42		465.044	0.00352		681.494	42575.2	681.494	36798.3
761.761	9482.81		465.044	0		681.761	42545.7	681.761	36769.8
762.027	9472.22		464.925	0		682.027	42515.8	682.027	36741.3
762.294	9461.65		464.925	0.00246		682.294	42485.7	682.294	36712.8
762.561	9451.08		464.925	0		682.561	42455.3	682.561	36684.3
762.828	9440.53		464.686	0		682.828	42424.7	682.828	36655.9
763.094	9430		464.686	0.00236		683.094	42393.8	683.094	36627.5
763.361	9419.47		464.686	0		683.361	42362.7	683.361	36599.1
763.628	9408.96		464.447	0		683.628	42331.3	683.628	36570.7
763.895	9398.46		464.447	0.00357		683.895	42299.7	683.895	36542.4
764.161	9387.97		464.447	0		684.161	42267.7	684.161	36514
764.428	9377.5		463.852	0		684.428	42235.6	684.428	36485.7
764.695	9367.04		463.852	0.00453		684.695	42203.2	684.695	36457.4
764.962	9356.59		463.852	0		684.962	42170.5	684.962	36429.2
765.228	9346.15		463.733	0		685.228	42137.6	685.228	36400.9
765.495	9335.73		463.733	0.00233		685.495	42104.5	685.495	36372.7
765.762	9325.32		463.733	0		685.762	42071.1	685.762	36344.5
766.029	9314.92		463.614	0		686.029	42037.4	686.029	36316.3
766.295	9304.53		463.614	0.00461		686.295	42003.5	686.295	36288.1
766.562	9294.16		463.614	0		686.562	41969.4	686.562	36259.9
766.829	9283.8		463.14	0		686.829	41935	686.829	36231.8
767.096	9273.45		463.14	0.000641		687.096	41900.4	687.096	36203.7
767.362	9263.11		463.14	0		687.362	41865.5	687.362	36175.6
767.629	9252.78		462.785	0		687.629	41830.4	687.629	36147.5
767.896	9242.47		462.785	0.00513		687.896	41795	687.896	36119.4
768.163	9232.17		462.785	0		688.163	41759.5	688.163	36091.3
768.429	9221.88		462.667	0		688.429	41723.6	688.429	36063.3
768.696	9211.61		462.667	0.00102		688.696	41687.6	688.696	36035.2
768.963	9201.34		462.667	0		688.963	41651.3	688.963	36007.2
769.23	9191.09		462.431	0		689.23	41614.7	689.23	35979.2
769.496	9180.85		462.431	0.00988		689.496	41577.9	689.496	35951.2
769.763	9170.62		462.431	0		689.763	41540.9	689.763	35923.2
770.03	9160.41		462.195	0		690.03	41503.7	690.03	35895.3
770.297	9150.2		462.195	0.00339		690.297	41466.2	690.297	35867.3
770.564	9140.01		462.195	0		690.564	41428.5	690.564	35839.3
770.83	9129.83		462.078	0		690.83	41390.6	690.83	35811.4
771.097	9119.66		462.078	0.000835		691.097	41352.5	691.097	35783.5
771.364	9109.5		462.078	0		691.364	41314.1	691.364	35755.6
771.631	9099.36		461.96	0		691.631	41275.5	691.631	35727.7
771.897	9089.23		461.96	0.00306		691.897	41236.6	691.897	35699.8
772.164	9079.1		461.96	0		692.164	41197.6	692.164	35671.9
772.431	9068.99		461.96	0		692.431	41158.3	692.431	35644
772.698	9058.9		461.96	0.00189		692.698	41118.8	692.698	35616.1
772.964	9048.81		461.96	0		692.964	41079.1	692.964	35588.3
773.231	9038.74		461.607	0		693.231	41039.1	693.231	35560.4
773.498	9028.67		461.607	0.000281		693.498	40999	693.498	35532.5
773.765	9018.62		461.607	0		693.765	40958.6	693.765	35504.7
774.031	9008.58		461.607	0		694.031	40918	694.031	35476.9
774.298	8998.55		461.607	0.00196		694.298	40877.2	694.298	35449
774.565	8988.54		461.607	0		694.565	40836.2	694.565	35421.2
774.832	8978.53		461.373	0		694.832	40794.9	694.832	35393.4
775.098	8968.54		461.373	0.00481		695.098	40753.5	695.098	35365.6
775.365	8958.55		461.373	0		695.365	40711.8	695.365	35337.8
775.632	8948.58		461.255	0		695.632	40669.9	695.632	35310
775.899	8938.62		461.255	0.0017		695.899	40627.8	695.899	35282.2
776.165	8928.67		461.255	0		696.165	40585.6	696.165	35254.4
776.432	8918.73		460.904	0		696.432	40543.1	696.432	35226.6
776.699	8908.81		460.904	0.000794		696.699	40500.3	696.699	35198.8
776.966	8898.89		460.904	0		696.966	40457.4	696.966	35171
777.232	8888.99		460.553	0		697.232	40414.3	697.232	35143.2
777.499	8879.09		460.553	0.00231		697.499	40371	697.499	35115.4
777.766	8869.21		460.553	0		697.766	40327.5	697.766	35087.6
778.033	8859.34		460.32	0		698.033	40283.8	698.033	35059.9
778.299	8849.48		460.32	0.00519		698.299	40239.9	698.299	35032.1
778.566	8839.63		460.32	0		698.566	40195.7	698.566	35004.3
778.833	8829.79		460.086	0		698.833	40151.4	698.833	34976.5
779.1	8819.97		460.086	0.00398		699.1	40106.9	699.1	34948.7
779.366	8810.15		460.086	0		699.366	40062.2	699.366	34921
779.633	8800.35		459.854	0		699.633	40017.3	699.633	34893.2
779.9	8790.55		459.854	0.00111		699.9	39972.2	699.9	34865.4
780.167	8780.77		459.854	0		700.167	39927	700.167	34837.6
780.433	8771		459.621	0		700.433	39881.5	700.433	34809.8
780.7	8761.23		459.621	0.000756		700.7	39835.8	700.7	34782
780.967	8751.48		459.621	0		700.967	39790	700.967	34754.2
781.234	8741.74		459.389	0		701.234	39743.9	701.234	34726.4
781.5	8732.01		459.389	0.00465		701.5	39697.7	701.5	34698.6
781.767	8722.29		459.389	0		701.767	39651.3	701.767	34670.8
782.034	8712.59		459.157	0		702.034	39604.7	702.034	34643
782.301	8702.89		459.157	0.00296		702.301	39557.9	702.301	34615.2
782.568	8693.2		459.157	0		702.568	39511	702.568	34587.4
782.834	8683.52		458.809	0		702.834	39463.9	702.834	34559.6
783.101	8673.86		458.809	0.00251		703.101	39416.5	703.101	34531.8
783.368	8664.2		458.809	0		703.368	39369.1	703.368	34503.9
783.635	8654.56		458.693	0		703.635	39321.4	703.635	34476.1
783.901	8644.92		458.693	0.00435		703.901	39273.5	703.901	34448.3
784.168	8635.3		458.693	0		704.168	39225.5	704.168	34420.4
784.435	8625.68		458.347	0		704.435	39177.3	704.435	34392.6
784.702	8616.08		458.347	0.00375		704.702	39129	704.702	34364.7
784.968	8606.49		458.347	0		704.968	39080.4	704.968	34336.8
785.235	8596.91		458.231	0		705.235	39031.7	705.235	34309
785.502	8587.33		458.231	0.00222		705.502	38982.8	705.502	34281.1
785.769	8577.77		458.231	0		705.769	38933.8	705.769	34253.2
786.035	8568.22		458.001	0		706.035	38884.6	706.035	34225.3
786.302	8558.68		458.001	0.00501		706.302	38835.2	706.302	34197.4
786.569	8549.15		458.001	0		706.569	38785.7	706.569	34169.5
786.836	8539.62		457.77	0		706.836	38736	706.836	34141.6
787.102	8530.11		457.77	0.00157		707.102	38686.1	707.102	34113.6
787.369	8520.61		457.77	0		707.369	38636.1	707.369	34085.7
787.636	8511.12		457.655	0		707.636	38585.9	707.636	34057.7
787.903	8501.64		457.655	0.00381		707.903	38535.5	707.903	34029.8
788.169	8492.17		457.655	0		708.169	38485	708.169	34001.8
788.436	8482.71		457.54	0		708.436	38434.4	708.436	33973.8
788.703	8473.26		457.54	0.00186		708.703	38383.5	708.703	33945.8
788.97	8463.82		457.54	0		708.97	38332.6	708.97	33917.8
789.236	8454.38		457.196	0		709.236	38281.4	709.236	33889.8
789.503	8444.96		457.196	0.000631		709.503	38230.2	709.503	33861.8
789.77	8435.55		457.196	0		709.77	38178.7	709.77	33833.7
790.037	8426.15		457.081	0		710.037	38127.2	710.037	33805.7
790.303	8416.76		457.081	0.0092		710.303	38075.4	710.303	33777.6
790.57	8407.38		457.081	0		710.57	38023.6	710.57	33749.5
790.837	8398.01		456.737	0		710.837	37971.5	710.837	33721.4
791.104	8388.64		456.737	0.00939		711.104	37919.4	711.104	33693.3
791.37	8379.29		456.737	0		711.37	37867.1	711.37	33665.2
791.637	8369.95		456.394	0		711.637	37814.6	711.637	33637.1
791.904	8360.62		456.394	0.000897		711.904	37762	711.904	33608.9
792.171	8351.29		456.394	0		712.171	37709.3	712.171	33580.8
792.437	8341.98		456.394	0		712.437	37656.4	712.437	33552.6
792.704	8332.67		456.394	0.000958		712.704	37603.4	712.704	33524.4
792.971	8323.38		456.394	0		712.971	37550.3	712.971	33496.2
793.238	8314.09		456.052	0		713.238	37497	713.238	33468
793.505	8304.82		456.052	0.00285		713.505	37443.6	713.505	33439.8
793.771	8295.55		456.052	0		713.771	37390	713.771	33411.5
794.038	8286.3		455.824	0		714.038	37336.3	714.038	33383.3
794.305	8277.05		455.824	0.000721		714.305	37282.5	714.305	33355
794.572	8267.81		455.824	0		714.572	37228.6	714.572	33326.7
794.838	8258.58		455.596	0		714.838	37174.5	714.838	33298.4
795.105	8249.37		455.596	0.0012		715.105	37120.3	715.105	33270
795.372	8240.16		455.596	0		715.372	37066	715.372	33241.7
795.639	8230.96		455.368	0		715.639	37011.5	715.639	33213.3
795.905	8221.77		455.368	0.00309		715.905	36956.9	715.905	33185
796.172	8212.59		455.368	0		716.172	36902.2	716.172	33156.6
796.439	8203.41		455.028	0		716.439	36847.4	716.439	33128.1
796.706	8194.25		455.028	0.00218		716.706	36792.4	716.706	33099.7
796.972	8185.1		455.028	0		716.972	36737.4	716.972	33071.3
797.239	8175.95		454.575	0		717.239	36682.2	717.239	33042.8
797.506	8166.82		454.575	0.00445		717.506	36626.9	717.506	33014.3
797.773	8157.69		454.575	0		717.773	36571.5	717.773	32985.8
798.039	8148.58		454.575	0		718.039	36515.9	718.039	32957.3
798.306	8139.47		454.575	0.00269		718.306	36460.3	718.306	32928.8
798.573	8130.37		454.575	0		718.573	36404.5	718.573	32900.2
798.84	8121.28		454.235	0		718.84	36348.6	718.84	32871.6
799.106	8112.2		454.235	0.0059		719.106	36292.7	719.106	32843
799.373	8103.13		454.235	0		719.373	36236.6	719.373	32814.4
799.64	8094.07		454.123	0		719.64	36180.4	719.64	32785.8
799.907	8085.02		454.123	0.000806		719.907	36124	719.907	32757.1
800.173	8075.97		454.123	0		720.173	36067.6	720.173	32728.4
800.44	8066.94		454.01	0		720.44	36011.1	720.44	32699.7
800.707	8057.91		454.01	0.00385		720.707	35954.5	720.707	32671
800.974	8048.9		454.01	0		720.974	35897.7	720.974	32642.3
801.24	8039.89		453.671	0		721.24	35840.9	721.24	32613.5
801.507	8030.89		453.671	0.00945		721.507	35784	721.507	32584.8
801.774	8021.9		453.671	0		721.774	35726.9	721.774	32556
802.041	8012.92		453.559	0		722.041	35669.8	722.041	32527.1
802.307	8003.94		453.559	0.000175		722.307	35612.6	722.307	32498.3
802.574	7994.98		453.559	0		722.574	35555.2	722.574	32469.4
802.841	7986.03		453.334	0		722.841	35497.8	722.841	32440.6
803.108	7977.08		453.334	0.00446		723.108	35440.3	723.108	32411.7
803.374	7968.14		453.334	0		723.374	35382.7	723.374	32382.7
803.641	7959.21		453.109	0		723.641	35325	723.641	32353.8
803.908	7950.29		453.109	0.00217		723.908	35267.2	723.908	32324.8
804.175	7941.38		453.109	0		724.175	35209.3	724.175	32295.8
804.441	7932.48		452.773	0		724.441	35151.3	724.441	32266.8
804.708	7923.59		452.773	0.000188		724.708	35093.2	724.708	32237.8
804.975	7914.7		452.773	0		724.975	35035.1	724.975	32208.7
805.242	7905.83		452.661	0		725.242	34976.8	725.242	32179.6
805.509	7896.96		452.661	0.000386		725.509	34918.5	725.509	32150.5
805.775	7888.1		452.661	0		725.775	34860.1	725.775	32121.4
806.042	7879.25		452.437	0		726.042	34801.6	726.042	32092.3
806.309	7870.41		452.437	0.01038		726.309	34743.1	726.309	32063.1
806.576	7861.57		452.437	0		726.576	34684.4	726.576	32033.9
806.842	7852.75		452.101	0		726.842	34625.7	726.842	32004.7
807.109	7843.93		452.101	0.00402		727.109	34566.9	727.109	31975.4
807.376	7835.12		452.101	0		727.376	34508	727.376	31946.2
807.643	7826.33		451.767	0		727.643	34449	727.643	31916.9
807.909	7817.53		451.767	0.0091		727.909	34390	727.909	31887.6
808.176	7808.75		451.767	0		728.176	34330.9	728.176	31858.2
808.443	7799.98		451.544	0		728.443	34271.7	728.443	31828.9
808.71	7791.21		451.544	0.00067		728.71	34212.5	728.71	31799.5
808.976	7782.46		451.544	0		728.976	34153.2	728.976	31770.1
809.243	7773.71		451.433	0		729.243	34093.8	729.243	31740.7
809.51	7764.97		451.433	0.00214		729.51	34034.3	729.51	31711.2
809.777	7756.23		451.433	0		729.777	33974.8	729.777	31681.7
810.043	7747.51		451.21	0		730.043	33915.2	730.043	31652.2
810.31	7738.8		451.21	0.0041		730.31	33855.5	730.31	31622.7
810.577	7730.09		451.21	0		730.577	33795.8	730.577	31593.2
810.844	7721.39		451.099	0		730.844	33736	730.844	31563.6
811.11	7712.7		451.099	0.00255		731.11	33676.1	731.11	31534
811.377	7704.02		451.099	0		731.377	33616.2	731.377	31504.4
811.644	7695.34		450.655	0		731.644	33556.3	731.644	31474.7
811.911	7686.68		450.655	0.00932		731.911	33496.2	731.911	31445.1
812.177	7678.02		450.655	0		732.177	33436.1	732.177	31415.4
812.444	7669.37		450.323	0		732.444	33376	732.444	31385.6
812.711	7660.73		450.323	0.000385		732.711	33315.8	732.711	31355.9
[truncated: 7,561 more rows]
