# Supplementary material for: Direct time-resolved observation of surface-bound carbon dioxide radical anions on metallic nanocatalysts
Source: Nat Commun. 2023 Nov 6;14:7116. doi: 10.1038/s41467-023-42936-6 (PMC10628153; doi:10.1038/s41467-023-42936-6)
Supplement: Supplementary file 4 — Source Data [file 41467_2023_42936_MOESM4_ESM.zip › Source Data/Figure S16/Figure S14a-d.xlsx]

## Sheet: Sheet1
Figure S14a																					Figure S14b																					Figure S14c
raw data							fitting data														raw data							fitting data														raw data							fitting data
-0.1651	-0.000242	-0.1651	0.00134	-0.1651	0.00252		0.0344	0.00457	0.0364	0.00595	0.0442	0.00495		-0.1298	-0.00017656	-0.1298	-0.000516633	-0.1298	-0.00118		-0.1551	-0.000658	-0.1551	0.000505	-0.1551	-0.00101		0.023	0.00779	0.023	0.01019	0.023	0.01225		-0.1492	-0.000247379	-0.1492	0.000707108	-0.1492	0.000921282		-177.5	0.000337	-177.5	-0.00138	-177.5	-0.00113		2.8947
-0.1632	0.000189	-0.1632	0.0027	-0.1632	0.00547		0.03517	0.00464	0.03719	0.00597	0.04497	0.00498		-0.1278	-0.000176628	-0.1278	-0.000518108	-0.1278	-0.00118		-0.1532	-0.000405	-0.1532	-0.000126	-0.1532	0.000332		0.02377	0.00686	0.02377	0.00928	0.02377	0.01124		-0.1473	-0.000247379	-0.1473	0.000707108	-0.1473	0.000921282		-175.5	-0.000489	-175.5	6.3e-05	-175.5	0.000479		3.74516
-0.1612	0.000326	-0.1612	0.00281	-0.1612	0.006		0.03595	0.00471	0.03798	0.00599	0.04574	0.00501		-0.1259	-0.000176703	-0.1259	-0.000519682	-0.1259	-0.00118		-0.1512	-0.00133	-0.1512	-0.000153	-0.1512	-0.000305		0.02454	0.00608	0.02454	0.00848	0.02454	0.01034		-0.1453	-0.000247379	-0.1453	0.000707108	-0.1453	0.000921281		-173.4	0.000221	-173.4	-0.000379	-173.4	-0.000342		4.59561
-0.1592	0.0027	-0.1592	0.00304	-0.1592	0.00124		0.03672	0.00478	0.03877	0.00601	0.04652	0.00504		-0.1239	-0.000176797	-0.1239	-0.000521546	-0.1239	-0.00118		-0.1492	-0.0019	-0.1492	1.6e-05	-0.1492	0.000479		0.0249	0.00575	0.0249	0.00814	0.0249	0.00995		-0.1433	-0.000247379	-0.1433	0.000707108	-0.1433	0.000921281		-171.4	0.000432	-171.4	-0.00128	-171.4	-0.000826		5.44607
-0.1573	0.00284	-0.1573	0.00414	-0.1573	-0.000237		0.0375	0.00485	0.03956	0.00603	0.04729	0.00507		-0.12298	-0.000176846	-0.12298	-0.000522482	-0.12321	-0.00118		-0.1473	-0.000484	-0.1473	-0.000205	-0.1473	0.000737		0.02531	0.00541	0.02531	0.00777	0.02531	0.00955		-0.1414	-0.000247379	-0.1414	0.000707108	-0.1414	0.000921281		-169.3	0.000774	-169.3	-0.000621	-169.3	0.000453		6.29652
-0.1553	-0.000921	-0.1553	0.0035	-0.1553	-0.00455		0.03827	0.00491	0.04035	0.00604	0.04806	0.0051		-0.12286	-0.000176852	-0.12286	-0.000522603	-0.1231	-0.00118		-0.1453	-5.3e-05	-0.1453	-0.000237	-0.1453	0.00146		0.02608	0.00485	0.02608	0.00715	0.02608	0.00884		-0.1394	-0.000247379	-0.1394	0.000707108	-0.1394	0.000921281		-167.2	-0.000632	-167.2	0.0028	-167.2	0.00135		7.14698
-0.1533	-0.0022	-0.1533	-0.0005	-0.1533	-0.00226		0.03905	0.00498	0.04114	0.00606	0.04883	0.00513		-0.12275	-0.000176858	-0.12275	-0.000522726	-0.12298	-0.00118		-0.1433	0.000205	-0.1433	-0.000163	-0.1433	0.000805		0.02685	0.00436	0.02685	0.0066	0.02685	0.00822		-0.13758	-0.000247379	-0.1375	0.000707108	-0.1375	0.000921281		-165.2	-0.00111	-165.2	0.000389	-165.2	0.00175		7.99743
-0.1514	-0.0004	-0.1514	-0.000395	-0.1514	-0.000342		0.03982	0.00504	0.04193	0.00608	0.04961	0.00516		-0.12263	-0.000176865	-0.12263	-0.000522849	-0.12287	-0.00118		-0.1414	-0.000132	-0.1414	-0.000516	-0.1414	-0.000295		0.0269	0.00433	0.0269	0.00657	0.0269	0.00818		-0.1375	-0.000247379	-0.13728	0.000707108	-0.13728	0.000921281		-163.1	-0.00112	-163.1	-0.00104	-163.1	0.00141		8.84789
-0.1494	0.000784	-0.1494	-0.00237	-0.1494	-0.00186		0.04059	0.00511	0.04272	0.00609	0.05038	0.00519		-0.12252	-0.000176871	-0.12252	-0.000522972	-0.12276	-0.00118		-0.1394	-0.00105	-0.1394	-0.00112	-0.1394	5.8e-05		0.02762	0.00395	0.02762	0.00612	0.02762	0.00767		-0.13743	-0.000247379	-0.13712	0.000707108	-0.13712	0.000921281		-161.1	-0.000737	-161.1	-0.000616	-161.1	-0.000642		9.69835
-0.1475	-0.000484	-0.1475	-0.00321	-0.1475	-0.0021		0.04137	0.00517	0.04351	0.00611	0.05115	0.00522		-0.1224	-0.000176878	-0.1224	-0.000523097	-0.12264	-0.00118		-0.1375	-0.001	-0.1375	0.000579	-0.1375	-0.000758		0.02839	0.00361	0.02839	0.0057	0.02839	0.00718		-0.13712	-0.000247379	-0.13697	0.000707108	-0.13697	0.000921281		-159	-0.000574	-159	4.7e-05	-159	-0.000221		10.5488
-0.1455	0.0006	-0.1455	0.000105	-0.1455	0.000205		0.04214	0.00523	0.0443	0.00612	0.05192	0.00524		-0.12228	-0.000176885	-0.12228	-0.000523222	-0.12253	-0.00118		-0.1355	-0.00123	-0.1355	0.00101	-0.1355	-0.00116		0.0288	0.00344	0.0288	0.00549	0.0288	0.00695		-0.13697	-0.000247379	-0.13682	0.000707108	-0.13682	0.000921281		-157	0.000653	-157	7.9e-05	-157	-0.00189		11.3993
-0.1435	-0.00141	-0.1435	0.00301	-0.1435	0.000274		0.04292	0.00529	0.04509	0.00614	0.0527	0.00527		-0.12217	-0.000176892	-0.12217	-0.000523349	-0.12242	-0.00118		-0.1335	-0.000832	-0.1335	-0.000489	-0.1335	-0.000232		0.02916	0.00331	0.02916	0.00532	0.02916	0.00675		-0.13682	-0.000247379	-0.13667	0.000707108	-0.13667	0.000921281		-154.9	0.000279	-154.9	-0.00225	-154.9	-0.00131		12.2497
-0.1416	-0.000442	-0.1416	0.00317	-0.1416	0.000521		0.04369	0.00535	0.04588	0.00615	0.05347	0.0053		-0.12205	-0.000176898	-0.12205	-0.000523476	-0.1223	-0.00118		-0.1316	0.000911	-0.1316	-0.00114	-0.1316	-3.7e-05		0.02993	0.00305	0.02993	0.00499	0.02993	0.00637		-0.13651	-0.000247379	-0.13651	0.000707108	-0.13651	0.000921281		-152.9	0.000905	-152.9	0.000963	-152.9	0.000474		13.1002
-0.1396	0.0014	-0.1396	0.00197	-0.1396	0.00369		0.04446	0.0054	0.04667	0.00616	0.05424	0.00532		-0.12194	-0.000176905	-0.12194	-0.000523604	-0.12219	-0.00118		-0.1296	0.000826	-0.1296	-0.000616	-0.1296	0.000337		0.0307	0.00283	0.0307	0.0047	0.0307	0.00603		-0.13636	-0.000247379	-0.13636	0.000707108	-0.13636	0.000921281		-150.8	0.00203	-150.8	-0.000379	-150.8	-0.000989		13.9506
-0.1376	0.00179	-0.1376	-0.000321	-0.1376	0.00243		0.04524	0.00546	0.04746	0.00617	0.05501	0.00535		-0.1219	-0.000176908	-0.1219	-0.000523647	-0.12207	-0.00118		-0.1276	0.00145	-0.1276	0.000979	-0.1276	-0.000174		0.0308	0.0028	0.0308	0.00466	0.0308	0.00599		-0.13621	-0.000247379	-0.13621	0.000707108	-0.13621	0.000921281		-148.8	0.000642	-148.8	-0.00126	-148.8	0.000532		14.8011
-0.1357	0.0013	-0.1357	-0.0035	-0.1357	0.00408		0.04601	0.00551	0.04825	0.00618	0.05579	0.00538		-0.12182	-0.000176912	-0.12182	-0.000523733	-0.12196	-0.00118		-0.1257	0.000805	-0.1257	0.00176	-0.1257	2.1e-05		0.03147	0.00264	0.03147	0.00444	0.03147	0.00574		-0.13605	-0.000247379	-0.13605	0.000707108	-0.13605	0.000921281		-146.7	-4.2e-05	-146.7	0.000937	-146.7	-0.000389		15.6515
-0.1337	0.00336	-0.1337	-0.00282	-0.1337	0.00426		0.04679	0.00557	0.04904	0.0062	0.05656	0.0054		-0.12171	-0.000176919	-0.12171	-0.000523863	-0.1219	-0.00118		-0.1237	0.000632	-0.1237	0.0019	-0.1237	0.000332		0.03223	0.00248	0.03223	0.00422	0.03223	0.00547		-0.1359	-0.000247379	-0.1359	0.000707108	-0.1359	0.000921281		-144.7	-4.7e-05	-144.7	0.00151	-144.7	0.000479		16.502
-0.1317	0.000653	-0.1317	-0.000142	-0.1317	-0.000821		0.04756	0.00562	0.04983	0.00621	0.05733	0.00543		-0.12159	-0.000176926	-0.12159	-0.000523994	-0.12185	-0.00118		-0.1217	0.000216	-0.1217	0.00125	-0.1217	0.000832		0.0327	0.00239	0.0327	0.00409	0.0327	0.00533		-0.13575	-0.000247379	-0.13575	0.000707108	-0.13575	0.000921281		-142.6	-0.000232	-142.6	0.00185	-142.6	0.000705		17.3525
-0.1298	0.000342	-0.1298	-0.0027	-0.1298	8.4e-05		0.04834	0.00567	0.05063	0.00622	0.0581	0.00545		-0.12148	-0.000176934	-0.12148	-0.000524126	-0.12173	-0.00118		-0.1198	-0.000426	-0.1198	0.000911	-0.1198	0.00157		0.033	0.00234	0.033	0.00402	0.033	0.00524		-0.1356	-0.000247379	-0.1356	0.000707108	-0.1356	0.000921281		-140.6	-2.1e-05	-140.6	0.00162	-140.6	-0.000142		18.2029
-0.1278	0.000747	-0.1278	-0.00376	-0.1278	0.00321		0.04911	0.00572	0.05142	0.00623	0.05888	0.00548		-0.12136	-0.000176941	-0.12136	-0.000524259	-0.12162	-0.00118		-0.1178	-0.000421	-0.1178	0.000595	-0.1178	0.000363		0.03377	0.00222	0.03377	0.00384	0.03377	0.00503		-0.1355	-0.000247379	-0.1355	0.000707108	-0.1355	0.000921281		-138.6	-0.000953	-138.6	0.000926	-138.6	3.7e-05		19.0534
-0.1259	-0.000426	-0.1259	-0.00144	-0.1259	0.000147		0.04988	0.00577	0.05221	0.00624	0.05965	0.0055		-0.12124	-0.000176948	-0.12124	-0.000524392	-0.12151	-0.00118		-0.1159	0.0012	-0.1159	-0.000216	-0.1159	0.000168		0.03454	0.00211	0.03454	0.00368	0.03454	0.00484		-0.13544	-0.000247379	-0.13544	0.000707108	-0.13544	0.000921281		-136.5	-3.2e-05	-136.5	0.000489	-136.5	-0.0012		19.9038
-0.1239	-0.00123	-0.1239	0.00225	-0.1239	0.000432		0.05066	0.00582	0.053	0.00624	0.06042	0.00553		-0.12113	-0.000176955	-0.12113	-0.000524527	-0.12139	-0.00118		-0.1139	0.00112	-0.1139	-0.00127	-0.1139	0.000984		0.0347	0.00209	0.0347	0.00365	0.0347	0.00481		-0.13529	-0.000247379	-0.13529	0.000707108	-0.13529	0.000921281		-134.5	-0.000626	-134.5	-0.00132	-134.5	-0.00233		20.7543
-0.1219	0.000568	-0.1219	0.00128	-0.1219	0.000953		0.05143	0.00587	0.05379	0.00625	0.06119	0.00555		-0.12101	-0.000176963	-0.12101	-0.000524662	-0.12128	-0.00118		-0.1119	0.000347	-0.1119	-0.000732	-0.1119	0.00126		0.03531	0.00202	0.03531	0.00354	0.03531	0.00468		-0.13514	-0.000247379	-0.13514	0.000707108	-0.13514	0.000921281		-132.4	0.0019	-132.4	-0.00221	-132.4	-0.00296		21.6047
-0.12	0.0024	-0.12	0.000505	-0.12	-0.00364		0.05221	0.00591	0.05458	0.00626	0.06196	0.00558		-0.1209	-0.00017697	-0.1209	-0.000524799	-0.12117	-0.00118		-0.11	-0.000442	-0.11	0.000858	-0.11	0.000347		0.03608	0.00193	0.03608	0.00342	0.03608	0.00454		-0.13498	-0.000247379	-0.13498	0.000707108	-0.13498	0.000921281		-130.4	0.00206	-130.4	0.000353	-130.4	-0.00131		22.4552
-0.118	0.000726	-0.118	-0.0023	-0.118	-0.00331		0.05298	0.00596	0.05537	0.00627	0.06274	0.0056		-0.12078	-0.000176978	-0.12078	-0.000524936	-0.12105	-0.00118		-0.108	-0.00141	-0.108	0.00157	-0.108	-0.000247		0.0366	0.00188	0.0366	0.00335	0.0366	0.00445		-0.13483	-0.000247379	-0.13483	0.000707108	-0.13483	0.000921281		-128.3	0.00115	-128.3	-0.000132	-128.3	-0.00272		23.3056
-0.116	-0.00297	-0.116	-0.00295	-0.116	-0.00281		0.05375	0.006	0.05616	0.00628	0.06351	0.00562		-0.12067	-0.000176986	-0.12067	-0.000525074	-0.12094	-0.00118		-0.106	-0.00123	-0.106	0.00194	-0.106	0.000947		0.03685	0.00186	0.03685	0.00331	0.03685	0.00441		-0.13468	-0.000247379	-0.13468	0.000707108	-0.13468	0.000921281		-126.3	0.0002	-126.3	-0.00116	-126.3	-0.00178		24.1561
-0.1141	-0.00197	-0.1141	-0.00426	-0.1141	-0.00481		0.05453	0.00605	0.05695	0.00628	0.06428	0.00564		-0.12055	-0.000176993	-0.12055	-0.000525214	-0.12082	-0.00118		-0.1041	-0.00114	-0.1041	0.00231	-0.1041	0.00121		0.03762	0.0018	0.03762	0.00322	0.03762	0.00429		-0.13453	-0.000247379	-0.13453	0.000707108	-0.13453	0.000921281		-124.2	-0.000568	-124.2	-0.000537	-124.2	0.00105		25.0066
-0.1121	-0.00213	-0.1121	-0.00352	-0.1121	-0.00302		0.0553	0.00609	0.05774	0.00629	0.06505	0.00567		-0.12044	-0.000177001	-0.12044	-0.000525354	-0.12071	-0.00118		-0.1021	-0.000237	-0.1021	0.00207	-0.1021	0.00151		0.03839	0.00174	0.03839	0.00313	0.03839	0.00419		-0.13437	-0.000247379	-0.13437	0.000707108	-0.13437	0.000921281		-122.2	-0.00181	-122.2	-0.00117	-122.2	0.000816		25.857
-0.1102	-0.00393	-0.1102	-0.00237	-0.1102	-0.00214		0.05608	0.00613	0.05853	0.0063	0.06583	0.00569		-0.12032	-0.000177009	-0.12032	-0.000525495	-0.1206	-0.00118		-0.1002	0.000468	-0.1002	0.00112	-0.1002	0.00115		0.0386	0.00173	0.0386	0.00311	0.0386	0.00417		-0.13422	-0.000247379	-0.13422	0.000707108	-0.13422	0.000921281		-120.1	-0.00163	-120.1	-0.000221	-120.1	0.0007		26.7075
-0.1082	-0.00165	-0.1082	0.00101	-0.1082	-5.8e-05		0.05685	0.00617	0.05932	0.00631	0.0666	0.00571		-0.1202	-0.000177017	-0.1202	-0.000525637	-0.12048	-0.00118		-0.0982	-0.000105	-0.0982	-0.000142	-0.0982	0.00202		0.03916	0.00169	0.03916	0.00305	0.03916	0.0041		-0.13407	-0.000247379	-0.13407	0.000707108	-0.13407	0.000921281		-118.1	-0.000174	-118.1	0.00107	-118.1	0.00113		27.5579
-0.1062	0.000511	-0.1062	0.000458	-0.1062	-0.00218		0.05763	0.00622	0.06011	0.00631	0.06737	0.00573		-0.12009	-0.000177025	-0.12009	-0.00052578	-0.12037	-0.00118		-0.0962	-0.000368	-0.0962	0.000253	-0.0962	0.00149		0.03993	0.00165	0.03993	0.00299	0.03993	0.00402		-0.13391	-0.000247379	-0.13391	0.000707108	-0.13391	0.000921281		-116.1	0.000595	-116.1	0.000537	-116.1	-0.000784		28.4084
-0.1043	-0.000237	-0.1043	-0.00122	-0.1043	-0.00387		0.0584	0.00625	0.0609	0.00632	0.06814	0.00575		-0.12	-0.000177031	-0.12	-0.00052589	-0.12026	-0.00118		-0.0943	-0.000111	-0.0943	0.00147	-0.0943	0.00132		0.0405	0.00162	0.0405	0.00294	0.0405	0.00397		-0.13376	-0.000247379	-0.13376	0.000707108	-0.13376	0.000921281		-114	0.000784	-114	0.00101	-114	-0.0009		29.2588
-0.1023	0.000695	-0.1023	-0.00168	-0.1023	-0.0023		0.05917	0.00629	0.06169	0.00632	0.06892	0.00577		-0.11997	-0.000177033	-0.11997	-0.000525925	-0.12014	-0.00118		-0.0923	-0.000258	-0.0923	0.0014	-0.0923	0.00218		0.0407	0.00161	0.0407	0.00292	0.0407	0.00395		-0.13361	-0.000247379	-0.13361	0.000707108	-0.13361	0.000921281		-112	-0.000753	-112	0.000932	-112	-0.000605		30.1093
-0.1004	0.00177	-0.1004	6.3e-05	-0.1004	0.000479		0.05995	0.00633	0.06248	0.00633	0.06969	0.0058		-0.11986	-0.000177042	-0.11986	-0.00052607	-0.12003	-0.00118		-0.0904	0.000516	-0.0904	0.0017	-0.0904	0.0019		0.04147	0.00157	0.04147	0.00287	0.04147	0.00389		-0.1335	-0.000247379	-0.1335	0.000707108	-0.1335	0.00092128		-109.9	-0.00103	-109.9	-0.0015	-109.9	0.000247		30.9597
-0.0984	-0.000463	-0.0984	1.1e-05	-0.0984	0.00307		0.06072	0.00637	0.06327	0.00633	0.07046	0.00582		-0.11974	-0.00017705	-0.11974	-0.000526216	-0.12	-0.00118		-0.0884	0.000511	-0.0884	0.00172	-0.0884	0.00122		0.04224	0.00154	0.04224	0.00282	0.04224	0.00383		-0.13346	-0.000247379	-0.13346	0.000707108	-0.13346	0.00092128		-107.9	0.000584	-107.9	-0.00195	-107.9	0.000411		31.8102
-0.0964	-0.000732	-0.0964	-4.7e-05	-0.0964	-0.00247		0.0615	0.00641	0.06406	0.00634	0.07123	0.00584		-0.11963	-0.000177058	-0.11963	-0.000526363	-0.11992	-0.00118		-0.0864	0.000342	-0.0864	0.00145	-0.0864	-0.000821		0.0425	0.00153	0.0425	0.00281	0.0425	0.00381		-0.1333	-0.000247379	-0.1333	0.000707108	-0.1333	0.00092128		-105.8	0.003	-105.8	-0.00243	-105.8	0.000158		32.6606
-0.0945	0.00147	-0.0945	0.00268	-0.0945	-0.00551		0.06227	0.00644	0.06485	0.00634	0.07201	0.00586		-0.11951	-0.000177067	-0.11951	-0.000526512	-0.1198	-0.00118		-0.0845	0.000668	-0.0845	0.000895	-0.0845	-0.000368		0.04301	0.00151	0.04301	0.00278	0.04301	0.00378		-0.13315	-0.000247379	-0.13315	0.000707108	-0.13315	0.00092128		-103.8	0.00183	-103.8	-0.00156	-103.8	-0.00103		33.5111
-0.0925	0.000279	-0.0925	0.00324	-0.0925	-0.0059		0.06304	0.00648	0.06564	0.00635	0.07278	0.00588		-0.11939	-0.000177075	-0.11939	-0.000526661	-0.11969	-0.00118		-0.0825	0.0006	-0.0825	0.00157	-0.0825	-0.000705		0.04378	0.00148	0.04378	0.00274	0.04378	0.00373		-0.133	-0.000247379	-0.133	0.000707108	-0.133	0.00092128		-101.8	0.000605	-101.8	0.000168	-101.8	0.00166		34.3616
-0.0906	-0.00142	-0.0906	-0.000389	-0.0906	-0.0042		0.06382	0.00651	0.06643	0.00635	0.07355	0.0059		-0.11928	-0.000177084	-0.11928	-0.000526811	-0.11957	-0.00118		-0.0806	-0.0001	-0.0806	0.00183	-0.0806	5.8e-05		0.0444	0.00146	0.0444	0.00271	0.0444	0.0037		-0.13284	-0.000247379	-0.13284	0.000707108	-0.13284	0.00092128		-99.7	0.000221	-99.7	0.00142	-99.7	0.00161		35.212
-0.0886	-0.00141	-0.0886	0.0009	-0.0886	-0.00369		0.06459	0.00655	0.06722	0.00636	0.07432	0.00591		-0.11916	-0.000177093	-0.11916	-0.000526963	-0.11946	-0.00118		-0.0786	-0.000674	-0.0786	0.0006	-0.0786	0.000395		0.04455	0.00145	0.04455	0.0027	0.04455	0.00369		-0.13269	-0.000247379	-0.13269	0.000707108	-0.13269	0.00092128		-97.7	-0.000374	-97.7	0.00186	-97.7	-2.1e-05		36.0625
-0.0867	-0.000468	-0.0867	-0.000979	-0.0867	-0.00411		0.06537	0.00658	0.06801	0.00636	0.07509	0.00593		-0.11905	-0.000177101	-0.11905	-0.000527115	-0.11935	-0.00118		-0.0767	-0.0008	-0.0767	0.000189	-0.0767	-0.000416		0.04532	0.00143	0.04532	0.00267	0.04532	0.00366		-0.13254	-0.000247379	-0.13254	0.000707108	-0.13254	0.00092128		-95.6	-0.00217	-95.6	0.00176	-95.6	0.000511		36.9129
-0.0847	-0.00232	-0.0847	-0.00191	-0.0847	-0.00276		0.06614	0.00661	0.0688	0.00637	0.07587	0.00595		-0.11893	-0.00017711	-0.11893	-0.000527269	-0.11923	-0.00118		-0.0747	-0.00108	-0.0747	0.000521	-0.0747	-0.000121		0.04609	0.00141	0.04609	0.00264	0.04609	0.00362		-0.13239	-0.000247379	-0.13239	0.000707108	-0.13239	0.00092128		-93.6	-0.00233	-93.6	-0.0007	-93.6	-0.00277		37.7634
-0.0827	-0.00154	-0.0827	0.000363	-0.0827	-0.000542		0.06692	0.00664	0.06959	0.00637	0.07664	0.00597		-0.11882	-0.000177119	-0.11882	-0.000527423	-0.11912	-0.00118		-0.0727	-0.00101	-0.0727	0.000937	-0.0727	0.000758		0.0464	0.0014	0.0464	0.00263	0.0464	0.00361		-0.13223	-0.000247379	-0.13223	0.000707108	-0.13223	0.00092128		-91.6	-0.000421	-91.6	-0.00188	-91.6	-0.00306		38.6138
-0.0808	0.000289	-0.0808	-0.0002	-0.0808	0.000158		0.06769	0.00667	0.07038	0.00637	0.07741	0.00599		-0.1187	-0.000177128	-0.1187	-0.000527579	-0.11901	-0.00118		-0.0708	-0.00134	-0.0708	0.00124	-0.0708	0.00266		0.04686	0.00139	0.04686	0.00262	0.04686	0.0036		-0.13208	-0.000247379	-0.13208	0.000707108	-0.13208	0.00092128		-89.5	0.00188	-89.5	2.1e-05	-89.5	-0.00306		39.4643
-0.0788	0.00246	-0.0788	0.000584	-0.0788	-0.00103		0.06846	0.00671	0.07117	0.00638	0.07818	0.00601		-0.11859	-0.000177137	-0.11859	-0.000527735	-0.11889	-0.00118		-0.0688	-0.000684	-0.0688	0.0007	-0.0688	0.00183		0.04763	0.00137	0.04763	0.00259	0.04763	0.00357		-0.13193	-0.000247379	-0.13193	0.000707108	-0.13193	0.00092128		-87.5	0.00117	-87.5	-0.00218	-87.5	-0.000111		40.3147
-0.0769	-1.1e-05	-0.0769	0.000953	-0.0769	-4.7e-05		0.06924	0.00674	0.07196	0.00638	0.07896	0.00602		-0.11847	-0.000177147	-0.11847	-0.000527893	-0.11878	-0.00118		-0.0669	-4.7e-05	-0.0669	0.000263	-0.0669	0.00303		0.0483	0.00136	0.0483	0.00257	0.0483	0.00355		-0.13177	-0.000247379	-0.13177	0.000707108	-0.13177	0.00092128		-85.4	0.000495	-85.4	-0.00215	-85.4	0.00139		41.1652
-0.0749	-0.000279	-0.0749	-0.00255	-0.0749	-1.6e-05		0.07001	0.00676	0.07275	0.00638	0.07973	0.00604		-0.11835	-0.000177156	-0.11835	-0.000528052	-0.11867	-0.00118		-0.0649	0.000332	-0.0649	0.00126	-0.0649	0.00222		0.0484	0.00135	0.0484	0.00257	0.0484	0.00355		-0.13162	-0.000247379	-0.13162	0.000707108	-0.13162	0.00092128		-83.4	0.000489	-83.4	-0.00115	-83.4	0.000621		42.0157
-0.073	0.000221	-0.073	-0.00343	-0.073	0.000537		0.07079	0.00679	0.07354	0.00639	0.0805	0.00606		-0.11824	-0.000177165	-0.11824	-0.000528212	-0.11855	-0.00118		-0.063	-0.00104	-0.063	0.00168	-0.063	0.000432		0.04917	0.00134	0.04917	0.00255	0.04917	0.00352		-0.1316	-0.000247379	-0.1316	0.000707108	-0.1316	0.00092128		-82.8265	0.000563	-82.8265	0.0002	-82.8265	0.000421		42.8661
-0.071	4.7e-05	-0.071	-0.00171	-0.071	0.00162		0.07156	0.00682	0.07433	0.00639	0.08127	0.00607		-0.11812	-0.000177175	-0.11812	-0.000528373	-0.11844	-0.00118		-0.061	-0.000679	-0.061	0.000842	-0.061	0.00352		0.04993	0.00132	0.04993	0.00253	0.04993	0.0035		-0.13147	-0.000247379	-0.13147	0.000707108	-0.13147	0.00092128		-81.8093	0.00171	-81.8093	-0.000547	-81.8093	0.000326		43.7166
-0.069	0.00105	-0.069	-0.00267	-0.069	0.00362		0.07233	0.00685	0.07512	0.00639	0.08205	0.00609		-0.11801	-0.000177184	-0.11801	-0.000528536	-0.11833	-0.00118		-0.059	-0.000526	-0.059	0.0011	-0.059	0.0033		0.0503	0.00132	0.0503	0.00252	0.0503	0.0035		-0.13132	-0.000247379	-0.13132	0.000707108	-0.13132	0.00092128		-80.7922	0.000753	-80.7922	-0.000484	-80.7922	0.00151		44.567
-0.0671	0.000916	-0.0671	-0.00317	-0.0671	-0.000126		0.07311	0.00688	0.07591	0.0064	0.08282	0.00611		-0.118	-0.000177185	-0.118	-0.000528546	-0.11821	-0.00118		-0.0571	-0.000268	-0.0571	0.00114	-0.0571	0.00316		0.0507	0.00131	0.0507	0.00252	0.0507	0.00349		-0.13116	-0.000247379	-0.13116	0.000707108	-0.13116	0.00092128		-79.7755	0.000579	-79.7755	-0.00204	-79.7755	-0.000342		45.4175
-0.0651	0.000142	-0.0651	-0.00274	-0.0651	-0.00202		0.07388	0.0069	0.0767	0.0064	0.08359	0.00612		-0.11789	-0.000177194	-0.11789	-0.000528699	-0.1181	-0.00118		-0.0551	-0.000853	-0.0551	0.00128	-0.0551	0.00268		0.05147	0.0013	0.05147	0.0025	0.05147	0.00347		-0.13101	-0.000247379	-0.13101	0.000707108	-0.13101	0.00092128		-78.7589	0.00239	-78.7589	-0.00138	-78.7589	-0.000705		46.2679
-0.0632	0.00136	-0.0632	0.000205	-0.0632	-0.00115		0.07466	0.00693	0.0775	0.0064	0.08436	0.00614		-0.11778	-0.000177204	-0.11778	-0.000528864	-0.118	-0.00118		-0.0532	-0.000326	-0.0532	-0.000279	-0.0532	0.00272		0.0522	0.00129	0.0522	0.00249	0.0522	0.00346		-0.13086	-0.000247379	-0.13086	0.000707108	-0.13086	0.00092128		-77.7426	0.00133	-77.7426	-0.00224	-77.7426	-5.8e-05		47.1184
-0.0612	7.9e-05	-0.0612	0.00379	-0.0612	-0.00346		0.07543	0.00695	0.07829	0.0064	0.08514	0.00616		-0.11766	-0.000177214	-0.11766	-0.000529029	-0.11798	-0.00118		-0.0512	-8.9e-05	-0.0512	0.000163	-0.0512	0.0016		0.05224	0.00128	0.05224	0.00249	0.05224	0.00346		-0.1307	-0.000247379	-0.1307	0.000707108	-0.1307	0.00092128		-76.7265	-0.000974	-76.7265	-0.00329	-76.7265	-8.4e-05		47.9689
-0.0593	0.000553	-0.0593	0.0012	-0.0593	-0.00113		0.07621	0.00698	0.07908	0.00641	0.08591	0.00617		-0.11754	-0.000177224	-0.11754	-0.000529196	-0.11787	-0.00118		-0.0493	-0.000116	-0.0493	0.0007	-0.0493	0.000463		0.05301	0.00127	0.05301	0.00247	0.05301	0.00344		-0.13055	-0.000247379	-0.13055	0.000707108	-0.13055	0.00092128		-75.7106	-0.00114	-75.7106	-0.00239	-75.7106	0.000289		48.8193
-0.0573	0.00217	-0.0573	-0.000147	-0.0573	-0.00148		0.07698	0.007	0.07987	0.00641	0.08668	0.00619		-0.11743	-0.000177234	-0.11743	-0.000529364	-0.11776	-0.00118		-0.0473	-0.000784	-0.0473	0.000695	-0.0473	0.000674		0.05378	0.00126	0.05378	0.00246	0.05378	0.00343		-0.1304	-0.000247379	-0.1304	0.000707108	-0.1304	0.00092128		-74.695	-0.00133	-74.695	-0.00242	-74.695	-0.00231		49.6698
-0.0554	0.00187	-0.0554	-0.000674	-0.0554	-0.000305		0.07775	0.00703	0.08066	0.00641	0.08745	0.0062		-0.11731	-0.000177244	-0.11731	-0.000529533	-0.11764	-0.00118		-0.0454	-0.000179	-0.0454	-2.1e-05	-0.0454	0.000863		0.0542	0.00126	0.0542	0.00245	0.0542	0.00342		-0.13025	-0.000247379	-0.13025	0.000707108	-0.13025	0.00092128		-73.6796	-0.00196	-73.6796	-0.000789	-73.6796	-0.00112		50.5202
-0.0534	8.4e-05	-0.0534	-0.00236	-0.0534	-0.00173		0.07853	0.00705	0.08145	0.00641	0.08823	0.00622		-0.1172	-0.000177254	-0.1172	-0.000529703	-0.11753	-0.00118		-0.0434	0.000337	-0.0434	-0.00144	-0.0434	-4.7e-05		0.05455	0.00125	0.05455	0.00245	0.05455	0.00342		-0.13009	-0.000247379	-0.13009	0.000707108	-0.13009	0.00092128		-72.6644	-0.00144	-72.6644	0.000232	-72.6644	0.0017		51.3707
-0.0514	-0.00254	-0.0514	-0.00229	-0.0514	-0.00213		0.0793	0.00707	0.08224	0.00641	0.089	0.00623		-0.11708	-0.000177265	-0.11708	-0.000529875	-0.11742	-0.00118		-0.0414	0.00105	-0.0414	-0.00156	-0.0414	-4.2e-05		0.05532	0.00124	0.05532	0.00244	0.05532	0.00341		-0.12994	-0.000247379	-0.12994	0.000707108	-0.12994	0.00092128		-71.6494	-0.000842	-71.6494	0.00192	-71.6494	0.000721		52.2211
-0.0495	-0.00165	-0.0495	-0.0008	-0.0495	-0.00274		0.08008	0.0071	0.08303	0.00642	0.08977	0.00625		-0.11697	-0.000177275	-0.11697	-0.000530048	-0.1173	-0.00118		-0.0395	0.000479	-0.0395	0.000532	-0.0395	0.000374		0.05609	0.00123	0.05609	0.00243	0.05609	0.0034		-0.12979	-0.000247379	-0.12979	0.000707108	-0.12979	0.00092128		-70.6346	-0.000905	-70.6346	0.000942	-70.6346	0.000795		53.0716
-0.0475	1.1e-05	-0.0475	0.00103	-0.0475	0.00281		0.08085	0.00712	0.08382	0.00642	0.09054	0.00626		-0.11685	-0.000177286	-0.11685	-0.000530222	-0.11719	-0.00118		-0.0375	-0.000974	-0.0375	0.00145	-0.0375	0.000805		0.0561	0.00123	0.0561	0.00243	0.0561	0.0034		-0.12963	-0.000247379	-0.12963	0.000707108	-0.12963	0.00092128		-69.6201	-0.00164	-69.6201	-0.000342	-69.6201	-0.000405		53.922
-0.0456	-0.000847	-0.0456	0.00148	-0.0456	0.000637		0.08162	0.00714	0.08461	0.00642	0.09131	0.00627		-0.11674	-0.000177296	-0.11674	-0.000530397	-0.11708	-0.00118		-0.0356	-0.00125	-0.0356	0.000932	-0.0356	0.00225		0.05686	0.00122	0.05686	0.00242	0.05686	0.00339		-0.1296	-0.000247379	-0.1296	0.000707108	-0.1296	0.00092128		-68.6057	-0.00167	-68.6057	-0.00153	-68.6057	-0.000958		54.7725
-0.0436	-0.00288	-0.0436	-0.00393	-0.0436	-0.00476		0.0824	0.00716	0.0854	0.00642	0.09209	0.00629		-0.11662	-0.000177307	-0.11662	-0.000530573	-0.11696	-0.00118		-0.0336	-0.00101	-0.0336	0.00154	-0.0336	0.00218		0.05763	0.00122	0.05763	0.00241	0.05763	0.00338		-0.12948	-0.000247379	-0.12948	0.000707108	-0.12948	0.00092128		-67.5916	-0.000658	-67.5916	-0.000721	-67.5916	0.00136		55.623
-0.0417	-0.00142	-0.0417	-0.00316	-0.0417	-0.00444		0.08317	0.00718	0.08619	0.00642	0.09286	0.0063		-0.1165	-0.000177318	-0.1165	-0.000530751	-0.11685	-0.00118		-0.0317	-0.000547	-0.0317	0.0014	-0.0317	0.00124		0.0581	0.00121	0.0581	0.0024	0.0581	0.00338		-0.12933	-0.000247379	-0.12933	0.000707108	-0.12933	0.00092128		-66.5777	-0.000521	-66.5777	0.000753	-66.5777	0.00234		56.4734
-0.0397	-0.00203	-0.0397	-0.00177	-0.0397	-0.00375		0.08395	0.0072	0.08698	0.00643	0.09363	0.00631		-0.11639	-0.000177329	-0.11639	-0.00053093	-0.11673	-0.00118		-0.0297	-0.000589	-0.0297	0.00132	-0.0297	-0.00141		0.0584	0.00121	0.0584	0.0024	0.0584	0.00337		-0.12918	-0.000247379	-0.12918	0.000707108	-0.12918	0.00092128		-65.5639	0.00105	-65.5639	0.00125	-65.5639	0.00256		57.3239
-0.0378	-0.00143	-0.0378	-0.00615	-0.0378	-0.0071		0.08472	0.00722	0.08777	0.00643	0.0944	0.00633		-0.11627	-0.00017734	-0.11627	-0.00053111	-0.11662	-0.00118		-0.0278	0.000832	-0.0278	0.000895	-0.0278	-0.00116		0.05917	0.0012	0.05917	0.00239	0.05917	0.00337		-0.12902	-0.000247379	-0.12902	0.000707108	-0.12902	0.00092128		-64.5504	0.00282	-64.5504	0.000674	-64.5504	0.00367		58.1743
-0.0358	-0.00315	-0.0358	-0.00792	-0.0358	-0.000758		0.0855	0.00724	0.08856	0.00643	0.09518	0.00634		-0.11616	-0.000177351	-0.11616	-0.000531291	-0.11651	-0.00118		-0.0258	0.000768	-0.0258	0.00183	-0.0258	0.000753		0.05994	0.00119	0.05994	0.00238	0.05994	0.00336		-0.12887	-0.000247379	-0.12887	0.000707108	-0.12887	0.00092128		-63.5371	0.00284	-63.5371	-9.5e-05	-63.5371	4.7e-05		59.0248
-0.0339	-0.0002	-0.0339	-0.00344	-0.0339	0.00328		0.08627	0.00726	0.08935	0.00643	0.09595	0.00635		-0.11604	-0.000177363	-0.11604	-0.000531473	-0.11639	-0.00118		-0.0239	0.000558	-0.0239	0.00149	-0.0239	0.000321		0.06	0.00119	0.06	0.00238	0.06	0.00336		-0.12872	-0.000247379	-0.12872	0.000707108	-0.12872	0.00092128		-62.524	0.00282	-62.524	-0.000247	-62.524	-0.000237		59.8752
-0.0319	-1.1e-05	-0.0319	-0.0041	-0.0319	0.00115		0.08704	0.00728	0.09014	0.00643	0.09672	0.00637		-0.116	-0.000177367	-0.116	-0.00053154	-0.11628	-0.00118		-0.0219	-0.00108	-0.0219	0.000516	-0.0219	-0.0003		0.06071	0.00119	0.06071	0.00237	0.06071	0.00335		-0.12856	-0.000247379	-0.12856	0.000707108	-0.12856	0.000921279		-61.5111	0.00134	-61.5111	-0.000689	-61.5111	0.000963		60.7257
-0.03	-0.00311	-0.03	-0.00492	-0.03	-0.00217		0.08782	0.0073	0.09093	0.00643	0.09749	0.00638		-0.11593	-0.000177374	-0.11593	-0.000531657	-0.11617	-0.00118		-0.02	-0.00239	-0.02	0.000695	-0.02	0.000937		0.06148	0.00118	0.06148	0.00237	0.06148	0.00335		-0.12841	-0.000247379	-0.12841	0.000707108	-0.12841	0.000921279		-60.4984	0.000295	-60.4984	-0.000637	-60.4984	0.00158		61.5761
-0.028	-0.00428	-0.028	-0.00831	-0.028	-0.00728		0.08859	0.00731	0.09172	0.00643	0.09827	0.00639		-0.11581	-0.000177385	-0.11581	-0.000531842	-0.11605	-0.00118		-0.018	-0.00168	-0.018	0.00101	-0.018	0.000826		0.062	0.00118	0.062	0.00236	0.062	0.00334		-0.12826	-0.000247379	-0.12826	0.000707108	-0.12826	0.000921279		-59.4859	-0.000421	-59.4859	-9.5e-05	-59.4859	0.000479		62.4266
-0.0261	-0.00273	-0.0261	-0.00965	-0.0261	-0.01331		0.08937	0.00733	0.09251	0.00643	0.09904	0.0064		-0.11569	-0.000177397	-0.11569	-0.000532029	-0.116	-0.00118		-0.0161	-0.0011	-0.0161	0.000205	-0.0161	0.000184		0.06225	0.00117	0.06225	0.00236	0.06225	0.00334		-0.12811	-0.000247379	-0.12811	0.000707108	-0.12811	0.000921279		-58.4735	-0.000463	-58.4735	0.000463	-58.4735	-0.000189		63.2771
-0.0241	-0.00224	-0.0241	-0.00836	-0.0241	-0.01403		0.09014	0.00735	0.0933	0.00644	0.09981	0.00641		-0.11558	-0.000177409	-0.11558	-0.000532217	-0.11594	-0.00118		-0.0141	-0.000353	-0.0141	-0.000142	-0.0141	0.000753		0.06302	0.00117	0.06302	0.00235	0.06302	0.00334		-0.12795	-0.000247379	-0.12795	0.000707108	-0.12795	0.000921279		-57.4614	0.000437	-57.4614	0.000168	-57.4614	0.00128		64.1275
-0.0221	-0.00409	-0.0221	-0.00494	-0.0221	-0.01493		0.09091	0.00736	0.09409	0.00644	0.10058	0.00643		-0.11546	-0.000177421	-0.11546	-0.000532406	-0.11583	-0.00118		-0.0121	0	-0.0121	-0.000195	-0.0121	0.00146		0.06379	0.00116	0.06379	0.00234	0.06379	0.00333		-0.1278	-0.000247379	-0.1278	0.000707108	-0.1278	0.000921279		-56.4495	0.000495	-56.4495	0.000332	-56.4495	0.000747		64.978
-0.0202	-0.00726	-0.0202	-0.00685	-0.0202	-0.01499		0.09169	0.00738	0.09488	0.00644	0.10136	0.00644		-0.11535	-0.000177433	-0.11535	-0.000532596	-0.11571	-0.00118		-0.0102	-0.000468	-0.0102	-0.000142	-0.0102	-0.000947		0.0639	0.00116	0.0639	0.00234	0.0639	0.00333		-0.12765	-0.000247379	-0.12765	0.000707108	-0.12765	0.000921279		-55.4377	0.000668	-55.4377	-5.8e-05	-55.4377	-0.00121		65.8284
-0.0182	-0.01061	-0.0182	-0.00863	-0.0182	-0.01255		0.09246	0.0074	0.09567	0.00644	0.10213	0.00645		-0.11523	-0.000177445	-0.11523	-0.000532788	-0.1156	-0.00118		-0.0082	-0.00128	-0.0082	0.000184	-0.0082	-0.00142		0.06456	0.00116	0.06456	0.00234	0.06456	0.00333		-0.1276	-0.000247379	-0.1276	0.000707108	-0.1276	0.000921279		-54.4262	-0.00194	-54.4262	-0.000626	-54.4262	-0.0014		66.6789
-0.0163	-0.0123	-0.0163	-0.00943	-0.0163	-0.0129		0.09324	0.00741	0.09646	0.00644	0.1029	0.00646		-0.11512	-0.000177457	-0.11512	-0.000532981	-0.11548	-0.00118		-0.0063	-0.00155	-0.0063	1.6e-05	-0.0063	-0.00297		0.06533	0.00115	0.06533	0.00233	0.06533	0.00332		-0.12749	-0.000247379	-0.12749	0.000707108	-0.12749	0.000921279		-53.4148	-0.00123	-53.4148	-0.000763	-53.4148	-0.00272		67.5293
-0.0143	-0.01555	-0.0143	-0.01397	-0.0143	-0.01811		0.09401	0.00743	0.09725	0.00644	0.10367	0.00647		-0.115	-0.000177469	-0.115	-0.000533175	-0.11537	-0.00118		-0.0043	-0.0023	-0.0043	-0.000279	-0.0043	-0.00424		0.0659	0.00115	0.0659	0.00233	0.0659	0.00332		-0.12734	-0.000247379	-0.12734	0.000707108	-0.12734	0.000921279		-52.4036	-0.00104	-52.4036	7.9e-05	-52.4036	-0.00208		68.3798
-0.0124	-0.024	-0.0124	-0.02166	-0.0124	-0.0288		0.09479	0.00744	0.09804	0.00644	0.10445	0.00648		-0.11489	-0.000177482	-0.11489	-0.000533371	-0.11526	-0.00118		-0.0024	-0.00417	-0.0024	-0.00263	-0.0024	-0.00528		0.0661	0.00115	0.0661	0.00232	0.0661	0.00332		-0.12719	-0.000247379	-0.12719	0.000707108	-0.12719	0.000921279		-51.3926	-0.000758	-51.3926	-0.000258	-51.3926	0.000789		69.2302
-0.0104	-0.03622	-0.0104	-0.03394	-0.0104	-0.04442		0.09556	0.00746	0.09883	0.00644	0.10522	0.00649		-0.11477	-0.000177494	-0.11477	-0.000533568	-0.11514	-0.00118		-0.0004	-0.00582	-0.0004	-0.00433	-0.0004	-0.00765		0.06687	0.00114	0.06687	0.00232	0.06687	0.00331		-0.12704	-0.000247379	-0.12704	0.000707108	-0.12704	0.000921279		-50.3817	5e-06	-50.3817	-0.00112	-50.3817	0.00111		70.0807
-0.0085	-0.04974	-0.0085	-0.04597	-0.0085	-0.06127		0.09633	0.00747	0.09962	0.00644	0.10599	0.0065		-0.11465	-0.000177507	-0.11465	-0.000533766	-0.11503	-0.00118		0.0015	-0.00676	0.0015	-0.0061	0.0015	-0.00855		0.06764	0.00114	0.06764	0.00231	0.06764	0.00331		-0.12688	-0.000247379	-0.12688	0.000707108	-0.12688	0.000921279		-49.3711	0.00181	-49.3711	-0.000484	-49.3711	-0.000384		70.9312
-0.0065	-0.06485	-0.0065	-0.05853	-0.0065	-0.07374		0.09711	0.00749	0.10041	0.00644	0.10676	0.00651		-0.11454	-0.00017752	-0.11454	-0.000533966	-0.11492	-0.00118		0.0035	-0.00824	0.0035	-0.00735	0.0035	-0.008		0.0678	0.00114	0.0678	0.00231	0.0678	0.00331		-0.12673	-0.000247379	-0.12673	0.000707108	-0.12673	0.000921279		-48.3606	0.00158	-48.3606	-9.5e-05	-48.3606	-0.000289		71.7816
-0.0046	-0.07514	-0.0046	-0.06842	-0.0046	-0.09044		0.09788	0.0075	0.1012	0.00645	0.10753	0.00652		-0.11442	-0.000177533	-0.11442	-0.000534167	-0.1148	-0.00118		0.0054	-0.00818	0.0054	-0.00712	0.0054	-0.0087		0.0684	0.00114	0.0684	0.00231	0.0684	0.0033		-0.12658	-0.000247379	-0.12658	0.000707108	-0.12658	0.000921279		-47.3503	0.000932	-47.3503	0.0002	-47.3503	-0.000232		72.6321
-0.0026	-0.08201	-0.0026	-0.07727	-0.0026	-0.10281		0.09866	0.00751	0.10199	0.00645	0.10831	0.00653		-0.11431	-0.000177546	-0.11431	-0.00053437	-0.11469	-0.00118		0.0074	-0.008	0.0074	-0.00647	0.0074	-0.00849		0.06917	0.00113	0.06917	0.0023	0.06917	0.0033		-0.12642	-0.000247379	-0.12642	0.000707108	-0.12642	0.000921279		-46.3401	0.000626	-46.3401	-0.000274	-46.3401	-0.000516		73.4825
-0.0007	-0.08518	-0.0007	-0.08396	-0.0007	-0.10478		0.09943	0.00753	0.10278	0.00645	0.10908	0.00654		-0.11419	-0.000177559	-0.11419	-0.000534574	-0.11458	-0.00118		0.0093	-0.00567	0.0093	-0.00488	0.0093	-0.00647		0.0698	0.00113	0.0698	0.0023	0.0698	0.0033		-0.12627	-0.000247379	-0.12627	0.000707108	-0.12627	0.000921279		-45.3301	-0.00181	-45.3301	-0.000679	-45.3301	0.0002		74.333
0.0013	-0.08613	0.0013	-0.0891	0.0013	-0.10222		0.1002	0.00754	0.10357	0.00645	0.10985	0.00655		-0.1141	-0.00017757	-0.1141	-0.000534737	-0.11446	-0.00118		0.0113	-0.00208	0.0113	-0.000795	0.0113	-0.00393		0.06994	0.00113	0.06994	0.00229	0.06994	0.0033		-0.12612	-0.000247379	-0.12612	0.000707108	-0.12612	0.000921279		-44.3203	-0.00205	-44.3203	-0.00112	-44.3203	0.000874		75.1834
0.0032	-0.08869	0.0032	-0.09236	0.0032	-0.10033		0.10098	0.00755	0.10436	0.00645	0.11062	0.00656		-0.11408	-0.000177573	-0.11408	-0.000534779	-0.11435	-0.00118		0.0132	-0.000111	0.0132	0.0021	0.0132	-0.000626		0.07071	0.00112	0.07071	0.00229	0.07071	0.00329		-0.12597	-0.000247379	-0.12597	0.000707108	-0.12597	0.000921279		-43.3107	-0.000363	-43.3107	-0.000926	-43.3107	0.00138		76.0339
0.0052	-0.08857	0.0052	-0.08919	0.0052	-0.10139		0.10175	0.00756	0.10516	0.00645	0.1114	0.00657		-0.11396	-0.000177586	-0.11396	-0.000534986	-0.11423	-0.00118		0.0152	0.00347	0.0152	0.00511	0.0152	0.0024		0.07148	0.00112	0.07148	0.00228	0.07148	0.00329		-0.12581	-0.000247379	-0.12581	0.000707108	-0.12581	0.000921279		-42.3012	0.000758	-42.3012	-0.000195	-42.3012	0.0014		76.8843
0.0071	-0.08443	0.0071	-0.0834	0.0071	-0.0963		0.10253	0.00757	0.10595	0.00645	0.11217	0.00658		-0.11385	-0.0001776	-0.11385	-0.000535194	-0.11412	-0.00118		0.0171	0.0064	0.0171	0.00823	0.0171	0.00525		0.0717	0.00112	0.0717	0.00228	0.0717	0.00329		-0.1257	-0.000247379	-0.1257	0.000707108	-0.1257	0.000921279		-41.2919	0.0022	-41.2919	0.000279	-41.2919	0.00104		77.7348
0.0091	-0.0828	0.0091	-0.07698	0.0091	-0.09151		0.1033	0.00759	0.10674	0.00645	0.11294	0.00659		-0.11373	-0.000177613	-0.11373	-0.000535404	-0.1141	-0.00118		0.0191	0.00843	0.0191	0.00931	0.0191	0.00951		0.07225	0.00112	0.07225	0.00228	0.07225	0.00328		-0.12566	-0.000247379	-0.12566	0.000707108	-0.12566	0.000921279		-40.2827	0.00134	-40.2827	-0.000842	-40.2827	0.00124		78.5853
0.011	-0.07467	0.011	-0.06983	0.011	-0.0827		0.10408	0.0076	0.10753	0.00645	0.11371	0.0066		-0.11361	-0.000177627	-0.11361	-0.000535615	-0.11401	-0.00118		0.021	0.00861	0.021	0.00945	0.021	0.01134		0.07302	0.00112	0.07302	0.00227	0.07302	0.00328		-0.12551	-0.000247379	-0.12551	0.000707108	-0.12551	0.000921279		-39.2737	-0.000174	-39.2737	-0.000347	-39.2737	0.0016		79.4357
0.013	-0.06372	0.013	-0.06079	0.013	-0.07091		0.10485	0.00761	0.10832	0.00645	0.11449	0.00661		-0.1135	-0.000177641	-0.1135	-0.000535828	-0.11389	-0.00118		0.023	0.00752	0.023	0.00939	0.023	0.0115		0.0737	0.00111	0.0737	0.00227	0.0737	0.00328		-0.12535	-0.000247379	-0.12535	0.000707108	-0.12535	0.000921278		-38.2649	-0.00261	-38.2649	-0.000695	-38.2649	0.0009		80.2862
0.0149	-0.04662	0.0149	-0.04281	0.0149	-0.05252		0.10562	0.00762	0.10911	0.00645	0.11526	0.00662		-0.11338	-0.000177655	-0.11338	-0.000536042	-0.11378	-0.00118		0.0249	0.00612	0.0249	0.0093	0.0249	0.01066		0.07379	0.00111	0.07379	0.00227	0.07379	0.00328		-0.1252	-0.000247379	-0.1252	0.000707108	-0.1252	0.000921278		-37.2562	-0.00121	-37.2562	-0.000784	-37.2562	-0.000489		81.1366
0.0169	-0.02655	0.0169	-0.02315	0.0169	-0.03433		0.1064	0.00763	0.1099	0.00645	0.11603	0.00662		-0.11327	-0.00017767	-0.11327	-0.000536258	-0.11367	-0.00118		0.0269	0.00483	0.0269	0.00736	0.0269	0.00819		0.07456	0.00111	0.07456	0.00226	0.07456	0.00327		-0.12505	-0.000247379	-0.12505	0.000707108	-0.12505	0.000921278		-36.2477	0.000132	-36.2477	-0.00168	-36.2477	-0.00124		81.9871
0.0188	-0.00662	0.0188	-0.00776	0.0188	-0.01869		0.10717	0.00764	0.11069	0.00645	0.1168	0.00663		-0.11315	-0.000177684	-0.11315	-0.000536475	-0.11355	-0.00118		0.0288	0.00308	0.0288	0.00564	0.0288	0.0081		0.07533	0.00111	0.07533	0.00226	0.07533	0.00327		-0.1249	-0.000247379	-0.1249	0.000707108	-0.1249	0.000921278		-35.2393	-0.000242	-35.2393	-0.00123	-35.2393	0.00153		82.8375
0.0208	0.00286	0.0208	0.000695	0.0208	-0.00579		0.10795	0.00765	0.11148	0.00645	0.11758	0.00664		-0.11304	-0.000177699	-0.11304	-0.000536694	-0.11344	-0.00118		0.0308	0.00293	0.0308	0.00388	0.0308	0.0058		0.0756	0.00111	0.0756	0.00226	0.0756	0.00327		-0.12474	-0.000247379	-0.12474	0.000707108	-0.12474	0.000921278		-34.2311	-0.00212	-34.2311	-0.00156	-34.2311	0.00237		83.688
0.0227	0.00595	0.0227	0.00354	0.0227	-0.000595		0.10872	0.00766	0.11227	0.00645	0.11835	0.00665		-0.11292	-0.000177713	-0.11292	-0.000536914	-0.11333	-0.00118		0.0327	0.00231	0.0327	0.00342	0.0327	0.00542		0.0761	0.0011	0.0761	0.00225	0.0761	0.00327		-0.12459	-0.000247379	-0.12459	0.000707108	-0.12459	0.000921278		-33.223	-0.00133	-33.223	-0.000511	-33.223	0.0032		84.5384
0.0247	0.00636	0.0247	-0.000163	0.0247	0.00152		0.10949	0.00767	0.11306	0.00645	0.11912	0.00666		-0.1128	-0.000177728	-0.1128	-0.000537136	-0.11321	-0.00118		0.0347	0.000763	0.0347	0.00207	0.0347	0.00512		0.07687	0.0011	0.07687	0.00225	0.07687	0.00326		-0.12444	-0.000247379	-0.12444	0.000707108	-0.12444	0.000921278		-32.2151	-0.000111	-32.2151	-0.00128	-32.2151	0.00286		85.3889
0.0266	0.00692	0.0266	0.00238	0.0266	0.00293		0.11027	0.00768	0.11385	0.00645	0.11989	0.00666		-0.11269	-0.000177743	-0.11269	-0.000537359	-0.1131	-0.00118		0.0366	0.00149	0.0366	0.00197	0.0366	0.00357		0.0776	0.0011	0.0776	0.00224	0.0776	0.00326		-0.12428	-0.000247379	-0.12428	0.000707108	-0.12428	0.000921278		-31.2073	-0.000479	-31.2073	-0.00333	-31.2073	0.0025		86.2394
0.0286	0.00319	0.0286	0.00224	0.0286	0.00116		0.11104	0.00769	0.11464	0.00645	0.12066	0.00667		-0.11257	-0.000177758	-0.11257	-0.000537584	-0.11299	-0.00118		0.0386	0.00216	0.0386	0.00317	0.0386	0.00322		0.07764	0.0011	0.07764	0.00224	0.07764	0.00326		-0.12413	-0.000247379	-0.12413	0.000707108	-0.12413	0.000921278		-30.1997	0.000374	-30.1997	-0.00388	-30.1997	-0.000153		87.0898
0.0305	0.0031	0.0305	0.00362	0.0305	-0.000789		0.11182	0.0077	0.11543	0.00645	0.12144	0.00668		-0.11246	-0.000177774	-0.11246	-0.00053781	-0.11287	-0.00118		0.0405	0.00191	0.0405	0.00361	0.0405	0.0032		0.07841	0.0011	0.07841	0.00224	0.07841	0.00326		-0.12398	-0.000247379	-0.12398	0.000707108	-0.12398	0.000921278		-29.1922	-0.00128	-29.1922	-0.00348	-29.1922	-0.00143		87.9403
0.0325	0.00346	0.0325	0.00355	0.0325	0.00146		0.11259	0.00771	0.11622	0.00646	0.12221	0.00669		-0.11234	-0.000177789	-0.11234	-0.000538038	-0.11276	-0.00118		0.0425	0.00225	0.0425	0.00482	0.0425	0.0039		0.07918	0.0011	0.07918	0.00223	0.07918	0.00325		-0.12383	-0.000247379	-0.12383	0.000707108	-0.12383	0.000921278		-28.1849	-0.000605	-28.1849	-0.00406	-28.1849	-0.0017		88.7907
0.0344	0.00551	0.0344	0.00271	0.0344	0.00248		0.11337	0.00771	0.11701	0.00646	0.12298	0.00669		-0.11223	-0.000177805	-0.11223	-0.000538268	-0.11264	-0.00118		0.0444	0.00196	0.0444	0.00364	0.0444	0.00403		0.0795	0.00109	0.0795	0.00223	0.0795	0.00325		-0.1237	-0.000247379	-0.1237	0.000707108	-0.1237	0.000921278		-27.1776	-9.5e-05	-27.1776	-0.00266	-27.1776	-0.00192		89.6412
0.0364	0.00792	0.0364	0.0043	0.0364	-0.000495		0.11414	0.00772	0.1178	0.00646	0.12375	0.0067		-0.11211	-0.00017782	-0.11211	-0.000538499	-0.11253	-0.00118		0.0464	0.0014	0.0464	0.0043	0.0464	0.00402		0.07995	0.00109	0.07995	0.00223	0.07995	0.00325		-0.12367	-0.000247379	-0.12367	0.000707108	-0.12367	0.000921278		-26.1706	-0.000195	-26.1706	-0.00181	-26.1706	-0.000321		90.4916
0.0383	0.00798	0.0383	0.0079	0.0383	0.000995		0.11491	0.00773	0.11859	0.00646	0.12453	0.00671		-0.1121	-0.000177822	-0.1121	-0.000538521	-0.11242	-0.00118		0.0483	0.0016	0.0483	0.00406	0.0483	0.00332		0.08072	0.00109	0.08072	0.00222	0.08072	0.00325		-0.12352	-0.000247379	-0.12352	0.000707108	-0.12352	0.000921278		-25.1636	-0.00133	-25.1636	-0.00119	-25.1636	-0.00147		91.3421
0.0403	0.00638	0.0403	0.00751	0.0403	0.000368		0.11569	0.00774	0.11938	0.00646	0.1253	0.00671		-0.112	-0.000177836	-0.112	-0.000538732	-0.1123	-0.00118		0.0503	0.00168	0.0503	0.00285	0.0503	0.00285		0.0814	0.00109	0.0814	0.00222	0.0814	0.00324		-0.12337	-0.000247379	-0.12337	0.000707108	-0.12337	0.000921278		-24.1568	-0.00146	-24.1568	0.000305	-24.1568	0.000568		92.1925
0.0422	0.0038	0.0422	0.00582	0.0422	0.00376		0.11646	0.00775	0.12017	0.00646	0.12607	0.00672		-0.11188	-0.000177852	-0.11188	-0.000538966	-0.11219	-0.00118		0.0522	0.00135	0.0522	0.00243	0.0522	0.00212		0.08149	0.00109	0.08149	0.00222	0.08149	0.00324		-0.12322	-0.000247379	-0.12322	0.000707108	-0.12322	0.000921278		-23.1502	-0.000611	-23.1502	-0.000658	-23.1502	0.00118		93.043
0.0442	0.0038	0.0442	0.00655	0.0442	0.00595		0.11724	0.00775	0.12096	0.00646	0.12684	0.00673		-0.11176	-0.000177868	-0.11176	-0.000539202	-0.1121	-0.00118		0.0542	0.00129	0.0542	0.00316	0.0542	0.0022		0.08226	0.00109	0.08226	0.00222	0.08226	0.00324		-0.12306	-0.000247379	-0.12306	0.000707108	-0.12306	0.000921277		-22.1436	-0.000184	-22.1436	-0.00174	-22.1436	-0.000563		93.8935
0.0461	0.00587	0.0461	0.00826	0.0461	0.00925		0.11801	0.00776	0.12175	0.00646	0.12762	0.00673		-0.11165	-0.000177885	-0.11165	-0.00053944	-0.11208	-0.00118		0.0561	0.000284	0.0561	0.0025	0.0561	0.00195		0.08303	0.00109	0.08303	0.00221	0.08303	0.00324		-0.12291	-0.000247379	-0.12291	0.000707108	-0.12291	0.000921277		-22.1853	-0.00139	-22.1853	-0.000563	-22.1853	-0.000405		94.7439
0.0481	0.00459	0.0481	0.00878	0.0481	0.00592		0.11878	0.00777	0.12254	0.00646	0.12839	0.00674		-0.11153	-0.000177901	-0.11153	-0.000539679	-0.11196	-0.00118		0.0581	0.00109	0.0581	0.00115	0.0581	0.00288		0.0834	0.00109	0.0834	0.00221	0.0834	0.00324		-0.12276	-0.000247379	-0.12276	0.000707108	-0.12276	0.000921277		-21.9685	-0.000126	-21.9685	-0.00251	-21.9685	-0.00113		95.5944
0.05	0.00399	0.05	0.00608	0.05	0.00722		0.11956	0.00777	0.12333	0.00646	0.12916	0.00674		-0.11142	-0.000177918	-0.11142	-0.00053992	-0.11185	-0.00118		0.06	0.00104	0.06	0.00185	0.06	0.00383		0.0838	0.00108	0.0838	0.00221	0.0838	0.00323		-0.1226	-0.000247379	-0.1226	0.000707108	-0.1226	0.000921277		-21.7518	0.000816	-21.7518	-0.00365	-21.7518	-0.000226		96.4448
0.052	0.00394	0.052	0.00503	0.052	0.00687		0.12033	0.00778	0.12412	0.00646	0.12993	0.00675		-0.1113	-0.000177935	-0.1113	-0.000540163	-0.11174	-0.00118		0.062	0.00203	0.062	0.00202	0.062	0.00414		0.08457	0.00108	0.08457	0.0022	0.08457	0.00323		-0.12245	-0.000247379	-0.12245	0.000707108	-0.12245	0.000921277		-21.5352	0.00237	-21.5352	-0.00326	-21.5352	0.000605		97.2953
0.0539	0.00144	0.0539	0.00446	0.0539	0.00774		0.12111	0.00779	0.12491	0.00646	0.13071	0.00676		-0.11119	-0.000177952	-0.11119	-0.000540407	-0.11162	-0.00118		0.0639	0.00222	0.0639	0.00126	0.0639	0.00405		0.0853	0.00108	0.0853	0.0022	0.0853	0.00323		-0.1223	-0.000247379	-0.1223	0.000707108	-0.1223	0.000921277		-21.3187	0.00292	-21.3187	-0.0036	-21.3187	0.0012		98.1457
0.0559	0.00455	0.0559	0.00517	0.0559	0.00593		0.12188	0.00779	0.1257	0.00646	0.13148	0.00676		-0.11107	-0.000177969	-0.11107	-0.000540653	-0.11151	-0.00118		0.0659	0.00122	0.0659	0.000705	0.0659	0.00166		0.08534	0.00108	0.08534	0.0022	0.08534	0.00323		-0.12215	-0.000247379	-0.12215	0.000707108	-0.12215	0.000921277		-21.1023	0.00156	-21.1023	-0.00234	-21.1023	0.00297		98.9962
0.0578	0.00335	0.0578	0.00459	0.0578	0.00402		0.12266	0.0078	0.12649	0.00646	0.13225	0.00677		-0.11095	-0.000177986	-0.11095	-0.000540901	-0.11139	-0.00118		0.0678	-0.000526	0.0678	0.000832	0.0678	0.00257		0.0861	0.00108	0.0861	0.00219	0.0861	0.00323		-0.12199	-0.000247379	-0.12199	0.000707108	-0.12199	0.000921277		-20.886	-0.00213	-20.886	-0.00127	-20.886	0.00518		99.8467
0.0598	0.00223	0.0598	0.00507	0.0598	0.00408		0.12343	0.00781	0.12728	0.00646	0.13302	0.00677		-0.11084	-0.000178004	-0.11084	-0.00054115	-0.11128	-0.00118		0.0698	-0.000605	0.0698	0.000653	0.0698	0.00373		0.08687	0.00108	0.08687	0.00219	0.08687	0.00322		-0.12184	-0.000247379	-0.12184	0.000707108	-0.12184	0.000921277		-20.6699	-0.00254	-20.6699	-0.00388	-20.6699	0.00128		100.697
0.0617	0.00507	0.0617	0.00465	0.0617	0.00523		0.1242	0.00781	0.12807	0.00646	0.1338	0.00678		-0.11072	-0.000178021	-0.11072	-0.000541402	-0.11117	-0.00118		0.0717	0.000568	0.0717	0.00172	0.0717	0.00393		0.0873	0.00108	0.0873	0.00219	0.0873	0.00322		-0.1217	-0.000247379	-0.1217	0.000707108	-0.1217	0.000921277		-20.4539	-0.0044	-20.4539	-0.00594	-20.4539	-0.0018		101.548
0.0637	0.00973	0.0637	0.00488	0.0637	0.00586		0.12498	0.00782	0.12886	0.00646	0.13457	0.00678		-0.11061	-0.000178039	-0.11061	-0.000541655	-0.11105	-0.00118		0.0737	0.00184	0.0737	0.00253	0.0737	0.00641		0.08764	0.00108	0.08764	0.00219	0.08764	0.00322		-0.12169	-0.000247379	-0.12169	0.000707108	-0.12169	0.000921277		-20.2379	-0.00347	-20.2379	-0.00209	-20.2379	-0.00325		102.398
0.0656	0.00793	0.0656	0.00294	0.0656	0.01168		0.12575	0.00782	0.12965	0.00646	0.13534	0.00679		-0.11049	-0.000178057	-0.11049	-0.000541909	-0.11094	-0.00118		0.0756	0.00168	0.0756	0.0031	0.0756	0.00519		0.08841	0.00108	0.08841	0.00218	0.08841	0.00322		-0.12153	-0.000247379	-0.12153	0.000707108	-0.12153	0.000921277		-20.0221	-0.000974	-20.0221	-0.00138	-20.0221	-6.3e-05		103.248
0.0676	0.00854	0.0676	0.00187	0.0676	0.01063		0.12653	0.00783	0.13044	0.00646	0.13611	0.00679		-0.11038	-0.000178075	-0.11038	-0.000542166	-0.11083	-0.00118		0.0776	-5.3e-05	0.0776	0.00308	0.0776	0.00322		0.08918	0.00108	0.08918	0.00218	0.08918	0.00321		-0.12138	-0.000247379	-0.12138	0.000707108	-0.12138	0.000921276		-19.8064	-0.00311	-19.8064	0.00118	-19.8064	0.000911		104.099
0.0695	0.00717	0.0695	0.00607	0.0695	0.00523		0.1273	0.00783	0.13123	0.00646	0.13688	0.0068		-0.11026	-0.000178094	-0.11026	-0.000542424	-0.11071	-0.00118		0.0795	0.00127	0.0795	0.00393	0.0795	0.00288		0.0892	0.00108	0.0892	0.00218	0.0892	0.00321		-0.12123	-0.000247379	-0.12123	0.000707108	-0.12123	0.000921276		-19.5908	-0.00554	-19.5908	0.00372	-19.5908	-0.00281		104.949
0.0714	0.00577	0.0714	0.00795	0.0714	0.00393		0.12808	0.00784	0.13203	0.00646	0.13766	0.0068		-0.1102	-0.000178104	-0.1102	-0.000542561	-0.1106	-0.00118		0.0814	0.00248	0.0814	0.00157	0.0814	0.00285		0.08995	0.00107	0.08995	0.00217	0.08995	0.00321		-0.12108	-0.000247379	-0.12108	0.000707108	-0.12108	0.000921276		-19.3753	-0.00684	-19.3753	0.00163	-19.3753	-0.00348		105.8
0.0734	0.00713	0.0734	0.00428	0.0734	0.00426		0.12885	0.00784	0.13282	0.00646	0.13843	0.00681		-0.11015	-0.000178112	-0.11015	-0.000542684	-0.11049	-0.00118		0.0834	0.00156	0.0834	0.00102	0.0834	0.00255		0.09072	0.00107	0.09072	0.00217	0.09072	0.00321		-0.12092	-0.000247379	-0.12092	0.000707108	-0.12092	0.000921276		-19.1599	-0.00459	-19.1599	-0.00638	-19.1599	-0.00112		106.65
0.0753	0.00842	0.0753	0.00348	0.0753	0.0037		0.12962	0.00785	0.13361	0.00646	0.1392	0.00681		-0.11003	-0.000178131	-0.11003	-0.000542946	-0.11037	-0.00118		0.0853	0.00143	0.0853	0.00115	0.0853	0.00221		0.0912	0.00107	0.0912	0.00217	0.0912	0.00321		-0.12077	-0.000247379	-0.12077	0.000707108	-0.12077	0.000921276		-18.9447	-0.0004	-18.9447	-0.00563	-18.9447	0.00345		107.501
0.0773	0.00687	0.0773	0.00542	0.0773	0.00207		0.1304	0.00785	0.1344	0.00646	0.13997	0.00682		-0.10991	-0.00017815	-0.10991	-0.00054321	-0.11026	-0.00118		0.0873	0.00142	0.0873	6.8e-05	0.0873	0.0033		0.09149	0.00107	0.09149	0.00217	0.09149	0.00321		-0.12062	-0.000247379	-0.12062	0.000707108	-0.12062	0.000921276		-18.7295	-3.7e-05	-18.7295	-0.00255	-18.7295	0.00332		108.351
0.0792	0.00432	0.0792	0.00638	0.0792	0.00237		0.13117	0.00786	0.13519	0.00646	0.14075	0.00682		-0.1098	-0.000178169	-0.1098	-0.000543476	-0.1102	-0.00118		0.0892	0.00121	0.0892	0.000716	0.0892	0.00285		0.09226	0.00107	0.09226	0.00216	0.09226	0.0032		-0.12046	-0.000247379	-0.12046	0.000707108	-0.12046	0.000921276		-18.5144	0.000916	-18.5144	0.00137	-18.5144	0.00252		109.202
0.0812	0.00849	0.0812	0.00737	0.0812	0.00356		0.13195	0.00786	0.13598	0.00646	0.14152	0.00683		-0.10968	-0.000178188	-0.10968	-0.000543743	-0.11014	-0.00118		0.0912	0.00101	0.0912	0.00161	0.0912	0.00331		0.09303	0.00107	0.09303	0.00216	0.09303	0.0032		-0.12031	-0.000247379	-0.12031	0.000707108	-0.12031	0.000921276		-18.2995	0.00133	-18.2995	-0.00171	-18.2995	0.00161		110.052
0.0831	0.01153	0.0831	0.00567	0.0831	0.0043		0.13272	0.00787	0.13677	0.00646	0.14229	0.00683		-0.10957	-0.000178208	-0.10957	-0.000544012	-0.11003	-0.00118		0.0931	0.000658	0.0931	0.00173	0.0931	0.00384		0.0931	0.00107	0.0931	0.00216	0.0931	0.0032		-0.12016	-0.000247379	-0.12016	0.000707108	-0.12016	0.000921276		-18.0847	-0.00119	-18.0847	-0.0036	-18.0847	0.000658		110.903
0.0851	0.01181	0.0851	0.00608	0.0851	0.00285		0.13349	0.00787	0.13756	0.00646	0.14306	0.00683		-0.10945	-0.000178228	-0.10945	-0.000544284	-0.10992	-0.00118		0.0951	0.00107	0.0951	0.0026	0.0951	0.00534		0.0938	0.00107	0.0938	0.00215	0.0938	0.0032		-0.12001	-0.000247379	-0.12001	0.000707108	-0.12001	0.000921276		-17.8699	0.00234	-17.8699	-0.00503	-17.8699	0.000358		111.753
0.087	0.00919	0.087	0.0097	0.087	0.00446		0.13427	0.00788	0.13835	0.00646	0.14384	0.00684		-0.10934	-0.000178247	-0.10934	-0.000544557	-0.1098	-0.00118		0.097	0.00219	0.097	0.00271	0.097	0.00552		0.09457	0.00107	0.09457	0.00215	0.09457	0.0032		-0.11985	-0.000247379	-0.11985	0.000707108	-0.11985	0.000921275		-17.6553	0.00381	-17.6553	-0.00483	-17.6553	0.00248		112.603
0.089	0.00742	0.089	0.00582	0.089	0.00463		0.13504	0.00788	0.13914	0.00646	0.14461	0.00684		-0.10922	-0.000178267	-0.10922	-0.000544832	-0.10969	-0.00118		0.099	0.00167	0.099	0.00322	0.099	0.00302		0.0951	0.00107	0.0951	0.00215	0.0951	0.00319		-0.1198	-0.000247379	-0.1198	0.000707108	-0.1198	0.000921275		-17.4408	0.0039	-17.4408	-0.00348	-17.4408	-0.00309		113.454
0.0909	0.00748	0.0909	0.00641	0.0909	0.00439		0.13582	0.00788	0.13993	0.00646	0.14538	0.00685		-0.1091	-0.000178288	-0.1091	-0.000545108	-0.10958	-0.00118		0.1009	0.000432	0.1009	0.00364	0.1009	0.00272		0.09534	0.00107	0.09534	0.00215	0.09534	0.00319		-0.1197	-0.000247379	-0.1197	0.000707108	-0.1197	0.000921275		-17.2264	0.00345	-17.2264	-0.000326	-17.2264	-0.00468		114.304
0.0929	0.00705	0.0929	0.01023	0.0929	0.00692		0.13659	0.00789	0.14072	0.00646	0.14615	0.00685		-0.10899	-0.000178308	-0.10899	-0.000545387	-0.10946	-0.00118		0.1029	0.000653	0.1029	0.00286	0.1029	0.00337		0.09611	0.00107	0.09611	0.00214	0.09611	0.00319		-0.11955	-0.000247379	-0.11955	0.000707108	-0.11955	0.000921275		-17.0121	-0.00123	-17.0121	-0.00151	-17.0121	-0.00185		115.155
0.0948	0.00758	0.0948	0.01155	0.0948	0.00612		0.13737	0.00789	0.14151	0.00646	0.14693	0.00685		-0.10887	-0.000178329	-0.10887	-0.000545668	-0.10935	-0.00118		0.1048	0.00112	0.1048	0.00224	0.1048	0.00386		0.09688	0.00107	0.09688	0.00214	0.09688	0.00319		-0.11939	-0.000247379	-0.11939	0.000707108	-0.11939	0.000921275		-16.7979	-0.00504	-16.7979	-0.0018	-16.7979	-0.00204		116.005
0.0968	0.00754	0.0968	0.01016	0.0968	0.00114		0.13814	0.00789	0.1423	0.00646	0.1477	0.00686		-0.10876	-0.00017835	-0.10876	-0.000545951	-0.10924	-0.00118		0.1068	0.00185	0.1068	0.00102	0.1068	0.00481		0.097	0.00107	0.097	0.00214	0.097	0.00319		-0.11924	-0.000247379	-0.11924	0.000707108	-0.11924	0.000921275		-16.5838	-0.00253	-16.5838	0.00275	-16.5838	-0.00343		116.856
0.0987	0.00449	0.0987	0.00963	0.0987	0.00462		0.13891	0.0079	0.14309	0.00646	0.14847	0.00686		-0.10864	-0.000178371	-0.10864	-0.000546235	-0.10912	-0.00118		0.1087	0.000837	0.1087	0.0028	0.1087	0.00425		0.09765	0.00107	0.09765	0.00214	0.09765	0.00318		-0.11909	-0.000247379	-0.11909	0.000707108	-0.11909	0.000921275		-16.3698	0.00186	-16.3698	0.00343	-16.3698	-0.0031		117.706
0.1007	0.00758	0.1007	0.00911	0.1007	0.00578		0.13969	0.0079	0.14388	0.00646	0.14924	0.00686		-0.10853	-0.000178392	-0.10853	-0.000546522	-0.10901	-0.00118		0.1107	0.000416	0.1107	0.00466	0.1107	0.00412		0.09842	0.00107	0.09842	0.00213	0.09842	0.00318		-0.11894	-0.000247379	-0.11894	0.000707108	-0.11894	0.000921275		-16.1559	0.00327	-16.1559	0.000542	-16.1559	-0.00222		118.557
0.1026	0.00782	0.1026	0.00878	0.1026	0.00752		0.14046	0.0079	0.14467	0.00646	0.15002	0.00687		-0.10841	-0.000178413	-0.10841	-0.000546811	-0.1089	-0.00118		0.1126	0.000974	0.1126	0.00376	0.1126	0.00456		0.099	0.00107	0.099	0.00213	0.099	0.00318		-0.11878	-0.000247379	-0.11878	0.000707108	-0.11878	0.000921275		-15.9422	0.00146	-15.9422	-0.00455	-15.9422	-0.000889		119.407
0.1046	0.00547	0.1046	0.01004	0.1046	0.0062		0.14124	0.00791	0.14546	0.00646	0.15079	0.00687		-0.1083	-0.000178435	-0.1083	-0.000547101	-0.10878	-0.00118		0.1146	0.00132	0.1146	0.00334	0.1146	0.00341		0.09919	0.00107	0.09919	0.00213	0.09919	0.00318		-0.11863	-0.000247379	-0.11863	0.000707108	-0.11863	0.000921275		-15.7285	0.00194	-15.7285	-0.00713	-15.7285	-0.00299		120.258
0.1065	0.0077	0.1065	0.00771	0.1065	0.00318		0.14201	0.00791	0.14625	0.00646	0.15156	0.00687		-0.1082	-0.000178453	-0.1082	-0.000547343	-0.10867	-0.00118		0.1165	0.000674	0.1165	0.00304	0.1165	0.00285		0.09996	0.00106	0.09996	0.00213	0.09996	0.00318		-0.11848	-0.000247379	-0.11848	0.000707108	-0.11848	0.000921274		-15.515	0.00129	-15.515	-0.00332	-15.515	-0.00566		121.108
0.1085	0.00906	0.1085	0.00722	0.1085	0.00392		0.14278	0.00791	0.14704	0.00646	0.15233	0.00688		-0.10818	-0.000178457	-0.10818	-0.000547394	-0.10855	-0.00118		0.1185	0.000516	0.1185	0.00255	0.1185	0.00319		0.10073	0.00106	0.10073	0.00212	0.10073	0.00317		-0.11832	-0.000247379	-0.11832	0.000707108	-0.11832	0.000921274		-15.3015	0.00104	-15.3015	-0.00301	-15.3015	-0.00337		121.959
0.1104	0.0086	0.1104	0.0087	0.1104	0.005		0.14356	0.00791	0.14783	0.00646	0.1531	0.00688		-0.10806	-0.000178479	-0.10806	-0.000547689	-0.10844	-0.00118		0.1204	0.000153	0.1204	0.00164	0.1204	0.00306		0.1009	0.00106	0.1009	0.00212	0.1009	0.00317		-0.11817	-0.000247379	-0.11817	0.000707108	-0.11817	0.000921274		-15.0882	-0.00137	-15.0882	-0.0045	-15.0882	-0.00297		122.809
0.1124	0.01049	0.1124	0.00822	0.1124	0.00716		0.14433	0.00792	0.14862	0.00646	0.15388	0.00688		-0.10795	-0.000178501	-0.10795	-0.000547985	-0.10833	-0.00118		0.1224	0.000947	0.1224	0.00124	0.1224	0.0012		0.1015	0.00106	0.1015	0.00212	0.1015	0.00317		-0.11802	-0.000247379	-0.11802	0.000707108	-0.11802	0.000921274		-14.8749	-0.00101	-14.8749	-0.0025	-14.8749	-0.00394		123.659
0.1143	0.01027	0.1143	0.00813	0.1143	0.00603		0.14511	0.00792	0.14941	0.00646	0.15465	0.00688		-0.10783	-0.000178524	-0.10783	-0.000548284	-0.10821	-0.00118		0.1243	0.0008	0.1243	0.00311	0.1243	0.000779		0.10227	0.00106	0.10227	0.00212	0.10227	0.00317		-0.11787	-0.000247379	-0.11787	0.000707108	-0.11787	0.000921274		-14.6618	0.00197	-14.6618	-0.00222	-14.6618	-0.00507		124.51
0.1162	0.0108	0.1162	0.00697	0.1162	0.00269		0.14588	0.00792	0.1502	0.00646	0.15542	0.00689		-0.10772	-0.000178547	-0.10772	-0.000548585	-0.1082	-0.00118		0.1262	0.000889	0.1262	0.0027	0.1262	0.00262		0.1029	0.00106	0.1029	0.00211	0.1029	0.00317		-0.1178	-0.000247379	-0.1178	0.000707108	-0.1178	0.000921274		-14.4487	0.00181	-14.4487	-0.00108	-14.4487	-0.00632		125.36
0.1182	0.00824	0.1182	0.00877	0.1182	0.00503		0.14666	0.00792	0.15099	0.00646	0.15619	0.00689		-0.1076	-0.00017857	-0.1076	-0.000548888	-0.1081	-0.00118		0.1282	0.000195	0.1282	0.00156	0.1282	0.0037		0.10304	0.00106	0.10304	0.00211	0.10304	0.00317		-0.11771	-0.000247379	-0.11771	0.000707108	-0.11771	0.000921274		-14.2358	-0.000468	-14.2358	-0.00156	-14.2358	-0.00295		126.211
0.1201	0.00526	0.1201	0.00998	0.1201	0.00909		0.14743	0.00793	0.15178	0.00646	0.15697	0.00689		-0.10749	-0.000178593	-0.10749	-0.000549193	-0.10799	-0.00118		0.1301	-0.000305	0.1301	0.00136	0.1301	0.00344		0.1038	0.00106	0.1038	0.00211	0.1038	0.00317		-0.11756	-0.000247379	-0.11756	0.000707108	-0.11756	0.000921274		-14.023	-0.0025	-14.023	-0.000905	-14.023	-0.00205		127.061
0.1221	0.0053	0.1221	0.00794	0.1221	0.00822		0.1482	0.00793	0.15257	0.00646	0.15774	0.00689		-0.10737	-0.000178616	-0.10737	-0.000549501	-0.10787	-0.00118		0.1321	-0.00149	0.1321	0.000837	0.1321	0.00288		0.10457	0.00106	0.10457	0.00211	0.10457	0.00316		-0.11741	-0.000247379	-0.11741	0.000707108	-0.11741	0.000921273		-13.8103	-0.000984	-13.8103	-0.0015	-13.8103	-0.00642		127.912
0.124	0.005	0.124	0.00747	0.124	0.00503		0.14898	0.00793	0.15336	0.00646	0.15851	0.0069		-0.10725	-0.00017864	-0.10725	-0.00054981	-0.10776	-0.00118		0.134	-0.00115	0.134	0.00162	0.134	0.00328		0.1048	0.00106	0.1048	0.00211	0.1048	0.00316		-0.11725	-0.000247379	-0.11725	0.000707108	-0.11725	0.000921273		-13.5976	0.0002	-13.5976	-0.00263	-13.5976	-0.00767		128.762
0.126	0.00689	0.126	0.00679	0.126	0.003		0.14975	0.00793	0.15415	0.00646	0.15928	0.0069		-0.10714	-0.000178664	-0.10714	-0.000550122	-0.10765	-0.00118		0.136	-0.000184	0.136	0.00236	0.136	0.00207		0.10534	0.00106	0.10534	0.0021	0.10534	0.00316		-0.1171	-0.000247379	-0.1171	0.000707108	-0.1171	0.000921273		-13.3851	-0.00155	-13.3851	-0.00353	-13.3851	-0.00323		129.613
0.1279	0.00924	0.1279	0.0075	0.1279	0.00533		0.15053	0.00793	0.15494	0.00646	0.16006	0.0069		-0.10702	-0.000178688	-0.10702	-0.000550435	-0.10753	-0.00118		0.1379	0.000979	0.1379	0.00179	0.1379	0.00188		0.10611	0.00106	0.10611	0.0021	0.10611	0.00316		-0.11695	-0.000247379	-0.11695	0.000707108	-0.11695	0.000921273		-13.1727	0.00168	-13.1727	-0.00371	-13.1727	-0.00142		130.463
0.1299	0.01018	0.1299	0.0059	0.1299	0.00873		0.1513	0.00794	0.15573	0.00646	0.16083	0.0069		-0.10691	-0.000178712	-0.10691	-0.000550751	-0.10742	-0.00118		0.1399	0.000237	0.1399	0.00145	0.1399	0.0022		0.1068	0.00106	0.1068	0.0021	0.1068	0.00316		-0.1168	-0.000247379	-0.1168	0.000707108	-0.1168	0.000921273		-12.9604	0.000926	-12.9604	-0.000611	-12.9604	-0.00234		131.314
0.1318	0.01035	0.1318	0.00551	0.1318	0.00962		0.15207	0.00794	0.15652	0.00646	0.1616	0.00691		-0.10679	-0.000178737	-0.10679	-0.000551069	-0.1073	-0.00118		0.1418	0	0.1418	0.00116	0.1418	0.00422		0.10688	0.00106	0.10688	0.0021	0.10688	0.00316		-0.11664	-0.000247379	-0.11664	0.000707108	-0.11664	0.000921273		-12.7482	0.00125	-12.7482	0.000389	-12.7482	-0.000789		132.164
0.1338	0.00801	0.1338	0.00862	0.1338	0.01199		0.15285	0.00794	0.15731	0.00646	0.16237	0.00691		-0.10668	-0.000178761	-0.10668	-0.00055139	-0.10719	-0.00118		0.1438	0.000526	0.1438	0.00157	0.1438	0.00485		0.10765	0.00106	0.10765	0.00209	0.10765	0.00315		-0.11649	-0.000247379	-0.11649	0.000707108	-0.11649	0.000921272		-12.5361	-9.5e-05	-12.5361	-0.000853	-12.5361	0.00209		133.014
0.1357	0.00841	0.1357	0.00654	0.1357	0.00983		0.15362	0.00794	0.1581	0.00646	0.16315	0.00691		-0.10656	-0.000178787	-0.10656	-0.000551712	-0.10708	-0.00118		0.1457	0.00146	0.1457	0.00262	0.1457	0.0046		0.10842	0.00106	0.10842	0.00209	0.10842	0.00315		-0.11634	-0.000247379	-0.11634	0.000707108	-0.11634	0.000921272		-12.3241	-0.00398	-12.3241	-0.00358	-12.3241	0.0017		133.865
0.1377	0.0114	0.1377	0.00578	0.1377	0.00547		0.1544	0.00794	0.15889	0.00646	0.16392	0.00691		-0.10645	-0.000178812	-0.10645	-0.000552037	-0.10696	-0.00118		0.1477	0.000521	0.1477	0.00353	0.1477	0.00473		0.1087	0.00106	0.1087	0.00209	0.1087	0.00315		-0.11618	-0.000247379	-0.11618	0.000707108	-0.11618	0.000921272		-12.1122	-0.00748	-12.1122	-0.00626	-12.1122	0.0008		134.715
0.1396	0.00858	0.1396	0.00642	0.1396	0.00457		0.15517	0.00794	0.15969	0.00646	0.16469	0.00691		-0.10633	-0.000178837	-0.10633	-0.000552364	-0.10685	-0.00118		0.1496	0.000768	0.1496	0.00281	0.1496	0.004		0.10919	0.00106	0.10919	0.00209	0.10919	0.00315		-0.11603	-0.000247379	-0.11603	0.000707108	-0.11603	0.000921272		-11.9004	-0.0071	-11.9004	-0.00651	-11.9004	-0.00203		135.566
0.1416	0.00713	0.1416	0.00892	0.1416	0.00424		0.15595	0.00794	0.16048	0.00646	0.16546	0.00691		-0.10621	-0.000178863	-0.10621	-0.000552693	-0.10674	-0.00118		0.1516	0.00141	0.1516	0.00334	0.1516	0.00394		0.10996	0.00106	0.10996	0.00209	0.10996	0.00315		-0.1159	-0.000247379	-0.1159	0.000707108	-0.1159	0.000921272		-11.6887	-0.00376	-11.6887	-0.00466	-11.6887	-0.00561		136.416
0.1435	0.00687	0.1435	0.00831	0.1435	0.00553		0.15672	0.00795	0.16127	0.00646	0.16623	0.00692		-0.1062	-0.000178866	-0.1062	-0.000552734	-0.10662	-0.00118		0.1535	0.000274	0.1535	0.0037	0.1535	0.00217		0.1107	0.00106	0.1107	0.00208	0.1107	0.00314		-0.11588	-0.000247379	-0.11588	0.000707108	-0.11588	0.000921272		-11.4771	-0.0034	-11.4771	-0.00236	-11.4771	-0.00732		137.267
0.1455	0.00727	0.1455	0.00735	0.1455	0.00783		0.15749	0.00795	0.16206	0.00646	0.16701	0.00692		-0.1061	-0.000178889	-0.1061	-0.000553025	-0.10651	-0.00118		0.1555	0.000411	0.1555	0.00288	0.1555	0.0022		0.11073	0.00106	0.11073	0.00208	0.11073	0.00314		-0.11573	-0.000247379	-0.11573	0.000707108	-0.11573	0.000921272		-11.2655	-0.00406	-11.2655	-0.0016	-11.2655	-0.00636		138.117
0.1474	0.00872	0.1474	0.00634	0.1474	0.00574		0.15827	0.00795	0.16285	0.00646	0.16778	0.00692		-0.10598	-0.000178916	-0.10598	-0.000553359	-0.1064	-0.00118		0.1574	0.000716	0.1574	0.00266	0.1574	0.0027		0.1115	0.00106	0.1115	0.00208	0.1115	0.00314		-0.11557	-0.000247379	-0.11557	0.000707108	-0.11557	0.000921271		-11.0541	-0.00148	-11.0541	-0.00176	-11.0541	-0.00275		138.968
0.1494	0.00923	0.1494	0.00733	0.1494	0.00537		0.15904	0.00795	0.16364	0.00646	0.16855	0.00692		-0.10587	-0.000178942	-0.10587	-0.000553695	-0.10628	-0.00118		0.1594	0.000879	0.1594	0.00146	0.1594	0.00205		0.11227	0.00106	0.11227	0.00208	0.11227	0.00314		-0.11542	-0.000247379	-0.11542	0.000707108	-0.11542	0.000921271		-10.8428	0.00286	-10.8428	-0.00125	-10.8428	-0.00122		139.818
0.1513	0.00691	0.1513	0.00858	0.1513	0.00713		0.15982	0.00795	0.16443	0.00646	0.16932	0.00692		-0.10575	-0.000178969	-0.10575	-0.000554034	-0.1062	-0.00118		0.1613	0.000274	0.1613	0.000611	0.1613	0.00446		0.1126	0.00106	0.1126	0.00208	0.1126	0.00314		-0.11527	-0.000247379	-0.11527	0.000707108	-0.11527	0.000921271		-10.6316	0.0016	-10.6316	0.0025	-10.6316	-0.00454		140.669
0.1533	0.00614	0.1533	0.01043	0.1533	0.00798		0.16059	0.00795	0.16522	0.00646	0.1701	0.00692		-0.10564	-0.000178996	-0.10564	-0.000554375	-0.10617	-0.00118		0.1633	-5.3e-05	0.1633	-0.000263	0.1633	0.00416		0.11304	0.00106	0.11304	0.00207	0.11304	0.00314		-0.11511	-0.000247379	-0.11511	0.000707108	-0.11511	0.000921271		-10.4205	0.00262	-10.4205	8.9e-05	-10.4205	-0.00831		141.519
0.1552	0.00508	0.1552	0.01092	0.1552	0.00983		0.16136	0.00795	0.16601	0.00646	0.17087	0.00692		-0.10552	-0.000179023	-0.10552	-0.000554718	-0.10605	-0.00118		0.1652	0.000511	0.1652	0.00127	0.1652	0.0053		0.11381	0.00106	0.11381	0.00207	0.11381	0.00314		-0.11496	-0.000247379	-0.11496	0.000707108	-0.11496	0.000921271		-10.2095	0.00109	-10.2095	0.00247	-10.2095	-0.00838		142.369
0.1572	0.00682	0.1572	0.01149	0.1572	0.00915		0.16214	0.00795	0.1668	0.00646	0.17164	0.00693		-0.10541	-0.000179051	-0.10541	-0.000555064	-0.10594	-0.00118		0.1672	0.000237	0.1672	0.00244	0.1672	0.00431		0.11458	0.00106	0.11458	0.00207	0.11458	0.00313		-0.11481	-0.000247379	-0.11481	0.000707108	-0.11481	0.00092127		-9.9986	-0.000405	-9.9986	0.00122	-9.9986	-0.00671		143.22
0.1591	0.00954	0.1591	0.01225	0.1591	0.01133		0.16291	0.00795	0.16759	0.00646	0.17241	0.00693		-0.10529	-0.000179079	-0.10529	-0.000555412	-0.10583	-0.00118		0.1691	0.000974	0.1691	0.00266	0.1691	0.00246		0.1146	0.00106	0.1146	0.00207	0.1146	0.00313		-0.11466	-0.000247379	-0.11466	0.000707108	-0.11466	0.00092127		-9.7878	0.00271	-9.7878	-0.000321	-9.7878	-0.00839		144.07
0.1611	0.00719	0.1611	0.01375	0.1611	0.00997		0.16369	0.00795	0.16838	0.00646	0.17319	0.00693		-0.10517	-0.000179107	-0.10517	-0.000555762	-0.10571	-0.00118		0.1711	0.00216	0.1711	0.00184	0.1711	0.00209		0.11535	0.00106	0.11535	0.00207	0.11535	0.00313		-0.1145	-0.000247379	-0.1145	0.000707108	-0.1145	0.00092127		-9.5771	0.00197	-9.5771	-0.000758	-9.5771	-0.00613		144.921
0.163	0.00627	0.163	0.01033	0.163	0.00931		0.16446	0.00795	0.16917	0.00646	0.17396	0.00693		-0.10506	-0.000179135	-0.10506	-0.000556115	-0.1056	-0.00118		0.173	0.00193	0.173	0.0021	0.173	0.00297		0.11612	0.00106	0.11612	0.00206	0.11612	0.00313		-0.11435	-0.000247379	-0.11435	0.000707108	-0.11435	0.00092127		-9.3665	0.00102	-9.3665	-0.00333	-9.3665	-0.0069		145.771
0.1649	0.00711	0.1649	0.01027	0.1649	0.0075		0.16524	0.00795	0.16996	0.00646	0.17473	0.00693		-0.10494	-0.000179164	-0.10494	-0.000556471	-0.10549	-0.00118		0.1749	0.000758	0.1749	0.00239	0.1749	0.00204		0.1165	0.00106	0.1165	0.00206	0.1165	0.00313		-0.1142	-0.000247379	-0.1142	0.000707108	-0.1142	0.00092127		-9.156	0.00199	-9.156	-0.00302	-9.156	-0.00726		146.622
0.1669	0.00477	0.1669	0.00984	0.1669	0.00749		0.16601	0.00795	0.17075	0.00646	0.1755	0.00693		-0.10483	-0.000179193	-0.10483	-0.000556829	-0.10537	-0.00118		0.1769	0.0007	0.1769	0.00118	0.1769	0.00205		0.11689	0.00106	0.11689	0.00206	0.11689	0.00313		-0.11404	-0.000247379	-0.11404	0.000707108	-0.11404	0.000921269		-8.9456	-0.00113	-8.9456	-0.00432	-8.9456	-0.00585		147.472
0.1688	0.00436	0.1688	0.00845	0.1688	0.00747		0.16678	0.00795	0.17154	0.00646	0.17628	0.00693		-0.10471	-0.000179222	-0.10471	-0.000557189	-0.10526	-0.00118		0.1788	0.000295	0.1788	0.00176	0.1788	0.00197		0.11766	0.00106	0.11766	0.00206	0.11766	0.00313		-0.1139	-0.000247379	-0.1139	0.000707108	-0.1139	0.000921269		-8.7353	-0.00252	-8.7353	-0.000916	-8.7353	-0.0049		148.323
0.1708	0.00621	0.1708	0.0087	0.1708	0.00932		0.16756	0.00796	0.17233	0.00646	0.17705	0.00693		-0.1046	-0.000179252	-0.1046	-0.000557552	-0.10515	-0.00118		0.1808	0.000679	0.1808	0.0018	0.1808	0.00174		0.11843	0.00106	0.11843	0.00206	0.11843	0.00312		-0.11389	-0.000247379	-0.11389	0.000707108	-0.11389	0.000921269		-8.525	-0.00236	-8.525	-0.00137	-8.525	-0.00383		149.173
0.1727	0.00844	0.1727	0.00809	0.1727	0.01043		0.16833	0.00796	0.17312	0.00646	0.17782	0.00693		-0.10448	-0.000179282	-0.10448	-0.000557917	-0.10503	-0.00118		0.1827	0.00143	0.1827	0.0027	0.1827	0.00144		0.1185	0.00106	0.1185	0.00206	0.1185	0.00312		-0.11374	-0.000247379	-0.11374	0.000707108	-0.11374	0.000921269		-8.3149	-0.00196	-8.3149	-0.00463	-8.3149	-0.00559		150.024
0.1747	0.00648	0.1747	0.00708	0.1747	0.0074		0.16911	0.00796	0.17391	0.00646	0.17859	0.00693		-0.10436	-0.000179312	-0.10436	-0.000558285	-0.10492	-0.00118		0.1847	0.000232	0.1847	0.000979	0.1847	0.00254		0.1192	0.00106	0.1192	0.00205	0.1192	0.00312		-0.11359	-0.000247379	-0.11359	0.000707108	-0.11359	0.000921269		-8.1049	-0.000311	-8.1049	-0.00544	-8.1049	-0.00741		150.874
0.1766	0.007	0.1766	0.00698	0.1766	0.00759		0.16988	0.00796	0.1747	0.00646	0.17937	0.00693		-0.1043	-0.000179329	-0.1043	-0.000558492	-0.10481	-0.00118		0.1866	0.000526	0.1866	0.000284	0.1866	0.00163		0.11997	0.00106	0.11997	0.00205	0.11997	0.00312		-0.11343	-0.000247379	-0.11343	0.000707108	-0.11343	0.000921268		-7.895	-0.00246	-7.895	-0.00481	-7.895	-0.0075		151.724
0.1786	0.00885	0.1786	0.00862	0.1786	0.00766		0.17065	0.00796	0.17549	0.00646	0.18014	0.00693		-0.10425	-0.000179342	-0.10425	-0.000558656	-0.10469	-0.00118		0.1886	0.00141	0.1886	-1.6e-05	0.1886	0.000937		0.1204	0.00106	0.1204	0.00205	0.1204	0.00312		-0.11328	-0.000247379	-0.11328	0.000707108	-0.11328	0.000921268		-7.6851	-0.00157	-7.6851	-0.00362	-7.6851	-0.0069		152.575
0.1805	0.00952	0.1805	0.00902	0.1805	0.00934		0.17143	0.00796	0.17628	0.00646	0.18091	0.00693		-0.10413	-0.000179373	-0.10413	-0.000559029	-0.10458	-0.00118		0.1905	0.000853	0.1905	0.00102	0.1905	0.000826		0.12074	0.00106	0.12074	0.00205	0.12074	0.00312		-0.11313	-0.000247379	-0.11313	0.000707108	-0.11313	0.000921268		-7.4754	-0.000511	-7.4754	-0.00376	-7.4754	-0.00648		153.425
0.1825	0.00761	0.1825	0.00899	0.1825	0.00968		0.1722	0.00796	0.17707	0.00646	0.18168	0.00693		-0.10402	-0.000179404	-0.10402	-0.000559405	-0.10446	-0.00118		0.1925	0.000258	0.1925	0.00121	0.1925	0.00118		0.1215	0.00106	0.1215	0.00205	0.1215	0.00312		-0.11297	-0.000247379	-0.11297	0.000707108	-0.11297	0.000921268		-7.2658	0.00102	-7.2658	-0.00535	-7.2658	-0.004		154.276
0.1844	0.00921	0.1844	0.00973	0.1844	0.00511		0.17298	0.00796	0.17786	0.00646	0.18245	0.00693		-0.1039	-0.000179435	-0.1039	-0.000559783	-0.10435	-0.00118		0.1944	0.0003	0.1944	0.00241	0.1944	0.00153		0.12227	0.00106	0.12227	0.00204	0.12227	0.00311		-0.11282	-0.000247379	-0.11282	0.000707108	-0.11282	0.000921267		-7.0562	0.00163	-7.0562	-0.00631	-7.0562	-0.000679		155.126
0.1864	0.00962	0.1864	0.01007	0.1864	0.00543		0.17375	0.00796	0.17865	0.00646	0.18323	0.00693		-0.10379	-0.000179467	-0.10379	-0.000560164	-0.1043	-0.00118		0.1964	0.00116	0.1964	0.00233	0.1964	0.00271		0.1224	0.00106	0.1224	0.00204	0.1224	0.00311		-0.11267	-0.000247379	-0.11267	0.000707108	-0.11267	0.000921267		-6.8468	0.000547	-6.8468	-0.00615	-6.8468	-0.00306		155.977
0.1883	0.01041	0.1883	0.00727	0.1883	0.00766		0.17453	0.00796	0.17944	0.00646	0.184	0.00694		-0.10367	-0.000179499	-0.10367	-0.000560548	-0.10424	-0.00118		0.1983	0.000511	0.1983	0.00138	0.1983	0.00164		0.12304	0.00106	0.12304	0.00204	0.12304	0.00311		-0.11252	-0.000247379	-0.11252	0.000707108	-0.11252	0.000921267		-6.6374	-0.00416	-6.6374	-0.00278	-6.6374	-0.00329		156.827
0.1903	0.00826	0.1903	0.00688	0.1903	0.00833		0.1753	0.00796	0.18023	0.00646	0.18477	0.00694		-0.10356	-0.000179531	-0.10356	-0.000560934	-0.10412	-0.00118		0.2003	0.0009	0.2003	0.00128	0.2003	0.00221		0.12381	0.00106	0.12381	0.00204	0.12381	0.00311		-0.11236	-0.000247379	-0.11236	0.000707108	-0.11236	0.000921267		-6.4281	-0.00466	-6.4281	-0.00283	-6.4281	-0.00627		157.678
0.1922	0.00868	0.1922	0.00882	0.1922	0.0099		0.17607	0.00796	0.18102	0.00646	0.18554	0.00694		-0.10344	-0.000179564	-0.10344	-0.000561323	-0.10401	-0.00118		0.2022	0.000574	0.2022	0.00195	0.2022	0.0028		0.1243	0.00106	0.1243	0.00204	0.1243	0.00311		-0.11221	-0.000247379	-0.11221	0.000707108	-0.11221	0.000921266		-6.219	-0.00254	-6.219	-0.00632	-6.219	-0.00893		158.528
0.1942	0.00744	0.1942	0.00839	0.1942	0.01175		0.17685	0.00795	0.18181	0.00646	0.18632	0.00694		-0.10332	-0.000179597	-0.10332	-0.000561715	-0.1039	-0.00118		0.2042	0.0005	0.2042	0.00297	0.2042	0.00324		0.12458	0.00106	0.12458	0.00204	0.12458	0.00311		-0.11206	-0.000247379	-0.11206	0.000707108	-0.11206	0.000921266		-6.0099	-0.00293	-6.0099	-0.00556	-6.0099	-0.01026		159.379
0.1961	0.00653	0.1961	0.00839	0.1961	0.00841		0.17762	0.00795	0.1826	0.00646	0.18709	0.00694		-0.10321	-0.00017963	-0.10321	-0.000562109	-0.10378	-0.00118		0.2061	0.000537	0.2061	0.0037	0.2061	0.00417		0.12535	0.00106	0.12535	0.00203	0.12535	0.00311		-0.1119	-0.000247379	-0.1119	0.000707108	-0.1119	0.000921266		-5.8009	-0.0015	-5.8009	-0.00132	-5.8009	-0.00932		160.229
0.1981	0.00618	0.1981	0.00904	0.1981	0.00818		0.1784	0.00795	0.18339	0.00646	0.18786	0.00694		-0.10309	-0.000179663	-0.10309	-0.000562507	-0.10367	-0.00118		0.2081	0.000647	0.2081	0.00298	0.2081	0.00396		0.12612	0.00106	0.12612	0.00203	0.12612	0.0031		-0.1119	-0.000247379	-0.1119	0.000707108	-0.1119	0.000921266		-5.5921	-0.000953	-5.5921	-0.00174	-5.5921	-0.00554		161.079
0.2	0.00584	0.2	0.00721	0.2	0.00567		0.17917	0.00795	0.18418	0.00646	0.18863	0.00694		-0.10298	-0.000179697	-0.10298	-0.000562907	-0.10356	-0.00118		0.21	0.000447	0.21	0.00305	0.21	0.00356		0.1262	0.00106	0.1262	0.00203	0.1262	0.0031		-0.11175	-0.000247379	-0.11175	0.000707108	-0.11175	0.000921266		-5.3833	-0.00416	-5.3833	-0.0073	-5.3833	-0.00654		161.93
0.202	0.00592	0.202	0.00492	0.202	0.00597		0.17994	0.00795	0.18497	0.00646	0.18941	0.00693		-0.10286	-0.000179731	-0.10286	-0.000563309	-0.10344	-0.00118		0.212	0.00231	0.212	0.00223	0.212	0.00524		0.12689	0.00106	0.12689	0.00203	0.12689	0.0031		-0.1116	-0.000247379	-0.1116	0.000707108	-0.1116	0.000921265		-5.1746	-0.00783	-5.1746	-0.01175	-5.1746	-0.00534		162.78
0.2039	0.00564	0.2039	0.00805	0.2039	0.00601		0.18072	0.00795	0.18576	0.00646	0.19018	0.00693		-0.10275	-0.000179766	-0.10275	-0.000563715	-0.10333	-0.00118		0.2139	0.00218	0.2139	0.00241	0.2139	0.00541		0.12766	0.00106	0.12766	0.00203	0.12766	0.0031		-0.11145	-0.000247379	-0.11145	0.000707108	-0.11145	0.000921265		-4.966	-0.00847	-4.966	-0.01114	-4.966	-0.00447		163.631
0.2059	0.00592	0.2059	0.01048	0.2059	0.00976		0.18149	0.00795	0.18656	0.00646	0.19095	0.00693		-0.10263	-0.000179801	-0.10263	-0.000564123	-0.10321	-0.00118		0.2159	0.00148	0.2159	0.00253	0.2159	0.00328		0.1282	0.00106	0.1282	0.00203	0.1282	0.0031		-0.11129	-0.000247379	-0.11129	0.000707108	-0.11129	0.000921265		-4.7574	-0.00666	-4.7574	-0.01035	-4.7574	-0.00488		164.481
0.2078	0.00535	0.2078	0.00886	0.2078	0.00951		0.18227	0.00795	0.18735	0.00646	0.19172	0.00693		-0.10251	-0.000179836	-0.10251	-0.000564534	-0.1031	-0.00118		0.2178	0.00112	0.2178	0.00196	0.2178	0.00174		0.12843	0.00105	0.12843	0.00203	0.12843	0.0031		-0.11114	-0.000247379	-0.11114	0.000707108	-0.11114	0.000921264		-4.549	-0.00534	-4.549	-0.01154	-4.549	-0.00639		165.332
0.2098	0.00803	0.2098	0.00703	0.2098	0.0094		0.18304	0.00795	0.18814	0.00646	0.1925	0.00693		-0.1024	-0.000179871	-0.1024	-0.000564949	-0.10299	-0.00118		0.2198	0.000279	0.2198	0.000884	0.2198	0.00162		0.1292	0.00105	0.1292	0.00202	0.1292	0.0031		-0.11099	-0.000247379	-0.11099	0.000707108	-0.11099	0.000921264		-4.3407	-0.00294	-4.3407	-0.00805	-4.3407	-0.0096		166.182
0.2117	0.00874	0.2117	0.00794	0.2117	0.00911		0.18382	0.00795	0.18893	0.00646	0.19327	0.00693		-0.1023	-0.000179902	-0.1023	-0.000565306	-0.10287	-0.00118		0.2217	-0.000447	0.2217	0.000342	0.2217	0.00186		0.12997	0.00105	0.12997	0.00202	0.12997	0.0031		-0.11083	-0.000247379	-0.11083	0.000707108	-0.11083	0.000921264		-4.1325	-0.00395	-4.1325	-0.00519	-4.1325	-0.00721		167.033
0.2137	0.00899	0.2137	0.00782	0.2137	0.00597		0.18459	0.00795	0.18972	0.00646	0.19404	0.00693		-0.10228	-0.000179907	-0.10228	-0.000565366	-0.10276	-0.00118		0.2237	-0.000332	0.2237	0.00132	0.2237	0.00371		0.1301	0.00105	0.1301	0.00202	0.1301	0.00309		-0.11068	-0.000247379	-0.11068	0.000707108	-0.11068	0.000921263		-3.9243	-0.00427	-3.9243	-0.00642	-3.9243	-0.00379		167.883
0.2156	0.01003	0.2156	0.00693	0.2156	0.00723		0.18536	0.00795	0.19051	0.00646	0.19481	0.00693		-0.10217	-0.000179943	-0.10217	-0.000565785	-0.10265	-0.00119		0.2256	0.000132	0.2256	0.00108	0.2256	0.00323		0.13074	0.00105	0.13074	0.00202	0.13074	0.00309		-0.11053	-0.000247379	-0.11053	0.000707108	-0.11053	0.000921263		-3.7163	-0.00692	-3.7163	-0.00951	-3.7163	-0.00811		168.734
0.2176	0.00957	0.2176	0.00829	0.2176	0.00893		0.18614	0.00795	0.1913	0.00646	0.19558	0.00693		-0.10205	-0.00017998	-0.10205	-0.000566208	-0.10253	-0.00119		0.2276	0.000942	0.2276	0.00223	0.2276	0.00344		0.13151	0.00105	0.13151	0.00202	0.13151	0.00309		-0.11038	-0.000247379	-0.11038	0.000707108	-0.11038	0.000921263		-3.5083	-0.01162	-3.5083	-0.01065	-3.5083	-0.00924		169.584
0.2195	0.01063	0.2195	0.00874	0.2195	0.01118		0.18691	0.00795	0.19209	0.00646	0.19636	0.00693		-0.10194	-0.000180017	-0.10194	-0.000566634	-0.10242	-0.00119		0.2295	0.000221	0.2295	0.00373	0.2295	0.0027		0.1321	0.00105	0.1321	0.00202	0.1321	0.00309		-0.11022	-0.000247379	-0.11022	0.000707108	-0.11022	0.000921262		-3.3005	-0.0144	-3.3005	-0.01287	-3.3005	-0.00674		170.434
0.2215	0.01105	0.2215	0.00688	0.2215	0.00612		0.18769	0.00795	0.19288	0.00646	0.19713	0.00693		-0.10182	-0.000180054	-0.10182	-0.000567063	-0.10231	-0.00119		0.2315	0.000163	0.2315	0.00323	0.2315	0.00313		0.13228	0.00105	0.13228	0.00202	0.13228	0.00309		-0.11007	-0.000247379	-0.11007	0.000707108	-0.11007	0.000921262		-3.0927	-0.01458	-3.0927	-0.01404	-3.0927	-0.01062		171.285
0.2234	0.00828	0.2234	0.00534	0.2234	0.00412		0.18846	0.00795	0.19367	0.00646	0.1979	0.00693		-0.10171	-0.000180092	-0.10171	-0.000567494	-0.1023	-0.00119		0.2334	0.000863	0.2334	0.00225	0.2334	0.00311		0.13305	0.00105	0.13305	0.00201	0.13305	0.00309		-0.11	-0.000247379	-0.11	0.000707108	-0.11	0.000921262		-2.885	-0.01359	-2.885	-0.01132	-2.885	-0.01564		172.135
0.2254	0.00878	0.2254	0.00567	0.2254	0.00541		0.18923	0.00794	0.19446	0.00646	0.19867	0.00693		-0.10159	-0.00018013	-0.10159	-0.000567929	-0.10219	-0.00119		0.2354	0.00112	0.2354	0.00236	0.2354	0.00366		0.13382	0.00105	0.13382	0.00201	0.13382	0.00309		-0.10992	-0.000247379	-0.10992	0.000707108	-0.10992	0.000921262		-2.6774	-0.01581	-2.6774	-0.01471	-2.6774	-0.01721		172.986
0.2273	0.01146	0.2273	0.0067	0.2273	0.00677		0.19001	0.00794	0.19525	0.00646	0.19945	0.00693		-0.10147	-0.000180168	-0.10147	-0.000568367	-0.10208	-0.00119		0.2373	0.000668	0.2373	0.00174	0.2373	0.00381		0.134	0.00105	0.134	0.00201	0.134	0.00309		-0.10976	-0.000247379	-0.10976	0.000707108	-0.10976	0.000921261		-2.4699	-0.01625	-2.4699	-0.0177	-2.4699	-0.01658		173.836
0.2293	0.00996	0.2293	0.00477	0.2293	0.00668		0.19078	0.00794	0.19604	0.00646	0.20022	0.00693		-0.10136	-0.000180207	-0.10136	-0.000568808	-0.10196	-0.00119		0.2393	-0.000342	0.2393	0.00181	0.2393	0.00196		0.13459	0.00105	0.13459	0.00201	0.13459	0.00308		-0.10961	-0.000247379	-0.10961	0.000707108	-0.10961	0.000921261		-2.2624	-0.01843	-2.2624	-0.02068	-2.2624	-0.01866		174.687
0.2312	0.0091	0.2312	0.00346	0.2312	0.00588		0.19156	0.00794	0.19683	0.00646	0.20099	0.00693		-0.10124	-0.000180246	-0.10124	-0.000569251	-0.10185	-0.00119		0.2412	0.000989	0.2412	0.00152	0.2412	0.00128		0.13536	0.00105	0.13536	0.00201	0.13536	0.00308		-0.10946	-0.000247379	-0.10946	0.000707108	-0.10946	0.000921261		-2.0551	-0.02188	-2.0551	-0.0197	-2.0551	-0.01901		175.537
0.2332	0.00573	0.2332	0.00803	0.2332	0.00397		0.19233	0.00794	0.19762	0.00646	0.20176	0.00693		-0.10113	-0.000180286	-0.10113	-0.000569698	-0.10174	-0.00119		0.2432	0.00109	0.2432	0.00151	0.2432	0.00219		0.136	0.00105	0.136	0.00201	0.136	0.00308		-0.10931	-0.000247379	-0.10931	0.000707108	-0.10931	0.00092126		-1.8479	-0.02579	-1.8479	-0.02252	-1.8479	-0.0228		176.388
0.2351	0.00631	0.2351	0.0087	0.2351	0.00643		0.19311	0.00794	0.19841	0.00646	0.20254	0.00693		-0.10101	-0.000180326	-0.10101	-0.000570148	-0.10162	-0.00119		0.2451	0.0014	0.2451	0.000911	0.2451	0.00237		0.13613	0.00105	0.13613	0.00201	0.13613	0.00308		-0.10915	-0.000247379	-0.10915	0.000707108	-0.10915	0.00092126		-1.6407	-0.03016	-1.6407	-0.03227	-1.6407	-0.03336		177.238
0.2371	0.00885	0.2371	0.00928	0.2371	0.01059		0.19388	0.00794	0.1992	0.00646	0.20331	0.00692		-0.1009	-0.000180366	-0.1009	-0.000570601	-0.10151	-0.00119		0.2471	0.00298	0.2471	0.000163	0.2471	0.0019		0.1369	0.00105	0.1369	0.002	0.1369	0.00308		-0.109	-0.000247379	-0.109	0.000707108	-0.109	0.000921259		-1.4337	-0.04339	-1.4337	-0.04768	-1.4337	-0.05222		178.089
0.239	0.0104	0.239	0.00948	0.239	0.00968		0.19465	0.00794	0.19999	0.00646	0.20408	0.00692		-0.10078	-0.000180407	-0.10078	-0.000571058	-0.1014	-0.00119		0.249	0.00221	0.249	0.00164	0.249	0.00252		0.13767	0.00105	0.13767	0.002	0.13767	0.00308		-0.10885	-0.000247379	-0.10885	0.000707108	-0.10885	0.000921259		-1.2267	-0.06499	-1.2267	-0.06925	-1.2267	-0.08234		178.939
0.241	0.00698	0.241	0.00792	0.241	0.0101		0.19543	0.00794	0.20078	0.00646	0.20485	0.00692		-0.10066	-0.000180448	-0.10066	-0.000571517	-0.10128	-0.00119		0.251	0.00148	0.251	0.00149	0.251	0.00187		0.1379	0.00105	0.1379	0.002	0.1379	0.00308		-0.10869	-0.000247379	-0.10869	0.000707108	-0.10869	0.000921259		-1.0198	-0.09595	-1.0198	-0.09603	-1.0198	-0.11499		179.79
0.2429	0.00564	0.2429	0.00828	0.2429	0.00864		0.1962	0.00793	0.20157	0.00646	0.20563	0.00692		-0.10055	-0.000180489	-0.10055	-0.00057198	-0.10117	-0.00119		0.2529	0.00159	0.2529	0.00175	0.2529	0.0033		0.13844	0.00105	0.13844	0.002	0.13844	0.00308		-0.10854	-0.000247379	-0.10854	0.000707108	-0.10854	0.000921258		-0.813	-0.12725	-0.813	-0.12148	-0.813	-0.14392		180.64
0.2449	0.00773	0.2449	0.00918	0.2449	0.00687		0.19698	0.00793	0.20236	0.00646	0.2064	0.00692		-0.10043	-0.000180531	-0.10043	-0.000572446	-0.10106	-0.00119		0.2549	0.00205	0.2549	0.00106	0.2549	0.00328		0.13921	0.00105	0.13921	0.002	0.13921	0.00307		-0.10839	-0.000247379	-0.10839	0.000707108	-0.10839	0.000921258		-0.6063	-0.15056	-0.6063	-0.14351	-0.6063	-0.16236		181.49
0.2468	0.00883	0.2468	0.00728	0.2468	0.00558		0.19775	0.00793	0.20315	0.00646	0.20717	0.00692		-0.1004	-0.000180543	-0.1004	-0.000572582	-0.10094	-0.00119		0.2568	0.00242	0.2568	0.000721	0.2568	0.00227		0.1399	0.00105	0.1399	0.002	0.1399	0.00307		-0.10824	-0.000247379	-0.10824	0.000707108	-0.10824	0.000921257		-0.3997	-0.16945	-0.3997	-0.15703	-0.3997	-0.17884		182.341
0.2488	0.00703	0.2488	0.0092	0.2488	0.00606		0.19852	0.00793	0.20394	0.00646	0.20794	0.00692		-0.10032	-0.000180574	-0.10032	-0.000572915	-0.10083	-0.00119		0.2588	0.00228	0.2588	0.00154	0.2588	0.00222		0.13997	0.00105	0.13997	0.002	0.13997	0.00307		-0.10808	-0.000247379	-0.10808	0.000707108	-0.10808	0.000921257		-0.1931	-0.18138	-0.1931	-0.16958	-0.1931	-0.19235		183.191
0.2507	0.00681	0.2507	0.00873	0.2507	0.00711		0.1993	0.00793	0.20473	0.00646	0.20872	0.00692		-0.1002	-0.000180616	-0.1002	-0.000573388	-0.10071	-0.00119		0.2607	0.00211	0.2607	0.00202	0.2607	0.00343		0.14074	0.00105	0.14074	0.00199	0.14074	0.00307		-0.108	-0.000247379	-0.108	0.000707108	-0.108	0.000921257		0.0133	-0.18407	0.0133	-0.17298	0.0133	-0.19532		184.042
0.2527	0.00651	0.2527	0.00839	0.2527	0.00766		0.20007	0.00793	0.20552	0.00646	0.20949	0.00692		-0.10009	-0.000180659	-0.10009	-0.000573863	-0.1006	-0.00119		0.2627	0.00149	0.2627	0.00187	0.2627	0.00288		0.14151	0.00105	0.14151	0.00199	0.14151	0.00307		-0.10793	-0.000247379	-0.10793	0.000707108	-0.10793	0.000921257		0.2197	-0.18425	0.2197	-0.17535	0.2197	-0.20005		184.892
0.2546	0.00483	0.2546	0.00658	0.2546	0.00964		0.20085	0.00793	0.20631	0.00646	0.21026	0.00692		-0.09997	-0.000180703	-0.09997	-0.000574342	-0.10049	-0.00119		0.2646	0.00158	0.2646	0.000695	0.2646	0.00107		0.1418	0.00105	0.1418	0.00199	0.1418	0.00307		-0.10778	-0.000247379	-0.10778	0.000707108	-0.10778	0.000921256		0.426	-0.1846	0.426	-0.17752	0.426	-0.20292		185.743
0.2566	0.00433	0.2566	0.00565	0.2566	0.00889		0.20162	0.00793	0.2071	0.00646	0.21103	0.00691		-0.09986	-0.000180747	-0.09986	-0.000574825	-0.1004	-0.00119		0.2666	0.00198	0.2666	0.00115	0.2666	0.00355		0.14228	0.00105	0.14228	0.00199	0.14228	0.00307		-0.10762	-0.000247379	-0.10762	0.000707108	-0.10762	0.000921256		0.6322	-0.18216	0.6322	-0.17567	0.6322	-0.20037		186.593
0.2585	0.0072	0.2585	0.00631	0.2585	0.00819		0.2024	0.00792	0.20789	0.00646	0.2118	0.00691		-0.09974	-0.000180791	-0.09974	-0.000575311	-0.10037	-0.00119		0.2685	0.00162	0.2685	0.0015	0.2685	0.00377		0.14305	0.00105	0.14305	0.00199	0.14305	0.00307		-0.10747	-0.000247379	-0.10747	0.000707108	-0.10747	0.000921255		0.8383	-0.1777	0.8383	-0.174	0.8383	-0.19564		187.444
0.2605	0.00997	0.2605	0.0074	0.2605	0.00279		0.20317	0.00792	0.20868	0.00646	0.21258	0.00691		-0.09962	-0.000180836	-0.09962	-0.0005758	-0.10026	-0.00119		0.2705	0.00152	0.2705	0.00148	0.2705	0.00468		0.1438	0.00105	0.1438	0.00199	0.1438	0.00307		-0.10732	-0.000247379	-0.10732	0.000707108	-0.10732	0.000921255		1.0443	-0.16914	1.0443	-0.16796	1.0443	-0.18538		188.294
0.2624	0.00966	0.2624	0.00558	0.2624	0.00501		0.20394	0.00792	0.20947	0.00646	0.21335	0.00691		-0.09951	-0.000180881	-0.09951	-0.000576292	-0.10015	-0.00119		0.2724	0.000974	0.2724	0.00228	0.2724	0.00384		0.14382	0.00105	0.14382	0.00199	0.14382	0.00307		-0.10717	-0.000247379	-0.10717	0.000707108	-0.10717	0.000921254		1.2502	-0.15461	1.2502	-0.15072	1.2502	-0.1686		189.145
0.2644	0.01005	0.2644	0.00694	0.2644	0.00433		0.20472	0.00792	0.21026	0.00646	0.21412	0.00691		-0.09939	-0.000180927	-0.09939	-0.000576788	-0.10003	-0.00119		0.2744	0.000811	0.2744	0.00261	0.2744	0.00306		0.14459	0.00105	0.14459	0.00199	0.14459	0.00306		-0.10701	-0.000247379	-0.10701	0.000707108	-0.10701	0.000921254		1.4561	-0.13149	1.4561	-0.12515	1.4561	-0.14184		189.995
0.2663	0.00874	0.2663	0.0067	0.2663	0.00124		0.20549	0.00792	0.21105	0.00646	0.21489	0.00691		-0.09928	-0.000180973	-0.09928	-0.000577288	-0.09992	-0.00119		0.2763	0.000316	0.2763	0.00276	0.2763	0.0021		0.14536	0.00105	0.14536	0.00198	0.14536	0.00306		-0.10686	-0.000247379	-0.10686	0.000707108	-0.10686	0.000921253		1.6618	-0.09866	1.6618	-0.09486	1.6618	-0.10247		190.845
0.2683	0.00998	0.2683	0.00858	0.2683	0.00227		0.20627	0.00792	0.21184	0.00646	0.21567	0.00691		-0.09916	-0.00018102	-0.09916	-0.00057779	-0.09981	-0.00119		0.2783	0.000568	0.2783	0.00258	0.2783	0.00193		0.1457	0.00105	0.1457	0.00198	0.1457	0.00306		-0.10671	-0.000247379	-0.10671	0.000707108	-0.10671	0.000921253		1.8675	-0.06331	1.8675	-0.05709	1.8675	-0.06356		191.696
0.2702	0.00822	0.2702	0.00713	0.2702	0.0045		0.20704	0.00792	0.21263	0.00646	0.21644	0.0069		-0.09905	-0.000181067	-0.09905	-0.000578297	-0.09969	-0.00119		0.2802	0.00145	0.2802	0.00197	0.2802	0.00403		0.14613	0.00105	0.14613	0.00198	0.14613	0.00306		-0.10655	-0.000247379	-0.10655	0.000707108	-0.10655	0.000921252		2.0731	-0.03745	2.0731	-0.03391	2.0731	-0.03863		192.546
0.2722	0.00584	0.2722	0.00563	0.2722	0.0041		0.20782	0.00791	0.21343	0.00646	0.21721	0.0069		-0.09893	-0.000181115	-0.09893	-0.000578807	-0.09958	-0.00119		0.2822	0.000979	0.2822	0.00176	0.2822	0.00582		0.1469	0.00105	0.1469	0.00198	0.1469	0.00306		-0.1064	-0.000247379	-0.1064	0.000707108	-0.1064	0.000921252		2.2786	-0.02541	2.2786	-0.0229	2.2786	-0.0247		193.397
0.2741	0.00641	0.2741	0.00665	0.2741	0.0027		0.20859	0.00791	0.21422	0.00646	0.21798	0.0069		-0.09882	-0.000181163	-0.09882	-0.00057932	-0.09947	-0.00119		0.2841	0.000863	0.2841	0.00256	0.2841	0.00498		0.14767	0.00105	0.14767	0.00198	0.14767	0.00306		-0.10625	-0.000247379	-0.10625	0.000707108	-0.10625	0.000921251		2.4841	-0.01991	2.4841	-0.01713	2.4841	-0.01538		194.247
0.2761	0.00954	0.2761	0.00754	0.2761	0.0043		0.20936	0.00791	0.21501	0.00646	0.21876	0.0069		-0.0987	-0.000181211	-0.0987	-0.000579837	-0.09935	-0.00119		0.2861	0.00175	0.2861	0.00208	0.2861	0.00263		0.1477	0.00105	0.1477	0.00198	0.1477	0.00306		-0.1061	-0.000247379	-0.1061	0.000707108	-0.1061	0.000921251		2.6894	-0.01748	2.6894	-0.00983	2.6894	-0.01508		195.098
0.278	0.00713	0.278	0.00855	0.278	0.00497		0.21014	0.00791	0.2158	0.00646	0.21953	0.0069		-0.09858	-0.00018126	-0.09858	-0.000580358	-0.09924	-0.00119		0.288	0.00212	0.288	0.00112	0.288	0.000895		0.14844	0.00105	0.14844	0.00198	0.14844	0.00306		-0.106	-0.000247379	-0.106	0.000707108	-0.106	0.00092125		2.8947	-0.01255	2.8947	-0.00884	2.8947	-0.0154		195.948
0.28	0.00703	0.28	0.00975	0.28	0.00383		0.21091	0.00791	0.21659	0.00646	0.2203	0.0069		-0.09847	-0.000181309	-0.09847	-0.000580882	-0.09912	-0.00119		0.29	0.00236	0.29	0.00156	0.29	0.00207		0.14921	0.00105	0.14921	0.00198	0.14921	0.00305		-0.10594	-0.000247379	-0.10594	0.000707108	-0.10594	0.00092125		3.0999	-0.01482	3.0999	-0.01131	3.0999	-0.01224		196.799
0.2819	0.00782	0.2819	0.00837	0.2819	0.00341		0.21169	0.00791	0.21738	0.00646	0.22107	0.00689		-0.0984	-0.000181339	-0.0984	-0.000581193	-0.09901	-0.00119		0.2919	0.0011	0.2919	0.00148	0.2919	0.00321		0.1496	0.00105	0.1496	0.00197	0.1496	0.00305		-0.10579	-0.000247379	-0.10579	0.000707108	-0.10579	0.000921249		3.305	-0.01342	3.305	-0.00817	3.305	-0.01256		197.649
0.2839	0.00745	0.2839	0.0057	0.2839	0.00716		0.21246	0.0079	0.21817	0.00646	0.22185	0.00689		-0.09835	-0.000181359	-0.09835	-0.00058141	-0.0989	-0.00119		0.2939	0.000116	0.2939	0.000274	0.2939	0.00341		0.14998	0.00105	0.14998	0.00197	0.14998	0.00305		-0.10564	-0.000247379	-0.10564	0.000707108	-0.10564	0.000921249		3.51	-0.00793	3.51	-0.00583	3.51	-0.01107		198.5
0.2859	0.00424	0.2859	0.00514	0.2859	0.00467		0.21323	0.0079	0.21896	0.00646	0.22262	0.00689		-0.09824	-0.00018141	-0.09824	-0.000581942	-0.09878	-0.00119		0.2959	0.000237	0.2959	0.000937	0.2959	0.00291		0.15075	0.00105	0.15075	0.00197	0.15075	0.00305		-0.10548	-0.000247379	-0.10548	0.000707108	-0.10548	0.000921248		3.7149	-0.00606	3.7149	-0.00734	3.7149	-0.00986		199.35
0.2878	0.00445	0.2878	0.00673	0.2878	0.00506		0.21401	0.0079	0.21975	0.00646	0.22339	0.00689		-0.09812	-0.000181461	-0.09812	-0.000582477	-0.09867	-0.00119		0.2978	-0.000132	0.2978	0.00148	0.2978	0.0019		0.15152	0.00105	0.15152	0.00197	0.15152	0.00305		-0.10533	-0.000247379	-0.10533	0.000707108	-0.10533	0.000921248		3.9198	-0.00611	3.9198	-0.00999	3.9198	-0.00945		200.2
0.2898	0.00488	0.2898	0.00701	0.2898	0.00242		0.21478	0.0079	0.22054	0.00646	0.22416	0.00689		-0.09801	-0.000181512	-0.09801	-0.000583016	-0.09856	-0.00119		0.2998	0.00102	0.2998	0.00104	0.2998	0.00215		0.1516	0.00105	0.1516	0.00197	0.1516	0.00305		-0.10518	-0.000247379	-0.10518	0.000707108	-0.10518	0.000921247		4.1245	-0.00546	4.1245	-0.0097	4.1245	-0.00695		201.051
0.2917	0.00606	0.2917	0.00846	0.2917	0.00415		0.21556	0.0079	0.22133	0.00646	0.22494	0.00689		-0.09789	-0.000181564	-0.09789	-0.000583559	-0.09844	-0.00119		0.3017	0.0011	0.3017	0.0013	0.3017	-0.000274		0.15229	0.00105	0.15229	0.00197	0.15229	0.00305		-0.10503	-0.000247379	-0.10503	0.000707108	-0.10503	0.000921246		4.3292	-0.00372	4.3292	-0.00766	4.3292	-0.00374		201.901
0.2937	0.00743	0.2937	0.00776	0.2937	0.0058		0.21633	0.0079	0.22212	0.00646	0.22571	0.00688		-0.09777	-0.000181616	-0.09777	-0.000584105	-0.0984	-0.00119		0.3037	0.000868	0.3037	0.00196	0.3037	0.000668		0.15306	0.00105	0.15306	0.00197	0.15306	0.00305		-0.10487	-0.000247379	-0.10487	0.000707108	-0.10487	0.000921246		4.5338	-0.0057	4.5338	-0.00513	4.5338	-0.00334		202.752
0.2956	0.00683	0.2956	0.00924	0.2956	0.00977		0.21711	0.00789	0.22291	0.00646	0.22648	0.00688		-0.09766	-0.000181669	-0.09766	-0.000584656	-0.09833	-0.00119		0.3056	0.00114	0.3056	0.00239	0.3056	0.00339		0.1535	0.00105	0.1535	0.00197	0.1535	0.00305		-0.10472	-0.000247379	-0.10472	0.000707108	-0.10472	0.000921245		4.7383	-0.00426	4.7383	-0.00508	4.7383	-0.00681		203.602
0.2976	0.00745	0.2976	0.00853	0.2976	0.00817		0.21788	0.00789	0.2237	0.00646	0.22725	0.00688		-0.09754	-0.000181722	-0.09754	-0.00058521	-0.09822	-0.00119		0.3076	0.00117	0.3076	0.00207	0.3076	0.00445		0.15383	0.00105	0.15383	0.00197	0.15383	0.00305		-0.10457	-0.000247379	-0.10457	0.000707108	-0.10457	0.000921244		4.9428	-0.00226	4.9428	-0.00527	4.9428	-0.00842		204.453
0.2995	0.00904	0.2995	0.00818	0.2995	0.00825		0.21865	0.00789	0.22449	0.00646	0.22802	0.00688		-0.09743	-0.000181776	-0.09743	-0.000585768	-0.0981	-0.00119		0.3095	-0.000168	0.3095	0.00122	0.3095	0.00516		0.1546	0.00105	0.1546	0.00196	0.1546	0.00304		-0.10441	-0.000247379	-0.10441	0.000707108	-0.10441	0.000921244		5.1472	-0.0026	5.1472	-0.0048	5.1472	-0.00736		205.303
0.3015	0.00834	0.3015	0.00641	0.3015	0.00632		0.21943	0.00789	0.22528	0.00646	0.2288	0.00688		-0.09731	-0.000181831	-0.09731	-0.00058633	-0.09799	-0.00119		0.3115	-0.000874	0.3115	-0.000237	0.3115	0.00432		0.15537	0.00105	0.15537	0.00196	0.15537	0.00304		-0.10426	-0.000247379	-0.10426	0.000707108	-0.10426	0.000921243		5.3514	-0.0051	5.3514	-0.00721	5.3514	-0.00712		206.154
0.3034	0.00885	0.3034	0.00423	0.3034	0.00561		0.2202	0.00789	0.22607	0.00646	0.22957	0.00688		-0.0972	-0.000181886	-0.0972	-0.000586896	-0.09787	-0.00119		0.3134	-0.000979	0.3134	0.000779	0.3134	0.00303		0.1555	0.00105	0.1555	0.00196	0.1555	0.00304		-0.10411	-0.000247379	-0.10411	0.000707108	-0.10411	0.000921242		5.5557	-0.00722	5.5557	-0.00436	5.5557	-0.00803		207.004
0.3054	0.00737	0.3054	0.00327	0.3054	0.00581		0.22098	0.00789	0.22686	0.00646	0.23034	0.00687		-0.09708	-0.000181941	-0.09708	-0.000587466	-0.09776	-0.00119		0.3154	-7.4e-05	0.3154	0.00182	0.3154	0.00277		0.15614	0.00105	0.15614	0.00196	0.15614	0.00304		-0.1041	-0.000247379	-0.1041	0.000707108	-0.1041	0.000921242		5.7598	-0.00711	5.7598	-1.6e-05	5.7598	-0.00738		207.855
0.3073	0.00825	0.3073	0.00465	0.3073	0.00343		0.22175	0.00788	0.22765	0.00646	0.23111	0.00687		-0.09697	-0.000181997	-0.09697	-0.000588039	-0.09765	-0.00119		0.3173	-0.000284	0.3173	0.00241	0.3173	0.00373		0.15691	0.00105	0.15691	0.00196	0.15691	0.00304		-0.10396	-0.000247379	-0.10396	0.000707108	-0.10396	0.000921242		5.9638	-0.00627	5.9638	-0.00243	5.9638	-0.00204		208.705
0.3093	0.01015	0.3093	0.00763	0.3093	0.00248		0.22252	0.00788	0.22844	0.00646	0.23189	0.00687		-0.09685	-0.000182054	-0.09685	-0.000588617	-0.09753	-0.00119		0.3193	0.000679	0.3193	0.00142	0.3193	0.00257		0.1574	0.00105	0.1574	0.00196	0.1574	0.00304		-0.1038	-0.000247379	-0.1038	0.000707108	-0.1038	0.000921241		6.1678	-0.00526	6.1678	-0.00743	6.1678	0.000195		209.555
0.3113	0.00836	0.3113	0.00654	0.3113	0.00421		0.2233	0.00788	0.22923	0.00646	0.23266	0.00687		-0.09673	-0.000182111	-0.09673	-0.000589199	-0.09742	-0.00119		0.3213	0.00233	0.3213	0.00176	0.3213	0.00344		0.15767	0.00105	0.15767	0.00196	0.15767	0.00304		-0.10365	-0.000247379	-0.10365	0.000707108	-0.10365	0.00092124		6.3717	-0.00181	6.3717	-0.00913	6.3717	0.000589		210.406
0.3132	0.00731	0.3132	0.0042	0.3132	0.00536		0.22407	0.00788	0.23002	0.00646	0.23343	0.00687		-0.09662	-0.000182169	-0.09662	-0.000589785	-0.09731	-0.00119		0.3232	0.00233	0.3232	0.0016	0.3232	0.00197		0.15844	0.00105	0.15844	0.00196	0.15844	0.00304		-0.1035	-0.000247379	-0.1035	0.000707108	-0.1035	0.000921239		6.5755	-0.0032	6.5755	-0.00866	6.5755	-0.00457		211.256
0.3152	0.00814	0.3152	0.00319	0.3152	0.00714		0.22485	0.00788	0.23081	0.00646	0.2342	0.00686		-0.0965	-0.000182227	-0.0965	-0.000590375	-0.09719	-0.00119		0.3252	0.00242	0.3252	0.000921	0.3252	0.00242		0.15921	0.00105	0.15921	0.00196	0.15921	0.00304		-0.10334	-0.000247379	-0.10334	0.000707108	-0.10334	0.000921239		6.7792	-0.00242	6.7792	-0.00696	6.7792	-0.00527		212.107
0.3171	0.00998	0.3171	0.00438	0.3171	0.00971		0.22562	0.00787	0.2316	0.00646	0.23498	0.00686		-0.0964	-0.000182279	-0.0964	-0.000590902	-0.09708	-0.00119		0.3271	0.00216	0.3271	0.00135	0.3271	0.00477		0.1594	0.00105	0.1594	0.00196	0.1594	0.00304		-0.10319	-0.000247379	-0.10319	0.000707108	-0.10319	0.000921238		6.9829	0.0025	6.9829	-0.00515	6.9829	-0.00205		212.957
0.3191	0.01028	0.3191	0.00849	0.3191	0.0121		0.2264	0.00787	0.23239	0.00646	0.23575	0.00686		-0.09639	-0.000182286	-0.09639	-0.000590969	-0.09697	-0.00119		0.3291	0.0015	0.3291	0.00233	0.3291	0.00348		0.15998	0.00105	0.15998	0.00195	0.15998	0.00304		-0.10304	-0.000247379	-0.10304	0.000707108	-0.10304	0.000921237		7.1865	0.00343	7.1865	-0.00264	7.1865	-0.000647		213.808
0.321	0.00875	0.321	0.00693	0.321	0.01285		0.22717	0.00787	0.23318	0.00646	0.23652	0.00686		-0.09627	-0.000182345	-0.09627	-0.000591567	-0.09685	-0.00119		0.331	0.000874	0.331	0.00245	0.331	0.00221		0.16075	0.00105	0.16075	0.00195	0.16075	0.00303		-0.10289	-0.000247379	-0.10289	0.000707108	-0.10289	0.000921236		7.39	-0.000174	7.39	-0.00475	7.39	-0.00258		214.658
0.323	0.00793	0.323	0.00662	0.323	0.00634		0.22794	0.00787	0.23397	0.00646	0.23729	0.00686		-0.09616	-0.000182405	-0.09616	-0.000592169	-0.09674	-0.00119		0.333	0.001	0.333	0.00147	0.333	0.00248		0.1613	0.00105	0.1613	0.00195	0.1613	0.00303		-0.10273	-0.000247379	-0.10273	0.000707108	-0.10273	0.000921236		7.5934	0.000126	7.5934	-0.00308	7.5934	-0.00264		215.509
0.3249	0.00825	0.3249	0.00858	0.3249	0.006		0.22872	0.00787	0.23476	0.00646	0.23807	0.00685		-0.09604	-0.000182466	-0.09604	-0.000592776	-0.09662	-0.00119		0.3349	0.00205	0.3349	0.00116	0.3349	0.00306		0.16152	0.00105	0.16152	0.00195	0.16152	0.00303		-0.10258	-0.000247379	-0.10258	0.000707108	-0.10258	0.000921235		7.7967	0.00495	7.7967	-0.00121	7.7967	0.000742		216.359
0.3269	0.00611	0.3269	0.00793	0.3269	0.01066		0.22949	0.00786	0.23555	0.00646	0.23884	0.00685		-0.09592	-0.000182527	-0.09592	-0.000593387	-0.09651	-0.00119		0.3369	0.00155	0.3369	0.00107	0.3369	0.00337		0.16229	0.00105	0.16229	0.00195	0.16229	0.00303		-0.10243	-0.000247379	-0.10243	0.000707108	-0.10243	0.000921234		8	0.00571	8	-0.00196	8	0.00202		217.21
0.3288	0.00578	0.3288	0.00807	0.3288	0.00998		0.23027	0.00786	0.23634	0.00646	0.23961	0.00685		-0.09581	-0.000182589	-0.09581	-0.000594002	-0.0964	-0.00119		0.3388	0.0011	0.3388	0.00156	0.3388	0.00315		0.16306	0.00105	0.16306	0.00195	0.16306	0.00303		-0.10227	-0.000247379	-0.10227	0.000707108	-0.10227	0.000921233		8.2032	0.00443	8.2032	-0.00326	8.2032	-0.00102		218.06
0.3308	0.00506	0.3308	0.00652	0.3308	0.00595		0.23104	0.00786	0.23713	0.00646	0.24038	0.00685		-0.09569	-0.000182651	-0.09569	-0.000594621	-0.0964	-0.00119		0.3408	0.0014	0.3408	0.00261	0.3408	0.0033		0.1633	0.00105	0.1633	0.00195	0.1633	0.00303		-0.10212	-0.000247379	-0.10212	0.000707108	-0.10212	0.000921232		8.4063	0.0031	8.4063	-0.00284	8.4063	9.5e-05		218.91
0.3328	0.00585	0.3328	0.0064	0.3328	0.00315		0.23181	0.00786	0.23792	0.00646	0.24115	0.00685		-0.09558	-0.000182714	-0.09558	-0.000595244	-0.09628	-0.00119		0.3428	0.00148	0.3428	0.00233	0.3428	0.00354		0.16383	0.00105	0.16383	0.00195	0.16383	0.00303		-0.1021	-0.000247379	-0.1021	0.000707108	-0.1021	0.000921232		8.6094	0.000495	8.6094	-0.002	8.6094	0.0024		219.761
0.3347	0.00453	0.3347	0.00492	0.3347	0.0058		0.23259	0.00786	0.23871	0.00646	0.24193	0.00684		-0.09546	-0.000182778	-0.09546	-0.000595872	-0.09617	-0.00119		0.3447	0.00141	0.3447	0.00214	0.3447	0.00293		0.1646	0.00105	0.1646	0.00195	0.1646	0.00303		-0.10197	-0.000247379	-0.10197	0.000707108	-0.10197	0.000921231		8.8123	0.000105	8.8123	-0.000237	8.8123	0.000832		220.611
0.3367	0.00646	0.3367	0.0058	0.3367	0.00958		0.23336	0.00785	0.2395	0.00646	0.2427	0.00684		-0.09535	-0.000182842	-0.09535	-0.000596505	-0.09606	-0.00119		0.3467	0.0009	0.3467	0.000326	0.3467	0.00344		0.1652	0.00105	0.1652	0.00195	0.1652	0.00303		-0.10182	-0.000247379	-0.10182	0.000707108	-0.10182	0.00092123		9.0152	0.00352	9.0152	0.0031	9.0152	-0.00116		221.462
0.3386	0.00745	0.3386	0.00687	0.3386	0.00986		0.23414	0.00785	0.24029	0.00646	0.24347	0.00684		-0.09523	-0.000182907	-0.09523	-0.000597141	-0.09594	-0.00119		0.3486	0.000879	0.3486	0.0011	0.3486	0.0047		0.16537	0.00105	0.16537	0.00195	0.16537	0.00303		-0.10166	-0.000247379	-0.10166	0.000707108	-0.10166	0.000921229		9.218	0.00507	9.218	0.00447	9.218	0.000737		222.312
0.3406	0.00581	0.3406	0.00898	0.3406	0.00978		0.23491	0.00785	0.24109	0.00646	0.24424	0.00684		-0.09512	-0.000182972	-0.09512	-0.000597783	-0.09583	-0.00119		0.3506	0.00217	0.3506	0.00232	0.3506	0.00447		0.16614	0.00105	0.16614	0.00194	0.16614	0.00303		-0.10151	-0.000247379	-0.10151	0.000707108	-0.10151	0.000921228		9.4208	0.00761	9.4208	0.00255	9.4208	0.00123		223.163
0.3425	0.00695	0.3425	0.00621	0.3425	0.00621		0.23569	0.00785	0.24188	0.00646	0.24502	0.00683		-0.095	-0.000183038	-0.095	-0.000598428	-0.09572	-0.00119		0.3525	0.000868	0.3525	0.00198	0.3525	0.0041		0.16691	0.00105	0.16691	0.00194	0.16691	0.00302		-0.10136	-0.000247379	-0.10136	0.000707108	-0.10136	0.000921228		9.6235	0.00597	9.6235	0.00301	9.6235	0.00176		224.013
0.3445	0.0096	0.3445	0.0048	0.3445	0.00417		0.23646	0.00785	0.24267	0.00646	0.24579	0.00683		-0.09488	-0.000183105	-0.09488	-0.000599078	-0.0956	-0.00119		0.3545	0.0017	0.3545	0.00293	0.3545	0.00345		0.1672	0.00105	0.1672	0.00194	0.1672	0.00302		-0.1012	-0.000247379	-0.1012	0.000707108	-0.1012	0.000921227		9.8261	0.00233	9.8261	0.00408	9.8261	0.00157		224.864
0.3465	0.01063	0.3465	0.00524	0.3465	0.00364		0.23723	0.00784	0.24346	0.00646	0.24656	0.00683		-0.09477	-0.000183173	-0.09477	-0.000599733	-0.09549	-0.00119		0.3565	0.00155	0.3565	0.00223	0.3565	0.00203		0.16768	0.00105	0.16768	0.00194	0.16768	0.00302		-0.10105	-0.000247379	-0.10105	0.000707108	-0.10105	0.000921226		10.0286	0.000421	10.0286	0.00194	10.0286	-0.00153		225.714
0.3484	0.00949	0.3484	0.0043	0.3484	0.0074		0.23801	0.00784	0.24425	0.00646	0.24733	0.00683		-0.09465	-0.000183241	-0.09465	-0.000600392	-0.09538	-0.00119		0.3584	0.00172	0.3584	0.00158	0.3584	0.00189		0.16845	0.00105	0.16845	0.00194	0.16845	0.00302		-0.1009	-0.000247379	-0.1009	0.000707108	-0.1009	0.000921225		10.231	0.00324	10.231	-0.00265	10.231	-0.00361		226.565
0.3504	0.0067	0.3504	0.00301	0.3504	0.00717		0.23878	0.00784	0.24504	0.00646	0.24811	0.00683		-0.09454	-0.000183309	-0.09454	-0.000601056	-0.09526	-0.00119		0.3604	0.000516	0.3604	0.00236	0.3604	0.00299		0.1691	0.00105	0.1691	0.00194	0.1691	0.00302		-0.10075	-0.000247379	-0.10075	0.000707108	-0.10075	0.000921224		10.4334	0.00226	10.4334	-0.0053	10.4334	-0.00261		227.415
0.3523	0.00883	0.3523	0.00556	0.3523	0.00621		0.23956	0.00784	0.24583	0.00646	0.24888	0.00682		-0.0945	-0.000183332	-0.0945	-0.000601271	-0.09515	-0.00119		0.3623	4.2e-05	0.3623	0.00264	0.3623	0.00294		0.16922	0.00105	0.16922	0.00194	0.16922	0.00302		-0.10059	-0.000247379	-0.10059	0.000707108	-0.10059	0.000921222		10.6357	0.0018	10.6357	-0.00471	10.6357	-0.00459		228.265
0.3543	0.01041	0.3543	0.00761	0.3543	0.00683		0.24033	0.00784	0.24662	0.00646	0.24965	0.00682		-0.09442	-0.000183379	-0.09442	-0.000601724	-0.09503	-0.00119		0.3643	0.000737	0.3643	0.0024	0.3643	0.000774		0.16999	0.00105	0.16999	0.00194	0.16999	0.00302		-0.10044	-0.000247379	-0.10044	0.000707108	-0.10044	0.000921221		10.8379	0.00225	10.8379	-0.00698	10.8379	0.000374		229.116
0.3562	0.01137	0.3562	0.00477	0.3562	0.00969		0.2411	0.00783	0.24741	0.00646	0.25042	0.00682		-0.09431	-0.000183449	-0.09431	-0.000602397	-0.09492	-0.00119		0.3662	0.00125	0.3662	0.00271	0.3662	0.000458		0.17076	0.00105	0.17076	0.00194	0.17076	0.00302		-0.10029	-0.000247379	-0.10029	0.000707108	-0.10029	0.00092122		11.0401	0.000758	11.0401	-0.00448	11.0401	0.00326		229.966
0.3582	0.00887	0.3582	0.00606	0.3582	0.00664		0.24188	0.00783	0.2482	0.00646	0.2512	0.00682		-0.09419	-0.00018352	-0.09419	-0.000603075	-0.09481	-0.00119		0.3682	0.000895	0.3682	0.00121	0.3682	0.00211		0.1711	0.00105	0.1711	0.00194	0.1711	0.00302		-0.1002	-0.000247379	-0.1002	0.000707108	-0.1002	0.00092122		11.2422	0.00121	11.2422	-0.00513	11.2422	9.5e-05		230.817
0.3602	0.00779	0.3602	0.00952	0.3602	0.0053		0.24265	0.00783	0.24899	0.00646	0.25197	0.00681		-0.09407	-0.000183591	-0.09407	-0.000603758	-0.09469	-0.00119		0.3702	0.00153	0.3702	0.00115	0.3702	0.00203		0.17153	0.00105	0.17153	0.00194	0.17153	0.00302		-0.10013	-0.000247379	-0.10013	0.000707108	-0.10013	0.000921219		11.4442	0.00174	11.4442	-0.00305	11.4442	-0.00222		231.667
0.3621	0.00721	0.3621	0.01011	0.3621	0.00476		0.24343	0.00783	0.24978	0.00646	0.25274	0.00681		-0.09396	-0.000183663	-0.09396	-0.000604445	-0.09458	-0.00119		0.3721	0.000795	0.3721	0.0013	0.3721	0.00151		0.1723	0.00105	0.1723	0.00194	0.1723	0.00302		-0.09998	-0.000247379	-0.09998	0.000707108	-0.09998	0.000921218		11.6461	0.00346	11.6461	0.000842	11.6461	8.4e-05		232.518
0.3641	0.00651	0.3641	0.00748	0.3641	0.00189		0.2442	0.00783	0.25057	0.00646	0.25351	0.00681		-0.09384	-0.000183736	-0.09384	-0.000605137	-0.0945	-0.00119		0.3741	0.000468	0.3741	0.00142	0.3741	0.00248		0.173	0.00105	0.173	0.00193	0.173	0.00301		-0.09983	-0.000247379	-0.09983	0.000707108	-0.09983	0.000921217		11.848	0.00482	11.848	-0.000474	11.848	0.00193		233.368
0.366	0.00791	0.366	0.00284	0.366	0.0074		0.24498	0.00782	0.25136	0.00646	0.25429	0.00681		-0.09373	-0.00018381	-0.09373	-0.000605834	-0.09447	-0.00119		0.376	-9.5e-05	0.376	0.000516	0.376	0.00322		0.17307	0.00105	0.17307	0.00193	0.17307	0.00301		-0.09968	-0.000247379	-0.09968	0.000707108	-0.09968	0.000921216		12.0498	0.00408	12.0498	-0.000337	12.0498	6.8e-05		234.219
0.368	0.00782	0.368	0.00252	0.368	0.00506		0.24575	0.00782	0.25215	0.00646	0.25506	0.0068		-0.09361	-0.000183884	-0.09361	-0.000606535	-0.09435	-0.00119		0.378	0.000284	0.378	0.00136	0.378	0.00338		0.17384	0.00105	0.17384	0.00193	0.17384	0.00301		-0.09952	-0.000247379	-0.09952	0.000707108	-0.09952	0.000921215		12.2515	-0.00134	12.2515	0.00249	12.2515	-0.000784		235.069
0.37	0.00597	0.37	0.00351	0.37	0.00504		0.24652	0.00782	0.25294	0.00646	0.25583	0.0068		-0.0935	-0.000183959	-0.0935	-0.000607242	-0.09424	-0.00119		0.38	0.0009	0.38	0.00234	0.38	0.00175		0.17461	0.00105	0.17461	0.00193	0.17461	0.00301		-0.09937	-0.000247379	-0.09937	0.000707108	-0.09937	0.000921213		12.4532	0.00166	12.4532	0.0013	12.4532	0.0019		235.92
0.3719	0.00646	0.3719	0.00465	0.3719	0.00504		0.2473	0.00782	0.25373	0.00646	0.2566	0.0068		-0.09338	-0.000184035	-0.09338	-0.000607954	-0.09413	-0.00119		0.3819	0.00117	0.3819	0.00308	0.3819	0.000242		0.1749	0.00105	0.1749	0.00193	0.1749	0.00301		-0.09922	-0.000247379	-0.09922	0.000707108	-0.09922	0.000921212		12.6548	0.00302	12.6548	-0.00395	12.6548	0.00272		236.77
0.3739	0.00686	0.3739	0.00697	0.3739	0.00453		0.24807	0.00781	0.25452	0.00646	0.25737	0.0068		-0.09327	-0.000184111	-0.09327	-0.00060867	-0.09401	-0.00119		0.3839	0.000384	0.3839	0.00282	0.3839	0.000495		0.17537	0.00105	0.17537	0.00193	0.17537	0.00301		-0.09906	-0.000247379	-0.09906	0.000707108	-0.09906	0.000921211		12.8563	0.0022	12.8563	-0.00406	12.8563	0.00121		237.62
0.3758	0.0059	0.3758	0.00681	0.3758	0.00613		0.24885	0.00781	0.25531	0.00646	0.25815	0.00679		-0.09315	-0.000184188	-0.09315	-0.000609391	-0.0939	-0.00119		0.3858	0.000874	0.3858	0.00143	0.3858	0.00162		0.17614	0.00105	0.17614	0.00193	0.17614	0.00301		-0.09891	-0.000247379	-0.09891	0.000707108	-0.09891	0.00092121		13.0577	-0.000368	13.0577	-0.00103	13.0577	-0.000258		238.471
0.3778	0.00713	0.3778	0.00643	0.3778	0.01102		0.24962	0.00781	0.2561	0.00646	0.25892	0.00679		-0.09303	-0.000184266	-0.09303	-0.000610118	-0.09378	-0.00119		0.3878	0.00133	0.3878	0.00193	0.3878	0.00139		0.1769	0.00105	0.1769	0.00193	0.1769	0.00301		-0.09876	-0.000247379	-0.09876	0.000707108	-0.09876	0.000921208		13.2591	-0.000395	13.2591	-0.00272	13.2591	0.00368		239.321
0.3797	0.00601	0.3797	0.00863	0.3797	0.00965		0.25039	0.00781	0.25689	0.00646	0.25969	0.00679		-0.09292	-0.000184345	-0.09292	-0.000610849	-0.09367	-0.00119		0.3897	0.00188	0.3897	0.00223	0.3897	0.00218		0.17691	0.00105	0.17691	0.00193	0.17691	0.00301		-0.09861	-0.000247379	-0.09861	0.000707108	-0.09861	0.000921207		13.4604	0.00396	13.4604	-0.00334	13.4604	0.00658		240.172
0.3817	0.00566	0.3817	0.00869	0.3817	0.00785		0.25117	0.00781	0.25768	0.00646	0.26046	0.00679		-0.0928	-0.000184424	-0.0928	-0.000611586	-0.09356	-0.00119		0.3917	0.00113	0.3917	0.00244	0.3917	0.00211		0.17768	0.00105	0.17768	0.00193	0.17768	0.00301		-0.09845	-0.000247379	-0.09845	0.000707108	-0.09845	0.000921206		13.6617	0.00295	13.6617	-0.00226	13.6617	0.00534		241.022
0.3837	0.00703	0.3837	0.00794	0.3837	0.00855		0.25194	0.0078	0.25847	0.00646	0.26124	0.00678		-0.09269	-0.000184505	-0.09269	-0.000612328	-0.09344	-0.00119		0.3937	0.00172	0.3937	0.00429	0.3937	0.00308		0.17845	0.00105	0.17845	0.00193	0.17845	0.00301		-0.0983	-0.000247379	-0.0983	0.000707108	-0.0983	0.000921204		13.8628	0.00458	13.8628	0.000711	13.8628	5e-06		241.873
0.3856	0.00751	0.3856	0.00426	0.3856	0.00848		0.25272	0.0078	0.25926	0.00646	0.26201	0.00678		-0.09257	-0.000184586	-0.09257	-0.000613075	-0.09333	-0.00119		0.3956	0.00202	0.3956	0.0038	0.3956	0.00413		0.1788	0.00105	0.1788	0.00193	0.1788	0.00301		-0.0982	-0.000247379	-0.0982	0.000707108	-0.0982	0.000921203		14.0639	0.00121	14.0639	0.00178	14.0639	-0.00423		242.723
0.3876	0.00507	0.3876	0.0039	0.3876	0.00622		0.25349	0.0078	0.26005	0.00646	0.26278	0.00678		-0.0925	-0.000184636	-0.0925	-0.000613541	-0.09322	-0.00119		0.3976	0.000158	0.3976	0.00271	0.3976	0.00432		0.17922	0.00105	0.17922	0.00193	0.17922	0.00301		-0.09815	-0.000247379	-0.09815	0.000707108	-0.09815	0.000921203		14.265	-0.000242	14.265	0.00559	14.265	-0.00138		243.574
0.3895	0.00649	0.3895	0.0024	0.3895	0.00664		0.25427	0.0078	0.26084	0.00646	0.26355	0.00678		-0.09246	-0.000184668	-0.09246	-0.000613827	-0.0931	-0.00119		0.3995	0.000316	0.3995	0.00249	0.3995	0.00299		0.17999	0.00105	0.17999	0.00192	0.17999	0.003		-0.09799	-0.000247379	-0.09799	0.000707108	-0.09799	0.000921202		14.466	-0.000258	14.466	0.00433	14.466	0.000811		244.424
0.3915	0.00636	0.3915	0.0045	0.3915	0.0087		0.25504	0.00779	0.26163	0.00646	0.26433	0.00677		-0.09234	-0.00018475	-0.09234	-0.000614584	-0.09299	-0.00119		0.4015	0.000411	0.4015	0.0022	0.4015	0.00274		0.18076	0.00105	0.18076	0.00192	0.18076	0.003		-0.09784	-0.000247379	-0.09784	0.000707108	-0.09784	0.0009212		14.6669	0.00431	14.6669	0.00409	14.6669	0.000584		245.275
0.3935	0.00462	0.3935	0.00442	0.3935	0.00852		0.25581	0.00779	0.26242	0.00646	0.2651	0.00677		-0.09222	-0.000184834	-0.09222	-0.000615347	-0.09288	-0.00119		0.4035	-2.6e-05	0.4035	0.00198	0.4035	0.00375		0.1808	0.00105	0.1808	0.00192	0.1808	0.003		-0.09769	-0.000247379	-0.09769	0.000707108	-0.09769	0.000921199		14.8677	0.00437	14.8677	0.00321	14.8677	0.00206		246.125
0.3954	0.00584	0.3954	0.00493	0.3954	0.00955		0.25659	0.00779	0.26321	0.00646	0.26587	0.00677		-0.09211	-0.000184918	-0.09211	-0.000616115	-0.09276	-0.00119		0.4054	0.000595	0.4054	0.00362	0.4054	0.00263		0.18153	0.00105	0.18153	0.00192	0.18153	0.003		-0.09754	-0.000247379	-0.09754	0.000707108	-0.09754	0.000921197		15.0685	0.00186	15.0685	-0.000684	15.0685	0.000521		246.976
0.3974	0.00763	0.3974	0.00244	0.3974	0.00553		0.25736	0.00779	0.264	0.00646	0.26664	0.00677		-0.09199	-0.000185003	-0.09199	-0.000616888	-0.09265	-0.00119		0.4074	0.00183	0.4074	0.00306	0.4074	0.0028		0.1823	0.00105	0.1823	0.00192	0.1823	0.003		-0.09738	-0.000247379	-0.09738	0.000707108	-0.09738	0.000921196		15.2692	-5.8e-05	15.2692	2.1e-05	15.2692	0.00142		247.826
0.3994	0.01055	0.3994	0.00261	0.3994	0.00627		0.25814	0.00779	0.26479	0.00646	0.26742	0.00676		-0.09188	-0.000185089	-0.09188	-0.000617667	-0.09253	-0.00119		0.4094	0.00186	0.4094	0.00313	0.4094	0.00309		0.1827	0.00105	0.1827	0.00192	0.1827	0.003		-0.09723	-0.000247379	-0.09723	0.000707108	-0.09723	0.000921194		15.4698	0.00184	15.4698	-0.00165	15.4698	-0.00273		248.676
0.4013	0.01019	0.4013	0.00486	0.4013	0.00527		0.25891	0.00778	0.26558	0.00646	0.26819	0.00676		-0.09176	-0.000185176	-0.09176	-0.000618451	-0.0925	-0.00119		0.4113	0.00135	0.4113	0.00172	0.4113	0.00364		0.18307	0.00105	0.18307	0.00192	0.18307	0.003		-0.09708	-0.000247379	-0.09708	0.000707108	-0.09708	0.000921193		15.6704	0.00102	15.6704	-0.000168	15.6704	-0.00123		249.527
0.4033	0.00921	0.4033	0.00492	0.4033	0.00886		0.25968	0.00778	0.26637	0.00646	0.26896	0.00676		-0.09165	-0.000185263	-0.09165	-0.00061924	-0.09242	-0.00119		0.4133	0.00212	0.4133	0.00108	0.4133	0.00381		0.18384	0.00105	0.18384	0.00192	0.18384	0.003		-0.09692	-0.000247379	-0.09692	0.000707108	-0.09692	0.000921191		15.8709	-0.000958	15.8709	0.00118	15.8709	0.00104		250.377
0.4052	0.00715	0.4052	0.00456	0.4052	0.00674		0.26046	0.00778	0.26716	0.00646	0.26973	0.00676		-0.09153	-0.000185352	-0.09153	-0.000620035	-0.09231	-0.00119		0.4152	0.00274	0.4152	0.00235	0.4152	0.0046		0.18461	0.00105	0.18461	0.00192	0.18461	0.003		-0.09677	-0.000247379	-0.09677	0.000707108	-0.09677	0.000921189		16.0713	-0.00214	16.0713	0.00328	16.0713	0.000621		251.228
0.4072	0.00723	0.4072	0.00661	0.4072	0.00687		0.26123	0.00778	0.26796	0.00646	0.27051	0.00675		-0.09142	-0.000185441	-0.09142	-0.000620836	-0.09219	-0.00119		0.4172	0.00307	0.4172	0.00278	0.4172	0.00422		0.1847	0.00105	0.1847	0.00192	0.1847	0.003		-0.09662	-0.000247379	-0.09662	0.000707108	-0.09662	0.000921188		16.2717	-0.000332	16.2717	0.00295	16.2717	0.000474		252.078
0.4092	0.008	0.4092	0.00777	0.4092	0.00696		0.26201	0.00777	0.26875	0.00646	0.27128	0.00675		-0.0913	-0.000185531	-0.0913	-0.000621642	-0.09208	-0.00119		0.4192	0.0022	0.4192	0.00185	0.4192	0.00543		0.18538	0.00105	0.18538	0.00192	0.18538	0.003		-0.09647	-0.000247379	-0.09647	0.000707108	-0.09647	0.000921186		16.472	-0.000526	16.472	0.00144	16.472	-0.00185		252.929
0.4111	0.00707	0.4111	0.00746	0.4111	0.00573		0.26278	0.00777	0.26954	0.00646	0.27205	0.00675		-0.09118	-0.000185622	-0.09118	-0.000622454	-0.09197	-0.00119		0.4211	0.0016	0.4211	0.00146	0.4211	0.00579		0.18615	0.00105	0.18615	0.00192	0.18615	0.003		-0.09631	-0.000247379	-0.09631	0.000707108	-0.09631	0.000921184		16.6722	0.00203	16.6722	0.00341	16.6722	-0.000132		253.779
0.4131	0.00936	0.4131	0.00803	0.4131	0.00524		0.26356	0.00777	0.27033	0.00646	0.27282	0.00675		-0.09107	-0.000185714	-0.09107	-0.000623271	-0.09185	-0.00119		0.4231	0.00204	0.4231	0.00145	0.4231	0.00546		0.1866	0.00105	0.1866	0.00192	0.1866	0.003		-0.0962	-0.000247379	-0.0962	0.000707108	-0.0962	0.000921183		16.8724	7.9e-05	16.8724	0.00641	16.8724	0.00105		254.63
0.415	0.01096	0.415	0.00536	0.415	0.00393		0.26433	0.00777	0.27112	0.00646	0.27359	0.00674		-0.09095	-0.000185807	-0.09095	-0.000624094	-0.09174	-0.00119		0.425	0.00152	0.425	0.00118	0.425	0.00355		0.18692	0.00105	0.18692	0.00192	0.18692	0.003		-0.09616	-0.000247379	-0.09616	0.000707108	-0.09616	0.000921182		17.0725	0.000616	17.0725	0.00779	17.0725	0.00137		255.48
0.417	0.00633	0.417	0.00527	0.417	0.00408		0.2651	0.00777	0.27191	0.00646	0.27437	0.00674		-0.09084	-0.000185901	-0.09084	-0.000624923	-0.09163	-0.00119		0.427	0.000663	0.427	0.00113	0.427	0.00235		0.18769	0.00105	0.18769	0.00192	0.18769	0.00299		-0.09601	-0.000247379	-0.09601	0.000707108	-0.09601	0.000921181		17.2726	0.001	17.2726	0.00576	17.2726	-0.00176		256.331
0.419	0.0062	0.419	0.00634	0.419	0.00647		0.26588	0.00776	0.2727	0.00646	0.27514	0.00674		-0.09072	-0.000185996	-0.09072	-0.000625758	-0.09151	-0.00119		0.429	0	0.429	0.000905	0.429	0.00234		0.18846	0.00105	0.18846	0.00191	0.18846	0.00299		-0.09585	-0.000247379	-0.09585	0.000707108	-0.09585	0.000921179		17.4726	0.000616	17.4726	0.00126	17.4726	-0.00196		257.181
0.4209	0.00671	0.4209	0.00934	0.4209	0.00483		0.26665	0.00776	0.27349	0.00646	0.27591	0.00674		-0.09061	-0.000186091	-0.09061	-0.000626598	-0.0914	-0.00119		0.4309	-0.000258	0.4309	0.00115	0.4309	0.00252		0.1886	0.00105	0.1886	0.00191	0.1886	0.00299		-0.0957	-0.000247379	-0.0957	0.000707108	-0.0957	0.000921177		17.6725	0.00171	17.6725	-0.00171	17.6725	-0.000163		258.031
0.4229	0.00798	0.4229	0.00851	0.4229	0.00556		0.26743	0.00776	0.27428	0.00646	0.27668	0.00673		-0.0906	-0.000186096	-0.0906	-0.000626644	-0.09128	-0.00119		0.4329	0.000495	0.4329	0.00106	0.4329	0.0031		0.18923	0.00105	0.18923	0.00191	0.18923	0.00299		-0.09555	-0.000247379	-0.09555	0.000707108	-0.09555	0.000921175		17.8723	0.00191	17.8723	8.4e-05	17.8723	-0.00134		258.882
0.4249	0.00712	0.4249	0.00654	0.4249	0.00597		0.2682	0.00776	0.27507	0.00646	0.27746	0.00673		-0.09049	-0.000186188	-0.09049	-0.000627445	-0.09117	-0.0012		0.4349	0.000874	0.4349	0.00202	0.4349	0.00181		0.19	0.00105	0.19	0.00191	0.19	0.00299		-0.0954	-0.000247379	-0.0954	0.000707108	-0.0954	0.000921173		18.0721	0.000642	18.0721	-0.00321	18.0721	-0.00398		259.732
0.4268	0.00662	0.4268	0.0064	0.4268	0.00518		0.26897	0.00775	0.27586	0.00646	0.27823	0.00673		-0.09038	-0.000186285	-0.09038	-0.000628297	-0.09106	-0.0012		0.4368	0.000479	0.4368	0.00287	0.4368	0.0018		0.1905	0.00105	0.1905	0.00191	0.1905	0.00299		-0.09524	-0.000247379	-0.09524	0.000707108	-0.09524	0.000921171		18.2719	-0.000716	18.2719	-0.00242	18.2719	-0.000474		260.583
0.4288	0.00709	0.4288	0.00667	0.4288	0.00449		0.26975	0.00775	0.27665	0.00646	0.279	0.00673		-0.09026	-0.000186384	-0.09026	-0.000629155	-0.09094	-0.0012		0.4388	0.000453	0.4388	0.00251	0.4388	0.00238		0.19077	0.00105	0.19077	0.00191	0.19077	0.00299		-0.09509	-0.000247379	-0.09509	0.000707108	-0.09509	0.000921169		18.4715	-0.00103	18.4715	0.000574	18.4715	0.00598		261.433
0.4308	0.00737	0.4308	0.00469	0.4308	0.00517		0.27052	0.00775	0.27744	0.00646	0.27977	0.00672		-0.09014	-0.000186483	-0.09014	-0.000630019	-0.09083	-0.0012		0.4408	0.000121	0.4408	0.00132	0.4408	0.00315		0.19154	0.00105	0.19154	0.00191	0.19154	0.00299		-0.09494	-0.000247379	-0.09494	0.000707108	-0.09494	0.000921167		18.6712	0.00264	18.6712	0.00296	18.6712	0.00493		262.284
0.4327	0.00681	0.4327	0.00331	0.4327	0.00456		0.2713	0.00775	0.27823	0.00646	0.28055	0.00672		-0.09003	-0.000186583	-0.09003	-0.000630889	-0.09072	-0.0012		0.4427	0.000768	0.4427	0.00156	0.4427	0.00266		0.19231	0.00105	0.19231	0.00191	0.19231	0.00299		-0.09478	-0.000247379	-0.09478	0.000707108	-0.09478	0.000921165		18.8707	0.00871	18.8707	0.000174	18.8707	0.00339		263.134
0.4347	0.00715	0.4347	0.00436	0.4347	0.00284		0.27207	0.00774	0.27902	0.00646	0.28132	0.00672		-0.08991	-0.000186685	-0.08991	-0.000631765	-0.0906	-0.0012		0.4447	0.000768	0.4447	0.0023	0.4447	0.00352		0.1925	0.00105	0.1925	0.00191	0.1925	0.00299		-0.09463	-0.000247379	-0.09463	0.000707108	-0.09463	0.000921163		19.0702	0.00854	19.0702	-0.000247	19.0702	0.00266		263.985
0.4367	0.00784	0.4367	0.00464	0.4367	0.00399		0.27285	0.00774	0.27981	0.00646	0.28209	0.00672		-0.0898	-0.000186787	-0.0898	-0.000632648	-0.0906	-0.0012		0.4467	0.00163	0.4467	0.00195	0.4467	0.00437		0.19307	0.00105	0.19307	0.00191	0.19307	0.00299		-0.09448	-0.000247379	-0.09448	0.000707108	-0.09448	0.000921161		19.2696	0.00163	19.2696	0.00147	19.2696	0.00256		264.835
0.4386	0.00677	0.4386	0.00537	0.4386	0.00552		0.27362	0.00774	0.2806	0.00646	0.28286	0.00671		-0.08968	-0.00018689	-0.08968	-0.000633536	-0.09049	-0.0012		0.4486	0.00145	0.4486	0.00126	0.4486	0.00225		0.19384	0.00105	0.19384	0.00191	0.19384	0.00299		-0.09433	-0.000247379	-0.09433	0.000707108	-0.09433	0.000921159		19.469	0.00153	19.469	0.000984	19.469	-0.000816		265.686
0.4406	0.00737	0.4406	0.00636	0.4406	0.00866		0.27439	0.00774	0.28139	0.00646	0.28364	0.00671		-0.08957	-0.000186995	-0.08957	-0.000634431	-0.09038	-0.0012		0.4506	-0.000111	0.4506	0.00144	0.4506	0.0029		0.1944	0.00105	0.1944	0.00191	0.1944	0.00299		-0.0943	-0.000247379	-0.0943	0.000707108	-0.0943	0.000921158		19.6683	0.00445	19.6683	0.000879	19.6683	-0.000858		266.536
0.4425	0.00557	0.4425	0.00377	0.4425	0.00622		0.27517	0.00773	0.28218	0.00646	0.28441	0.00671		-0.08945	-0.0001871	-0.08945	-0.000635331	-0.09026	-0.0012		0.4525	6.8e-05	0.4525	0.00213	0.4525	0.00468		0.19461	0.00105	0.19461	0.00191	0.19461	0.00299		-0.09417	-0.000247379	-0.09417	0.000707108	-0.09417	0.000921157		19.8676	0.00324	19.8676	0.000821	19.8676	0.00284		267.386
0.4445	0.00616	0.4445	0.00432	0.4445	0.00775		0.27594	0.00773	0.28297	0.00646	0.28518	0.0067		-0.08933	-0.000187206	-0.08933	-0.000636238	-0.09015	-0.0012		0.4545	0.00139	0.4545	0.00253	0.4545	0.00343		0.19538	0.00105	0.19538	0.00191	0.19538	0.00299		-0.09402	-0.000247379	-0.09402	0.000707108	-0.09402	0.000921154		20.0668	0.000832	20.0668	-0.00356	20.0668	0.00108		268.237
0.4465	0.00607	0.4465	0.00574	0.4465	0.0045		0.27672	0.00773	0.28376	0.00646	0.28595	0.0067		-0.08922	-0.000187314	-0.08922	-0.000637152	-0.09004	-0.0012		0.4565	0.00103	0.4565	0.0021	0.4565	0.0025		0.19615	0.00105	0.19615	0.00191	0.19615	0.00298		-0.09387	-0.000247379	-0.09387	0.000707108	-0.09387	0.000921152		20.2659	0.00175	20.2659	-0.00263	20.2659	-0.000632		269.087
0.4484	0.00797	0.4484	0.0069	0.4484	0.00195		0.27749	0.00773	0.28455	0.00646	0.28672	0.0067		-0.0891	-0.000187422	-0.0891	-0.000638072	-0.08992	-0.0012		0.4584	0.0018	0.4584	0.00221	0.4584	0.00328		0.1964	0.00105	0.1964	0.00191	0.1964	0.00298		-0.09371	-0.000247379	-0.09371	0.000707108	-0.09371	0.00092115		20.465	0.00357	20.465	-0.000205	20.465	-0.00136		269.938
0.4504	0.00733	0.4504	0.00662	0.4504	0.00281		0.27826	0.00773	0.28534	0.00646	0.2875	0.0067		-0.08899	-0.000187532	-0.08899	-0.000638998	-0.08981	-0.0012		0.4604	0.00122	0.4604	0.0021	0.4604	0.00263		0.19692	0.00105	0.19692	0.00191	0.19692	0.00298		-0.09356	-0.000247379	-0.09356	0.000707108	-0.09356	0.000921147		20.664	0.00536	20.664	0.00258	20.664	-0.00192		270.788
0.4524	0.00631	0.4524	0.00488	0.4524	0.00602		0.27904	0.00772	0.28613	0.00646	0.28827	0.00669		-0.08887	-0.000187642	-0.08887	-0.000639931	-0.08969	-0.0012		0.4624	0.000553	0.4624	0.00178	0.4624	0.00173		0.19769	0.00105	0.19769	0.0019	0.19769	0.00298		-0.09341	-0.000247379	-0.09341	0.000707108	-0.09341	0.000921145		20.8629	0.00438	20.8629	0.00355	20.8629	-0.000963		271.639
0.4543	0.00925	0.4543	0.00532	0.4543	0.00496		0.27981	0.00772	0.28692	0.00646	0.28904	0.00669		-0.08876	-0.000187754	-0.08876	-0.00064087	-0.08958	-0.0012		0.4643	0.000532	0.4643	0.00227	0.4643	0.00254		0.1983	0.00105	0.1983	0.0019	0.1983	0.00298		-0.09326	-0.000247379	-0.09326	0.000707108	-0.09326	0.000921143		21.0618	0.00312	21.0618	0.00463	21.0618	-0.00138		272.489
0.4563	0.00868	0.4563	0.00545	0.4563	0.00611		0.28059	0.00772	0.28771	0.00646	0.28981	0.00669		-0.08864	-0.000187867	-0.08864	-0.000641815	-0.08947	-0.0012		0.4663	0.00134	0.4663	0.00217	0.4663	0.00387		0.19846	0.00105	0.19846	0.0019	0.19846	0.00298		-0.0931	-0.000247379	-0.0931	0.000707108	-0.0931	0.00092114		21.2606	0.00166	21.2606	0.00418	21.2606	0.00298		273.34
0.4583	0.00731	0.4583	0.00527	0.4583	0.00648		0.28136	0.00772	0.2885	0.00646	0.29059	0.00669		-0.0886	-0.000187907	-0.0886	-0.000642151	-0.08935	-0.0012		0.4683	0.00236	0.4683	0.00123	0.4683	0.00346		0.19923	0.00105	0.19923	0.0019	0.19923	0.00298		-0.09295	-0.000247379	-0.09295	0.000707108	-0.09295	0.000921137		21.4594	0.00214	21.4594	0.000211	21.4594	0.00228		274.19
0.4602	0.00754	0.4602	0.00506	0.4602	0.0054		0.28214	0.00771	0.28929	0.00646	0.29136	0.00668		-0.08853	-0.00018798	-0.08853	-0.000642768	-0.08924	-0.0012		0.4702	0.00235	0.4702	0.00244	0.4702	0.00255		0.2	0.00105	0.2	0.0019	0.2	0.00298		-0.0928	-0.000247379	-0.0928	0.000707108	-0.0928	0.000921135		21.6581	0.00161	21.6581	0.00226	21.6581	-0.00168		275.041
0.4622	0.00933	0.4622	0.00544	0.4622	0.00517		0.28291	0.00771	0.29008	0.00646	0.29213	0.00668		-0.08841	-0.000188095	-0.08841	-0.000643726	-0.08913	-0.0012		0.4722	0.0023	0.4722	0.00303	0.4722	0.00198		0.2003	0.00105	0.2003	0.0019	0.2003	0.00298		-0.09264	-0.000247379	-0.09264	0.000707108	-0.09264	0.000921132		21.8568	0.00374	21.8568	0.00157	21.8568	-0.00263		275.891
0.4642	0.00949	0.4642	0.00507	0.4642	0.00758		0.28368	0.00771	0.29087	0.00646	0.2929	0.00668		-0.08829	-0.000188212	-0.08829	-0.000644692	-0.08901	-0.0012		0.4742	0.000911	0.4742	0.00328	0.4742	0.00227		0.20077	0.00105	0.20077	0.0019	0.20077	0.00298		-0.09249	-0.000247379	-0.09249	0.000707108	-0.09249	0.00092113		22.0554	0.00367	22.0554	-0.00375	22.0554	-0.00224		276.741
0.4661	0.00904	0.4661	0.00757	0.4661	0.00568		0.28446	0.00771	0.29166	0.00646	0.29368	0.00668		-0.08818	-0.000188329	-0.08818	-0.000645664	-0.0889	-0.0012		0.4761	0.000989	0.4761	0.00237	0.4761	0.00402		0.20154	0.00105	0.20154	0.0019	0.20154	0.00298		-0.09234	-0.000247379	-0.09234	0.000707108	-0.09234	0.000921127		22.254	0.00743	22.254	-0.0035	22.254	-0.000553		277.592
0.4681	0.00957	0.4681	0.00811	0.4681	0.00546		0.28523	0.0077	0.29245	0.00646	0.29445	0.00667		-0.08806	-0.000188447	-0.08806	-0.000646643	-0.08879	-0.0012		0.4781	0.00156	0.4781	0.00185	0.4781	0.00334		0.2022	0.00105	0.2022	0.0019	0.2022	0.00298		-0.0923	-0.000247379	-0.0923	0.000707108	-0.0923	0.000921126		22.4524	0.00708	22.4524	-0.000847	22.4524	-0.0036		278.442
0.4701	0.01007	0.4701	0.00866	0.4701	0.00305		0.28601	0.0077	0.29324	0.00646	0.29522	0.00667		-0.08795	-0.000188567	-0.08795	-0.000647629	-0.08867	-0.0012		0.4801	0.00137	0.4801	0.00187	0.4801	0.00395		0.20231	0.00105	0.20231	0.0019	0.20231	0.00298		-0.09219	-0.000247379	-0.09219	0.000707108	-0.09219	0.000921124		22.6509	0.00388	22.6509	-0.000453	22.6509	-0.00345		279.293
0.472	0.00826	0.472	0.0093	0.472	0.00472		0.28678	0.0077	0.29403	0.00646	0.29599	0.00667		-0.08783	-0.000188687	-0.08783	-0.000648622	-0.0886	-0.0012		0.482	0.00126	0.482	0.00165	0.482	0.00433		0.20308	0.00105	0.20308	0.0019	0.20308	0.00298		-0.09203	-0.000247379	-0.09203	0.000707108	-0.09203	0.000921121		22.8493	0.000732	22.8493	-0.00166	22.8493	0.00152		280.143
0.474	0.00708	0.474	0.0071	0.474	0.00462		0.28755	0.0077	0.29482	0.00646	0.29677	0.00666		-0.08772	-0.000188809	-0.08772	-0.000649622	-0.08856	-0.0012		0.484	0.00134	0.484	0.0021	0.484	0.00523		0.20385	0.00105	0.20385	0.0019	0.20385	0.00298		-0.09188	-0.000247379	-0.09188	0.000707108	-0.09188	0.000921118		23.0476	0.00395	23.0476	-0.00261	23.0476	0.0053		280.994
0.476	0.00694	0.476	0.00497	0.476	0.00348		0.28833	0.00769	0.29562	0.00646	0.29754	0.00666		-0.0876	-0.000188932	-0.0876	-0.000650628	-0.08844	-0.0012		0.486	0.00109	0.486	0.00252	0.486	0.00589		0.2042	0.00105	0.2042	0.0019	0.2042	0.00298		-0.09173	-0.000247379	-0.09173	0.000707108	-0.09173	0.000921115		23.2458	0.00685	23.2458	-0.00331	23.2458	0.0013		281.844
0.478	0.00668	0.478	0.00361	0.478	0.00476		0.2891	0.00769	0.29641	0.00646	0.29831	0.00666		-0.08748	-0.000189056	-0.08748	-0.000651642	-0.08833	-0.0012		0.488	0.00152	0.488	0.00216	0.488	0.00537		0.20462	0.00105	0.20462	0.0019	0.20462	0.00298		-0.09157	-0.000247379	-0.09157	0.000707108	-0.09157	0.000921112		23.4441	0.00535	23.4441	-0.00188	23.4441	0.00261		282.695
0.4799	0.00632	0.4799	0.00613	0.4799	0.00732		0.28988	0.00769	0.2972	0.00646	0.29908	0.00666		-0.08737	-0.000189182	-0.08737	-0.000652663	-0.08822	-0.0012		0.4899	0.00204	0.4899	0.000958	0.4899	0.0033		0.20539	0.00105	0.20539	0.0019	0.20539	0.00297		-0.09142	-0.000247379	-0.09142	0.000707108	-0.09142	0.000921109		23.6422	0.0047	23.6422	-0.000489	23.6422	0.00382		283.545
0.4819	0.00495	0.4819	0.00597	0.4819	0.00761		0.29065	0.00769	0.29799	0.00646	0.29986	0.00665		-0.08725	-0.000189309	-0.08725	-0.00065369	-0.0881	-0.0012		0.4919	0.00191	0.4919	0.00178	0.4919	0.00217		0.2061	0.00105	0.2061	0.0019	0.2061	0.00297		-0.09127	-0.000247379	-0.09127	0.000707108	-0.09127	0.000921106		23.8403	0.00188	23.8403	0.0029	23.8403	0.000658		284.396
0.4839	0.00454	0.4839	0.00689	0.4839	0.00647		0.29143	0.00769	0.29878	0.00646	0.30063	0.00665		-0.08714	-0.000189436	-0.08714	-0.000654725	-0.08799	-0.0012		0.4939	0.00242	0.4939	0.00191	0.4939	0.0014		0.20616	0.00105	0.20616	0.0019	0.20616	0.00297		-0.09112	-0.000247379	-0.09112	0.000707108	-0.09112	0.000921103		24.0384	0.00217	24.0384	0.00521	24.0384	0.00123		285.246
0.4858	0.00406	0.4858	0.00575	0.4858	0.00494		0.2922	0.00768	0.29957	0.00646	0.3014	0.00665		-0.08702	-0.000189566	-0.08702	-0.000655768	-0.08788	-0.0012		0.4958	0.00205	0.4958	0.00258	0.4958	0.00265		0.20693	0.00105	0.20693	0.0019	0.20693	0.00297		-0.09096	-0.000247379	-0.09096	0.000707108	-0.09096	0.0009211		24.2364	0.00436	24.2364	0.00736	24.2364	0.00121		286.096
0.4878	0.00346	0.4878	0.00665	0.4878	0.00771		0.29297	0.00768	0.30036	0.00646	0.30217	0.00665		-0.08691	-0.000189696	-0.08691	-0.000656817	-0.08776	-0.0012		0.4978	0.00159	0.4978	0.00188	0.4978	0.00351		0.2077	0.00105	0.2077	0.0019	0.2077	0.00297		-0.09081	-0.000247379	-0.09081	0.000707108	-0.09081	0.000921097		24.4343	0.00323	24.4343	0.00688	24.4343	0.00307		286.947
0.4898	0.00453	0.4898	0.0072	0.4898	0.00685		0.29375	0.00768	0.30115	0.00646	0.30294	0.00664		-0.08679	-0.000189828	-0.08679	-0.000657874	-0.08765	-0.0012		0.4998	0.00173	0.4998	0.000863	0.4998	0.0028		0.2081	0.00105	0.2081	0.00189	0.2081	0.00297		-0.09066	-0.000247379	-0.09066	0.000707108	-0.09066	0.000921093		24.6322	0.00561	24.6322	0.00546	24.6322	0.00846		287.797
0.4917	0.00603	0.4917	0.00477	0.4917	0.0044		0.29452	0.00768	0.30194	0.00646	0.30372	0.00664		-0.0867	-0.000189932	-0.0867	-0.00065871	-0.08754	-0.0012		0.5017	0.0018	0.5017	0.00207	0.5017	0.00247		0.20847	0.00105	0.20847	0.00189	0.20847	0.00297		-0.0905	-0.000247379	-0.0905	0.000707108	-0.0905	0.00092109		24.83	0.0069	24.83	0.00482	24.83	0.00753		288.648
0.4937	0.0082	0.4937	0.00538	0.4937	0.0051		0.2953	0.00767	0.30273	0.00646	0.30449	0.00664		-0.08668	-0.000189961	-0.08668	-0.000658938	-0.08742	-0.0012		0.5037	0.00224	0.5037	0.00273	0.5037	0.00272		0.20924	0.00105	0.20924	0.00189	0.20924	0.00297		-0.0904	-0.000247379	-0.0904	0.000707108	-0.0904	0.000921088		25.0278	0.00441	25.0278	0.0053	25.0278	0.00358		289.498
0.4957	0.00773	0.4957	0.00535	0.4957	0.00494		0.29607	0.00767	0.30352	0.00646	0.30526	0.00664		-0.08656	-0.000190095	-0.08656	-0.000660009	-0.08731	-0.0012		0.5057	0.00193	0.5057	0.00139	0.5057	0.00204		0.21	0.00105	0.21	0.00189	0.21	0.00297		-0.09035	-0.000247379	-0.09035	0.000707108	-0.09035	0.000921087		25.2256	0.00206	25.2256	0.00257	25.2256	0.00106		290.349
0.4976	0.00691	0.4976	0.00413	0.4976	0.00746		0.29685	0.00767	0.30431	0.00646	0.30603	0.00663		-0.08644	-0.000190231	-0.08644	-0.000661088	-0.08719	-0.0012		0.5076	0.00105	0.5076	0.000895	0.5076	0.0018		0.21001	0.00105	0.21001	0.00189	0.21001	0.00297		-0.0902	-0.000247379	-0.0902	0.000707108	-0.0902	0.000921083		25.4232	0.00337	25.4232	-0.00122	25.4232	0.00134		291.199
0.4996	0.0083	0.4996	0.00353	0.4996	0.00636		0.29762	0.00767	0.3051	0.00646	0.30681	0.00663		-0.08633	-0.000190367	-0.08633	-0.000662175	-0.08708	-0.0012		0.5096	0.00105	0.5096	0.00121	0.5096	0.0025		0.21077	0.00105	0.21077	0.00189	0.21077	0.00297		-0.09005	-0.000247379	-0.09005	0.000707108	-0.09005	0.000921079		25.6209	0.000758	25.6209	0.00155	25.6209	0.000937		292.05
0.5016	0.0061	0.5016	0.00376	0.5016	0.00541		0.29839	0.00766	0.30589	0.00646	0.30758	0.00663		-0.08621	-0.000190506	-0.08621	-0.000663269	-0.08697	-0.0012		0.5116	0.000563	0.5116	0.0014	0.5116	0.00376		0.21154	0.00105	0.21154	0.00189	0.21154	0.00297		-0.08989	-0.000247379	-0.08989	0.000707108	-0.08989	0.000921076		25.8185	0.000526	25.8185	0.00113	25.8185	0.00191		292.9
0.5036	0.00867	0.5036	0.00253	0.5036	0.00303		0.29917	0.00766	0.30668	0.00646	0.30835	0.00662		-0.0861	-0.000190645	-0.0861	-0.00066437	-0.08685	-0.0012		0.5136	0.000763	0.5136	0.00236	0.5136	0.00421		0.212	0.00105	0.212	0.00189	0.212	0.00297		-0.08974	-0.000247379	-0.08974	0.000707108	-0.08974	0.000921072		26.016	-7.4e-05	26.016	-0.00246	26.016	0.00373		293.751
0.5055	0.00747	0.5055	0.00467	0.5055	0.00292		0.29994	0.00766	0.30747	0.00646	0.30912	0.00662		-0.08598	-0.000190786	-0.08598	-0.00066548	-0.08674	-0.0012		0.5155	0.000553	0.5155	0.00185	0.5155	0.00324		0.21231	0.00105	0.21231	0.00189	0.21231	0.00297		-0.08959	-0.000247379	-0.08959	0.000707108	-0.08959	0.000921068		26.2135	-0.00315	26.2135	-0.00311	26.2135	0.00243		294.601
0.5075	0.00692	0.5075	0.00575	0.5075	0.0044		0.30072	0.00766	0.30826	0.00646	0.3099	0.00662		-0.08587	-0.000190929	-0.08587	-0.000666597	-0.0867	-0.0012		0.5175	0.000437	0.5175	0.00177	0.5175	0.00187		0.21308	0.00105	0.21308	0.00189	0.21308	0.00297		-0.08943	-0.000247379	-0.08943	0.000707108	-0.08943	0.000921065		26.4109	-0.00382	26.4109	-6.3e-05	26.4109	-0.000274		295.451
0.5095	0.00855	0.5095	0.00569	0.5095	0.00289		0.30149	0.00765	0.30905	0.00646	0.31067	0.00662		-0.08575	-0.000191072	-0.08575	-0.000667722	-0.08663	-0.0012		0.5195	0.00115	0.5195	0.00278	0.5195	0.000779		0.21385	0.00105	0.21385	0.00189	0.21385	0.00297		-0.08928	-0.000247379	-0.08928	0.000707108	-0.08928	0.000921061		26.6083	-0.00324	26.6083	6.3e-05	26.6083	-0.00127		296.302
0.5115	0.00807	0.5115	0.00517	0.5115	0.00344		0.30226	0.00765	0.30984	0.00646	0.31144	0.00661		-0.08563	-0.000191217	-0.08563	-0.000668854	-0.08651	-0.0012		0.5215	0.00163	0.5215	0.00283	0.5215	0.00208		0.2139	0.00105	0.2139	0.00189	0.2139	0.00297		-0.08913	-0.000247379	-0.08913	0.000707108	-0.08913	0.000921057		26.8056	-0.00294	26.8056	0.00182	26.8056	-0.000111		297.152
0.5134	0.00733	0.5134	0.00438	0.5134	0.00761		0.30304	0.00765	0.31063	0.00646	0.31221	0.00661		-0.08552	-0.000191364	-0.08552	-0.000669995	-0.0864	-0.0012		0.5234	0.00203	0.5234	0.00238	0.5234	0.00246		0.21462	0.00105	0.21462	0.00189	0.21462	0.00297		-0.08898	-0.000247379	-0.08898	0.000707108	-0.08898	0.000921053		27.0029	-0.00347	27.0029	0.00184	27.0029	0.00329		298.003
0.5154	0.00662	0.5154	0.0066	0.5154	0.00758		0.30381	0.00765	0.31142	0.00646	0.31299	0.00661		-0.0854	-0.000191512	-0.0854	-0.000671143	-0.08629	-0.0012		0.5254	0.00151	0.5254	0.00184	0.5254	0.00335		0.21539	0.00105	0.21539	0.00189	0.21539	0.00296		-0.08882	-0.000247379	-0.08882	0.000707108	-0.08882	0.000921049		27.2001	-0.0011	27.2001	0.00157	27.2001	0.00361		298.853
0.5174	0.00602	0.5174	0.00849	0.5174	0.00563		0.30459	0.00764	0.31221	0.00646	0.31376	0.00661		-0.08529	-0.000191661	-0.08529	-0.0006723	-0.08617	-0.0012		0.5274	0.00211	0.5274	0.00161	0.5274	0.00426		0.2159	0.00105	0.2159	0.00189	0.2159	0.00296		-0.08867	-0.000247379	-0.08867	0.000707108	-0.08867	0.000921044		27.3973	0.00158	27.3973	-0.00116	27.3973	0.00241		299.704
0.5193	0.00777	0.5193	0.00694	0.5193	0.00695		0.30536	0.00764	0.313	0.00646	0.31453	0.0066		-0.08517	-0.000191812	-0.08517	-0.000673464	-0.08606	-0.0012		0.5293	0.0025	0.5293	0.00216	0.5293	0.00282		0.21616	0.00105	0.21616	0.00189	0.21616	0.00296		-0.08852	-0.000247379	-0.08852	0.000707108	-0.08852	0.00092104		27.5944	0.00503	27.5944	-0.00113	27.5944	0.00352		300.554
0.5213	0.00907	0.5213	0.00756	0.5213	0.00761		0.30614	0.00764	0.31379	0.00646	0.3153	0.0066		-0.08506	-0.000191965	-0.08506	-0.000674637	-0.08595	-0.0012		0.5313	0.00235	0.5313	0.0012	0.5313	0.00182		0.21693	0.00105	0.21693	0.00189	0.21693	0.00296		-0.0884	-0.000247379	-0.0884	0.000707108	-0.0884	0.000921037		27.7915	0.00189	27.7915	0.00194	27.7915	0.00205		301.405
0.5233	0.00606	0.5233	0.00678	0.5233	0.00766		0.30691	0.00764	0.31458	0.00646	0.31608	0.0066		-0.08494	-0.000192119	-0.08494	-0.000675818	-0.08583	-0.00121		0.5333	0.00181	0.5333	0.00108	0.5333	0.000532		0.2177	0.00105	0.2177	0.00189	0.2177	0.00296		-0.08836	-0.000247379	-0.08836	0.000707108	-0.08836	0.000921036		27.9885	0.00226	27.9885	0.00328	27.9885	0.00185		302.255
0.5253	0.00425	0.5253	0.00585	0.5253	0.00713		0.30768	0.00764	0.31537	0.00646	0.31685	0.00659		-0.08483	-0.000192274	-0.08483	-0.000677007	-0.08572	-0.00121		0.5353	0.00126	0.5353	0.00149	0.5353	-1.6e-05		0.2178	0.00105	0.2178	0.00189	0.2178	0.00296		-0.08821	-0.000247379	-0.08821	0.000707108	-0.08821	0.000921031		28.1855	0.00463	28.1855	0.0036	28.1855	0.00614		303.106
0.5272	0.00631	0.5272	0.00368	0.5272	0.00663		0.30846	0.00763	0.31616	0.00646	0.31762	0.00659		-0.08471	-0.000192431	-0.08471	-0.000678204	-0.0856	-0.00121		0.5372	0.00114	0.5372	0.00242	0.5372	0.00193		0.21847	0.00105	0.21847	0.00189	0.21847	0.00296		-0.08806	-0.000247379	-0.08806	0.000707108	-0.08806	0.000921027		28.3824	0.00481	28.3824	0.0069	28.3824	0.00637		303.956
0.5292	0.0097	0.5292	0.00166	0.5292	0.00484		0.30923	0.00763	0.31695	0.00646	0.31839	0.00659		-0.0847	-0.000192444	-0.0847	-0.000678307	-0.08549	-0.00121		0.5392	-0.000226	0.5392	0.00259	0.5392	0.0017		0.21924	0.00105	0.21924	0.00189	0.21924	0.00296		-0.08791	-0.000247379	-0.08791	0.000707108	-0.08791	0.000921022		28.5793	0.00463	28.5793	0.00863	28.5793	0.00472		304.806
0.5312	0.01137	0.5312	0.00492	0.5312	0.00622		0.31001	0.00763	0.31774	0.00646	0.31916	0.00659		-0.08459	-0.000192589	-0.08459	-0.00067941	-0.08538	-0.00121		0.5412	0.000258	0.5412	0.00185	0.5412	0.0031		0.2198	0.00105	0.2198	0.00189	0.2198	0.00296		-0.08775	-0.000247379	-0.08775	0.000707108	-0.08775	0.000921018		28.7761	0.00487	28.7761	0.00452	28.7761	0.00477		305.657
0.5332	0.01155	0.5332	0.00476	0.5332	0.00837		0.31078	0.00763	0.31853	0.00646	0.31994	0.00658		-0.08448	-0.000192749	-0.08448	-0.000680624	-0.08526	-0.00121		0.5432	0.000474	0.5432	0.00222	0.5432	0.00257		0.22001	0.00105	0.22001	0.00189	0.22001	0.00296		-0.0876	-0.000247379	-0.0876	0.000707108	-0.0876	0.000921013		28.9729	0.00233	28.9729	0.000416	28.9729	0.00303		306.507
0.5351	0.01059	0.5351	0.00596	0.5351	0.0075		0.31155	0.00762	0.31932	0.00646	0.32071	0.00658		-0.08436	-0.000192911	-0.08436	-0.000681846	-0.08515	-0.00121		0.5451	0.00134	0.5451	0.00284	0.5451	0.00361		0.22078	0.00105	0.22078	0.00189	0.22078	0.00296		-0.08745	-0.000247379	-0.08745	0.000707108	-0.08745	0.000921008		29.1697	0.00268	29.1697	0.000505	29.1697	0.000937		307.358
0.5371	0.00916	0.5371	0.00644	0.5371	0.00521		0.31233	0.00762	0.32011	0.00646	0.32148	0.00658		-0.08425	-0.000193074	-0.08425	-0.000683078	-0.08504	-0.00121		0.5471	0.00114	0.5471	0.00311	0.5471	0.00156		0.22155	0.00105	0.22155	0.00188	0.22155	0.00296		-0.08729	-0.000247379	-0.08729	0.000707108	-0.08729	0.000921003		29.3664	0.00444	29.3664	0.000374	29.3664	-0.00245		308.208
0.5391	0.00833	0.5391	0.00792	0.5391	0.00262		0.3131	0.00762	0.3209	0.00646	0.32225	0.00658		-0.08413	-0.000193238	-0.08413	-0.000684317	-0.08492	-0.00121		0.5491	0.0008	0.5491	0.00192	0.5491	0.00116		0.2217	0.00105	0.2217	0.00188	0.2217	0.00296		-0.08714	-0.000247379	-0.08714	0.000707108	-0.08714	0.000920998		29.563	0.00506	29.563	0.00218	29.563	-0.0012		309.059
0.5411	0.00699	0.5411	0.00818	0.5411	0.00172		0.31388	0.00762	0.32169	0.00646	0.32303	0.00657		-0.08402	-0.000193405	-0.08402	-0.000685565	-0.08481	-0.00121		0.5511	0.00136	0.5511	0.00237	0.5511	0.00257		0.22232	0.00105	0.22232	0.00188	0.22232	0.00296		-0.08699	-0.000247379	-0.08699	0.000707108	-0.08699	0.000920993		29.7596	0.00378	29.7596	0.00317	29.7596	-0.00157		309.909
0.543	0.00538	0.543	0.00645	0.543	0.00627		0.31465	0.00761	0.32249	0.00646	0.3238	0.00657		-0.0839	-0.000193572	-0.0839	-0.000686822	-0.0847	-0.00121		0.553	0.00184	0.553	0.00343	0.553	0.0026		0.22309	0.00105	0.22309	0.00188	0.22309	0.00296		-0.08684	-0.000247379	-0.08684	0.000707108	-0.08684	0.000920988		29.9562	-0.000153	29.9562	0.00195	29.9562	-0.000647		310.76
0.545	0.00575	0.545	0.0046	0.545	0.004		0.31543	0.00761	0.32328	0.00646	0.32457	0.00657		-0.08378	-0.000193742	-0.08378	-0.000688088	-0.0847	-0.00121		0.555	0.0015	0.555	0.00262	0.555	0.00395		0.2237	0.00105	0.2237	0.00188	0.2237	0.00296		-0.08668	-0.000247379	-0.08668	0.000707108	-0.08668	0.000920983		30.1527	-0.0002	30.1527	0.00294	30.1527	-0.000621		311.61
0.547	0.00601	0.547	0.00386	0.547	0.00705		0.3162	0.00761	0.32407	0.00646	0.32534	0.00657		-0.08367	-0.000193913	-0.08367	-0.000689362	-0.08458	-0.00121		0.557	0.00114	0.557	0.0025	0.557	0.00334		0.22386	0.00105	0.22386	0.00188	0.22386	0.00296		-0.08653	-0.000247379	-0.08653	0.000707108	-0.08653	0.000920977		30.3492	0.00251	30.3492	-0.000653	30.3492	-0.00239		312.461
0.549	0.00758	0.549	0.0022	0.549	0.00834		0.31697	0.00761	0.32486	0.00646	0.32612	0.00656		-0.08355	-0.000194086	-0.08355	-0.000690646	-0.08447	-0.00121		0.559	0.00152	0.559	0.00275	0.559	0.00172		0.22463	0.00105	0.22463	0.00188	0.22463	0.00296		-0.0864	-0.000247379	-0.0864	0.000707108	-0.0864	0.000920973		30.5456	0.00168	30.5456	-0.000653	30.5456	-0.00357		313.311
0.5509	0.00634	0.5509	0.00293	0.5509	0.00624		0.31775	0.0076	0.32565	0.00646	0.32689	0.00656		-0.08344	-0.000194261	-0.08344	-0.000691938	-0.08435	-0.00121		0.5609	0.00155	0.5609	0.00226	0.5609	0.00119		0.2254	0.00105	0.2254	0.00188	0.2254	0.00296		-0.08638	-0.000247379	-0.08638	0.000707108	-0.08638	0.000920972		30.742	-0.000142	30.742	0.00302	30.742	-0.00306		314.162
0.5529	0.00568	0.5529	0.00424	0.5529	0.00678		0.31852	0.0076	0.32644	0.00646	0.32766	0.00656		-0.08332	-0.000194437	-0.08332	-0.000693239	-0.08424	-0.00121		0.5629	0.0018	0.5629	0.00194	0.5629	0.00264		0.2256	0.00105	0.2256	0.00188	0.2256	0.00296		-0.08622	-0.000247379	-0.08622	0.000707108	-0.08622	0.000920966		30.9384	0.00306	30.9384	0.00102	30.9384	-0.00306		315.012
0.5549	0.00587	0.5549	0.00355	0.5549	0.00408		0.3193	0.0076	0.32723	0.00646	0.32843	0.00656		-0.08321	-0.000194615	-0.08321	-0.00069455	-0.08413	-0.00121		0.5649	0.00182	0.5649	0.00173	0.5649	0.00224		0.22617	0.00105	0.22617	0.00188	0.22617	0.00296		-0.08607	-0.000247379	-0.08607	0.000707108	-0.08607	0.00092096		31.1347	0.00516	31.1347	-0.00115	31.1347	-0.00238		315.862
0.5569	0.00645	0.5569	0.00685	0.5569	0.00627		0.32007	0.0076	0.32802	0.00646	0.32921	0.00655		-0.08309	-0.000194794	-0.08309	-0.000695869	-0.08401	-0.00121		0.5669	0.000916	0.5669	0.000921	0.5669	0.00283		0.22694	0.00105	0.22694	0.00188	0.22694	0.00295		-0.08592	-0.000247379	-0.08592	0.000707108	-0.08592	0.000920955		31.3309	0.0039	31.3309	-0.00274	31.3309	-0.00618		316.713
0.5588	0.00819	0.5588	0.00753	0.5588	0.00531		0.32084	0.00759	0.32881	0.00646	0.32998	0.00655		-0.08298	-0.000194976	-0.08298	-0.000697198	-0.0839	-0.00121		0.5688	0.000279	0.5688	0.0023	0.5688	0.00442		0.2276	0.00105	0.2276	0.00188	0.2276	0.00295		-0.08577	-0.000247379	-0.08577	0.000707108	-0.08577	0.000920949		31.5271	0.00214	31.5271	-0.0067	31.5271	-0.00478		317.563
0.5608	0.00946	0.5608	0.005	0.5608	0.00626		0.32162	0.00759	0.3296	0.00646	0.33075	0.00655		-0.08286	-0.000195159	-0.08286	-0.000698536	-0.08379	-0.00121		0.5708	0.00101	0.5708	0.00283	0.5708	0.00447		0.22771	0.00105	0.22771	0.00188	0.22771	0.00295		-0.08561	-0.000247379	-0.08561	0.000707108	-0.08561	0.000920943		31.7233	0.000737	31.7233	0.000279	31.7233	-0.00533		318.414
0.5628	0.01074	0.5628	0.0045	0.5628	0.00927		0.32239	0.00759	0.33039	0.00646	0.33152	0.00654		-0.08274	-0.000195344	-0.08274	-0.000699883	-0.08367	-0.00121		0.5728	0.0017	0.5728	0.00342	0.5728	0.00333		0.22848	0.00105	0.22848	0.00188	0.22848	0.00295		-0.08546	-0.000247379	-0.08546	0.000707108	-0.08546	0.000920937		31.9194	0.00197	31.9194	0.00437	31.9194	-0.00242		319.264
0.5648	0.00664	0.5648	0.00662	0.5648	0.0081		0.32317	0.00759	0.33118	0.00646	0.33229	0.00654		-0.0827	-0.000195416	-0.0827	-0.000700404	-0.08356	-0.00121		0.5748	0.00115	0.5748	0.00133	0.5748	0.000921		0.22924	0.00105	0.22924	0.00188	0.22924	0.00295		-0.08531	-0.000247379	-0.08531	0.000707108	-0.08531	0.000920931		32.1155	0.00121	32.1155	0.00357	32.1155	-0.000416		320.115
0.5668	0.0057	0.5668	0.00596	0.5668	0.00496		0.32394	0.00759	0.33197	0.00646	0.33307	0.00654		-0.08263	-0.000195531	-0.08263	-0.00070124	-0.08345	-0.00121		0.5768	0.00125	0.5768	0.000758	0.5768	0.000584		0.2295	0.00105	0.2295	0.00188	0.2295	0.00295		-0.08515	-0.000247379	-0.08515	0.000707108	-0.08515	0.000920924		32.3116	0.0021	32.3116	0.00383	32.3116	0.000247		320.965
0.5687	0.00713	0.5687	0.00433	0.5687	0.00255		0.32472	0.00758	0.33276	0.00646	0.33384	0.00654		-0.08251	-0.00019572	-0.08251	-0.000702606	-0.08333	-0.00121		0.5787	0.000911	0.5787	0.0024	0.5787	0.00137		0.23001	0.00105	0.23001	0.00188	0.23001	0.00295		-0.085	-0.000247379	-0.085	0.000707108	-0.085	0.000920918		32.5076	0.00181	32.5076	0.00367	32.5076	-0.00145		321.816
0.5707	0.00558	0.5707	0.00502	0.5707	0.00465		0.32549	0.00758	0.33355	0.00646	0.33461	0.00653		-0.0824	-0.00019591	-0.0824	-0.000703982	-0.08322	-0.00121		0.5807	-0.000311	0.5807	0.00247	0.5807	0.0023		0.23078	0.00105	0.23078	0.00188	0.23078	0.00295		-0.08485	-0.000247379	-0.08485	0.000707108	-0.08485	0.000920911		32.7035	0.0013	32.7035	0.00122	32.7035	0.000621		322.666
0.5727	0.00393	0.5727	0.00616	0.5727	0.00642		0.32626	0.00758	0.33434	0.00646	0.33538	0.00653		-0.08228	-0.000196103	-0.08228	-0.000705367	-0.0831	-0.00121		0.5827	-0.000268	0.5827	0.00247	0.5827	0.0036		0.2315	0.00105	0.2315	0.00188	0.2315	0.00295		-0.0847	-0.000247379	-0.0847	0.000707108	-0.0847	0.000920905		32.8995	-0.000137	32.8995	0.000468	32.8995	0.00141		323.517
0.5747	0.00451	0.5747	0.00756	0.5747	0.00759		0.32704	0.00758	0.33513	0.00646	0.33616	0.00653		-0.08217	-0.000196297	-0.08217	-0.000706762	-0.08299	-0.00121		0.5847	0.000705	0.5847	0.00102	0.5847	0.00292		0.23155	0.00105	0.23155	0.00188	0.23155	0.00295		-0.08454	-0.000247379	-0.08454	0.000707108	-0.08454	0.000920898		33.0953	0.000311	33.0953	0.00441	33.0953	0.0038		324.367
0.5767	0.00754	0.5767	0.00846	0.5767	0.00706		0.32781	0.00757	0.33592	0.00646	0.33693	0.00653		-0.08205	-0.000196493	-0.08205	-0.000708166	-0.08288	-0.00121		0.5867	0.000968	0.5867	0.00153	0.5867	0.00207		0.23232	0.00105	0.23232	0.00188	0.23232	0.00295		-0.0845	-0.000247379	-0.0845	0.000707108	-0.0845	0.000920896		33.2912	0.00103	33.2912	0.002	33.2912	0.00286		325.217
0.5786	0.00217	0.5786	0.00815	0.5786	0.00695		0.32859	0.00757	0.33671	0.00646	0.3377	0.00652		-0.08194	-0.000196691	-0.08194	-0.00070958	-0.08276	-0.00121		0.5886	0.00195	0.5886	0.00171	0.5886	0.00215		0.23309	0.00105	0.23309	0.00188	0.23309	0.00295		-0.08439	-0.000247379	-0.08439	0.000707108	-0.08439	0.000920891		33.487	-0.00122	33.487	-0.00187	33.487	-0.000753		326.068
0.5806	0.00286	0.5806	0.00612	0.5806	0.00877		0.32936	0.00757	0.3375	0.00646	0.33847	0.00652		-0.08182	-0.000196891	-0.08182	-0.000711005	-0.0827	-0.00121		0.5906	0.000705	0.5906	0.00172	0.5906	0.00162		0.2334	0.00105	0.2334	0.00188	0.2334	0.00295		-0.08424	-0.000247379	-0.08424	0.000707107	-0.08424	0.000920884		33.6827	-0.000858	33.6827	0.000284	33.6827	-0.000158		326.918
0.5826	0.00427	0.5826	0.00806	0.5826	0.00791		0.33013	0.00757	0.33829	0.00646	0.33925	0.00652		-0.0817	-0.000197093	-0.0817	-0.000712439	-0.08265	-0.00121		0.5926	0.00195	0.5926	0.00256	0.5926	0.00214		0.23386	0.00105	0.23386	0.00188	0.23386	0.00295		-0.08408	-0.000247379	-0.08408	0.000707107	-0.08408	0.000920877		33.8785	0.00421	33.8785	0.00257	33.8785	0.00521		327.769
0.5846	0.003	0.5846	0.00721	0.5846	0.00557		0.33091	0.00756	0.33908	0.00646	0.34002	0.00652		-0.08159	-0.000197297	-0.08159	-0.000713883	-0.08254	-0.00121		0.5946	0.00224	0.5946	0.00276	0.5946	0.00308		0.23463	0.00105	0.23463	0.00188	0.23463	0.00295		-0.08393	-0.000247379	-0.08393	0.000707107	-0.08393	0.00092087		34.0742	0.00529	34.0742	-0.00278	34.0742	0.00368		328.619
0.5866	0.00314	0.5866	0.00518	0.5866	0.00443		0.33168	0.00756	0.33987	0.00646	0.34079	0.00651		-0.08147	-0.000197503	-0.08147	-0.000715337	-0.08242	-0.00121		0.5966	0.00181	0.5966	0.000832	0.5966	0.00399		0.2354	0.00105	0.2354	0.00188	0.2354	0.00295		-0.08378	-0.000247379	-0.08378	0.000707107	-0.08378	0.000920862		34.2698	0.0054	34.2698	0.000305	34.2698	0.00317		329.47
0.5885	0.00545	0.5885	0.00716	0.5885	0.00373		0.33246	0.00756	0.34066	0.00646	0.34156	0.00651		-0.08136	-0.000197711	-0.08136	-0.000716801	-0.08231	-0.00121		0.5985	0.00146	0.5985	0.000179	0.5985	0.00287		0.2354	0.00105	0.2354	0.00188	0.2354	0.00295		-0.08363	-0.000247379	-0.08363	0.000707107	-0.08363	0.000920855		34.4654	0.00396	34.4654	0.000305	34.4654	0.00364		330.32
0.5905	0.00912	0.5905	0.00428	0.5905	0.00607		0.33323	0.00756	0.34145	0.00646	0.34234	0.00651		-0.08124	-0.000197921	-0.08124	-0.000718276	-0.0822	-0.00122		0.6005	0.00165	0.6005	-0.000774	0.6005	0.00124		0.23617	0.00105	0.23617	0.00188	0.23617	0.00295		-0.08347	-0.000247379	-0.08347	0.000707107	-0.08347	0.000920847		34.661	0.00415	34.661	-0.000195	34.661	0.00485		331.171
0.5925	0.00963	0.5925	0.00393	0.5925	0.00762		0.33401	0.00755	0.34224	0.00646	0.34311	0.00651		-0.08113	-0.000198133	-0.08113	-0.00071976	-0.08208	-0.00122		0.6025	0.00151	0.6025	-0.000679	0.6025	0.00123		0.23694	0.00105	0.23694	0.00187	0.23694	0.00295		-0.08332	-0.000247379	-0.08332	0.000707107	-0.08332	0.000920839		34.8565	0.00545	34.8565	-0.000563	34.8565	0.00411		332.021
0.5945	0.0101	0.5945	0.00369	0.5945	0.00555		0.33478	0.00755	0.34303	0.00646	0.34388	0.0065		-0.08101	-0.000198347	-0.08101	-0.000721255	-0.08197	-0.00122		0.6045	0.001	0.6045	0.000537	0.6045	0.00388		0.2373	0.00105	0.2373	0.00187	0.2373	0.00295		-0.08317	-0.000247379	-0.08317	0.000707107	-0.08317	0.000920831		35.052	0.00241	35.052	-0.000226	35.052	0.00285		332.872
0.5965	0.01062	0.5965	0.00744	0.5965	0.00725		0.33555	0.00755	0.34382	0.00646	0.34465	0.0065		-0.08089	-0.000198563	-0.08089	-0.000722761	-0.08186	-0.00122		0.6065	0.000605	0.6065	0.0015	0.6065	0.00417		0.23771	0.00105	0.23771	0.00187	0.23771	0.00295		-0.08301	-0.000247379	-0.08301	0.000707107	-0.08301	0.000920823		35.2475	0.000847	35.2475	0.000468	35.2475	0.00187		333.722
0.5984	0.00718	0.5984	0.00578	0.5984	0.00705		0.33633	0.00755	0.34461	0.00646	0.34543	0.0065		-0.0808	-0.000198741	-0.0808	-0.000724	-0.08174	-0.00122		0.6084	0.000426	0.6084	0.00225	0.6084	0.00355		0.23848	0.00105	0.23848	0.00187	0.23848	0.00295		-0.08286	-0.000247379	-0.08286	0.000707107	-0.08286	0.000920815		35.4429	-0.00214	35.4429	0.00105	35.4429	-0.00145		334.572
0.6004	0.00525	0.6004	0.00443	0.6004	0.00465		0.3371	0.00754	0.3454	0.00646	0.3462	0.0065		-0.08078	-0.000198781	-0.08078	-0.000724277	-0.08163	-0.00122		0.6104	0.000347	0.6104	0.00204	0.6104	0.00375		0.23925	0.00105	0.23925	0.00187	0.23925	0.00295		-0.08271	-0.000247379	-0.08271	0.000707107	-0.08271	0.000920807		35.6383	0.000195	35.6383	0.00255	35.6383	-0.000795		335.423
0.6024	0.0055	0.6024	0.00493	0.6024	0.00563		0.33788	0.00754	0.34619	0.00646	0.34697	0.00649		-0.08066	-0.000199002	-0.08066	-0.000725803	-0.08151	-0.00122		0.6124	0.000711	0.6124	0.00169	0.6124	0.0045		0.2393	0.00105	0.2393	0.00187	0.2393	0.00295		-0.08256	-0.000247379	-0.08256	0.000707107	-0.08256	0.000920798		35.8336	0.00315	35.8336	-8.4e-05	35.8336	0.00114		336.273
0.6044	0.00678	0.6044	0.00626	0.6044	0.00964		0.33865	0.00754	0.34698	0.00646	0.34774	0.00649		-0.08055	-0.000199224	-0.08055	-0.00072734	-0.0814	-0.00122		0.6144	0.0018	0.6144	0.00147	0.6144	0.00334		0.24002	0.00105	0.24002	0.00187	0.24002	0.00294		-0.0825	-0.000247379	-0.0825	0.000707107	-0.0825	0.000920795		36.0289	0.00121	36.0289	-0.000347	36.0289	0.00374		337.124
0.6064	0.00761	0.6064	0.00867	0.6064	0.00958		0.33942	0.00754	0.34777	0.00646	0.34851	0.00649		-0.08043	-0.000199449	-0.08043	-0.000728888	-0.08129	-0.00122		0.6164	0.00254	0.6164	0.00248	0.6164	0.00298		0.24079	0.00105	0.24079	0.00187	0.24079	0.00294		-0.0824	-0.000247379	-0.0824	0.000707107	-0.0824	0.000920789		36.2242	0.00139	36.2242	0.00564	36.2242	0.00535		337.974
0.6084	0.00535	0.6084	0.0072	0.6084	0.00606		0.3402	0.00753	0.34856	0.00646	0.34929	0.00649		-0.08032	-0.000199676	-0.08032	-0.000730447	-0.08117	-0.00122		0.6184	0.00111	0.6184	0.00301	0.6184	0.00244		0.2412	0.00105	0.2412	0.00187	0.2412	0.00294		-0.08225	-0.000247379	-0.08225	0.000707107	-0.08225	0.000920781		36.4194	0.00314	36.4194	0.00676	36.4194	0.00205		338.825
0.6103	0.00761	0.6103	0.00795	0.6103	0.00868		0.34097	0.00753	0.34935	0.00646	0.35006	0.00648		-0.0802	-0.000199905	-0.0802	-0.000732016	-0.08106	-0.00122		0.6203	0.00178	0.6203	0.0022	0.6203	0.00146		0.24156	0.00105	0.24156	0.00187	0.24156	0.00294		-0.0821	-0.000247379	-0.0821	0.000707107	-0.0821	0.000920772		36.6146	0.0018	36.6146	0.00562	36.6146	0.00178		339.675
0.6123	0.00544	0.6123	0.00723	0.6123	0.00968		0.34175	0.00753	0.35015	0.00646	0.35083	0.00648		-0.08009	-0.000200136	-0.08009	-0.000733597	-0.08095	-0.00122		0.6223	0.0025	0.6223	0.00118	0.6223	0.0014		0.24233	0.00105	0.24233	0.00187	0.24233	0.00294		-0.08194	-0.000247379	-0.08194	0.000707107	-0.08194	0.000920762		36.8098	-0.00206	36.8098	0.00216	36.8098	0.00133		340.526
0.6143	0.00478	0.6143	0.00734	0.6143	0.00921		0.34252	0.00753	0.35094	0.00646	0.3516	0.00648		-0.07997	-0.00020037	-0.07997	-0.000735188	-0.08083	-0.00122		0.6243	0.0022	0.6243	7.4e-05	0.6243	0.00206		0.2431	0.00105	0.2431	0.00187	0.2431	0.00294		-0.08179	-0.000247379	-0.08179	0.000707107	-0.08179	0.000920753		37.005	-0.00241	37.005	0.00293	37.005	0.00164		341.376
0.6163	0.00696	0.6163	0.00995	0.6163	0.00723		0.3433	0.00753	0.35173	0.00646	0.35238	0.00648		-0.07985	-0.000200606	-0.07985	-0.000736791	-0.0808	-0.00122		0.6263	0.00241	0.6263	0.000695	0.6263	0.0027		0.2432	0.00105	0.2432	0.00187	0.2432	0.00294		-0.08164	-0.000247379	-0.08164	0.000707107	-0.08164	0.000920744		37.2001	-0.000605	37.2001	0.00389	37.2001	0.00347		342.227
0.6183	0.00561	0.6183	0.00837	0.6183	0.00513		0.34407	0.00752	0.35252	0.00646	0.35315	0.00647		-0.07974	-0.000200844	-0.07974	-0.000738404	-0.08072	-0.00122		0.6283	0.0016	0.6283	0.000589	0.6283	0.00275		0.24387	0.00105	0.24387	0.00187	0.24387	0.00294		-0.08149	-0.000247379	-0.08149	0.000707107	-0.08149	0.000920734		37.3951	0.0031	37.3951	0.00121	37.3951	0.00768		343.077
0.6203	0.00666	0.6203	0.00633	0.6203	0.00551		0.34484	0.00752	0.35331	0.00646	0.35392	0.00647		-0.07962	-0.000201085	-0.07962	-0.000740029	-0.08061	-0.00122		0.6303	0.000821	0.6303	0.000526	0.6303	0.00163		0.24464	0.00105	0.24464	0.00187	0.24464	0.00294		-0.08133	-0.000247379	-0.08133	0.000707107	-0.08133	0.000920724		37.5902	0.00398	37.5902	0.00155	37.5902	0.00969		343.927
0.6222	0.00679	0.6222	0.00712	0.6222	0.00547		0.34562	0.00752	0.3541	0.00646	0.35469	0.00647		-0.07951	-0.000201328	-0.07951	-0.000741665	-0.08049	-0.00122		0.6322	0.000721	0.6322	0.00236	0.6322	0.00304		0.2451	0.00105	0.2451	0.00187	0.2451	0.00294		-0.08118	-0.000247379	-0.08118	0.000707107	-0.08118	0.000920714		37.7852	0.00254	37.7852	0.00556	37.7852	0.00708		344.778
0.6242	0.0063	0.6242	0.00552	0.6242	0.00542		0.34639	0.00752	0.35489	0.00646	0.35547	0.00647		-0.07939	-0.000201573	-0.07939	-0.000743313	-0.08038	-0.00122		0.6342	0.00169	0.6342	0.00246	0.6342	0.002		0.24541	0.00105	0.24541	0.00187	0.24541	0.00294		-0.08103	-0.000247379	-0.08103	0.000707107	-0.08103	0.000920704		37.9801	6.8e-05	37.9801	0.00598	37.9801	0.00386		345.628
0.6262	0.00605	0.6262	0.00718	0.6262	0.00425		0.34717	0.00751	0.35568	0.00646	0.35624	0.00646		-0.07928	-0.000201821	-0.07928	-0.000744972	-0.08026	-0.00122		0.6362	0.00206	0.6362	0.00188	0.6362	0.00343		0.24618	0.00105	0.24618	0.00187	0.24618	0.00294		-0.08087	-0.000247379	-0.08087	0.000707107	-0.08087	0.000920694		38.1751	0.000226	38.1751	0.00246	38.1751	0.00265		346.479
0.6282	0.00624	0.6282	0.00629	0.6282	0.00781		0.34794	0.00751	0.35647	0.00646	0.35701	0.00646		-0.07916	-0.000202071	-0.07916	-0.000746643	-0.08015	-0.00122		0.6382	0.000837	0.6382	0.00103	0.6382	0.00321		0.24694	0.00105	0.24694	0.00187	0.24694	0.00294		-0.08072	-0.000247379	-0.08072	0.000707107	-0.08072	0.000920683		38.37	0.000774	38.37	-0.00114	38.37	0.000753		347.329
0.6302	0.00531	0.6302	0.00437	0.6302	0.00878		0.34871	0.00751	0.35726	0.00646	0.35778	0.00646		-0.07904	-0.000202323	-0.07904	-0.000748325	-0.08004	-0.00122		0.6402	0.000205	0.6402	0.000584	0.6402	0.00309		0.2471	0.00105	0.2471	0.00187	0.2471	0.00294		-0.0806	-0.000247379	-0.0806	0.000707107	-0.0806	0.000920674		38.5649	0.00237	38.5649	0.000932	38.5649	0.000163		348.18
0.6322	0.00525	0.6322	0.00602	0.6322	0.00981		0.34949	0.00751	0.35805	0.00646	0.35856	0.00646		-0.07893	-0.000202578	-0.07893	-0.000750019	-0.07992	-0.00122		0.6422	0.000721	0.6422	0.000995	0.6422	0.00363		0.24771	0.00105	0.24771	0.00187	0.24771	0.00294		-0.08057	-0.000247379	-0.08057	0.000707107	-0.08057	0.000920672		38.7597	0.00413	38.7597	0.00527	38.7597	-0.000468		349.03
0.6341	0.00595	0.6341	0.00549	0.6341	0.00979		0.35026	0.0075	0.35884	0.00646	0.35933	0.00645		-0.07881	-0.000202836	-0.07881	-0.000751725	-0.07981	-0.00122		0.6441	0.000705	0.6441	0.00116	0.6441	0.00272		0.24848	0.00105	0.24848	0.00187	0.24848	0.00294		-0.08042	-0.000247379	-0.08042	0.000707107	-0.08042	0.000920661		38.9545	0.00454	38.9545	0.00482	38.9545	-0.00178		349.881
0.6361	0.00704	0.6361	0.0068	0.6361	0.00842		0.35104	0.0075	0.35963	0.00646	0.3601	0.00645		-0.0788	-0.000202866	-0.0788	-0.000751925	-0.0797	-0.00122		0.6461	0.000405	0.6461	0.00196	0.6461	0.00181		0.249	0.00105	0.249	0.00187	0.249	0.00294		-0.08026	-0.000247379	-0.08026	0.000707107	-0.08026	0.00092065		39.1493	0.00337	39.1493	0.00321	39.1493	-0.00252		350.731
0.6381	0.00753	0.6381	0.00651	0.6381	0.00761		0.35181	0.0075	0.36042	0.00646	0.36087	0.00645		-0.0787	-0.000203096	-0.0787	-0.000753442	-0.07958	-0.00122		0.6481	0.0021	0.6481	0.00255	0.6481	0.00165		0.24925	0.00105	0.24925	0.00187	0.24925	0.00294		-0.08011	-0.000247379	-0.08011	0.000707107	-0.08011	0.000920639		39.3441	0.00362	39.3441	0.00846	39.3441	-0.00121		351.582
0.6401	0.00595	0.6401	0.00651	0.6401	0.0105		0.35259	0.0075	0.36121	0.00646	0.36165	0.00645		-0.07858	-0.000203358	-0.07858	-0.000755172	-0.07947	-0.00123		0.6501	0.00122	0.6501	0.00276	0.6501	0.0021		0.25002	0.00105	0.25002	0.00187	0.25002	0.00294		-0.07996	-0.000247379	-0.07996	0.000707107	-0.07996	0.000920627		39.5388	0.00301	39.5388	0.00783	39.5388	0.00217		352.432
0.6421	0.0059	0.6421	0.00524	0.6421	0.00551		0.35336	0.00749	0.362	0.00646	0.36242	0.00644		-0.07847	-0.000203624	-0.07847	-0.000756914	-0.07936	-0.00123		0.6521	0.00132	0.6521	0.00328	0.6521	0.00303		0.25079	0.00105	0.25079	0.00187	0.25079	0.00294		-0.0798	-0.000247379	-0.0798	0.000707106	-0.0798	0.000920616		39.7335	0.003	39.7335	0.00494	39.7335	0.000705		353.282
0.6441	0.00642	0.6441	0.00832	0.6441	0.0036		0.35413	0.00749	0.36279	0.00646	0.36319	0.00644		-0.07835	-0.000203891	-0.07835	-0.000758668	-0.07924	-0.00123		0.6541	0.000189	0.6541	0.0027	0.6541	0.00444		0.251	0.00105	0.251	0.00187	0.251	0.00294		-0.07965	-0.000247379	-0.07965	0.000707106	-0.07965	0.000920604		39.9281	0.00286	39.9281	0.00202	39.9281	-0.000258		354.133
0.6461	0.00702	0.6461	0.00835	0.6461	0.0022		0.35491	0.00749	0.36358	0.00646	0.36396	0.00644		-0.07824	-0.000204162	-0.07824	-0.000760434	-0.07913	-0.00123		0.6561	4.2e-05	0.6561	0.00313	0.6561	0.00427		0.25156	0.00105	0.25156	0.00187	0.25156	0.00294		-0.0795	-0.000247379	-0.0795	0.000707106	-0.0795	0.000920591		40.1228	0	40.1228	0.00149	40.1228	-0.00348		354.983
0.6481	0.00571	0.6481	0.00733	0.6481	0.00767		0.35568	0.00749	0.36437	0.00646	0.36473	0.00644		-0.07812	-0.000204435	-0.07812	-0.000762212	-0.07901	-0.00123		0.6581	0.000695	0.6581	0.00227	0.6581	0.00383		0.25233	0.00105	0.25233	0.00187	0.25233	0.00294		-0.07935	-0.000247379	-0.07935	0.000707106	-0.07935	0.000920579		40.3174	-0.00196	40.3174	0.00356	40.3174	-0.00204		355.834
0.65	0.00481	0.65	0.00588	0.65	0.01076		0.35646	0.00749	0.36516	0.00646	0.36551	0.00643		-0.078	-0.00020471	-0.078	-0.000764003	-0.0789	-0.00123		0.66	0.00107	0.66	0.00208	0.66	0.00461		0.2529	0.00105	0.2529	0.00187	0.2529	0.00294		-0.07919	-0.000247379	-0.07919	0.000707106	-0.07919	0.000920566		40.512	-0.000295	40.512	0.00144	40.512	0.000747		356.684
0.652	0.0074	0.652	0.00768	0.652	0.00874		0.35723	0.00748	0.36595	0.00646	0.36628	0.00643		-0.07789	-0.000204989	-0.07789	-0.000765806	-0.0788	-0.00123		0.662	0.000942	0.662	0.00221	0.662	0.00479		0.2531	0.00105	0.2531	0.00187	0.2531	0.00294		-0.07904	-0.000247379	-0.07904	0.000707106	-0.07904	0.000920554		40.7065	0.00132	40.7065	-0.0017	40.7065	0.000805		357.535
0.654	0.00725	0.654	0.00635	0.654	0.00626		0.358	0.00748	0.36674	0.00646	0.36705	0.00643		-0.07777	-0.00020527	-0.07777	-0.000767621	-0.07879	-0.00123		0.664	0.00171	0.664	0.000889	0.664	0.00236		0.25387	0.00105	0.25387	0.00187	0.25387	0.00294		-0.07889	-0.000247379	-0.07889	0.000707106	-0.07889	0.000920541		40.901	0.00264	40.901	-0.000711	40.901	-0.000837		358.385
0.656	0.00558	0.656	0.00541	0.656	0.00383		0.35878	0.00748	0.36753	0.00646	0.36782	0.00643		-0.07766	-0.000205554	-0.07766	-0.00076945	-0.07867	-0.00123		0.666	0.0028	0.666	0.00119	0.666	0.00331		0.25464	0.00105	0.25464	0.00187	0.25464	0.00293		-0.07873	-0.000247379	-0.07873	0.000707106	-0.07873	0.000920527		41.0955	0.00128	41.0955	0.000568	41.0955	0.00116		359.236
0.658	0.00741	0.658	0.00634	0.658	0.00235		0.35955	0.00748	0.36832	0.00646	0.3686	0.00643		-0.07754	-0.00020584	-0.07754	-0.000771291	-0.07856	-0.00123		0.668	0.00314	0.668	0.00129	0.668	0.00533		0.2549	0.00105	0.2549	0.00187	0.2549	0.00293		-0.0786	-0.000247379	-0.0786	0.000707106	-0.0786	0.000920515		41.29	0.000916	41.29	0.000168	41.29	-0.000926		360.086
0.66	0.00837	0.66	0.00745	0.66	0.00457		0.36033	0.00747	0.36911	0.00646	0.36937	0.00642		-0.07743	-0.00020613	-0.07743	-0.000773145	-0.07845	-0.00123		0.67	0.00231	0.67	0.00219	0.67	0.0053		0.25541	0.00105	0.25541	0.00187	0.25541	0.00293		-0.07858	-0.000247379	-0.07858	0.000707106	-0.07858	0.000920514		41.4844	-0.0013	41.4844	0.0007	41.4844	-0.00214		360.937
0.662	0.00762	0.662	0.00702	0.662	0.00831		0.3611	0.00747	0.3699	0.00646	0.37014	0.00642		-0.07731	-0.000206422	-0.07731	-0.000775012	-0.07833	-0.00123		0.672	0.00242	0.672	0.00237	0.672	0.00353		0.25618	0.00105	0.25618	0.00187	0.25618	0.00293		-0.07843	-0.000247379	-0.07843	0.000707106	-0.07843	0.0009205		41.6788	0.000589	41.6788	0.00114	41.6788	0.00153		361.787
0.664	0.00729	0.664	0.00609	0.664	0.00478		0.36188	0.00747	0.37069	0.00646	0.37091	0.00642		-0.07719	-0.000206717	-0.07719	-0.000776891	-0.07822	-0.00123		0.674	0.00188	0.674	0.00277	0.674	0.002		0.2568	0.00105	0.2568	0.00187	0.2568	0.00293		-0.07828	-0.000247379	-0.07828	0.000707106	-0.07828	0.000920486		41.8732	0.00532	41.8732	0.000842	41.8732	0.00339		362.637
0.666	0.00702	0.666	0.00411	0.666	0.00312		0.36265	0.00747	0.37148	0.00646	0.37169	0.00642		-0.07708	-0.000207015	-0.07708	-0.000778784	-0.07811	-0.00123		0.676	0.000395	0.676	0.00283	0.676	0.0019		0.25695	0.00105	0.25695	0.00187	0.25695	0.00293		-0.07812	-0.000247379	-0.07812	0.000707106	-0.07812	0.000920472		42.0675	0.00127	42.0675	0.00287	42.0675	0.00193		363.488
0.6679	0.00723	0.6679	0.002	0.6679	0.00523		0.36342	0.00746	0.37227	0.00646	0.37246	0.00641		-0.07696	-0.000207316	-0.07696	-0.00078069	-0.07799	-0.00123		0.6779	0.000532	0.6779	0.00282	0.6779	0.00244		0.25772	0.00105	0.25772	0.00187	0.25772	0.00293		-0.07797	-0.000247379	-0.07797	0.000707106	-0.07797	0.000920457		42.2619	0.000353	42.2619	0.0034	42.2619	-0.0031		364.338
0.6699	0.0071	0.6699	0.00275	0.6699	0.00742		0.3642	0.00746	0.37306	0.00646	0.37323	0.00641		-0.0769	-0.000207483	-0.0769	-0.000781746	-0.07788	-0.00123		0.6799	0.000574	0.6799	0.00351	0.6799	0.00128		0.25849	0.00105	0.25849	0.00186	0.25849	0.00293		-0.07782	-0.000247379	-0.07782	0.000707106	-0.07782	0.000920442		42.4562	-0.000974	42.4562	0.00347	42.4562	-0.00617		365.189
0.6719	0.00774	0.6719	0.0066	0.6719	0.00761		0.36497	0.00746	0.37385	0.00646	0.374	0.00641		-0.07685	-0.00020762	-0.07685	-0.00078261	-0.07776	-0.00123		0.6819	0.00137	0.6819	0.00367	0.6819	0.00235		0.2588	0.00105	0.2588	0.00186	0.2588	0.00293		-0.07766	-0.000247379	-0.07766	0.000707106	-0.07766	0.000920427		42.6504	-0.00376	42.6504	0.00268	42.6504	-0.00644		366.039
0.6739	0.00831	0.6739	0.0069	0.6739	0.0083		0.36575	0.00746	0.37464	0.00646	0.37478	0.00641		-0.07673	-0.000207927	-0.07673	-0.000784543	-0.07765	-0.00123		0.6839	0.00127	0.6839	0.00337	0.6839	0.00358		0.25926	0.00105	0.25926	0.00186	0.25926	0.00293		-0.07751	-0.000247379	-0.07751	0.000707106	-0.07751	0.000920412		42.8447	-0.0032	42.8447	0.0013	42.8447	-0.00505		366.89
0.6759	0.00718	0.6759	0.00682	0.6759	0.00911		0.36652	0.00745	0.37543	0.00646	0.37555	0.0064		-0.07662	-0.000208237	-0.07662	-0.000786489	-0.07754	-0.00123		0.6859	0.00104	0.6859	0.00182	0.6859	0.00468		0.26003	0.00105	0.26003	0.00186	0.26003	0.00293		-0.07736	-0.000247379	-0.07736	0.000707105	-0.07736	0.000920396		43.0389	-0.000216	43.0389	0.00273	43.0389	-0.00509		367.74
0.6779	0.00778	0.6779	0.00604	0.6779	0.00908		0.36729	0.00745	0.37622	0.00646	0.37632	0.0064		-0.0765	-0.000208549	-0.0765	-0.000788448	-0.07742	-0.00123		0.6879	0.00131	0.6879	0.000637	0.6879	0.00362		0.2607	0.00105	0.2607	0.00186	0.2607	0.00293		-0.07721	-0.000247379	-0.07721	0.000707105	-0.07721	0.00092038		43.2331	0.00371	43.2331	0.000263	43.2331	-0.00555		368.591
0.6799	0.00761	0.6799	0.00449	0.6799	0.00625		0.36807	0.00745	0.37702	0.00646	0.37709	0.0064		-0.07639	-0.000208865	-0.07639	-0.000790422	-0.07731	-0.00124		0.6899	0.00193	0.6899	0.000768	0.6899	0.00254		0.2608	0.00105	0.2608	0.00186	0.2608	0.00293		-0.07705	-0.000247379	-0.07705	0.000707105	-0.07705	0.000920364		43.4273	0.00322	43.4273	0.00102	43.4273	-0.0016		369.441
0.6819	0.00568	0.6819	0.00756	0.6819	0.00542		0.36884	0.00745	0.37781	0.00646	0.37786	0.0064		-0.07627	-0.000209184	-0.07627	-0.000792409	-0.0772	-0.00124		0.6919	0.00214	0.6919	0.00106	0.6919	0.00336		0.26157	0.00105	0.26157	0.00186	0.26157	0.00293		-0.0769	-0.000247379	-0.0769	0.000707105	-0.0769	0.000920348		43.6214	0.00283	43.6214	0.00343	43.6214	0.00216		370.292
0.6839	0.00418	0.6839	0.00683	0.6839	0.00389		0.36962	0.00744	0.3786	0.00646	0.37864	0.0064		-0.07615	-0.000209507	-0.07615	-0.00079441	-0.07708	-0.00124		0.6939	0.00215	0.6939	0.000711	0.6939	0.00276		0.26234	0.00105	0.26234	0.00186	0.26234	0.00293		-0.07675	-0.000247379	-0.07675	0.000707105	-0.07675	0.000920331		43.8156	0.00402	43.8156	0.00341	43.8156	0.00144		371.142
0.6859	0.00658	0.6859	0.00677	0.6859	0.00777		0.37039	0.00744	0.37939	0.00646	0.37941	0.00639		-0.07604	-0.000209832	-0.07604	-0.000796425	-0.07697	-0.00124		0.6959	0.00192	0.6959	0.000858	0.6959	0.00216		0.2627	0.00105	0.2627	0.00186	0.2627	0.00293		-0.0767	-0.000247379	-0.0767	0.000707105	-0.0767	0.000920326		44.0097	0.00385	44.0097	0.00603	44.0097	-0.000442		371.993
0.6879	0.00644	0.6879	0.00535	0.6879	0.00731		0.37117	0.00744	0.38018	0.00646	0.38018	0.00639		-0.07592	-0.00021016	-0.07592	-0.000798454	-0.0769	-0.00124		0.6979	0.000479	0.6979	0.00167	0.6979	0.00185		0.26311	0.00105	0.26311	0.00186	0.26311	0.00293		-0.07659	-0.000247379	-0.07659	0.000707105	-0.07659	0.000920314		44.2038	0.00437	44.2038	0.00541	44.2038	0.00148		372.843
0.6898	0.00527	0.6898	0.00422	0.6898	0.00591		0.37194	0.00744	0.38097	0.00646	0.38095	0.00639		-0.07581	-0.000210492	-0.07581	-0.000800497	-0.07686	-0.00124		0.6998	0.000316	0.6998	0.00202	0.6998	0.00157		0.26388	0.00105	0.26388	0.00186	0.26388	0.00293		-0.07644	-0.000247379	-0.07644	0.000707105	-0.07644	0.000920297		44.3978	0.00352	44.3978	0.00372	44.3978	0.00177		373.693
0.6918	0.00728	0.6918	0.00484	0.6918	0.00811		0.37271	0.00744	0.38176	0.00646	0.38173	0.00639		-0.07569	-0.000210827	-0.07569	-0.000802554	-0.07674	-0.00124		0.7018	0.000468	0.7018	0.00212	0.7018	0.00215		0.2646	0.00105	0.2646	0.00186	0.2646	0.00293		-0.07629	-0.000247379	-0.07629	0.000707105	-0.07629	0.000920279		44.5919	0.000132	44.5919	0.0044	44.5919	0.00227		374.544
0.6938	0.00748	0.6938	0.00699	0.6938	0.00668		0.37349	0.00743	0.38255	0.00646	0.3825	0.00638		-0.07558	-0.000211165	-0.07558	-0.000804626	-0.07663	-0.00124		0.7038	0.000747	0.7038	0.00206	0.7038	0.0042		0.26464	0.00105	0.26464	0.00186	0.26464	0.00293		-0.07614	-0.000247379	-0.07614	0.000707105	-0.07614	0.000920261		44.7859	0.00544	44.7859	0.00165	44.7859	0.00254		375.394
0.6958	0.00528	0.6958	0.00548	0.6958	0.00706		0.37426	0.00743	0.38334	0.00646	0.38327	0.00638		-0.07546	-0.000211507	-0.07546	-0.000806712	-0.07652	-0.00124		0.7058	0.00127	0.7058	0.00208	0.7058	0.00563		0.26541	0.00105	0.26541	0.00186	0.26541	0.00293		-0.07598	-0.000247379	-0.07598	0.000707105	-0.07598	0.000920243		44.9799	0.00755	44.9799	0.000274	44.9799	0.000816		376.245
0.6978	0.0047	0.6978	0.00326	0.6978	0.00793		0.37504	0.00743	0.38413	0.00646	0.38404	0.00638		-0.07535	-0.000211852	-0.07535	-0.000808812	-0.0764	-0.00124		0.7078	0.00153	0.7078	0.00162	0.7078	0.0047		0.26618	0.00105	0.26618	0.00186	0.26618	0.00293		-0.07583	-0.000247379	-0.07583	0.000707105	-0.07583	0.000920224		45.1739	0.00354	45.1739	0.000884	45.1739	0.00291		377.095
0.6998	0.00704	0.6998	0.0023	0.6998	0.00822		0.37581	0.00743	0.38492	0.00646	0.38482	0.00638		-0.07523	-0.0002122	-0.07523	-0.000810928	-0.07629	-0.00124		0.7098	0.000837	0.7098	0.00118	0.7098	0.00234		0.2666	0.00105	0.2666	0.00186	0.2666	0.00293		-0.07568	-0.000247379	-0.07568	0.000707104	-0.07568	0.000920205		45.3678	-0.000211	45.3678	-1.6e-05	45.3678	0.000811		377.946
0.7018	0.00762	0.7018	0.00257	0.7018	0.00582		0.37658	0.00742	0.38571	0.00646	0.38559	0.00637		-0.07511	-0.000212552	-0.07511	-0.000813058	-0.07617	-0.00124		0.7118	0.000168	0.7118	0.000153	0.7118	0.0019		0.26695	0.00105	0.26695	0.00186	0.26695	0.00293		-0.07552	-0.000247379	-0.07552	0.000707104	-0.07552	0.000920186		45.5617	-0.000147	45.5617	-0.00208	45.5617	0.0014		378.796
0.7038	0.00718	0.7038	0.00482	0.7038	0.00307		0.37736	0.00742	0.3865	0.00646	0.38636	0.00637		-0.075	-0.000212907	-0.075	-0.000815202	-0.07606	-0.00124		0.7138	-3.2e-05	0.7138	0.000174	0.7138	0.00296		0.26772	0.00105	0.26772	0.00186	0.26772	0.00293		-0.07537	-0.000247379	-0.07537	0.000707104	-0.07537	0.000920166		45.7556	0.00404	45.7556	0.000805	45.7556	0.00108		379.647
0.7058	0.0075	0.7058	0.00911	0.7058	0.00244		0.37813	0.00742	0.38729	0.00646	0.38713	0.00637		-0.0749	-0.000213211	-0.0749	-0.000817036	-0.07595	-0.00124		0.7158	0.000753	0.7158	0.00203	0.7158	0.00233		0.26849	0.00105	0.26849	0.00186	0.26849	0.00293		-0.07522	-0.000247379	-0.07522	0.000707104	-0.07522	0.000920146		45.9495	0.00482	45.9495	0.00179	45.9495	0.0038		380.497
0.7078	0.00693	0.7078	0.01031	0.7078	0.00502		0.37891	0.00742	0.38808	0.00646	0.38791	0.00637		-0.07488	-0.000213265	-0.07488	-0.000817362	-0.07583	-0.00124		0.7178	0.000916	0.7178	0.00217	0.7178	0.00146		0.2685	0.00105	0.2685	0.00186	0.2685	0.00293		-0.07507	-0.000247379	-0.07507	0.000707104	-0.07507	0.000920126		46.1434	0.00545	46.1434	0.0023	46.1434	0.00462		381.348
0.7098	0.00683	0.7098	0.00669	0.7098	0.00726		0.37968	0.00741	0.38887	0.00646	0.38868	0.00637		-0.07477	-0.000213627	-0.07477	-0.000819537	-0.07572	-0.00124		0.7198	0.00101	0.7198	0.00238	0.7198	0.00265		0.26926	0.00105	0.26926	0.00186	0.26926	0.00293		-0.07491	-0.000247379	-0.07491	0.000707104	-0.07491	0.000920105		46.3373	0.00607	46.3373	0.00364	46.3373	0.00584		382.198
0.7118	0.00633	0.7118	0.006	0.7118	0.00941		0.38046	0.00741	0.38966	0.00646	0.38945	0.00636		-0.07465	-0.000213993	-0.07465	-0.000821727	-0.07561	-0.00125		0.7218	0.000437	0.7218	0.00226	0.7218	0.00494		0.27003	0.00105	0.27003	0.00186	0.27003	0.00293		-0.07476	-0.000247379	-0.07476	0.000707104	-0.07476	0.000920084		46.5311	0.0058	46.5311	0.00395	46.5311	0.00146		383.048
0.7138	0.00562	0.7138	0.00692	0.7138	0.00729		0.38123	0.00741	0.39045	0.00646	0.39022	0.00636		-0.07454	-0.000214362	-0.07454	-0.000823932	-0.07549	-0.00125		0.7238	-0.000479	0.7238	0.00227	0.7238	0.00581		0.2705	0.00105	0.2705	0.00186	0.2705	0.00293		-0.0747	-0.000247379	-0.0747	0.000707104	-0.0747	0.000920075		46.7249	0.00581	46.7249	0.0026	46.7249	-0.00282		383.899
0.7158	0.00725	0.7158	0.00345	0.7158	0.00856		0.382	0.00741	0.39124	0.00646	0.391	0.00636		-0.07442	-0.000214735	-0.07442	-0.000826152	-0.07538	-0.00125		0.7258	-0.000826	0.7258	0.00159	0.7258	0.00608		0.2708	0.00105	0.2708	0.00186	0.2708	0.00293		-0.07461	-0.000247379	-0.07461	0.000707104	-0.07461	0.000920062		46.9187	0.00476	46.9187	0.000921	46.9187	-0.00267		384.749
0.7178	0.0075	0.7178	0.00452	0.7178	0.01183		0.38278	0.00741	0.39203	0.00646	0.39177	0.00636		-0.0743	-0.000215112	-0.0743	-0.000828388	-0.07527	-0.00125		0.7278	-0.000511	0.7278	0.000889	0.7278	0.00495		0.27157	0.00105	0.27157	0.00186	0.27157	0.00293		-0.07445	-0.000247379	-0.07445	0.000707103	-0.07445	0.00092004		47.1125	0.00207	47.1125	0.00218	47.1125	0.00344		385.6
0.7198	0.00787	0.7198	0.00556	0.7198	0.01191		0.38355	0.0074	0.39282	0.00646	0.39254	0.00635		-0.07419	-0.000215492	-0.07419	-0.00083064	-0.07515	-0.00125		0.7298	-0.000447	0.7298	0.00102	0.7298	0.00291		0.27234	0.00105	0.27234	0.00186	0.27234	0.00293		-0.0743	-0.000247379	-0.0743	0.000707103	-0.0743	0.000920018		47.3063	0.0012	47.3063	0.00453	47.3063	0.00386		386.45
0.7218	0.0104	0.7218	0.00724	0.7218	0.0073		0.38433	0.0074	0.39361	0.00646	0.39331	0.00635		-0.07407	-0.000215876	-0.07407	-0.000832907	-0.07504	-0.00125		0.7318	0.000705	0.7318	0.00104	0.7318	0.00307		0.2724	0.00105	0.2724	0.00186	0.2724	0.00293		-0.07415	-0.000247379	-0.07415	0.000707103	-0.07415	0.000919995		47.5	0.00332	47.5	0.00814	47.5	0.00246		387.301
0.7238	0.00835	0.7238	0.00902	0.7238	0.00587		0.3851	0.0074	0.3944	0.00646	0.39408	0.00635		-0.07396	-0.000216263	-0.07396	-0.00083519	-0.07492	-0.00125		0.7338	0.00151	0.7338	0.0013	0.7338	0.00321		0.27311	0.00105	0.27311	0.00186	0.27311	0.00292		-0.074	-0.000247379	-0.074	0.000707103	-0.074	0.000919972		47.6937	0.00455	47.6937	0.00737	47.6937	0.000505		388.151
0.7258	0.00816	0.7258	0.00709	0.7258	0.0045		0.38588	0.0074	0.39519	0.00646	0.39486	0.00635		-0.07384	-0.000216655	-0.07384	-0.000837489	-0.0749	-0.00125		0.7358	0.00122	0.7358	0.00158	0.7358	0.00443		0.27388	0.00105	0.27388	0.00186	0.27388	0.00292		-0.07384	-0.000247379	-0.07384	0.000707103	-0.07384	0.000919949		47.8875	0.00298	47.8875	0.0049	47.8875	0.00136		389.002
0.7277	0.00631	0.7277	0.00586	0.7277	0.0036		0.38665	0.00739	0.39598	0.00646	0.39563	0.00635		-0.07373	-0.00021705	-0.07373	-0.000839804	-0.07481	-0.00125		0.7377	0.0014	0.7377	0.001	0.7377	0.00449		0.2744	0.00105	0.2744	0.00186	0.2744	0.00292		-0.07369	-0.000247379	-0.07369	0.000707103	-0.07369	0.000919925		48.0811	0.00351	48.0811	0.00293	48.0811	0.00624		389.852
0.7297	0.0047	0.7297	0.00576	0.7297	0.00563		0.38742	0.00739	0.39677	0.00646	0.3964	0.00634		-0.07361	-0.000217449	-0.07361	-0.000842135	-0.0747	-0.00125		0.7397	0.00143	0.7397	0.00138	0.7397	0.00528		0.27465	0.00105	0.27465	0.00186	0.27465	0.00292		-0.07354	-0.000247379	-0.07354	0.000707103	-0.07354	0.0009199		48.2748	0.00306	48.2748	-0.0028	48.2748	0.00551		390.703
0.7317	0.00284	0.7317	0.00543	0.7317	0.00239		0.3882	0.00739	0.39756	0.00646	0.39717	0.00634		-0.0735	-0.000217852	-0.0735	-0.000844482	-0.07458	-0.00125		0.7417	0.00144	0.7417	0.00162	0.7417	0.00457		0.27542	0.00105	0.27542	0.00186	0.27542	0.00292		-0.07338	-0.000247379	-0.07338	0.000707102	-0.07338	0.000919876		48.4685	0.00434	48.4685	-0.00141	48.4685	0.00168		391.553
0.7337	0.00401	0.7337	0.00771	0.7337	0.00544		0.38897	0.00739	0.39835	0.00646	0.39795	0.00634		-0.07338	-0.00021826	-0.07338	-0.000846846	-0.07447	-0.00125		0.7437	0.00142	0.7437	0.00134	0.7437	0.0043		0.27619	0.00105	0.27619	0.00186	0.27619	0.00292		-0.07323	-0.000247379	-0.07323	0.000707102	-0.07323	0.00091985		48.6621	0.00501	48.6621	0.00297	48.6621	0.000332		392.403
0.7357	0.00615	0.7357	0.00415	0.7357	0.00541		0.38975	0.00738	0.39914	0.00646	0.39872	0.00634		-0.07326	-0.000218671	-0.07326	-0.000849226	-0.07436	-0.00125		0.7457	0.00149	0.7457	0.00174	0.7457	0.00295		0.2763	0.00105	0.2763	0.00186	0.2763	0.00292		-0.07308	-0.000247379	-0.07308	0.000707102	-0.07308	0.000919825		48.8558	0.0025	48.8558	0.000268	48.8558	0.0026		393.254
0.7377	0.00571	0.7377	0.00285	0.7377	0.00499		0.39052	0.00738	0.39993	0.00646	0.39949	0.00634		-0.07315	-0.000219086	-0.07315	-0.000851623	-0.07424	-0.00125		0.7477	0.0006	0.7477	0.00134	0.7477	0.003		0.27696	0.00105	0.27696	0.00186	0.27696	0.00292		-0.07293	-0.000247379	-0.07293	0.000707102	-0.07293	0.000919799		49.0494	0.00275	49.0494	0.000142	49.0494	0.00412		394.104
0.7397	0.00524	0.7397	0.00447	0.7397	0.00158		0.39129	0.00738	0.40072	0.00646	0.40026	0.00633		-0.07303	-0.000219505	-0.07303	-0.000854036	-0.07413	-0.00125		0.7497	0.000816	0.7497	0.00124	0.7497	0.00314		0.27773	0.00105	0.27773	0.00186	0.27773	0.00292		-0.07277	-0.000247379	-0.07277	0.000707102	-0.07277	0.000919772		49.243	0.00229	49.243	0.00168	49.243	0.00468		394.955
0.7417	0.0067	0.7417	0.00385	0.7417	0.00322		0.39207	0.00738	0.40151	0.00646	0.40104	0.00633		-0.073	-0.000219624	-0.073	-0.000854722	-0.07402	-0.00126		0.7517	0.00137	0.7517	0.00155	0.7517	0.00264		0.2783	0.00105	0.2783	0.00186	0.2783	0.00292		-0.0727	-0.000247379	-0.0727	0.000707102	-0.0727	0.000919759		49.4366	0.00424	49.4366	0.000779	49.4366	0.00346		395.805
0.7437	0.00792	0.7437	0.00456	0.7437	0.00205		0.39284	0.00737	0.4023	0.00646	0.40181	0.00633		-0.07292	-0.000219928	-0.07292	-0.000856466	-0.0739	-0.00126		0.7537	0.000611	0.7537	0.00158	0.7537	0.00216		0.2785	0.00105	0.2785	0.00186	0.2785	0.00292		-0.07262	-0.000247379	-0.07262	0.000707102	-0.07262	0.000919745		49.6302	0.00721	49.6302	0.00105	49.6302	0.00186		396.656
0.7457	0.00411	0.7457	0.00685	0.7457	0.00347		0.39362	0.00737	0.40309	0.00646	0.40258	0.00633		-0.0728	-0.000220355	-0.0728	-0.000858913	-0.07379	-0.00126		0.7557	0.000884	0.7557	0.00184	0.7557	0.00126		0.27927	0.00105	0.27927	0.00186	0.27927	0.00292		-0.07247	-0.000247379	-0.07247	0.000707101	-0.07247	0.000919717		49.8237	0.00475	49.8237	0.00405	49.8237	0.00292		397.506
0.7477	0.00464	0.7477	0.00661	0.7477	0.00436		0.39439	0.00737	0.40388	0.00646	0.40335	0.00633		-0.07269	-0.000220787	-0.07269	-0.000861377	-0.07367	-0.00126		0.7577	-0.000126	0.7577	0.00348	0.7577	0.00247		0.28004	0.00105	0.28004	0.00186	0.28004	0.00292		-0.07232	-0.000247379	-0.07232	0.000707101	-0.07232	0.000919689		50.0173	0.000689	50.0173	0.00364	50.0173	0.00376		398.357
0.7497	0.00648	0.7497	0.00386	0.7497	0.00502		0.39517	0.00737	0.40468	0.00646	0.40413	0.00632		-0.07257	-0.000221223	-0.07257	-0.000863858	-0.07356	-0.00126		0.7597	-0.000158	0.7597	0.00398	0.7597	0.00356		0.2802	0.00105	0.2802	0.00186	0.2802	0.00292		-0.07216	-0.000247379	-0.07216	0.000707101	-0.07216	0.000919661		50.2108	0.00588	50.2108	0.00264	50.2108	0.00467		399.207
0.7517	0.00627	0.7517	0.00381	0.7517	0.00711		0.39594	0.00737	0.40547	0.00646	0.4049	0.00632		-0.07245	-0.000221663	-0.07245	-0.000866357	-0.07345	-0.00126		0.7617	-4.2e-05	0.7617	0.00304	0.7617	0.00393		0.28081	0.00105	0.28081	0.00186	0.28081	0.00292		-0.07201	-0.000247379	-0.07201	0.000707101	-0.07201	0.000919632		50.4043	0.00451	50.4043	0.00407	50.4043	0.00453		400.058
0.7537	0.0059	0.7537	0.0046	0.7537	0.00895		0.39671	0.00736	0.40626	0.00646	0.40567	0.00632		-0.07234	-0.000222107	-0.07234	-0.000868873	-0.07333	-0.00126		0.7637	0.00106	0.7637	0.0031	0.7637	0.00267		0.28158	0.00105	0.28158	0.00186	0.28158	0.00292		-0.07186	-0.000247379	-0.07186	0.000707101	-0.07186	0.000919602		50.5978	0.00297	50.5978	0.00334	50.5978	0.003		400.908
0.7557	0.00603	0.7557	0.00619	0.7557	0.00865		0.39749	0.00736	0.40705	0.00646	0.40644	0.00632		-0.07222	-0.000222556	-0.07222	-0.000871406	-0.07322	-0.00126		0.7657	0.000189	0.7657	0.00172	0.7657	0.00174		0.2822	0.00105	0.2822	0.00186	0.2822	0.00292		-0.0717	-0.000247379	-0.0717	0.0007071	-0.0717	0.000919572		50.7914	0.00185	50.7914	0.00272	50.7914	0.00388		401.758
0.7577	0.00844	0.7577	0.00873	0.7577	0.00523		0.39826	0.00736	0.40784	0.00646	0.40722	0.00631		-0.07211	-0.000223009	-0.07211	-0.000873958	-0.07311	-0.00126		0.7677	0.000268	0.7677	0.00122	0.7677	0.00267		0.28234	0.00105	0.28234	0.00186	0.28234	0.00292		-0.07155	-0.000247379	-0.07155	0.0007071	-0.07155	0.000919541		50.9848	0.00124	50.9848	0.00326	50.9848	0.0034		402.609
0.7597	0.00873	0.7597	0.007	0.7597	0.00385		0.39904	0.00736	0.40863	0.00646	0.40799	0.00631		-0.07199	-0.000223467	-0.07199	-0.000876526	-0.073	-0.00126		0.7697	0.000389	0.7697	0.00173	0.7697	0.00242		0.28311	0.00105	0.28311	0.00186	0.28311	0.00292		-0.0714	-0.000247379	-0.0714	0.0007071	-0.0714	0.00091951		51.1783	0.00161	51.1783	0.00523	51.1783	0.000126		403.459
0.7617	0.00907	0.7617	0.00527	0.7617	0.0066		0.39981	0.00735	0.40942	0.00646	0.40876	0.00631		-0.07188	-0.000223929	-0.07188	-0.000879113	-0.07299	-0.00126		0.7717	0.000858	0.7717	0.00199	0.7717	0.0025		0.28388	0.00105	0.28388	0.00186	0.28388	0.00292		-0.07125	-0.000247379	-0.07125	0.0007071	-0.07125	0.000919478		51.3718	0.00123	51.3718	0.00588	51.3718	-0.000953		404.31
0.7637	0.00775	0.7637	0.00606	0.7637	0.00675		0.40058	0.00735	0.41021	0.00646	0.40953	0.00631		-0.07176	-0.000224396	-0.07176	-0.000881718	-0.07288	-0.00126		0.7737	0.000879	0.7737	0.00194	0.7737	0.00175		0.2841	0.00105	0.2841	0.00186	0.2841	0.00292		-0.07109	-0.000247379	-0.07109	0.000707099	-0.07109	0.000919446		51.5652	0.00128	51.5652	0.000326	51.5652	0.000879		405.16
0.7657	0.00855	0.7657	0.00596	0.7657	0.00446		0.40136	0.00735	0.411	0.00646	0.4103	0.00631		-0.07165	-0.000224867	-0.07165	-0.000884341	-0.07277	-0.00126		0.7757	-5.8e-05	0.7757	0.000847	0.7757	0.00185		0.28465	0.00105	0.28465	0.00186	0.28465	0.00292		-0.07094	-0.000247379	-0.07094	0.000707099	-0.07094	0.000919413		51.7587	0.00186	51.7587	-0.00189	51.7587	0.000263		406.011
0.7677	0.00889	0.7677	0.00551	0.7677	0.00192		0.40213	0.00735	0.41179	0.00646	0.41108	0.0063		-0.07153	-0.000225343	-0.07153	-0.000886982	-0.07265	-0.00127		0.7777	-3.7e-05	0.7777	0.00109	0.7777	0.00286		0.28542	0.00105	0.28542	0.00186	0.28542	0.00292		-0.0708	-0.000247379	-0.0708	0.000707099	-0.0708	0.000919382		51.9521	-0.000258	51.9521	-0.00357	51.9521	0.00527		406.861
0.7697	0.00536	0.7697	0.00572	0.7697	0.00163		0.40291	0.00734	0.41258	0.00646	0.41185	0.0063		-0.07141	-0.000225823	-0.07141	-0.000889642	-0.07254	-0.00127		0.7797	0.000653	0.7797	0.00131	0.7797	0.00195		0.2861	0.00105	0.2861	0.00186	0.2861	0.00292		-0.07079	-0.000247379	-0.07079	0.000707099	-0.07079	0.000919379		52.1455	-0.00147	52.1455	-0.00268	52.1455	0.00685		407.712
0.7717	0.00561	0.7717	0.00933	0.7717	0.00516		0.40368	0.00734	0.41337	0.00646	0.41262	0.0063		-0.0713	-0.000226309	-0.0713	-0.00089232	-0.07243	-0.00127		0.7817	0.000379	0.7817	0.00187	0.7817	0.000253		0.28619	0.00105	0.28619	0.00186	0.28619	0.00292		-0.07063	-0.000247379	-0.07063	0.000707099	-0.07063	0.000919345		52.339	0.0004	52.339	8.4e-05	52.339	0.00412		408.562
0.7737	0.00643	0.7737	0.0077	0.7737	0.00658		0.40446	0.00734	0.41416	0.00646	0.41339	0.0063		-0.07118	-0.000226799	-0.07118	-0.000895016	-0.07231	-0.00127		0.7837	0.00117	0.7837	0.00177	0.7837	0.00118		0.28696	0.00105	0.28696	0.00186	0.28696	0.00292		-0.07048	-0.000247379	-0.07048	0.000707098	-0.07048	0.00091931		52.5324	0.00578	52.5324	0.0032	52.5324	0.00306		409.413
0.7757	0.00305	0.7757	0.00317	0.7757	0.00822		0.40523	0.00734	0.41495	0.00646	0.41417	0.0063		-0.07107	-0.000227294	-0.07107	-0.000897732	-0.0722	-0.00127		0.7857	0.00148	0.7857	0.000795	0.7857	0.00127		0.28773	0.00105	0.28773	0.00186	0.28773	0.00292		-0.07033	-0.000247379	-0.07033	0.000707098	-0.07033	0.000919275		52.7258	0.00564	52.7258	0.00189	52.7258	-0.00109		410.263
0.7777	0.00246	0.7777	1.1e-05	0.7777	0.00697		0.406	0.00734	0.41574	0.00646	0.41494	0.00629		-0.071	-0.000227584	-0.071	-0.000899321	-0.07208	-0.00127		0.7877	0.00161	0.7877	0.00103	0.7877	0.00128		0.288	0.00105	0.288	0.00186	0.288	0.00292		-0.07018	-0.000247379	-0.07018	0.000707098	-0.07018	0.000919239		52.9192	0.00396	52.9192	0.000868	52.9192	-0.00284		411.113
0.7797	0.00301	0.7797	0.0013	0.7797	0.00421		0.40678	0.00733	0.41653	0.00646	0.41571	0.00629		-0.07095	-0.000227793	-0.07095	-0.000900466	-0.07197	-0.00127		0.7897	0.000884	0.7897	0.0011	0.7897	0.00242		0.2885	0.00105	0.2885	0.00186	0.2885	0.00292		-0.07002	-0.000247379	-0.07002	0.000707097	-0.07002	0.000919202		53.1125	0.00278	53.1125	0.00201	53.1125	0.000716		411.964
0.7818	0.00471	0.7818	0.00366	0.7818	0.00244		0.40755	0.00733	0.41732	0.00646	0.41648	0.00629		-0.07084	-0.000228298	-0.07084	-0.00090322	-0.07186	-0.00127		0.7918	0.00135	0.7918	0.00165	0.7918	0.00244		0.28927	0.00105	0.28927	0.00186	0.28927	0.00292		-0.06987	-0.000247379	-0.06987	0.000707097	-0.06987	0.000919165		53.3059	0.00527	53.3059	0.00182	53.3059	0.00146		412.814
0.7838	0.00656	0.7838	0.0037	0.7838	0.00438		0.40833	0.00733	0.41811	0.00646	0.41726	0.00629		-0.07072	-0.000228807	-0.07072	-0.000905993	-0.07174	-0.00127		0.7938	0.00215	0.7938	0.000811	0.7938	0.00272		0.29	0.00105	0.29	0.00186	0.29	0.00292		-0.06972	-0.000247379	-0.06972	0.000707097	-0.06972	0.000919127		53.4993	0.00751	53.4993	0.0008	53.4993	0.000121		413.665
0.7858	0.00966	0.7858	0.00601	0.7858	0.00411		0.4091	0.00733	0.4189	0.00646	0.41803	0.00629		-0.0706	-0.000229322	-0.0706	-0.000908785	-0.07163	-0.00127		0.7958	0.00108	0.7958	-0.000258	0.7958	0.00282		0.29004	0.00105	0.29004	0.00186	0.29004	0.00292		-0.06956	-0.000247379	-0.06956	0.000707096	-0.06956	0.000919088		53.6926	0.00761	53.6926	0.00292	53.6926	0.00104		414.515
0.7878	0.01015	0.7878	0.006	0.7878	0.00216		0.40987	0.00732	0.41969	0.00646	0.4188	0.00628		-0.07049	-0.000229842	-0.07049	-0.000911596	-0.07152	-0.00128		0.7978	0.000663	0.7978	-7.9e-05	0.7978	0.00275		0.29081	0.00105	0.29081	0.00185	0.29081	0.00292		-0.06941	-0.000247379	-0.06941	0.000707096	-0.06941	0.000919049		53.886	0.00769	53.886	0.000384	53.886	-0.000616		415.366
0.7898	0.00615	0.7898	0.00673	0.7898	0.00317		0.41065	0.00732	0.42048	0.00646	0.41957	0.00628		-0.07037	-0.000230366	-0.07037	-0.000914427	-0.0714	-0.00128		0.7998	0.000326	0.7998	0.00154	0.7998	0.00402		0.29158	0.00105	0.29158	0.00185	0.29158	0.00292		-0.06926	-0.000247379	-0.06926	0.000707096	-0.06926	0.000919009		54.0794	0.00666	54.0794	-0.00296	54.0794	-0.000916		416.216
0.7918	0.00457	0.7918	0.00611	0.7918	0.00427		0.41142	0.00732	0.42127	0.00646	0.42035	0.00628		-0.07026	-0.000230896	-0.07026	-0.000917278	-0.07129	-0.00128		0.8018	0.000405	0.8018	0.00171	0.8018	0.0051		0.2919	0.00105	0.2919	0.00185	0.2919	0.00292		-0.06911	-0.000247379	-0.06911	0.000707095	-0.06911	0.000918968		54.2727	0.00494	54.2727	-0.000937	54.2727	-0.0011		417.067
0.7938	0.00551	0.7938	0.00276	0.7938	0.00483		0.4122	0.00732	0.42206	0.00646	0.42112	0.00628		-0.07014	-0.000231431	-0.07014	-0.000920148	-0.07118	-0.00128		0.8038	-0.000242	0.8038	0.00188	0.8038	0.00517		0.29235	0.00105	0.29235	0.00185	0.29235	0.00292		-0.06895	-0.000247379	-0.06895	0.000707095	-0.06895	0.000918926		54.466	0.00148	54.466	-0.00243	54.466	-0.00156		417.917
0.7958	0.00627	0.7958	0.0024	0.7958	0.00531		0.41297	0.00731	0.42285	0.00646	0.42189	0.00628		-0.07003	-0.000231972	-0.07003	-0.000923039	-0.07106	-0.00128		0.8058	0.000205	0.8058	0.0014	0.8058	0.00477		0.29312	0.00105	0.29312	0.00185	0.29312	0.00292		-0.0688	-0.000247379	-0.0688	0.000707095	-0.0688	0.000918884		54.6593	0.00186	54.6593	-0.00591	54.6593	0.00271		418.768
0.7978	0.00647	0.7978	0.0038	0.7978	0.00537		0.41375	0.00731	0.42364	0.00646	0.42266	0.00628		-0.06991	-0.000232517	-0.06991	-0.000925949	-0.071	-0.00128		0.8078	0.00112	0.8078	0.00247	0.8078	0.00302		0.29389	0.00105	0.29389	0.00185	0.29389	0.00292		-0.0688	-0.000247379	-0.0688	0.000707095	-0.0688	0.000918884		54.8527	0.00204	54.8527	-0.00438	54.8527	0.00235		419.618
0.7998	0.00733	0.7998	0.00646	0.7998	0.00462		0.41452	0.00731	0.42443	0.00646	0.42343	0.00627		-0.0698	-0.000233068	-0.0698	-0.00092888	-0.07095	-0.00128		0.8098	0.00112	0.8098	0.0031	0.8098	0.00392		0.2939	0.00105	0.2939	0.00185	0.2939	0.00292		-0.06865	-0.000247379	-0.06865	0.000707094	-0.06865	0.000918841		55.046	0.00306	55.046	0.000905	55.046	0.000137		420.468
0.8018	0.00766	0.8018	0.00804	0.8018	0.0049		0.41529	0.00731	0.42522	0.00646	0.42421	0.00627		-0.06968	-0.000233625	-0.06968	-0.000931832	-0.07083	-0.00128		0.8118	0.00156	0.8118	0.00384	0.8118	0.00492		0.29466	0.00105	0.29466	0.00185	0.29466	0.00292		-0.06849	-0.000247379	-0.06849	0.000707094	-0.06849	0.000918797		55.2393	0.00303	55.2393	0.000721	55.2393	-1.6e-05		421.319
0.8038	0.00668	0.8038	0.0061	0.8038	0.00535		0.41607	0.00731	0.42601	0.00646	0.42498	0.00627		-0.06956	-0.000234187	-0.06956	-0.000934804	-0.07072	-0.00128		0.8138	0.00217	0.8138	0.00255	0.8138	0.00381		0.29543	0.00105	0.29543	0.00185	0.29543	0.00291		-0.06834	-0.000247379	-0.06834	0.000707093	-0.06834	0.000918753		55.4326	0.00241	55.4326	0.00202	55.4326	0.000968		422.169
0.8058	0.00625	0.8058	0.00625	0.8058	0.00693		0.41684	0.0073	0.4268	0.00646	0.42575	0.00627		-0.06945	-0.000234754	-0.06945	-0.000937796	-0.07061	-0.00128		0.8158	0.00224	0.8158	0.003	0.8158	0.00253		0.2959	0.00105	0.2959	0.00185	0.2959	0.00291		-0.06819	-0.000247379	-0.06819	0.000707093	-0.06819	0.000918707		55.6259	0.00455	55.6259	0.00342	55.6259	-0.000368		423.02
0.8078	0.00652	0.8078	0.00753	0.8078	0.00931		0.41762	0.0073	0.42759	0.00646	0.42652	0.00627		-0.06933	-0.000235327	-0.06933	-0.00094081	-0.07049	-0.00128		0.8178	0.00238	0.8178	0.00233	0.8178	0.00227		0.2962	0.00105	0.2962	0.00185	0.2962	0.00291		-0.06804	-0.000247379	-0.06804	0.000707093	-0.06804	0.000918661		55.8192	0.00448	55.8192	0.00117	55.8192	-0.00168		423.87
0.8098	0.00361	0.8098	0.00779	0.8098	0.00622		0.41839	0.0073	0.42838	0.00646	0.4273	0.00626		-0.06922	-0.000235906	-0.06922	-0.000943844	-0.07038	-0.00129		0.8198	0.0027	0.8198	0.00185	0.8198	0.00173		0.29697	0.00105	0.29697	0.00185	0.29697	0.00291		-0.06788	-0.000247379	-0.06788	0.000707092	-0.06788	0.000918614		56.0125	0.00518	56.0125	0.00151	56.0125	0.000416		424.721
0.8118	0.00562	0.8118	0.00855	0.8118	0.00688		0.41916	0.0073	0.42917	0.00646	0.42807	0.00626		-0.0691	-0.00023649	-0.0691	-0.0009469	-0.07027	-0.00129		0.8218	0.00152	0.8218	0.00134	0.8218	0.0029		0.29774	0.00105	0.29774	0.00185	0.29774	0.00291		-0.06773	-0.000247379	-0.06773	0.000707092	-0.06773	0.000918566		56.2058	0.00481	56.2058	-0.00353	56.2058	0.00152		425.571
0.8138	0.00497	0.8138	0.00922	0.8138	0.0082		0.41994	0.00729	0.42996	0.00646	0.42884	0.00626		-0.069	-0.00023701	-0.069	-0.000949608	-0.07015	-0.00129		0.8238	0.0015	0.8238	0.00103	0.8238	0.00343		0.2978	0.00105	0.2978	0.00185	0.2978	0.00291		-0.06758	-0.00024738	-0.06758	0.000707091	-0.06758	0.000918518		56.3991	0.00171	56.3991	-0.00646	56.3991	0.00567		426.422
0.8158	0.00433	0.8158	0.00981	0.8158	0.0057		0.42071	0.00729	0.43075	0.00646	0.42961	0.00626		-0.06899	-0.00023708	-0.06899	-0.000949976	-0.07004	-0.00129		0.8258	0.00317	0.8258	0.00172	0.8258	0.00358		0.29851	0.00105	0.29851	0.00185	0.29851	0.00291		-0.06742	-0.00024738	-0.06742	0.000707091	-0.06742	0.000918468		56.5924	0.00265	56.5924	-0.00464	56.5924	0.00515		427.272
0.8178	0.00561	0.8178	0.0074	0.8178	0.00211		0.42149	0.00729	0.43155	0.00646	0.43039	0.00626		-0.06887	-0.000237676	-0.06887	-0.000953075	-0.06993	-0.00129		0.8278	0.00321	0.8278	0.00206	0.8278	0.00439		0.29928	0.00105	0.29928	0.00185	0.29928	0.00291		-0.06727	-0.00024738	-0.06727	0.00070709	-0.06727	0.000918418		56.7857	0.0039	56.7857	0.000842	56.7857	0.000989		428.123
0.8199	0.00438	0.8199	0.00645	0.8199	0.00123		0.42226	0.00729	0.43234	0.00646	0.43116	0.00625		-0.06875	-0.000238278	-0.06875	-0.000956195	-0.06981	-0.00129		0.8299	0.00364	0.8299	0.00144	0.8299	0.00471		0.2998	0.00105	0.2998	0.00185	0.2998	0.00291		-0.06712	-0.00024738	-0.06712	0.00070709	-0.06712	0.000918366		56.979	0.00358	56.979	0.00378	56.979	-0.00131		428.973
0.8219	0.00307	0.8219	0.00633	0.8219	0.00256		0.42304	0.00729	0.43313	0.00646	0.43193	0.00625		-0.06864	-0.000238886	-0.06864	-0.000959336	-0.0697	-0.00129		0.8319	0.00356	0.8319	0.00101	0.8319	0.00339		0.30005	0.00105	0.30005	0.00185	0.30005	0.00291		-0.06697	-0.00024738	-0.06697	0.000707089	-0.06697	0.000918314		57.1723	0.00111	57.1723	0.00452	57.1723	0.00284		429.823
0.8239	0.00452	0.8239	0.00835	0.8239	0.00504		0.42381	0.00728	0.43392	0.00646	0.4327	0.00625		-0.06852	-0.000239499	-0.06852	-0.0009625	-0.06958	-0.00129		0.8339	0.00224	0.8339	0.00206	0.8339	0.00348		0.30081	0.00105	0.30081	0.00185	0.30081	0.00291		-0.0669	-0.00024738	-0.0669	0.000707089	-0.0669	0.000918291		57.3656	-0.00111	57.3656	0.00313	57.3656	0.00275		430.674
0.8259	0.00483	0.8259	0.00595	0.8259	0.0086		0.42458	0.00728	0.43471	0.00646	0.43348	0.00625		-0.06841	-0.000240119	-0.06841	-0.000965685	-0.06947	-0.0013		0.8359	0.00155	0.8359	0.00301	0.8359	0.00185		0.30158	0.00105	0.30158	0.00185	0.30158	0.00291		-0.06681	-0.00024738	-0.06681	0.000707089	-0.06681	0.000918261		57.5589	-0.00221	57.5589	-0.00164	57.5589	0.00302		431.524
0.8279	0.00474	0.8279	0.00335	0.8279	0.01168		0.42536	0.00728	0.4355	0.00646	0.43425	0.00625		-0.06829	-0.000240745	-0.06829	-0.000968893	-0.06936	-0.0013		0.8379	2.1e-05	0.8379	0.00311	0.8379	0.00265		0.3017	0.00105	0.3017	0.00185	0.3017	0.00291		-0.06666	-0.00024738	-0.06666	0.000707088	-0.06666	0.000918206		57.7522	0.000463	57.7522	0.000721	57.7522	0.00155		432.375
0.8299	0.00587	0.8299	0.00432	0.8299	0.00957		0.42613	0.00728	0.43629	0.00646	0.43502	0.00625		-0.06818	-0.000241377	-0.06818	-0.000972123	-0.06924	-0.0013		0.8399	0.000368	0.8399	0.00236	0.8399	0.00314		0.30235	0.00105	0.30235	0.00185	0.30235	0.00291		-0.06651	-0.00024738	-0.06651	0.000707087	-0.06651	0.000918151		57.9455	0.00195	57.9455	0.000721	57.9455	0.000811		433.225
0.8319	0.00906	0.8319	0.00865	0.8319	0.01192		0.42691	0.00727	0.43708	0.00646	0.43579	0.00624		-0.06806	-0.000242015	-0.06806	-0.000975375	-0.06913	-0.0013		0.8419	0.00211	0.8419	0.000616	0.8419	0.00187		0.30312	0.00105	0.30312	0.00185	0.30312	0.00291		-0.06635	-0.00024738	-0.06635	0.000707087	-0.06635	0.000918095		58.1388	-0.0003	58.1388	0.00185	58.1388	0.00255		434.076
							0.42768	0.00727	0.43787	0.00646	0.43657	0.00624		-0.06795	-0.00024266	-0.06795	-0.00097865	-0.06902	-0.0013									0.3037	0.00105	0.3037	0.00185	0.3037	0.00291		-0.0662	-0.00024738	-0.0662	0.000707086	-0.0662	0.000918038		58.3321	0.00176	58.3321	0.00558	58.3321	0.0032		434.926
							0.42845	0.00727	0.43866	0.00646	0.43734	0.00624		-0.06783	-0.000243311	-0.06783	-0.000981948	-0.069	-0.0013									0.30389	0.00105	0.30389	0.00185	0.30389	0.00291		-0.06605	-0.00024738	-0.06605	0.000707086	-0.06605	0.00091798		58.5254	0.00404	58.5254	0.00583	58.5254	0.00299		435.777
							0.42923	0.00727	0.43945	0.00646	0.43811	0.00624		-0.06771	-0.000243968	-0.06771	-0.000985269	-0.0689	-0.0013									0.30466	0.00105	0.30466	0.00185	0.30466	0.00291		-0.0659	-0.00024738	-0.0659	0.000707085	-0.0659	0.00091792		58.7187	0.00424	58.7187	0.00615	58.7187	0.000637		436.627
							0.43	0.00726	0.44024	0.00646	0.43888	0.00624		-0.0676	-0.000244632	-0.0676	-0.000988613	-0.06879	-0.0013									0.30543	0.00105	0.30543	0.00185	0.30543	0.00291		-0.06574	-0.00024738	-0.06574	0.000707084	-0.06574	0.00091786		58.912	0.00387	58.912	0.00598	58.912	0.000121		437.478
							0.43078	0.00726	0.44103	0.00646	0.43965	0.00623		-0.06748	-0.000245302	-0.06748	-0.000991981	-0.06868	-0.0013									0.3056	0.00105	0.3056	0.00185	0.3056	0.00291		-0.06559	-0.00024738	-0.06559	0.000707083	-0.06559	0.000917799		59.1053	0.00244	59.1053	0.00197	59.1053	0.00155		438.328
							0.43155	0.00726	0.44182	0.00646	0.44043	0.00623		-0.06737	-0.000245979	-0.06737	-0.000995371	-0.06856	-0.00131									0.3062	0.00105	0.3062	0.00185	0.3062	0.00291		-0.06544	-0.00024738	-0.06544	0.000707083	-0.06544	0.000917736		59.2986	0.00179	59.2986	0.00133	59.2986	0.00158		439.178
							0.43233	0.00726	0.44261	0.00646	0.4412	0.00623		-0.06725	-0.000246663	-0.06725	-0.000998786	-0.06845	-0.00131									0.30697	0.00105	0.30697	0.00185	0.30697	0.00291		-0.06528	-0.00024738	-0.06528	0.000707082	-0.06528	0.000917672		59.4919	0.00459	59.4919	0.00162	59.4919	0.00256		440.029
							0.4331	0.00726	0.4434	0.00646	0.44197	0.00623		-0.06714	-0.000247353	-0.06714	-0.001	-0.06834	-0.00131									0.3076	0.00105	0.3076	0.00185	0.3076	0.00291		-0.06513	-0.00024738	-0.06513	0.000707081	-0.06513	0.000917608		59.6852	0.00533	59.6852	-0.000958	59.6852	0.000921		440.879
							0.43387	0.00725	0.44419	0.00646	0.44274	0.00623		-0.0671	-0.000247571	-0.0671	-0.001	-0.06822	-0.00131									0.30774	0.00105	0.30774	0.00185	0.30774	0.00291		-0.06498	-0.00024738	-0.06498	0.000707081	-0.06498	0.000917542		59.8785	0.00315	59.8785	-0.000142	59.8785	-0.00188		441.73
							0.43465	0.00725	0.44498	0.00646	0.44352	0.00623		-0.06702	-0.00024805	-0.06702	-0.00101	-0.06811	-0.00131									0.30851	0.00105	0.30851	0.00185	0.30851	0.00291		-0.0649	-0.00024738	-0.0649	0.00070708	-0.0649	0.000917508		60.0719	0.00183	60.0719	0.0019	60.0719	0.0002		442.58
							0.43542	0.00725	0.44577	0.00646	0.44429	0.00622		-0.06691	-0.000248754	-0.06691	-0.00101	-0.06799	-0.00131									0.30928	0.00105	0.30928	0.00185	0.30928	0.00291		-0.06483	-0.00024738	-0.06483	0.00070708	-0.06483	0.000917475		60.2652	0.00476	60.2652	0.00198	60.2652	0.00151		443.431
							0.4362	0.00725	0.44656	0.00646	0.44506	0.00622		-0.06679	-0.000249465	-0.06679	-0.00101	-0.06788	-0.00131									0.3095	0.00105	0.3095	0.00185	0.3095	0.00291		-0.06467	-0.00024738	-0.06467	0.000707079	-0.06467	0.000917406		60.4585	0.0075	60.4585	0.00144	60.4585	-5.8e-05		444.281
							0.43697	0.00724	0.44735	0.00646	0.44583	0.00622		-0.06667	-0.000250183	-0.06667	-0.00102	-0.06777	-0.00131									0.31005	0.00105	0.31005	0.00185	0.31005	0.00291		-0.06452	-0.00024738	-0.06452	0.000707078	-0.06452	0.000917337		60.6518	0.00925	60.6518	0.00323	60.6518	-0.000268		445.132
							0.43774	0.00724	0.44814	0.00646	0.44661	0.00622		-0.06656	-0.000250908	-0.06656	-0.00102	-0.06765	-0.00132									0.31082	0.00105	0.31082	0.00185	0.31082	0.00291		-0.06437	-0.000247381	-0.06437	0.000707077	-0.06437	0.000917266		60.8452	0.00568	60.8452	0.00552	60.8452	0.00256		445.982
							0.43852	0.00724	0.44893	0.00646	0.44738	0.00622		-0.06644	-0.00025164	-0.06644	-0.00102	-0.06754	-0.00132									0.3115	0.00105	0.3115	0.00185	0.3115	0.00291		-0.06421	-0.000247381	-0.06421	0.000707076	-0.06421	0.000917194		61.0385	0.00516	61.0385	0.00531	61.0385	0.00503		446.833
							0.43929	0.00724	0.44972	0.00646	0.44815	0.00622		-0.06633	-0.00025238	-0.06633	-0.00103	-0.06743	-0.00132									0.31159	0.00105	0.31159	0.00185	0.31159	0.00291		-0.06406	-0.000247381	-0.06406	0.000707075	-0.06406	0.00091712		61.2319	0.00533	61.2319	0.0059	61.2319	0.004		447.683
							0.44007	0.00724	0.45051	0.00646	0.44892	0.00621		-0.06621	-0.000253127	-0.06621	-0.00103	-0.06731	-0.00132									0.31236	0.00105	0.31236	0.00185	0.31236	0.00291		-0.06391	-0.000247381	-0.06391	0.000707074	-0.06391	0.000917046		61.4252	0.00572	61.4252	0.00538	61.4252	0.00248		448.534
							0.44084	0.00723	0.4513	0.00646	0.4497	0.00621		-0.0661	-0.000253881	-0.0661	-0.00103	-0.0672	-0.00132									0.31313	0.00105	0.31313	0.00185	0.31313	0.00291		-0.06376	-0.000247381	-0.06376	0.000707073	-0.06376	0.00091697		61.6186	0.00609	61.6186	0.00364	61.6186	0.000447		449.384
							0.44162	0.00723	0.45209	0.00646	0.45047	0.00621		-0.06598	-0.000254642	-0.06598	-0.00104	-0.0671	-0.00132									0.3134	0.00105	0.3134	0.00185	0.3134	0.00291		-0.0636	-0.000247381	-0.0636	0.000707072	-0.0636	0.000916892		61.8119	0.00601	61.8119	-0.00335	61.8119	-0.000579		450.234
							0.44239	0.00723	0.45288	0.00646	0.45124	0.00621		-0.06586	-0.000255411	-0.06586	-0.00104	-0.06709	-0.00132									0.3139	0.00105	0.3139	0.00185	0.3139	0.00291		-0.06345	-0.000247381	-0.06345	0.000707071	-0.06345	0.000916814		62.0053	0.00812	62.0053	-0.00465	62.0053	0.0024		451.085
							0.44316	0.00723	0.45367	0.00646	0.45201	0.00621		-0.06575	-0.000256188	-0.06575	-0.00105	-0.06697	-0.00133									0.31467	0.00105	0.31467	0.00185	0.31467	0.00291		-0.0633	-0.000247381	-0.0633	0.00070707	-0.0633	0.000916733		62.1987	0.00837	62.1987	0.00113	62.1987	0.00319		451.935
							0.44394	0.00722	0.45446	0.00646	0.45278	0.00621		-0.06563	-0.000256973	-0.06563	-0.00105	-0.06686	-0.00133									0.3154	0.00105	0.3154	0.00185	0.3154	0.00291		-0.06314	-0.000247381	-0.06314	0.000707069	-0.06314	0.000916652		62.3921	0.00678	62.3921	0.0013	62.3921	0.00359		452.786
							0.44471	0.00722	0.45525	0.00646	0.45356	0.0062		-0.06552	-0.000257765	-0.06552	-0.00105	-0.06674	-0.00133									0.31544	0.00105	0.31544	0.00185	0.31544	0.00291		-0.063	-0.000247381	-0.063	0.000707068	-0.063	0.000916574		62.5855	0.00579	62.5855	0.000589	62.5855	-0.000195		453.636
							0.44549	0.00722	0.45604	0.00646	0.45433	0.0062		-0.0654	-0.000258565	-0.0654	-0.00106	-0.06663	-0.00133									0.31621	0.00105	0.31621	0.00185	0.31621	0.00291		-0.06299	-0.000247381	-0.06299	0.000707068	-0.06299	0.000916569		62.7789	0.00403	62.7789	-0.000226	62.7789	-0.00313		454.487
							0.44626	0.00722	0.45683	0.00646	0.4551	0.0062		-0.06529	-0.000259373	-0.06529	-0.00106	-0.06652	-0.00133									0.31698	0.00105	0.31698	0.00185	0.31698	0.00291		-0.06284	-0.000247381	-0.06284	0.000707067	-0.06284	0.000916484		62.9723	0.00313	62.9723	8.9e-05	62.9723	-0.00453		455.337
							0.44703	0.00722	0.45762	0.00646	0.45587	0.0062		-0.06517	-0.000260188	-0.06517	-0.00106	-0.0664	-0.00133									0.3173	0.00105	0.3173	0.00185	0.3173	0.00291		-0.06269	-0.000247381	-0.06269	0.000707066	-0.06269	0.000916398		63.1657	0.00461	63.1657	0.000511	63.1657	-0.00195		456.188
							0.44781	0.00721	0.45842	0.00646	0.45665	0.0062		-0.0651	-0.000260693	-0.0651	-0.00107	-0.06629	-0.00133									0.31775	0.00105	0.31775	0.00185	0.31775	0.00291		-0.06253	-0.000247382	-0.06253	0.000707065	-0.06253	0.00091631		63.3592	0.00601	63.3592	-0.0005	63.3592	-0.000179		457.038
							0.44858	0.00721	0.45921	0.00646	0.45742	0.0062		-0.06506	-0.000261012	-0.06506	-0.00107	-0.06618	-0.00134									0.31851	0.00105	0.31851	0.00185	0.31851	0.00291		-0.06238	-0.000247382	-0.06238	0.000707063	-0.06238	0.000916221		63.5526	0.00382	63.5526	-0.0016	63.5526	0.00109		457.889
							0.44936	0.00721	0.46	0.00646	0.45819	0.00619		-0.06494	-0.000261844	-0.06494	-0.00107	-0.06606	-0.00134									0.31928	0.00105	0.31928	0.00185	0.31928	0.00291		-0.06223	-0.000247382	-0.06223	0.000707062	-0.06223	0.00091613		63.7461	0.0023	63.7461	-0.00148	63.7461	0.00412		458.739
							0.45013	0.00721	0.46079	0.00646	0.45896	0.00619		-0.06482	-0.000262685	-0.06482	-0.00108	-0.06595	-0.00134									0.3193	0.00105	0.3193	0.00185	0.3193	0.00291		-0.06207	-0.000247382	-0.06207	0.000707061	-0.06207	0.000916038		63.9396	0.00127	63.9396	-0.00341	63.9396	0.000205		459.589
							0.45091	0.0072	0.46158	0.00646	0.45974	0.00619		-0.06471	-0.000263534	-0.06471	-0.00108	-0.06584	-0.00134									0.32005	0.00105	0.32005	0.00185	0.32005	0.00291		-0.06192	-0.000247382	-0.06192	0.000707059	-0.06192	0.000915944		64.133	-0.00344	64.133	-0.00528	64.133	-0.00155		460.44
							0.45168	0.0072	0.46237	0.00646	0.46051	0.00619		-0.06459	-0.000264391	-0.06459	-0.00108	-0.06572	-0.00134									0.32082	0.00105	0.32082	0.00185	0.32082	0.00291		-0.06177	-0.000247382	-0.06177	0.000707058	-0.06177	0.000915848		64.3265	0.000837	64.3265	-0.00422	64.3265	-0.0022		461.29
							0.45245	0.0072	0.46316	0.00646	0.46128	0.00619		-0.06448	-0.000265256	-0.06448	-0.00109	-0.06561	-0.00134									0.3213	0.00105	0.3213	0.00185	0.3213	0.00291		-0.06162	-0.000247382	-0.06162	0.000707057	-0.06162	0.000915751		64.52	0.00326	64.52	-0.00271	64.52	-0.00324		462.141
							0.45323	0.0072	0.46395	0.00646	0.46205	0.00619		-0.06436	-0.00026613	-0.06436	-0.00109	-0.06549	-0.00135									0.32159	0.00105	0.32159	0.00185	0.32159	0.00291		-0.06146	-0.000247382	-0.06146	0.000707055	-0.06146	0.000915651		64.7135	0.00493	64.7135	-0.000105	64.7135	-0.00474		462.991
							0.454	0.0072	0.46474	0.00646	0.46283	0.00618		-0.06425	-0.000267013	-0.06425	-0.0011	-0.06538	-0.00135									0.32236	0.00105	0.32236	0.00185	0.32236	0.00291		-0.06131	-0.000247383	-0.06131	0.000707054	-0.06131	0.00091555		64.9071	0.00622	64.9071	0.000132	64.9071	-0.00316		463.842
							0.45478	0.00719	0.46553	0.00646	0.4636	0.00618		-0.06413	-0.000267905	-0.06413	-0.0011	-0.06527	-0.00135									0.32313	0.00105	0.32313	0.00185	0.32313	0.00291		-0.06116	-0.000247383	-0.06116	0.000707052	-0.06116	0.000915447		65.1006	0.00543	65.1006	-0.00158	65.1006	0.00262		464.692
							0.45555	0.00719	0.46632	0.00646	0.46437	0.00618		-0.06401	-0.000268805	-0.06401	-0.0011	-0.06515	-0.00135									0.3232	0.00105	0.3232	0.00185	0.3232	0.00291		-0.061	-0.000247383	-0.061	0.00070705	-0.061	0.000915343		65.2942	0.00176	65.2942	0.000142	65.2942	0.00107		465.543
							0.45632	0.00719	0.46711	0.00646	0.46514	0.00618		-0.0639	-0.000269714	-0.0639	-0.00111	-0.0651	-0.00135									0.3239	0.00105	0.3239	0.00185	0.3239	0.00291		-0.061	-0.000247383	-0.061	0.00070705	-0.061	0.00091534		65.4877	0.000684	65.4877	-2.1e-05	65.4877	0.000111		466.393
							0.4571	0.00719	0.4679	0.00646	0.46592	0.00618		-0.06378	-0.000270633	-0.06378	-0.00111	-0.06504	-0.00135									0.32467	0.00105	0.32467	0.00185	0.32467	0.0029		-0.06085	-0.000247383	-0.06085	0.000707049	-0.06085	0.000915236		65.6813	0.00187	65.6813	0.0027	65.6813	-0.0014		467.244
							0.45787	0.00718	0.46869	0.00646	0.46669	0.00618		-0.06367	-0.00027156	-0.06367	-0.00112	-0.06493	-0.00136									0.3252	0.00105	0.3252	0.00185	0.3252	0.0029		-0.0607	-0.000247383	-0.0607	0.000707047	-0.0607	0.000915128		65.8749	0.000737	65.8749	0.00419	65.8749	0.00333		468.094
							0.45865	0.00718	0.46948	0.00646	0.46746	0.00618		-0.06355	-0.000272497	-0.06355	-0.00112	-0.06481	-0.00136									0.32544	0.00105	0.32544	0.00185	0.32544	0.0029		-0.06055	-0.000247383	-0.06055	0.000707045	-0.06055	0.000915017		66.0685	-0.000658	66.0685	0.0051	66.0685	0.00622		468.944
							0.45942	0.00718	0.47027	0.00646	0.46823	0.00617		-0.06344	-0.000273443	-0.06344	-0.00113	-0.0647	-0.00136									0.32621	0.00105	0.32621	0.00185	0.32621	0.0029		-0.06039	-0.000247383	-0.06039	0.000707044	-0.06039	0.000914905		66.2622	0.000984	66.2622	0.00293	66.2622	0.00188		469.795
							0.4602	0.00718	0.47106	0.00646	0.469	0.00617		-0.06332	-0.000274398	-0.06332	-0.00113	-0.06459	-0.00136									0.32698	0.00105	0.32698	0.00185	0.32698	0.0029		-0.06024	-0.000247384	-0.06024	0.000707042	-0.06024	0.00091479		66.4558	-0.000958	66.4558	0.00293	66.4558	-0.00162		470.645
							0.46097	0.00718	0.47185	0.00646	0.46978	0.00617		-0.06321	-0.000275363	-0.06321	-0.00113	-0.06447	-0.00136									0.3271	0.00105	0.3271	0.00185	0.3271	0.0029		-0.06009	-0.000247384	-0.06009	0.00070704	-0.06009	0.000914674		66.6495	0.000379	66.6495	0.00314	66.6495	-0.0024		471.496
							0.46174	0.00717	0.47264	0.00646	0.47055	0.00617		-0.0632	-0.000275408	-0.0632	-0.00113	-0.06436	-0.00136									0.32775	0.00105	0.32775	0.00185	0.32775	0.0029		-0.05993	-0.000247384	-0.05993	0.000707038	-0.05993	0.000914555		66.8431	0.00536	66.8431	0.00376	66.8431	-0.0006		472.346
							0.46252	0.00717	0.47343	0.00646	0.47132	0.00617		-0.06309	-0.000276337	-0.06309	-0.00114	-0.06424	-0.00137									0.32852	0.00105	0.32852	0.00185	0.32852	0.0029		-0.05978	-0.000247384	-0.05978	0.000707036	-0.05978	0.000914435		67.0368	0.00679	67.0368	0.0049	67.0368	-0.00215		473.197
							0.46329	0.00717	0.47422	0.00646	0.47209	0.00617		-0.06297	-0.000277321	-0.06297	-0.00114	-0.06413	-0.00137									0.3291	0.00105	0.3291	0.00185	0.3291	0.0029		-0.05963	-0.000247384	-0.05963	0.000707034	-0.05963	0.000914312		67.2305	0.00964	67.2305	0.00373	67.2305	-0.00105		474.047
							0.46407	0.00717	0.47501	0.00646	0.47287	0.00616		-0.06286	-0.000278315	-0.06286	-0.00115	-0.06402	-0.00137									0.32929	0.00105	0.32929	0.00185	0.32929	0.0029		-0.05948	-0.000247385	-0.05948	0.000707032	-0.05948	0.000914187		67.4243	0.00671	67.4243	0.000247	67.4243	0.000442		474.898
							0.46484	0.00716	0.4758	0.00646	0.47364	0.00616		-0.06274	-0.000279319	-0.06274	-0.00115	-0.0639	-0.00137									0.33006	0.00105	0.33006	0.00185	0.33006	0.0029		-0.05932	-0.000247385	-0.05932	0.000707029	-0.05932	0.000914059		67.618	0.0054	67.618	0.000795	67.618	-0.000342		475.748
							0.46562	0.00716	0.47659	0.00646	0.47441	0.00616		-0.06263	-0.000280333	-0.06263	-0.00116	-0.06379	-0.00137									0.33083	0.00105	0.33083	0.00185	0.33083	0.0029		-0.05917	-0.000247385	-0.05917	0.000707027	-0.05917	0.00091393		67.8118	0.00502	67.8118	0.00122	67.8118	-0.00118		476.599
							0.46639	0.00716	0.47738	0.00646	0.47518	0.00616		-0.06251	-0.000281356	-0.06251	-0.00116	-0.06368	-0.00138									0.331	0.00105	0.331	0.00185	0.331	0.0029		-0.05902	-0.000247385	-0.05902	0.000707025	-0.05902	0.000913798		68.0055	0.00331	68.0055	0.00239	68.0055	0.00224		477.449
							0.46716	0.00716	0.47817	0.00646	0.47596	0.00616		-0.0624	-0.00028239	-0.0624	-0.00117	-0.06356	-0.00138									0.3316	0.00105	0.3316	0.00185	0.3316	0.0029		-0.059	-0.000247385	-0.059	0.000707024	-0.059	0.000913783		68.1993	0.00302	68.1993	0.00324	68.1993	0.00126		478.299
							0.46794	0.00716	0.47896	0.00646	0.47673	0.00616		-0.06228	-0.000283435	-0.06228	-0.00117	-0.06345	-0.00138									0.33237	0.00105	0.33237	0.00185	0.33237	0.0029		-0.05886	-0.000247386	-0.05886	0.000707022	-0.05886	0.000913663		68.3931	0.000142	68.3931	0.000521	68.3931	0.00298		479.15
							0.46871	0.00715	0.47975	0.00646	0.4775	0.00616		-0.06216	-0.000284489	-0.06216	-0.00118	-0.06334	-0.00138									0.333	0.00105	0.333	0.00185	0.333	0.0029		-0.05871	-0.000247386	-0.05871	0.00070702	-0.05871	0.000913527		68.587	0.00246	68.587	0.000653	68.587	0.00597		480
							0.46949	0.00715	0.48054	0.00646	0.47827	0.00615		-0.06205	-0.000285554	-0.06205	-0.00118	-0.06322	-0.00139									0.33314	0.00105	0.33314	0.00185	0.33314	0.0029		-0.05856	-0.000247386	-0.05856	0.000707017	-0.05856	0.000913388		68.7808	0.00358	68.7808	0.00282	68.7808	0.00774		480.851
							0.47026	0.00715	0.48133	0.00646	0.47905	0.00615		-0.06193	-0.00028663	-0.06193	-0.00118	-0.0632	-0.00139									0.33391	0.00105	0.33391	0.00185	0.33391	0.0029		-0.05841	-0.000247386	-0.05841	0.000707015	-0.05841	0.000913246		68.9747	0.00357	68.9747	0.00239	68.9747	0.00517		481.701
							0.47103	0.00715	0.48212	0.00646	0.47982	0.00615		-0.06182	-0.000287717	-0.06182	-0.00119	-0.06311	-0.00139									0.33468	0.00105	0.33468	0.00185	0.33468	0.0029		-0.05825	-0.000247387	-0.05825	0.000707012	-0.05825	0.000913102		69.1686	0.00199	69.1686	0.00226	69.1686	0.00574		482.552
							0.47181	0.00714	0.48291	0.00646	0.48059	0.00615		-0.0617	-0.000288814	-0.0617	-0.00119	-0.063	-0.00139									0.3349	0.00105	0.3349	0.00185	0.3349	0.0029		-0.0581	-0.000247387	-0.0581	0.000707009	-0.0581	0.000912955		69.3625	0.00255	69.3625	0.00263	69.3625	0.00227		483.402
							0.47258	0.00714	0.4837	0.00646	0.48136	0.00615		-0.06159	-0.000289922	-0.06159	-0.0012	-0.06288	-0.00139									0.33545	0.00105	0.33545	0.00185	0.33545	0.0029		-0.05795	-0.000247387	-0.05795	0.000707006	-0.05795	0.000912805		69.5564	0.00317	69.5564	0.000295	69.5564	-0.000263		484.253
							0.47336	0.00714	0.48449	0.00646	0.48214	0.00615		-0.06147	-0.000291041	-0.06147	-0.0012	-0.06277	-0.00139									0.33621	0.00105	0.33621	0.00185	0.33621	0.0029		-0.05779	-0.000247388	-0.05779	0.000707004	-0.05779	0.000912653		69.7504	-4.7e-05	69.7504	-0.0009	69.7504	0.000668		485.103
							0.47413	0.00714	0.48528	0.00646	0.48291	0.00615		-0.06136	-0.000292172	-0.06136	-0.00121	-0.06265	-0.0014									0.3369	0.00105	0.3369	0.00185	0.3369	0.0029		-0.05764	-0.000247388	-0.05764	0.000707001	-0.05764	0.000912498		69.9444	0.00165	69.9444	8.4e-05	69.9444	0.00375		485.954
							0.47491	0.00714	0.48608	0.00646	0.48368	0.00614		-0.06124	-0.000293314	-0.06124	-0.00121	-0.06254	-0.0014									0.33698	0.00105	0.33698	0.00185	0.33698	0.0029		-0.05749	-0.000247388	-0.05749	0.000706997	-0.05749	0.000912341		70.1384	0.00311	70.1384	-0.00112	70.1384	0.00694		486.804
							0.47568	0.00713	0.48687	0.00646	0.48445	0.00614		-0.0612	-0.000293711	-0.0612	-0.00122	-0.06243	-0.0014									0.33775	0.00105	0.33775	0.00185	0.33775	0.0029		-0.05734	-0.000247389	-0.05734	0.000706994	-0.05734	0.00091218		70.3324	0.00616	70.3324	-0.000374	70.3324	0.0064		487.654
							0.47645	0.00713	0.48766	0.00646	0.48522	0.00614		-0.06112	-0.000294467	-0.06112	-0.00122	-0.06231	-0.0014									0.33852	0.00105	0.33852	0.00185	0.33852	0.0029		-0.05718	-0.000247389	-0.05718	0.000706991	-0.05718	0.000912017		70.5264	0.00268	70.5264	0.00124	70.5264	0.00221		488.505
							0.47723	0.00713	0.48845	0.00646	0.486	0.00614		-0.06101	-0.000295631	-0.06101	-0.00122	-0.0622	-0.00141									0.3388	0.00105	0.3388	0.00185	0.3388	0.0029		-0.0571	-0.000247389	-0.0571	0.000706989	-0.0571	0.000911928		70.7205	-0.00124	70.7205	0.00171	70.7205	0.000658		489.355
							0.478	0.00713	0.48924	0.00646	0.48677	0.00614		-0.06089	-0.000296808	-0.06089	-0.00123	-0.06209	-0.00141									0.33929	0.00105	0.33929	0.00185	0.33929	0.0029		-0.05703	-0.000247389	-0.05703	0.000706988	-0.05703	0.000911851		70.9146	-0.00194	70.9146	0.00201	70.9146	0.00141		490.206
							0.47878	0.00713	0.49003	0.00646	0.48754	0.00614		-0.06078	-0.000297996	-0.06078	-0.00123	-0.06197	-0.00141									0.34006	0.00105	0.34006	0.00185	0.34006	0.0029		-0.05688	-0.00024739	-0.05688	0.000706984	-0.05688	0.000911682		71.1087	-0.0031	71.1087	0.00454	71.1087	0.000779		491.056
							0.47955	0.00712	0.49082	0.00646	0.48831	0.00614		-0.06066	-0.000299195	-0.06066	-0.00124	-0.06186	-0.00141									0.3408	0.00105	0.3408	0.00185	0.3408	0.0029		-0.05672	-0.00024739	-0.05672	0.000706981	-0.05672	0.000911509		71.3028	-0.0028	71.3028	0.00603	71.3028	0.00224		491.907
							0.48032	0.00712	0.49161	0.00646	0.48909	0.00613		-0.06055	-0.000300407	-0.06055	-0.00124	-0.06175	-0.00142									0.34083	0.00105	0.34083	0.00185	0.34083	0.0029		-0.05657	-0.00024739	-0.05657	0.000706977	-0.05657	0.000911334		71.497	0.00177	71.497	0.0034	71.497	-0.00236		492.757
							0.4811	0.00712	0.4924	0.00646	0.48986	0.00613		-0.06043	-0.000301631	-0.06043	-0.00125	-0.06163	-0.00142									0.3416	0.00105	0.3416	0.00185	0.3416	0.0029		-0.05642	-0.000247391	-0.05642	0.000706973	-0.05642	0.000911155		71.6912	0.00575	71.6912	0.00149	71.6912	-0.0029		493.608
							0.48187	0.00712	0.49319	0.00646	0.49063	0.00613		-0.06032	-0.000302867	-0.06032	-0.00125	-0.06152	-0.00142									0.34237	0.00105	0.34237	0.00185	0.34237	0.0029		-0.05627	-0.000247391	-0.05627	0.000706969	-0.05627	0.000910974		71.8854	0.0043	71.8854	-0.000826	71.8854	-0.00296		494.458
							0.48265	0.00711	0.49398	0.00646	0.4914	0.00613		-0.0602	-0.000304116	-0.0602	-0.00126	-0.0614	-0.00142									0.3428	0.00105	0.3428	0.00185	0.3428	0.0029		-0.05611	-0.000247392	-0.05611	0.000706965	-0.05611	0.000910789		72.0797	0.00224	72.0797	-0.00195	72.0797	0.00213		495.309
							0.48342	0.00711	0.49477	0.00646	0.49218	0.00613		-0.06008	-0.000305377	-0.06008	-0.00126	-0.06129	-0.00143									0.34314	0.00105	0.34314	0.00185	0.34314	0.0029		-0.05596	-0.000247392	-0.05596	0.000706961	-0.05596	0.0009106		72.2739	-0.0004	72.2739	0.000879	72.2739	0.00442		496.159
							0.4842	0.00711	0.49556	0.00646	0.49295	0.00613		-0.05997	-0.000306651	-0.05997	-0.00127	-0.0612	-0.00143									0.34391	0.00105	0.34391	0.00185	0.34391	0.0029		-0.05581	-0.000247393	-0.05581	0.000706957	-0.05581	0.000910409		72.4682	-0.000363	72.4682	0.00317	72.4682	0.0068		497.009
							0.48497	0.00711	0.49635	0.00646	0.49372	0.00613		-0.05985	-0.000307937	-0.05985	-0.00127	-0.06118	-0.00143									0.34468	0.00105	0.34468	0.00185	0.34468	0.0029		-0.05565	-0.000247393	-0.05565	0.000706953	-0.05565	0.000910214		72.6625	-0.00157	72.6625	0.0028	72.6625	0.00496		497.86
							0.48574	0.00711	0.49714	0.00646	0.49449	0.00612		-0.05974	-0.000309237	-0.05974	-0.00128	-0.06106	-0.00143									0.3447	0.00105	0.3447	0.00185	0.3447	0.0029		-0.0555	-0.000247394	-0.0555	0.000706948	-0.0555	0.000910015		72.8569	-0.000337	72.8569	0.00101	72.8569	0.000568		498.71
							0.48652	0.0071	0.49793	0.00646	0.49527	0.00612		-0.05962	-0.000310549	-0.05962	-0.00129	-0.06095	-0.00143									0.34545	0.00105	0.34545	0.00185	0.34545	0.0029		-0.05535	-0.000247394	-0.05535	0.000706944	-0.05535	0.000909813		73.0512	0.000711	73.0512	0.000874	73.0512	-0.00354		499.561
							0.48729	0.0071	0.49872	0.00646	0.49604	0.00612		-0.05951	-0.000311874	-0.05951	-0.00129	-0.06084	-0.00144									0.34622	0.00105	0.34622	0.00185	0.34622	0.0029		-0.0552	-0.000247395	-0.0552	0.000706939	-0.0552	0.000909607		73.2456	0.00407	73.2456	0.00284	73.2456	-0.00412		500.411
							0.48807	0.0071	0.49951	0.00646	0.49681	0.00612		-0.05939	-0.000313213	-0.05939	-0.0013	-0.06072	-0.00144									0.3467	0.00105	0.3467	0.00185	0.3467	0.0029		-0.0551	-0.000247395	-0.0551	0.000706936	-0.0551	0.000909476		73.44	0.0082	73.44	0.00531	73.44	-0.00225		501.262
							0.48884	0.0071	0.5003	0.00646	0.49758	0.00612		-0.0593	-0.000314266	-0.0593	-0.0013	-0.06061	-0.00144									0.34699	0.00105	0.34699	0.00185	0.34699	0.0029		-0.05504	-0.000247396	-0.05504	0.000706934	-0.05504	0.000909397		73.6345	0.00636	73.6345	0.00792	73.6345	0.00123		502.112
							0.48961	0.0071	0.50109	0.00646	0.49835	0.00612		-0.05927	-0.000314566	-0.05927	-0.0013	-0.0605	-0.00144									0.34776	0.00105	0.34776	0.00185	0.34776	0.0029		-0.05489	-0.000247396	-0.05489	0.000706929	-0.05489	0.000909184		73.829	0.00541	73.829	0.00956	73.829	0.00242		502.963
							0.49039	0.00709	0.50188	0.00646	0.49913	0.00612		-0.05916	-0.000315931	-0.05916	-0.00131	-0.06038	-0.00145									0.34853	0.00105	0.34853	0.00185	0.34853	0.0029		-0.05474	-0.000247397	-0.05474	0.000706924	-0.05474	0.000908967		74.0235	0.00284	74.0235	0.00757	74.0235	0.00126		503.813
							0.49116	0.00709	0.50267	0.00646	0.4999	0.00612		-0.05904	-0.000317311	-0.05904	-0.00131	-0.06027	-0.00145									0.3486	0.00105	0.3486	0.00185	0.3486	0.0029		-0.05458	-0.000247398	-0.05458	0.000706919	-0.05458	0.000908746		74.218	0.00366	74.218	0.00593	74.218	0.00145		504.664
							0.49194	0.00709	0.50346	0.00646	0.50067	0.00611		-0.05893	-0.000318704	-0.05893	-0.00132	-0.06015	-0.00145									0.3493	0.00105	0.3493	0.00185	0.3493	0.0029		-0.05443	-0.000247398	-0.05443	0.000706913	-0.05443	0.000908521		74.4126	0.00217	74.4126	0.00608	74.4126	0.00377		505.514
							0.49271	0.00709	0.50425	0.00646	0.50144	0.00611		-0.05881	-0.000320112	-0.05881	-0.00132	-0.06004	-0.00146									0.35007	0.00105	0.35007	0.00185	0.35007	0.0029		-0.05428	-0.000247399	-0.05428	0.000706908	-0.05428	0.000908292		74.6072	-0.000453	74.6072	0.00361	74.6072	0.000932		506.365
							0.49349	0.00708	0.50504	0.00646	0.50222	0.00611		-0.0587	-0.000321533	-0.0587	-0.00133	-0.05993	-0.00146									0.3506	0.00105	0.3506	0.00185	0.3506	0.0029		-0.05413	-0.0002474	-0.05413	0.000706902	-0.05413	0.000908059		74.8018	-0.000958	74.8018	0.00265	74.8018	0.00222		507.215
							0.49426	0.00708	0.50583	0.00646	0.50299	0.00611		-0.05858	-0.000322969	-0.05858	-0.00134	-0.05981	-0.00146									0.35084	0.00105	0.35084	0.00185	0.35084	0.0029		-0.05397	-0.000247401	-0.05397	0.000706896	-0.05397	0.000907822		74.9965	0.00227	74.9965	0.00505	74.9965	0.00538		508.065
							0.49503	0.00708	0.50662	0.00646	0.50376	0.00611		-0.05847	-0.000324419	-0.05847	-0.00134	-0.0597	-0.00146									0.35161	0.00105	0.35161	0.00185	0.35161	0.0029		-0.05382	-0.000247401	-0.05382	0.00070689	-0.05382	0.00090758		75.1912	0.00308	75.1912	0.00677	75.1912	0.00256		508.916
							0.49581	0.00708	0.50741	0.00646	0.50453	0.00611		-0.05835	-0.000325884	-0.05835	-0.00135	-0.05959	-0.00147									0.35238	0.00105	0.35238	0.00185	0.35238	0.0029		-0.05367	-0.000247402	-0.05367	0.000706884	-0.05367	0.000907334		75.3859	0.00667	75.3859	0.00624	75.3859	-0.000958		509.766
							0.49658	0.00708	0.5082	0.00646	0.50531	0.00611		-0.05823	-0.000327364	-0.05823	-0.00135	-0.05947	-0.00147									0.3525	0.00105	0.3525	0.00185	0.3525	0.0029		-0.05351	-0.000247403	-0.05351	0.000706877	-0.05351	0.000907084		75.5807	0.00803	75.5807	0.00586	75.5807	-0.00267		510.617
							0.49736	0.00707	0.50899	0.00646	0.50608	0.00611		-0.05812	-0.000328858	-0.05812	-0.00136	-0.05936	-0.00147									0.35315	0.00105	0.35315	0.00185	0.35315	0.0029		-0.05336	-0.000247404	-0.05336	0.000706871	-0.05336	0.000906829		75.7755	0.00379	75.7755	0.00674	75.7755	-0.00107		511.467
							0.49813	0.00707	0.50978	0.00646	0.50685	0.0061		-0.058	-0.000330368	-0.058	-0.00137	-0.0593	-0.00148									0.35391	0.00105	0.35391	0.00185	0.35391	0.0029		-0.05321	-0.000247405	-0.05321	0.000706864	-0.05321	0.00090657		75.9703	0.00317	75.9703	0.00275	75.9703	0.00198		512.318
							0.4989	0.00707	0.51057	0.00646	0.50762	0.0061		-0.05789	-0.000331892	-0.05789	-0.00137	-0.05925	-0.00148									0.3545	0.00105	0.3545	0.00184	0.3545	0.0029		-0.0532	-0.000247405	-0.0532	0.000706863	-0.0532	0.000906555		76.1651	0.0032	76.1651	-0.00235	76.1651	0.00214		513.168
							0.49968	0.00707	0.51136	0.00646	0.5084	0.0061		-0.05777	-0.000333433	-0.05777	-0.00138	-0.05913	-0.00148									0.35468	0.00105	0.35468	0.00184	0.35468	0.0029		-0.05306	-0.000247406	-0.05306	0.000706857	-0.05306	0.000906306		76.36	0.00392	76.36	-0.00526	76.36	-0.000121		514.019
							0.50045	0.00706	0.51215	0.00646	0.50917	0.0061		-0.05766	-0.000334988	-0.05766	-0.00138	-0.05902	-0.00148									0.35545	0.00105	0.35545	0.00184	0.35545	0.0029		-0.0529	-0.000247407	-0.0529	0.00070685	-0.0529	0.000906037		76.5549	0.00447	76.5549	-0.00597	76.5549	-0.00114		514.869
							0.50123	0.00706	0.51295	0.00646	0.50994	0.0061		-0.05754	-0.00033656	-0.05754	-0.00139	-0.05891	-0.00149									0.35622	0.00105	0.35622	0.00184	0.35622	0.0029		-0.05275	-0.000247408	-0.05275	0.000706842	-0.05275	0.000905763		76.7499	0.0023	76.7499	-0.00521	76.7499	0.000358		515.72
							0.502	0.00706	0.51374	0.00646	0.51071	0.0061		-0.05742	-0.000338147	-0.05742	-0.0014	-0.05879	-0.00149									0.3565	0.00105	0.3565	0.00184	0.3565	0.0029		-0.0526	-0.000247409	-0.0526	0.000706835	-0.0526	0.000905485		76.9449	-0.000616	76.9449	-0.00257	76.9449	0.00487		516.57
							0.50278	0.00706	0.51453	0.00646	0.51149	0.0061		-0.05731	-0.00033975	-0.05731	-0.0014	-0.05868	-0.00149									0.35699	0.00105	0.35699	0.00184	0.35699	0.0029		-0.05244	-0.00024741	-0.05244	0.000706827	-0.05244	0.000905201		77.1399	-0.000189	77.1399	-0.00192	77.1399	0.00686		517.42
							0.50355	0.00706	0.51532	0.00646	0.51226	0.0061		-0.0573	-0.000339876	-0.0573	-0.0014	-0.05856	-0.0015									0.35776	0.00105	0.35776	0.00184	0.35776	0.0029		-0.05229	-0.000247411	-0.05229	0.000706819	-0.05229	0.000904913		77.335	-0.0024	77.335	-0.00611	77.335	0.00496		518.271
							0.50432	0.00705	0.51611	0.00646	0.51303	0.00609		-0.05719	-0.00034137	-0.05719	-0.00141	-0.05845	-0.0015									0.3584	0.00105	0.3584	0.00184	0.3584	0.0029		-0.05214	-0.000247412	-0.05214	0.00070681	-0.05214	0.000904619		77.5301	-0.00291	77.5301	-0.00398	77.5301	0.00427		519.121
							0.5051	0.00705	0.5169	0.00646	0.5138	0.00609		-0.05708	-0.000343006	-0.05708	-0.00141	-0.05834	-0.0015									0.35853	0.00105	0.35853	0.00184	0.35853	0.0029		-0.05199	-0.000247414	-0.05199	0.000706802	-0.05199	0.00090432		77.7252	-0.000705	77.7252	-0.00117	77.7252	0.00736		519.972
							0.50587	0.00705	0.51769	0.00646	0.51457	0.00609		-0.05696	-0.000344658	-0.05696	-0.00142	-0.05822	-0.00151									0.3593	0.00105	0.3593	0.00184	0.3593	0.0029		-0.05183	-0.000247415	-0.05183	0.000706793	-0.05183	0.000904016		77.9204	0.00299	77.9204	-0.000505	77.9204	0.00362		520.822
							0.50665	0.00705	0.51848	0.00646	0.51535	0.00609		-0.05685	-0.000346327	-0.05685	-0.00143	-0.05811	-0.00151									0.36007	0.00105	0.36007	0.00184	0.36007	0.0029		-0.05168	-0.000247416	-0.05168	0.000706784	-0.05168	0.000903706		78.1156	0.00211	78.1156	-0.00146	78.1156	0.00173		521.673
							0.50742	0.00705	0.51927	0.00646	0.51612	0.00609		-0.05673	-0.000348013	-0.05673	-0.00143	-0.058	-0.00151									0.3604	0.00105	0.3604	0.00184	0.3604	0.0029		-0.05153	-0.000247418	-0.05153	0.000706775	-0.05153	0.00090339		78.3108	0.000732	78.3108	-0.000711	78.3108	0.00468		522.523
							0.50819	0.00704	0.52006	0.00646	0.51689	0.00609		-0.05662	-0.000349716	-0.05662	-0.00144	-0.05788	-0.00152									0.36084	0.00105	0.36084	0.00184	0.36084	0.0029		-0.05137	-0.000247419	-0.05137	0.000706765	-0.05137	0.000903069		78.5061	0.00183	78.5061	-0.00313	78.5061	0.00365		523.374
							0.50897	0.00704	0.52085	0.00646	0.51766	0.00609		-0.0565	-0.000351437	-0.0565	-0.00145	-0.05777	-0.00152									0.36161	0.00105	0.36161	0.00184	0.36161	0.0029		-0.05122	-0.00024742	-0.05122	0.000706755	-0.05122	0.000902743		78.7014	0.00191	78.7014	-0.00541	78.7014	0.000521		524.224
							0.50974	0.00704	0.52164	0.00646	0.51844	0.00609		-0.05638	-0.000353175	-0.05638	-0.00145	-0.05766	-0.00152									0.3623	0.00105	0.3623	0.00184	0.3623	0.0029		-0.0512	-0.000247421	-0.0512	0.000706754	-0.0512	0.000902697		78.8968	0.00359	78.8968	-0.00529	78.8968	0.00306		525.075
							0.51052	0.00704	0.52243	0.00646	0.51921	0.00609		-0.05627	-0.00035493	-0.05627	-0.00146	-0.05754	-0.00153									0.36238	0.00105	0.36238	0.00184	0.36238	0.0029		-0.05107	-0.000247422	-0.05107	0.000706745	-0.05107	0.00090241		79.0921	0.00323	79.0921	-0.00102	79.0921	0.00379		525.925
							0.51129	0.00704	0.52322	0.00646	0.51998	0.00608		-0.05615	-0.000356704	-0.05615	-0.00147	-0.05743	-0.00153									0.36315	0.00105	0.36315	0.00184	0.36315	0.0029		-0.05092	-0.000247424	-0.05092	0.000706735	-0.05092	0.000902071		79.0803	0.00131	79.0803	0.00177	79.0803	0.00415		526.775
							0.51207	0.00703	0.52401	0.00646	0.52075	0.00608		-0.05604	-0.000358495	-0.05604	-0.00147	-0.05731	-0.00154									0.36392	0.00105	0.36392	0.00184	0.36392	0.0029		-0.05076	-0.000247425	-0.05076	0.000706724	-0.05076	0.000901726		80.0803	0.00223	80.0803	0.0031	80.0803	0.00445		527.626
							0.51284	0.00703	0.5248	0.00646	0.52153	0.00608		-0.05592	-0.000360304	-0.05592	-0.00148	-0.0573	-0.00154									0.3643	0.00105	0.3643	0.00184	0.3643	0.0029		-0.05061	-0.000247427	-0.05061	0.000706713	-0.05061	0.000901376		81.0802	0.00394	81.0802	0.00234	81.0802	0.00157		528.476
							0.51361	0.00703	0.52559	0.00646	0.5223	0.00608		-0.05581	-0.000362132	-0.05581	-0.00149	-0.0572	-0.00154									0.36469	0.00105	0.36469	0.00184	0.36469	0.0029		-0.05046	-0.000247429	-0.05046	0.000706702	-0.05046	0.000901018		82.0801	0.00334	82.0801	-3.7e-05	82.0801	0.00125		529.327
							0.51439	0.00703	0.52638	0.00646	0.52307	0.00608		-0.05569	-0.000363979	-0.05569	-0.00149	-0.05709	-0.00154									0.36546	0.00105	0.36546	0.00184	0.36546	0.0029		-0.0503	-0.000247431	-0.0503	0.00070669	-0.0503	0.000900655		83.0801	0.00208	83.0801	-7.4e-05	83.0801	-5.8e-05		530.177
							0.51516	0.00702	0.52717	0.00646	0.52384	0.00608		-0.05557	-0.000365844	-0.05557	-0.0015	-0.05697	-0.00155									0.3662	0.00105	0.3662	0.00184	0.3662	0.0029		-0.05015	-0.000247432	-0.05015	0.000706678	-0.05015	0.000900285		84.08	0.000874	84.08	0.000347	84.08	-0.000432		531.028
							0.51594	0.00702	0.52796	0.00646	0.52462	0.00608		-0.05546	-0.000367729	-0.05546	-0.00151	-0.05686	-0.00155									0.36623	0.00105	0.36623	0.00184	0.36623	0.0029		-0.05	-0.000247434	-0.05	0.000706666	-0.05	0.000899908		85.0799	-0.000458	85.0799	0.00151	85.0799	0.000179		531.878
							0.51671	0.00702	0.52875	0.00646	0.52539	0.00608		-0.0554	-0.0003687	-0.0554	-0.00151	-0.05675	-0.00155									0.367	0.00105	0.367	0.00184	0.367	0.0029		-0.04985	-0.000247436	-0.04985	0.000706653	-0.04985	0.000899524		86.0799	9.5e-05	86.0799	0.00212	86.0799	0.00118		532.729
							0.51748	0.00702	0.52954	0.00646	0.52616	0.00607		-0.05534	-0.000369632	-0.05534	-0.00151	-0.05663	-0.00156									0.36777	0.00105	0.36777	0.00184	0.36777	0.00289		-0.04969	-0.000247439	-0.04969	0.00070664	-0.04969	0.000899134		87.0798	0.00258	87.0798	0.00187	87.0798	0.00275		533.579
							0.51826	0.00702	0.53033	0.00646	0.52693	0.00607		-0.05523	-0.000371555	-0.05523	-0.00152	-0.05652	-0.00156									0.3682	0.00105	0.3682	0.00184	0.3682	0.00289		-0.04954	-0.000247441	-0.04954	0.000706627	-0.04954	0.000898736		88.0797	0.00304	88.0797	0.00165	88.0797	0.00231		534.43
							0.51903	0.00701	0.53112	0.00646	0.52771	0.00607		-0.05511	-0.000373498	-0.05511	-0.00153	-0.05641	-0.00157									0.36854	0.00105	0.36854	0.00184	0.36854	0.00289		-0.04939	-0.000247443	-0.04939	0.000706613	-0.04939	0.000898332		89.0796	0.00205	89.0796	0.00179	89.0796	0.0022		535.28
							0.51981	0.00701	0.53191	0.00646	0.52848	0.00607		-0.055	-0.00037546	-0.055	-0.00154	-0.05629	-0.00157									0.36931	0.00105	0.36931	0.00184	0.36931	0.00289		-0.0493	-0.000247444	-0.0493	0.000706605	-0.0493	0.000898098		90.0794	0.00188	90.0794	0.00302	90.0794	0.00384		536.13
							0.52058	0.00701	0.5327	0.00646	0.52925	0.00607		-0.05488	-0.000377442	-0.05488	-0.00154	-0.05618	-0.00157									0.37008	0.00105	0.37008	0.00184	0.37008	0.00289		-0.04923	-0.000247445	-0.04923	0.000706599	-0.04923	0.00089792		91.0793	0.00146	91.0793	0.00299	91.0793	0.00393		536.981
							0.52136	0.00701	0.53349	0.00646	0.53002	0.00607		-0.05477	-0.000379445	-0.05477	-0.00155	-0.05606	-0.00158									0.3702	0.00105	0.3702	0.00184	0.3702	0.00289		-0.04908	-0.000247448	-0.04908	0.000706584	-0.04908	0.000897501		92.0792	0.00266	92.0792	0.00308	92.0792	0.00103		537.831
							0.52213	0.00701	0.53428	0.00646	0.53079	0.00607		-0.05465	-0.000381468	-0.05465	-0.00156	-0.05595	-0.00158									0.37085	0.00105	0.37085	0.00184	0.37085	0.00289		-0.04893	-0.00024745	-0.04893	0.000706569	-0.04893	0.000897074		93.0791	0.0035	93.0791	0.00248	93.0791	0.0026		538.682
							0.5229	0.007	0.53507	0.00646	0.53157	0.00607		-0.05453	-0.000383512	-0.05453	-0.00156	-0.05584	-0.00159									0.37162	0.00105	0.37162	0.00184	0.37162	0.00289		-0.04878	-0.000247453	-0.04878	0.000706554	-0.04878	0.000896639		94.0789	0.00213	94.0789	0.00225	94.0789	0.00491		539.532
							0.52368	0.007	0.53586	0.00646	0.53234	0.00607		-0.05442	-0.000385577	-0.05442	-0.00157	-0.05572	-0.00159									0.3721	0.00105	0.3721	0.00184	0.3721	0.00289		-0.04862	-0.000247456	-0.04862	0.000706538	-0.04862	0.000896197		95.0788	0.00244	95.0788	0.00292	95.0788	0.00696		540.383
							0.52445	0.007	0.53665	0.00646	0.53311	0.00607		-0.0543	-0.000387663	-0.0543	-0.00158	-0.05561	-0.0016									0.37238	0.00105	0.37238	0.00184	0.37238	0.00289		-0.04847	-0.000247459	-0.04847	0.000706521	-0.04847	0.000895747		96.0787	0.00221	96.0787	0.000658	96.0787	0.00685		541.233
							0.52523	0.007	0.53744	0.00646	0.53388	0.00606		-0.05419	-0.00038977	-0.05419	-0.00159	-0.0555	-0.0016									0.37315	0.00105	0.37315	0.00184	0.37315	0.00289		-0.04832	-0.000247462	-0.04832	0.000706505	-0.04832	0.000895289		97.0786	0.00284	97.0786	0.00197	97.0786	0.00378		542.084
							0.526	0.007	0.53823	0.00646	0.53466	0.00606		-0.05407	-0.000391899	-0.05407	-0.00159	-0.0554	-0.0016									0.37392	0.00105	0.37392	0.00184	0.37392	0.00289		-0.04816	-0.000247465	-0.04816	0.000706487	-0.04816	0.000894822		98.0785	0.0034	98.0785	0.00268	98.0785	0.00362		542.934
							0.52677	0.00699	0.53902	0.00646	0.53543	0.00606		-0.05396	-0.00039405	-0.05396	-0.0016	-0.05538	-0.0016									0.3741	0.00105	0.3741	0.00184	0.3741	0.00289		-0.04801	-0.000247468	-0.04801	0.000706469	-0.04801	0.000894347		99.0783	0.00185	99.0783	0.00267	99.0783	0.00462		543.785
							0.52755	0.00699	0.53981	0.00646	0.5362	0.00606		-0.05384	-0.000396223	-0.05384	-0.00161	-0.05527	-0.00161									0.37469	0.00105	0.37469	0.00184	0.37469	0.00289		-0.04786	-0.000247471	-0.04786	0.000706451	-0.04786	0.000893864		100.078	-2.1e-05	100.078	0.00233	100.078	0.00504		544.635
							0.52832	0.00699	0.54061	0.00646	0.53697	0.00606		-0.05372	-0.000398418	-0.05372	-0.00162	-0.05516	-0.00161									0.37546	0.00105	0.37546	0.00184	0.37546	0.00289		-0.04771	-0.000247474	-0.04771	0.000706432	-0.04771	0.000893372		101.078	0.00126	101.078	0.00201	101.078	0.00166		545.485
							0.5291	0.00699	0.5414	0.00646	0.53775	0.00606		-0.05361	-0.000400636	-0.05361	-0.00162	-0.05504	-0.00162									0.376	0.00105	0.376	0.00184	0.376	0.00289		-0.04755	-0.000247478	-0.04755	0.000706413	-0.04755	0.000892871		102.078	0.00253	102.078	0.000679	102.078	0.00384		546.336
							0.52987	0.00698	0.54219	0.00646	0.53852	0.00606		-0.05349	-0.000402877	-0.05349	-0.00163	-0.05493	-0.00162									0.37623	0.00105	0.37623	0.00184	0.37623	0.00289		-0.0474	-0.000247482	-0.0474	0.000706393	-0.0474	0.000892361		103.078	0.00217	103.078	0.00163	103.078	0.0026		547.186
							0.53065	0.00698	0.54298	0.00646	0.53929	0.00606		-0.0534	-0.00040471	-0.0534	-0.00164	-0.05482	-0.00163									0.377	0.00105	0.377	0.00184	0.377	0.00289		-0.0473	-0.000247484	-0.0473	0.00070638	-0.0473	0.000892023		104.078	0.000542	104.078	0.00247	104.078	0.00242		548.037
							0.53142	0.00698	0.54377	0.00646	0.54006	0.00606		-0.05338	-0.000405141	-0.05338	-0.00164	-0.0547	-0.00163									0.37777	0.00105	0.37777	0.00184	0.37777	0.00289		-0.04725	-0.000247485	-0.04725	0.000706373	-0.04725	0.000891842		105.078	0.00275	105.078	0.0022	105.078	0.00364		548.887
							0.53219	0.00698	0.54456	0.00646	0.54084	0.00605		-0.05326	-0.000407428	-0.05326	-0.00165	-0.05459	-0.00164									0.378	0.00105	0.378	0.00184	0.378	0.00289		-0.04709	-0.000247489	-0.04709	0.000706351	-0.04709	0.000891314		106.078	0.00299	106.078	0.00212	106.078	0.00431		549.738
							0.53297	0.00698	0.54535	0.00646	0.54161	0.00605		-0.05315	-0.000409738	-0.05315	-0.00166	-0.05447	-0.00164									0.37854	0.00105	0.37854	0.00184	0.37854	0.00289		-0.04694	-0.000247493	-0.04694	0.00070633	-0.04694	0.000890776		107.078	0.00241	107.078	0.00115	107.078	0.00431		550.588
							0.53374	0.00697	0.54614	0.00646	0.54238	0.00605		-0.05303	-0.000412073	-0.05303	-0.00166	-0.05436	-0.00165									0.37931	0.00105	0.37931	0.00184	0.37931	0.00289		-0.04679	-0.000247497	-0.04679	0.000706307	-0.04679	0.000890229		108.078	0.00187	108.078	0.00167	108.078	0.00364		551.439
							0.53452	0.00697	0.54693	0.00646	0.54315	0.00605		-0.05292	-0.000414432	-0.05292	-0.00167	-0.05425	-0.00165									0.38	0.00105	0.38	0.00184	0.38	0.00289		-0.04664	-0.000247502	-0.04664	0.000706284	-0.04664	0.000889672		109.078	0.00218	109.078	0.00267	109.078	0.00197		552.289
							0.53529	0.00697	0.54772	0.00646	0.54392	0.00605		-0.0528	-0.000416815	-0.0528	-0.00168	-0.05413	-0.00166									0.38008	0.00105	0.38008	0.00184	0.38008	0.00289		-0.04648	-0.000247506	-0.04648	0.000706261	-0.04648	0.000889104		110.077	0.00267	110.077	0.00405	110.077	0.00246		553.14
							0.53606	0.00697	0.54851	0.00646	0.5447	0.00605		-0.05268	-0.000419222	-0.05268	-0.00169	-0.05402	-0.00166									0.38085	0.00105	0.38085	0.00184	0.38085	0.00289		-0.04633	-0.000247511	-0.04633	0.000706237	-0.04633	0.000888527		111.077	0.00183	111.077	0.00437	111.077	0.00365		553.99
							0.53684	0.00697	0.5493	0.00646	0.54547	0.00605		-0.05257	-0.000421655	-0.05257	-0.0017	-0.05391	-0.00167									0.38162	0.00105	0.38162	0.00184	0.38162	0.00289		-0.04618	-0.000247516	-0.04618	0.000706212	-0.04618	0.000887939		112.077	0.0018	112.077	0.00491	112.077	0.00568		554.84
							0.53761	0.00696	0.55009	0.00646	0.54624	0.00605		-0.05245	-0.000424113	-0.05245	-0.00171	-0.05379	-0.00167									0.3819	0.00105	0.3819	0.00184	0.3819	0.00289		-0.04602	-0.000247521	-0.04602	0.000706186	-0.04602	0.000887341		113.077	0.00202	113.077	0.00389	113.077	0.00359		555.691
							0.53839	0.00696	0.55088	0.00646	0.54701	0.00605		-0.05234	-0.000426596	-0.05234	-0.00171	-0.05368	-0.00168									0.38239	0.00105	0.38239	0.00184	0.38239	0.00289		-0.04587	-0.000247526	-0.04587	0.000706159	-0.04587	0.000886732		114.077	0.00223	114.077	0.0028	114.077	0.00306		556.541
							0.53916	0.00696	0.55167	0.00646	0.54779	0.00605		-0.05222	-0.000429105	-0.05222	-0.00172	-0.05357	-0.00168									0.38316	0.00105	0.38316	0.00184	0.38316	0.00289		-0.04572	-0.000247532	-0.04572	0.000706132	-0.04572	0.000886112		115.077	0.00286	115.077	0.00231	115.077	0.00451		557.392
							0.53994	0.00696	0.55246	0.00646	0.54856	0.00604		-0.05211	-0.00043164	-0.05211	-0.00173	-0.05345	-0.00169									0.3839	0.00105	0.3839	0.00184	0.3839	0.00289		-0.04557	-0.000247537	-0.04557	0.000706104	-0.04557	0.00088548		116.077	0.00265	116.077	0.00194	116.077	0.00693		558.242
							0.54071	0.00696	0.55325	0.00646	0.54933	0.00604		-0.05199	-0.000434202	-0.05199	-0.00174	-0.0534	-0.00169									0.38393	0.00105	0.38393	0.00184	0.38393	0.00289		-0.04541	-0.000247543	-0.04541	0.000706076	-0.04541	0.000884838		117.077	0.00296	117.077	0.00205	117.077	0.00422		559.093
							0.54148	0.00695	0.55404	0.00646	0.5501	0.00604		-0.05188	-0.00043679	-0.05188	-0.00175	-0.05334	-0.00169									0.3847	0.00105	0.3847	0.00184	0.3847	0.00289		-0.0454	-0.000247543	-0.0454	0.000706073	-0.0454	0.000884783		118.078	0.00362	118.078	0.0016	118.078	0.00199		559.943
							0.54226	0.00695	0.55483	0.00646	0.55088	0.00604		-0.05176	-0.000439405	-0.05176	-0.00176	-0.05322	-0.0017									0.38547	0.00105	0.38547	0.00184	0.38547	0.00289		-0.04526	-0.000247549	-0.04526	0.000706046	-0.04526	0.000884184		119.078	0.0037	119.078	0.000468	119.078	0.000847		560.794
							0.54303	0.00695	0.55562	0.00646	0.55165	0.00604		-0.05164	-0.000442047	-0.05164	-0.00177	-0.05311	-0.0017									0.3858	0.00105	0.3858	0.00184	0.3858	0.00289		-0.04511	-0.000247555	-0.04511	0.000706016	-0.04511	0.000883518		120.078	0.0036	120.078	0.00194	120.078	0.0011		561.644
							0.54381	0.00695	0.55641	0.00646	0.55242	0.00604		-0.05153	-0.000444717	-0.05153	-0.00177	-0.053	-0.00171									0.38624	0.00105	0.38624	0.00184	0.38624	0.00289		-0.04495	-0.000247562	-0.04495	0.000705984	-0.04495	0.000882841		121.078	0.00221	121.078	0.000658	121.078	0.00213		562.495
							0.54458	0.00695	0.5572	0.00646	0.55319	0.00604		-0.05141	-0.000447414	-0.05141	-0.00178	-0.05288	-0.00172									0.38701	0.00105	0.38701	0.00184	0.38701	0.00289		-0.0448	-0.000247568	-0.0448	0.000705952	-0.0448	0.000882151		122.078	0.0022	122.078	0.000516	122.078	0.00346		563.345
							0.54535	0.00694	0.55799	0.00646	0.55397	0.00604		-0.0514	-0.00044771	-0.0514	-0.00178	-0.05277	-0.00172									0.38778	0.00105	0.38778	0.00184	0.38778	0.00289		-0.04465	-0.000247575	-0.04465	0.000705919	-0.04465	0.000881448		123.078	0.00283	123.078	0.00171	123.078	0.00371		564.196
							0.54613	0.00694	0.55878	0.00646	0.55474	0.00604		-0.0513	-0.00045014	-0.0513	-0.00179	-0.05266	-0.00173									0.3878	0.00105	0.3878	0.00184	0.3878	0.00289		-0.0445	-0.000247583	-0.0445	0.000705885	-0.0445	0.000880734		124.078	0.00176	124.078	0.00243	124.078	0.0021		565.046
							0.5469	0.00694	0.55957	0.00646	0.55551	0.00604		-0.05118	-0.000452894	-0.05118	-0.0018	-0.05254	-0.00173									0.38855	0.00105	0.38855	0.00184	0.38855	0.00289		-0.04434	-0.00024759	-0.04434	0.00070585	-0.04434	0.000880006		125.078	0.00177	125.078	0.000858	125.078	0.00257		565.896
							0.54768	0.00694	0.56036	0.00646	0.55628	0.00603		-0.05107	-0.000455678	-0.05107	-0.00181	-0.05243	-0.00174									0.38932	0.00105	0.38932	0.00184	0.38932	0.00289		-0.04419	-0.000247598	-0.04419	0.000705814	-0.04419	0.000879265		126.078	0.00156	126.078	0.00291	126.078	0.0033		566.747
							0.54845	0.00693	0.56115	0.00646	0.55706	0.00603		-0.05095	-0.00045849	-0.05095	-0.00182	-0.05232	-0.00174									0.3897	0.00105	0.3897	0.00184	0.3897	0.00289		-0.04404	-0.000247606	-0.04404	0.000705777	-0.04404	0.000878511		127.079	0.00246	127.079	0.0045	127.079	0.00187		567.597
							0.54923	0.00693	0.56194	0.00646	0.55783	0.00603		-0.05083	-0.000461332	-0.05083	-0.00183	-0.0522	-0.00175									0.39008	0.00105	0.39008	0.00184	0.39008	0.00289		-0.04388	-0.000247614	-0.04388	0.000705738	-0.04388	0.000877744		128.079	0.00258	128.079	0.00384	128.079	0.00271		568.448
							0.55	0.00693	0.56273	0.00646	0.5586	0.00603		-0.05072	-0.000464203	-0.05072	-0.00184	-0.05209	-0.00176									0.39085	0.00105	0.39085	0.00184	0.39085	0.00289		-0.04373	-0.000247623	-0.04373	0.000705699	-0.04373	0.000876962		129.079	0.00191	129.079	0.00362	129.079	0.0044		569.298
							0.55077	0.00693	0.56352	0.00646	0.55937	0.00603		-0.0506	-0.000467105	-0.0506	-0.00185	-0.05197	-0.00176									0.39162	0.00105	0.39162	0.00184	0.39162	0.00289		-0.04358	-0.000247632	-0.04358	0.000705659	-0.04358	0.000876167		130.079	0.00138	130.079	0.0027	130.079	0.00687		570.149
							0.55155	0.00693	0.56431	0.00646	0.56014	0.00603		-0.05049	-0.000470037	-0.05049	-0.00186	-0.05186	-0.00177									0.3917	0.00105	0.3917	0.00184	0.3917	0.00289		-0.04343	-0.000247641	-0.04343	0.000705617	-0.04343	0.000875357		131.08	0.00144	131.08	0.00266	131.08	0.00432		570.999
							0.55232	0.00692	0.5651	0.00646	0.56092	0.00603		-0.05037	-0.000473	-0.05037	-0.00186	-0.05175	-0.00177									0.39239	0.00105	0.39239	0.00184	0.39239	0.00289		-0.0434	-0.000247643	-0.0434	0.00070561	-0.0434	0.000875219		132.08	5e-06	132.08	0.00356	132.08	0.00286		571.85
							0.5531	0.00692	0.56589	0.00646	0.56169	0.00603		-0.05026	-0.000475994	-0.05026	-0.00187	-0.05163	-0.00178									0.39316	0.00105	0.39316	0.00184	0.39316	0.00289		-0.04327	-0.000247651	-0.04327	0.000705574	-0.04327	0.000874533		133.08	0.0018	133.08	0.00245	133.08	0.00104		572.7
							0.55387	0.00692	0.56668	0.00646	0.56246	0.00603		-0.05014	-0.00047902	-0.05014	-0.00188	-0.05152	-0.00179									0.3937	0.00105	0.3937	0.00184	0.3937	0.00289		-0.04312	-0.000247661	-0.04312	0.00070553	-0.04312	0.000873694		134.081	0.00448	134.081	0.000726	134.081	0.000205		573.551
							0.55465	0.00692	0.56748	0.00646	0.56323	0.00603		-0.05003	-0.000482078	-0.05003	-0.00189	-0.05141	-0.00179									0.39393	0.00105	0.39393	0.00184	0.39393	0.00289		-0.04297	-0.000247671	-0.04297	0.000705485	-0.04297	0.00087284		135.081	0.00427	135.081	0.000142	135.081	0.00221		574.401
							0.55542	0.00692	0.56827	0.00646	0.56401	0.00603		-0.04991	-0.000485168	-0.04991	-0.0019	-0.0514	-0.00179									0.3947	0.00105	0.3947	0.00184	0.3947	0.00289		-0.04281	-0.000247682	-0.04281	0.000705439	-0.04281	0.000871971		136.081	0.00421	136.081	-0.000374	136.081	0.00393		575.251
							0.55619	0.00691	0.56906	0.00646	0.56478	0.00602		-0.04979	-0.00048829	-0.04979	-0.00191	-0.05129	-0.0018									0.39547	0.00105	0.39547	0.00184	0.39547	0.00289		-0.04266	-0.000247693	-0.04266	0.000705391	-0.04266	0.000871086		137.082	0.0043	137.082	-0.000258	137.082	0.00251		576.102
							0.55697	0.00691	0.56985	0.00646	0.56555	0.00602		-0.04968	-0.000491446	-0.04968	-0.00192	-0.05118	-0.00181									0.3956	0.00105	0.3956	0.00184	0.3956	0.00289		-0.04251	-0.000247704	-0.04251	0.000705342	-0.04251	0.000870185		138.082	0.00182	138.082	0.000884	138.082	0.0012		576.952
							0.55774	0.00691	0.57064	0.00646	0.56632	0.00602		-0.04956	-0.000494635	-0.04956	-0.00193	-0.05107	-0.00181									0.39624	0.00105	0.39624	0.00184	0.39624	0.00289		-0.04236	-0.000247716	-0.04236	0.000705291	-0.04236	0.000869268		139.082	0.000621	139.082	-0.000574	139.082	0.0009		577.803
							0.55852	0.00691	0.57143	0.00646	0.5671	0.00602		-0.0495	-0.00049638	-0.0495	-0.00194	-0.05095	-0.00182									0.39701	0.00105	0.39701	0.00184	0.39701	0.00289		-0.0422	-0.000247729	-0.0422	0.000705239	-0.0422	0.000868335		140.083	0.00111	140.083	0.000121	140.083	0.000858		578.653
							0.55929	0.00691	0.57222	0.00646	0.56787	0.00602		-0.04945	-0.000497858	-0.04945	-0.00194	-0.05084	-0.00183									0.3976	0.00105	0.3976	0.00184	0.3976	0.00289		-0.04205	-0.000247742	-0.04205	0.000705185	-0.04205	0.000867385		141.083	0.00326	141.083	0.00103	141.083	0.00246		579.504
							0.56006	0.0069	0.57301	0.00646	0.56864	0.00602		-0.04933	-0.000501115	-0.04933	-0.00195	-0.05072	-0.00183									0.39778	0.00105	0.39778	0.00184	0.39778	0.00289		-0.0419	-0.000247755	-0.0419	0.00070513	-0.0419	0.000866418		142.084	0.00428	142.084	0.00178	142.084	0.00402		580.354
							0.56084	0.0069	0.5738	0.00646	0.56941	0.00602		-0.04922	-0.000504407	-0.04922	-0.00196	-0.05061	-0.00184									0.39855	0.00105	0.39855	0.00184	0.39855	0.00289		-0.04174	-0.000247769	-0.04174	0.000705074	-0.04174	0.000865433		143.084	0.00262	143.084	0.00241	143.084	0.00425		581.205
							0.56161	0.0069	0.57459	0.00646	0.57019	0.00602		-0.0491	-0.000507733	-0.0491	-0.00197	-0.0505	-0.00185									0.39932	0.00105	0.39932	0.00184	0.39932	0.00289		-0.04159	-0.000247783	-0.04159	0.000705015	-0.04159	0.000864431		144.085	0.00238	144.085	0.00292	144.085	0.00406		582.055
							0.56239	0.0069	0.57538	0.00646	0.57096	0.00602		-0.04898	-0.000511095	-0.04898	-0.00198	-0.05038	-0.00185									0.3995	0.00105	0.3995	0.00184	0.3995	0.00289		-0.04144	-0.000247798	-0.04144	0.000704955	-0.04144	0.000863411		145.085	0.00316	145.085	0.00217	145.085	0.00563		582.906
							0.56316	0.0069	0.57617	0.00646	0.57173	0.00602		-0.04887	-0.000514493	-0.04887	-0.00199	-0.05027	-0.00186									0.40009	0.00105	0.40009	0.00184	0.40009	0.00289		-0.0414	-0.000247802	-0.0414	0.00070494	-0.0414	0.000863149		146.086	0.00336	146.086	0.000384	146.086	0.00612		583.756
							0.56394	0.00689	0.57696	0.00646	0.5725	0.00602		-0.04875	-0.000517927	-0.04875	-0.002	-0.05016	-0.00187									0.40086	0.00105	0.40086	0.00184	0.40086	0.00289		-0.04129	-0.000247813	-0.04129	0.000704894	-0.04129	0.000862372		147.087	0.00254	147.087	-0.000163	147.087	0.00459		584.606
							0.56471	0.00689	0.57775	0.00646	0.57328	0.00602		-0.04864	-0.000521398	-0.04864	-0.00201	-0.05004	-0.00188									0.4015	0.00105	0.4015	0.00184	0.4015	0.00289		-0.04113	-0.000247829	-0.04113	0.00070483	-0.04113	0.000861315		148.087	0.00146	148.087	0.00197	148.087	0.00425		585.457
							0.56548	0.00689	0.57854	0.00646	0.57405	0.00601		-0.04852	-0.000524906	-0.04852	-0.00202	-0.04993	-0.00188									0.40163	0.00105	0.40163	0.00184	0.40163	0.00289		-0.04098	-0.000247846	-0.04098	0.000704765	-0.04098	0.000860239		149.088	0.00142	149.088	0.00305	149.088	0.00496		586.307
							0.56626	0.00689	0.57933	0.00646	0.57482	0.00601		-0.04841	-0.000528451	-0.04841	-0.00204	-0.04982	-0.00189									0.4024	0.00105	0.4024	0.00184	0.4024	0.00289		-0.04083	-0.000247863	-0.04083	0.000704698	-0.04083	0.000859143		150.089	0.00275	150.089	0.00376	150.089	0.0044		587.158
							0.56703	0.00689	0.58012	0.00646	0.57559	0.00601		-0.04829	-0.000532035	-0.04829	-0.00205	-0.0497	-0.0019									0.40317	0.00105	0.40317	0.00184	0.40317	0.00289		-0.04067	-0.000247881	-0.04067	0.000704629	-0.04067	0.000858028		151.089	0.00367	151.089	0.00298	151.089	0.00405		588.008
							0.56781	0.00688	0.58091	0.00646	0.57636	0.00601		-0.04818	-0.000535656	-0.04818	-0.00206	-0.04959	-0.00191									0.4035	0.00105	0.4035	0.00184	0.4035	0.00289		-0.04052	-0.000247899	-0.04052	0.000704558	-0.04052	0.000856893		152.09	0.00276	152.09	0.00205	152.09	0.00265		588.859
							0.56858	0.00688	0.5817	0.00646	0.57714	0.00601		-0.04806	-0.000539317	-0.04806	-0.00207	-0.0495	-0.00191									0.40394	0.00105	0.40394	0.00184	0.40394	0.00289		-0.04037	-0.000247918	-0.04037	0.000704485	-0.04037	0.000855738		153.091	0.00385	153.091	0.0029	153.091	0.00314		589.709
							0.56935	0.00688	0.58249	0.00646	0.57791	0.00601		-0.04794	-0.000543017	-0.04794	-0.00208	-0.04948	-0.00191									0.40471	0.00105	0.40471	0.00184	0.40471	0.00289		-0.04022	-0.000247938	-0.04022	0.000704409	-0.04022	0.000854561		154.092	0.00442	154.092	0.00273	154.092	0.00337		590.56
							0.57013	0.00688	0.58328	0.00646	0.57868	0.00601		-0.04783	-0.000546757	-0.04783	-0.00209	-0.04936	-0.00192									0.4054	0.00105	0.4054	0.00184	0.4054	0.00289		-0.04006	-0.000247958	-0.04006	0.000704332	-0.04006	0.000853364		155.093	0.00366	155.093	0.00305	155.093	0.00222		591.41
							0.5709	0.00688	0.58407	0.00646	0.57945	0.00601		-0.04771	-0.000550537	-0.04771	-0.0021	-0.04925	-0.00193									0.40548	0.00105	0.40548	0.00184	0.40548	0.00289		-0.03991	-0.00024798	-0.03991	0.000704252	-0.03991	0.000852145		156.094	0.00385	156.094	0.00313	156.094	0.00354		592.261
							0.57168	0.00687	0.58486	0.00646	0.58023	0.00601		-0.0476	-0.000554358	-0.0476	-0.00211	-0.04913	-0.00194									0.40625	0.00105	0.40625	0.00184	0.40625	0.00289		-0.03976	-0.000248002	-0.03976	0.000704171	-0.03976	0.000850905		157.094	0.00298	157.094	0.00198	157.094	0.0028		593.111
							0.57245	0.00687	0.58565	0.00646	0.581	0.00601		-0.0475	-0.000557605	-0.0475	-0.00212	-0.04902	-0.00195									0.40702	0.00105	0.40702	0.00184	0.40702	0.00289		-0.0396	-0.000248025	-0.0396	0.000704086	-0.0396	0.000849642		158.095	0.00211	158.095	0.0026	158.095	0.00281		593.961
							0.57323	0.00687	0.58644	0.00646	0.58177	0.00601		-0.04748	-0.00055822	-0.04748	-0.00212	-0.04891	-0.00195									0.4074	0.00105	0.4074	0.00184	0.4074	0.00289		-0.0395	-0.000248041	-0.0395	0.000704027	-0.0395	0.000848765		159.096	0.0019	159.096	0.00221	159.096	0.00587		594.812
							0.574	0.00687	0.58723	0.00646	0.58254	0.00601		-0.04737	-0.000562124	-0.04737	-0.00213	-0.04879	-0.00196									0.40778	0.00105	0.40778	0.00184	0.40778	0.00289		-0.03945	-0.000248048	-0.03945	0.000704	-0.03945	0.000848356		160.097	0.0015	160.097	0.00151	160.097	0.00736		595.662
							0.57477	0.00687	0.58802	0.00646	0.58332	0.006		-0.04725	-0.00056607	-0.04725	-0.00215	-0.04868	-0.00197									0.40855	0.00105	0.40855	0.00184	0.40855	0.00289		-0.0393	-0.000248073	-0.0393	0.000703911	-0.0393	0.000847047		161.098	0.00261	161.098	0.00197	161.098	0.00351		596.513
							0.57555	0.00686	0.58881	0.00646	0.58409	0.006		-0.04713	-0.000570059	-0.04713	-0.00216	-0.04857	-0.00198									0.40932	0.00105	0.40932	0.00184	0.40932	0.00289		-0.03915	-0.000248098	-0.03915	0.000703819	-0.03915	0.000845715		162.099	0.00333	162.099	0.00333	162.099	0.00239		597.363
							0.57632	0.00686	0.5896	0.00646	0.58486	0.006		-0.04702	-0.000574092	-0.04702	-0.00217	-0.04845	-0.00199									0.4094	0.00105	0.4094	0.00184	0.4094	0.00289		-0.03899	-0.000248125	-0.03899	0.000703725	-0.03899	0.000844359		163.1	0.0048	163.1	0.00284	163.1	0.0031		598.214
							0.5771	0.00686	0.59039	0.00646	0.58563	0.006		-0.0469	-0.000578168	-0.0469	-0.00218	-0.04834	-0.002									0.41009	0.00105	0.41009	0.00184	0.41009	0.00289		-0.03884	-0.000248152	-0.03884	0.000703628	-0.03884	0.000842979		164.101	0.00567	164.101	0.0034	164.101	0.00225		599.064
							0.57787	0.00686	0.59118	0.00646	0.58641	0.006		-0.04679	-0.000582288	-0.04679	-0.00219	-0.04823	-0.002									0.41086	0.00105	0.41086	0.00184	0.41086	0.00289		-0.03869	-0.00024818	-0.03869	0.000703528	-0.03869	0.000841573		165.102	0.00348	165.102	0.000542	165.102	0.000895		599.915
							0.57864	0.00686	0.59197	0.00646	0.58718	0.006		-0.04667	-0.000586453	-0.04667	-0.0022	-0.04811	-0.00201									0.4113	0.00105	0.4113	0.00184	0.4113	0.00289		-0.03853	-0.00024821	-0.03853	0.000703426	-0.03853	0.000840143		166.104	0.00315	166.104	0.00186	166.104	0.0043		600.765
							0.57942	0.00685	0.59276	0.00646	0.58795	0.006		-0.04656	-0.000590664	-0.04656	-0.00221	-0.048	-0.00202									0.41163	0.00105	0.41163	0.00184	0.41163	0.00289		-0.03838	-0.00024824	-0.03838	0.00070332	-0.03838	0.000838687		167.105	0.00241	167.105	0.00266	167.105	0.00391		601.616
							0.58019	0.00685	0.59355	0.00646	0.58872	0.006		-0.04644	-0.000594921	-0.04644	-0.00223	-0.04788	-0.00203									0.4124	0.00105	0.4124	0.00184	0.4124	0.00289		-0.03823	-0.000248272	-0.03823	0.000703211	-0.03823	0.000837205		168.106	0.00235	168.106	0.00431	168.106	0.00446		602.466
							0.58097	0.00685	0.59434	0.00646	0.58949	0.006		-0.04633	-0.000599224	-0.04633	-0.00224	-0.04777	-0.00204									0.41317	0.00105	0.41317	0.00184	0.41317	0.00289		-0.03808	-0.000248305	-0.03808	0.0007031	-0.03808	0.000835696		169.107	0.00225	169.107	0.00477	169.107	0.00475		603.316
							0.58174	0.00685	0.59514	0.00646	0.59027	0.006		-0.04621	-0.000603575	-0.04621	-0.00225	-0.04766	-0.00205									0.4133	0.00105	0.4133	0.00184	0.4133	0.00289		-0.03792	-0.000248339	-0.03792	0.000702985	-0.03792	0.00083416		170.108	0.00161	170.108	0.00483	170.108	0.00534		604.167
							0.58252	0.00685	0.59593	0.00646	0.59104	0.006		-0.04609	-0.000607973	-0.04609	-0.00226	-0.04754	-0.00206									0.41394	0.00105	0.41394	0.00184	0.41394	0.00289		-0.03777	-0.000248374	-0.03777	0.000702867	-0.03777	0.000832597		171.11	0.00111	171.11	0.00355	171.11	0.00486		605.017
							0.58329	0.00684	0.59672	0.00646	0.59181	0.006		-0.04598	-0.000612419	-0.04598	-0.00228	-0.0475	-0.00206									0.41471	0.00105	0.41471	0.00184	0.41471	0.00289		-0.03762	-0.00024841	-0.03762	0.000702745	-0.03762	0.000831005		172.111	0.000963	172.111	0.0031	172.111	0.00331		605.868
							0.58406	0.00684	0.59751	0.00646	0.59258	0.006		-0.04586	-0.000616915	-0.04586	-0.00229	-0.04743	-0.00207									0.4152	0.00105	0.4152	0.00184	0.4152	0.00289		-0.0375	-0.000248439	-0.0375	0.000702649	-0.0375	0.000829763		173.112	0.000368	173.112	0.00192	173.112	0.00525		606.718
							0.58484	0.00684	0.5983	0.00646	0.59336	0.00599		-0.04575	-0.000621459	-0.04575	-0.0023	-0.04732	-0.00208									0.41548	0.00105	0.41548	0.00184	0.41548	0.00289		-0.03746	-0.000248448	-0.03746	0.00070262	-0.03746	0.000829385		174.114	0.00104	174.114	0.00171	174.114	0.00428		607.569
							0.58561	0.00684	0.59909	0.00646	0.59413	0.00599		-0.04563	-0.000626054	-0.04563	-0.00231	-0.0472	-0.00209									0.41625	0.00105	0.41625	0.00184	0.41625	0.00289		-0.03731	-0.000248487	-0.03731	0.000702492	-0.03731	0.000827736		175.115	0.00277	175.115	0.00212	175.115	0.00256		608.419
							0.58639	0.00684	0.59988	0.00646	0.5949	0.00599		-0.0456	-0.000627328	-0.0456	-0.00232	-0.04709	-0.0021									0.41702	0.00105	0.41702	0.00184	0.41702	0.00289		-0.03716	-0.000248528	-0.03716	0.000702359	-0.03716	0.000826057		176.117	0.00303	176.117	0.00271	176.117	0.00195		609.27
							0.58716	0.00683	0.60067	0.00646	0.59567	0.00599		-0.04552	-0.0006307	-0.04552	-0.00233	-0.04698	-0.00211									0.4172	0.00105	0.4172	0.00184	0.4172	0.00289		-0.03701	-0.00024857	-0.03701	0.000702223	-0.03701	0.000824348		177.118	0.00303	177.118	0.00162	177.118	0.00247		610.12
							0.58793	0.00683	0.60146	0.00646	0.59645	0.00599		-0.0454	-0.000635397	-0.0454	-0.00234	-0.04686	-0.00211									0.41779	0.00105	0.41779	0.00184	0.41779	0.00289		-0.03685	-0.000248614	-0.03685	0.000702083	-0.03685	0.000822609		178.119	0.00171	178.119	0.000784	178.119	0.00325		610.971
							0.58871	0.00683	0.60225	0.00646	0.59722	0.00599		-0.04528	-0.000640146	-0.04528	-0.00235	-0.04675	-0.00212									0.41856	0.00105	0.41856	0.00184	0.41856	0.00289		-0.0367	-0.000248659	-0.0367	0.000701939	-0.0367	0.000820838		179.121	0.00113	179.121	0.0009	179.121	0.00334		611.821
							0.58948	0.00683	0.60304	0.00646	0.59799	0.00599		-0.04517	-0.000644948	-0.04517	-0.00236	-0.04663	-0.00213									0.4192	0.00105	0.4192	0.00184	0.4192	0.00289		-0.03655	-0.000248706	-0.03655	0.000701791	-0.03655	0.000819035		180.123	0.000853	180.123	0.000874	180.123	0.00301		612.671
							0.59026	0.00683	0.60383	0.00646	0.59876	0.00599		-0.04505	-0.000649803	-0.04505	-0.00238	-0.04652	-0.00214									0.41933	0.00105	0.41933	0.00184	0.41933	0.00289		-0.03639	-0.000248755	-0.03639	0.000701639	-0.03639	0.000817201		181.124	0.00155	181.124	0.000553	181.124	0.00321		613.522
							0.59103	0.00682	0.60462	0.00646	0.59954	0.00599		-0.04494	-0.000654712	-0.04494	-0.00239	-0.04641	-0.00215									0.4201	0.00105	0.4201	0.00184	0.4201	0.00289		-0.03624	-0.000248805	-0.03624	0.000701482	-0.03624	0.000815333		182.126	0.0033	182.126	-0.000295	182.126	0.00374		614.372
							0.59181	0.00682	0.60541	0.00646	0.60031	0.00599		-0.04482	-0.000659676	-0.04482	-0.0024	-0.04629	-0.00217									0.42087	0.00105	0.42087	0.00184	0.42087	0.00289		-0.03609	-0.000248858	-0.03609	0.000701321	-0.03609	0.000813431		183.127	0.0031	183.127	-8.4e-05	183.127	0.00254		615.223
							0.59258	0.00682	0.6062	0.00646	0.60108	0.00599		-0.04471	-0.000664695	-0.04471	-0.00242	-0.04618	-0.00218									0.4211	0.00105	0.4211	0.00184	0.4211	0.00289		-0.03594	-0.000248912	-0.03594	0.000701155	-0.03594	0.000811496		184.129	0.00206	184.129	0.000495	184.129	0.00416		616.073
							0.59335	0.00682	0.60699	0.00646	0.60185	0.00599		-0.04459	-0.00066977	-0.04459	-0.00243	-0.04607	-0.00219									0.42164	0.00105	0.42164	0.00184	0.42164	0.00289		-0.03578	-0.000248968	-0.03578	0.000700984	-0.03578	0.000809526		185.131	0.00235	185.131	0.00196	185.131	0.00272		616.924
							0.59413	0.00682	0.60778	0.00646	0.60263	0.00599		-0.04448	-0.000674902	-0.04448	-0.00244	-0.04595	-0.0022									0.42241	0.00105	0.42241	0.00184	0.42241	0.00289		-0.03563	-0.000249026	-0.03563	0.000700809	-0.03563	0.00080752		186.132	0.00295	186.132	0.00369	186.132	0.00501		617.774
							0.5949	0.00681	0.60857	0.00646	0.6034	0.00599		-0.04436	-0.000680092	-0.04436	-0.00246	-0.04584	-0.00221									0.4231	0.00105	0.4231	0.00184	0.4231	0.00289		-0.0356	-0.000249038	-0.0356	0.000700773	-0.0356	0.000807118		187.134	0.00262	187.134	0.00243	187.134	0.00393		618.625
							0.59568	0.00681	0.60936	0.00646	0.60417	0.00598		-0.04424	-0.00068534	-0.04424	-0.00247	-0.04573	-0.00222									0.42318	0.00105	0.42318	0.00184	0.42318	0.00289		-0.03548	-0.000249087	-0.03548	0.000700628	-0.03548	0.000805479		188.136	0.00334	188.136	0.00211	188.136	0.00529		619.475
							0.59645	0.00681	0.61015	0.00646	0.60494	0.00598		-0.04413	-0.000690647	-0.04413	-0.00248	-0.04561	-0.00223									0.42395	0.00105	0.42395	0.00184	0.42395	0.00289		-0.03532	-0.000249149	-0.03532	0.000700442	-0.03532	0.000803401		189.138	0.0034	189.138	0.00246	189.138	0.00524		620.326
							0.59722	0.00681	0.61094	0.00646	0.60571	0.00598		-0.04401	-0.000696013	-0.04401	-0.0025	-0.0456	-0.00223									0.42472	0.00105	0.42472	0.00184	0.42472	0.00289		-0.03517	-0.000249214	-0.03517	0.000700251	-0.03517	0.000801285		190.14	0.00261	190.14	0.00287	190.14	0.00454		621.176
							0.598	0.00681	0.61173	0.00646	0.60649	0.00598		-0.0439	-0.00070144	-0.0439	-0.00251	-0.0455	-0.00224									0.425	0.00105	0.425	0.00184	0.425	0.00289		-0.03502	-0.000249282	-0.03502	0.000700055	-0.03502	0.000799132		191.142	0.00225	191.142	0.00188	191.142	0.0048		622.026
							0.59877	0.0068	0.61252	0.00646	0.60726	0.00598		-0.04378	-0.000706929	-0.04378	-0.00252	-0.04539	-0.00225									0.42548	0.00105	0.42548	0.00184	0.42548	0.00289		-0.03487	-0.000249351	-0.03487	0.000699853	-0.03487	0.00079694		192.143	0.00165	192.143	0.000411	192.143	0.00415		622.877
							0.59955	0.0068	0.61331	0.00646	0.60803	0.00598		-0.04367	-0.000712479	-0.04367	-0.00254	-0.04527	-0.00226									0.42625	0.00105	0.42625	0.00184	0.42625	0.00289		-0.03471	-0.000249424	-0.03471	0.000699645	-0.03471	0.000794708		193.145	0.00137	193.145	0.000753	193.145	0.00527		623.727
							0.60032	0.0068	0.6141	0.00646	0.6088	0.00598		-0.0436	-0.000715694	-0.0436	-0.00255	-0.04516	-0.00227									0.427	0.00105	0.427	0.00184	0.427	0.00289		-0.03456	-0.000249499	-0.03456	0.000699431	-0.03456	0.000792437		194.147	0.0024	194.147	0.00107	194.147	0.00544		624.578
							0.6011	0.0068	0.61489	0.00646	0.60958	0.00598		-0.04355	-0.000718093	-0.04355	-0.00255	-0.04504	-0.00229									0.42702	0.00105	0.42702	0.00184	0.42702	0.00289		-0.03441	-0.000249576	-0.03441	0.000699211	-0.03441	0.000790125		195.149	0.00374	195.149	0.00163	195.149	0.00595		625.428
							0.60187	0.0068	0.61568	0.00646	0.61035	0.00598		-0.04344	-0.00072377	-0.04344	-0.00257	-0.04493	-0.0023									0.42779	0.00105	0.42779	0.00184	0.42779	0.00289		-0.03425	-0.000249657	-0.03425	0.000698985	-0.03425	0.000787771		196.151	0.00416	196.151	0.000816	196.151	0.00513		626.279
							0.60264	0.00679	0.61647	0.00646	0.61112	0.00598		-0.04332	-0.000729512	-0.04332	-0.00258	-0.04482	-0.00231									0.42856	0.00105	0.42856	0.00184	0.42856	0.00289		-0.0341	-0.000249741	-0.0341	0.000698752	-0.0341	0.000785375		197.154	0.00422	197.154	0.000847	197.154	0.00406		627.129
							0.60342	0.00679	0.61726	0.00646	0.61189	0.00598		-0.0432	-0.000735319	-0.0432	-0.0026	-0.0447	-0.00232									0.429	0.00105	0.429	0.00184	0.429	0.00289		-0.03395	-0.000249827	-0.03395	0.000698512	-0.03395	0.000782936		198.156	0.00188	198.156	0.00143	198.156	0.00278		627.98
							0.60419	0.00679	0.61805	0.00646	0.61267	0.00598		-0.04309	-0.000741192	-0.04309	-0.00261	-0.04459	-0.00233									0.42933	0.00105	0.42933	0.00184	0.42933	0.00289		-0.0338	-0.000249917	-0.0338	0.000698266	-0.0338	0.000780454		199.158	0.000342	199.158	0.00194	199.158	0.00327		628.83
							0.60497	0.00679	0.61884	0.00646	0.61344	0.00598		-0.04297	-0.000747133	-0.04297	-0.00263	-0.04448	-0.00235									0.4301	0.00105	0.4301	0.00184	0.4301	0.00289		-0.03364	-0.00025001	-0.03364	0.000698013	-0.03364	0.000777926		200.16	0.00228	200.16	0.00121	200.16	0.00412		629.681
							0.60574	0.00679	0.61963	0.00646	0.61421	0.00598		-0.04286	-0.000753142	-0.04286	-0.00264	-0.04436	-0.00236									0.43087	0.00105	0.43087	0.00184	0.43087	0.00289		-0.0336	-0.000250037	-0.0336	0.00069794	-0.0336	0.000777203		201.162	0.00381	201.162	0.000984	201.162	0.0048		630.531
							0.60651	0.00678	0.62042	0.00646	0.61498	0.00598		-0.04274	-0.000759219	-0.04274	-0.00265	-0.04425	-0.00237									0.4309	0.00105	0.4309	0.00184	0.4309	0.00289		-0.03349	-0.000250107	-0.03349	0.000697752	-0.03349	0.000775354		202.164	0.0015	202.164	0.00202	202.164	0.00393		631.381
							0.60729	0.00678	0.62121	0.00646	0.61576	0.00597		-0.04263	-0.000765367	-0.04263	-0.00267	-0.04414	-0.00238									0.43164	0.00105	0.43164	0.00184	0.43164	0.00289		-0.03334	-0.000250207	-0.03334	0.000697484	-0.03334	0.000772735		203.167	0.00187	203.167	0.00264	203.167	0.00354		632.232
							0.60806	0.00678	0.62201	0.00646	0.61653	0.00597		-0.04251	-0.000771585	-0.04251	-0.00269	-0.04402	-0.0024									0.43241	0.00105	0.43241	0.00184	0.43241	0.00289		-0.03318	-0.00025031	-0.03318	0.000697208	-0.03318	0.000770069		204.169	0.00224	204.169	0.00138	204.169	0.00324		633.082
							0.60884	0.00678	0.6228	0.00646	0.6173	0.00597		-0.04239	-0.000777875	-0.04239	-0.0027	-0.04391	-0.00241									0.4329	0.00105	0.4329	0.00184	0.4329	0.00289		-0.03303	-0.000250418	-0.03303	0.000696924	-0.03303	0.000767356		205.171	0.00194	205.171	0.000342	205.171	0.00222		633.933
							0.60961	0.00678	0.62359	0.00646	0.61807	0.00597		-0.04228	-0.000784237	-0.04228	-0.00272	-0.04379	-0.00242									0.43318	0.00105	0.43318	0.00184	0.43318	0.00289		-0.03288	-0.000250529	-0.03288	0.000696632	-0.03288	0.000764593		206.173	0.0012	206.173	0.000747	206.173	0.00305		634.783
							0.61039	0.00677	0.62438	0.00646	0.61885	0.00597		-0.04216	-0.000790673	-0.04216	-0.00273	-0.04368	-0.00244									0.43395	0.00105	0.43395	0.00184	0.43395	0.00289		-0.03273	-0.000250645	-0.03273	0.000696332	-0.03273	0.000761781		207.176	0.00375	207.176	0.00106	207.176	0.00265		635.634
							0.61116	0.00677	0.62517	0.00646	0.61962	0.00597		-0.04205	-0.000797184	-0.04205	-0.00275	-0.0436	-0.00244									0.43472	0.00105	0.43472	0.00184	0.43472	0.00289		-0.03257	-0.000250765	-0.03257	0.000696023	-0.03257	0.000758919		208.178	0.00467	208.178	0.00155	208.178	0.00244		636.484
							0.61193	0.00677	0.62596	0.00646	0.62039	0.00597		-0.04193	-0.000803771	-0.04193	-0.00276	-0.04357	-0.00245									0.4349	0.00105	0.4349	0.00184	0.4349	0.00289		-0.03242	-0.000250889	-0.03242	0.000695706	-0.03242	0.000756005		209.18	0.00361	209.18	0.00261	209.18	0.00281		637.335
							0.61271	0.00677	0.62675	0.00646	0.62116	0.00597		-0.04182	-0.000810434	-0.04182	-0.00278	-0.04345	-0.00246									0.43549	0.00105	0.43549	0.00184	0.43549	0.00289		-0.03227	-0.000251017	-0.03227	0.000695379	-0.03227	0.000753039		210.183	0.0039	210.183	0.00148	210.183	0.00312		638.185
							0.61348	0.00677	0.62754	0.00646	0.62193	0.00597		-0.0417	-0.000817174	-0.0417	-0.00279	-0.04334	-0.00248									0.43626	0.00105	0.43626	0.00184	0.43626	0.00289		-0.03211	-0.000251151	-0.03211	0.000695043	-0.03211	0.00075002		211.185	0.00252	211.185	0.000821	211.185	0.00463		639.036
							0.61426	0.00676	0.62833	0.00646	0.62271	0.00597		-0.0417	-0.000817227	-0.0417	-0.00279	-0.04323	-0.00249									0.4368	0.00105	0.4368	0.00184	0.4368	0.00289		-0.03196	-0.000251289	-0.03196	0.000694697	-0.03196	0.000746947		212.188	0.00124	212.188	-0.000305	212.188	0.00491		639.886
							0.61503	0.00676	0.62912	0.00646	0.62348	0.00597		-0.04159	-0.000823994	-0.04159	-0.00281	-0.04311	-0.0025									0.43703	0.00105	0.43703	0.00184	0.43703	0.00289		-0.03181	-0.000251433	-0.03181	0.000694341	-0.03181	0.000743818		213.19	0.00233	213.19	-0.00121	213.19	0.00324		640.737
							0.6158	0.00676	0.62991	0.00646	0.62425	0.00597		-0.04147	-0.000830893	-0.04147	-0.00283	-0.043	-0.00252									0.4378	0.00105	0.4378	0.00184	0.4378	0.00289		-0.0317	-0.000251538	-0.0317	0.000694082	-0.0317	0.000741553		214.193	0.00303	214.193	0.000884	214.193	0.00105		641.587
							0.61658	0.00676	0.6307	0.00646	0.62502	0.00597		-0.04135	-0.000837874	-0.04135	-0.00284	-0.04289	-0.00253									0.43857	0.00105	0.43857	0.00184	0.43857	0.00289		-0.03166	-0.000251581	-0.03166	0.000693976	-0.03166	0.000740634		215.195	0.00295	215.195	0.00164	215.195	0.000505		642.437
							0.61735	0.00676	0.63149	0.00646	0.6258	0.00597		-0.04124	-0.000844936	-0.04124	-0.00286	-0.04277	-0.00255									0.4388	0.00105	0.4388	0.00184	0.4388	0.00289		-0.0315	-0.000251735	-0.0315	0.000693599	-0.0315	0.000737392		216.198	0.00243	216.198	0.00128	216.198	0.00131		643.288
							0.61813	0.00675	0.63228	0.00646	0.62657	0.00597		-0.04112	-0.000852081	-0.04112	-0.00287	-0.04266	-0.00256									0.43934	0.00105	0.43934	0.00184	0.43934	0.00289		-0.03135	-0.000251895	-0.03135	0.000693212	-0.03135	0.000734092		217.201	0.00277	217.201	0.00145	217.201	0.00159		644.138
							0.6189	0.00675	0.63307	0.00646	0.62734	0.00597		-0.04101	-0.000859311	-0.04101	-0.00289	-0.04254	-0.00257									0.44011	0.00105	0.44011	0.00184	0.44011	0.00289		-0.0312	-0.000252061	-0.0312	0.000692814	-0.0312	0.000730733		218.203	0.00382	218.203	0.0016	218.203	0.00126		644.989
							0.61968	0.00675	0.63386	0.00646	0.62811	0.00596		-0.04089	-0.000866626	-0.04089	-0.00291	-0.04243	-0.00259									0.4408	0.00105	0.4408	0.00184	0.4408	0.00289		-0.03104	-0.000252232	-0.03104	0.000692404	-0.03104	0.000727313		219.206	0.00418	219.206	0.00232	219.206	0.00155		645.839
							0.62045	0.00675	0.63465	0.00646	0.62889	0.00596		-0.04078	-0.000874028	-0.04078	-0.00292	-0.04232	-0.0026									0.44088	0.00105	0.44088	0.00184	0.44088	0.00289		-0.03089	-0.00025241	-0.03089	0.000691983	-0.03089	0.000723832		220.209	0.00422	220.209	0.00128	220.209	0.00385		646.69
							0.62122	0.00675	0.63544	0.00646	0.62966	0.00596		-0.04066	-0.000881518	-0.04066	-0.00294	-0.0422	-0.00262									0.44165	0.00105	0.44165	0.00184	0.44165	0.00289		-0.03074	-0.000252595	-0.03074	0.000691549	-0.03074	0.000720289		221.211	0.00435	221.211	0.00311	221.211	0.00466		647.54
							0.622	0.00675	0.63623	0.00646	0.63043	0.00596		-0.04054	-0.000889097	-0.04054	-0.00296	-0.04209	-0.00263									0.44242	0.00105	0.44242	0.00184	0.44242	0.00289		-0.03059	-0.000252786	-0.03059	0.000691104	-0.03059	0.000716682		222.214	0.0017	222.214	0.00152	222.214	0.00438		648.391
							0.62277	0.00674	0.63702	0.00646	0.6312	0.00596		-0.04043	-0.000896766	-0.04043	-0.00298	-0.04198	-0.00265									0.4427	0.00105	0.4427	0.00184	0.4427	0.00289		-0.03043	-0.000252984	-0.03043	0.000690645	-0.03043	0.00071301		223.217	0.00164	223.217	3.2e-05	223.217	0.00371		649.241
							0.62355	0.00674	0.63781	0.00646	0.63198	0.00596		-0.04031	-0.000904526	-0.04031	-0.00299	-0.04186	-0.00267									0.44318	0.00105	0.44318	0.00184	0.44318	0.00289		-0.03028	-0.00025319	-0.03028	0.000690173	-0.03028	0.000709273		224.22	0.00263	224.22	0.00116	224.22	0.00313		650.092
							0.62432	0.00674	0.6386	0.00646	0.63275	0.00596		-0.0402	-0.00091238	-0.0402	-0.00301	-0.04175	-0.00268									0.44395	0.00105	0.44395	0.00184	0.44395	0.00289		-0.03013	-0.000253403	-0.03013	0.000689688	-0.03013	0.000705468		225.222	0.00267	225.222	0.00388	225.222	0.00517		650.942
							0.62509	0.00674	0.63939	0.00646	0.63352	0.00596		-0.04008	-0.000920328	-0.04008	-0.00303	-0.0417	-0.00269									0.4447	0.00105	0.4447	0.00184	0.4447	0.00289		-0.02997	-0.000253624	-0.02997	0.000689189	-0.02997	0.000701595		226.225	0.00176	226.225	0.00305	226.225	0.00307		651.792
							0.62587	0.00674	0.64018	0.00646	0.63429	0.00596		-0.03997	-0.000928371	-0.03997	-0.00304	-0.04164	-0.0027									0.44472	0.00105	0.44472	0.00184	0.44472	0.00289		-0.02982	-0.000253853	-0.02982	0.000688675	-0.02982	0.000697653		227.228	0.000495	227.228	0.00332	227.228	0.00298		652.643
							0.62664	0.00673	0.64097	0.00646	0.63506	0.00596		-0.03985	-0.000936511	-0.03985	-0.00306	-0.04152	-0.00271									0.44549	0.00105	0.44549	0.00184	0.44549	0.00289		-0.0297	-0.000254041	-0.0297	0.000688255	-0.0297	0.000694457		228.231	0.00163	228.231	0.00391	228.231	0.00424		653.493
							0.62742	0.00673	0.64176	0.00646	0.63584	0.00596		-0.03974	-0.000944749	-0.03974	-0.00308	-0.04141	-0.00273									0.44626	0.00105	0.44626	0.00184	0.44626	0.00289		-0.02967	-0.00025409	-0.02967	0.000688147	-0.02967	0.00069364		229.234	0.00168	229.234	0.00215	229.234	0.00475		654.344
							0.62819	0.00673	0.64255	0.00646	0.63661	0.00596		-0.0397	-0.000947294	-0.0397	-0.00309	-0.04129	-0.00275									0.4467	0.00105	0.4467	0.00184	0.4467	0.00289		-0.02952	-0.000254336	-0.02952	0.000687603	-0.02952	0.000689554		230.237	0.00176	230.237	0.00333	230.237	0.0037		655.194
							0.62897	0.00673	0.64334	0.00646	0.63738	0.00596		-0.03962	-0.000953087	-0.03962	-0.0031	-0.04118	-0.00276									0.44703	0.00105	0.44703	0.00184	0.44703	0.00289		-0.02936	-0.000254591	-0.02936	0.000687044	-0.02936	0.000685396		231.24	0.0018	231.24	0.0024	231.24	0.00356		656.045
							0.62974	0.00673	0.64413	0.00646	0.63815	0.00596		-0.0395	-0.000961526	-0.0395	-0.00312	-0.04107	-0.00278									0.4478	0.00105	0.4478	0.00184	0.4478	0.00289		-0.02921	-0.000254856	-0.02921	0.000686469	-0.02921	0.000681163		232.243	0.00256	232.243	0.000589	232.243	0.00429		656.895
							0.63051	0.00672	0.64492	0.00646	0.63893	0.00596		-0.03939	-0.000970067	-0.03939	-0.00313	-0.04095	-0.0028									0.44857	0.00105	0.44857	0.00184	0.44857	0.00289		-0.02906	-0.00025513	-0.02906	0.000685878	-0.02906	0.000676854		233.246	0.0042	233.246	0.00256	233.246	0.00521		657.746
							0.63129	0.00672	0.64571	0.00646	0.6397	0.00596		-0.03927	-0.000978712	-0.03927	-0.00315	-0.04084	-0.00281									0.4486	0.00105	0.4486	0.00184	0.4486	0.00289		-0.0289	-0.000255414	-0.0289	0.00068527	-0.0289	0.000672467		234.249	0.00414	234.249	0.00298	234.249	0.00345		658.596
							0.63206	0.00672	0.6465	0.00646	0.64047	0.00596		-0.03916	-0.000987463	-0.03916	-0.00317	-0.04073	-0.00283									0.44934	0.00105	0.44934	0.00184	0.44934	0.00288		-0.02875	-0.000255708	-0.02875	0.000684644	-0.02875	0.000668002		235.252	0.00465	235.252	0.00242	235.252	0.00288		659.447
							0.63284	0.00672	0.64729	0.00646	0.64124	0.00596		-0.03904	-0.000996321	-0.03904	-0.00319	-0.04061	-0.00285									0.45011	0.00105	0.45011	0.00184	0.45011	0.00288		-0.0286	-0.000256014	-0.0286	0.000684	-0.0286	0.000663457		236.255	0.00433	236.255	0.00126	236.255	0.00292		660.297
							0.63361	0.00672	0.64808	0.00646	0.64202	0.00595		-0.03893	-0.00101	-0.03893	-0.00321	-0.0405	-0.00286									0.4506	0.00105	0.4506	0.00184	0.4506	0.00288		-0.02845	-0.00025633	-0.02845	0.000683338	-0.02845	0.00065883		237.258	0.00308	237.258	0.000858	237.258	0.00242		661.147
							0.63438	0.00671	0.64887	0.00646	0.64279	0.00595		-0.03881	-0.00101	-0.03881	-0.00323	-0.04039	-0.00288									0.45088	0.00105	0.45088	0.00184	0.45088	0.00288		-0.02829	-0.000256659	-0.02829	0.000682657	-0.02829	0.00065412		238.261	0.002	238.261	0.00271	238.261	0.00293		661.998
							0.63516	0.00671	0.64967	0.00646	0.64356	0.00595		-0.03869	-0.00102	-0.03869	-0.00325	-0.04027	-0.0029									0.45165	0.00105	0.45165	0.00184	0.45165	0.00288		-0.02814	-0.000256999	-0.02814	0.000681956	-0.02814	0.000649326		239.264	0.00136	239.264	0.00334	239.264	0.00162		662.848
							0.63593	0.00671	0.65046	0.00646	0.64433	0.00595		-0.03858	-0.00103	-0.03858	-0.00327	-0.04016	-0.00292									0.45242	0.00105	0.45242	0.00184	0.45242	0.00288		-0.02799	-0.000257351	-0.02799	0.000681235	-0.02799	0.000644446		240.267	0.00193	240.267	0.00281	240.267	0.00185		663.699
							0.63671	0.00671	0.65125	0.00646	0.64511	0.00595		-0.03846	-0.00104	-0.03846	-0.00328	-0.04005	-0.00294									0.4525	0.00105	0.4525	0.00184	0.4525	0.00288		-0.02783	-0.000257717	-0.02783	0.000680494	-0.02783	0.000639478		241.27	0.00366	241.27	0.00296	241.27	0.00329		664.549
							0.63748	0.00671	0.65204	0.00646	0.64588	0.00595		-0.03835	-0.00105	-0.03835	-0.0033	-0.03993	-0.00296									0.45319	0.00105	0.45319	0.00184	0.45319	0.00288		-0.0278	-0.000257802	-0.0278	0.000680322	-0.0278	0.000638333		242.274	0.00196	242.274	0.0027	242.274	0.00342		665.4
							0.63826	0.0067	0.65283	0.00646	0.64665	0.00595		-0.03823	-0.00106	-0.03823	-0.00332	-0.03982	-0.00297									0.45396	0.00105	0.45396	0.00184	0.45396	0.00288		-0.02768	-0.000258096	-0.02768	0.000679731	-0.02768	0.00063442		243.277	0.000126	243.277	0.00134	243.277	0.00274		666.25
							0.63903	0.0067	0.65362	0.00646	0.64742	0.00595		-0.03812	-0.00107	-0.03812	-0.00334	-0.0397	-0.00299									0.4545	0.00105	0.4545	0.00184	0.4545	0.00288		-0.02753	-0.000258489	-0.02753	0.000678946	-0.02753	0.000629273		244.28	0.00203	244.28	0.00111	244.28	0.00292		667.101
							0.6398	0.0067	0.65441	0.00646	0.6482	0.00595		-0.038	-0.00108	-0.038	-0.00336	-0.0397	-0.00299									0.45473	0.00105	0.45473	0.00184	0.45473	0.00288		-0.02738	-0.000258896	-0.02738	0.000678139	-0.02738	0.000624032		245.283	0.00252	245.283	0.00265	245.283	0.00361		667.951
							0.64058	0.0067	0.6552	0.00646	0.64897	0.00595		-0.03789	-0.00109	-0.03789	-0.00338	-0.03959	-0.00301									0.4555	0.00105	0.4555	0.00184	0.4555	0.00288		-0.02722	-0.000259318	-0.02722	0.000677309	-0.02722	0.000618698		246.286	0.00118	246.286	0.00432	246.286	0.00406		668.802
							0.64135	0.0067	0.65599	0.00646	0.64974	0.00595		-0.0378	-0.0011	-0.0378	-0.0034	-0.03948	-0.00303									0.45627	0.00105	0.45627	0.00184	0.45627	0.00288		-0.02707	-0.000259756	-0.02707	0.000676455	-0.02707	0.000613268		247.29	0.00136	247.29	0.00436	247.29	0.0043		669.652
							0.64213	0.0067	0.65678	0.00646	0.65051	0.00595		-0.03777	-0.0011	-0.03777	-0.0034	-0.03936	-0.00305									0.4565	0.00105	0.4565	0.00184	0.4565	0.00288		-0.02692	-0.000260209	-0.02692	0.000675577	-0.02692	0.00060774		248.293	0.000416	248.293	0.00305	248.293	0.00338		670.502
							0.6429	0.00669	0.65757	0.00646	0.65128	0.00595		-0.03765	-0.00111	-0.03765	-0.00342	-0.03925	-0.00307									0.45704	0.00105	0.45704	0.00184	0.45704	0.00288		-0.02676	-0.00026068	-0.02676	0.000674673	-0.02676	0.000602114		249.296	0.00308	249.296	0.00166	249.296	0.00503		671.353
							0.64368	0.00669	0.65836	0.00646	0.65206	0.00595		-0.03754	-0.00112	-0.03754	-0.00344	-0.03914	-0.00309									0.45781	0.00105	0.45781	0.00184	0.45781	0.00288		-0.02661	-0.000261167	-0.02661	0.000673744	-0.02661	0.000596386		250.299	0.00374	250.299	0.00287	250.299	0.00159		672.203
							0.64445	0.00669	0.65915	0.00646	0.65283	0.00595		-0.03742	-0.00113	-0.03742	-0.00346	-0.03902	-0.00311									0.4584	0.00105	0.4584	0.00184	0.4584	0.00288		-0.02646	-0.000261672	-0.02646	0.000672787	-0.02646	0.000590556		251.303	0.0046	251.303	0.00153	251.303	0.00175		673.054
							0.64522	0.00669	0.65994	0.00646	0.6536	0.00595		-0.03731	-0.00114	-0.03731	-0.00348	-0.03891	-0.00313									0.45858	0.00105	0.45858	0.00184	0.45858	0.00288		-0.02631	-0.000262196	-0.02631	0.000671804	-0.02631	0.000584621		252.306	0.0032	252.306	0.00148	252.306	0.00236		673.904
							0.646	0.00669	0.66073	0.00646	0.65437	0.00595		-0.03719	-0.00115	-0.03719	-0.0035	-0.0388	-0.00315									0.45935	0.00105	0.45935	0.00184	0.45935	0.00288		-0.02615	-0.000262739	-0.02615	0.000670792	-0.02615	0.000578579		253.309	0.00348	253.309	0.00186	253.309	0.000437		674.755
							0.64677	0.00668	0.66152	0.00646	0.65515	0.00595		-0.03708	-0.00116	-0.03708	-0.00353	-0.03868	-0.00317									0.46012	0.00105	0.46012	0.00184	0.46012	0.00288		-0.026	-0.000263302	-0.026	0.000669751	-0.026	0.000572429		254.312	0.00307	254.312	0.00218	254.312	0.00238		675.605
							0.64755	0.00668	0.66231	0.00646	0.65592	0.00595		-0.03696	-0.00118	-0.03696	-0.00355	-0.03857	-0.00319									0.4604	0.00105	0.4604	0.00184	0.4604	0.00288		-0.02585	-0.000263886	-0.02585	0.000668681	-0.02585	0.000566169		255.316	0.0031	255.316	-0.000295	255.316	0.00325		676.456
							0.64832	0.00668	0.6631	0.00646	0.65669	0.00594		-0.03685	-0.00119	-0.03685	-0.00357	-0.03845	-0.00322									0.46089	0.00105	0.46089	0.00184	0.46089	0.00288		-0.0258	-0.000264072	-0.0258	0.00066834	-0.0258	0.00056419		256.319	0.00272	256.319	-0.000442	256.319	0.00333		677.306
							0.64909	0.00668	0.66389	0.00646	0.65746	0.00594		-0.03673	-0.0012	-0.03673	-0.00359	-0.03834	-0.00324									0.46165	0.00105	0.46165	0.00184	0.46165	0.00288		-0.02569	-0.000264491	-0.02569	0.00066758	-0.02569	0.000559796		257.322	0.00138	257.322	0.0007	257.322	0.000905		678.157
							0.64987	0.00668	0.66468	0.00646	0.65824	0.00594		-0.03661	-0.00121	-0.03661	-0.00361	-0.03823	-0.00326									0.4624	0.00105	0.4624	0.00184	0.4624	0.00288		-0.02554	-0.000265118	-0.02554	0.000666447	-0.02554	0.000553309		258.326	0.000705	258.326	0.000937	258.326	-0.000116		679.007
							0.65064	0.00667	0.66547	0.00646	0.65901	0.00594		-0.0365	-0.00122	-0.0365	-0.00363	-0.03811	-0.00328									0.46242	0.00105	0.46242	0.00184	0.46242	0.00288		-0.02539	-0.000265768	-0.02539	0.000665282	-0.02539	0.000546705		259.329	0.000889	259.329	0.000979	259.329	0.000195		679.857
							0.65142	0.00667	0.66626	0.00646	0.65978	0.00594		-0.03638	-0.00123	-0.03638	-0.00365	-0.038	-0.0033									0.46319	0.00105	0.46319	0.00184	0.46319	0.00288		-0.02524	-0.000266442	-0.02524	0.000664083	-0.02524	0.000539983		260.333	0.000853	260.333	0.00138	260.333	0.000258		680.708
							0.65219	0.00667	0.66705	0.00646	0.66055	0.00594		-0.03627	-0.00125	-0.03627	-0.00368	-0.03789	-0.00333									0.46396	0.00105	0.46396	0.00184	0.46396	0.00288		-0.02508	-0.00026714	-0.02508	0.00066285	-0.02508	0.000533141		261.336	0.000163	261.336	0.00173	261.336	0.00243		681.558
							0.65297	0.00667	0.66784	0.00646	0.66133	0.00594		-0.03615	-0.00126	-0.03615	-0.0037	-0.0378	-0.00334									0.4643	0.00105	0.4643	0.00184	0.4643	0.00288		-0.02493	-0.000267864	-0.02493	0.000661582	-0.02493	0.000526175		262.34	0.000332	262.34	0.00229	262.34	0.0042		682.409
							0.65374	0.00667	0.66863	0.00646	0.6621	0.00594		-0.03604	-0.00127	-0.03604	-0.00372	-0.03777	-0.00335									0.46473	0.00105	0.46473	0.00184	0.46473	0.00288		-0.02478	-0.000268615	-0.02478	0.000660277	-0.02478	0.000519085		263.343	0.00171	263.343	0.000374	263.343	0.00283		683.259
							0.65451	0.00666	0.66942	0.00646	0.66287	0.00594		-0.03592	-0.00128	-0.03592	-0.00374	-0.03766	-0.00337									0.4655	0.00105	0.4655	0.00184	0.4655	0.00288		-0.02462	-0.000269393	-0.02462	0.000658935	-0.02462	0.000511867		264.346	0.00281	264.346	0.000811	264.346	0.00187		684.11
							0.65529	0.00666	0.67021	0.00646	0.66364	0.00594		-0.0358	-0.00129	-0.0358	-0.00377	-0.03755	-0.00339									0.46627	0.00105	0.46627	0.00184	0.46627	0.00288		-0.02447	-0.000270199	-0.02447	0.000657554	-0.02447	0.00050452		265.35	0.00408	265.35	0.000689	265.35	0.000895		684.96
							0.65606	0.00666	0.671	0.00646	0.66442	0.00594		-0.0358	-0.0013	-0.0358	-0.00377	-0.03743	-0.00342									0.4663	0.00105	0.4663	0.00184	0.4663	0.00288		-0.02432	-0.000271035	-0.02432	0.000656134	-0.02432	0.000497041		266.353	0.00324	266.353	0.00131	266.353	-0.000416		685.811
							0.65684	0.00666	0.67179	0.00646	0.66519	0.00594		-0.03569	-0.00131	-0.03569	-0.00379	-0.03732	-0.00344									0.46704	0.00105	0.46704	0.00184	0.46704	0.00288		-0.02417	-0.000271902	-0.02417	0.000654674	-0.02417	0.000489428		267.357	0.00344	267.357	0.002	267.357	-0.000105		686.661
							0.65761	0.00666	0.67258	0.00646	0.66596	0.00594		-0.03557	-0.00132	-0.03557	-0.00381	-0.0372	-0.00347									0.46781	0.00105	0.46781	0.00184	0.46781	0.00288		-0.02401	-0.0002728	-0.02401	0.000653171	-0.02401	0.000481678		268.36	0.00353	268.36	0.00274	268.36	0.0033		687.512
							0.65838	0.00666	0.67337	0.00646	0.66673	0.00594		-0.03546	-0.00133	-0.03546	-0.00383	-0.03709	-0.00349									0.4683	0.00105	0.4683	0.00184	0.4683	0.00288		-0.0239	-0.000273489	-0.0239	0.000652027	-0.0239	0.000475833		269.363	0.00329	269.363	0.00181	269.363	0.00312		688.362
							0.65916	0.00665	0.67416	0.00646	0.6675	0.00594		-0.03534	-0.00135	-0.03534	-0.00386	-0.03698	-0.00351									0.46858	0.00105	0.46858	0.00184	0.46858	0.00288		-0.02386	-0.000273731	-0.02386	0.000651625	-0.02386	0.000473789		270.367	0.00364	270.367	0.00189	270.367	0.00333		689.212
							0.65993	0.00665	0.67495	0.00646	0.66828	0.00594		-0.03523	-0.00136	-0.03523	-0.00388	-0.03686	-0.00354									0.46935	0.00105	0.46935	0.00184	0.46935	0.00288		-0.02371	-0.000274697	-0.02371	0.000650035	-0.02371	0.000465759		271.37	0.00416	271.37	0.00118	271.37	0.00528		690.063
							0.66071	0.00665	0.67574	0.00646	0.66905	0.00594		-0.03511	-0.00137	-0.03511	-0.0039	-0.03675	-0.00356									0.47012	0.00105	0.47012	0.00184	0.47012	0.00288		-0.02355	-0.000275697	-0.02355	0.0006484	-0.02355	0.000457584		272.374	0.00276	272.374	0.00236	272.374	0.0046		690.913
							0.66148	0.00665	0.67654	0.00646	0.66982	0.00594		-0.035	-0.00139	-0.035	-0.00393	-0.03664	-0.00359									0.4702	0.00105	0.4702	0.00184	0.4702	0.00288		-0.0234	-0.000276735	-0.0234	0.000646717	-0.0234	0.000449263		273.377	0.00162	273.377	0.0023	273.377	0.00411		691.764
							0.66226	0.00665	0.67733	0.00646	0.67059	0.00594		-0.03488	-0.0014	-0.03488	-0.00395	-0.03652	-0.00361									0.47089	0.00105	0.47089	0.00184	0.47089	0.00288		-0.02325	-0.00027781	-0.02325	0.000644987	-0.02325	0.000440792		274.381	0.00208	274.381	0.000984	274.381	0.0054		692.614
							0.66303	0.00664	0.67812	0.00646	0.67137	0.00594		-0.03476	-0.00142	-0.03476	-0.00398	-0.03641	-0.00364									0.47166	0.00105	0.47166	0.00184	0.47166	0.00288		-0.0231	-0.000278924	-0.0231	0.000643206	-0.0231	0.000432169		275.384	0.00149	275.384	0.000595	275.384	0.00406		693.465
							0.6638	0.00664	0.67891	0.00646	0.67214	0.00594		-0.03465	-0.00143	-0.03465	-0.004	-0.0363	-0.00367									0.4722	0.00105	0.4722	0.00184	0.4722	0.00288		-0.02294	-0.000280079	-0.02294	0.000641375	-0.02294	0.000423392		276.387	0.0015	276.387	0.00125	276.387	0.000247		694.315
							0.66458	0.00664	0.6797	0.00646	0.67291	0.00593		-0.03453	-0.00144	-0.03453	-0.00402	-0.03618	-0.00369									0.47243	0.00105	0.47243	0.00184	0.47243	0.00288		-0.02279	-0.000281277	-0.02279	0.000639491	-0.02279	0.000414457		277.391	0.00277	277.391	0.00121	277.391	0.00113		695.166
							0.66535	0.00664	0.68049	0.00646	0.67368	0.00593		-0.03442	-0.00146	-0.03442	-0.00405	-0.03607	-0.00372									0.4732	0.00105	0.4732	0.00184	0.4732	0.00288		-0.02264	-0.000282518	-0.02264	0.000637554	-0.02264	0.000405362		278.394	0.00135	278.394	0.000584	278.394	0.00291		696.016
							0.66613	0.00664	0.68128	0.00646	0.67446	0.00593		-0.0343	-0.00147	-0.0343	-0.00407	-0.03596	-0.00375									0.47397	0.00105	0.47397	0.00184	0.47397	0.00288		-0.02248	-0.000283805	-0.02248	0.00063556	-0.02248	0.000396103		279.398	0.00281	279.398	0.000379	279.398	0.00385		696.867
							0.6669	0.00663	0.68207	0.00646	0.67523	0.00593		-0.03419	-0.00149	-0.03419	-0.0041	-0.03584	-0.00377									0.4742	0.00105	0.4742	0.00184	0.4742	0.00288		-0.02233	-0.000285138	-0.02233	0.00063351	-0.02233	0.000386679		280.401	0.00301	280.401	0.000316	280.401	0.00337		697.717
							0.66767	0.00663	0.68286	0.00646	0.676	0.00593		-0.03407	-0.00151	-0.03407	-0.00412	-0.0358	-0.00378									0.47474	0.00105	0.47474	0.00184	0.47474	0.00288		-0.02218	-0.000286521	-0.02218	0.000631401	-0.02218	0.000377085		281.405	0.0033	281.405	0.00174	281.405	0.00308		698.568
							0.66845	0.00663	0.68365	0.00646	0.67677	0.00593		-0.03395	-0.00152	-0.03395	-0.00415	-0.03573	-0.0038									0.47551	0.00105	0.47551	0.00184	0.47551	0.00288		-0.02203	-0.000287954	-0.02203	0.000629231	-0.02203	0.000367319		282.408	0.0031	282.408	0.00313	282.408	0.00371		699.418
							0.66922	0.00663	0.68444	0.00646	0.67755	0.00593		-0.0339	-0.00153	-0.0339	-0.00416	-0.03561	-0.00383									0.4761	0.00105	0.4761	0.00184	0.4761	0.00288		-0.0219	-0.000289178	-0.0219	0.00062739	-0.0219	0.000359109		283.411	0.00178	283.411	0.0044	283.411	0.0044		700.268
							0.67	0.00663	0.68523	0.00646	0.67832	0.00593		-0.03384	-0.00154	-0.03384	-0.00417	-0.0355	-0.00386									0.47628	0.00105	0.47628	0.00184	0.47628	0.00288		-0.02187	-0.000289439	-0.02187	0.000627	-0.02187	0.000357378		284.415	0.00121	284.415	0.00246	284.415	0.00415		701.119
							0.67077	0.00663	0.68602	0.00646	0.67909	0.00593		-0.03372	-0.00155	-0.03372	-0.0042	-0.03539	-0.00388									0.47705	0.00105	0.47705	0.00184	0.47705	0.00288		-0.02172	-0.000290979	-0.02172	0.000624704	-0.02172	0.000347258		285.418	0.00242	285.418	0.00107	285.418	0.00482		701.969
							0.67155	0.00662	0.68681	0.00646	0.67986	0.00593		-0.03361	-0.00157	-0.03361	-0.00422	-0.03527	-0.00391									0.47782	0.00105	0.47782	0.00184	0.47782	0.00288		-0.02157	-0.000292574	-0.02157	0.000622342	-0.02157	0.000336957		286.422	0.00253	286.422	0.000779	286.422	0.00627		702.82
							0.67232	0.00662	0.6876	0.00646	0.68063	0.00593		-0.03349	-0.00159	-0.03349	-0.00425	-0.03516	-0.00394									0.4781	0.00105	0.4781	0.00184	0.4781	0.00288		-0.02142	-0.000294229	-0.02142	0.000619913	-0.02142	0.000326471		287.425	0.0028	287.425	0.00131	287.425	0.00536		703.67
							0.67309	0.00662	0.68839	0.00646	0.68141	0.00593		-0.03338	-0.0016	-0.03338	-0.00428	-0.03505	-0.00397									0.47859	0.00105	0.47859	0.00184	0.47859	0.00288		-0.02126	-0.000295943	-0.02126	0.000617414	-0.02126	0.000315797		288.428	0.00227	288.428	0.00203	288.428	0.00459		704.521
							0.67387	0.00662	0.68918	0.00646	0.68218	0.00593		-0.03326	-0.00162	-0.03326	-0.0043	-0.03493	-0.004									0.47935	0.00105	0.47935	0.00184	0.47935	0.00288		-0.02111	-0.00029772	-0.02111	0.000614844	-0.02111	0.000304931		289.432	0.0023	289.432	0.0029	289.432	0.00437		705.371
							0.67464	0.00662	0.68997	0.00646	0.68295	0.00593		-0.03315	-0.00164	-0.03315	-0.00433	-0.03482	-0.00403									0.4801	0.00105	0.4801	0.00184	0.4801	0.00288		-0.02096	-0.000299562	-0.02096	0.0006122	-0.02096	0.00029387		290.435	0.00226	290.435	0.00316	290.435	0.00444		706.222
							0.67542	0.00661	0.69076	0.00646	0.68372	0.00593		-0.03303	-0.00165	-0.03303	-0.00436	-0.03471	-0.00406									0.48012	0.00105	0.48012	0.00184	0.48012	0.00288		-0.0208	-0.000301472	-0.0208	0.00060948	-0.0208	0.000282611		291.438	0.00105	291.438	0.00186	291.438	0.00365		707.072
							0.67619	0.00661	0.69155	0.00646	0.6845	0.00593		-0.03291	-0.00167	-0.03291	-0.00438	-0.03459	-0.00409									0.48089	0.00105	0.48089	0.00184	0.48089	0.00288		-0.02065	-0.000303451	-0.02065	0.000606682	-0.02065	0.00027115		292.442	0.00175	292.442	0.000326	292.442	0.0034		707.923
							0.67696	0.00661	0.69234	0.00646	0.68527	0.00593		-0.0328	-0.00169	-0.0328	-0.00441	-0.03448	-0.00412									0.48166	0.00105	0.48166	0.00184	0.48166	0.00288		-0.0205	-0.000305502	-0.0205	0.000603804	-0.0205	0.000259483		293.445	0.00255	293.445	0.00148	293.445	0.00188		708.773
							0.67774	0.00661	0.69313	0.00646	0.68604	0.00593		-0.03268	-0.00171	-0.03268	-0.00444	-0.03436	-0.00415									0.482	0.00105	0.482	0.00184	0.482	0.00288		-0.02035	-0.000307628	-0.02035	0.000600844	-0.02035	0.000247606		294.448	0.00174	294.448	0.000584	294.448	0.00229		709.623
							0.67851	0.00661	0.69392	0.00646	0.68681	0.00593		-0.03257	-0.00173	-0.03257	-0.00446	-0.03425	-0.00418									0.48243	0.00105	0.48243	0.00184	0.48243	0.00288		-0.02019	-0.000309832	-0.02019	0.000597799	-0.02019	0.000235517		295.451	0.000626	295.451	0.00125	295.451	0.00348		710.474
							0.67929	0.0066	0.69471	0.00646	0.68759	0.00593		-0.03245	-0.00174	-0.03245	-0.00449	-0.03414	-0.00422									0.4832	0.00105	0.4832	0.00184	0.4832	0.00288		-0.02004	-0.000312116	-0.02004	0.000594666	-0.02004	0.00022321		296.455	0.00116	296.455	0.0019	296.455	0.00496		711.324
							0.68006	0.0066	0.6955	0.00646	0.68836	0.00593		-0.03234	-0.00176	-0.03234	-0.00452	-0.03402	-0.00425									0.48397	0.00105	0.48397	0.00184	0.48397	0.00288		-0.02	-0.000312717	-0.02	0.000593846	-0.02	0.000220008		297.458	0.00258	297.458	0.0018	297.458	0.00458		712.175
							0.68084	0.0066	0.69629	0.00646	0.68913	0.00593		-0.03222	-0.00178	-0.03222	-0.00455	-0.03391	-0.00428									0.484	0.00105	0.484	0.00184	0.484	0.00288		-0.01989	-0.000314483	-0.01989	0.000591444	-0.01989	0.000210683		298.461	0.00289	298.461	0.00158	298.461	0.00501		713.025
							0.68161	0.0066	0.69708	0.00646	0.6899	0.00593		-0.0321	-0.0018	-0.0321	-0.00458	-0.0339	-0.00428									0.48474	0.00105	0.48474	0.00184	0.48474	0.00288		-0.01973	-0.000316937	-0.01973	0.000588129	-0.01973	0.000197931		299.464	0.00211	299.464	-0.00262	299.464	0.00543		713.876
							0.68238	0.0066	0.69787	0.00646	0.69068	0.00593		-0.03199	-0.00182	-0.03199	-0.0046	-0.0338	-0.00431									0.48551	0.00105	0.48551	0.00184	0.48551	0.00288		-0.01958	-0.00031948	-0.01958	0.00058472	-0.01958	0.00018495		300.467	0.002	300.467	-0.00104	300.467	0.00358		714.726
							0.68316	0.0066	0.69866	0.00646	0.69145	0.00592		-0.0319	-0.00184	-0.0319	-0.00463	-0.03368	-0.00435									0.486	0.00105	0.486	0.00184	0.486	0.00288		-0.01943	-0.000322116	-0.01943	0.000581212	-0.01943	0.000171736		301.471	0.00273	301.471	0.000726	301.471	0.00397		715.577
							0.68393	0.00659	0.69945	0.00646	0.69222	0.00592		-0.03187	-0.00184	-0.03187	-0.00463	-0.03357	-0.00438									0.48628	0.00105	0.48628	0.00184	0.48628	0.00288		-0.01928	-0.000324848	-0.01928	0.000577605	-0.01928	0.000158285		302.474	0.00243	302.474	0.00282	302.474	0.00393		716.427
							0.68471	0.00659	0.70024	0.00646	0.69299	0.00592		-0.03176	-0.00186	-0.03176	-0.00466	-0.03346	-0.00441									0.48705	0.00105	0.48705	0.00184	0.48705	0.00288		-0.01912	-0.00032768	-0.01912	0.000573893	-0.01912	0.000144593		303.477	0.00242	303.477	0.00292	303.477	0.00401		717.278
							0.68548	0.00659	0.70103	0.00646	0.69377	0.00592		-0.03164	-0.00188	-0.03164	-0.00469	-0.03334	-0.00445									0.48782	0.00105	0.48782	0.00184	0.48782	0.00288		-0.01897	-0.000330614	-0.01897	0.000570076	-0.01897	0.000130655		304.48	0.0024	304.48	0.00181	304.48	0.00419		718.128
							0.68625	0.00659	0.70182	0.00646	0.69454	0.00592		-0.03153	-0.0019	-0.03153	-0.00472	-0.03323	-0.00448									0.488	0.00105	0.488	0.00184	0.488	0.00288		-0.01882	-0.000333656	-0.01882	0.000566149	-0.01882	0.000116466		305.483	0.000753	305.483	0.00102	305.483	0.00397		718.978
							0.68703	0.00659	0.70261	0.00646	0.69531	0.00592		-0.03141	-0.00192	-0.03141	-0.00475	-0.03311	-0.00452									0.48859	0.00105	0.48859	0.00184	0.48859	0.00288		-0.01866	-0.000336808	-0.01866	0.000562109	-0.01866	0.000102024		306.486	-0.000347	306.486	0.00142	306.486	0.00166		719.829
							0.6878	0.00658	0.70341	0.00646	0.69608	0.00592		-0.0313	-0.00195	-0.0313	-0.00478	-0.033	-0.00455									0.48936	0.00105	0.48936	0.00184	0.48936	0.00288		-0.01851	-0.000340075	-0.01851	0.000557954	-0.01851	8.73215e-05		307.489	0.000174	307.489	0.000911	307.489	-0.000537		720.679
							0.68858	0.00658	0.7042	0.00646	0.69685	0.00592		-0.03118	-0.00197	-0.03118	-0.00481	-0.03289	-0.00459									0.4899	0.00105	0.4899	0.00184	0.4899	0.00288		-0.01836	-0.000343461	-0.01836	0.00055368	-0.01836	7.23556e-05		308.492	0.000142	308.492	0.00186	308.492	0.00171		721.53
							0.68935	0.00658	0.70499	0.00646	0.69763	0.00592		-0.03106	-0.00199	-0.03106	-0.00484	-0.03277	-0.00463									0.49013	0.00105	0.49013	0.00184	0.49013	0.00288		-0.01821	-0.00034697	-0.01821	0.000549283	-0.01821	5.71211e-05		309.495	0.000521	309.495	-0.000737	309.495	0.00178		722.38
							0.69013	0.00658	0.70578	0.00646	0.6984	0.00592		-0.03095	-0.00201	-0.03095	-0.00487	-0.03266	-0.00466									0.49167	0.00105	0.4909	0.00184	0.4909	0.00288		-0.01805	-0.000350607	-0.01805	0.00054476	-0.01805	4.16132e-05		310.498	0.000274	310.498	0.000284	310.498	0.00216		723.231
							0.6909	0.00658	0.70657	0.00646	0.69917	0.00592		-0.03083	-0.00203	-0.03083	-0.0049	-0.03255	-0.0047									0.4919	0.00105	0.4919	0.00184	0.4919	0.00288		-0.018	-0.00035188	-0.018	0.000543184	-0.018	3.62484e-05		311.5	0.00114	311.5	0.00262	311.5	0.00182		724.081
							0.69167	0.00658	0.70736	0.00646	0.69994	0.00592		-0.03072	-0.00206	-0.03072	-0.00493	-0.03243	-0.00474									0.4939	0.00105	0.4939	0.00184	0.4939	0.00288		-0.0179	-0.000354376	-0.0179	0.000540107	-0.0179	2.58271e-05		312.503	0.00264	312.503	0.0036	312.503	0.00348		724.932
							0.69245	0.00657	0.70815	0.00646	0.70072	0.00592		-0.0306	-0.00208	-0.0306	-0.00496	-0.03232	-0.00477									0.4958	0.00105	0.4958	0.00184	0.4958	0.00288		-0.01775	-0.000358282	-0.01775	0.000535322	-0.01775	9.75765e-06		313.506	0.00363	313.506	0.00448	313.506	0.00386		725.782
							0.69322	0.00657	0.70894	0.00646	0.70149	0.00592		-0.03049	-0.00211	-0.03049	-0.00499	-0.03221	-0.00481									0.4978	0.00105	0.4978	0.00184	0.4978	0.00288		-0.01759	-0.00036233	-0.01759	0.000530399	-0.01759	-6.60016e-06		314.509	0.00303	314.509	0.00417	314.509	0.00531		726.633
							0.694	0.00657	0.70973	0.00646	0.70226	0.00592		-0.03037	-0.00213	-0.03037	-0.00502	-0.03209	-0.00485									0.4998	0.00105	0.4998	0.00184	0.4998	0.00288		-0.01744	-0.000366525	-0.01744	0.000525335	-0.01744	-2.32515e-05		315.512	0.00176	315.512	0.00182	315.512	0.00319		727.483
							0.69477	0.00657	0.71052	0.00646	0.70303	0.00592		-0.03025	-0.00215	-0.03025	-0.00505	-0.03198	-0.00489									0.5017	0.00105	0.5017	0.00184	0.5017	0.00288		-0.01729	-0.000370872	-0.01729	0.000520126	-0.01729	-4.02017e-05		316.514	0.0012	316.514	0.00128	316.514	0.00243		728.333
							0.69554	0.00657	0.71131	0.00646	0.70381	0.00592		-0.03014	-0.00218	-0.03014	-0.00509	-0.0319	-0.00492									0.5037	0.00105	0.5037	0.00184	0.5037	0.00288		-0.01714	-0.000375378	-0.01714	0.000514767	-0.01714	-5.74561e-05		317.517	0.00105	317.517	0.00248	317.517	0.00206		729.184
							0.69632	0.00656	0.7121	0.00646	0.70458	0.00592		-0.03002	-0.0022	-0.03002	-0.00512	-0.03187	-0.00493									0.5057	0.00105	0.5057	0.00184	0.5057	0.00288		-0.01698	-0.000380046	-0.01698	0.000509255	-0.01698	-7.50201e-05		318.52	0.00242	318.52	0.00175	318.52	0.00313		730.034
							0.69709	0.00656	0.71289	0.00646	0.70535	0.00592		-0.03	-0.00221	-0.03	-0.00512	-0.03175	-0.00497									0.5076	0.00105	0.5076	0.00184	0.5076	0.00288		-0.01683	-0.000384884	-0.01683	0.000503585	-0.01683	-9.28993e-05		319.522	0.00176	319.522	0.00212	319.522	0.00238		730.885
							0.69787	0.00656	0.71368	0.00646	0.70612	0.00592		-0.02991	-0.00223	-0.02991	-0.00515	-0.03164	-0.00501									0.5096	0.00105	0.5096	0.00184	0.5096	0.00288		-0.01668	-0.000389898	-0.01668	0.000497753	-0.01668	-0.000111099		320.525	0.00292	320.525	0.00271	320.525	0.00266		731.735
							0.69864	0.00656	0.71447	0.00646	0.7069	0.00592		-0.02979	-0.00226	-0.02979	-0.00518	-0.03152	-0.00505									0.5116	0.00105	0.5116	0.00184	0.5116	0.00288		-0.01652	-0.000395093	-0.01652	0.000491753	-0.01652	-0.000129626		321.527	0.0037	321.527	0.00307	321.527	0.00285		732.586
							0.69942	0.00656	0.71526	0.00646	0.70767	0.00592		-0.02968	-0.00228	-0.02968	-0.00521	-0.03141	-0.00509									0.5136	0.00105	0.5136	0.00184	0.5136	0.00288		-0.01637	-0.000400477	-0.01637	0.000485582	-0.01637	-0.000148485		322.53	0.00471	322.53	0.00178	322.53	0.00341		733.436
							0.70019	0.00656	0.71605	0.00646	0.70844	0.00592		-0.02956	-0.00231	-0.02956	-0.00525	-0.0313	-0.00513									0.5155	0.00105	0.5155	0.00184	0.5155	0.00288		-0.01622	-0.000406056	-0.01622	0.000479233	-0.01622	-0.000167683		323.532	0.00285	323.532	0.000837	323.532	0.0036		734.287
							0.70096	0.00655	0.71684	0.00646	0.70921	0.00592		-0.02945	-0.00234	-0.02945	-0.00528	-0.03118	-0.00517									0.5175	0.00105	0.5175	0.00184	0.5175	0.00288		-0.0161	-0.000410501	-0.0161	0.000474208	-0.0161	-0.000182741		324.534	0.00122	324.534	0.000121	324.534	0.00289		735.137
							0.70174	0.00655	0.71763	0.00646	0.70998	0.00592		-0.02933	-0.00236	-0.02933	-0.00531	-0.03107	-0.00521									0.5195	0.00105	0.5195	0.00184	0.5195	0.00288		-0.01607	-0.000411836	-0.01607	0.000472703	-0.01607	-0.000187225		325.537	0.000847	325.537	0.00186	325.537	0.00351		735.988
							0.70251	0.00655	0.71842	0.00646	0.71076	0.00592		-0.02921	-0.00239	-0.02921	-0.00535	-0.03096	-0.00526									0.5215	0.00105	0.5215	0.00184	0.5215	0.00288		-0.01591	-0.000417826	-0.01591	0.000465986	-0.01591	-0.000207118		326.539	0.00164	326.539	0.00294	326.539	0.00271		736.838
							0.70329	0.00655	0.71921	0.00646	0.71153	0.00592		-0.0291	-0.00242	-0.0291	-0.00538	-0.03084	-0.0053									0.5234	0.00105	0.5234	0.00184	0.5234	0.00288		-0.01576	-0.000424032	-0.01576	0.000459076	-0.01576	-0.000227367		327.541	0.00277	327.541	0.00279	327.541	0.000747		737.688
							0.70406	0.00655	0.72	0.00646	0.7123	0.00591		-0.02898	-0.00245	-0.02898	-0.00542	-0.03073	-0.00534									0.5254	0.00105	0.5254	0.00184	0.5254	0.00288		-0.01561	-0.000430463	-0.01561	0.000451968	-0.01561	-0.000247981		328.543	0.00313	328.543	0.00248	328.543	0.00172		738.539
							0.70483	0.00654	0.72079	0.00646	0.71307	0.00591		-0.02887	-0.00248	-0.02887	-0.00545	-0.03062	-0.00539									0.5274	0.00105	0.5274	0.00184	0.5274	0.00288		-0.01545	-0.000437126	-0.01545	0.000444656	-0.01545	-0.000268964		329.546	0.00477	329.546	0.0008	329.546	0.0026		739.389
							0.70561	0.00654	0.72158	0.00646	0.71385	0.00591		-0.02875	-0.00251	-0.02875	-0.00548	-0.0305	-0.00543									0.5293	0.00105	0.5293	0.00184	0.5293	0.00288		-0.0153	-0.00044403	-0.0153	0.000437135	-0.0153	-0.000290323		330.548	0.00357	330.548	0.000226	330.548	0.00471		740.24
							0.70638	0.00654	0.72237	0.00646	0.71462	0.00591		-0.02864	-0.00254	-0.02864	-0.00552	-0.03039	-0.00548									0.5313	0.00105	0.5313	0.00184	0.5313	0.00288		-0.01515	-0.000451183	-0.01515	0.000429398	-0.01515	-0.000312066		331.55	0.00191	331.55	0.000663	331.55	0.00392		741.09
							0.70716	0.00654	0.72316	0.00646	0.71539	0.00591		-0.02852	-0.00257	-0.02852	-0.00555	-0.03027	-0.00552									0.5333	0.00105	0.5333	0.00184	0.5333	0.00288		-0.015	-0.000458595	-0.015	0.00042144	-0.015	-0.000334199		332.552	0.00153	332.552	0.00168	332.552	0.00184		741.941
							0.70793	0.00654	0.72395	0.00646	0.71616	0.00591		-0.02841	-0.0026	-0.02841	-0.00559	-0.03016	-0.00557									0.5353	0.00105	0.5353	0.00184	0.5353	0.00288		-0.01484	-0.000466273	-0.01484	0.000413253	-0.01484	-0.00035673		333.554	0.00175	333.554	0.00283	333.554	0.0042		742.791
							0.70871	0.00654	0.72474	0.00646	0.71694	0.00591		-0.02829	-0.00263	-0.02829	-0.00562	-0.03005	-0.00561									0.5372	0.00105	0.5372	0.00184	0.5372	0.00288		-0.01469	-0.000474228	-0.01469	0.000404832	-0.01469	-0.000379664		334.555	0.0038	334.555	0.00292	334.555	0.00344		743.642
							0.70948	0.00653	0.72553	0.00646	0.71771	0.00591		-0.02817	-0.00267	-0.02817	-0.00566	-0.03	-0.00563									0.5392	0.00105	0.5392	0.00184	0.5392	0.00288		-0.01454	-0.00048247	-0.01454	0.00039617	-0.01454	-0.00040301		335.557	0.00517	335.557	0.00244	335.557	0.00407		744.492
							0.71025	0.00653	0.72632	0.00646	0.71848	0.00591		-0.02806	-0.0027	-0.02806	-0.0057	-0.02993	-0.00566									0.5412	0.00105	0.5412	0.00184	0.5412	0.00288		-0.01438	-0.000491008	-0.01438	0.000387259	-0.01438	-0.000426776		336.559	0.00475	336.559	0.00177	336.559	0.00392		745.343
							0.71103	0.00653	0.72711	0.00646	0.71925	0.00591		-0.028	-0.00271	-0.028	-0.00571	-0.02982	-0.00571									0.5432	0.00105	0.5432	0.00184	0.5432	0.00288		-0.01423	-0.000499854	-0.01423	0.000378093	-0.01423	-0.000450967		337.561	0.00366	337.561	0.00248	337.561	0.00498		746.193
							0.7118	0.00653	0.7279	0.00646	0.72003	0.00591		-0.02794	-0.00273	-0.02794	-0.00573	-0.02971	-0.00576									0.5451	0.00105	0.5451	0.00184	0.5451	0.00288		-0.0141	-0.000507683	-0.0141	0.000370033	-0.0141	-0.000472034		338.562	0.00318	338.562	0.00291	338.562	0.00636		747.043
							0.71258	0.00653	0.72869	0.00646	0.7208	0.00591		-0.02783	-0.00277	-0.02783	-0.00577	-0.02959	-0.00581									0.5471	0.00105	0.5471	0.00184	0.5471	0.00288		-0.01408	-0.000509017	-0.01408	0.000368665	-0.01408	-0.000475593		339.564	0.00436	339.564	0.00495	339.564	0.00742		747.894
							0.71335	0.00652	0.72948	0.00646	0.72157	0.00591		-0.02771	-0.0028	-0.02771	-0.0058	-0.02948	-0.00585									0.5491	0.00105	0.5491	0.00184	0.5491	0.00288		-0.01393	-0.000518509	-0.01393	0.000358966	-0.01393	-0.000500661		340.565	0.00595	340.565	0.0049	340.565	0.00482		748.744
							0.71412	0.00652	0.73027	0.00646	0.72234	0.00591		-0.0276	-0.00283	-0.0276	-0.00584	-0.02937	-0.0059									0.5511	0.00105	0.5511	0.00184	0.5511	0.00288		-0.01377	-0.000528343	-0.01377	0.000348989	-0.01377	-0.000526178		341.567	0.00541	341.567	0.00309	341.567	0.00489		749.595
							0.7149	0.00652	0.73107	0.00646	0.72312	0.00591		-0.02748	-0.00287	-0.02748	-0.00588	-0.02925	-0.00595									0.553	0.00105	0.553	0.00184	0.553	0.00288		-0.01362	-0.000538529	-0.01362	0.000338726	-0.01362	-0.000552154		342.568	0.00372	342.568	0.00263	342.568	0.00466		750.445
							0.71567	0.00652	0.73186	0.00646	0.72389	0.00591		-0.02736	-0.00291	-0.02736	-0.00592	-0.02914	-0.006									0.555	0.00105	0.555	0.00184	0.555	0.00288		-0.01347	-0.000549079	-0.01347	0.000328169	-0.01347	-0.000578595		343.57	0.00366	343.57	0.00282	343.57	0.00169		751.296
							0.71645	0.00652	0.73265	0.00646	0.72466	0.00591		-0.02725	-0.00294	-0.02725	-0.00595	-0.02902	-0.00605									0.557	0.00105	0.557	0.00184	0.557	0.00288		-0.01331	-0.000560008	-0.01331	0.00031731	-0.01331	-0.000605512		344.571	0.00419	344.571	0.00263	344.571	0.000479		752.146
							0.71722	0.00652	0.73344	0.00646	0.72543	0.00591		-0.02713	-0.00298	-0.02713	-0.00599	-0.02891	-0.00611									0.559	0.00105	0.559	0.00184	0.559	0.00288		-0.01316	-0.000571328	-0.01316	0.000306139	-0.01316	-0.000632911		345.572	0.00362	345.572	-0.0004	345.572	0.00102		752.997
							0.718	0.00651	0.73423	0.00646	0.7262	0.00591		-0.02702	-0.00302	-0.02702	-0.00603	-0.0288	-0.00616									0.5609	0.00105	0.5609	0.00184	0.5609	0.00288		-0.01301	-0.000583052	-0.01301	0.000294649	-0.01301	-0.000660802		346.573	0.00408	346.573	0.000447	346.573	0.00176		753.847
							0.71877	0.00651	0.73502	0.00646	0.72698	0.00591		-0.0269	-0.00306	-0.0269	-0.00607	-0.02868	-0.00621									0.5629	0.00105	0.5629	0.00184	0.5629	0.00288		-0.01286	-0.000595195	-0.01286	0.000282829	-0.01286	-0.000689193		347.574	0.00367	347.574	0.000542	347.574	0.00318		754.698
							0.71954	0.00651	0.73581	0.00646	0.72775	0.00591		-0.02679	-0.00309	-0.02679	-0.00611	-0.02857	-0.00626									0.5649	0.00105	0.5649	0.00184	0.5649	0.00288		-0.0127	-0.000607772	-0.0127	0.00027067	-0.0127	-0.000718094		348.575	0.00355	348.575	0.00357	348.575	0.00492		755.548
							0.72032	0.00651	0.7366	0.00646	0.72852	0.00591		-0.02667	-0.00313	-0.02667	-0.00615	-0.02846	-0.00632									0.5669	0.00105	0.5669	0.00184	0.5669	0.00288		-0.01255	-0.000620796	-0.01255	0.000258163	-0.01255	-0.000747513		349.576	0.003	349.576	0.00285	349.576	0.00378		756.399
							0.72109	0.00651	0.73739	0.00646	0.72929	0.00591		-0.02656	-0.00317	-0.02656	-0.00619	-0.02834	-0.00637									0.5688	0.00105	0.5688	0.00184	0.5688	0.00288		-0.0124	-0.000634285	-0.0124	0.000245297	-0.0124	-0.000777461		350.577	0.00247	350.577	0.00367	350.577	0.0031		757.249
							0.72187	0.0065	0.73818	0.00646	0.73007	0.00591		-0.02644	-0.00322	-0.02644	-0.00622	-0.02823	-0.00643									0.5708	0.00105	0.5708	0.00184	0.5708	0.00288		-0.01224	-0.000648253	-0.01224	0.000232063	-0.01224	-0.000807946		351.577	0.00317	351.577	0.00357	351.577	0.00308		758.099
							0.72264	0.0065	0.73897	0.00646	0.73084	0.00591		-0.02632	-0.00326	-0.02632	-0.00626	-0.02812	-0.00648									0.5728	0.00105	0.5728	0.00184	0.5728	0.00288		-0.0121	-0.000661851	-0.0121	0.000219263	-0.0121	-0.000837133		352.578	0.0028	352.578	0.00273	352.578	0.00433		758.95
							0.72342	0.0065	0.73976	0.00646	0.73161	0.00591		-0.02621	-0.0033	-0.02621	-0.0063	-0.028	-0.00654									0.5748	0.00105	0.5748	0.00184	0.5748	0.00288		-0.01209	-0.000662717	-0.01209	0.00021845	-0.01209	-0.000838978		353.579	0.00276	353.579	0.00133	353.579	0.00265		759.8
							0.72419	0.0065	0.74055	0.00646	0.73238	0.00591		-0.0261	-0.00334	-0.0261	-0.00634	-0.028	-0.00654									0.5768	0.00105	0.5768	0.00184	0.5768	0.00288		-0.01194	-0.000677695	-0.01194	0.000204446	-0.01194	-0.000870567		354.579	0.00444	354.579	0.00421	354.579	0.00214		760.651
							0.72496	0.0065	0.74134	0.00646	0.73316	0.00591		-0.02609	-0.00334	-0.02609	-0.00635	-0.02789	-0.0066									0.5787	0.00105	0.5787	0.00184	0.5787	0.00288		-0.01179	-0.000693204	-0.01179	0.000190041	-0.01179	-0.000902722		355.58	0.00462	355.58	0.00503	355.58	0.00247		761.501
							0.72574	0.0065	0.74213	0.00646	0.73393	0.00591		-0.02598	-0.00339	-0.02598	-0.00639	-0.02777	-0.00665									0.5807	0.00105	0.5807	0.00184	0.5807	0.00288		-0.01163	-0.000709262	-0.01163	0.000175223	-0.01163	-0.000935455		356.58	0.00387	356.58	0.0035	356.58	0.00458		762.352
							0.72651	0.00649	0.74292	0.00646	0.7347	0.00591		-0.02586	-0.00343	-0.02586	-0.00643	-0.02766	-0.00671									0.5827	0.00105	0.5827	0.00184	0.5827	0.00288		-0.01148	-0.000725887	-0.01148	0.000159981	-0.01148	-0.000968775		357.58	0.00391	357.58	0.00411	357.58	0.00591		763.202
							0.72729	0.00649	0.74371	0.00646	0.73547	0.00591		-0.02575	-0.00348	-0.02575	-0.00647	-0.02755	-0.00677									0.5847	0.00105	0.5847	0.00184	0.5847	0.00288		-0.01133	-0.0007431	-0.01133	0.000144302	-0.01133	-0.001		358.58	0.00438	358.58	0.00499	358.58	0.00441		764.053
							0.72806	0.00649	0.7445	0.00646	0.73625	0.00591		-0.02563	-0.00352	-0.02563	-0.00651	-0.02743	-0.00683									0.5867	0.00105	0.5867	0.00184	0.5867	0.00288		-0.01117	-0.00076092	-0.01117	0.000128173	-0.01117	-0.00104		359.581	0.00175	359.581	0.00481	359.581	0.003		764.903
							0.72883	0.00649	0.74529	0.00646	0.73702	0.0059		-0.02551	-0.00357	-0.02551	-0.00655	-0.02732	-0.00689									0.5886	0.00105	0.5886	0.00184	0.5886	0.00288		-0.01102	-0.000779367	-0.01102	0.000111582	-0.01102	-0.00107		360.581	0.00244	360.581	0.00395	360.581	0.00164		765.754
							0.72961	0.00649	0.74608	0.00646	0.73779	0.0059		-0.0254	-0.00362	-0.0254	-0.00659	-0.02721	-0.00695									0.5906	0.00105	0.5906	0.00184	0.5906	0.00288		-0.01087	-0.000798463	-0.01087	9.45162e-05	-0.01087	-0.00111		361.58	0.00417	361.58	0.00405	361.58	0.00356		766.604
							0.73038	0.00649	0.74687	0.00646	0.73856	0.0059		-0.02528	-0.00366	-0.02528	-0.00664	-0.02709	-0.00701									0.5926	0.00105	0.5926	0.00184	0.5926	0.00288		-0.01072	-0.00081823	-0.01072	7.69609e-05	-0.01072	-0.00114		362.58	0.00405	362.58	0.00261	362.58	0.00559		767.454
							0.73116	0.00648	0.74766	0.00646	0.73934	0.0059		-0.02517	-0.00371	-0.02517	-0.00668	-0.02698	-0.00707									0.5946	0.00105	0.5946	0.00184	0.5946	0.00288		-0.01056	-0.000838689	-0.01056	5.89026e-05	-0.01056	-0.00118		363.58	0.00375	363.58	0.00335	363.58	0.00398		768.305
							0.73193	0.00648	0.74845	0.00646	0.74011	0.0059		-0.02505	-0.00376	-0.02505	-0.00672	-0.02687	-0.00713									0.5966	0.00105	0.5966	0.00184	0.5966	0.00288		-0.01041	-0.000859864	-0.01041	4.03268e-05	-0.01041	-0.00122		364.58	0.00427	364.58	0.00505	364.58	0.00335		769.155
							0.73271	0.00648	0.74924	0.00646	0.74088	0.0059		-0.02494	-0.00381	-0.02494	-0.00676	-0.02675	-0.0072									0.5985	0.00105	0.5985	0.00184	0.5985	0.00288		-0.01026	-0.000881779	-0.01026	2.12186e-05	-0.01026	-0.00126		365.579	0.00509	365.579	0.0029	365.579	0.00312		770.006
							0.73348	0.00648	0.75003	0.00646	0.74165	0.0059		-0.02482	-0.00387	-0.02482	-0.00681	-0.02664	-0.00726									0.6005	0.00105	0.6005	0.00184	0.6005	0.00288		-0.0102	-0.00089011	-0.0102	1.39849e-05	-0.0102	-0.00127		366.579	0.00396	366.579	0.0015	366.579	0.0024		770.856
							0.73425	0.00648	0.75082	0.00646	0.74242	0.0059		-0.02471	-0.00392	-0.02471	-0.00685	-0.02653	-0.00732									0.6025	0.00105	0.6025	0.00184	0.6025	0.00288		-0.0101	-0.000904459	-0.0101	1.56287e-06	-0.0101	-0.0013		367.578	0.0028	367.578	0.000389	367.578	0.00132		771.707
							0.73503	0.00647	0.75161	0.00646	0.7432	0.0059		-0.02459	-0.00397	-0.02459	-0.0069	-0.02641	-0.00739									0.6045	0.00105	0.6045	0.00184	0.6045	0.00288		-0.00995	-0.000927927	-0.00995	-1.86562e-05	-0.00995	-0.00134		368.577	0.00285	368.577	0.0011	368.577	0.00224		772.557
							0.7358	0.00647	0.7524	0.00646	0.74397	0.0059		-0.02447	-0.00403	-0.02447	-0.00694	-0.0263	-0.00745									0.6065	0.00105	0.6065	0.00184	0.6065	0.00288		-0.0098	-0.000952211	-0.0098	-3.94546e-05	-0.0098	-0.00138		369.576	0.00348	369.576	0.000716	369.576	0.00178		773.408
							0.73658	0.00647	0.75319	0.00646	0.74474	0.0059		-0.02436	-0.00408	-0.02436	-0.00699	-0.02618	-0.00752									0.6084	0.00105	0.6084	0.00184	0.6084	0.00288		-0.00965	-0.000977337	-0.00965	-6.08491e-05	-0.00965	-0.00142		370.575	0.00244	370.575	-0.000347	370.575	0.00345		774.258
							0.73735	0.00647	0.75398	0.00646	0.74551	0.0059		-0.02424	-0.00414	-0.02424	-0.00703	-0.0261	-0.00757									0.6104	0.00105	0.6104	0.00184	0.6104	0.00288		-0.00949	-0.001	-0.00949	-8.28567e-05	-0.00949	-0.00146		371.574	0.00175	371.574	0.00211	371.574	0.00493		775.109
							0.73812	0.00647	0.75477	0.00646	0.74629	0.0059		-0.02413	-0.0042	-0.02413	-0.00708	-0.02607	-0.00759									0.6124	0.00105	0.6124	0.00184	0.6124	0.00288		-0.00934	-0.00103	-0.00934	-0.000105495	-0.00934	-0.0015		372.573	0.00257	372.573	0.00204	372.573	0.00344		775.959
							0.7389	0.00647	0.75556	0.00646	0.74706	0.0059		-0.0241	-0.00421	-0.0241	-0.00709	-0.02596	-0.00766									0.6144	0.00105	0.6144	0.00184	0.6144	0.00288		-0.00919	-0.00106	-0.00919	-0.000128782	-0.00919	-0.00155		373.572	0.00255	373.572	0.00137	373.572	0.00353		776.809
							0.73967	0.00646	0.75635	0.00646	0.74783	0.0059		-0.02401	-0.00425	-0.02401	-0.00712	-0.02584	-0.00772									0.6164	0.00105	0.6164	0.00184	0.6164	0.00288		-0.00903	-0.00109	-0.00903	-0.000152736	-0.00903	-0.00159		374.571	0.00327	374.571	0.00255	374.571	0.00338		777.66
							0.74045	0.00646	0.75714	0.00646	0.7486	0.0059		-0.0239	-0.00431	-0.0239	-0.00717	-0.02573	-0.00779									0.6184	0.00105	0.6184	0.00184	0.6184	0.00288		-0.00888	-0.00112	-0.00888	-0.000177377	-0.00888	-0.00164		375.569	0.004	375.569	0.00216	375.569	0.00358		778.51
							0.74122	0.00646	0.75794	0.00646	0.74938	0.0059		-0.02378	-0.00437	-0.02378	-0.00721	-0.02562	-0.00786									0.6203	0.00105	0.6203	0.00184	0.6203	0.00288		-0.00873	-0.00115	-0.00873	-0.000202724	-0.00873	-0.00168		376.568	0.00335	376.568	0.0018	376.568	0.00464		779.361
							0.742	0.00646	0.75873	0.00646	0.75015	0.0059		-0.02366	-0.00444	-0.02366	-0.00726	-0.0255	-0.00793									0.6223	0.00105	0.6223	0.00184	0.6223	0.00288		-0.00858	-0.00118	-0.00858	-0.000228797	-0.00858	-0.00173		377.566	0.00277	377.566	0.000416	377.566	0.00311		780.211
							0.74277	0.00646	0.75952	0.00646	0.75092	0.0059		-0.02355	-0.0045	-0.02355	-0.00731	-0.02539	-0.00801									0.6243	0.00105	0.6243	0.00184	0.6243	0.00288		-0.00842	-0.00121	-0.00842	-0.000255618	-0.00842	-0.00178		378.564	0.00261	378.564	0.0025	378.564	0.0047		781.062
							0.74354	0.00645	0.76031	0.00646	0.75169	0.0059		-0.02343	-0.00456	-0.02343	-0.00736	-0.02528	-0.00808									0.6263	0.00105	0.6263	0.00184	0.6263	0.00288		-0.00827	-0.00125	-0.00827	-0.000283207	-0.00827	-0.00182		379.562	0.00443	379.562	0.00256	379.562	0.00379		781.912
							0.74432	0.00645	0.7611	0.00646	0.75247	0.0059		-0.02332	-0.00463	-0.02332	-0.0074	-0.02516	-0.00815									0.6283	0.00105	0.6283	0.00184	0.6283	0.00288		-0.0082	-0.00126	-0.0082	-0.000296043	-0.0082	-0.00185		380.56	0.00533	380.56	0.0037	380.56	0.00143		782.763
							0.74509	0.00645	0.76189	0.00646	0.75324	0.0059		-0.0232	-0.00469	-0.0232	-0.00745	-0.02505	-0.00822									0.6303	0.00105	0.6303	0.00184	0.6303	0.00288		-0.00812	-0.00128	-0.00812	-0.000311587	-0.00812	-0.00187		381.558	0.00517	381.558	0.00438	381.558	0.00201		783.613
							0.74587	0.00645	0.76268	0.00646	0.75401	0.0059		-0.02309	-0.00476	-0.02309	-0.0075	-0.02493	-0.0083									0.6322	0.00105	0.6322	0.00184	0.6322	0.00288		-0.00796	-0.00132	-0.00796	-0.00034078	-0.00796	-0.00192		382.556	0.00504	382.556	0.00353	382.556	0.000995		784.464
							0.74664	0.00645	0.76347	0.00646	0.75478	0.0059		-0.02297	-0.00483	-0.02297	-0.00755	-0.02482	-0.00837									0.6342	0.00105	0.6342	0.00184	0.6342	0.00288		-0.00781	-0.00136	-0.00781	-0.00037081	-0.00781	-0.00198		383.553	0.00426	383.553	0.000779	383.553	0.0041		785.314
							0.74741	0.00645	0.76426	0.00646	0.75555	0.0059		-0.02286	-0.0049	-0.02286	-0.0076	-0.02471	-0.00845									0.6362	0.00105	0.6362	0.00184	0.6362	0.00288		-0.00766	-0.00139	-0.00766	-0.0004017	-0.00766	-0.00203		384.551	0.00317	384.551	-0.000237	384.551	0.00528		786.164
							0.74819	0.00644	0.76505	0.00646	0.75633	0.0059		-0.02274	-0.00497	-0.02274	-0.00765	-0.02459	-0.00853									0.6382	0.00105	0.6382	0.00184	0.6382	0.00288		-0.00751	-0.00143	-0.00751	-0.000433475	-0.00751	-0.00208		385.548	0.00256	385.548	0.00134	385.548	0.00427		787.015
							0.74896	0.00644	0.76584	0.00646	0.7571	0.0059		-0.02262	-0.00504	-0.02262	-0.0077	-0.02448	-0.0086									0.6402	0.00105	0.6402	0.00184	0.6402	0.00288		-0.00735	-0.00148	-0.00735	-0.000466161	-0.00735	-0.00213		386.545	0.00302	386.545	0.0012	386.545	0.00348		787.865
							0.74974	0.00644	0.76663	0.00646	0.75787	0.0059		-0.02251	-0.00511	-0.02251	-0.00775	-0.02437	-0.00868									0.6422	0.00105	0.6422	0.00184	0.6422	0.00288		-0.0072	-0.00152	-0.0072	-0.000499784	-0.0072	-0.00219		387.543	0.0018	387.543	0.00116	387.543	0.00355		788.716
							0.75051	0.00644	0.76742	0.00646	0.75864	0.0059		-0.02239	-0.00519	-0.02239	-0.0078	-0.02425	-0.00876									0.6441	0.00105	0.6441	0.00184	0.6441	0.00288		-0.00705	-0.00156	-0.00705	-0.00053437	-0.00705	-0.00224		388.54	0.00131	388.54	0.000811	388.54	0.00344		789.566
							0.75129	0.00644	0.76821	0.00646	0.75942	0.0059		-0.02228	-0.00526	-0.02228	-0.00785	-0.02414	-0.00884									0.6461	0.00105	0.6461	0.00184	0.6461	0.00288		-0.00689	-0.00161	-0.00689	-0.000569948	-0.00689	-0.0023		389.536	0.00216	389.536	0.000632	389.536	0.000811		790.417
							0.75206	0.00644	0.769	0.00646	0.76019	0.0059		-0.02216	-0.00534	-0.02216	-0.0079	-0.0241	-0.00887									0.6481	0.00105	0.6481	0.00184	0.6481	0.00288		-0.00674	-0.00166	-0.00674	-0.000606545	-0.00674	-0.00236		390.533	0.00226	390.533	-0.000147	390.533	0.0002		791.267
							0.75283	0.00643	0.76979	0.00646	0.76096	0.0059		-0.0221	-0.00538	-0.0221	-0.00793	-0.02403	-0.00892									0.6501	0.00105	0.6501	0.00184	0.6501	0.00288		-0.00659	-0.0017	-0.00659	-0.00064419	-0.00659	-0.00242		391.53	0.00348	391.53	-0.00134	391.53	0.0002		792.118
							0.75361	0.00643	0.77058	0.00646	0.76173	0.0059		-0.02205	-0.00542	-0.02205	-0.00795	-0.02391	-0.00901									0.6521	0.00105	0.6521	0.00184	0.6521	0.00288		-0.00644	-0.00175	-0.00644	-0.000682915	-0.00644	-0.00248		392.526	0.00415	392.526	-0.000558	392.526	0.00125		792.968
							0.75438	0.00643	0.77137	0.00646	0.76251	0.0059		-0.02193	-0.0055	-0.02193	-0.008	-0.0238	-0.00909									0.6541	0.00105	0.6541	0.00184	0.6541	0.00288		-0.0063	-0.0018	-0.0063	-0.000718153	-0.0063	-0.00253		393.522	0.00287	393.522	-0.000774	393.522	0.00446		793.819
							0.75516	0.00643	0.77216	0.00646	0.76328	0.0059		-0.02182	-0.00558	-0.02182	-0.00805	-0.02368	-0.00917									0.6561	0.00105	0.6561	0.00184	0.6561	0.00288		-0.00628	-0.00181	-0.00628	-0.000722749	-0.00628	-0.00254		394.519	0.00232	394.519	0.0021	394.519	0.00555		794.669
							0.75593	0.00643	0.77295	0.00646	0.76405	0.0059		-0.0217	-0.00566	-0.0217	-0.00811	-0.02357	-0.00926									0.6581	0.00105	0.6581	0.00184	0.6581	0.00288		-0.00613	-0.00186	-0.00613	-0.000763725	-0.00613	-0.0026		395.515	0.00285	395.515	0.00427	395.4	0.000526		795.519
							0.7567	0.00643	0.77374	0.00646	0.76482	0.0059		-0.02158	-0.00575	-0.02158	-0.00816	-0.02346	-0.00934									0.66	0.00105	0.66	0.00184	0.66	0.00288		-0.00598	-0.00192	-0.00598	-0.000805875	-0.00598	-0.00266		396.511	0.00246	396.511	0.00407	397.4	0.00123		796.37
							0.75748	0.00642	0.77453	0.00646	0.7656	0.0059		-0.02147	-0.00583	-0.02147	-0.00821	-0.02334	-0.00943									0.662	0.00105	0.662	0.00184	0.662	0.00288		-0.00582	-0.00197	-0.00582	-0.000849233	-0.00582	-0.00273		397.506	0.00217	397.506	0.00285	399.4	0.003		797.22
							0.75825	0.00642	0.77532	0.00646	0.76637	0.0059		-0.02135	-0.00592	-0.02135	-0.00827	-0.02323	-0.00952									0.664	0.00105	0.664	0.00184	0.664	0.00288		-0.00567	-0.00203	-0.00567	-0.000893834	-0.00567	-0.00279		398.502	0.00276	398.502	0.00187	401.5	0.0027		798.071
							0.75903	0.00642	0.77611	0.00646	0.76714	0.00589		-0.02124	-0.00601	-0.02124	-0.00832	-0.02312	-0.0096									0.666	0.00105	0.666	0.00184	0.666	0.00288		-0.00552	-0.00209	-0.00552	-0.000939713	-0.00552	-0.00286		399.498	0.00283	399.498	0.00325	403.5	0.00241		798.921
							0.7598	0.00642	0.7769	0.00646	0.76791	0.00589		-0.02112	-0.0061	-0.02112	-0.00838	-0.023	-0.00969									0.668	0.00105	0.668	0.00184	0.668	0.00288		-0.00537	-0.00215	-0.00537	-0.000986906	-0.00537	-0.00293		400.493	0.00224	400.493	0.00407	405.5	0.00343		799.772
							0.76058	0.00642	0.77769	0.00646	0.76869	0.00589		-0.02101	-0.00619	-0.02101	-0.00843	-0.02289	-0.00978									0.67	0.00105	0.67	0.00184	0.67	0.00288		-0.00521	-0.00222	-0.00521	-0.00104	-0.00521	-0.003		401.488	0.000958	401.488	0.00217	407.6	0.00177		800.622
							0.76135	0.00641	0.77848	0.00646	0.76946	0.00589		-0.02089	-0.00629	-0.02089	-0.00849	-0.02278	-0.00987									0.672	0.00105	0.672	0.00184	0.672	0.00288		-0.00506	-0.00229	-0.00506	-0.00109	-0.00506	-0.00307		402.483	0.00105	402.483	0.00213	409.6	0.00216		801.473
							0.76212	0.00641	0.77927	0.00646	0.77023	0.00589		-0.02077	-0.00638	-0.02077	-0.00854	-0.02266	-0.00997									0.674	0.00105	0.674	0.00184	0.674	0.00288		-0.00491	-0.00235	-0.00491	-0.00114	-0.00491	-0.00314		403.478	0.00176	403.478	0.00258	411.6	0.000347		802.323
							0.7629	0.00641	0.78006	0.00646	0.771	0.00589		-0.02066	-0.00648	-0.02066	-0.0086	-0.02255	-0.01006									0.676	0.00105	0.676	0.00184	0.676	0.00288		-0.00475	-0.00242	-0.00475	-0.00119	-0.00475	-0.00321		404.473	0.00262	404.473	0.00327	413.7	0.00121		803.174
							0.76367	0.00641	0.78085	0.00646	0.77177	0.00589		-0.02054	-0.00658	-0.02054	-0.00865	-0.02244	-0.01015									0.6779	0.00105	0.6779	0.00184	0.6779	0.00288		-0.0046	-0.0025	-0.0046	-0.00124	-0.0046	-0.00329		405.467	0.00265	405.467	0.00363	415.7	0.00233		804.024
							0.76445	0.00641	0.78164	0.00646	0.77255	0.00589		-0.02043	-0.00668	-0.02043	-0.00871	-0.02232	-0.01025									0.6799	0.00105	0.6799	0.00184	0.6799	0.00288		-0.00445	-0.00257	-0.00445	-0.0013	-0.00445	-0.00336		406.462	0.00357	406.462	0.00336	417.7	0.00131		804.874
							0.76522	0.00641	0.78243	0.00646	0.77332	0.00589		-0.02031	-0.00679	-0.02031	-0.00877	-0.02221	-0.01034									0.6819	0.00105	0.6819	0.00184	0.6819	0.00288		-0.0043	-0.00265	-0.0043	-0.00136	-0.0043	-0.00344		407.456	0.00197	407.456	0.00165	419.8	0.00176		805.725
							0.76599	0.0064	0.78322	0.00646	0.77409	0.00589		-0.0202	-0.00689	-0.0202	-0.00882	-0.0221	-0.01043									0.6839	0.00105	0.6839	0.00184	0.6839	0.00288		-0.0043	-0.00265	-0.0043	-0.00136	-0.0043	-0.00344		408.45	0.00246	408.45	0.000595	421.8	0.00125		806.575
							0.76677	0.0064	0.78401	0.00646	0.77486	0.00589		-0.0202	-0.00689	-0.0202	-0.00883	-0.02209	-0.01044									0.6859	0.00105	0.6859	0.00184	0.6859	0.00288		-0.00414	-0.00273	-0.00414	-0.00142	-0.00414	-0.00352		409.444	0.00365	409.444	0.000811	423.8	0.000405		807.426
							0.76754	0.0064	0.7848	0.00646	0.77564	0.00589		-0.02008	-0.007	-0.02008	-0.00888	-0.02198	-0.01054									0.6879	0.00105	0.6879	0.00184	0.6879	0.00288		-0.00399	-0.00281	-0.00399	-0.00148	-0.00399	-0.0036		410.438	0.00397	410.438	0.00133	425.9	0.000816		808.276
							0.76832	0.0064	0.7856	0.00646	0.77641	0.00589		-0.01997	-0.00711	-0.01997	-0.00894	-0.02187	-0.01064									0.6899	0.00105	0.6899	0.00184	0.6899	0.00288		-0.00384	-0.00289	-0.00384	-0.00154	-0.00384	-0.00368		411.431	0.00146	411.431	0.00178	427.9	0.00204		809.127
							0.76909	0.0064	0.78639	0.00646	0.77718	0.00589		-0.01985	-0.00722	-0.01985	-0.009	-0.02175	-0.01074									0.6919	0.00105	0.6919	0.00184	0.6919	0.00288		-0.00368	-0.00298	-0.00368	-0.0016	-0.00368	-0.00376		412.425	0.00203	412.425	0.00342	429.9	0.0013		809.977
							0.76987	0.0064	0.78718	0.00646	0.77795	0.00589		-0.01973	-0.00733	-0.01973	-0.00906	-0.02164	-0.01084									0.6939	0.00105	0.6939	0.00184	0.6939	0.00288		-0.00353	-0.00307	-0.00353	-0.00167	-0.00353	-0.00384		413.418	0.00304	413.418	0.00293	432	0.00115		810.828
							0.77064	0.00639	0.78797	0.00646	0.77873	0.00589		-0.01962	-0.00745	-0.01962	-0.00912	-0.02153	-0.01094									0.6959	0.00105	0.6959	0.00184	0.6959	0.00288		-0.00338	-0.00316	-0.00338	-0.00174	-0.00338	-0.00393		414.411	0.0034	414.411	0.00224	434	0.00122		811.678
							0.77141	0.00639	0.78876	0.00646	0.7795	0.00589		-0.0195	-0.00757	-0.0195	-0.00918	-0.02141	-0.01104									0.6979	0.00105	0.6979	0.00184	0.6979	0.00288		-0.00323	-0.00325	-0.00323	-0.00181	-0.00323	-0.00402		415.404	0.00376	415.404	0.00117	436	0.0025		812.529
							0.77219	0.00639	0.78955	0.00646	0.78027	0.00589		-0.01939	-0.00769	-0.01939	-0.00924	-0.0213	-0.01115									0.6998	0.00105	0.6998	0.00184	0.6998	0.00288		-0.00307	-0.00335	-0.00307	-0.00188	-0.00307	-0.00411		416.397	0.00324	416.397	0.000511	438.1	0.00223		813.379
							0.77296	0.00639	0.79034	0.00646	0.78104	0.00589		-0.01927	-0.00781	-0.01927	-0.0093	-0.02119	-0.01125									0.7018	0.00105	0.7018	0.00184	0.7018	0.00288		-0.00292	-0.00345	-0.00292	-0.00196	-0.00292	-0.0042		417.389	0.00348	417.389	0.00243	440.1	0.00243		814.229
							0.77374	0.00639	0.79113	0.00646	0.78182	0.00589		-0.01916	-0.00793	-0.01916	-0.00936	-0.02107	-0.01136									0.7038	0.00105	0.7038	0.00184	0.7038	0.00288		-0.00277	-0.00355	-0.00277	-0.00203	-0.00277	-0.00429		418.382	0.00382	418.382	0.0024	442.1	0.000905		815.08
							0.77451	0.00639	0.79192	0.00646	0.78259	0.00589		-0.01904	-0.00806	-0.01904	-0.00942	-0.02096	-0.01147									0.7058	0.00105	0.7058	0.00184	0.7058	0.00288		-0.00261	-0.00365	-0.00261	-0.00211	-0.00261	-0.00438		419.374	0.00399	419.374	0.00437	444.2	0.000958		815.93
							0.77528	0.00638	0.79271	0.00646	0.78336	0.00589		-0.01892	-0.00819	-0.01892	-0.00949	-0.02084	-0.01158									0.7078	0.00105	0.7078	0.00184	0.7078	0.00288		-0.00246	-0.00376	-0.00246	-0.00219	-0.00246	-0.00448		420.366	0.00342	420.366	0.00318	446.2	-0.000953		816.781
							0.77606	0.00638	0.7935	0.00646	0.78413	0.00589		-0.01881	-0.00832	-0.01881	-0.00955	-0.02073	-0.01169									0.7098	0.00105	0.7098	0.00184	0.7098	0.00288		-0.0024	-0.0038	-0.0024	-0.00222	-0.0024	-0.00452		421.358	0.00295	421.358	0.00297	448.2	0.000279		817.631
							0.77683	0.00638	0.79429	0.00646	0.78491	0.00589		-0.01869	-0.00846	-0.01869	-0.00961	-0.02062	-0.0118									0.7118	0.00105	0.7118	0.00184	0.7118	0.00288		-0.00231	-0.00386	-0.00231	-0.00227	-0.00231	-0.00457		422.349	0.00208	422.349	0.00264	450.3	-0.000326		818.482
							0.77761	0.00638	0.79508	0.00646	0.78568	0.00589		-0.01858	-0.00859	-0.01858	-0.00967	-0.0205	-0.01191									0.7138	0.00105	0.7138	0.00184	0.7138	0.00288		-0.00216	-0.00398	-0.00216	-0.00236	-0.00216	-0.00467		423.341	0.00195	423.341	0.00112	452.3	0.00151		819.332
							0.77838	0.00638	0.79587	0.00646	0.78645	0.00589		-0.01846	-0.00873	-0.01846	-0.00974	-0.02039	-0.01202									0.7158	0.00105	0.7158	0.00184	0.7158	0.00288		-0.002	-0.00409	-0.002	-0.00245	-0.002	-0.00477		424.332	0.00191	424.332	0.00186	454.3	0.00167		820.183
							0.77916	0.00638	0.79666	0.00646	0.78722	0.00589		-0.01835	-0.00888	-0.01835	-0.0098	-0.02028	-0.01214									0.7178	0.00105	0.7178	0.00184	0.7178	0.00288		-0.00185	-0.0042	-0.00185	-0.00254	-0.00185	-0.00487		425.323	0.00228	425.323	0.00134	456.4	0.00135		821.033
							0.77993	0.00637	0.79745	0.00646	0.78799	0.00589		-0.01823	-0.00902	-0.01823	-0.00987	-0.0202	-0.01221									0.7198	0.00105	0.7198	0.00184	0.7198	0.00288		-0.0017	-0.00432	-0.0017	-0.00263	-0.0017	-0.00498		425.9	0.00194	425.9	0.000737	458.4	0.00317		821.884
							0.7807	0.00637	0.79824	0.00646	0.78877	0.00589		-0.0182	-0.00906	-0.0182	-0.00988	-0.02016	-0.01225									0.7218	0.00105	0.7218	0.00184	0.7218	0.00288		-0.00154	-0.00444	-0.00154	-0.00273	-0.00154	-0.00508		427.9	0.000558	427.9	0.00198	460.4	0.00362		822.734
							0.78148	0.00637	0.79903	0.00646	0.78954	0.00589		-0.01812	-0.00917	-0.01812	-0.00993	-0.02005	-0.01237									0.7238	0.00105	0.7238	0.00184	0.7238	0.00288		-0.00139	-0.00457	-0.00139	-0.00282	-0.00139	-0.00519		429.9	0.000795	429.9	0.00206	462.5	0.00304		823.585
							0.78225	0.00637	0.79982	0.00646	0.79031	0.00589		-0.018	-0.00932	-0.018	-0.01	-0.01994	-0.01249									0.7258	0.00105	0.7258	0.00184	0.7258	0.00288		-0.00124	-0.00469	-0.00124	-0.00293	-0.00124	-0.0053		432	0.00122	432	0.0015	464.5	0.00313		824.435
							0.78303	0.00637	0.80061	0.00646	0.79108	0.00589		-0.01788	-0.00947	-0.01788	-0.01006	-0.01982	-0.01261									0.7278	0.00105	0.7278	0.00184	0.7278	0.00288		-0.00109	-0.00482	-0.00109	-0.00303	-0.00109	-0.00541		434	0.00213	434	0.00102	466.5	0.00204		825.285
							0.7838	0.00636	0.8014	0.00646	0.79186	0.00589		-0.01777	-0.00963	-0.01777	-0.01013	-0.01971	-0.01273									0.7298	0.00105	0.7298	0.00184	0.7298	0.00288		-0.000932733	-0.00495	-0.000932733	-0.00314	-0.000932733	-0.00553		436	0.00338	436	0.00112	468.6	0.00206		826.136
							0.78457	0.00636	0.80219	0.00646	0.79263	0.00589		-0.01765	-0.00979	-0.01765	-0.0102	-0.01959	-0.01285									0.7318	0.00105	0.7318	0.00184	0.7318	0.00288		-0.00077988	-0.00508	-0.00077988	-0.00325	-0.00077988	-0.00564		438.1	0.00238	438.1	0.00223	470.6	0.00447		826.986
							0.78535	0.00636	0.80298	0.00646	0.7934	0.00589		-0.01754	-0.00995	-0.01754	-0.01027	-0.01948	-0.01297									0.7338	0.00105	0.7338	0.00184	0.7338	0.00288		-0.000627027	-0.00521	-0.000627027	-0.00336	-0.000627027	-0.00576		440.1	0.00152	440.1	0.00113	472.6	0.0031		827.837
							0.78612	0.00636	0.80377	0.00646	0.79417	0.00589		-0.01742	-0.01012	-0.01742	-0.01033	-0.01937	-0.0131									0.7358	0.00105	0.7358	0.00184	0.7358	0.00288		-0.000474174	-0.00535	-0.000474174	-0.00348	-0.000474174	-0.00588		442.1	0.002	442.1	0.000358	474.7	0.00266		828.687
							0.7869	0.00636	0.80456	0.00646	0.79495	0.00589		-0.01731	-0.01029	-0.01731	-0.0104	-0.01925	-0.01322									0.7377	0.00105	0.7377	0.00184	0.7377	0.00288		-0.0004	-0.00541	-0.0004	-0.00353	-0.0004	-0.00594		444.2	0.000768	444.2	0.00354	476.7	0.00249		829.538
							0.78767	0.00636	0.80535	0.00646	0.79572	0.00589		-0.01719	-0.01046	-0.01719	-0.01047	-0.01914	-0.01335									0.7397	0.00105	0.7397	0.00184	0.7397	0.00288		-0.000321321	-0.00548	-0.000321321	-0.0036	-0.000321321	-0.006		446.2	0.00102	446.2	0.00293	478.7	0.00241		830.388
							0.78845	0.00635	0.80614	0.00646	0.79649	0.00589		-0.01707	-0.01064	-0.01707	-0.01054	-0.01903	-0.01348									0.7417	0.00105	0.7417	0.00184	0.7417	0.00288		-0.000168468	-0.00562	-0.000168468	-0.00372	-0.000168468	-0.00613		448.2	0.00197	448.2	0.00367	480.8	0.00151		831.239
							0.78922	0.00635	0.80693	0.00646	0.79726	0.00589		-0.01696	-0.01082	-0.01696	-0.01061	-0.01891	-0.01361									0.7437	0.00105	0.7437	0.00184	0.7437	0.00288		-1.56156e-05	-0.00576	-1.56156e-05	-0.00385	-1.56156e-05	-0.00625		450.3	0.00111	450.3	0.00365	482.8	0.00268		832.089
							0.78999	0.00635	0.80772	0.00646	0.79804	0.00589		-0.01684	-0.011	-0.01684	-0.01068	-0.0188	-0.01374									0.7457	0.00105	0.7457	0.00184	0.7457	0.00288		0.000137237	-0.0059	0.000137237	-0.00398	0.000137237	-0.00638		452.3	0.000984	452.3	0.00211	484.9	0.00222		832.94
							0.79077	0.00635	0.80851	0.00646	0.79881	0.00589		-0.01673	-0.01119	-0.01673	-0.01075	-0.01869	-0.01387									0.7477	0.00105	0.7477	0.00184	0.7477	0.00288		0.00029009	-0.00604	0.00029009	-0.00411	0.00029009	-0.00651		454.3	0.00178	454.3	0.00277	486.9	0.00194		833.79
							0.79154	0.00635	0.8093	0.00646	0.79958	0.00589		-0.01661	-0.01138	-0.01661	-0.01082	-0.01857	-0.01401									0.7497	0.00105	0.7497	0.00184	0.7497	0.00288		0.000442943	-0.00618	0.000442943	-0.00425	0.000442943	-0.00665		456.4	0.00111	456.4	-0.00107	488.9	0.0016		834.64
							0.79232	0.00635	0.81009	0.00646	0.80035	0.00589		-0.0165	-0.01158	-0.0165	-0.01089	-0.01846	-0.01414									0.7517	0.00105	0.7517	0.00184	0.7517	0.00288		0.000595796	-0.00632	0.000595796	-0.00439	0.000595796	-0.00678		458.4	0.00285	458.4	0.00161	491	0.000884		835.491
							0.79309	0.00634	0.81088	0.00646	0.80112	0.00589		-0.01638	-0.01177	-0.01638	-0.01097	-0.01835	-0.01428									0.7537	0.00105	0.7537	0.00184	0.7537	0.00288		0.000748649	-0.00646	0.000748649	-0.00454	0.000748649	-0.00692		460.4	0.00283	460.4	0.0021	493	0.00115		836.341
							0.79386	0.00634	0.81167	0.00646	0.8019	0.00589		-0.0163	-0.01192	-0.0163	-0.01102	-0.01823	-0.01442									0.7557	0.00105	0.7557	0.00184	0.7557	0.00288		0.000901502	-0.0066	0.000901502	-0.00469	0.000901502	-0.00706		462.5	0.00257	462.5	0.00155	495	0.00188		837.192
							0.79464	0.00634	0.81247	0.00646	0.80267	0.00589		-0.01627	-0.01198	-0.01627	-0.01104	-0.0182	-0.01446									0.7577	0.00105	0.7577	0.00184	0.7577	0.00288		0.00105	-0.00674	0.00105	-0.00484	0.00105	-0.0072		464.5	0.00197	464.5	0.00484	497.1	0.00231		838.042
							0.79541	0.00634	0.81326	0.00646	0.80344	0.00589		-0.01615	-0.01218	-0.01615	-0.01111	-0.01812	-0.01456									0.7597	0.00105	0.7597	0.00184	0.7597	0.00288		0.00121	-0.00688	0.00121	-0.005	0.00121	-0.00735		466.5	0.00103	466.5	0.00302	499.1	0.00171		838.893
							0.79619	0.00634	0.81405	0.00646	0.80421	0.00589		-0.01603	-0.01239	-0.01603	-0.01119	-0.018	-0.0147									0.7617	0.00105	0.7617	0.00184	0.7617	0.00288		0.00136	-0.00701	0.00136	-0.00517	0.00136	-0.0075		468.6	0.00173	468.6	0.000421	501.1	0.00269		839.743
							0.79696	0.00634	0.81484	0.00646	0.80499	0.00588		-0.01592	-0.01261	-0.01592	-0.01126	-0.01789	-0.01484									0.7637	0.00105	0.7637	0.00184	0.7637	0.00288		0.0015	-0.00713	0.0015	-0.00532	0.0015	-0.00764		470.6	0.00182	470.6	-0.000621	503.2	0.00162		840.594
							0.79774	0.00633	0.81563	0.00646	0.80576	0.00588		-0.0158	-0.01283	-0.0158	-0.01134	-0.01778	-0.01499									0.7657	0.00105	0.7657	0.00184	0.7657	0.00288		0.00151	-0.00714	0.00151	-0.00533	0.00151	-0.00765		472.6	0.00217	472.6	0.000468	505.2	0.00259		841.444
							0.79851	0.00633	0.81642	0.00646	0.80653	0.00588		-0.01569	-0.01305	-0.01569	-0.01141	-0.01766	-0.01514									0.7677	0.00105	0.7677	0.00184	0.7677	0.00288		0.00167	-0.00727	0.00167	-0.00551	0.00167	-0.0078		474.7	0.00127	474.7	0.00286	507.2	0.00281		842.295
							0.79928	0.00633	0.81721	0.00646	0.8073	0.00588		-0.01557	-0.01328	-0.01557	-0.01149	-0.01755	-0.01528									0.7697	0.00105	0.7697	0.00184	0.7697	0.00288		0.00182	-0.00739	0.00182	-0.00568	0.00182	-0.00796		476.7	0.000742	476.7	0.00207	509.3	0.00207		843.145
							0.80006	0.00633	0.818	0.00646	0.80808	0.00588		-0.01546	-0.01351	-0.01546	-0.01156	-0.01744	-0.01543									0.7717	0.00105	0.7717	0.00184	0.7717	0.00288		0.00197	-0.00751	0.00197	-0.00587	0.00197	-0.00812		478.7	0.00219	478.7	0.00194	511.3	0.00261		843.995
							0.80083	0.00633	0.81879	0.00646	0.80885	0.00588		-0.01534	-0.01375	-0.01534	-0.01164	-0.01732	-0.01558									0.7737	0.00105	0.7737	0.00184	0.7737	0.00288		0.00212	-0.00762	0.00212	-0.00606	0.00212	-0.00828		480.8	0.00263	480.8	0.00111	513.3	0.00229		844.846
							0.80161	0.00633	0.81958	0.00646	0.80962	0.00588		-0.01522	-0.01399	-0.01522	-0.01172	-0.01721	-0.01573									0.7757	0.00105	0.7757	0.00184	0.7757	0.00288		0.00228	-0.00773	0.00228	-0.00625	0.00228	-0.00845		482.8	0.00122	482.8	-0.000247	515.4	0.000605		845.696
							0.80238	0.00632	0.82037	0.00646	0.81039	0.00588		-0.01511	-0.01424	-0.01511	-0.0118	-0.0171	-0.01589									0.7777	0.00105	0.7777	0.00184	0.7777	0.00288		0.00243	-0.00783	0.00243	-0.00645	0.00243	-0.00862		484.9	0.00206	484.9	-0.00126	517.4	0.00303		846.547
							0.80315	0.00632	0.82116	0.00646	0.81117	0.00588		-0.01499	-0.01449	-0.01499	-0.01188	-0.01698	-0.01604									0.7797	0.00105	0.7797	0.00184	0.7797	0.00288		0.00258	-0.00791	0.00258	-0.00665	0.00258	-0.00879		486.9	0.00168	486.9	0.000384	519.5	0.00281		847.397
							0.80393	0.00632	0.82195	0.00646	0.81194	0.00588		-0.01488	-0.01475	-0.01488	-0.01196	-0.01687	-0.0162									0.7817	0.00105	0.7817	0.00184	0.7817	0.00288		0.00274	-0.00799	0.00274	-0.00687	0.00274	-0.00896		488.9	0.00244	488.9	0.00184	521.5	0.00251		848.248
							0.8047	0.00632	0.82274	0.00646	0.81271	0.00588		-0.01476	-0.01502	-0.01476	-0.01204	-0.01675	-0.01636									0.7837	0.00105	0.7837	0.00184	0.7837	0.00288		0.00289	-0.00806	0.00289	-0.00708	0.00289	-0.00914		491	0.00131	491	0.00298	523.5	0.00228		849.098
							0.80548	0.00632	0.82353	0.00646	0.81348	0.00588		-0.01465	-0.01528	-0.01465	-0.01212	-0.01664	-0.01652									0.7857	0.00105	0.7857	0.00184	0.7857	0.00288		0.00304	-0.00811	0.00304	-0.00731	0.00304	-0.00932		493	0.00145	493	0.00181	525.6	0.00233		849.949
							0.80625	0.00632	0.82432	0.00646	0.81426	0.00588		-0.01453	-0.01556	-0.01453	-0.0122	-0.01653	-0.01668									0.7877	0.00105	0.7877	0.00184	0.7877	0.00288		0.00319	-0.00815	0.00319	-0.00754	0.00319	-0.0095		495	0.00347	495	0.000716	527.6	0.000453		850.799
							0.80703	0.00631	0.82511	0.00646	0.81503	0.00588		-0.01442	-0.01584	-0.01442	-0.01228	-0.01641	-0.01685									0.7897	0.00105	0.7897	0.00184	0.7897	0.00288		0.00335	-0.00817	0.00335	-0.00777	0.00335	-0.00969		497.1	0.00298	497.1	0.00142	529.6	0.00167		851.65
							0.8078	0.00631	0.8259	0.00646	0.8158	0.00588		-0.0143	-0.01612	-0.0143	-0.01236	-0.0163	-0.01701									0.7918	0.00105	0.7918	0.00184	0.7918	0.00288		0.0035	-0.00817	0.0035	-0.00801	0.0035	-0.00988		499.1	0.00218	499.1	0.00239	531.7	0.00132		852.5
																																										501.1	0.00265	501.1	0.0027	533.7	0.0011
																																										503.2	0.00437	503.2	0.00225	535.7	0.00173
																																										505.2	0.00511	505.2	0.00161	537.8	0.00216
																																										507.2	0.00193	507.2	0.00336	539.8	0.00192
																																										509.3	0.00156	509.3	0.00318	541.9	0.00186
																																										511.3	0.00114	511.3	0.0013	543.9	0.00207
																																										513.3	0.00111	513.3	0.00148	545.9	0.000321
																																										515.4	0.000674	515.4	0.00309	548	0.00151
																																										517.4	0.000368	517.4	0.00228	550	0.00278
																																										519.5	-0.000395	519.5	0.00233	552	0.00243
																																										521.5	0.0022	521.5	0.00252	554.1	0.0025
																																										523.5	0.00161	523.5	0.00284	556.1	0.00438
																																										525.6	0.00315	525.6	0.00157	558.1	0.00267
																																										527.6	0.00336	527.6	0.000732	560.2	0.00139
																																										529.6	0.00247	529.6	0.0027	562.2	-0.000226
																																										531.7	0.00353	531.7	0.00364	564.3	0.00182
																																										533.7	0.00203	533.7	0.00368	566.3	0.00251
																																										535.7	0.00202	535.7	0.00322	568.3	0.00401
																																										537.8	0.00128	537.8	0.00318	570.4	0.00247
																																										539.8	0.00168	539.8	0.00147	572.4	0.000505
																																										541.9	0.00116	541.9	0.00215	574.4	0.000705
																																										543.9	0.00166	543.9	0.00233	576.5	0.00222
																																										545.9	0.00196	545.9	0.0014	578.5	0.0023
																																										548	0.00143	548	0.00246	580.5	0.00327
																																										550	0.00203	550	0.00378	582.6	0.00291
																																										552	0.00382	552	0.00354	584.6	0.00178
																																										554.1	0.00275	554.1	0.00227	586.7	0.00194
																																										556.1	0.00245	556.1	0.000374	588.7	0.00218
																																										558.1	0.00195	558.1	-0.000121	590.7	0.00295
																																										560.2	0.00192	560.2	0.000842	592.8	0.00136
																																										562.2	0.0011	562.2	0.00354	594.8	0.00133
																																										564.3	0.00279	564.3	0.0024	596.8	0.0019
																																										566.3	0.00273	566.3	0.000989	598.9	0.00159
																																										568.3	0.00362	568.3	2.6e-05	600.9	0.00101
																																										570.4	0.00143	570.4	0.00249	602.9	0.00114
																																										572.4	0.00178	572.4	0.00185	605	0.00183
																																										574.4	0.00454	574.4	0.00261	607	0.00261
																																										576.5	0.00337	576.5	0.00113	609	0.00387
																																										578.5	0.00119	578.5	0.00163	611.1	0.00302
																																										580.5	0.000921	580.5	0.00123	613.1	0.00227
																																										582.6	0.00165	582.6	0.00227	615.2	0.00253
																																										584.6	0.0019	584.6	0.00223	617.2	0.00306
																																										586.7	0.00326	586.7	0.00163	619.2	0.00277
																																										588.7	0.00359	588.7	0.00232	621.3	0.00222
																																										590.7	0.00264	590.7	0.00331	623.3	5.3e-05
																																										592.8	0.00182	592.8	0.00332	625.3	0.000258
																																										594.8	0.00128	594.8	0.00197	627.4	0.000758
																																										596.8	0.00104	596.8	0.00263	629.4	0.000216
																																										598.9	0.000353	598.9	0.00197	631.4	0.00108
																																										600.9	0.000379	600.9	0.00314	633.5	6.3e-05
																																										602.9	0.00174	602.9	0.0032	635.5	0.000763
																																										605	0.0022	605	0.00229	637.5	0.00188
																																										607	0.00305	607	0.00161	639.6	0.00246
																																										609	0.0026	609	0.0025	641.6	0.000442
																																										611.1	0.00194	611.1	0.00351	643.7	0.000189
																																										613.1	0.000679	613.1	0.00267	645.7	-0.000184
																																										615.2	0.00176	615.2	0.00293	647.7	0.00165
																																										617.2	0.00156	617.2	0.00207	649.8	0.00201
																																										619.2	0.00306	619.2	0.00144	651.8	0.00145
																																										621.3	0.00294	621.3	0.00125	653.8	0.00183
																																										623.3	0.00302	623.3	0.00294	655.9	0.00117
																																										625.3	0.0024	625.3	0.00329	657.9	0.000142
																																										627.4	0.00318	627.4	0.00252	659.9	-0.000479
																																										629.4	0.00421	629.4	0.00174	662	0.000989
																																										631.4	0.00247	631.4	0.00255	664	0.00299
																																										633.5	0.00251	633.5	0.00271	666	0.00354
																																										635.5	0.00175	635.5	0.00315	668.1	0.00189
																																										637.5	0.00165	637.5	0.00357	670.1	0.00193
																																										639.6	0.00161	639.6	0.00361	672.1	0.000653
																																										641.6	0.0013	641.6	0.00218	674.2	0.00102
																																										643.7	0.00238	643.7	0.00401	676.2	0.002
																																										645.7	0.00241	645.7	0.00292	678.2	0.00272
																																										647.7	0.00113	647.7	0.00228	680.3	0.00218
																																										649.8	0.00137	649.8	0.00247	682.3	0.00247
																																										651.8	0.00212	651.8	0.0032	684.3	0.00124
																																										653.8	0.00333	653.8	0.00123	686.4	0.000932
																																										655.9	0.00251	655.9	0.00336	688.4	0.00146
																																										657.9	0.00312	657.9	0.0013	690.4	0.00279
																																										659.9	0.00205	659.9	0.00156	692.5	0.00337
																																										662	0.00288	662	0.002	694.5	0.0027
																																										664	0.00462	664	0.00173	696.5	0.00157
																																										666	0.0026	666	0.00154	698.6	0.00201
																																										668.1	0.00162	668.1	0.00142	700.6	0.00113
																																										670.1	0.00206	670.1	-8.4e-05	702.6	0.00115
																																										672.1	0.00208	672.1	-0.000395	704.7	0.00211
																																										674.2	0.00259	674.2	0.00106	706.7	0.00129
																																										676.2	0.00335	676.2	0.00204	708.7	0.00106
																																										678.2	0.00305	678.2	0.00284	710.8	0.0014
																																										680.3	0.0019	680.3	0.00264	712.8	0.00207
																																										682.3	0.00323	682.3	0.00311	714.8	0.00297
																																										684.3	0.00289	684.3	0.00321	716.9	0.00218
																																										686.4	0.00176	686.4	0.00195	718.9	0.00163
																																										688.4	0.00255	688.4	0.00178	720.9	0.000658
																																										690.4	0.00335	690.4	0.0026	723	0.00107
																																										692.5	0.00294	692.5	0.00192	725	0.00256
																																										694.5	0.00216	694.5	0.000705	727	0.0013
																																										696.5	0.00115	696.5	0.00178	729	0.0033
																																										698.6	0.00248	698.6	0.00326	731.1	0.00443
																																										700.6	0.00292	700.6	0.00422	733.1	0.00417
																																										702.6	0.0044	702.6	0.00322	735.1	0.00402
																																										704.7	0.00335	704.7	0.000268	737.2	0.00237
																																										706.7	0.0025	706.7	-0.00271	739.2	0.000174
																																										708.7	0.00245	708.7	-0.0007	741.2	0.000679
																																										710.8	0.00134	710.8	-0.00148	743.3	0.00145
																																										712.8	0.00104	712.8	-0.000179	745.3	0.00194
																																										714.8	0.0016	714.8	0.0001	747.3	0.00213
																																										716.9	0.00209	716.9	0.00125	749.3	0.0038
																																										718.9	0.00281	718.9	0.0021	751.4	0.00523
																																										720.9	0.00317	720.9	0.00196	753.4	0.0043
																																										723	0.00223	723	0.000211	755.4	0.0057
																																										725	0.00211	725	0.000189	757.5	0.0048
																																										727	0.0012	727	0.000226	759.5	0.00482
																																										729	0.000637	729	0.00163	761.5	0.00464
																																										731.1	0.00157	731.1	-0.00123	763.5	0.0033
																																										733.1	0.00226	733.1	-0.000847	765.6	0.0026
																																										735.1	0.00404	735.1	-0.000468	767.6	0.00182
																																										737.2	0.00246	737.2	0.00122	769.6	0.00224
																																										739.2	0.00281	739.2	0.00167	771.6	0.00186
																																										741.2	0.00277	741.2	0.0025	773.7	0.00302
																																										743.3	0.00243	743.3	0.0019	775.7	0.00301
																																										745.3	0.00374	745.3	0.00114	777.7	0.0023
																																										747.3	0.00193	747.3	0.00176	779.8	0.00293
																																										749.3	0.00256	749.3	0.00247	781.8	0.00255
																																										751.4	0.00225	751.4	0.0017	783.8	0.00235
																																										753.4	0.00215	753.4	0.00305	785.8	0.00108
																																										755.4	0.00166	755.4	0.00268	787.9	0.00271
																																										757.5	0.0022	757.5	0.00343	789.9	0.00425
																																										759.5	0.00191	759.5	0.00446	791.9	0.00362
																																										761.5	0.00141	761.5	0.00368	793.9	0.00388
																																										763.5	0.00171	763.5	0.00312	795.9	0.00422
																																										765.6	0.00294	765.6	0.00171	798	0.00342
																																										767.6	0.00345	767.6	0.00288	800	0.00138
																																										769.6	0.00404	769.6	0.0018	802	0.000732
																																										771.6	0.0028	771.6	0.00314	804	0.00146
																																										773.7	0.00316	773.7	0.00268	806.1	0.00268
																																										775.7	0.00322	775.7	0.0012	808.1	0.00238
																																										777.7	0.0023	777.7	0.00148	810.1	0.00297
																																										779.8	0.00188	779.8	0.00206	812.1	0.002
																																										781.8	0.00302	781.8	0.00228	814.2	0.000689
																																										783.8	0.00235	783.8	0.0014	816.2	0.00298
																																										785.8	0.0016	785.8	0.00145	818.2	0.00411
																																										787.9	0.00133	787.9	0.00145	820.2	0.00422
																																										789.9	0.00296	789.9	0.00211	822.2	0.00341
																																										791.9	0.00508	791.9	0.000263	824.3	0.00429
																																										793.9	0.00383	793.9	0.000768	826.3	0.00341
																																										795.9	0.00243	795.9	0.00311	828.3	0.00462
																																										798	0.00179	798	0.00302	830.3	0.00293
																																										800	0.00226	800	0.00168	832.3	0.000884
																																										802	0.00254	802	0.00201	834.3	0.000674
																																										804	0.000447	804	0.00214	836.4	0.00155
																																										806.1	0.00212	806.1	0.00156	838.4	0.00137
																																										808.1	0.00223	808.1	0.00139	840.4	0.00167
																																										810.1	0.00273	810.1	0.00167	842.4	0.000911
																																										812.1	0.00116	812.1	0.00133	844.4	0.000558
																																										814.2	0.00274	814.2	0.000768	846.4	0.00145
																																										816.2	0.00237	816.2	-0.000126	848.5	0.00122
																																										818.2	0.00253	818.2	0.00116	850.5	-0.000237
																																										820.2	0.00132	820.2	0.00184	852.5	0.00142
																																										822.2	0.00142	822.2	0.00244
																																										824.3	0.000389	824.3	0.00429
																																										826.3	0.000437	826.3	0.00201
																																										828.3	0.00162	828.3	0.00246
																																										830.3	0.00227	830.3	0.00154
																																										832.3	0.00228	832.3	0.000989
																																										834.3	0.00271	834.3	0.00135
																																										836.4	0.00414	836.4	0.00169
																																										838.4	0.00385	838.4	0.00372
																																										840.4	0.00374	840.4	0.00369
																																										842.4	0.00158	842.4	0.00201
																																										844.4	0.00174	844.4	0.00135
																																										846.4	0.00315	846.4	0.00105
																																										848.5	0.0032	848.5	0.00166
																																										850.5	0.0014	850.5	0.00213
																																										852.5	0.00225	852.5	0.00179
[truncated: 29 more columns]
