# Supplementary material for: Direct time-resolved observation of surface-bound carbon dioxide radical anions on metallic nanocatalysts
Source: Nat Commun. 2023 Nov 6;14:7116. doi: 10.1038/s41467-023-42936-6 (PMC10628153; doi:10.1038/s41467-023-42936-6)
Supplement: Supplementary file 4 — Source Data [file 41467_2023_42936_MOESM4_ESM.zip › Source Data/Figure S16/Figure S14e-g.xlsx]

## Sheet: Sheet1
Figure S14e																		Figure S14f																		Figure S14g
raw data									fitting data									raw data									fitting data									raw data									fitting data
330.813	0.00553	330.813	0.00682	330.813	0.00385	330.813	0.00301		330.813	0.0073	330.813	0.00723	330.813	0.00222	330.813	0.00195		330.257	0.00805	330.257	0.00467	330.257	0.00155	330.257	0.00233		330.257	0.00631	330.257	0.00631	330.257	0.00294	330.257	0.00136		320.239	0.0083	320.239	0.01257	320.239	0.00635	320.239	-0.000136		320.239	0.00631	320.239	0.00709	320.239
331.37	0.00361	331.37	0.00876	331.37	0.00648	331.37	0.00162		331.003	0.00729	331.003	0.00722	331.003	0.00224	331.192	0.00195		330.813	0.00778	330.813	0.00376	330.813	0.000241	330.813	0.00268		330.447	0.00634	330.447	0.00629	330.813	0.00296	330.447	0.00136		320.796	0.00845	320.796	0.00838	320.796	0.00946	320.796	-0.000227		320.439	0.00631	320.439	0.00702	320.439
331.926	0.00774	331.926	0.00635	331.926	0.00454	331.926	-0.000191		331.192	0.00727	331.192	0.00721	331.192	0.00226	331.37	0.00195		331.37	0.00443	331.37	0.00485	331.37	0.00184	331.37	0.00276		330.637	0.00636	330.637	0.00627	331.37	0.00299	330.637	0.00136		321.352	0.00919	321.352	0.00339	321.352	0.00653	321.352	-0.00118		320.639	0.00632	320.639	0.00696	320.639
332.483	0.00852	332.483	0.0058	332.483	0.00176	332.483	-0.000723		331.37	0.00726	331.37	0.0072	331.37	0.00227	331.926	0.00195		331.926	0.00185	331.926	0.00502	331.926	0.00247	331.926	0.000714		330.813	0.00639	330.813	0.00625	331.396	0.00299	330.813	0.00136		321.909	0.00415	321.909	-0.00164	321.909	0.00224	321.909	-0.000877		320.796	0.00632	320.796	0.00691	320.796
333.039	0.00853	333.039	0.00511	333.039	-0.000116	333.039	0.00177		331.382	0.00725	331.382	0.0072	331.382	0.00227	332.483	0.00195		332.483	0.00821	332.483	0.00524	332.483	0.00305	332.483	-0.0013		330.827	0.00639	330.827	0.00625	331.586	0.003	330.827	0.00136		322.466	0.00488	322.466	-0.00349	322.466	-0.00117	322.466	-3.2e-05		320.839	0.00632	320.839	0.0069	320.839
333.596	0.00838	333.596	0.00827	333.596	0.000943	333.596	0.00115		331.571	0.00724	331.571	0.00719	331.571	0.00229	333.039	0.00195		333.039	0.01165	333.039	0.00728	333.039	0.00515	333.039	7e-05		331.017	0.00641	331.017	0.00623	331.776	0.003	331.017	0.00137		323.022	0.00491	323.022	0.00102	323.022	-0.00121	323.022	-0.00108		321.039	0.00632	321.039	0.00683	321.039
334.152	0.00903	334.152	0.01176	334.152	0.00323	334.152	0.00231		331.76	0.00722	331.76	0.00718	331.76	0.00231	333.596	0.00195		333.596	0.00893	333.596	0.00637	333.596	0.00644	333.596	-0.00133		331.207	0.00644	331.207	0.00621	331.926	0.00301	331.207	0.00137		323.579	0.00561	323.579	0.00598	323.579	0.00387	323.579	-0.00467		321.239	0.00633	321.239	0.00677	321.239
334.709	0.0022	334.709	0.01081	334.709	0.00422	334.709	0.00319		331.926	0.00721	331.926	0.00717	331.926	0.00233	334.152	0.00195		334.152	0.00795	334.152	0.00327	334.152	0.0059	334.152	0.00141		331.37	0.00646	331.37	0.0062	331.966	0.00301	331.37	0.00137		324.135	0.00305	324.135	0.00922	324.135	0.00851	324.135	-0.00308		321.352	0.00633	321.352	0.00673	321.352
335.265	0.00561	335.265	0.00972	335.265	0.00393	335.265	0.000893		331.95	0.0072	331.95	0.00717	331.95	0.00233	334.709	0.00195		334.709	0.00886	334.709	0.00378	334.709	0.0041	334.709	0.00322		331.396	0.00646	331.396	0.0062	332.156	0.00302	331.396	0.00137		324.692	0.00779	324.692	0.01276	324.692	0.00548	324.692	-0.00214		321.439	0.00633	321.439	0.00671	321.439
335.822	0.00311	335.822	0.0078	335.822	0.00277	335.822	0.00168		332.139	0.00719	332.139	0.00716	332.139	0.00235	335.265	0.00195		335.265	0.011	335.265	0.00693	335.265	0.00403	335.265	0.00439		331.586	0.00648	331.586	0.00618	332.346	0.00303	331.586	0.00137		325.248	0.01058	325.248	0.01206	325.248	0.00281	325.248	-0.0016		321.639	0.00633	321.639	0.00665	321.639
336.378	0.00217	336.378	0.00456	336.378	0.00121	336.378	-0.000689		332.329	0.00717	332.329	0.00715	332.329	0.00237	335.822	0.00195		335.822	0.01098	335.822	0.01199	335.822	0.00449	335.822	0.0031		331.776	0.0065	331.776	0.00616	332.483	0.00303	331.776	0.00138		325.805	0.01089	325.805	0.0088	325.805	-4.9e-05	325.805	0.000925		321.839	0.00633	321.839	0.00658	321.839
336.935	0.00435	336.935	0.00699	336.935	0.0015	336.935	-0.00102		332.483	0.00716	332.483	0.00714	332.483	0.00238	336.378	0.00195		336.378	0.00975	336.378	0.01039	336.378	0.00554	336.378	-0.000566		331.926	0.00652	331.926	0.00614	332.536	0.00304	331.926	0.00138		326.361	0.01065	326.361	0.00823	326.361	0.00149	326.361	0.00154		321.909	0.00634	321.909	0.00656	321.909
337.491	0.00304	337.491	0.00739	337.491	0.00157	337.491	-0.000316		332.518	0.00716	332.518	0.00714	332.518	0.00238	336.935	0.00195		336.935	0.00415	336.935	0.00723	336.935	0.00586	336.935	-0.00326		331.966	0.00653	331.966	0.00614	332.726	0.00304	331.966	0.00138		326.918	0.00568	326.918	0.00573	326.918	0.00406	326.918	0.00179		322.039	0.00634	322.039	0.00652	322.039
338.048	0.00214	338.048	0.00764	338.048	0.00241	338.048	0.00142		332.707	0.00714	332.707	0.00713	332.707	0.0024	337.491	0.00195		337.491	0.00248	337.491	0.00467	337.491	0.00474	337.491	-0.00494		332.156	0.00655	332.156	0.00612	332.916	0.00305	332.156	0.00138		327.474	0.00697	327.474	0.00723	327.474	0.00423	327.474	0.00131		322.239	0.00634	322.239	0.00646	322.239
338.605	0.00385	338.605	0.00598	338.605	0.000641	338.605	0.00199		332.897	0.00712	332.897	0.00712	332.897	0.00242	338.048	0.00195		338.048	0.00095	338.048	0.00355	338.048	0.00427	338.048	-0.00227		332.346	0.00657	332.346	0.0061	333.039	0.00306	332.346	0.00138		328.031	0.00603	328.031	0.008	328.031	0.00398	328.031	0.00023		322.439	0.00634	322.439	0.0064	322.439
339.161	0.00577	339.161	0.00483	339.161	0.00191	339.161	0.00307		333.039	0.00711	333.039	0.00711	333.039	0.00243	338.605	0.00195		338.605	0.00323	338.605	0.00523	338.605	0.00194	338.605	0.00106		332.483	0.00659	332.483	0.00609	333.106	0.00306	332.483	0.00138		328.587	0.00085	328.587	0.0118	328.587	0.0028	328.587	-0.000336		322.466	0.00634	322.466	0.00639	322.466
339.718	0.00677	339.718	0.00194	339.718	0.00202	339.718	0.00284		333.086	0.00711	333.086	0.00711	333.086	0.00244	339.161	0.00195		339.161	0.00448	339.161	0.00916	339.161	0.00252	339.161	0.00297		332.536	0.00659	332.536	0.00608	333.296	0.00307	332.536	0.00138		329.144	0.00548	329.144	0.00796	329.144	0.00605	329.144	-0.00171		322.639	0.00635	322.639	0.00634	322.639
340.274	0.01004	340.274	0.00228	340.274	0.00154	340.274	0.00108		333.276	0.00709	333.276	0.0071	333.276	0.00245	339.718	0.00195		339.718	0.00353	339.718	0.01034	339.718	0.00105	339.718	0.00254		332.726	0.00661	332.726	0.00606	333.486	0.00307	332.726	0.00139		329.7	0.00785	329.7	0.00335	329.7	0.00734	329.7	-0.000798		322.839	0.00635	322.839	0.00628	322.839
340.831	0.01058	340.831	0.00592	340.831	0.000484	340.831	0.000909		333.465	0.00707	333.465	0.00709	333.465	0.00247	340.274	0.00195		340.274	0.004	340.274	0.0082	340.274	0.000943	340.274	0.00389		332.916	0.00663	332.916	0.00604	333.596	0.00308	332.916	0.00139		330.257	0.01158	330.257	0.0039	330.257	0.00641	330.257	0.0018		323.022	0.00635	323.022	0.00623	323.022
341.387	0.01198	341.387	0.00897	341.387	0.00218	341.387	0.00177		333.596	0.00706	333.596	0.00708	333.596	0.00248	340.831	0.00195		340.831	0.00182	340.831	0.00791	340.831	0.00268	340.831	0.00135		333.039	0.00665	333.039	0.00603	333.676	0.00308	333.039	0.00139		330.813	0.00559	330.813	0.00507	330.813	0.0059	330.813	0.00224		323.039	0.00635	323.039	0.00622	323.039
341.944	0.01048	341.944	0.00794	341.944	0.00288	341.944	0.00247		333.654	0.00706	333.654	0.00708	333.654	0.00249	341.387	0.00195		341.387	0.0033	341.387	0.0087	341.387	0.00228	341.387	0.000707		333.106	0.00666	333.106	0.00602	333.866	0.00309	333.106	0.00139		331.37	0.00869	331.37	0.00697	331.37	0.00316	331.37	0.00222		323.239	0.00635	323.239	0.00616	323.239
342.5	0.00874	342.5	0.00842	342.5	0.00312	342.5	0.00134		333.844	0.00704	333.844	0.00707	333.844	0.0025	341.944	0.00195		341.944	0.00483	341.944	0.00824	341.944	0.00201	341.944	0.000795		333.296	0.00668	333.296	0.00601	334.056	0.0031	333.296	0.00139		331.926	0.00503	331.926	0.00533	331.926	0.000714	331.926	0.00223		323.439	0.00635	323.439	0.00611	323.439
343.057	0.00506	343.057	0.00605	343.057	0.00318	343.057	0.00127		334.033	0.00703	334.033	0.00705	334.033	0.00252	342.5	0.00195		342.5	0.00976	342.5	0.00755	342.5	0.0023	342.5	0.000891		333.486	0.0067	333.486	0.00599	334.152	0.0031	333.486	0.00139		332.483	-0.00597	332.483	0.00411	332.483	0.00129	332.483	0.000775		323.579	0.00636	323.579	0.00607	323.579
343.613	0.00418	343.613	0.00347	343.613	0.00194	343.613	0.00121		334.152	0.00702	334.152	0.00705	334.152	0.00253	343.057	0.00195		343.057	0.01117	343.057	0.00648	343.057	0.0029	343.057	0.00294		333.596	0.00671	333.596	0.00598	334.246	0.0031	333.596	0.0014		333.039	-0.00193	333.039	0.00202	333.039	0.00185	333.039	0.000384		323.639	0.00636	323.639	0.00605	323.639
344.17	0.00322	344.17	0.00282	344.17	0.000862	344.17	0.000811		334.223	0.00701	334.223	0.00704	334.223	0.00254	343.613	0.00195		343.613	0.00873	343.613	0.00332	343.613	0.00117	343.613	0.00483		333.676	0.00671	333.676	0.00597	334.436	0.00311	333.676	0.0014		333.596	0.00395	333.596	0.00131	333.596	0.00217	333.596	0.00187		323.839	0.00636	323.839	0.00599	323.839
344.726	0.00414	344.726	0.00422	344.726	0.000489	344.726	0.00246		334.412	0.00699	334.412	0.00703	334.412	0.00255	344.17	0.00195		344.17	0.00499	344.17	0.00239	344.17	0.000865	344.17	0.00523		333.866	0.00673	333.866	0.00595	334.626	0.00312	333.866	0.0014		334.152	0.00548	334.152	0.00295	334.152	0.00327	334.152	0.0022		324.039	0.00636	324.039	0.00593	324.039
345.283	0.00468	345.283	0.00633	345.283	0.00178	345.283	0.0023		334.601	0.00698	334.601	0.00702	334.601	0.00257	344.726	0.00195		344.726	0.00362	344.726	0.00259	344.726	0.00133	344.726	0.00261		334.056	0.00675	334.056	0.00593	334.709	0.00312	334.056	0.0014		334.709	0.00602	334.709	0.00114	334.709	0.00408	334.709	0.00315		324.135	0.00636	324.135	0.00591	324.135
345.839	0.0059	345.839	0.00707	345.839	0.00295	345.839	0.00287		334.709	0.00697	334.709	0.00702	334.709	0.00258	345.283	0.00195		345.283	0.00668	345.283	0.00272	345.283	0.00197	345.283	0.00207		334.152	0.00676	334.152	0.00592	334.816	0.00312	334.152	0.0014		335.265	0.00965	335.265	-0.000419	335.265	0.00288	335.265	0.00341		324.239	0.00636	324.239	0.00588	324.239
346.396	0.00593	346.396	0.0061	346.396	0.00427	346.396	0.00258		334.791	0.00696	334.791	0.00701	334.791	0.00258	345.839	0.00195		345.839	0.01358	345.839	0.00322	345.839	0.00415	345.839	0.00326		334.246	0.00677	334.246	0.00591	335.006	0.00313	334.246	0.0014		335.822	0.00562	335.822	-0.00153	335.822	0.00174	335.822	0.00488		324.439	0.00637	324.439	0.00582	324.439
346.952	0.01191	346.952	0.00459	346.952	0.00302	346.952	-0.000223		334.98	0.00695	334.98	0.007	334.98	0.0026	346.396	0.00195		346.396	0.01212	346.396	0.00342	346.396	0.0032	346.396	0.00365		334.436	0.00679	334.436	0.00589	335.196	0.00314	334.436	0.00141		336.378	-0.00221	336.378	0.000745	336.378	0.00345	336.378	0.00602		324.639	0.00637	324.639	0.00576	324.639
347.509	0.01258	347.509	0.00378	347.509	0.00178	347.509	-0.00125		335.17	0.00693	335.17	0.00699	335.17	0.00261	346.952	0.00195		346.952	0.00879	346.952	0.00309	346.952	0.00175	346.952	0.0035		334.626	0.00681	334.626	0.00588	335.265	0.00314	334.626	0.00141		336.935	3.3e-05	336.935	0.00274	336.935	0.00546	336.935	0.00564		324.692	0.00637	324.692	0.00575	324.692
348.065	0.0098	348.065	0.00409	348.065	0.00161	348.065	-0.00108		335.265	0.00692	335.265	0.00699	335.265	0.00262	347.509	0.00195		347.509	0.01042	347.509	0.00141	347.509	0.00209	347.509	0.00287		334.709	0.00681	334.709	0.00587	335.386	0.00314	334.709	0.00141		337.491	0.00136	337.491	0.00357	337.491	0.00547	337.491	0.00197		324.839	0.00637	324.839	0.00571	324.839
348.622	0.00904	348.622	0.00381	348.622	0.00247	348.622	-0.000232		335.359	0.00691	335.359	0.00698	335.359	0.00263	348.065	0.00195		348.065	0.00869	348.065	0.00207	348.065	0.004	348.065	0.00236		334.816	0.00682	334.816	0.00586	335.576	0.00315	334.816	0.00141		338.048	0.00913	338.048	0.0018	338.048	0.0037	338.048	-0.000441		325.039	0.00637	325.039	0.00565	325.039
349.178	0.00783	349.178	0.00433	349.178	0.00294	349.178	0.000993		335.548	0.0069	335.548	0.00697	335.548	0.00264	348.622	0.00195		348.622	0.01079	348.622	0.00279	348.622	0.00387	348.622	0.00266		335.006	0.00684	335.006	0.00584	335.766	0.00316	335.006	0.00141		338.605	0.00919	338.605	-0.00102	338.605	0.00453	338.605	-0.00136		325.239	0.00637	325.239	0.0056	325.239
349.735	0.00488	349.735	0.00723	349.735	0.00424	349.735	0.00207		335.738	0.00688	335.738	0.00696	335.738	0.00266	349.178	0.00195		349.178	0.0102	349.178	0.00504	349.178	0.00406	349.178	0.00409		335.196	0.00686	335.196	0.00582	335.822	0.00316	335.196	0.00141		339.161	0.0067	339.161	-0.000945	339.161	0.00469	339.161	-0.000807		325.248	0.00637	325.248	0.00559	325.248
350.291	0.00623	350.291	0.00833	350.291	0.0055	350.291	0.00179		335.822	0.00687	335.822	0.00695	335.822	0.00266	349.735	0.00195		349.735	0.00977	349.735	0.00422	349.735	0.00242	349.735	0.0049		335.265	0.00686	335.265	0.00581	335.956	0.00316	335.265	0.00142		339.718	0.00173	339.718	0.00156	339.718	0.00257	339.718	0.000886		325.439	0.00638	325.439	0.00554	325.439
350.848	0.00589	350.848	0.00981	350.848	0.00577	350.848	0.00243		335.927	0.00687	335.927	0.00695	335.927	0.00267	350.291	0.00195		350.291	0.01038	350.291	0.00279	350.291	0.00321	350.291	0.00312		335.386	0.00687	335.386	0.0058	336.146	0.00317	335.386	0.00142		340.274	0.00651	340.274	0.00497	340.274	0.00205	340.274	0.00127		325.639	0.00638	325.639	0.00549	325.639
351.404	0.00841	351.404	0.01098	351.404	0.00468	351.404	0.00312		336.117	0.00685	336.117	0.00694	336.117	0.00268	350.848	0.00195		350.848	0.00782	350.848	0.00238	350.848	0.00217	350.848	0.0011		335.576	0.00689	335.576	0.00579	336.336	0.00318	335.576	0.00142		340.831	0.00142	340.831	0.0065	340.831	0.00221	340.831	0.00233		325.805	0.00638	325.805	0.00544	325.805
351.961	0.00534	351.961	0.0116	351.961	0.00483	351.961	0.00365		336.306	0.00683	336.306	0.00693	336.306	0.0027	351.404	0.00195		351.404	0.0016	351.404	0.00391	351.404	0.00129	351.404	-0.00022		335.766	0.00691	335.766	0.00577	336.378	0.00318	335.766	0.00142		341.387	-0.000392	341.387	0.00777	341.387	0.00228	341.387	0.00198		325.839	0.00638	325.839	0.00543	325.839
352.518	0.00923	352.518	0.01169	352.518	0.00506	352.518	0.00328		336.378	0.00683	336.378	0.00692	336.378	0.0027	351.961	0.00195		351.961	0.000442	351.961	0.00347	351.961	0.00349	351.961	-3.2e-05		335.822	0.00691	335.822	0.00576	336.526	0.00318	335.822	0.00142		341.944	0.00731	341.944	0.00592	341.944	0.0024	341.944	0.00374		326.039	0.00638	326.039	0.00538	326.039
353.074	0.00786	353.074	0.00888	353.074	0.00417	353.074	0.00174		336.495	0.00682	336.495	0.00692	336.495	0.00271	352.518	0.00195		352.518	0.00427	352.518	0.00479	352.518	0.00413	352.518	0.000936		335.956	0.00692	335.956	0.00575	336.715	0.00319	335.956	0.00142		342.5	0.01001	342.5	0.00424	342.5	0.00432	342.5	0.0064		326.239	0.00638	326.239	0.00533	326.239
353.631	0.00924	353.631	0.00579	353.631	0.00342	353.631	0.00262		336.685	0.0068	336.685	0.0069	336.685	0.00273	353.074	0.00195		353.074	0.00818	353.074	0.0028	353.074	0.00421	353.074	0.00254		336.146	0.00694	336.146	0.00573	336.905	0.0032	336.146	0.00143		343.057	0.01147	343.057	0.000715	343.057	0.00484	343.057	0.00472		326.361	0.00638	326.361	0.00529	326.361
354.187	0.00798	354.187	0.00327	354.187	0.00385	354.187	0.00281		336.874	0.00679	336.874	0.00689	336.874	0.00274	353.631	0.00195		353.631	0.01046	353.631	0.000429	353.631	0.00315	353.631	0.00172		336.336	0.00695	336.336	0.00571	336.935	0.0032	336.336	0.00143		343.613	0.00869	343.613	-0.000674	343.613	0.00551	343.613	0.00276		326.439	0.00639	326.439	0.00527	326.439
354.744	0.00629	354.744	0.00277	354.744	0.00427	354.744	0.00328		336.935	0.00678	336.935	0.00689	336.935	0.00274	354.187	0.00195		354.187	0.00983	354.187	0.00112	354.187	0.00364	354.187	0.000893		336.378	0.00695	336.378	0.00571	337.095	0.0032	336.378	0.00143		344.17	0.01157	344.17	-0.00335	344.17	0.00468	344.17	0.00198		326.639	0.00639	326.639	0.00522	326.639
355.3	0.00549	355.3	0.00268	355.3	0.00392	355.3	0.00301		337.064	0.00677	337.064	0.00688	337.064	0.00275	354.744	0.00195		354.744	0.00608	354.744	0.00212	354.744	0.0057	354.744	-0.000884		336.526	0.00696	336.526	0.0057	337.285	0.00321	336.526	0.00143		344.726	0.0071	344.726	-0.00563	344.726	0.00325	344.726	0.00135		326.839	0.00639	326.839	0.00517	326.839
355.857	0.00533	355.857	0.00265	355.857	0.00355	355.857	0.00298		337.253	0.00675	337.253	0.00687	337.253	0.00276	355.3	0.00195		355.3	0.00573	355.3	0.00215	355.3	0.0065	355.3	3.6e-05		336.715	0.00698	336.715	0.00568	337.475	0.00321	336.715	0.00143		345.283	0.01113	345.283	-0.00392	345.283	0.00372	345.283	0.00088		326.918	0.00639	326.918	0.00515	326.918
356.413	0.00431	356.413	0.00252	356.413	0.00488	356.413	0.00323		337.443	0.00674	337.443	0.00686	337.443	0.00278	355.857	0.00195		355.857	0.00181	355.857	0.00352	355.857	0.00648	355.857	0.0031		336.905	0.00699	336.905	0.00566	337.491	0.00321	336.905	0.00143		345.839	0.01343	345.839	-0.0031	345.839	0.00468	345.839	0.00316		327.039	0.00639	327.039	0.00512	327.039
356.97	0.00528	356.97	0.00564	356.97	0.00536	356.97	0.00309		337.491	0.00673	337.491	0.00686	337.491	0.00278	356.413	0.00195		356.413	0.000733	356.413	0.00305	356.413	0.00484	356.413	0.00307		336.935	0.00699	336.935	0.00566	337.665	0.00322	336.935	0.00144		346.396	0.01012	346.396	-0.000253	346.396	0.00457	346.396	0.00315		327.239	0.00639	327.239	0.00506	327.239
357.526	0.00682	357.526	0.00486	357.526	0.0054	357.526	0.00218		337.632	0.00672	337.632	0.00685	337.632	0.00279	356.97	0.00195		356.97	0.00402	356.97	0.00313	356.97	0.00435	356.97	0.00196		337.095	0.00701	337.095	0.00564	337.855	0.00322	337.095	0.00144		346.952	0.00663	346.952	0.00565	346.952	0.0051	346.952	0.00262		327.439	0.00639	327.439	0.00501	327.439
358.083	0.00942	358.083	0.00551	358.083	0.00568	358.083	0.00246		337.821	0.00671	337.821	0.00684	337.821	0.0028	357.526	0.00195		357.526	0.00711	357.526	0.00398	357.526	0.00338	357.526	0.001		337.285	0.00702	337.285	0.00563	338.045	0.00323	337.285	0.00144		347.509	0.00496	347.509	0.0047	347.509	0.00404	347.509	0.000559		327.474	0.00639	327.474	0.005	327.474
358.639	0.00802	358.639	0.00719	358.639	0.00462	358.639	0.00196		338.011	0.00669	338.011	0.00682	338.011	0.00281	358.083	0.00195		358.083	0.00683	358.083	0.00571	358.083	0.00357	358.083	0.000518		337.475	0.00703	337.475	0.00561	338.048	0.00323	337.475	0.00144		348.065	0.00371	348.065	0.000756	348.065	0.00417	348.065	0.000634		327.639	0.00639	327.639	0.00496	327.639
359.196	0.00787	359.196	0.00785	359.196	0.00357	359.196	0.00133		338.048	0.00669	338.048	0.00682	338.048	0.00282	358.639	0.00195		358.639	0.00818	358.639	0.00533	358.639	0.00323	358.639	-1.4e-05		337.491	0.00703	337.491	0.00561	338.235	0.00323	337.491	0.00144		348.622	0.00746	348.622	-0.00308	348.622	0.0044	348.622	0.00126		327.839	0.0064	327.839	0.00491	327.839
359.752	0.00617	359.752	0.00648	359.752	0.00445	359.752	5e-05		338.2	0.00668	338.2	0.00681	338.2	0.00283	359.196	0.00195		359.196	0.00654	359.196	0.00494	359.196	0.00227	359.196	-0.000548		337.665	0.00704	337.665	0.00559	338.425	0.00324	337.665	0.00144		349.178	0.00498	349.178	-0.00445	349.178	0.00484	349.178	0.00204		328.031	0.0064	328.031	0.00486	328.031
360.309	0.00608	360.309	0.00524	360.309	0.00545	360.309	0.00209		338.39	0.00666	338.39	0.0068	338.39	0.00284	359.752	0.00195		359.752	0.00668	359.752	0.00591	359.752	0.00307	359.752	0.000664		337.855	0.00705	337.855	0.00557	338.605	0.00324	337.855	0.00145		349.735	0.00519	349.735	-0.00393	349.735	0.0075	349.735	0.0027		328.039	0.0064	328.039	0.00486	328.039
360.865	0.00466	360.865	0.00614	360.865	0.00672	360.865	0.00207		338.579	0.00665	338.579	0.00679	338.579	0.00285	360.309	0.00195		360.309	0.00436	360.309	0.00618	360.309	0.00302	360.309	0.00151		338.045	0.00706	338.045	0.00556	338.615	0.00324	338.045	0.00145		350.291	0.01221	350.291	-0.00622	350.291	0.00709	350.291	0.0017		328.239	0.0064	328.239	0.00481	328.239
361.422	0.00302	361.422	0.00771	361.422	0.00641	361.422	0.00316		338.605	0.00664	338.605	0.00679	338.605	0.00285	360.865	0.00195		360.865	0.00752	360.865	0.00638	360.865	0.0033	360.865	0.000516		338.048	0.00706	338.048	0.00556	338.805	0.00325	338.048	0.00145		350.848	0.01175	350.848	-0.00739	350.848	0.00639	350.848	0.00145		328.439	0.0064	328.439	0.00476	328.439
361.978	0.0018	361.978	0.0079	361.978	0.00633	361.978	0.00323		338.768	0.00663	338.768	0.00678	338.768	0.00286	361.422	0.00195		361.422	0.00684	361.422	0.00493	361.422	0.00369	361.422	0.000723		338.235	0.00708	338.235	0.00554	338.995	0.00325	338.235	0.00145		351.404	0.00887	351.404	-0.00604	351.404	0.00379	351.404	-0.000673		328.587	0.0064	328.587	0.00473	328.587
362.535	0.00291	362.535	0.00777	362.535	0.00452	362.535	0.00373		338.958	0.00661	338.958	0.00677	338.958	0.00287	361.978	0.00195		361.978	0.00437	361.978	0.00327	361.978	0.00387	361.978	0.00131		338.425	0.00709	338.425	0.00552	339.161	0.00326	338.425	0.00145		351.961	0.00659	351.961	-0.00225	351.961	0.00162	351.961	-0.000593		328.639	0.0064	328.639	0.00471	328.639
363.091	0.00503	363.091	0.00661	363.091	0.00266	363.091	0.00407		339.147	0.0066	339.147	0.00675	339.147	0.00288	362.535	0.00195		362.535	0.001	362.535	0.00266	362.535	0.00234	362.535	0.00298		338.605	0.0071	338.605	0.00551	339.185	0.00326	338.605	0.00146		352.518	0.00502	352.518	0.00049	352.518	0.00234	352.518	0.000189		328.839	0.0064	328.839	0.00466	328.839
363.648	0.007	363.648	0.00456	363.648	0.00278	363.648	0.00322		339.161	0.0066	339.161	0.00675	339.161	0.00288	363.091	0.00195		363.091	0.00298	363.091	0.00377	363.091	0.0027	363.091	0.00328		338.615	0.0071	338.615	0.00551	339.375	0.00326	338.615	0.00146		353.074	0.00563	353.074	0.0014	353.074	0.00272	353.074	0.00171		329.039	0.0064	329.039	0.00462	329.039
364.204	0.00658	364.204	0.00245	364.204	0.00232	364.204	0.00147		339.337	0.00658	339.337	0.00674	339.337	0.00289	363.648	0.00195		363.648	0.00601	363.648	0.00509	363.648	0.0034	363.648	0.00301		338.805	0.00711	338.805	0.00549	339.565	0.00327	338.805	0.00146		353.631	0.00583	353.631	0.00272	353.631	0.00354	353.631	0.00465		329.144	0.0064	329.144	0.00459	329.144
364.761	0.00538	364.761	0.00302	364.761	0.00137	364.761	0.00165		339.526	0.00657	339.526	0.00673	339.526	0.0029	364.204	0.00195		364.204	0.00531	364.204	0.00525	364.204	0.00397	364.204	0.00463		338.995	0.00711	338.995	0.00547	339.718	0.00327	338.995	0.00146		354.187	0.00764	354.187	0.00195	354.187	0.00404	354.187	0.00483		329.239	0.0064	329.239	0.00457	329.239
365.318	0.00403	365.318	0.00261	365.318	1.1e-05	365.318	0.00171		339.715	0.00655	339.715	0.00672	339.715	0.00291	364.761	0.00195		364.761	0.00372	364.761	0.00535	364.761	0.00402	364.761	0.00279		339.161	0.00712	339.161	0.00546	339.755	0.00327	339.161	0.00146		354.744	0.00977	354.744	0.00348	354.744	0.00297	354.744	0.00564		329.439	0.00641	329.439	0.00452	329.439
365.874	0.00323	365.874	0.00187	365.874	0.000962	365.874	0.000968		339.718	0.00655	339.718	0.00672	339.718	0.00291	365.318	0.00195		365.318	0.005	365.318	0.00389	365.318	0.00454	365.318	0.00201		339.185	0.00712	339.185	0.00545	339.945	0.00328	339.185	0.00146		355.3	0.01423	355.3	0.00706	355.3	0.00178	355.3	0.00377		329.639	0.00641	329.639	0.00447	329.639
366.431	0.00304	366.431	0.000137	366.431	0.000932	366.431	0.00162		339.905	0.00654	339.905	0.00671	339.905	0.00293	365.874	0.00195		365.874	0.00848	365.874	0.00109	365.874	0.00315	365.874	0.000743		339.375	0.00713	339.375	0.00544	340.135	0.00328	339.375	0.00146		355.857	0.00878	355.857	0.00575	355.857	0.000541	355.857	0.00404		329.7	0.00641	329.7	0.00446	329.7
366.987	0.000892	366.987	0.000631	366.987	0.00112	366.987	0.00176		340.094	0.00652	340.094	0.00669	340.094	0.00294	366.431	0.00195		366.431	0.00913	366.431	0.00369	366.431	0.00172	366.431	0.000243		339.565	0.00714	339.565	0.00542	340.274	0.00328	339.565	0.00147		356.413	0.00433	356.413	0.00518	356.413	-0.000254	356.413	0.00299		329.839	0.00641	329.839	0.00443	329.839
367.544	0.00055	367.544	0.00272	367.544	0.00218	367.544	0.00105		340.274	0.00651	340.274	0.00668	340.274	0.00294	366.987	0.00195		366.987	0.00891	366.987	0.00593	366.987	-0.000692	366.987	0.00052		339.718	0.00715	339.718	0.00541	340.325	0.00328	339.718	0.00147		356.97	0.00471	356.97	0.00217	356.97	0.00106	356.97	0.00173		330.039	0.00641	330.039	0.00438	330.039
368.1	0.00127	368.1	0.00446	368.1	0.00267	368.1	0.00127		340.284	0.00651	340.284	0.00668	340.284	0.00294	367.544	0.00195		367.544	0.00872	367.544	0.00427	367.544	-0.000992	367.544	0.000886		339.755	0.00715	339.755	0.0054	340.515	0.00329	339.755	0.00147		357.526	0.00977	357.526	0.00154	357.526	0.0025	357.526	0.00119		330.239	0.00641	330.239	0.00433	330.239
368.657	0.0024	368.657	0.00373	368.657	0.00433	368.657	0.0015		340.473	0.00649	340.473	0.00667	340.473	0.00295	368.1	0.00195		368.1	0.00782	368.1	0.00229	368.1	-0.000243	368.1	0.00169		339.945	0.00715	339.945	0.00539	340.705	0.00329	339.945	0.00147		358.083	0.00763	358.083	0.00214	358.083	0.0039	358.083	0.00139		330.257	0.00641	330.257	0.00433	330.257
369.213	0.00343	369.213	0.00241	369.213	0.00329	369.213	0.00102		340.662	0.00648	340.662	0.00666	340.662	0.00296	368.657	0.00195		368.657	0.00923	368.657	0.00106	368.657	0.00135	368.657	0.00154		340.135	0.00716	340.135	0.00537	340.831	0.00329	340.135	0.00147		358.639	0.0051	358.639	0.00182	358.639	0.00494	358.639	0.00124		330.439	0.00641	330.439	0.00429	330.439
369.77	0.00438	369.77	0.000611	369.77	0.00261	369.77	0.000775		340.831	0.00646	340.831	0.00665	340.831	0.00297	369.213	0.00195		369.213	0.00791	369.213	0.00102	369.213	0.00273	369.213	0.000643		340.274	0.00717	340.274	0.00536	340.895	0.00329	340.274	0.00148		359.196	0.0012	359.196	0.0037	359.196	0.00505	359.196	0.000982		330.639	0.00641	330.639	0.00424	330.639
370.326	0.00442	370.326	-0.00319	370.326	0.00268	370.326	0.000791		340.852	0.00646	340.852	0.00665	340.852	0.00297	369.77	0.00195		369.77	0.00673	369.77	0.00145	369.77	0.00241	369.77	0.00082		340.325	0.00717	340.325	0.00535	341.085	0.0033	340.325	0.00148		359.752	0.00118	359.752	0.00571	359.752	0.00297	359.752	0.00155		330.813	0.00641	330.813	0.0042	330.813
370.883	0.00235	370.883	-0.00406	370.883	0.00296	370.883	-0.000127		341.041	0.00644	341.041	0.00663	341.041	0.00298	370.326	0.00195		370.326	0.00719	370.326	0.00403	370.326	0.00162	370.326	0.00134		340.515	0.00717	340.515	0.00534	341.275	0.0033	340.515	0.00148		360.309	0.00583	360.309	0.00548	360.309	0.00138	360.309	0.00115		330.839	0.00641	330.839	0.0042	330.839
371.439	-0.000617	371.439	-0.00142	371.439	0.00396	371.439	-0.000636		341.231	0.00643	341.231	0.00662	341.231	0.00299	370.883	0.00195		370.883	0.00793	370.883	0.00511	370.883	0.00103	370.883	0.00142		340.705	0.00718	340.705	0.00532	341.387	0.0033	340.705	0.00148		360.865	0.01108	360.865	0.00938	360.865	-6.8e-05	360.865	0.00201		331.039	0.00641	331.039	0.00415	331.039
371.996	-0.000508	371.996	0.00377	371.996	0.00316	371.996	-2.5e-05		341.387	0.00642	341.387	0.00661	341.387	0.003	371.439	0.00195		371.439	0.00417	371.439	0.00355	371.439	0.000624	371.439	9.8e-05		340.831	0.00718	340.831	0.00531	341.465	0.0033	340.831	0.00148		361.422	0.01002	361.422	0.01146	361.422	0.00107	361.422	0.00279		331.239	0.00641	331.239	0.00411	331.239
372.552	0.0018	372.552	0.00896	372.552	0.00208	372.552	0.00115		341.42	0.00641	341.42	0.00661	341.42	0.003	371.996	0.00195		371.996	0.00301	371.996	0.00396	371.996	0.00211	371.996	6.4e-05		340.895	0.00719	340.895	0.00531	341.655	0.00331	340.895	0.00148		361.978	0.00742	361.978	0.00991	361.978	0.0036	361.978	0.00268		331.37	0.00641	331.37	0.00408	331.37
373.109	0.00397	373.109	0.01069	373.109	0.000754	373.109	0.00181		341.609	0.0064	341.609	0.0066	341.609	0.00301	372.552	0.00195		372.552	0.00263	372.552	0.0032	372.552	0.00245	372.552	0.000232		341.085	0.00719	341.085	0.00529	341.844	0.00331	341.085	0.00149		362.535	0.00516	362.535	0.00643	362.535	0.00514	362.535	0.00231		331.439	0.00641	331.439	0.00406	331.439
373.665	0.00378	373.665	0.00903	373.665	0.000197	373.665	0.00266		341.799	0.00638	341.799	0.00658	341.799	0.00302	373.109	0.00195		373.109	-0.000467	373.109	0.000682	373.109	0.00303	373.109	-0.000234		341.275	0.00719	341.275	0.00527	341.944	0.00331	341.275	0.00149		363.091	0.00398	363.091	0.00182	363.091	0.0056	363.091	0.00246		331.639	0.00641	331.639	0.00402	331.639
374.222	0.00217	374.222	0.00484	374.222	-4.3e-05	374.222	0.00236		341.944	0.00637	341.944	0.00657	341.944	0.00302	373.665	0.00195		373.665	-0.000408	373.665	0.000345	373.665	0.00396	373.665	0.000589		341.387	0.0072	341.387	0.00526	342.034	0.00331	341.387	0.00149		363.648	0.00317	363.648	0.000934	363.648	0.00463	363.648	0.00386		331.839	0.00641	331.839	0.00397	331.839
374.778	0.00371	374.778	0.00085	374.778	-0.000114	374.778	0.00251		341.988	0.00637	341.988	0.00657	341.988	0.00303	374.222	0.00195		374.222	-1.7e-05	374.222	0.00141	374.222	0.0038	374.222	0.00227		341.465	0.0072	341.465	0.00526	342.224	0.00331	341.465	0.00149		364.204	0.00268	364.204	0.000734	364.204	0.00264	364.204	0.00404		331.926	0.00642	331.926	0.00396	331.926
375.335	0.00533	375.335	-0.00103	375.335	-0.000286	375.335	0.00292		342.178	0.00635	342.178	0.00656	342.178	0.00303	374.778	0.00195		374.778	0.000567	374.778	0.0033	374.778	0.00329	374.778	0.0017		341.655	0.0072	341.655	0.00524	342.414	0.00332	341.655	0.00149		364.761	0.00355	364.761	0.00104	364.761	0.000762	364.761	0.00386		332.039	0.00642	332.039	0.00393	332.039
375.892	0.00487	375.892	-0.00118	375.892	0.000216	375.892	0.00367		342.367	0.00634	342.367	0.00654	342.367	0.00304	375.335	0.00195		375.335	0.00357	375.335	0.00501	375.335	0.00327	375.335	0.00173		341.844	0.00721	341.844	0.00522	342.5	0.00332	341.844	0.0015		365.318	0.0025	365.318	0.00124	365.318	0.00157	365.318	0.00259		332.239	0.00642	332.239	0.00389	332.239
376.448	0.00626	376.448	0.000239	376.448	0.000905	376.448	0.00335		342.5	0.00633	342.5	0.00653	342.5	0.00305	375.892	0.00195		375.892	0.0047	375.892	0.00613	375.892	0.00329	375.892	0.00223		341.944	0.00721	341.944	0.00522	342.604	0.00332	341.944	0.0015		365.874	0.00308	365.874	0.00104	365.874	0.00176	365.874	0.00243		332.439	0.00642	332.439	0.00385	332.439
377.005	0.00543	377.005	0.00326	377.005	0.00125	377.005	0.00165		342.557	0.00632	342.557	0.00653	342.557	0.00305	376.448	0.00195		376.448	0.00377	376.448	0.00562	376.448	0.00311	376.448	0.00136		342.034	0.00721	342.034	0.00521	342.794	0.00332	342.034	0.0015		366.431	0.00483	366.431	0.00131	366.431	0.00133	366.431	0.00145		332.483	0.00642	332.483	0.00384	332.483
377.561	0.00408	377.561	0.00263	377.561	0.00174	377.561	0.000898		342.746	0.00631	342.746	0.00652	342.746	0.00306	377.005	0.00195		377.005	0.00333	377.005	0.00349	377.005	0.00286	377.005	0.00215		342.224	0.00721	342.224	0.00519	342.984	0.00332	342.5	0.0015		366.987	0.00623	366.987	0.000168	366.987	0.000943	366.987	0.00258		332.639	0.00642	332.639	0.0038	332.639
378.118	0.00336	378.118	0.00312	378.118	0.00143	378.118	0.00173		342.935	0.00629	342.935	0.0065	342.935	0.00306	377.561	0.00195		377.561	7.5e-05	377.561	0.00383	377.561	0.00327	377.561	0.00247		342.414	0.00721	342.414	0.00518	343.057	0.00332	343.057	0.00151		367.544	0.00629	367.544	0.000223	367.544	0.000289	367.544	0.00353		332.839	0.00642	332.839	0.00376	332.839
378.674	0.0044	378.674	0.00442	378.674	0.000476	378.674	0.00222		343.057	0.00628	343.057	0.0065	343.057	0.00307	378.118	0.00195		378.118	-0.00207	378.118	0.00405	378.118	0.003	378.118	0.00311		342.5	0.00721	342.5	0.00517	343.174	0.00332	343.613	0.00152		368.1	0.0087	368.1	-0.00146	368.1	0.00159	368.1	0.00312		333.039	0.00642	333.039	0.00372	333.039
379.231	0.00326	379.231	0.00725	379.231	0.00101	379.231	0.00103		343.125	0.00628	343.125	0.00649	343.125	0.00307	378.674	0.00195		378.674	-0.00103	378.674	0.00495	378.674	0.0027	378.674	0.00271		342.604	0.00722	342.604	0.00516	343.364	0.00333	344.17	0.00153		368.657	0.01071	368.657	-0.00126	368.657	0.00223	368.657	0.00362		333.039	0.00642	333.039	0.00372	333.039
379.787	0.000542	379.787	0.00897	379.787	0.00198	379.787	-0.000452		343.314	0.00626	343.314	0.00648	343.314	0.00308	379.231	0.00195		379.231	0.00148	379.231	0.00392	379.231	0.00263	379.231	0.00285		342.794	0.00722	342.794	0.00514	343.554	0.00333	344.726	0.00153		369.213	0.00976	369.213	0.00164	369.213	0.0033	369.213	0.00256		333.239	0.00642	333.239	0.00368	333.239
380.344	0.000875	380.344	0.00807	380.344	0.00148	380.344	-0.000375		343.504	0.00625	343.504	0.00647	343.504	0.00309	379.787	0.00195		379.787	0.00183	379.787	0.00497	379.787	0.00161	379.787	0.00158		342.984	0.00722	342.984	0.00513	343.613	0.00333	345.283	0.00154		369.77	0.00788	369.77	0.004	369.77	0.00194	369.77	0.00156		333.439	0.00642	333.439	0.00364	333.439
380.9	0.000208	380.9	0.00619	380.9	0.00226	380.9	0.000655		343.613	0.00624	343.613	0.00646	343.613	0.00309	380.344	0.00195		380.344	0.00347	380.344	0.00627	380.344	0.000576	380.344	0.00123		343.057	0.00722	343.057	0.00512	343.744	0.00333	345.839	0.00155		370.326	0.00378	370.326	0.00386	370.326	0.00171	370.326	0.00222		333.596	0.00642	333.596	0.00361	333.596
381.457	0.00174	381.457	0.00606	381.457	0.00165	381.457	0.00197		343.693	0.00623	343.693	0.00645	343.693	0.00309	380.9	0.00195		380.9	0.0049	380.9	0.00705	380.9	0.000724	380.9	0.00248		343.174	0.00722	343.174	0.00511	343.934	0.00333	346.396	0.00155		370.883	0.00511	370.883	0.00296	370.883	0.00258	370.883	0.00297		333.639	0.00642	333.639	0.0036	333.639
382.013	0.000575	382.013	0.00704	382.013	0.000765	382.013	0.00262		343.882	0.00622	343.882	0.00644	343.882	0.0031	381.457	0.00195		381.457	0.00698	381.457	0.00675	381.457	0.00134	381.457	0.00146		343.364	0.00722	343.364	0.0051	344.124	0.00333	346.952	0.00156		371.439	0.00623	371.439	0.00207	371.439	0.00224	371.439	0.00398		333.839	0.00642	333.839	0.00356	333.839
382.57	0.00173	382.57	0.00512	382.57	0.0012	382.57	0.00295		344.072	0.0062	344.072	0.00642	344.072	0.00311	382.013	0.00195		382.013	0.00543	382.013	0.00563	382.013	0.00214	382.013	0.00186		343.554	0.00722	343.554	0.00508	344.17	0.00333	347.509	0.00157		371.996	0.00391	371.996	0.00107	371.996	0.00269	371.996	0.00345		334.039	0.00642	334.039	0.00352	334.039
383.126	0.00355	383.126	0.00441	383.126	0.00261	383.126	0.00299		344.17	0.0062	344.17	0.00642	344.17	0.00311	382.57	0.00195		382.57	0.00203	382.57	0.00488	382.57	0.00233	382.57	0.00201		343.613	0.00722	343.613	0.00508	344.314	0.00333	348.065	0.00158		372.552	0.00491	372.552	0.00125	372.552	0.00378	372.552	0.00278		334.152	0.00642	334.152	0.0035	334.152
383.683	0.0045	383.683	0.00237	383.683	0.0035	383.683	0.00258		344.261	0.00619	344.261	0.00641	344.261	0.00311	383.126	0.00195		383.126	0.0027	383.126	0.0044	383.126	0.00201	383.126	0.00204		343.744	0.00722	343.744	0.00507	344.504	0.00333	348.622	0.00158		373.109	0.00588	373.109	0.00289	373.109	0.00254	373.109	0.00232		334.239	0.00642	334.239	0.00348	334.239
384.239	0.00513	384.239	-0.000273	384.239	0.00368	384.239	0.000595		344.451	0.00617	344.451	0.0064	344.451	0.00312	383.683	0.00195		383.683	0.00335	383.683	0.00507	383.683	0.00207	383.683	0.00249		343.934	0.00722	343.934	0.00505	344.694	0.00333	349.178	0.00159		373.665	0.00699	373.665	0.00462	373.665	0.00142	373.665	0.00246		334.439	0.00642	334.439	0.00344	334.439
384.796	0.00553	384.796	-0.00157	384.796	0.00448	384.796	0.00073		344.64	0.00616	344.64	0.00638	344.64	0.00312	384.239	0.00195		384.239	0.00554	384.239	0.0063	384.239	0.00238	384.239	0.00324		344.124	0.00722	344.124	0.00504	344.726	0.00333	349.735	0.0016		374.222	0.00531	374.222	0.00472	374.222	0.000589	374.222	0.00133		334.639	0.00642	334.639	0.0034	334.639
385.352	0.00279	385.352	-0.00202	385.352	0.00413	385.352	0.000584		344.726	0.00615	344.726	0.00638	344.726	0.00313	384.796	0.00195		384.796	0.00312	384.796	0.00469	384.796	0.00207	384.796	0.00349		344.17	0.00722	344.17	0.00503	344.884	0.00333	350.291	0.00161		374.778	0.00607	374.778	0.00385	374.778	0.000938	374.778	0.00053		334.709	0.00642	334.709	0.00339	334.709
385.909	0.00197	385.909	0.000173	385.909	0.00356	385.909	0.000968		344.829	0.00614	344.829	0.00637	344.829	0.00313	385.352	0.00195		385.352	0.00228	385.352	0.00384	385.352	0.00204	385.352	0.00285		344.314	0.00721	344.314	0.00502	345.074	0.00333	350.848	0.00161		375.335	0.00257	375.335	0.00168	375.335	0.00179	375.335	0.000164		334.839	0.00642	334.839	0.00336	334.839
386.465	0.00243	386.465	0.00162	386.465	0.00343	386.465	0.00161		345.019	0.00613	345.019	0.00636	345.019	0.00314	385.909	0.00195		385.909	0.0026	385.909	0.00189	385.909	0.00175	385.909	0.00329		344.504	0.00721	344.504	0.005	345.264	0.00333	351.404	0.00162		375.892	0.0044	375.892	0.000444	375.892	0.00198	375.892	0.000732		335.039	0.00642	335.039	0.00333	335.039
387.022	0.00429	387.022	0.00283	387.022	0.00345	387.022	0.00122		345.208	0.00611	345.208	0.00634	345.208	0.00314	386.465	0.00195		386.465	0.00331	386.465	6.1e-05	386.465	0.00355	386.465	0.00299		344.694	0.00721	344.694	0.00499	345.283	0.00333	351.961	0.00163		376.448	0.005	376.448	6e-05	376.448	0.00163	376.448	0.00108		335.239	0.00642	335.239	0.00329	335.239
387.578	0.00593	387.578	0.00344	387.578	0.00294	387.578	0.00137		345.283	0.00611	345.283	0.00634	345.283	0.00314	387.022	0.00195		387.022	0.00329	387.022	0.000389	387.022	0.00411	387.022	0.00126		344.726	0.00721	344.726	0.00499	345.454	0.00333	352.518	0.00163		377.005	0.0054	377.005	-0.00123	377.005	0.000903	377.005	0.00308		335.265	0.00642	335.265	0.00328	335.265
388.135	0.00524	388.135	0.001	388.135	0.00272	388.135	0.0013		345.398	0.0061	345.398	0.00633	345.398	0.00315	387.578	0.00195		387.578	0.00473	387.578	0.00121	387.578	0.00414	387.578	0.000536		344.884	0.00721	344.884	0.00497	345.644	0.00333	353.074	0.00164		377.561	0.00871	377.561	-0.00133	377.561	0.000424	377.561	0.00411		335.439	0.00642	335.439	0.00325	335.439
388.692	0.00783	388.692	-0.000779	388.692	0.0025	388.692	0.00263		345.587	0.00609	345.587	0.00631	345.587	0.00315	388.135	0.00195		388.135	0.00631	388.135	0.00197	388.135	0.00238	388.135	0.00173		345.074	0.0072	345.074	0.00496	345.834	0.00333	353.631	0.00165		378.118	0.00769	378.118	-0.000856	378.118	-0.000541	378.118	0.00426		335.639	0.00642	335.639	0.00322	335.639
389.248	0.0076	389.248	-0.000961	389.248	0.00249	389.248	0.0033		345.776	0.00607	345.776	0.0063	345.776	0.00316	388.692	0.00195		388.692	0.00224	388.692	0.00237	388.692	0.00163	388.692	0.00313		345.264	0.0072	345.264	0.00494	345.839	0.00333	354.187	0.00166		378.674	0.00498	378.674	0.000406	378.674	0.00136	378.674	0.00225		335.822	0.00642	335.822	0.00318	335.822
389.805	0.00849	389.805	0.000482	389.805	0.00237	389.805	0.00354		345.839	0.00607	345.839	0.00629	345.839	0.00316	389.248	0.00195		389.248	0.00249	389.248	0.00348	389.248	0.00124	389.248	0.00421		345.283	0.0072	345.283	0.00494	346.024	0.00333	354.744	0.00166		379.231	0.00867	379.231	0.000939	379.231	0.00186	379.231	0.00143		335.839	0.00642	335.839	0.00318	335.839
390.361	0.00502	390.361	0.00283	390.361	0.00109	390.361	0.0032		345.966	0.00606	345.966	0.00629	345.966	0.00316	389.805	0.00195		389.805	0.00285	389.805	0.00328	389.805	0.000792	389.805	0.00376		345.454	0.0072	345.454	0.00493	346.214	0.00333	355.3	0.00167		379.787	0.01306	379.787	0.000806	379.787	0.00214	379.787	0.00289		336.039	0.00642	336.039	0.00314	336.039
390.918	0.00342	390.918	0.00374	390.918	0.00228	390.918	0.00309		346.155	0.00604	346.155	0.00627	346.155	0.00317	390.361	0.00195		390.361	0.00331	390.361	0.000903	390.361	0.000914	390.361	0.0016		345.644	0.00719	345.644	0.00491	346.396	0.00333	355.857	0.00168		380.344	0.0089	380.344	-0.00119	380.344	0.00132	380.344	0.0033		336.239	0.00642	336.239	0.00311	336.239
391.474	0.00547	391.474	0.00387	391.474	0.00356	391.474	0.00255		346.345	0.00603	346.345	0.00626	346.345	0.00317	390.918	0.00195		390.918	0.00241	390.918	-0.00132	390.918	0.00329	390.918	0.000484		345.834	0.00719	345.834	0.0049	346.404	0.00333	356.413	0.00169		380.9	0.00711	380.9	-0.00234	380.9	0.00153	380.9	0.00454		336.378	0.00641	336.378	0.00308	336.378
392.031	0.00752	392.031	0.00329	392.031	0.0034	392.031	0.00174		346.396	0.00602	346.396	0.00625	346.396	0.00317	391.474	0.00195		391.474	0.00191	391.474	-0.00239	391.474	0.00471	391.474	0.000795		345.839	0.00719	345.839	0.0049	346.594	0.00333	356.97	0.00169		381.457	0.00538	381.457	-0.00248	381.457	0.00208	381.457	0.00353		336.439	0.00641	336.439	0.00307	336.439
392.587	0.00822	392.587	0.00119	392.587	0.0017	392.587	0.000957		346.534	0.00601	346.534	0.00624	346.534	0.00317	392.031	0.00195		392.031	0.00252	392.031	-0.00336	392.031	0.00496	392.031	0.00157		346.024	0.00718	346.024	0.00488	346.784	0.00333	357.526	0.0017		382.013	0.00388	382.013	-0.00183	382.013	0.00275	382.013	0.00237		336.639	0.00641	336.639	0.00304	336.639
393.144	0.00645	393.144	0.000894	393.144	0.000957	393.144	0.000845		346.723	0.006	346.723	0.00623	346.723	0.00318	392.587	0.00195		392.587	0.00254	392.587	-0.00283	392.587	0.00447	392.587	0.00244		346.214	0.00718	346.214	0.00487	346.952	0.00333	358.083	0.00171		382.57	0.00638	382.57	-0.000531	382.57	0.00327	382.57	0.0019		336.839	0.00641	336.839	0.003	336.839
393.7	0.00715	393.7	0.00176	393.7	0.000332	393.7	0.000886		346.913	0.00598	346.913	0.00621	346.913	0.00318	393.144	0.00195		393.144	0.003	393.144	-0.000539	393.144	0.00297	393.144	0.00227		346.396	0.00717	346.396	0.00485	346.974	0.00333	358.639	0.00172		383.126	0.00517	383.126	0.000387	383.126	0.00234	383.126	0.00233		336.935	0.00641	336.935	0.00298	336.935
394.257	0.00684	394.257	0.000585	394.257	0.00209	394.257	0.00171		346.952	0.00598	346.952	0.00621	346.952	0.00318	393.7	0.00195		393.7	0.00427	393.7	0.00251	393.7	0.00261	393.7	0.00183		346.404	0.00717	346.404	0.00485	347.163	0.00333	359.196	0.00172		383.683	0.00384	383.683	0.000861	383.683	0.00148	383.683	0.00168		337.039	0.00641	337.039	0.00297	337.039
394.813	0.00476	394.813	-9e-05	394.813	0.003	394.813	0.00199		347.102	0.00597	347.102	0.0062	347.102	0.00319	394.257	0.00195		394.257	0.00501	394.257	0.00399	394.257	0.00215	394.257	0.000607		346.594	0.00717	346.594	0.00484	347.353	0.00332	359.752	0.00173		384.239	0.00368	384.239	0.000161	384.239	-0.000514	384.239	0.0026		337.239	0.00641	337.239	0.00293	337.239
395.37	0.00465	395.37	0.000719	395.37	0.00247	395.37	0.00266		347.292	0.00595	347.292	0.00618	347.292	0.00319	394.813	0.00195		394.813	0.00487	394.813	0.00437	394.813	0.0015	394.813	0.000575		346.784	0.00716	346.784	0.00482	347.509	0.00332	360.309	0.00174		384.796	0.00438	384.796	0.000863	384.796	0.000422	384.796	0.00385		337.439	0.00641	337.439	0.0029	337.439
395.926	0.00273	395.926	-0.000239	395.926	0.000362	395.926	0.00299		347.481	0.00594	347.481	0.00617	347.481	0.00319	395.37	0.00195		395.37	0.00323	395.37	0.00235	395.37	0.00188	395.37	0.00266		346.952	0.00715	346.952	0.00481	347.543	0.00332	360.865	0.00175		385.352	0.0042	385.352	0.00373	385.352	0.00162	385.352	0.00327		337.491	0.00641	337.491	0.00289	337.491
396.483	0.00259	396.483	0.000287	396.483	-0.00073	396.483	0.00237		347.509	0.00594	347.509	0.00617	347.509	0.00319	395.401	0.00195		395.926	0.00366	395.926	0.00124	395.926	0.0025	395.926	0.00222		346.974	0.00715	346.974	0.00481	347.733	0.00332	361.422	0.00175		385.909	0.00446	385.909	0.00701	385.909	0.00393	385.909	0.00338		337.639	0.00641	337.639	0.00286	337.639
397.039	0.00242	397.039	0.00266	397.039	-0.00138	397.039	0.00176		347.67	0.00593	347.67	0.00615	347.67	0.0032	395.59	0.00195		396.483	0.00207	396.483	0.00146	396.483	0.00184	396.483	0.00121		347.163	0.00715	347.163	0.00479	347.923	0.00332	361.978	0.00176		386.465	0.002	386.465	0.00601	386.465	0.00427	386.465	0.00358		337.839	0.00641	337.839	0.00283	337.839
397.596	0.00193	397.596	0.00581	397.596	-0.000362	397.596	0.00146		347.86	0.00591	347.86	0.00614	347.86	0.0032	395.78	0.00195		397.039	0.00202	397.039	0.000735	397.039	0.00252	397.039	0.000173		347.353	0.00714	347.353	0.00478	348.065	0.00332	362.535	0.00177		387.022	0.00278	387.022	0.00402	387.022	0.0034	387.022	0.00315		338.039	0.00641	338.039	0.0028	338.039
398.152	0.00261	398.152	0.0064	398.152	0.00122	398.152	0.00201		348.049	0.0059	348.049	0.00612	348.049	0.0032	395.926	0.00195		397.596	0.00148	397.596	0.00233	397.596	0.00288	397.596	0.000711		347.509	0.00713	347.509	0.00477	348.113	0.00332	363.091	0.00177		387.578	0.00618	387.578	0.00255	387.578	0.00334	387.578	0.00261		338.048	0.00641	338.048	0.0028	338.048
398.709	0.0038	398.709	0.00627	398.709	0.00168	398.709	0.00254		348.065	0.0059	348.065	0.00612	348.065	0.0032	395.969	0.00195		398.152	0.00152	398.152	0.00415	398.152	0.00355	398.152	0.00251		347.543	0.00713	347.543	0.00477	348.303	0.00331	363.648	0.00178		388.135	0.00448	388.135	0.00136	388.135	0.00161	388.135	0.0032		338.239	0.00641	338.239	0.00277	338.239
399.265	0.00373	399.265	0.00417	399.265	0.00195	399.265	0.00329		348.239	0.00588	348.239	0.00611	348.239	0.00321	396.159	0.00195		398.709	0.00263	398.709	0.00372	398.709	0.00336	398.709	0.0028		347.733	0.00712	347.733	0.00475	348.493	0.00331	364.204	0.00179		388.692	0.00472	388.692	0.00188	388.692	0.000997	388.692	0.00317		338.438	0.00641	338.438	0.00273	338.438
399.822	0.000542	399.822	0.00158	399.822	0.00208	399.822	0.003		348.428	0.00587	348.428	0.00609	348.428	0.00321	396.348	0.00195		399.265	0.000283	399.265	0.00272	399.265	0.00306	399.265	0.00316		347.923	0.00711	347.923	0.00474	348.622	0.00331	364.761	0.0018		389.248	0.00321	389.248	0.000679	389.248	0.00232	389.248	0.00235		338.605	0.00641	338.605	0.00271	338.605
400.378	0.000475	400.378	0.0013	400.378	0.00193	400.378	0.00248		348.618	0.00585	348.618	0.00608	348.618	0.00321	396.483	0.00195		399.822	0.00085	399.822	0.00118	399.822	0.00223	399.822	0.00309		348.065	0.00711	348.065	0.00473	348.683	0.00331	365.318	0.0018		389.805	0.00252	389.805	0.000247	389.805	0.003	389.805	0.00196		338.638	0.00641	338.638	0.0027	338.638
400.935	0.00193	400.935	0.00311	400.935	0.00131	400.935	0.00168		348.622	0.00585	348.622	0.00608	348.622	0.00321	396.537	0.00195		400.378	0.00183	400.378	-0.000321	400.378	0.00203	400.378	0.00293		348.113	0.0071	348.113	0.00472	348.873	0.00331	365.874	0.00181		390.361	0.00118	390.361	0.00177	390.361	0.0022	390.361	0.00173		338.838	0.00641	338.838	0.00267	338.838
401.491	0.00183	401.491	0.0037	401.491	0.000873	401.491	0.000705		348.807	0.00584	348.807	0.00606	348.807	0.00322	396.727	0.00195		400.935	0.00434	400.935	-0.00112	400.935	0.000995	400.935	0.00284		348.303	0.00709	348.303	0.00471	349.063	0.0033	366.431	0.00182		390.918	0.00253	390.918	0.00243	390.918	0.00261	390.918	0.00222		339.038	0.0064	339.038	0.00264	339.038
402.048	0.00168	402.048	0.00396	402.048	0.00102	402.048	0.00115		348.996	0.00582	348.996	0.00605	348.996	0.00322	396.916	0.00195		401.491	0.00658	401.491	-0.000366	401.491	0.00152	401.491	0.00301		348.493	0.00708	348.493	0.00469	349.178	0.0033	366.987	0.00183		391.474	0.00424	391.474	0.002	391.474	0.00186	391.474	0.00221		339.161	0.0064	339.161	0.00262	339.161
402.604	0.00158	402.604	0.00169	402.604	0.00192	402.604	0.0017		349.178	0.00581	349.178	0.00603	349.178	0.00322	397.039	0.00195		402.048	0.0076	402.048	0.00213	402.048	0.00214	402.048	0.00275		348.622	0.00708	348.622	0.00468	349.253	0.0033	367.544	0.00183		392.031	0.00365	392.031	0.00308	392.031	0.00261	392.031	0.00299		339.238	0.0064	339.238	0.00261	339.238
403.161	-0.00183	403.161	0.00126	403.161	0.00302	403.161	0.00251		349.186	0.00581	349.186	0.00603	349.186	0.00322	397.106	0.00195		402.604	0.00533	402.604	0.00265	402.604	0.00314	402.604	0.00326		348.683	0.00707	348.683	0.00468	349.443	0.0033	368.1	0.00184		392.587	0.00937	392.587	0.00363	392.587	0.00407	392.587	0.00271		339.438	0.0064	339.438	0.00258	339.438
403.717	-0.000983	403.717	0.000405	403.717	0.00361	403.717	0.00226		349.375	0.0058	349.375	0.00601	349.375	0.00322	397.295	0.00195		403.161	0.00434	403.161	0.00302	403.161	0.00403	403.161	0.0037		348.873	0.00706	348.873	0.00466	349.633	0.00329	368.657	0.00185		393.144	0.00798	393.144	0.00156	393.144	0.00356	393.144	0.00359		339.638	0.0064	339.638	0.00255	339.638
404.274	-6.7e-05	404.274	-0.000539	404.274	0.00414	404.274	0.00128		349.565	0.00578	349.565	0.006	349.565	0.00322	397.484	0.00195		403.717	0.00249	403.717	0.00368	403.717	0.00325	403.717	0.00469		349.063	0.00705	349.063	0.00465	349.735	0.00329	369.213	0.00185		393.7	0.00389	393.7	0.00116	393.7	0.00257	393.7	0.00362		339.718	0.0064	339.718	0.00254	339.718
404.831	0.000867	404.831	-0.00158	404.831	0.00392	404.831	0.00194		349.735	0.00577	349.735	0.00598	349.735	0.00323	397.596	0.00195		404.274	0.00184	404.274	0.00195	404.274	0.00211	404.274	0.00435		349.178	0.00705	349.178	0.00464	349.823	0.00329	369.77	0.00186		394.257	0.000717	394.257	0.00265	394.257	0.00254	394.257	0.00214		339.838	0.0064	339.838	0.00252	339.838
405.387	0.00293	405.387	-0.00191	405.387	0.0036	405.387	0.00201		349.754	0.00577	349.754	0.00598	349.754	0.00323	397.674	0.00195		404.831	0.00211	404.831	0.000982	404.831	0.00157	404.831	0.00352		349.253	0.00704	349.253	0.00464	350.013	0.00329	370.326	0.00187		394.813	0.00159	394.813	0.00369	394.813	0.0023	394.813	0.00189		340.038	0.0064	340.038	0.00249	340.038
405.944	0.00328	405.944	-0.00156	405.944	0.00306	405.944	0.00245		349.943	0.00575	349.943	0.00597	349.943	0.00323	397.863	0.00195		405.387	0.0013	405.387	0.00131	405.387	0.00215	405.387	0.00301		349.443	0.00703	349.443	0.00462	350.203	0.00328	370.883	0.00187		395.37	0.00467	395.37	0.00464	395.37	0.00198	395.37	0.00158		340.238	0.0064	340.238	0.00246	340.238
406.5	0.00387	406.5	-0.00159	406.5	0.00255	406.5	0.0029		350.133	0.00574	350.133	0.00595	350.133	0.00323	398.053	0.00195		405.944	0.00107	405.944	0.0019	405.944	0.00231	405.944	0.00296		349.633	0.00702	349.633	0.00461	350.291	0.00328	371.439	0.00188		395.926	0.00504	395.926	0.00295	395.926	0.00335	395.926	0.00119		340.274	0.0064	340.274	0.00245	340.274
407.057	0.00347	407.057	-0.00143	407.057	0.00362	407.057	0.00276		350.291	0.00573	350.291	0.00594	350.291	0.00323	398.152	0.00195		406.5	-0.00177	406.5	0.00314	406.5	0.00353	406.5	0.00256		349.735	0.00701	349.735	0.0046	350.393	0.00328	371.996	0.00189		396.483	0.00335	396.483	0.00138	396.483	0.00178	396.483	0.00115		340.438	0.0064	340.438	0.00243	340.438
407.613	0.00352	407.613	-0.00182	407.613	0.00395	407.613	0.00272		350.322	0.00573	350.322	0.00593	350.322	0.00323	398.242	0.00195		407.057	-0.001	407.057	0.00332	407.057	0.00453	407.057	0.00166		349.823	0.00701	349.823	0.00459	350.583	0.00328	372.239	0.00189		397.039	0.00121	397.039	0.000732	397.039	0.00214	397.039	0.00101		340.638	0.00639	340.638	0.0024	340.638
408.17	0.000308	408.17	-0.000989	408.17	0.00257	408.17	0.00177		350.512	0.00571	350.512	0.00592	350.512	0.00323	398.431	0.00195		407.613	0.0002	407.613	0.00414	407.613	0.00427	407.613	0.00149		350.013	0.007	350.013	0.00458	350.773	0.00327	372.429	0.00189		397.596	0.000117	397.596	0.000526	397.596	0.00309	397.596	0.00217		340.831	0.00639	340.831	0.00237	340.831
408.726	-0.0021	408.726	0.00249	408.726	0.00148	408.726	0.00176		350.701	0.0057	350.701	0.0059	350.701	0.00323	398.621	0.00195		408.17	0.000517	408.17	0.00338	408.17	0.00387	408.17	0.00128		350.203	0.00698	350.203	0.00457	350.848	0.00327	372.552	0.0019		398.152	0.00224	398.152	0.00229	398.152	0.00423	398.152	0.00235		340.838	0.00639	340.838	0.00237	340.838
409.283	-0.00333	409.283	0.00501	409.283	0.00134	409.283	0.00192		350.848	0.00569	350.848	0.00589	350.848	0.00323	398.709	0.00195		408.726	0.0001	408.726	0.00395	408.726	0.00457	408.726	0.000777		350.291	0.00698	350.291	0.00456	350.963	0.00327	372.619	0.0019		398.709	0.00372	398.709	0.0026	398.709	0.00345	398.709	0.00151		341.038	0.00639	341.038	0.00234	341.038
409.839	-0.00369	409.839	0.00452	409.839	0.00118	409.839	0.00232		350.89	0.00568	350.89	0.00589	350.89	0.00323	398.81	0.00195		409.283	0.000533	409.283	0.00465	409.283	0.0057	409.283	0.00134		350.393	0.00697	350.393	0.00455	351.153	0.00326	372.809	0.0019		399.265	0.00391	399.265	0.000968	399.265	0.00282	399.265	0.00158		341.238	0.00639	341.238	0.00232	341.238
410.396	-0.00256	410.396	0.00405	410.396	0.00255	410.396	0.00289		351.08	0.00567	351.08	0.00587	351.08	0.00324	399	0.00195		409.839	0.0003	409.839	0.00441	409.839	0.00475	409.839	0.00142		350.583	0.00696	350.583	0.00454	351.343	0.00326	372.999	0.0019		399.822	0.00469	399.822	9e-05	399.822	0.00261	399.822	0.000664		341.387	0.00639	341.387	0.0023	341.387
410.952	-0.000492	410.952	0.00288	410.952	0.00304	410.952	0.00276		351.269	0.00565	351.269	0.00585	351.269	0.00324	399.189	0.00195		410.396	0.0013	410.396	0.00449	410.396	0.00413	410.396	0.00161		350.773	0.00694	350.773	0.00453	351.404	0.00326	373.109	0.0019		400.378	0.000625	400.378	0.00119	400.378	0.00206	400.378	0.000368		341.438	0.00639	341.438	0.00229	341.438
411.509	0.000492	411.509	0.0022	411.509	0.00232	411.509	0.00221		351.404	0.00564	351.404	0.00584	351.404	0.00324	399.265	0.00195		410.952	0.00446	410.952	0.00459	410.952	0.00259	410.952	0.00252		350.848	0.00694	350.848	0.00452	351.533	0.00326	373.189	0.0019		400.935	0.00116	400.935	0.00252	400.935	0.00262	400.935	0.00143		341.638	0.00639	341.638	0.00226	341.638
412.065	0.00263	412.065	0.00229	412.065	0.0016	412.065	0.00178		351.459	0.00564	351.459	0.00584	351.459	0.00324	399.378	0.00195		411.509	0.00506	411.509	0.00379	411.509	0.00238	411.509	0.00384		350.963	0.00693	350.963	0.00451	351.723	0.00325	373.378	0.00191		401.491	-4.2e-05	401.491	0.00399	401.491	0.00206	401.491	0.00216		341.838	0.00638	341.838	0.00223	341.838
412.622	0.00364	412.622	0.00223	412.622	0.00161	412.622	0.00201		351.648	0.00563	351.648	0.00582	351.648	0.00324	399.568	0.00195		412.065	0.00376	412.065	0.00356	412.065	0.00232	412.065	0.00433		351.153	0.00692	351.153	0.0045	351.913	0.00325	373.568	0.00191		402.048	0.00251	402.048	0.00477	402.048	0.0034	402.048	0.00318		341.944	0.00638	341.944	0.00222	341.944
413.178	0.00407	413.178	0.00116	413.178	0.000695	413.178	0.00215		351.837	0.00561	351.837	0.0058	351.837	0.00324	399.757	0.00195		412.622	0.00164	412.622	0.00177	412.622	0.00254	412.622	0.00359		351.343	0.0069	351.343	0.00448	351.961	0.00324	373.665	0.00191		402.604	0.00529	402.604	0.00301	402.604	0.00336	402.604	0.00352		342.038	0.00638	342.038	0.00221	342.038
413.735	0.00329	413.735	0.00074	413.735	0.00144	413.735	0.00278		351.961	0.0056	351.961	0.00579	351.961	0.00324	399.822	0.00195		413.178	2.5e-05	413.178	0.000461	413.178	0.00356	413.178	0.00355		351.404	0.0069	351.404	0.00448	352.103	0.00324	373.758	0.00191		403.161	0.00629	403.161	0.00315	403.161	0.00297	403.161	0.00376		342.238	0.00638	342.238	0.00218	342.238
414.291	0.00199	414.291	0.000427	414.291	0.00141	414.291	0.00307		352.027	0.0056	352.027	0.00578	352.027	0.00324	399.947	0.00195		413.735	2.5e-05	413.735	-0.00016	413.735	0.00282	413.735	0.00386		351.533	0.00689	351.533	0.00447	352.293	0.00324	373.948	0.00191		403.717	0.00672	403.717	0.00233	403.717	0.0033	403.717	0.00357		342.438	0.00638	342.438	0.00216	342.438
414.848	-0.000308	414.848	0.00201	414.848	0.001	414.848	0.00339		352.216	0.00558	352.216	0.00577	352.216	0.00324	400.136	0.00195		414.291	0.00173	414.291	-0.000247	414.291	0.00121	414.291	0.00298		351.723	0.00687	351.723	0.00446	352.482	0.00323	374.138	0.00191		404.274	0.00788	404.274	0.00318	404.274	0.00357	404.274	0.00273		342.5	0.00638	342.5	0.00215	342.5
415.404	0.000325	415.404	0.00367	415.404	0.000886	415.404	0.00305		352.406	0.00557	352.406	0.00575	352.406	0.00324	400.326	0.00195		414.848	0.00209	414.848	-0.000171	414.848	0.00172	414.848	0.00237		351.913	0.00686	351.913	0.00444	352.518	0.00323	374.222	0.00192		404.831	0.00606	404.831	0.00354	404.831	0.00343	404.831	0.00191		342.638	0.00638	342.638	0.00213	342.638
415.961	0.0003	415.961	0.00373	415.961	0.00178	415.961	0.0023		352.518	0.00556	352.518	0.00574	352.518	0.00324	400.378	0.00195		415.404	0.00204	415.404	0.00175	415.404	0.00212	415.404	0.00181		351.961	0.00685	351.961	0.00444	352.672	0.00323	374.328	0.00192		405.387	0.00535	405.387	0.00286	405.387	0.00348	405.387	0.0019		342.838	0.00638	342.838	0.00211	342.838
416.517	0.0003	416.517	0.00209	416.517	0.00277	416.517	0.0023		352.595	0.00556	352.595	0.00573	352.595	0.00324	400.515	0.00195		415.961	0.00216	415.961	0.00267	415.961	0.00349	415.961	0.00163		352.103	0.00684	352.103	0.00443	352.862	0.00322	374.518	0.00192		405.944	0.00496	405.944	0.00319	405.944	0.00306	405.944	0.00259		343.038	0.00637	343.038	0.00208	343.038
417.074	-0.000117	417.074	0.0012	417.074	0.00288	417.074	0.00111		352.784	0.00554	352.784	0.00572	352.784	0.00324	400.704	0.00195		416.517	0.003	416.517	0.00248	416.517	0.0046	416.517	0.000818		352.293	0.00683	352.293	0.00442	353.052	0.00322	374.708	0.00192		406.5	0.00721	406.5	0.00194	406.5	0.00257	406.5	0.00247		343.057	0.00637	343.057	0.00208	343.057
417.631	-0.00179	417.631	0.000489	417.631	0.00124	417.631	0.000514		352.974	0.00553	352.974	0.0057	352.974	0.00324	400.894	0.00195		417.074	0.00327	417.074	0.00225	417.074	0.00514	417.074	0.00125		352.482	0.00681	352.482	0.0044	353.074	0.00321	374.778	0.00192		407.057	0.00755	407.057	0.00155	407.057	0.00169	407.057	0.00237		343.238	0.00637	343.238	0.00206	343.238
418.187	-0.00135	418.187	0.000405	418.187	-0.000224	418.187	0.000405		353.074	0.00552	353.074	0.00569	353.074	0.00324	400.935	0.00195		417.631	0.00243	417.631	0.000511	417.631	0.00522	417.631	0.00189		352.518	0.00681	352.518	0.0044	353.242	0.00321	374.898	0.00192		407.613	0.00552	407.613	0.00275	407.613	0.00161	407.613	0.00213		343.438	0.00637	343.438	0.00203	343.438
418.744	-0.00144	418.744	0.0014	418.744	-0.000678	418.744	0.000745		353.163	0.00552	353.163	0.00568	353.163	0.00324	401.083	0.00195		418.187	0.00112	418.187	-0.00136	418.187	0.00429	418.187	0.00323		352.672	0.00679	352.672	0.00439	353.432	0.0032	375.088	0.00193		408.17	0.00345	408.17	0.00557	408.17	0.000405	408.17	0.00208		343.613	0.00637	343.613	0.00201	343.613
419.3	-0.000483	419.3	0.00132	419.3	0.000854	419.3	0.000298		353.353	0.0055	353.353	0.00566	353.353	0.00324	401.273	0.00195		418.744	0.000558	418.744	-0.001	418.744	0.00279	418.744	0.0021		352.862	0.00678	352.862	0.00438	353.622	0.0032	375.278	0.00193		408.726	0.00253	408.726	0.00421	408.726	-0.000924	408.726	0.00179		343.638	0.00637	343.638	0.00201	343.638
419.857	0.00198	419.857	0.00254	419.857	0.00222	419.857	-2e-05		353.542	0.00549	353.542	0.00565	353.542	0.00324	401.462	0.00195		419.3	0.000575	419.3	0.00199	419.3	0.00254	419.3	0.00308		353.052	0.00676	353.052	0.00436	353.631	0.0032	375.335	0.00193		409.283	0.0008	409.283	0.00107	409.283	-0.00107	409.283	0.00237		343.838	0.00637	343.838	0.00198	343.838
420.413	0.00384	420.413	0.00183	420.413	0.00283	420.413	-0.000214		353.631	0.00548	353.631	0.00564	353.631	0.00324	401.491	0.00195		419.857	0.00134	419.857	0.00235	419.857	0.00264	419.857	0.00304		353.074	0.00676	353.074	0.00436	353.812	0.00319	375.468	0.00193		409.839	6.7e-05	409.839	-0.00111	409.839	0.00106	409.839	0.00298		344.038	0.00636	344.038	0.00196	344.038
420.97	0.00338	420.97	0.000335	420.97	0.00218	420.97	-1.4e-05		353.731	0.00547	353.731	0.00563	353.731	0.00324	401.651	0.00195		420.413	0.00179	420.413	0.00354	420.413	0.003	420.413	0.00169		353.242	0.00674	353.242	0.00435	354.002	0.00319	375.658	0.00193		410.396	0.00181	410.396	-0.000969	410.396	0.00231	410.396	0.00419		344.17	0.00636	344.17	0.00195	344.17
421.526	0.00145	421.526	0.000839	421.526	0.00189	421.526	0.00151		353.921	0.00546	353.921	0.00561	353.921	0.00323	401.841	0.00195		420.97	0.00248	420.97	0.00434	420.97	0.003	420.97	0.0019		353.432	0.00673	353.432	0.00434	354.187	0.00318	375.848	0.00194		410.952	0.003	410.952	0.00216	410.952	0.00316	410.952	0.00422		344.238	0.00636	344.238	0.00194	344.238
422.083	-0.00015	422.083	0.00232	422.083	0.00136	422.083	0.0023		354.11	0.00545	354.11	0.00559	354.11	0.00323	402.03	0.00195		421.526	0.00143	421.526	0.0041	421.526	0.004	421.526	0.0026		353.622	0.00671	353.622	0.00433	354.192	0.00318	375.892	0.00194		411.509	0.00222	411.509	0.00343	411.509	0.00309	411.509	0.00415		344.438	0.00636	344.438	0.00192	344.438
422.639	-0.000408	422.639	0.0045	422.639	0.00107	422.639	0.00203		354.187	0.00544	354.187	0.00558	354.187	0.00323	402.048	0.00195		422.083	0.0008	422.083	0.00577	422.083	0.00411	422.083	0.00206		353.631	0.00671	353.631	0.00432	354.382	0.00318	376.038	0.00194		412.065	0.00438	412.065	0.0049	412.065	0.00322	412.065	0.00403		344.638	0.00636	344.638	0.00189	344.638
423.196	-0.00203	423.196	0.00468	423.196	0.00138	423.196	0.00143		354.3	0.00543	354.3	0.00557	354.3	0.00323	402.22	0.00195		422.639	0.000642	422.639	0.00861	422.639	0.00271	422.639	0.00196		353.812	0.00669	353.812	0.00431	354.572	0.00317	376.228	0.00194		412.622	0.00574	412.622	0.0059	412.622	0.00251	412.622	0.00349		344.726	0.00636	344.726	0.00188	344.726
423.752	-0.000758	423.752	0.00411	423.752	0.00103	423.752	0.00222		354.489	0.00542	354.489	0.00556	354.489	0.00323	402.409	0.00195		423.196	0.000875	423.196	0.00694	423.196	0.00155	423.196	0.00174		354.002	0.00667	354.002	0.0043	354.744	0.00316	376.418	0.00194		413.178	0.00415	413.178	0.00551	413.178	0.00209	413.178	0.00368		344.838	0.00635	344.838	0.00187	344.838
424.309	-0.000533	424.309	0.00475	424.309	0.000908	424.309	0.00268		354.679	0.00541	354.679	0.00554	354.679	0.00323	402.598	0.00195		423.752	0.00278	423.752	0.00353	423.752	0.00126	423.752	0.000589		354.187	0.00665	354.187	0.00429	354.762	0.00316	376.448	0.00194		413.735	0.00388	413.735	0.00525	413.735	0.00236	413.735	0.00269		345.038	0.00635	345.038	0.00185	345.038
424.865	-0.000658	424.865	0.0048	424.865	0.000689	424.865	0.00269		354.744	0.0054	354.744	0.00553	354.744	0.00323	402.604	0.00195		424.309	0.00408	424.309	0.000579	424.309	0.00182	424.309	0.000832		354.192	0.00665	354.192	0.00429	354.952	0.00316	376.608	0.00194		414.291	0.00315	414.291	0.00529	414.291	0.00222	414.291	0.00225		345.238	0.00635	345.238	0.00183	345.238
425.422	0.000308	425.422	0.0036	425.422	0.000892	425.422	0.00266		354.868	0.00539	354.868	0.00552	354.868	0.00323	402.788	0.00195		424.865	0.00362	424.865	-9.7e-05	424.865	0.00239	424.865	0.00203		354.382	0.00663	354.382	0.00427	355.142	0.00315	376.798	0.00195		414.848	0.00408	414.848	0.00525	414.848	0.00253	414.848	0.00144		345.283	0.00635	345.283	0.00182	345.283
425.978	-1.7e-05	425.978	0.00171	425.978	0.00217	425.978	0.00295		355.057	0.00538	355.057	0.0055	355.057	0.00323	402.977	0.00195		425.422	0.00231	425.422	0.00016	425.422	0.0035	425.422	0.00275		354.572	0.00662	354.572	0.00426	355.3	0.00315	376.988	0.00195		415.404	0.00428	415.404	0.00368	415.404	0.00172	415.404	0.00242		345.438	0.00635	345.438	0.00181	345.438
426.535	0.000325	426.535	0.000531	426.535	0.00231	426.535	0.00261		355.247	0.00537	355.247	0.00548	355.247	0.00323	403.161	0.00195		425.978	0.00101	425.978	0.00255	425.978	0.00317	425.978	0.00347		354.744	0.0066	354.744	0.00425	355.332	0.00314	377.005	0.00195		415.961	0.00316	415.961	0.00193	415.961	0.00156	415.961	0.00277		345.638	0.00634	345.638	0.00179	345.638
427.091	0.0003	427.091	0.00185	427.091	0.00296	427.091	0.00234		355.3	0.00536	355.3	0.00548	355.3	0.00322	403.167	0.00195		426.535	-0.000633	426.535	0.00411	426.535	0.00256	426.535	0.00335		354.762	0.0066	354.762	0.00425	355.522	0.00314	377.178	0.00195		416.517	0.00242	416.517	0.00322	416.517	0.00232	416.517	0.00268		345.838	0.00634	345.838	0.00176	345.838
427.648	0.00095	427.648	0.00501	427.648	0.0026	427.648	0.00247		355.436	0.00535	355.436	0.00546	355.436	0.00322	403.356	0.00195		427.091	-0.00142	427.091	0.00451	427.091	0.0018	427.091	0.00231		354.952	0.00658	354.952	0.00424	355.712	0.00313	377.368	0.00195		417.074	0.00242	417.074	0.00486	417.074	0.0026	417.074	0.00378		345.839	0.00634	345.839	0.00176	345.839
428.204	0.000667	428.204	0.00646	428.204	0.00229	428.204	0.00243		355.626	0.00534	355.626	0.00545	355.626	0.00322	403.545	0.00195		427.648	-0.00109	427.648	0.00319	427.648	0.00153	427.648	0.00134		355.142	0.00656	355.142	0.00422	355.857	0.00313	377.558	0.00196		417.631	0.00218	417.631	0.00477	417.631	0.00206	417.631	0.00379		346.038	0.00634	346.038	0.00174	346.038
428.761	0.00122	428.761	0.00599	428.761	0.00215	428.761	0.00241		355.815	0.00532	355.815	0.00543	355.815	0.00322	403.717	0.00195		428.204	0.000325	428.204	0.00334	428.204	0.00159	428.204	0.00108		355.3	0.00654	355.3	0.00421	355.902	0.00312	377.561	0.00196		418.187	0.000817	418.187	0.00289	418.187	0.00192	418.187	0.00426		346.238	0.00634	346.238	0.00172	346.238
429.317	0.000817	429.317	0.00578	429.317	0.00257	429.317	0.00247		355.857	0.00532	355.857	0.00542	355.857	0.00322	403.735	0.00195		428.761	0.0024	428.761	0.00397	428.761	0.00268	428.761	0.00133		355.332	0.00654	355.332	0.00421	356.092	0.00312	377.748	0.00196		418.744	-0.000692	418.744	0.00131	418.744	0.00245	418.744	0.00319		346.396	0.00634	346.396	0.00171	346.396
429.874	0.000225	429.874	0.00446	429.874	0.00285	429.874	0.00281		356.004	0.00531	356.004	0.00541	356.004	0.00322	403.924	0.00195		429.317	0.0033	429.317	0.00431	429.317	0.00362	429.317	0.000936		355.522	0.00652	355.522	0.0042	356.282	0.00311	377.938	0.00196		419.3	-0.00183	419.3	0.0039	419.3	0.00342	419.3	0.00168		346.438	0.00633	346.438	0.0017	346.438
430.43	-0.000392	430.43	0.00399	430.43	0.00164	430.43	0.0027		356.194	0.0053	356.194	0.00539	356.194	0.00322	404.114	0.00195		429.874	0.00301	429.874	0.00411	429.874	0.00368	429.874	0.000723		355.712	0.0065	355.712	0.00419	356.413	0.00311	378.118	0.00196		419.857	0.000217	419.857	0.00511	419.857	0.00346	419.857	0.00082		346.638	0.00633	346.638	0.00168	346.638
430.987	-0.00178	430.987	0.00271	430.987	0.000922	430.987	0.00187		356.383	0.00528	356.383	0.00537	356.383	0.00321	404.274	0.00195		430.43	0.00199	430.43	0.00367	430.43	0.00386	430.43	0.00126		355.857	0.00648	355.857	0.00418	356.472	0.0031	378.128	0.00196		420.413	0.00285	420.413	0.00824	420.413	0.00328	420.413	0.00161		346.838	0.00633	346.838	0.00167	346.838
431.544	-0.00235	431.544	0.00212	431.544	0.000959	431.544	0.00135		356.413	0.00528	356.413	0.00537	356.413	0.00321	404.303	0.00195		430.987	0.00213	430.987	0.00197	430.987	0.00345	430.987	0.00131		355.902	0.00648	355.902	0.00417	356.662	0.0031	378.318	0.00196		420.97	0.00607	420.97	0.01019	420.97	0.00283	420.97	0.00276		346.952	0.00633	346.952	0.00165	346.952
432.1	-0.000825	432.1	0.00276	432.1	0.00172	432.1	0.00144		356.573	0.00527	356.573	0.00535	356.573	0.00321	404.492	0.00195		431.544	0.00233	431.544	-0.0005	431.544	0.0028	431.544	0.00145		356.092	0.00646	356.092	0.00416	356.852	0.00309	378.507	0.00197		421.526	0.0071	421.526	0.0084	421.526	0.00202	421.526	0.00319		347.038	0.00633	347.038	0.00165	347.038
432.657	0.00136	432.657	0.00245	432.657	0.0018	432.657	0.0019		356.762	0.00526	356.762	0.00533	356.762	0.00321	404.682	0.00195		432.1	0.00228	432.1	0.000115	432.1	0.00212	432.1	0.00124		356.282	0.00644	356.282	0.00415	356.97	0.00309	378.674	0.00197		422.083	0.00519	422.083	0.0055	422.083	0.00168	422.083	0.00298		347.238	0.00632	347.238	0.00163	347.238
433.213	0.00191	433.213	0.00334	433.213	0.0027	433.213	0.00256		356.951	0.00524	356.951	0.00531	356.951	0.00321	404.831	0.00195		432.657	0.00323	432.657	0.00283	432.657	0.00187	432.657	0.00137		356.413	0.00642	356.413	0.00414	357.042	0.00308	378.697	0.00197		422.639	0.00419	422.639	0.00263	422.639	0.00149	422.639	0.00203		347.438	0.00632	347.438	0.00161	347.438
433.77	0.00211	433.77	0.00426	433.77	0.00338	433.77	0.00293		356.97	0.00524	356.97	0.00531	356.97	0.00321	404.871	0.00195		433.213	0.00455	433.213	0.00577	433.213	0.00211	433.213	0.00152		356.472	0.00642	356.472	0.00414	357.232	0.00308	378.887	0.00197		423.196	0.00261	423.196	0.00238	423.196	0.00245	423.196	0.000848		347.509	0.00632	347.509	0.0016	347.509
434.326	0.00266	434.326	0.00398	434.326	0.00348	434.326	0.00261		357.141	0.00523	357.141	0.00529	357.141	0.0032	405.061	0.00195		433.77	0.00382	433.77	0.00722	433.77	0.00329	433.77	0.00163		356.662	0.00639	356.662	0.00412	357.422	0.00307	379.077	0.00197		423.752	0.00308	423.752	0.00248	423.752	0.00287	423.752	0.000982		347.638	0.00632	347.638	0.00159	347.638
434.883	0.00289	434.883	0.00329	434.883	0.00305	434.883	0.00208		357.33	0.00522	357.33	0.00527	357.33	0.0032	405.25	0.00195		434.326	0.00203	434.326	0.00512	434.326	0.00422	434.326	0.002		356.852	0.00637	356.852	0.00411	357.526	0.00307	379.231	0.00198		424.309	0.00421	424.309	0.00328	424.309	0.00229	424.309	0.00146		347.838	0.00631	347.838	0.00157	347.838
435.439	0.00304	435.439	0.00188	435.439	0.0029	435.439	0.0014		357.52	0.0052	357.52	0.00525	357.52	0.0032	405.387	0.00195		434.883	0.00183	434.883	0.00247	434.883	0.00403	434.883	0.0026		356.97	0.00636	356.97	0.0041	357.611	0.00306	379.267	0.00198		424.865	0.00444	424.865	0.00537	424.865	0.00176	424.865	0.0018		348.038	0.00631	348.038	0.00156	348.038
435.996	0.00249	435.996	0.00115	435.996	0.00179	435.996	0.00164		357.526	0.0052	357.526	0.00525	357.526	0.0032	405.44	0.00195		435.439	0.00247	435.439	0.00297	435.439	0.00345	435.439	0.00311		357.042	0.00635	357.042	0.0041	357.801	0.00306	379.457	0.00198		425.422	0.00534	425.422	0.00487	425.422	0.00267	425.422	0.00166		348.065	0.00631	348.065	0.00155	348.065
436.552	0.000692	436.552	0.000274	436.552	0.0004	436.552	0.00228		357.709	0.00519	357.709	0.00523	357.709	0.00319	405.629	0.00195		435.996	0.00216	435.996	0.00532	435.996	0.00375	435.996	0.00434		357.232	0.00633	357.232	0.00409	357.991	0.00305	379.647	0.00198		425.978	0.0045	425.978	0.00367	425.978	0.00241	425.978	0.00269		348.238	0.00631	348.238	0.00154	348.238
437.109	0.00268	437.109	-0.000768	437.109	0.000368	437.109	0.00169		357.898	0.00518	357.898	0.00521	357.898	0.00319	405.818	0.00195		436.552	0.00123	436.552	0.00659	436.552	0.00392	436.552	0.00421		357.422	0.00631	357.422	0.00407	358.083	0.00305	379.787	0.00198		426.535	0.00237	426.535	0.0032	426.535	0.00244	426.535	0.00326		348.438	0.00631	348.438	0.00152	348.438
437.665	0.00147	437.665	-0.00206	437.665	0.00111	437.665	0.000989		358.083	0.00516	358.083	0.0052	358.083	0.00319	405.944	0.00195		437.109	0.00109	437.109	0.00598	437.109	0.0041	437.109	0.00361		357.526	0.0063	357.526	0.00407	358.639	0.00302	379.837	0.00198		427.091	0.00304	427.091	0.00271	427.091	0.00257	427.091	0.00258		348.622	0.0063	348.622	0.00151	348.622
438.222	0.00341	438.222	-0.00177	438.222	0.00261	438.222	0.001		358.088	0.00516	358.088	0.00519	358.088	0.00319	406.008	0.00195		437.665	0.00208	437.665	0.00396	437.665	0.00408	437.665	0.00308		357.611	0.00629	357.611	0.00406	359.196	0.003	380.027	0.00198		427.648	0.00382	427.648	0.00204	427.648	0.00325	427.648	0.00231		348.638	0.0063	348.638	0.00151	348.638
438.778	0.00339	438.778	-0.000545	438.778	0.00278	438.778	0.000636		358.277	0.00515	358.277	0.00517	358.277	0.00318	406.197	0.00195		438.222	0.00186	438.222	0.000539	438.222	0.00424	438.222	0.00322		357.801	0.00626	357.801	0.00405	359.752	0.00298	380.217	0.00199		428.204	0.00572	428.204	0.00397	428.204	0.00378	428.204	0.00274		348.838	0.0063	348.838	0.00149	348.838
439.335	0.00448	439.335	-0.000684	439.335	0.00297	439.335	0.00151		358.467	0.00514	358.467	0.00515	358.467	0.00318	406.387	0.00195		438.778	0.00252	438.778	-0.00115	438.778	0.00452	438.778	0.00361		357.991	0.00624	357.991	0.00404	360.309	0.00296	380.344	0.00199		428.761	0.00611	428.761	0.00466	428.761	0.00275	428.761	0.00287		349.038	0.0063	349.038	0.00147	349.038
439.891	0.00375	439.891	0.000356	439.891	0.00289	439.891	0.00172		358.639	0.00513	358.639	0.00514	358.639	0.00318	406.5	0.00195		439.335	0.00294	439.335	-0.00134	439.335	0.00423	439.335	0.00295		358.083	0.00623	358.083	0.00403	360.865	0.00294	380.407	0.00199		429.317	0.007	429.317	0.0039	429.317	0.00172	429.317	0.00283		349.178	0.00629	349.178	0.00146	349.178
440.448	0.00118	440.448	0.00161	440.448	0.00276	440.448	0.00235		358.656	0.00512	358.656	0.00513	358.656	0.00318	406.576	0.00195		439.891	0.00263	439.891	-0.00125	439.891	0.00338	439.891	0.0025		358.181	0.00622	358.181	0.00403	361.422	0.00292	380.597	0.00199		429.874	0.00511	429.874	0.00231	429.874	0.00132	429.874	0.00246		349.238	0.00629	349.238	0.00146	349.238
441.005	0.000292	441.005	0.00267	441.005	0.00301	441.005	0.00232		358.845	0.00511	358.845	0.00511	358.845	0.00317	406.765	0.00195		440.448	0.00262	440.448	0.000952	440.448	0.0023	440.448	0.00318		358.371	0.0062	358.371	0.00401	361.978	0.00289	380.787	0.00199		430.43	0.00431	430.43	0.00283	430.43	0.00087	430.43	0.00304		349.438	0.00629	349.438	0.00144	349.438
441.561	0.0012	441.561	0.00295	441.561	0.00258	441.561	0.00205		359.035	0.0051	359.035	0.00509	359.035	0.00317	406.955	0.00195		441.005	0.00143	441.005	0.0016	441.005	0.00222	441.005	0.00281		358.561	0.00617	358.561	0.004	362.535	0.00287	380.9	0.00199		430.987	0.00175	430.987	0.00355	430.987	0.000295	430.987	0.00301		349.638	0.00629	349.638	0.00143	349.638
442.118	0.0011	442.118	0.00292	442.118	0.00205	442.118	0.00171		359.196	0.00509	359.196	0.00508	359.196	0.00317	407.057	0.00195		441.561	0.000583	441.561	0.00169	441.561	0.00234	441.561	0.00286		358.639	0.00616	358.639	0.004	363.091	0.00285	380.977	0.002		431.544	0.000625	431.544	0.00417	431.544	0.000384	431.544	0.0029		349.735	0.00628	349.735	0.00142	349.735
442.674	0.0021	442.674	0.00239	442.674	0.00209	442.674	0.00217		359.224	0.00508	359.224	0.00507	359.224	0.00317	407.144	0.00195		442.118	0.000392	442.118	0.00203	442.118	0.003	442.118	0.00386		358.751	0.00615	358.751	0.00399	363.648	0.00283	381.167	0.002		432.1	-0.00174	432.1	0.0032	432.1	0.000819	432.1	0.00191		349.838	0.00628	349.838	0.00141	349.838
443.231	0.00218	443.231	0.00272	443.231	0.00266	443.231	0.00231		359.414	0.00507	359.414	0.00505	359.414	0.00316	407.334	0.00195		442.674	0.00095	442.674	0.00164	442.674	0.00369	442.674	0.00233		358.941	0.00613	358.941	0.00398	363.88	0.00282	381.357	0.002		432.657	8.3e-05	432.657	0.00422	432.657	0.00149	432.657	0.00145		350.038	0.00628	350.038	0.0014	350.038
443.787	0.00214	443.787	0.00352	443.787	0.00286	443.787	0.00221		359.603	0.00506	359.603	0.00503	359.603	0.00316	407.523	0.00195		443.231	0.00121	443.231	0.00171	443.231	0.00426	443.231	0.0017		359.131	0.0061	359.131	0.00397	364.07	0.00281	381.457	0.002		433.213	0.00306	433.213	0.00516	433.213	0.00136	433.213	0.00101		350.238	0.00628	350.238	0.00138	350.238
444.344	0.0016	444.344	0.00381	444.344	0.00248	444.344	0.0015		359.752	0.00505	359.752	0.00502	359.752	0.00316	407.613	0.00195		443.787	0.00139	443.787	0.00157	443.787	0.00374	443.787	0.000241		359.196	0.0061	359.196	0.00396	364.204	0.00281	381.547	0.002		433.77	0.00248	433.77	0.00543	433.77	0.00208	433.77	0.00112		350.291	0.00627	350.291	0.00138	350.291
444.9	0.00158	444.9	0.00402	444.9	0.00185	444.9	0.00121		359.793	0.00505	359.793	0.00501	359.793	0.00315	407.712	0.00195		444.344	0.0011	444.344	0.00162	444.344	0.00305	444.344	0.00155		359.321	0.00608	359.321	0.00396	364.26	0.00281	381.737	0.002		434.326	0.000908	434.326	0.00306	434.326	0.00165	434.326	0.00168		350.438	0.00627	350.438	0.00137	350.438
445.457	0.00127	445.457	0.00292	445.457	0.00121	445.457	0.00124		359.982	0.00503	359.982	0.00499	359.982	0.00315	407.902	0.00195		444.9	0.000892	444.9	0.00234	444.9	0.00226	444.9	0.00212		359.511	0.00606	359.511	0.00394	364.45	0.0028	381.927	0.00201		434.883	0.000908	434.883	0.0036	434.883	0.00126	434.883	0.00206		350.638	0.00627	350.638	0.00136	350.638
446.013	0.00135	446.013	0.00227	446.013	0.00154	446.013	0.00142		360.171	0.00502	360.171	0.00497	360.171	0.00315	408.091	0.00195		445.457	0.000708	445.457	0.00352	445.457	0.00166	445.457	0.003		359.701	0.00603	359.701	0.00393	364.64	0.00279	382.013	0.00201		435.439	0.000592	435.439	0.0053	435.439	0.000868	435.439	0.00248		350.838	0.00627	350.838	0.00134	350.838
446.57	0.000908	446.57	0.00182	446.57	0.00174	446.57	0.00148		360.309	0.00501	360.309	0.00496	360.309	0.00314	408.17	0.00195		446.013	0.00327	446.013	0.00391	446.013	0.00244	446.013	0.00338		359.752	0.00603	359.752	0.00393	364.761	0.00279	382.117	0.00201		435.996	0.0004	435.996	0.00505	435.996	0.00148	435.996	0.00286		350.848	0.00626	350.848	0.00134	350.848
447.126	0.00151	447.126	0.00188	447.126	0.00257	447.126	0.00151		360.361	0.00501	360.361	0.00495	360.361	0.00314	408.281	0.00195		446.57	0.00224	446.57	0.0046	446.57	0.00242	446.57	0.0037		359.891	0.00601	359.891	0.00392	364.83	0.00279	382.307	0.00201		436.552	0.00262	436.552	0.00448	436.552	0.00233	436.552	0.0036		351.038	0.00626	351.038	0.00133	351.038
447.683	0.00103	447.683	0.00179	447.683	0.00205	447.683	0.00127		360.55	0.00499	360.55	0.00493	360.55	0.00314	408.47	0.00195		447.126	-0.000283	447.126	0.00497	447.126	0.00227	447.126	0.00339		360.081	0.00599	360.081	0.00391	365.02	0.00278	382.497	0.00201		437.109	0.00419	437.109	0.00377	437.109	0.00344	437.109	0.00285		351.238	0.00626	351.238	0.00132	351.238
448.239	0.00119	448.239	0.00205	448.239	0.0017	448.239	0.00164		360.74	0.00498	360.74	0.00491	360.74	0.00313	408.659	0.00195		447.683	-0.000242	447.683	0.00318	447.683	0.00315	447.683	0.00293		360.271	0.00596	360.271	0.0039	365.21	0.00277	382.57	0.00201		437.665	0.00494	437.665	0.00317	437.665	0.00408	437.665	0.00337		351.404	0.00625	351.404	0.00131	351.404
448.796	0.00108	448.796	0.00287	448.796	0.00166	448.796	0.00204		360.865	0.00497	360.865	0.0049	360.865	0.00313	408.726	0.00195		448.239	0.000525	448.239	0.00197	448.239	0.00382	448.239	0.00323		360.309	0.00596	360.309	0.0039	365.318	0.00277	382.687	0.00201		438.222	0.00833	438.222	0.00402	438.222	0.0043	438.222	0.00381		351.438	0.00625	351.438	0.0013	351.438
449.352	0.000775	449.352	0.00304	449.352	0.000773	449.352	0.00197		360.929	0.00497	360.929	0.00489	360.929	0.00313	408.849	0.00195		448.796	0.000133	448.796	0.00221	448.796	0.00374	448.796	0.00408		360.461	0.00594	360.461	0.00389	365.4	0.00277	382.877	0.00202		438.778	0.00718	438.778	0.00537	438.778	0.00332	438.778	0.00454		351.638	0.00625	351.638	0.00129	351.961
449.909	0.000942	449.909	0.00263	449.909	0.000495	449.909	0.00222		361.118	0.00495	361.118	0.00487	361.118	0.00312	409.038	0.00195		449.352	0.00139	449.352	0.00275	449.352	0.00341	449.352	0.00355		360.651	0.00591	360.651	0.00388	365.59	0.00276	383.067	0.00202		439.335	0.00623	439.335	0.00666	439.335	0.00297	439.335	0.0043		351.838	0.00625	351.838	0.00128	352.518
450.465	0.00104	450.465	0.00233	450.465	0.000843	450.465	0.00224		361.308	0.00494	361.308	0.00485	361.308	0.00312	409.228	0.00195		449.909	0.00207	449.909	0.00171	449.909	0.00337	449.909	0.00233		360.841	0.00589	360.841	0.00386	365.78	0.00275	383.126	0.00202		439.891	0.00383	439.891	0.00532	439.891	0.00332	439.891	0.00388		351.961	0.00624	351.961	0.00127	352.838
451.022	0.000608	451.022	0.00304	451.022	0.00213	451.022	0.00234		361.422	0.00493	361.422	0.00483	361.422	0.00312	409.283	0.00195		450.465	0.00184	450.465	0.000918	450.465	0.00317	450.465	0.00129		360.865	0.00589	360.865	0.00386	365.874	0.00275	383.257	0.00202		440.448	0.00253	440.448	0.00398	440.448	0.0041	440.448	0.00348		352.038	0.00624	352.038	0.00127	353.038
451.578	0.000775	451.578	0.00404	451.578	0.00316	451.578	0.00191		361.497	0.00493	361.497	0.00483	361.497	0.00311	409.417	0.00195		451.022	0.00139	451.022	-6.8e-05	451.022	0.00232	451.022	0.000418		361.031	0.00586	361.031	0.00385	365.97	0.00275	383.447	0.00202		441.005	0.00246	441.005	0.00304	441.005	0.00432	441.005	0.00275		352.238	0.00624	352.238	0.00126	353.074
452.135	0.00144	452.135	0.00334	452.135	0.00324	452.135	0.00233		361.687	0.00492	361.687	0.0048	361.687	0.00311	409.606	0.00195		451.578	0.000642	451.578	0.00125	451.578	0.00167	451.578	0.000809		361.221	0.00584	361.221	0.00384	366.16	0.00274	383.637	0.00202		441.561	0.00228	441.561	0.00347	441.561	0.0039	441.561	0.00211		352.438	0.00623	352.438	0.00124	353.238
452.691	0.00207	452.691	0.00277	452.691	0.00359	452.691	0.00257		361.876	0.0049	361.876	0.00478	361.876	0.0031	409.796	0.00195		452.135	-0.000425	452.135	0.00397	452.135	0.00181	452.135	0.0019		361.411	0.00581	361.411	0.00383	366.35	0.00273	383.683	0.00203		442.118	0.00176	442.118	0.00295	442.118	0.00365	442.118	0.00217		352.518	0.00623	352.518	0.00124	353.438
453.248	0.00148	453.248	0.00109	453.248	0.00302	453.248	0.00273		361.978	0.0049	361.978	0.00477	361.978	0.0031	409.839	0.00195		452.691	0.000442	452.691	0.00525	452.691	0.00237	452.691	0.00271		361.422	0.00581	361.422	0.00383	366.431	0.00273	383.826	0.00203		442.674	0.00315	442.674	0.00218	442.674	0.00367	442.674	0.00238		352.638	0.00623	352.638	0.00123	353.631
453.804	0.002	453.804	8.5e-05	453.804	0.0025	453.804	0.0028		362.065	0.00489	362.065	0.00476	362.065	0.0031	409.985	0.00195		453.248	0.000542	453.248	0.00506	453.248	0.00348	453.248	0.00191		361.601	0.00579	361.601	0.00382	366.54	0.00273	384.016	0.00203		443.231	0.00199	443.231	0.000931	443.231	0.00365	443.231	0.00242		352.838	0.00623	352.838	0.00122	353.638
454.361	0.000275	454.361	0.00102	454.361	0.0024	454.361	0.00296		362.255	0.00488	362.255	0.00474	362.255	0.00309	410.175	0.00195		453.804	0.00232	453.804	0.0039	453.804	0.00351	453.804	0.00119		361.791	0.00577	361.791	0.00381	366.73	0.00272	384.206	0.00203		443.787	-0.000692	443.787	0.000424	443.787	0.00286	443.787	0.00228		353.038	0.00622	353.038	0.00121	353.838
454.918	0.000592	454.918	0.00297	454.918	0.00109	454.918	0.00262		362.444	0.00486	362.444	0.00472	362.444	0.00309	410.364	0.00195		454.361	0.00312	454.361	0.00244	454.361	0.00302	454.361	0.00153		361.978	0.00574	361.978	0.0038	366.92	0.00271	384.239	0.00203		444.344	0.001	444.344	0.000539	444.344	0.00297	444.344	0.00311		353.074	0.00622	353.074	0.00121	354.038
455.474	0.000958	455.474	0.00388	455.474	0.000581	455.474	0.00245		362.535	0.00486	362.535	0.00471	362.535	0.00309	410.396	0.00195		454.918	0.00177	454.918	0.00152	454.918	0.00224	454.918	0.00243		361.981	0.00574	361.981	0.0038	366.987	0.00271	384.396	0.00203		444.9	0.00299	444.9	0.00175	444.9	0.00243	444.9	0.0032		353.238	0.00622	353.238	0.0012	354.187
456.031	0.00127	456.031	0.00294	456.031	0.000962	456.031	0.00213		362.634	0.00485	362.634	0.0047	362.634	0.00308	410.553	0.00195		455.474	-0.00102	455.474	0.00193	455.474	0.00255	455.474	0.00284		362.171	0.00572	362.171	0.00379	367.11	0.00271	384.586	0.00203		445.457	0.00581	445.457	0.00181	445.457	0.00215	445.457	0.00264		353.438	0.00621	353.438	0.00119	354.238
456.587	0.00209	456.587	0.00102	456.587	0.00177	456.587	0.00161		362.823	0.00484	362.823	0.00468	362.823	0.00308	410.743	0.00195		456.031	-0.00167	456.031	0.00228	456.031	0.00325	456.031	0.00258		362.361	0.00569	362.361	0.00377	367.3	0.0027	384.776	0.00204		446.013	0.00679	446.013	-0.00026	446.013	0.00172	446.013	0.00107		353.631	0.00621	353.631	0.00118	354.438
457.144	0.000417	457.144	-0.000248	457.144	0.00215	457.144	0.00172		363.012	0.00483	363.012	0.00465	363.012	0.00307	410.932	0.00195		456.587	-0.000717	456.587	0.00171	456.587	0.00354	456.587	0.0024		362.535	0.00567	362.535	0.00376	367.49	0.00269	384.796	0.00204		446.57	0.00623	446.57	-0.000466	446.57	0.00132	446.57	0.000586		353.638	0.00621	353.638	0.00118	354.638
457.7	-0.0003	457.7	-0.000961	457.7	0.0025	457.7	0.00223		363.091	0.00482	363.091	0.00465	363.091	0.00307	410.952	0.00195		457.144	-0.000867	457.144	0.000479	457.144	0.00302	457.144	0.00247		362.551	0.00567	362.551	0.00376	367.544	0.00269	384.966	0.00204		447.126	0.0048	447.126	0.00155	447.126	0.000581	447.126	0.00118		353.838	0.00621	353.838	0.00117	354.744
458.257	0.00123	458.257	-0.000695	458.257	0.00365	458.257	0.00295		363.202	0.00481	363.202	0.00463	363.202	0.00307	411.122	0.00195		457.7	3.3e-05	457.7	0.000744	457.7	0.00394	457.7	0.0025		362.74	0.00564	362.74	0.00375	367.68	0.00269	385.156	0.00204		447.683	0.00117	447.683	0.003	447.683	0.000949	447.683	0.00212		354.038	0.0062	354.038	0.00116	354.838
458.813	0.000658	458.813	-0.00162	458.813	0.0041	458.813	0.00303		363.391	0.0048	363.391	0.00461	363.391	0.00306	411.311	0.00195		458.257	0.00113	458.257	0.002	458.257	0.00417	458.257	0.00253		362.93	0.00562	362.93	0.00374	367.87	0.00268	385.346	0.00204		448.239	-0.000233	448.239	0.00342	448.239	0.00174	448.239	0.00302		354.187	0.0062	354.187	0.00116	355.038
459.37	-0.000767	459.37	-0.00179	459.37	0.00348	459.37	0.00293		363.581	0.00479	363.581	0.00459	363.581	0.00306	411.501	0.00195		458.813	0.00307	458.813	0.00316	458.813	0.00368	458.813	0.00241		363.091	0.00559	363.091	0.00373	368.059	0.00268	385.352	0.00204		448.796	0.00175	448.796	0.00359	448.796	0.00158	448.796	0.00338		354.238	0.0062	354.238	0.00115	355.238
459.926	-0.00138	459.926	9.7e-05	459.926	0.00245	459.926	0.00265		363.648	0.00478	363.648	0.00458	363.648	0.00306	411.509	0.00195		459.37	0.00242	459.37	0.00421	459.37	0.00303	459.37	0.00319		363.12	0.00559	363.12	0.00373	368.1	0.00268	385.536	0.00205		449.352	0.00386	449.352	0.00323	449.352	0.00163	449.352	0.00345		354.438	0.00619	354.438	0.00114	355.3
460.483	-0.00171	460.483	0.00179	460.483	0.00162	460.483	0.0027		363.77	0.00478	363.77	0.00457	363.77	0.00305	411.69	0.00195		459.926	0.00214	459.926	0.00321	459.926	0.00211	459.926	0.00332		363.31	0.00556	363.31	0.00372	368.249	0.00267	385.726	0.00205		449.909	0.00439	449.909	0.00466	449.909	0.00118	449.909	0.00397		354.638	0.00619	354.638	0.00114	355.438
461.039	-0.00218	461.039	0.00317	461.039	0.00168	461.039	0.00223		363.959	0.00476	363.959	0.00455	363.959	0.00305	411.879	0.00195		460.483	0.000767	460.483	0.0028	460.483	0.00229	460.483	0.00237		363.5	0.00554	363.5	0.00371	368.439	0.00266	385.909	0.00205		450.465	0.00466	450.465	0.00663	450.465	0.00157	450.465	0.00426		354.744	0.00619	354.744	0.00113	355.638
461.596	-0.00174	461.596	0.00378	461.596	0.00112	461.596	0.00208		364.149	0.00475	364.149	0.00452	364.149	0.00304	412.065	0.00195		461.039	-0.000775	461.039	0.00299	461.039	0.00259	461.039	0.00203		363.648	0.00552	363.648	0.0037	368.629	0.00266	385.916	0.00205		451.022	0.00301	451.022	0.00714	451.022	0.00174	451.022	0.00417		354.838	0.00618	354.838	0.00113	355.838
462.152	-0.00025	462.152	0.00253	462.152	0.000981	462.152	0.00152		364.204	0.00475	364.204	0.00452	364.204	0.00304	412.069	0.00195		461.596	-0.000492	461.596	0.00167	461.596	0.00284	461.596	0.00225		363.69	0.00551	363.69	0.0037	368.657	0.00266	386.106	0.00205		451.578	0.000825	451.578	0.00478	451.578	0.00182	451.578	0.00342		355.038	0.00618	355.038	0.00112	355.857
462.709	0.00075	462.709	0.00207	462.709	0.0019	462.709	0.00129		364.338	0.00474	364.338	0.0045	364.338	0.00303	412.258	0.00195		462.152	0.00118	462.152	0.0011	462.152	0.00343	462.152	0.00223		363.88	0.00549	363.88	0.00369	368.819	0.00265	386.296	0.00205		452.135	0.000225	452.135	0.00259	452.135	0.002	452.135	0.00266		355.238	0.00618	355.238	0.00111	356.038
463.265	0.00317	463.265	0.00184	463.265	0.00242	463.265	0.00176		364.528	0.00473	364.528	0.00448	364.528	0.00303	412.448	0.00195		462.709	0.000842	462.709	0.000644	462.709	0.0031	462.709	0.00169		364.07	0.00546	364.07	0.00368	369.009	0.00265	386.465	0.00206		452.691	-0.000792	452.691	0.00302	452.691	0.00184	452.691	0.00257		355.3	0.00617	355.3	0.00111	356.238
463.822	0.00274	463.822	0.00175	463.822	0.00189	463.822	0.00241		364.717	0.00471	364.717	0.00446	364.717	0.00302	412.622	0.00195		463.265	-0.000792	463.265	0.000758	463.265	0.00243	463.265	0.00209		364.204	0.00545	364.204	0.00367	369.199	0.00264	386.486	0.00206		453.248	-0.00133	453.248	0.00427	453.248	0.00146	453.248	0.00243		355.438	0.00617	355.438	0.0011	356.413
464.378	0.00338	464.378	0.00393	464.378	0.00235	464.378	0.00241		364.761	0.00471	364.761	0.00445	364.761	0.00302	412.637	0.00195		463.822	0.000367	463.822	0.00209	463.822	0.00271	463.822	0.00195		364.26	0.00544	364.26	0.00367	369.213	0.00264	386.676	0.00206		453.804	-0.00163	453.804	0.00444	453.804	0.00181	453.804	0.00191		355.638	0.00617	355.638	0.0011	356.438
464.935	0.00473	464.935	0.00581	464.935	0.00182	464.935	0.00207		364.906	0.0047	364.906	0.00444	364.906	0.00302	412.826	0.00195		464.378	-4.2e-05	464.378	0.00306	464.378	0.0024	464.378	0.00165		364.45	0.00541	364.45	0.00366	369.389	0.00264	386.866	0.00206		454.361	0.000158	454.361	0.00448	454.361	0.00182	454.361	0.00221		355.838	0.00616	355.838	0.00109	356.638
465.491	0.00238	465.491	0.00563	465.491	0.00151	465.491	0.00224		365.096	0.00469	365.096	0.00441	365.096	0.00301	413.016	0.00195		464.935	0.0004	464.935	0.00365	464.935	0.00212	464.935	0.00212		364.64	0.00539	364.64	0.00365	369.579	0.00263	387.022	0.00206		454.918	0.00173	454.918	0.00448	454.918	0.00188	454.918	0.00203		355.857	0.00616	355.857	0.00109	356.838
466.048	0.000725	466.048	0.00502	466.048	0.00211	466.048	0.00259		365.285	0.00467	365.285	0.00439	365.285	0.003	413.178	0.00195		465.491	0.000933	465.491	0.0037	465.491	0.0022	465.491	0.00326		364.761	0.00537	364.761	0.00364	369.769	0.00263	387.056	0.00206		455.474	0.00035	455.474	0.00418	455.474	0.00177	455.474	0.00148		356.038	0.00616	356.038	0.00108	356.97
466.604	0.00248	466.604	0.00447	466.604	0.00242	466.604	0.00249		365.318	0.00467	365.318	0.00439	365.318	0.003	413.205	0.00195		466.048	0.00183	466.048	0.00323	466.048	0.00244	466.048	0.00332		365.318	0.0053	364.83	0.00364	369.77	0.00263	387.246	0.00206		456.031	0.00113	456.031	0.00555	456.031	0.00163	456.031	0.00126		356.238	0.00615	356.238	0.00108	357.038
467.161	0.00168	467.161	0.00338	467.161	0.00317	467.161	0.00251		365.475	0.00466	365.475	0.00437	365.475	0.003	413.395	0.00195		466.604	0.000542	466.604	0.00252	466.604	0.00234	466.604	0.00318		365.874	0.00522	365.02	0.00362	369.959	0.00262	387.436	0.00207		456.587	-0.000117	456.587	0.0056	456.587	0.00157	456.587	0.00179		356.413	0.00615	356.413	0.00107	357.238
467.717	2.5e-05	467.717	0.00419	467.717	0.0036	467.717	0.0025		365.664	0.00465	365.664	0.00435	365.664	0.00299	413.584	0.00195		467.161	-0.00123	467.161	0.00315	467.161	0.00247	467.161	0.00208		366.431	0.00515	365.21	0.00361	370.149	0.00262	387.578	0.00207		457.144	-0.000317	457.144	0.00386	457.144	0.000959	457.144	0.00288		356.438	0.00615	356.438	0.00107	357.438
468.274	0.0013	468.274	0.00471	468.274	0.00352	468.274	0.00289		365.854	0.00464	365.854	0.00433	365.854	0.00299	413.735	0.00195		467.717	-6.7e-05	467.717	0.00332	467.717	0.00261	467.717	0.00173		366.73	0.00511	365.318	0.00361	370.326	0.00261	387.626	0.00207		457.7	0.00148	457.7	0.00115	457.7	0.000138	457.7	0.00368		356.638	0.00614	356.638	0.00106	357.526
468.83	0.00471	468.83	0.00453	468.83	0.00343	468.83	0.00291		365.874	0.00464	365.874	0.00432	365.874	0.00299	413.773	0.00195		468.274	0.0001	468.274	0.00308	468.274	0.00293	468.274	0.00232		366.92	0.00508	365.4	0.0036	370.339	0.00261	387.816	0.00207		458.257	0.00296	458.257	-0.000148	458.257	-0.000251	458.257	0.00436		356.838	0.00614	356.838	0.00106	357.638
469.387	0.00421	469.387	0.00463	469.387	0.00372	469.387	0.00347		366.043	0.00463	366.043	0.0043	366.043	0.00298	413.963	0.00195		468.83	5.8e-05	468.83	0.00397	468.83	0.0025	468.83	0.00369		366.987	0.00507	365.59	0.00359	370.529	0.00261	388.006	0.00207		458.813	0.00373	458.813	0.000353	458.813	-0.000427	458.813	0.0032		356.97	0.00614	356.97	0.00105	357.838
469.943	0.0032	469.943	0.00494	469.943	0.00318	469.943	0.00345		366.232	0.00461	366.232	0.00428	366.232	0.00297	414.152	0.00195		469.387	0.000875	469.387	0.00386	469.387	0.0021	469.387	0.0033		367.11	0.00505	365.78	0.00358	370.719	0.0026	388.135	0.00207		459.37	0.00268	459.37	0.000882	459.37	0.00017	459.37	0.00279		357.038	0.00613	357.038	0.00105	358.038
470.5	0.00271	470.5	0.00384	470.5	0.00261	470.5	0.00318		366.422	0.0046	366.422	0.00426	366.431	0.00297	414.291	0.00195		469.943	-0.000917	469.943	0.00481	469.943	0.0016	469.943	0.00203		367.3	0.00503	365.874	0.00358	370.883	0.0026	388.196	0.00207		459.926	0.00135	459.926	0.000339	459.926	0.00171	459.926	0.00267		357.238	0.00613	357.238	0.00105	358.083
471.057	0.00239	471.057	0.00238	471.057	0.00269	471.057	0.00276		366.431	0.0046	366.431	0.00426	366.987	0.00295	414.342	0.00195		470.5	0.00142	470.5	0.00615	470.5	0.00111	470.5	0.000186		367.49	0.005	365.97	0.00357	370.909	0.0026	388.386	0.00208		460.483	0.00192	460.483	0.00112	460.483	0.00187	460.483	0.00255		357.438	0.00612	357.438	0.00104	358.238
471.613	0.00233	471.613	0.000974	471.613	0.00233	471.613	0.00243		366.611	0.00459	366.611	0.00424	367.544	0.00293	414.531	0.00195		471.057	0.00197	471.057	0.00684	471.057	0.000997	471.057	0.000275		367.544	0.005	366.16	0.00356	371.099	0.00259	388.576	0.00208		461.039	0.00441	461.039	0.0011	461.039	0.00169	461.039	0.00288		357.526	0.00612	357.526	0.00104	358.438
472.17	0.00328	472.17	0.00133	472.17	0.00341	472.17	0.00234		366.801	0.00458	366.801	0.00421	368.1	0.00291	414.72	0.00195		471.613	0.0002	471.613	0.00701	471.613	0.00218	471.613	0.000857		367.68	0.00498	366.35	0.00355	371.289	0.00259	388.692	0.00208		461.596	0.00465	461.596	0.00166	461.596	0.000297	461.596	0.00261		357.638	0.00612	357.638	0.00104	358.638
472.726	0.0026	472.726	0.00182	472.726	0.00346	472.726	0.0023		366.987	0.00456	366.987	0.00419	368.657	0.00289	414.848	0.00195		472.17	0.000742	472.17	0.00637	472.17	0.00296	472.17	0.00198		367.87	0.00495	366.431	0.00355	371.439	0.00258	388.766	0.00208		462.152	0.00368	462.152	0.0019	462.152	-0.0002	462.152	0.00201		357.838	0.00611	357.838	0.00103	358.639
473.283	0.00353	473.283	0.000387	473.283	0.00257	473.283	0.00233		366.99	0.00456	366.99	0.00419	369.213	0.00287	414.91	0.00195		472.726	0.00158	472.726	0.00614	472.726	0.00357	472.726	0.00256		368.059	0.00493	366.54	0.00354	371.479	0.00258	388.955	0.00208		462.709	0.00228	462.709	0.00163	462.709	-0.000397	462.709	0.00242		358.038	0.00611	358.038	0.00103	358.838
473.839	0.00184	473.839	0.000837	473.839	0.00165	473.839	0.00206		367.179	0.00455	367.179	0.00417	369.77	0.00285	415.099	0.00195		473.283	0.000817	473.283	0.00644	473.283	0.00352	473.283	0.00252		368.1	0.00492	366.73	0.00353	371.669	0.00258	389.145	0.00208		463.265	0.00138	463.265	0.00118	463.265	5.7e-05	463.265	0.00265		358.083	0.00611	358.083	0.00103	359.038
474.396	0.000492	474.396	0.00126	474.396	0.000789	474.396	0.00204		367.369	0.00454	367.369	0.00415	370.326	0.00282	415.289	0.00195		473.839	-0.00113	473.839	0.0049	473.839	0.00184	473.839	0.00343		368.249	0.0049	366.92	0.00352	371.859	0.00257	389.248	0.00208		463.822	0.000275	463.822	0.00102	463.822	0.000916	463.822	0.00267		358.238	0.0061	358.238	0.00102	359.196
474.952	0.00109	474.952	0.00019	474.952	0.000249	474.952	0.00176		367.544	0.00453	367.544	0.00413	370.883	0.0028	415.404	0.00195		474.396	-0.000292	474.396	0.00268	474.396	0.00207	474.396	0.00334		368.439	0.00488	366.987	0.00352	371.996	0.00257	389.335	0.00208		464.378	-0.00277	464.378	0.00218	464.378	0.0026	464.378	0.00348		358.438	0.0061	358.438	0.00102	359.238
475.509	0.00197	475.509	-0.00044	475.509	0.000692	475.509	0.00195		367.558	0.00453	367.558	0.00412	371.439	0.00278	415.478	0.00195		474.952	0.00233	474.952	0.00255	474.952	0.0023	474.952	0.00387		368.629	0.00485	367.11	0.00351	372.049	0.00257	389.525	0.00209		464.935	-0.000583	464.935	0.00438	464.935	0.00316	464.935	0.00339		358.638	0.00609	358.638	0.00101	359.438
476.065	0.001	476.065	0.00112	476.065	0.00193	476.065	0.00158		367.748	0.00451	367.748	0.0041	371.996	0.00276	415.667	0.00195		475.509	0.00173	475.509	0.00224	475.509	0.00265	475.509	0.00358		368.657	0.00485	367.3	0.0035	372.239	0.00256	389.715	0.00209		465.491	-0.00132	465.491	0.00553	465.491	0.00302	465.491	0.00358		358.639	0.00609	358.639	0.00101	359.638
476.622	-5e-05	476.622	0.00275	476.622	0.00195	476.622	0.00158		367.937	0.0045	367.937	0.00408	372.552	0.00274	415.857	0.00195		476.065	-0.000325	476.065	0.00116	476.065	0.0032	476.065	0.00269		368.819	0.00483	367.49	0.00349	372.429	0.00256	389.805	0.00209		466.048	-0.00171	466.048	0.00511	466.048	0.00251	466.048	0.00327		358.838	0.00609	358.838	0.00101	359.752
477.178	0.00111	477.178	0.00302	477.178	0.00154	477.178	0.00178		368.1	0.00449	368.1	0.00406	373.109	0.00271	415.961	0.00195		476.622	-0.00015	476.622	0.000652	476.622	0.00338	476.622	0.00144		369.009	0.0048	367.544	0.00349	372.552	0.00256	389.905	0.00209		466.604	0.00208	466.604	0.00463	466.604	0.00136	466.604	0.00371		359.038	0.00608	359.038	0.00101	359.838
477.735	0.00192	477.735	0.003	477.735	0.00201	477.735	0.00231		368.126	0.00449	368.126	0.00406	373.665	0.00269	416.046	0.00195		477.178	0.00185	477.178	-0.000452	477.178	0.0017	477.178	0.00137		369.199	0.00478	367.68	0.00348	372.619	0.00256	390.095	0.00209		467.161	0.00291	467.161	0.00432	467.161	0.00166	467.161	0.00331		359.196	0.00608	359.196	0.00101	360.038
478.291	0.00158	478.291	0.00271	478.291	0.00222	478.291	0.00266		368.316	0.00448	368.657	0.00399	374.222	0.00267	416.236	0.00195		477.735	5.8e-05	477.735	-0.00193	477.735	0.00152	477.735	0.00194		369.213	0.00477	367.87	0.00347	372.809	0.00255	390.285	0.00209		467.717	0.00212	467.717	0.00405	467.717	0.00175	467.717	0.00239		359.238	0.00608	359.238	0.001	360.238
478.848	9.2e-05	478.848	0.00182	478.848	0.00193	478.848	0.00364		368.505	0.00447	369.213	0.00393	374.778	0.00265	416.425	0.00195		478.291	-0.00148	478.291	-0.00206	478.291	0.00167	478.291	0.00109		369.389	0.00475	368.059	0.00346	372.999	0.00255	390.361	0.0021		468.274	0.00428	468.274	0.00394	468.274	0.00291	468.274	0.0014		359.438	0.00607	359.438	0.001	360.309
479.404	-0.000617	479.404	0.000789	479.404	0.00129	479.404	0.00335		368.657	0.00446	369.77	0.00386	375.335	0.00262	416.517	0.00195		478.848	0.000158	478.848	-0.000334	478.848	0.00187	478.848	0.00123		369.579	0.00473	368.1	0.00346	373.109	0.00255	390.475	0.0021		468.83	0.00566	468.83	0.00397	468.83	0.00324	468.83	0.000945		359.638	0.00607	359.638	0.000999167	360.438
479.961	-0.00126	479.961	-0.00041	479.961	0.000705	479.961	0.00259		368.695	0.00445	370.02	0.00383	375.892	0.0026	416.614	0.00195		479.404	0.000167	479.404	0.000974	479.404	0.00231	479.404	0.00199		369.769	0.0047	368.249	0.00345	373.189	0.00255	390.665	0.0021		469.387	0.00517	469.387	0.00333	469.387	0.00413	469.387	0.00083		359.752	0.00606	359.752	0.000997709	360.638
480.517	-0.000892	480.517	-0.00136	480.517	0.00117	480.517	0.00229		368.884	0.00444	370.21	0.00381	376.448	0.00258	416.804	0.00195		479.961	0.0016	479.961	0.00152	479.961	0.00146	479.961	0.00154		369.77	0.0047	368.439	0.00344	373.378	0.00254	390.855	0.0021		469.943	0.00273	469.943	0.00447	469.943	0.00487	469.943	0.00136		359.838	0.00606	359.838	0.000996674	360.838
481.074	0.0006	481.074	-0.00157	481.074	0.00248	481.074	0.00193		369.073	0.00443	370.326	0.00379	377.005	0.00255	416.993	0.00195		480.517	0.0017	480.517	0.00317	480.517	0.00218	480.517	0.0023		369.959	0.00468	368.629	0.00343	373.568	0.00254	390.918	0.0021		470.5	0.00226	470.5	0.00446	470.5	0.0038	470.5	0.0015		360.038	0.00606	360.038	0.000994398	360.865
481.63	0.0018	481.63	-0.000784	481.63	0.00388	481.63	0.00243		369.213	0.00442	370.399	0.00379	377.561	0.00253	417.074	0.00195		481.074	0.00251	481.074	0.00455	481.074	0.00151	481.074	0.00311		370.149	0.00465	368.657	0.00343	373.665	0.00254	391.045	0.0021		471.057	0.00123	471.057	0.00315	471.057	0.00276	471.057	0.00231		360.238	0.00605	360.238	0.000992337	361.038
482.187	0.00175	482.187	0.00103	482.187	0.00362	482.187	0.00325		369.263	0.00442	370.589	0.00376	378.118	0.00251	417.183	0.00195		481.63	0.00217	481.63	0.00382	481.63	0.00147	481.63	0.00351		370.326	0.00463	368.819	0.00342	373.758	0.00253	391.235	0.0021		471.613	-0.00224	471.613	0.000965	471.613	0.00294	471.613	0.00238		360.309	0.00605	360.309	0.000991654	361.237
482.743	0.000167	482.743	0.00165	482.743	0.00419	482.743	0.00249		369.452	0.00441	370.778	0.00374	378.674	0.00248	417.372	0.00195		482.187	0.000525	482.187	0.00175	482.187	0.00108	482.187	0.00309		370.339	0.00463	369.009	0.00342	373.948	0.00253	391.425	0.00211		472.17	-0.00468	472.17	0.00106	472.17	0.00303	472.17	0.00241		360.438	0.00605	360.438	0.00099049	361.422
483.3	-0.00169	483.3	0.00168	483.3	0.00494	483.3	0.00257		369.642	0.00439	370.883	0.00373	379.231	0.00246	417.562	0.00195		482.743	-0.000825	482.743	0.00173	482.743	0.00118	482.743	0.00323		370.529	0.0046	369.199	0.00341	374.138	0.00253	391.474	0.00211		472.726	-0.0016	472.726	0.00159	472.726	0.00293	472.726	0.00236		360.638	0.00604	360.638	0.000988856	361.437
483.857	-0.00192	483.857	0.000332	483.857	0.00328	483.857	0.00175		369.77	0.00438	370.967	0.00372	379.787	0.00244	417.631	0.00195		483.3	0.00123	483.3	0.00261	483.3	0.00208	483.3	0.00283		370.719	0.00458	369.213	0.0034	374.222	0.00253	391.615	0.00211		473.283	-0.000258	473.283	0.0024	473.283	0.00236	473.283	0.00228		360.838	0.00604	360.838	0.000987433	361.637
484.413	0.000367	484.413	-6e-05	484.413	0.0017	484.413	0.00185		369.831	0.00438	371.157	0.0037	380.344	0.00241	417.751	0.00195		483.857	0.000858	483.857	0.00371	483.857	0.0022	483.857	0.00283		370.883	0.00456	369.389	0.0034	374.328	0.00252	391.805	0.00211		473.839	0.0011	473.839	0.00387	473.839	0.00187	473.839	0.00252		360.865	0.00603	360.865	0.000987251	361.837
484.97	0.00158	484.97	0.000639	484.97	0.000373	484.97	0.00197		370.02	0.00437	371.346	0.00367	380.9	0.00239	417.94	0.00195		484.413	0.0007	484.413	0.00496	484.413	0.00295	484.413	0.00349		370.909	0.00455	369.579	0.00339	374.518	0.00252	391.995	0.00211		474.396	0.000908	474.396	0.00268	474.396	0.00149	474.396	0.00203		361.038	0.00603	361.038	0.000986219	361.978
485.526	0.000383	485.526	0.00236	485.526	-8e-06	485.526	0.00122		370.21	0.00436	371.439	0.00366	381.457	0.00237	418.13	0.00195		484.97	-0.00184	484.97	0.0041	484.97	0.00278	484.97	0.00356		371.099	0.00453	369.769	0.00338	374.708	0.00252	392.031	0.00211		474.952	-0.000692	474.952	0.00341	474.952	0.000541	474.952	0.00258		361.237	0.00602	361.237	0.000985215	362.037
486.083	-0.000858	486.083	0.00237	486.083	0.00101	486.083	0.00058		370.326	0.00435	371.536	0.00365	382.013	0.00235	418.187	0.00195		485.526	-0.0013	485.526	0.0035	485.526	0.00245	485.526	0.00361		371.289	0.0045	369.77	0.00338	374.778	0.00252	392.185	0.00211		475.509	-0.000342	475.509	0.00338	475.509	0.00208	475.509	0.00254		361.422	0.00602	361.422	0.000984472	362.237
486.639	-0.00158	486.639	-7.1e-05	486.639	0.00234	486.639	0.000695		370.399	0.00434	371.725	0.00363	382.57	0.00232	418.319	0.00195		486.083	-0.00095	486.083	0.00437	486.083	0.00143	486.083	0.00342		371.439	0.00449	369.959	0.00337	374.898	0.00252	392.375	0.00211		476.065	0.000475	476.065	0.00264	476.065	0.00284	476.065	0.00286		361.437	0.00602	361.437	0.000984417	362.437
487.196	0.0001	487.196	-0.00141	487.196	0.00336	487.196	0.000986		370.589	0.00433	371.915	0.00361	383.126	0.0023	418.509	0.00195		486.639	0.000433	486.639	0.00513	486.639	0.000805	486.639	0.00338		371.479	0.00448	370.149	0.00336	375.088	0.00251	392.565	0.00212		476.622	0.00101	476.622	0.00432	476.622	0.00366	476.622	0.00324		361.637	0.00601	361.637	0.000983826	362.535
487.752	0.000133	487.752	-0.00272	487.752	0.00298	487.752	0.00107		370.778	0.00432	371.996	0.0036	383.683	0.00228	418.698	0.00195		487.196	0.000442	487.196	0.00479	487.196	0.000916	487.196	0.00255		371.669	0.00446	370.326	0.00335	375.278	0.00251	392.587	0.00212		477.178	0.0019	477.178	0.00704	477.178	0.00362	477.178	0.00277		361.837	0.00601	361.837	0.000983439	362.637
488.309	-0.00162	488.309	-0.0013	488.309	0.00267	488.309	0.00182		370.883	0.00431	372.104	0.00358	384.239	0.00226	418.744	0.00195		487.752	0.000525	487.752	0.00292	487.752	0.00246	487.752	0.00218		371.859	0.00443	370.339	0.00335	375.335	0.00251	392.755	0.00212		477.735	0.00149	477.735	0.00701	477.735	0.00271	477.735	0.00183		361.978	0.006	361.978	0.000983288	362.837
488.865	-0.00174	488.865	0.000979	488.865	0.00244	488.865	0.00207		370.967	0.00431	372.293	0.00356	384.796	0.00223	418.887	0.00195		488.309	5.8e-05	488.309	0.00131	488.309	0.0027	488.309	0.00213		371.996	0.00442	370.529	0.00334	375.468	0.00251	392.945	0.00212		478.291	0.00162	478.291	0.00547	478.291	0.00216	478.291	0.000941		362.037	0.006	362.037	0.000983255	363.037
489.422	-0.0034	489.422	0.00238	489.422	0.00265	489.422	0.00203		371.157	0.0043	372.483	0.00354	385.352	0.00221	419.077	0.00195		488.865	-0.0012	488.865	0.00251	488.865	0.00344	488.865	0.00264		372.049	0.00441	370.719	0.00333	375.658	0.0025	393.135	0.00212		478.848	0.00233	478.848	0.00332	478.848	0.00194	478.848	0.00154		362.237	0.006	362.237	0.000983273	363.091
489.978	-0.00304	489.978	0.00403	489.978	0.00323	489.978	0.00153		371.346	0.00429	372.552	0.00353	385.909	0.00219	419.266	0.00195		489.422	-0.00336	489.422	0.00388	489.422	0.00395	489.422	0.00269		372.239	0.00438	370.883	0.00332	375.848	0.0025	393.144	0.00212		479.404	0.00312	479.404	0.0016	479.404	0.00221	479.404	0.00136		362.437	0.00599	362.437	0.000983492	363.237
490.535	-0.00213	490.535	0.0029	490.535	0.00234	490.535	0.00088		371.439	0.00428	372.672	0.00352	386.465	0.00217	419.3	0.00195		489.978	-0.0023	489.978	0.00461	489.978	0.00363	489.978	0.00251		372.429	0.00436	370.909	0.00332	375.892	0.0025	393.325	0.00212		479.961	0.00151	479.961	0.000747	479.961	0.00235	479.961	0.00175		362.535	0.00599	362.535	0.000983671	363.437
491.091	-0.00142	491.091	0.00151	491.091	0.00222	491.091	4.3e-05		371.536	0.00427	372.862	0.00349	387.022	0.00215	419.456	0.00195		490.535	0.00133	490.535	0.00322	490.535	0.00319	490.535	0.00201		372.552	0.00435	371.099	0.00331	376.038	0.0025	393.515	0.00213		480.517	-0.000408	480.517	-0.000285	480.517	0.00262	480.517	0.00182		362.637	0.00598	362.637	0.00098391	363.637
491.648	-0.00165	491.648	0.000329	491.648	0.00226	491.648	0.00072		371.725	0.00426	373.051	0.00347	387.578	0.00213	419.645	0.00195		491.091	0.00541	491.091	-0.000223	491.091	0.00385	491.091	0.00308		372.619	0.00434	371.289	0.0033	376.228	0.0025	393.7	0.00213		481.074	2.5e-05	481.074	0.000611	481.074	0.00211	481.074	0.000952		362.837	0.00598	362.837	0.000984525	363.648
492.204	-0.00085	492.204	-5.5e-05	492.204	0.00153	492.204	0.00203		371.915	0.00425	373.109	0.00347	388.135	0.00211	419.834	0.00195		491.648	0.00523	491.648	-0.00178	491.648	0.00374	491.648	0.00187		372.809	0.00431	371.439	0.0033	376.418	0.00249	393.705	0.00213		481.63	-0.000683	481.63	0.00226	481.63	0.00195	481.63	0.001		363.037	0.00597	363.037	0.000985337	363.837
492.761	-0.000567	492.761	0.000818	492.761	0.000949	492.761	0.00234		371.996	0.00424	373.24	0.00345	388.692	0.00209	419.857	0.00195		492.204	0.00267	492.204	-0.00118	492.204	0.0027	492.204	0.00113		372.999	0.00429	371.479	0.00329	376.448	0.00249	393.895	0.00213		482.187	0.00035	482.187	0.00307	482.187	0.00273	482.187	0.00111		363.091	0.00597	363.091	0.000985591	364.037
493.317	0.00123	493.317	-0.000847	493.317	0.000927	493.317	0.00284		372.104	0.00424	373.43	0.00343	389.248	0.00207	420.024	0.00195		492.761	-0.00111	492.761	0.00108	492.761	0.000865	492.761	0.000818		373.109	0.00428	371.669	0.00329	376.608	0.00249	394.085	0.00213		482.743	0.00231	482.743	0.0034	482.743	0.00176	482.743	0.00165		363.237	0.00597	363.237	0.000986345	364.204
493.874	0.00234	493.874	-0.000639	493.874	2.2e-05	493.874	0.00259		372.293	0.00423	373.619	0.00341	389.805	0.00205	420.213	0.00195		493.317	-0.00393	493.317	0.00276	493.317	-0.000357	493.317	0.00053		373.189	0.00427	371.859	0.00328	376.798	0.00249	394.257	0.00213		483.3	0.00124	483.3	0.00406	483.3	0.00264	483.3	0.001		363.437	0.00596	363.437	0.000987545	364.237
494.43	0.00143	494.43	0.000611	494.43	0.000549	494.43	0.00345		372.483	0.00421	373.665	0.0034	390.361	0.00203	420.403	0.00195		493.874	-0.00371	493.874	0.00276	493.874	0.000938	493.874	4.3e-05		373.378	0.00424	371.996	0.00327	376.988	0.00249	394.274	0.00213		483.857	0.00144	483.857	0.00278	483.857	0.00149	483.857	0.00107		363.637	0.00595	363.637	0.000988938	364.437
494.987	8e-06	494.987	0.00185	494.987	0.000708	494.987	0.00217		372.552	0.00421	373.809	0.00338	390.918	0.00201	420.413	0.00195		494.43	-0.000958	494.43	0.00259	494.43	0.00178	494.43	0.000873		373.568	0.00422	372.049	0.00327	377.005	0.00249	394.464	0.00213		484.413	0.00361	484.413	0.00147	484.413	0.0013	484.413	0.00176		363.648	0.00595	363.648	0.000989018	364.637
495.543	-0.000267	495.543	0.00117	495.543	0.0012	495.543	0.000989		372.672	0.0042	373.998	0.00336	391.474	0.002	420.592	0.00195		494.987	0.00149	494.987	0.00167	494.987	0.00208	494.987	0.00245		373.665	0.00421	372.239	0.00326	377.178	0.00249	394.654	0.00214		484.97	0.00095	484.97	0.00258	484.97	0.000962	484.97	0.00127		363.837	0.00595	363.837	0.000990522	364.761
496.1	-0.00143	496.1	-0.000331	496.1	0.0019	496.1	0.000682		372.862	0.00419	374.187	0.00334	392.031	0.00198	420.781	0.00195		495.543	-7.5e-05	495.543	3.4e-05	495.543	0.00249	495.543	0.00219		373.758	0.0042	372.429	0.00325	377.368	0.00248	394.813	0.00214		485.526	0.00107	485.526	0.0045	485.526	0.000262	485.526	0.00202		364.037	0.00594	364.037	0.000992296	364.837
496.657	-0.0019	496.657	-0.00127	496.657	0.00122	496.657	-2.7e-05		373.051	0.00418	374.222	0.00334	392.587	0.00196	420.97	0.00195		496.1	-0.00117	496.1	-0.000818	496.1	0.00335	496.1	0.00218		373.948	0.00417	372.552	0.00324	377.558	0.00248	394.844	0.00214		486.083	0.00327	486.083	0.00344	486.083	0.000681	486.083	0.00256		364.204	0.00594	364.204	0.000993923	365.037
497.213	-0.000517	497.213	-0.00149	497.213	0.00234	497.213	0.00138		373.109	0.00418	374.377	0.00332	393.144	0.00194	420.971	0.00195		496.657	-0.00035	496.657	-0.00153	496.657	0.00255	496.657	0.00184		374.138	0.00415	372.619	0.00324	377.561	0.00248	395.034	0.00214		486.639	0.00193	486.639	0.0013	486.639	0.00258	486.639	0.00356		364.237	0.00594	364.237	0.000994258	365.237
497.77	-0.00244	497.77	-0.000571	497.77	0.00199	497.77	0.00087		373.24	0.00417	374.566	0.0033	393.7	0.00193	421.16	0.00195		497.213	-0.000425	497.213	-0.00127	497.213	0.00184	497.213	0.00138		374.222	0.00414	372.809	0.00323	377.748	0.00248	395.224	0.00214		487.196	0.00015	487.196	0.0018	487.196	0.00312	487.196	0.00367		364.437	0.00593	364.437	0.000996406	365.318
498.326	-0.000958	498.326	0.00109	498.326	0.00214	498.326	0.00033		373.43	0.00416	374.756	0.00328	394.257	0.00191	421.35	0.00195		497.77	-0.00303	497.77	0.00137	497.77	0.00119	497.77	0.00202		374.328	0.00413	372.999	0.00322	377.938	0.00248	395.37	0.00214		487.752	0.000225	487.752	0.00324	487.752	0.00312	487.752	0.00348		364.637	0.00592	364.637	0.00099874	365.437
498.883	-0.00178	498.883	0.00311	498.883	0.0011	498.883	3e-05		373.619	0.00414	374.778	0.00327	394.813	0.0019	421.526	0.00195		498.326	-0.00426	498.326	0.00327	498.326	0.00162	498.326	0.00151		374.518	0.00411	373.109	0.00322	378.118	0.00248	395.414	0.00214		488.309	0.00147	488.309	0.00348	488.309	0.00297	488.309	0.00182		364.761	0.00592	364.761	0.001	365.637
499.439	-0.00281	499.439	0.0011	499.439	0.000389	499.439	-0.000693		373.665	0.00414	374.945	0.00325	394.833	0.00189	421.539	0.00195		498.883	-0.00237	498.883	0.00427	498.883	3.8e-05	498.883	0.00109		374.708	0.00408	373.189	0.00321	378.128	0.00248	395.604	0.00215		488.865	0.00367	488.865	0.00177	488.865	0.00053	488.865	0.00191		364.837	0.00592	364.837	0.001	365.837
499.996	-0.00213	499.996	-0.00155	499.996	-0.000314	499.996	-0.000802		373.809	0.00413	375.134	0.00323	395.022	0.00189	421.728	0.00195		499.439	-4.2e-05	499.439	0.00345	499.439	-0.00126	499.439	0.000252		374.778	0.00408	373.378	0.00321	378.318	0.00248	395.794	0.00215		489.422	0.00853	489.422	0.000377	489.422	0.000697	489.422	0.00156		365.037	0.00591	365.037	0.001	365.874
500.552	-0.000917	500.552	-8.1e-05	500.552	0.000214	500.552	0.000243		373.998	0.00412	375.324	0.00321	395.212	0.00188	421.918	0.00195		499.996	0.000283	499.996	1.3e-05	499.996	-0.0013	499.996	-0.0004		374.898	0.00406	373.568	0.0032	378.507	0.00248	395.926	0.00215		489.978	0.00611	489.978	0.00214	489.978	0.00127	489.978	0.00204		365.237	0.0059	365.237	0.00101	366.037
501.109	0.000617	501.109	0.00252	501.109	-0.000751	501.109	0.00254		374.187	0.00411	375.335	0.00321	395.37	0.00188	422.083	0.00195		500.552	0.000675	500.552	-0.00298	500.552	-0.00125	500.552	-0.00169		375.088	0.00404	373.665	0.00319	378.674	0.00247	395.984	0.00215		490.535	0.00387	490.535	0.00266	490.535	0.00154	490.535	0.00134		365.318	0.0059	365.318	0.00101	366.237
501.665	-0.00015	501.665	0.00347	501.665	-0.00227	501.665	0.00244		374.222	0.00411	375.513	0.00319	395.401	0.00188	422.107	0.00195		501.109	-0.000425	501.109	-0.00289	501.109	-0.00186	501.109	-0.00131		375.278	0.00402	373.758	0.00319	378.697	0.00247	396.174	0.00215		491.091	0.00264	491.091	0.00466	491.091	0.00182	491.091	0.00171		365.437	0.0059	365.437	0.00101	366.431
502.222	-0.00306	502.222	0.00419	502.222	-0.00232	502.222	0.000768		374.377	0.0041	375.703	0.00317	395.59	0.00187	422.297	0.00195		501.665	0.00055	501.665	-0.00342	501.665	-0.00274	501.665	0.000345		375.335	0.00401	373.948	0.00318	378.887	0.00247	396.364	0.00215		491.648	-0.000408	491.648	0.00494	491.648	0.00152	491.648	0.0033		365.637	0.00589	365.637	0.00101	366.437
502.778	-0.00126	502.778	0.00414	502.778	-0.00132	502.778	0.000655		374.566	0.00409	375.892	0.00315	395.78	0.00187	422.486	0.00195		502.222	0.00106	502.222	-0.00375	502.222	-0.00246	502.222	0.000414		375.468	0.004	374.138	0.00317	379.077	0.00247	396.483	0.00215		492.204	-0.000583	492.204	0.00386	492.204	0.0019	492.204	0.00224		365.837	0.00589	365.837	0.00102	366.637
503.335	-0.00295	503.335	0.00184	503.335	-0.0005	503.335	0.0004		374.756	0.00407	375.892	0.00315	395.926	0.00187	422.639	0.00195		502.778	0.000933	502.778	-0.00458	502.778	-0.000873	502.778	0.000245		375.658	0.00397	374.222	0.00317	379.231	0.00247	396.554	0.00215		492.761	-0.000167	492.761	0.00284	492.761	0.000362	492.761	0.00117		365.874	0.00588	365.874	0.00102	366.837
503.891	-0.00258	503.891	0.000655	503.891	0.000124	503.891	0.000284		374.778	0.00407	376.081	0.00313	395.969	0.00186	422.675	0.00195		503.335	-0.00133	503.335	-0.00518	503.335	-0.000468	503.335	0.00178		375.848	0.00395	374.328	0.00316	379.267	0.00247	396.744	0.00216		493.317	-0.00201	493.317	0.00182	493.317	-0.000714	493.317	0.000575		366.037	0.00588	366.037	0.00102	366.987
504.448	-0.00159	504.448	0.00237	504.448	0.000392	504.448	0.00185		374.945	0.00406	376.271	0.00311	396.159	0.00186	422.865	0.00195		503.891	-0.00134	503.891	-0.000773	503.891	-0.000203	503.891	0.00224		375.892	0.00395	374.518	0.00315	379.457	0.00247	396.934	0.00216		493.874	-0.00478	493.874	0.000316	493.874	-0.000703	493.874	0.000248		366.237	0.00587	366.237	0.00102	367.037
505.004	-0.000558	505.004	0.00226	505.004	0.000368	505.004	0.00215		375.134	0.00405	376.448	0.00309	396.348	0.00185	423.054	0.00195		504.448	-0.000267	504.448	0.00309	504.448	-0.000319	504.448	0.00149		376.038	0.00393	374.708	0.00315	379.647	0.00247	397.039	0.00216		494.43	-0.00733	494.43	0.00102	494.43	-0.000741	494.43	0.0013		366.431	0.00587	366.431	0.00103	367.237
505.561	0.00213	505.561	0.00318	505.561	0.000208	505.561	0.0017		375.324	0.00404	376.46	0.00309	396.483	0.00185	423.196	0.00195		505.004	-0.00194	505.004	0.0067	505.004	0.000968	505.004	-1.8e-05		376.228	0.00391	374.778	0.00314	379.787	0.00247	397.124	0.00216		494.987	-0.00323	494.987	6.1e-05	494.987	0.000208	494.987	0.000484		366.437	0.00587	366.437	0.00103	367.437
506.117	0.00375	506.117	0.00186	506.117	0.000392	506.117	0.00088		375.335	0.00404	376.65	0.00306	396.537	0.00185	423.244	0.00195		505.561	0.000492	505.561	0.00514	505.561	-0.000776	505.561	-0.00179		376.418	0.00389	374.898	0.00314	379.837	0.00247	397.314	0.00216		495.543	9.2e-05	495.543	-0.00234	495.543	-0.000349	495.543	0.000816		366.637	0.00586	366.637	0.00103	367.544
506.674	0.00415	506.674	0.000426	506.674	-0.000124	506.674	-0.000566		375.513	0.00403	376.839	0.00304	396.727	0.00184	423.433	0.00195		506.117	0.00162	506.117	9e-05	506.117	-0.00144	506.117	-0.00122		376.448	0.00388	375.088	0.00313	380.027	0.00247	397.504	0.00216		496.1	0.00164	496.1	-0.00243	496.1	-0.000889	496.1	0.00142		366.837	0.00585	366.837	0.00104	367.637
507.231	0.000875	507.231	0.00123	507.231	-0.000614	507.231	-0.000661		375.703	0.00402	377.005	0.00303	396.916	0.00184	423.623	0.00195		506.674	0.00327	506.674	-0.0016	506.674	-1.4e-05	506.674	-0.00127		376.608	0.00387	375.278	0.00312	380.217	0.00247	397.596	0.00216		496.657	0.00408	496.657	-0.00345	496.657	-0.000524	496.657	0.00286		366.987	0.00585	366.987	0.00104	367.837
507.787	-0.00293	507.787	0.0019	507.787	-0.00184	507.787	-0.00168		375.892	0.00401	377.029	0.00302	397.039	0.00184	423.752	0.00195		507.231	0.00182	507.231	-0.000102	507.231	0.000173	507.231	-0.000677		376.798	0.00385	375.335	0.00312	380.344	0.00247	397.694	0.00216		497.213	0.00232	497.213	-0.00338	497.213	0.000478	497.213	0.00271		367.037	0.00585	367.037	0.00104	368.037
508.344	-0.0046	508.344	0.00595	508.344	-0.00165	508.344	-0.00172		375.892	0.00401	377.218	0.003	397.106	0.00184	423.812	0.00195		507.787	-0.000508	507.787	0.00248	507.787	0.000357	507.787	-0.000807		376.988	0.00382	375.468	0.00311	380.407	0.00247	397.884	0.00217		497.77	0.00329	497.77	-0.00187	497.77	0.00244	497.77	0.00209		367.237	0.00584	367.237	0.00105	368.1
508.9	-0.000825	508.9	0.00424	508.9	-0.00191	508.9	-0.000341		376.081	0.00399	377.407	0.00298	397.295	0.00183	424.001	0.00195		508.344	-0.00354	508.344	0.00516	508.344	0.0011	508.344	-0.000498		377.005	0.00382	375.658	0.0031	380.597	0.00247	398.074	0.00217		498.326	0.0076	498.326	-0.000747	498.326	0.00369	498.326	0.00212		367.437	0.00583	367.437	0.00105	368.237
509.457	-0.000917	509.457	0.00232	509.457	-0.0023	509.457	0.000932		376.271	0.00398	377.561	0.00297	397.484	0.00183	424.191	0.00195		508.9	-0.00417	508.9	0.0065	508.9	-0.00033	508.9	0.000139		377.178	0.0038	375.848	0.0031	380.787	0.00247	398.152	0.00217		498.883	0.00597	498.883	0.00126	498.883	0.00467	498.883	0.0018		367.544	0.00583	367.544	0.00105	368.437
510.013	-0.00171	510.013	0.00076	510.013	-0.00271	510.013	0.000427		376.448	0.00397	377.597	0.00296	397.596	0.00182	424.309	0.00195		509.457	-0.00178	509.457	0.00561	509.457	-0.00188	509.457	0.000957		377.368	0.00378	375.892	0.00309	380.9	0.00247	398.264	0.00217		499.439	0.00385	499.439	0.00081	499.439	0.00424	499.439	0.00199		367.637	0.00583	367.637	0.00106	368.637
510.57	-0.00298	510.57	0.00637	510.57	-0.00252	510.57	-0.000561		376.46	0.00397	377.786	0.00294	397.674	0.00182	424.38	0.00195		510.013	-0.00277	510.013	0.00601	510.013	-0.00222	510.013	0.000152		377.558	0.00376	376.038	0.00309	380.977	0.00247	398.454	0.00217		499.996	0.00292	499.996	-0.0015	499.996	0.0042	499.996	0.00173		367.837	0.00582	367.837	0.00106	368.657
511.126	-0.00379	511.126	0.00853	511.126	-0.0035	511.126	-0.000725		376.65	0.00396	377.976	0.00292	397.863	0.00182	424.57	0.00195		510.57	-0.00387	510.57	0.00429	510.57	-0.000389	510.57	-0.00116		377.561	0.00376	376.228	0.00308	381.167	0.00247	398.644	0.00217		500.552	0.00334	500.552	-0.0016	500.552	0.00367	500.552	0.00122		368.037	0.00581	368.037	0.00107	368.837
511.683	-0.00499	511.683	0.00783	511.683	-0.00265	511.683	-1.6e-05		376.839	0.00395	378.118	0.00291	398.053	0.00181	424.759	0.00195		511.126	-0.00193	511.126	0.00412	511.126	0.000792	511.126	-0.00181		377.748	0.00374	376.418	0.00307	381.357	0.00247	398.709	0.00217		501.109	0.00158	501.109	-0.000952	501.109	0.00245	501.109	0.000525		368.1	0.00581	368.1	0.00107	369.037
512.239	-0.00663	512.239	0.00516	512.239	-0.00213	512.239	0.00168		377.005	0.00394	378.165	0.0029	398.152	0.00181	424.865	0.00195		511.683	0.00465	511.683	0.00132	511.683	0.000289	511.683	-0.00251		377.938	0.00372	376.448	0.00307	381.457	0.00247	398.834	0.00217		501.665	-0.0022	501.665	-0.000411	501.665	0.00322	501.665	0.00015		368.237	0.00581	368.237	0.00107	369.213
512.796	-0.0017	512.796	0.00108	512.796	-0.00448	512.796	0.00161		377.029	0.00394	378.354	0.00288	398.242	0.00181	424.948	0.00195		512.239	0.0066	512.239	-0.000776	512.239	-0.00274	512.239	-0.00201		378.118	0.0037	376.608	0.00306	381.547	0.00247	399.024	0.00218		502.222	-0.00416	502.222	0.000724	502.222	0.00196	502.222	-0.000134		368.437	0.0058	368.437	0.00108	369.237
513.352	0.00178	513.352	0.00132	513.352	-0.00397	513.352	0.000636		377.218	0.00393	378.544	0.00286	398.431	0.0018	425.138	0.00195		512.796	0.00323	512.796	0.000585	512.796	-0.00191	512.796	-0.00133		378.128	0.0037	376.798	0.00306	381.737	0.00247	399.214	0.00218		502.778	-0.00442	502.778	0.00204	502.778	0.000205	502.778	0.0014		368.637	0.00579	368.637	0.00108	369.437
513.909	-0.000725	513.909	0.000458	513.909	-0.0031	513.909	-0.000411		377.407	0.00392	378.674	0.00285	398.621	0.0018	425.327	0.00195		513.352	0.0006	513.352	0.00128	513.352	-0.00236	513.352	-0.00102		378.318	0.00368	376.988	0.00305	381.927	0.00247	399.265	0.00218		503.335	-0.00443	503.335	0.000406	503.335	-0.000381	503.335	0.00128		368.657	0.00579	368.657	0.00108	369.637
514.465	-0.00275	514.465	0.00253	514.465	-0.00256	514.465	0.00123		377.561	0.00391	378.733	0.00284	398.709	0.0018	425.422	0.00195		513.909	0.000125	513.909	0.000906	513.909	-0.00157	513.909	-0.00035		378.507	0.00366	377.005	0.00305	382.013	0.00247	399.404	0.00218		503.891	-0.00095	503.891	0.002	503.891	-0.00189	503.891	0.000836		368.837	0.00578	368.837	0.00109	369.77
515.022	-0.00548	515.022	0.00115	515.022	-0.00306	515.022	0.00161		377.597	0.0039	378.923	0.00282	398.81	0.0018	425.517	0.00195		514.465	-0.00317	514.465	0.00362	514.465	-0.000241	514.465	-0.000261		378.674	0.00365	377.178	0.00304	382.117	0.00247	399.593	0.00218		504.448	-0.00264	504.448	0.00421	504.448	-0.000532	504.448	9.3e-05		369.037	0.00578	369.037	0.00109	369.837
515.578	-0.00571	515.578	-0.0017	515.578	-0.00292	515.578	0.000927		377.786	0.00389	379.112	0.0028	399	0.00179	425.706	0.00195		515.022	-0.00443	515.022	0.000871	515.022	-0.000868	515.022	-0.0011		378.697	0.00364	377.368	0.00303	382.307	0.00247	399.783	0.00218		505.004	-0.000533	505.004	0.00592	505.004	0.00209	505.004	-0.000795		369.213	0.00577	369.213	0.0011	370.037
516.135	-0.0009	516.135	-0.00439	516.135	-0.00163	516.135	-0.000698		377.976	0.00388	379.231	0.00279	399.189	0.00179	425.895	0.00195		515.578	-0.00358	515.578	0.000127	515.578	-0.00345	515.578	0.000241		378.887	0.00362	377.558	0.00302	382.497	0.00247	399.822	0.00218		505.561	0.00157	505.561	0.00293	505.561	0.00318	505.561	0.000305		369.237	0.00577	369.237	0.0011	370.237
516.691	-0.000333	516.691	-0.0042	516.691	0.000789	516.691	-0.00369		378.118	0.00387	379.301	0.00279	399.265	0.00179	425.978	0.00195		516.135	-0.00413	516.135	-0.000698	516.135	-0.00363	516.135	0.00191		379.077	0.0036	377.561	0.00302	382.57	0.00247	399.973	0.00218		506.117	-0.0017	506.117	0.000589	506.117	0.00244	506.117	0.000659		369.437	0.00576	369.437	0.00111	370.326
517.248	0.00183	517.248	-0.00264	517.248	-0.000305	517.248	-0.0033		378.165	0.00387	379.491	0.00277	399.378	0.00178	426.085	0.00195		516.691	-0.0061	516.691	0.00212	516.691	-0.00386	516.691	0.000555		379.231	0.00359	377.748	0.00302	382.687	0.00247	400.163	0.00219		506.674	-0.00213	506.674	-0.000802	506.674	0.000451	506.674	0.00144		369.637	0.00576	369.637	0.00111	370.437
517.804	-0.000142	517.804	0.000727	517.804	-0.000208	517.804	-0.00263		378.354	0.00386	379.68	0.00275	399.568	0.00178	426.274	0.00195		517.248	-0.00766	517.248	0.00029	517.248	-0.00269	517.248	-0.000395		379.267	0.00358	377.938	0.00301	382.877	0.00247	400.353	0.00219		507.231	-0.00055	507.231	-0.00186	507.231	0.000392	507.231	0.00195		369.77	0.00575	369.77	0.00112	370.637
518.361	0.000233	518.361	0.00369	518.361	-0.000154	518.361	-0.000925		378.544	0.00385	379.787	0.00274	399.757	0.00178	426.464	0.00195		517.804	-0.00391	517.804	0.000815	517.804	-0.00132	517.804	0.000173		379.457	0.00357	378.118	0.003	383.067	0.00247	400.378	0.00219		507.787	-6.7e-05	507.787	-0.0018	507.787	-6.5e-05	507.787	0.00143		369.837	0.00575	369.837	0.00112	370.837
518.917	-0.000442	518.917	0.00543	518.917	-0.000476	518.917	0.00102		378.674	0.00384	379.87	0.00273	399.822	0.00177	426.535	0.00195		518.361	0.00144	518.361	0.00233	518.361	-0.00238	518.361	0.00149		379.647	0.00355	378.128	0.003	383.126	0.00247	400.543	0.00219		508.344	0.000233	508.344	-0.00161	508.344	0.000654	508.344	0.000659		370.037	0.00574	370.037	0.00113	370.883
519.474	-0.00163	519.474	0.00302	519.474	-0.00307	519.474	0.000443		378.733	0.00384	380.059	0.00271	399.947	0.00177	426.653	0.00195		518.917	-0.000808	518.917	0.00224	518.917	-0.0034	518.917	0.00235		379.787	0.00353	378.318	0.00299	383.257	0.00247	400.733	0.00219		508.9	-0.0011	508.9	-0.00214	508.9	0.00164	508.9	-0.000198		370.237	0.00574	370.237	0.00113	371.037
520.03	-0.000308	520.03	-0.00118	520.03	-0.00172	520.03	0.00153		378.923	0.00383	380.248	0.00269	400.136	0.00177	426.842	0.00195		519.474	-0.00432	519.474	0.0027	519.474	-0.00322	519.474	0.00159		379.837	0.00353	378.507	0.00299	383.447	0.00247	400.923	0.00219		509.457	0.000992	509.457	-0.00128	509.457	0.00149	509.457	-0.00208		370.326	0.00573	370.326	0.00114	371.237
									379.112	0.00381	380.344	0.00268	400.326	0.00176	427.032	0.00195		520.03	-0.00468	520.03	-0.000326	520.03	-0.000222	520.03	1.8e-05		380.027	0.00351	378.674	0.00298	383.637	0.00247	400.935	0.00219		510.013	0.0016	510.013	-0.000477	510.013	0.00184	510.013	-0.00341		370.437	0.00573	370.437	0.00114	371.437
									379.231	0.00381	380.438	0.00267	400.378	0.00176	427.091	0.00195											380.217	0.00349	378.697	0.00298	383.683	0.00247	401.113	0.00219		510.57	0.00196	510.57	-0.00122	510.57	-0.00116	510.57	-0.00362		370.637	0.00572	370.637	0.00115	371.439
									379.301	0.0038	380.627	0.00265	400.515	0.00176	427.221	0.00195											380.344	0.00348	378.887	0.00297	383.826	0.00247	401.303	0.00219		511.126	0.00329	511.126	-0.00122	511.126	-0.00118	511.126	-0.0025		370.837	0.00571	370.837	0.00116	371.637
									379.491	0.00379	380.817	0.00264	400.704	0.00176	427.411	0.00195											380.407	0.00347	379.077	0.00296	384.016	0.00247	401.491	0.0022		511.683	0.00376	511.683	-0.000816	511.683	0.000241	511.683	-0.000277		370.883	0.00571	370.883	0.00116	371.837
									379.68	0.00378	380.9	0.00263	400.894	0.00175	427.6	0.00195											380.597	0.00345	379.231	0.00296	384.206	0.00247	401.493	0.0022		512.239	1.7e-05	512.239	-0.00119	512.239	0.000403	512.239	0.000591		371.037	0.00571	371.037	0.00116	371.996
									379.787	0.00377	381.006	0.00262	400.935	0.00175	427.648	0.00195											380.787	0.00344	379.267	0.00296	384.239	0.00247	401.683	0.0022		512.796	0.000425	512.796	-0.00732	512.796	-0.000951	512.796	0.000475		371.237	0.0057	371.237	0.00117	372.037
									379.87	0.00377	381.195	0.0026	401.083	0.00175	427.789	0.00195											380.9	0.00343	379.457	0.00295	384.396	0.00248	401.873	0.0022		513.352	-0.00131	513.352	-0.01009	513.352	-0.0033	513.352	0.000882		371.437	0.00569	371.437	0.00118	372.237
									380.059	0.00376	381.385	0.00258	401.273	0.00175	427.979	0.00195											380.977	0.00342	379.647	0.00294	384.586	0.00248	402.048	0.0022		513.909	-0.00494	513.909	-0.00679	513.909	-0.0014	513.909	0.000657		371.439	0.00569	371.439	0.00118	372.437
									380.248	0.00375	381.457	0.00258	401.462	0.00174	428.168	0.00195											381.167	0.0034	379.787	0.00294	384.776	0.00248	402.063	0.0022		514.465	-0.00684	514.465	-0.000471	514.465	0.0012	514.465	-0.000757		371.637	0.00569	371.637	0.00119	372.552
									380.344	0.00374	381.574	0.00257	401.491	0.00174	428.204	0.00195											381.357	0.00338	379.837	0.00293	384.796	0.00248	402.253	0.0022		515.022	-0.00144	515.022	0.000906	515.022	0.00106	515.022	0.00118		371.837	0.00568	371.837	0.00119	372.637
									380.438	0.00374	381.764	0.00255	401.651	0.00174	428.358	0.00195											381.457	0.00337	380.027	0.00293	384.966	0.00248	402.443	0.0022		515.578	0.00596	515.578	-0.000302	515.578	0.00121	515.578	0.00221		371.996	0.00567	371.996	0.0012	372.837
									380.627	0.00373	381.953	0.00253	401.841	0.00174	428.547	0.00195											381.547	0.00337	380.217	0.00292	385.156	0.00248	402.604	0.00221		516.135	0.00535	516.135	-0.00241	516.135	0.00234	516.135	-0.00157		372.037	0.00567	372.037	0.0012	373.037
									380.817	0.00371	382.013	0.00253	402.03	0.00173	428.737	0.00195											381.737	0.00335	380.344	0.00291	385.346	0.00248	402.633	0.00221		516.691	0.00258	516.691	-0.0026	516.691	0.00183	516.691	-0.00171		372.237	0.00566	372.237	0.00121	373.109
									380.9	0.00371	382.142	0.00251	402.048	0.00173	428.761	0.00195											381.927	0.00333	380.407	0.00291	385.352	0.00248	402.823	0.00221		517.248	0.00198	517.248	0.00132	517.248	-0.000178	517.248	0.00101		372.437	0.00566	372.437	0.00122	373.237
									381.006	0.0037	382.332	0.0025	402.22	0.00173	428.926	0.00195											382.013	0.00332	380.597	0.0029	385.536	0.00248	403.013	0.00221		517.804	0.00702	517.804	0.00232	517.804	0.000108	517.804	0.00125		372.552	0.00565	372.552	0.00122	373.437
									381.195	0.00369	382.521	0.00248	402.409	0.00173	429.115	0.00195											382.117	0.00331	380.787	0.0029	385.726	0.00248	403.161	0.00221		518.361	-1.7e-05	518.361	0.00103	518.361	0.000357	518.361	0.00186		372.637	0.00565	372.637	0.00123	373.637
									381.385	0.00368	382.57	0.00248	402.598	0.00173	429.305	0.00195											382.307	0.0033	380.9	0.00289	385.909	0.00249	403.203	0.00221		518.917	-0.000883	518.917	0.00346	518.917	-0.000959	518.917	0.0016		372.837	0.00564	372.837	0.00124	373.665
									381.457	0.00368	382.711	0.00246	402.604	0.00173	429.317	0.00195											382.497	0.00328	380.977	0.00289	385.916	0.00249	403.393	0.00221		519.474	-0.00528	519.474	0.00487	519.474	-0.000941	519.474	-0.00145		373.037	0.00563	373.037	0.00125	373.837
									381.574	0.00367	382.9	0.00245	402.788	0.00172	429.494	0.00195											382.57	0.00327	381.167	0.00288	386.106	0.00249	403.583	0.00221		520.03	-0.00203	520.03	0.00491	520.03	-0.000351	520.03	-0.000636		373.109	0.00563	373.109	0.00125	374.037
									381.764	0.00366	383.09	0.00243	402.977	0.00172	429.684	0.00195											382.687	0.00326	381.357	0.00288	386.296	0.00249	403.717	0.00221											373.237	0.00563	373.237	0.00125	374.222
									381.953	0.00365	383.126	0.00243	403.161	0.00172	429.873	0.00195											382.877	0.00325	381.457	0.00287	386.465	0.00249	403.773	0.00221											373.437	0.00562	373.437	0.00126	374.237
									382.013	0.00365	383.279	0.00241	403.167	0.00172	429.874	0.00195											383.067	0.00323	381.547	0.00287	386.486	0.00249	403.963	0.00222											373.637	0.00561	373.637	0.00127	374.437
									382.142	0.00364	383.468	0.0024	403.356	0.00171	430.062	0.00195											383.126	0.00323	381.737	0.00286	386.676	0.00249	404.153	0.00222											373.665	0.00561	373.665	0.00127	374.637
									382.332	0.00363	383.658	0.00238	403.545	0.00171	430.252	0.00195											383.257	0.00322	381.927	0.00286	386.866	0.0025	404.274	0.00222											373.837	0.0056	373.837	0.00128	374.778
									382.521	0.00362	383.683	0.00238	403.717	0.00171	430.43	0.00195											383.447	0.0032	382.013	0.00285	387.022	0.0025	404.343	0.00222											374.037	0.00559	374.037	0.00129	374.837
									382.57	0.00361	383.847	0.00237	403.735	0.00171	430.441	0.00195											383.637	0.00318	382.117	0.00285	387.056	0.0025	404.533	0.00222											374.222	0.00559	374.222	0.0013	375.037
									382.711	0.00361	384.037	0.00235	403.924	0.00171	430.631	0.00195											383.683	0.00318	382.307	0.00284	387.246	0.0025	404.723	0.00222											374.237	0.00559	374.237	0.0013	375.237
									382.9	0.0036	384.226	0.00234	404.114	0.0017	430.82	0.00195											383.826	0.00317	382.497	0.00284	387.436	0.0025	404.831	0.00222											374.437	0.00558	374.437	0.00131	375.335
									383.09	0.00358	384.239	0.00234	404.274	0.0017	430.987	0.00195											384.016	0.00315	382.57	0.00283	387.578	0.0025	404.912	0.00222											374.637	0.00557	374.637	0.00132	375.437
									383.126	0.00358	384.415	0.00232	404.303	0.0017	431.009	0.00195											384.206	0.00314	382.687	0.00283	387.626	0.0025	405.102	0.00222											374.778	0.00557	374.778	0.00133	375.637
									383.279	0.00357	384.605	0.00231	404.492	0.0017	431.199	0.00195											384.239	0.00313	382.877	0.00282	387.816	0.00251	405.292	0.00223											374.837	0.00556	374.837	0.00133	375.837
									383.468	0.00356	384.794	0.00229	404.682	0.0017	431.388	0.00195											384.396	0.00312	383.067	0.00282	388.006	0.00251	405.387	0.00223											375.037	0.00556	375.037	0.00134	375.892
									383.658	0.00355	384.796	0.00229	404.831	0.0017	431.544	0.00195											384.586	0.00311	383.126	0.00281	388.135	0.00251	405.482	0.00223											375.237	0.00555	375.237	0.00135	376.037
									383.683	0.00355	384.984	0.00228	404.871	0.00169	431.578	0.00195											384.776	0.00309	383.257	0.00281	388.196	0.00251	405.672	0.00223											375.335	0.00554	375.335	0.00136	376.237
									383.847	0.00354	385.173	0.00226	405.061	0.00169	431.767	0.00195											384.796	0.00309	383.447	0.0028	388.386	0.00251	405.862	0.00223											375.437	0.00554	375.437	0.00136	376.437
									384.037	0.00353	385.352	0.00225	405.25	0.00169	431.956	0.00195											384.966	0.00308	383.637	0.0028	388.576	0.00251	405.944	0.00223											375.637	0.00553	375.637	0.00137	376.448
									384.226	0.00352	385.362	0.00225	405.387	0.00169	432.1	0.00195											385.156	0.00306	383.683	0.00279	388.692	0.00252	406.052	0.00223											375.837	0.00552	375.837	0.00138	376.637
									384.239	0.00352	385.552	0.00224	405.44	0.00169	432.146	0.00195											385.346	0.00305	383.826	0.00279	388.766	0.00252	406.242	0.00223											375.892	0.00552	375.892	0.00138	376.837
									384.415	0.00351	385.741	0.00222	405.629	0.00169	432.335	0.00195											385.352	0.00305	384.016	0.00278	388.955	0.00252	406.432	0.00223											376.037	0.00552	376.037	0.00139	377.005
									384.605	0.0035	385.909	0.00221	405.818	0.00168	432.525	0.00195											385.536	0.00303	384.206	0.00278	389.145	0.00252	406.5	0.00224											376.237	0.00551	376.448	0.00141	377.037
									384.794	0.00349	385.931	0.00221	405.944	0.00168	432.657	0.00195											385.726	0.00302	384.239	0.00277	389.248	0.00252	406.622	0.00224											376.437	0.0055	377.005	0.00144	377.237
									384.796	0.00349	386.12	0.00219	406.008	0.00168	432.714	0.00195											385.909	0.00301	384.396	0.00277	389.335	0.00252	406.812	0.00224											376.448	0.0055	377.561	0.00148	377.437
									384.984	0.00348	386.309	0.00218	406.197	0.00168	432.903	0.00195											385.916	0.00301	384.586	0.00276	389.525	0.00253	407.002	0.00224											376.637	0.00549	378.118	0.00151	377.561
									385.173	0.00347	386.465	0.00217	406.387	0.00168	433.093	0.00195											386.106	0.00299	384.776	0.00276	389.715	0.00253	407.057	0.00224											376.837	0.00548	378.674	0.00154	377.637
									385.352	0.00346	386.499	0.00217	406.5	0.00168	433.213	0.00195											386.296	0.00298	384.796	0.00276	389.805	0.00253	407.192	0.00224											377.005	0.00548	379.231	0.00157	377.837
									385.362	0.00346	386.688	0.00216	406.576	0.00168	433.282	0.00195											386.465	0.00297	384.966	0.00275	389.905	0.00253	407.382	0.00224											377.037	0.00548	379.787	0.00161	378.037
									385.552	0.00345	386.878	0.00214	406.765	0.00168	433.472	0.00195											386.486	0.00296	385.156	0.00274	390.095	0.00254	407.572	0.00224											377.237	0.00547	380.344	0.00164	378.118
									385.741	0.00344	387.022	0.00213	406.955	0.00167	433.661	0.00195											386.676	0.00295	385.346	0.00274	390.285	0.00254	407.613	0.00224											377.437	0.00546	380.9	0.00168	378.237
									385.909	0.00343	387.067	0.00213	407.057	0.00167	433.77	0.00195											386.866	0.00294	385.352	0.00274	390.361	0.00254	407.762	0.00224											377.561	0.00546	381.457	0.00171	378.437
									385.931	0.00343	387.256	0.00212	407.144	0.00167	433.85	0.00195											387.022	0.00293	385.536	0.00273	390.475	0.00254	407.952	0.00225											377.637	0.00545	382.013	0.00175	378.637
									386.12	0.00341	387.446	0.00211	407.334	0.00167	434.04	0.00195											387.056	0.00292	385.726	0.00273	390.665	0.00254	408.142	0.00225											377.837	0.00544	382.57	0.00178	378.674
									386.309	0.0034	387.578	0.0021	407.523	0.00167	434.229	0.00195											387.246	0.00291	385.909	0.00272	390.855	0.00255	408.17	0.00225											378.037	0.00544	383.126	0.00182	378.837
									386.465	0.0034	387.635	0.00209	407.613	0.00167	434.326	0.00195											387.436	0.0029	385.916	0.00272	390.918	0.00255	408.332	0.00225											378.118	0.00543	383.683	0.00186	379.037
									386.499	0.00339	387.825	0.00208	407.712	0.00167	434.419	0.00195											387.578	0.00289	386.106	0.00271	391.045	0.00255	408.522	0.00225											378.237	0.00543	384.239	0.00189	379.231
									386.688	0.00338	388.014	0.00207	407.902	0.00167	434.608	0.00195											387.626	0.00288	386.296	0.00271	391.235	0.00255	408.712	0.00225											378.437	0.00542	384.796	0.00193	379.237
									386.878	0.00337	388.135	0.00206	408.091	0.00167	434.798	0.00195											387.816	0.00287	386.465	0.0027	391.425	0.00256	408.726	0.00225											378.637	0.00541	385.352	0.00197	379.437
									387.022	0.00337	388.204	0.00206	408.17	0.00167	434.883	0.00195											388.006	0.00286	386.486	0.0027	391.474	0.00256	408.902	0.00225											378.674	0.00541	385.909	0.00201	379.637
									387.067	0.00336	388.393	0.00205	408.281	0.00166	434.987	0.00195											388.135	0.00285	386.676	0.0027	391.615	0.00256	409.092	0.00225											378.837	0.0054	386.465	0.00205	379.787
									387.256	0.00335	388.582	0.00204	408.47	0.00166	435.176	0.00195											388.196	0.00285	386.866	0.00269	391.805	0.00256	409.282	0.00226											379.037	0.00539	387.022	0.00208	379.837
									387.446	0.00334	388.692	0.00203	408.659	0.00166	435.366	0.00195											388.386	0.00284	387.022	0.00269	391.995	0.00257	409.283	0.00226											379.231	0.00539	387.578	0.00212	380.037
									387.578	0.00333	388.772	0.00203	408.726	0.00166	435.439	0.00195											388.576	0.00282	387.056	0.00268	392.031	0.00257	409.472	0.00226											379.237	0.00539	388.135	0.00216	380.237
									387.635	0.00333	388.961	0.00202	408.849	0.00166	435.555	0.00195											388.692	0.00282	387.246	0.00268	392.185	0.00257	409.662	0.00226											379.437	0.00538	388.692	0.0022	380.344
									387.825	0.00332	389.151	0.00201	409.038	0.00166	435.745	0.00195											388.766	0.00281	387.436	0.00267	392.375	0.00257	409.839	0.00226											379.637	0.00537	389.248	0.00224	380.437
									388.014	0.00331	389.248	0.002	409.228	0.00166	435.934	0.00195											388.955	0.0028	387.578	0.00267	392.565	0.00258	409.852	0.00226											379.787	0.00536	389.805	0.00228	380.637
									388.135	0.0033	389.34	0.002	409.283	0.00166	435.996	0.00195											389.145	0.00279	387.626	0.00267	392.587	0.00258	410.041	0.00226											379.837	0.00536	390.361	0.00232	380.837
									388.204	0.0033	389.529	0.00199	409.417	0.00166	436.123	0.00195											389.248	0.00278	387.816	0.00266	392.755	0.00258	410.231	0.00226											380.037	0.00535	390.918	0.00236	380.9
									388.393	0.00329	389.719	0.00198	409.606	0.00166	436.313	0.00195											389.335	0.00278	388.006	0.00266	392.945	0.00258	410.396	0.00226											380.237	0.00534	391.474	0.0024	381.037
									388.582	0.00328	389.805	0.00197	409.796	0.00166	436.502	0.00195											389.525	0.00276	388.135	0.00265	393.135	0.00259	410.421	0.00226											380.344	0.00534	392.031	0.00243	381.237
									388.692	0.00327	389.908	0.00197	409.839	0.00166	436.552	0.00195											389.715	0.00275	388.196	0.00265	393.144	0.00259	410.611	0.00226											380.437	0.00534	392.587	0.00247	381.437
									388.772	0.00327	390.098	0.00196	409.985	0.00166	436.692	0.00195											389.805	0.00275	388.386	0.00265	393.7	0.0026	410.801	0.00227											380.637	0.00533	393.144	0.00251	381.457
									388.961	0.00326	390.287	0.00195	410.175	0.00166	436.881	0.00195											389.905	0.00274	388.576	0.00264	394.257	0.00261	410.952	0.00227											380.837	0.00532	393.7	0.00255	381.637
									389.151	0.00325	390.361	0.00195	410.364	0.00166	437.07	0.00195											390.095	0.00273	388.692	0.00264	394.813	0.00262	410.991	0.00227											380.9	0.00532	394.257	0.00259	381.837
									389.248	0.00324	390.476	0.00194	410.396	0.00166	437.109	0.00195											390.285	0.00272	388.766	0.00263	395.37	0.00263	411.181	0.00227											381.037	0.00531	394.813	0.00263	382.013
									389.34	0.00324	390.666	0.00193	410.553	0.00166	437.26	0.00195											390.361	0.00272	388.955	0.00263	395.926	0.00264	411.371	0.00227											381.237	0.0053	395.37	0.00266	382.037
									389.529	0.00323	390.855	0.00192	410.743	0.00166	437.449	0.00195											390.475	0.00271	389.145	0.00262	396.483	0.00265	411.509	0.00227											381.437	0.00529	395.926	0.0027	382.237
									389.719	0.00322	390.918	0.00192	410.932	0.00166	437.639	0.00195											390.665	0.0027	389.248	0.00262	397.039	0.00266	411.561	0.00227											381.457	0.00529	396.483	0.00274	382.437
									389.805	0.00321	391.045	0.00192	410.952	0.00166	437.665	0.00195											390.855	0.00269	389.335	0.00262	397.596	0.00267	411.751	0.00227											381.637	0.00528	397.039	0.00278	382.57
									389.908	0.00321	391.234	0.00191	411.122	0.00165	437.828	0.00195											390.918	0.00268	389.525	0.00261	398.152	0.00269	411.941	0.00227											381.837	0.00528	397.596	0.00281	382.637
									390.098	0.0032	391.423	0.0019	411.311	0.00165	438.017	0.00195											391.045	0.00268	389.715	0.00261	398.709	0.0027	412.065	0.00227											382.013	0.00527	398.152	0.00285	382.837
									390.287	0.00319	391.474	0.0019	411.501	0.00165	438.207	0.00195											391.235	0.00267	389.805	0.00261	399.265	0.00271	412.131	0.00227											382.037	0.00527	398.709	0.00289	383.037
									390.361	0.00318	391.613	0.00189	411.509	0.00165	438.222	0.00195											391.425	0.00266	389.905	0.0026	399.822	0.00272	412.321	0.00228											382.237	0.00526	399.265	0.00292	383.126
									390.476	0.00318	391.802	0.00188	411.69	0.00165	438.396	0.00195											391.474	0.00265	390.095	0.0026	400.378	0.00274	412.511	0.00228											382.437	0.00525	399.822	0.00296	383.237
									390.666	0.00317	391.992	0.00188	411.879	0.00165	438.586	0.00195											391.615	0.00265	390.285	0.00259	400.935	0.00275	412.622	0.00228											382.57	0.00524	400.378	0.00299	383.437
									390.855	0.00316	392.031	0.00188	412.065	0.00165	438.775	0.00195											391.805	0.00264	390.361	0.00259	401.491	0.00276	412.701	0.00228											382.637	0.00524	400.935	0.00302	383.637
									390.918	0.00315	392.181	0.00187	412.069	0.00165	438.778	0.00195											391.995	0.00263	390.475	0.00259	402.048	0.00277	412.891	0.00228											382.837	0.00523	401.491	0.00306	383.683
									391.045	0.00315	392.37	0.00186	412.258	0.00165	438.964	0.00195											392.031	0.00262	390.665	0.00258	402.604	0.00279	413.081	0.00228											383.037	0.00522	402.048	0.00309	383.837
									391.234	0.00314	392.56	0.00186	412.448	0.00165	439.154	0.00195											392.185	0.00262	390.855	0.00258	403.161	0.0028	413.178	0.00228											383.126	0.00522	402.604	0.00312	384.036
									391.423	0.00313	392.587	0.00186	412.622	0.00166	439.335	0.00195											392.375	0.00261	390.918	0.00258	403.717	0.00281	413.271	0.00228											383.237	0.00521	403.161	0.00316	384.236
									391.474	0.00313	392.749	0.00185	412.637	0.00166	439.343	0.00195											392.565	0.0026	391.045	0.00257	404.274	0.00283	413.461	0.00228											383.437	0.00521	403.717	0.00319	384.239
									391.613	0.00312	392.939	0.00184	412.826	0.00166	439.533	0.00195											392.587	0.0026	391.235	0.00257	404.831	0.00284	413.651	0.00228											383.637	0.0052	404.274	0.00322	384.436
									391.802	0.00311	393.128	0.00184	413.016	0.00166	439.722	0.00195											392.755	0.00259	391.425	0.00256	405.387	0.00285	413.735	0.00228											383.683	0.00519	404.831	0.00325	384.636
									391.992	0.0031	393.144	0.00184	413.178	0.00166	439.891	0.00195											392.945	0.00258	391.474	0.00256	405.944	0.00287	413.841	0.00229											383.837	0.00519	405.387	0.00328	384.796
									392.031	0.0031	393.317	0.00183	413.205	0.00166	439.912	0.00195											393.135	0.00257	391.615	0.00256	406.5	0.00288	414.031	0.00229											384.036	0.00518	405.944	0.00331	384.836
									392.181	0.00309	393.507	0.00183	413.395	0.00166	440.101	0.00195											393.144	0.00257	391.805	0.00255	407.057	0.00289	414.221	0.00229											384.236	0.00517	406.5	0.00333	385.036
									392.37	0.00308	393.696	0.00182	413.584	0.00166	440.29	0.00195											393.325	0.00256	391.995	0.00255	407.613	0.0029	414.291	0.00229											384.239	0.00517	407.057	0.00336	385.236
									392.56	0.00307	393.7	0.00182	413.735	0.00166	440.448	0.00195											393.515	0.00255	392.031	0.00255	408.17	0.00292	414.411	0.00229											384.436	0.00516	407.613	0.00339	385.352
									392.587	0.00307	393.886	0.00182	413.773	0.00166	440.48	0.00195											393.7	0.00254	392.185	0.00255	408.726	0.00293	414.601	0.00229											384.636	0.00515	408.17	0.00341	385.436
									392.749	0.00306	394.075	0.00181	413.963	0.00166	440.669	0.00195											393.705	0.00254	392.375	0.00254	409.283	0.00294	414.791	0.00229											384.796	0.00514	408.726	0.00344	385.636
									392.939	0.00305	394.257	0.00181	414.152	0.00166	440.859	0.00195											393.895	0.00253	392.565	0.00254	409.839	0.00295	414.848	0.00229											384.836	0.00514	409.235	0.00346	385.836
									393.128	0.00304	394.265	0.00181	414.291	0.00166	441.005	0.00195											394.085	0.00253	392.587	0.00254	410.396	0.00297	414.981	0.00229											385.036	0.00513	409.283	0.00346	385.909
									393.144	0.00304	394.454	0.0018	414.342	0.00166	441.048	0.00195											394.257	0.00252	392.755	0.00253	410.952	0.00298	415.171	0.00229											385.236	0.00512	409.435	0.00347	386.036
									393.317	0.00303	394.643	0.0018	414.531	0.00166	441.237	0.00195											394.274	0.00252	392.945	0.00253	411.509	0.00299	415.36	0.00229											385.352	0.00512	409.635	0.00348	386.236
									393.507	0.00302	394.813	0.00179	414.72	0.00166	441.427	0.00195											394.464	0.00251	393.135	0.00252	412.065	0.003	415.404	0.00229											385.436	0.00512	409.835	0.00349	386.436
									393.696	0.00301	394.833	0.00179	414.848	0.00166	441.561	0.00195											394.654	0.0025	393.144	0.00252	412.622	0.00301	415.55	0.0023											385.636	0.00511	409.839	0.00349	386.465
									393.7	0.00301	395.022	0.00179	414.91	0.00166	441.616	0.00195											394.813	0.00249	393.325	0.00252	413.178	0.00302	415.74	0.0023											385.836	0.0051	410.035	0.0035	386.636
									393.886	0.003	395.212	0.00179	415.099	0.00166	441.806	0.00195											394.844	0.00249	393.515	0.00251	413.735	0.00303	415.93	0.0023											385.909	0.00509	410.235	0.0035	386.836
									394.075	0.00299	395.37	0.00178	415.289	0.00166	441.995	0.00195											395.034	0.00248	393.7	0.00251	414.291	0.00305	415.961	0.0023											386.036	0.00509	410.396	0.00351	387.022
									394.257	0.00298	395.401	0.00178	415.404	0.00167	442.118	0.00195											395.224	0.00248	393.705	0.00251	414.848	0.00306	416.12	0.0023											386.236	0.00508	410.435	0.00351	387.036
									394.265	0.00298	395.59	0.00178	415.478	0.00167	442.184	0.00195											395.37	0.00247	393.895	0.00251	415.404	0.00307	416.31	0.0023											386.436	0.00507	410.635	0.00352	387.236
									394.454	0.00297	395.78	0.00178	415.667	0.00167	442.374	0.00195											395.414	0.00247	394.085	0.0025	415.961	0.00308	416.5	0.0023											386.465	0.00507	410.835	0.00353	387.436
									394.643	0.00296	395.926	0.00177	415.857	0.00167	442.563	0.00195											395.604	0.00246	394.257	0.0025	416.5	0.00309	416.517	0.0023											386.636	0.00506	410.952	0.00353	387.578
									394.813	0.00295	395.969	0.00177	415.961	0.00167	442.674	0.00195											395.794	0.00245	394.274	0.0025	416.517	0.00309	416.69	0.0023											386.836	0.00505	411.035	0.00354	387.636
									394.833	0.00295	396.159	0.00177	416.046	0.00167	442.753	0.00195											395.926	0.00245	394.464	0.00249	416.69	0.00309	416.88	0.0023											387.022	0.00504	411.235	0.00354	387.836
									395.022	0.00294	396.348	0.00177	416.236	0.00167	442.942	0.00195											395.984	0.00244	394.654	0.00249	416.88	0.00309	417.07	0.0023											387.036	0.00504	411.435	0.00355	388.036
									395.212	0.00293	396.483	0.00176	416.425	0.00167	443.131	0.00195											396.174	0.00244	394.813	0.00249	417.07	0.00309	417.074	0.0023											387.236	0.00503	411.509	0.00355	388.135
									395.37	0.00292	396.537	0.00176	416.517	0.00167	443.231	0.00195											396.364	0.00243	394.844	0.00249	417.074	0.00309	417.26	0.00231											387.436	0.00502	411.635	0.00356	388.236
									395.401	0.00292	396.727	0.00176	416.614	0.00167	443.321	0.00195											396.483	0.00243	395.034	0.00248	417.26	0.0031	417.45	0.00231											387.578	0.00502	411.835	0.00357	388.436
									395.59	0.00291	396.916	0.00176	416.804	0.00167	443.51	0.00195											396.554	0.00242	395.224	0.00248	417.45	0.0031	417.631	0.00231											387.636	0.00502	412.035	0.00357	388.636
									395.78	0.0029	397.039	0.00176	416.993	0.00168	443.7	0.00195											396.744	0.00242	395.37	0.00248	417.631	0.0031	417.64	0.00231											387.836	0.00501	412.065	0.00357	388.692
									395.926	0.00289	397.106	0.00176	417.074	0.00168	443.787	0.00195											396.934	0.00241	395.414	0.00247	417.64	0.0031	417.83	0.00231											388.036	0.005	412.235	0.00358	388.836
									395.969	0.00289	397.295	0.00176	417.183	0.00168	443.889	0.00195											397.039	0.0024	395.604	0.00247	417.83	0.00311	418.02	0.00231											388.135	0.00499	412.435	0.00359	389.036
									396.159	0.00288	397.484	0.00175	417.372	0.00168	444.078	0.00195											397.124	0.0024	395.794	0.00247	418.02	0.00311	418.187	0.00231											388.236	0.00499	412.622	0.00359	389.236
									396.348	0.00287	397.596	0.00175	417.562	0.00168	444.268	0.00195											397.314	0.00239	395.926	0.00246	418.187	0.00311	418.21	0.00231											388.436	0.00498	412.635	0.00359	389.248
									396.483	0.00287	397.674	0.00175	417.631	0.00168	444.344	0.00195											397.504	0.00239	395.984	0.00246	418.21	0.00311	418.4	0.00231											388.636	0.00497	412.835	0.0036	389.436
									396.537	0.00286	397.863	0.00175	417.751	0.00168	444.457	0.00195											397.596	0.00238	396.174	0.00246	418.4	0.00312	418.59	0.00231											388.692	0.00497	413.035	0.00361	389.636
									396.727	0.00285	398.053	0.00175	417.94	0.00168	444.647	0.00195											397.694	0.00238	396.364	0.00246	418.59	0.00312	418.744	0.00231											388.836	0.00496	413.178	0.00361	389.805
									396.916	0.00284	398.152	0.00175	418.187	0.00169	444.836	0.00195											397.884	0.00237	396.483	0.00245	418.744	0.00312	418.78	0.00231											389.036	0.00495	413.235	0.00361	389.836
									397.039	0.00284	398.242	0.00175	418.744	0.00169	444.9	0.00195											398.074	0.00237	396.554	0.00245	418.78	0.00312	418.97	0.00232											389.236	0.00494	413.435	0.00362	390.036
									397.106	0.00283	398.431	0.00175	419.3	0.0017	445.025	0.00195											398.152	0.00236	396.744	0.00245	418.97	0.00312	419.16	0.00232											389.248	0.00494	413.635	0.00363	390.236
									397.295	0.00283	398.621	0.00175	419.857	0.00171	445.215	0.00195											398.264	0.00236	396.934	0.00245	419.16	0.00313	419.3	0.00232											389.436	0.00493	413.735	0.00363	390.361
									397.484	0.00282	398.709	0.00175	420.413	0.00171	445.404	0.00195											398.454	0.00235	397.039	0.00244	419.3	0.00313	419.35	0.00232											389.636	0.00492	413.835	0.00363	390.436
									397.596	0.00281	398.81	0.00175	420.97	0.00172	445.457	0.00195											398.644	0.00235	397.124	0.00244	419.35	0.00313	419.54	0.00232											389.805	0.00491	414.035	0.00364	390.636
									397.674	0.00281	399	0.00175	421.526	0.00173	445.594	0.00195											398.709	0.00234	397.314	0.00244	419.54	0.00313	419.73	0.00232											390.361	0.00489	414.235	0.00365	390.836
									397.863	0.0028	399.189	0.00175	422.083	0.00174	445.783	0.00195											398.834	0.00234	397.504	0.00244	419.73	0.00314	419.857	0.00232											390.918	0.00486	414.291	0.00365	390.918
									398.053	0.00279	399.265	0.00175	422.639	0.00174	445.973	0.00195											399.024	0.00233	397.596	0.00243	419.857	0.00314	419.92	0.00232											391.474	0.00484	414.435	0.00365	391.036
									398.152	0.00278	399.378	0.00175	423.196	0.00175	446.013	0.00195											399.214	0.00233	397.694	0.00243	419.92	0.00314	420.11	0.00232											392.031	0.00481	414.635	0.00366	391.236
									398.242	0.00278	399.568	0.00175	423.752	0.00176	446.162	0.00195											399.265	0.00233	397.884	0.00243	420.11	0.00314	420.3	0.00232											392.587	0.00478	414.835	0.00366	391.436
									398.431	0.00277	399.757	0.00175	424.309	0.00177	446.351	0.00195											399.404	0.00232	398.074	0.00243	420.3	0.00314	420.413	0.00232											393.144	0.00476	414.848	0.00366	391.474
									398.621	0.00276	399.822	0.00175	424.865	0.00178	446.541	0.00195											399.593	0.00232	398.152	0.00243	420.413	0.00314	420.489	0.00232											393.7	0.00473	415.035	0.00367	391.636
									398.709	0.00275	399.947	0.00175	425.422	0.00179	446.57	0.00195											399.783	0.00231	398.264	0.00242	420.489	0.00315	420.679	0.00232											394.257	0.0047	415.235	0.00368	391.836
									398.81	0.00275	400.136	0.00175	425.978	0.0018	446.73	0.00195											399.822	0.00231	398.454	0.00242	420.679	0.00315	420.869	0.00233											394.813	0.00467	415.404	0.00368	392.031
									399	0.00274	400.326	0.00175	426.535	0.00181	446.92	0.00195											399.973	0.0023	398.644	0.00242	420.869	0.00315	420.97	0.00233											395.37	0.00465	415.435	0.00368	392.036
									399.189	0.00273	400.378	0.00175	427.091	0.00183	447.109	0.00195											400.163	0.0023	398.709	0.00242	420.97	0.00315	421.059	0.00233											395.926	0.00462	415.635	0.00369	392.236
									399.265	0.00273	400.515	0.00175	427.648	0.00184	447.126	0.00195											400.353	0.00229	398.834	0.00241	421.059	0.00315	421.249	0.00233											396.483	0.00459	415.835	0.00369	392.587
									399.378	0.00272	400.704	0.00175	428.204	0.00185	447.298	0.00195											400.378	0.00229	399.024	0.00241	421.249	0.00315	421.439	0.00233											397.039	0.00456	415.961	0.00369	393.144
									399.568	0.00271	400.894	0.00175	428.761	0.00186	447.488	0.00195											400.543	0.00229	399.214	0.00241	421.439	0.00316	421.526	0.00233											397.596	0.00454	416.035	0.0037	393.7
									399.757	0.0027	400.935	0.00175	429.317	0.00187	447.677	0.00195											400.733	0.00228	399.265	0.00241	421.526	0.00316	421.629	0.00233											398.152	0.00451	416.235	0.0037	394.257
									399.822	0.0027	401.083	0.00175	429.874	0.00189	447.683	0.00195											400.923	0.00228	399.404	0.00241	421.629	0.00316	421.819	0.00233											398.709	0.00448	416.435	0.00371	394.813
									399.947	0.00269	401.273	0.00176	430.43	0.0019	447.867	0.00195											400.935	0.00228	399.593	0.0024	421.819	0.00316	422.009	0.00233											399.265	0.00445	416.517	0.00371	395.37
									400.136	0.00268	401.462	0.00176	430.987	0.00191	448.056	0.00195											401.113	0.00227	399.783	0.0024	422.009	0.00316	422.083	0.00233											399.822	0.00443	416.635	0.00371	395.926
									400.326	0.00267	401.491	0.00176	431.544	0.00192	448.239	0.00195											401.303	0.00226	399.822	0.0024	422.083	0.00316	422.199	0.00233											400.378	0.0044	416.835	0.00372	396.483
									400.378	0.00267	401.651	0.00176	432.1	0.00194	448.245	0.00195											401.491	0.00226	399.973	0.0024	422.199	0.00317	422.389	0.00233											400.935	0.00437	417.035	0.00372	397.039
									400.515	0.00267	401.841	0.00176	432.657	0.00195	448.435	0.00195											401.493	0.00226	400.163	0.0024	422.389	0.00317	422.579	0.00233											401.491	0.00434	417.074	0.00372	397.596
									400.704	0.00266	402.03	0.00176	433.213	0.00197	448.624	0.00195											401.683	0.00225	400.353	0.00239	422.579	0.00317	422.639	0.00233											402.048	0.00431	417.235	0.00372	398.152
									400.894	0.00265	402.048	0.00176	433.77	0.00198	448.796	0.00195											401.873	0.00225	400.378	0.00239	422.639	0.00317	422.769	0.00234											402.604	0.00429	417.435	0.00373	398.709
									400.935	0.00264	402.22	0.00177	434.326	0.00199	448.814	0.00195											402.048	0.00224	400.543	0.00239	422.769	0.00317	422.959	0.00234											403.161	0.00426	417.631	0.00373	399.265
									401.083	0.00264	402.409	0.00177	434.883	0.00201	449.003	0.00195											402.063	0.00224	400.733	0.00239	422.959	0.00317	423.149	0.00234											403.717	0.00423	417.635	0.00373	399.822
									401.273	0.00263	402.598	0.00177	435.439	0.00202	449.192	0.00195											402.253	0.00224	400.923	0.00239	423.149	0.00317	423.196	0.00234											404.274	0.0042	417.835	0.00374	400.378
									401.462	0.00262	402.604	0.00177	435.996	0.00204	449.352	0.00195											402.443	0.00223	400.935	0.00239	423.196	0.00318	423.339	0.00234											404.831	0.00417	418.035	0.00374	400.935
									401.491	0.00262	402.788	0.00177	436.552	0.00205	449.382	0.00195											402.604	0.00223	401.113	0.00238	423.339	0.00318	423.529	0.00234											405.387	0.00415	418.187	0.00374	401.491
									401.651	0.00261	402.977	0.00178	437.109	0.00206	449.571	0.00195											402.633	0.00223	401.303	0.00238	423.529	0.00318	423.719	0.00234											405.944	0.00412	418.235	0.00374	402.048
									401.841	0.0026	403.161	0.00178	437.665	0.00208	449.761	0.00195											402.823	0.00222	401.491	0.00238	423.719	0.00318	423.752	0.00234											406.5	0.00409	418.435	0.00375	402.604
									402.03	0.00259	403.167	0.00178	438.222	0.00209	449.909	0.00195											403.013	0.00222	401.493	0.00238	423.752	0.00318	423.909	0.00234											407.057	0.00406	418.635	0.00375	403.161
									402.048	0.00259	403.356	0.00178	438.778	0.00211	449.95	0.00195											403.161	0.00221	401.683	0.00238	423.909	0.00318	424.099	0.00234											407.613	0.00403	418.744	0.00375	403.717
									402.22	0.00258	403.545	0.00178	439.335	0.00212	450.139	0.00195											403.203	0.00221	401.873	0.00237	424.099	0.00318	424.289	0.00234											408.17	0.004	418.835	0.00375	404.274
									402.409	0.00257	403.717	0.00179	439.891	0.00214	450.329	0.00195											403.393	0.00221	402.048	0.00237	424.289	0.00318	424.309	0.00234											408.726	0.00398	419.035	0.00376	404.831
									402.598	0.00256	403.735	0.00179	440.448	0.00215	450.465	0.00195											403.583	0.0022	402.063	0.00237	424.309	0.00319	424.479	0.00234											409.283	0.00395	419.235	0.00376	405.387
									402.604	0.00256	403.924	0.00179	441.005	0.00216	450.518	0.00195											403.717	0.0022	402.253	0.00237	424.479	0.00319	424.669	0.00234											409.839	0.00392	419.3	0.00376	405.944
									402.788	0.00256	404.114	0.00179	441.561	0.00218	450.708	0.00195											403.773	0.0022	402.443	0.00237	424.669	0.00319	424.859	0.00235											410.396	0.00389	419.435	0.00376	406.5
									402.977	0.00255	404.274	0.0018	442.118	0.00219	450.897	0.00195											403.963	0.00219	402.604	0.00237	424.859	0.00319	424.865	0.00235											410.952	0.00386	419.635	0.00377	407.057
									403.161	0.00254	404.303	0.0018	442.674	0.00221	451.022	0.00195											404.153	0.00219	402.633	0.00237	424.865	0.00319	425.049	0.00235											411.509	0.00383	419.835	0.00377	407.613
									403.167	0.00254	404.492	0.0018	443.231	0.00222	451.087	0.00195											404.274	0.00219	402.823	0.00236	425.049	0.00319	425.239	0.00235											412.065	0.00381	419.857	0.00377	408.17
									403.356	0.00253	404.682	0.0018	443.787	0.00223	451.276	0.00195											404.343	0.00219	403.013	0.00236	425.239	0.00319	425.422	0.00235											412.622	0.00378	420.035	0.00377	408.726
									403.545	0.00252	404.831	0.00181	444.344	0.00225	451.465	0.00195											404.533	0.00218	403.161	0.00236	425.422	0.00319	425.429	0.00235											413.178	0.00375	420.235	0.00378	409.283
									403.717	0.00251	404.871	0.00181	444.9	0.00226	451.578	0.00195											404.723	0.00218	403.203	0.00236	425.429	0.00319	425.619	0.00235											413.735	0.00372	420.413	0.00378	409.839
									403.735	0.00251	405.061	0.00181	445.457	0.00227	451.655	0.00195											404.831	0.00217	403.393	0.00236	425.619	0.00319	425.808	0.00235											414.291	0.00369	420.435	0.00378	410.396
									403.924	0.0025	405.25	0.00182	446.013	0.00229	451.844	0.00195											404.912	0.00217	403.583	0.00236	425.808	0.0032	425.978	0.00235											414.848	0.00367	420.635	0.00378	410.952
									404.114	0.00249	405.387	0.00182	446.57	0.0023	452.034	0.00195											405.102	0.00217	403.717	0.00236	425.978	0.0032	425.998	0.00235											415.404	0.00364	420.835	0.00378	411.509
									404.274	0.00248	405.44	0.00182	447.126	0.00231	452.135	0.00195											405.292	0.00216	403.773	0.00236	425.998	0.0032	426.188	0.00235											415.961	0.00361	420.97	0.00378	412.065
									404.303	0.00248	405.629	0.00182	447.683	0.00232	452.223	0.00195											405.387	0.00216	403.963	0.00235	426.188	0.0032	426.378	0.00235											416.517	0.00358	421.035	0.00379	412.622
									404.492	0.00247	405.818	0.00183	448.239	0.00234	452.412	0.00195											405.482	0.00216	404.153	0.00235	426.378	0.0032	426.535	0.00235											417.074	0.00355	421.235	0.00379	413.178
									404.682	0.00247	405.944	0.00183	448.796	0.00235	452.602	0.00195											405.672	0.00215	404.274	0.00235	426.535	0.0032	426.568	0.00235											417.631	0.00352	421.435	0.00379	413.735
									404.831	0.00246	406.008	0.00183	449.352	0.00236	452.691	0.00195											405.862	0.00215	404.343	0.00235	426.568	0.0032	426.758	0.00235											418.187	0.0035	421.526	0.00379	414.291
									404.871	0.00246	406.197	0.00184	449.909	0.00237	452.791	0.00195											405.944	0.00215	404.533	0.00235	426.758	0.0032	426.948	0.00236											418.744	0.00347	421.635	0.00379	414.848
									405.061	0.00245	406.387	0.00184	450.465	0.00238	452.981	0.00195											406.052	0.00215	404.723	0.00235	426.948	0.0032	427.091	0.00236											419.3	0.00344	421.835	0.00379	415.404
									405.25	0.00244	406.5	0.00184	451.022	0.00239	453.17	0.00195											406.242	0.00214	404.831	0.00235	427.091	0.0032	427.138	0.00236											419.857	0.00341	422.035	0.00379	415.961
									405.387	0.00243	406.576	0.00185	451.578	0.0024	453.248	0.00195											406.432	0.00214	404.912	0.00235	427.138	0.0032	427.328	0.00236											420.413	0.00338	422.083	0.00379	416.517
									405.44	0.00243	406.765	0.00185	452.135	0.00241	453.359	0.00195											406.5	0.00214	405.102	0.00235	427.328	0.0032	427.518	0.00236											420.97	0.00336	422.235	0.0038	417.074
									405.629	0.00242	406.955	0.00186	452.691	0.00242	453.549	0.00195											406.622	0.00213	405.292	0.00234	427.518	0.0032	427.648	0.00236											421.526	0.00333	422.435	0.0038	417.631
									405.818	0.00241	407.057	0.00186	453.248	0.00243	453.738	0.00195											406.812	0.00213	405.387	0.00234	427.648	0.0032	427.708	0.00236											422.083	0.0033	422.635	0.0038	418.187
									405.944	0.00241	407.144	0.00186	453.804	0.00244	453.804	0.00195											407.002	0.00213	405.482	0.00234	427.708	0.0032	427.898	0.00236											422.639	0.00327	422.639	0.0038	418.744
									406.008	0.0024	407.334	0.00187	453.928	0.00244	453.928	0.00195											407.057	0.00213	405.672	0.00234	427.898	0.0032	428.088	0.00236											423.196	0.00325	422.835	0.0038	419.3
									406.197	0.00239	407.523	0.00187	454.117	0.00244	454.117	0.00195											407.192	0.00212	405.862	0.00234	428.088	0.00321	428.204	0.00236											423.752	0.00322	423.035	0.0038	419.857
									406.387	0.00239	407.613	0.00187	454.306	0.00245	454.306	0.00195											407.382	0.00212	405.944	0.00234	428.204	0.00321	428.278	0.00236											424.309	0.00319	423.196	0.0038	420.413
									406.5	0.00238	407.712	0.00187	454.361	0.00245	454.361	0.00195											407.572	0.00211	406.052	0.00234	428.278	0.00321	428.468	0.00236											424.865	0.00316	423.235	0.0038	420.97
									406.576	0.00238	407.902	0.00188	454.496	0.00245	454.496	0.00195											407.613	0.00211	406.242	0.00234	428.468	0.00321	428.658	0.00236											425.422	0.00314	423.435	0.0038	421.526
									406.765	0.00237	408.091	0.00189	454.685	0.00245	454.685	0.00195											407.762	0.00211	406.432	0.00234	428.658	0.00321	428.761	0.00236											425.978	0.00311	423.635	0.0038	422.083
									406.955	0.00236	408.17	0.00189	454.875	0.00245	454.875	0.00195											407.952	0.00211	406.5	0.00234	428.761	0.00321	428.848	0.00236											426.535	0.00308	423.752	0.0038	422.639
									407.057	0.00235	408.281	0.00189	454.918	0.00246	454.918	0.00195											408.142	0.0021	406.622	0.00234	428.848	0.00321	429.038	0.00236											427.091	0.00305	423.835	0.0038	423.196
									407.144	0.00235	408.47	0.0019	455.064	0.00246	455.064	0.00195											408.17	0.0021	406.812	0.00234	429.038	0.00321	429.228	0.00237											427.648	0.00303	424.035	0.0038	423.752
									407.334	0.00234	408.659	0.0019	455.253	0.00246	455.253	0.00195											408.332	0.0021	407.002	0.00234	429.228	0.00321	429.317	0.00237											428.204	0.003	424.235	0.0038	424.309
									407.523	0.00233	408.726	0.0019	455.443	0.00246	455.443	0.00195											408.522	0.0021	407.057	0.00234	429.317	0.00321	429.418	0.00237											428.761	0.00297	424.309	0.0038	424.865
									407.613	0.00233	408.849	0.00191	455.474	0.00246	455.474	0.00195											408.712	0.00209	407.192	0.00234	429.418	0.00321	429.608	0.00237											429.317	0.00295	424.435	0.00381	425.422
									407.712	0.00232	409.038	0.00191	455.632	0.00246	455.632	0.00195											408.726	0.00209	407.382	0.00234	429.608	0.00321	429.798	0.00237											429.874	0.00292	424.635	0.00381	425.978
									407.902	0.00232	409.228	0.00192	455.822	0.00247	455.822	0.00195											408.902	0.00209	407.572	0.00233	429.798	0.00321	429.874	0.00237											430.43	0.00289	424.835	0.00381	426.535
									408.091	0.00231	409.283	0.00192	456.011	0.00247	456.011	0.00195											409.092	0.00208	407.613	0.00233	429.874	0.00321	429.988	0.00237											430.987	0.00287	424.865	0.00381	427.091
									408.17	0.0023	409.417	0.00192	456.031	0.00247	456.031	0.00195											409.282	0.00208	407.762	0.00233	429.988	0.00321	430.178	0.00237											431.544	0.00284	425.035	0.00381	427.648
									408.281	0.0023	409.606	0.00193	456.2	0.00247	456.2	0.00195											409.283	0.00208	407.952	0.00233	430.178	0.00321	430.368	0.00237											432.1	0.00282	425.235	0.0038	428.204
									408.47	0.00229	409.796	0.00193	456.39	0.00247	456.39	0.00195											409.472	0.00208	408.142	0.00233	430.368	0.00321	430.43	0.00237											432.657	0.00279	425.422	0.0038	428.761
									408.659	0.00228	409.839	0.00193	456.579	0.00248	456.579	0.00195											409.662	0.00207	408.17	0.00233	430.43	0.00321	430.558	0.00237											433.213	0.00276	425.435	0.0038	429.317
									408.726	0.00228	409.985	0.00194	456.587	0.00248	456.587	0.00195											409.839	0.00207	408.332	0.00233	430.558	0.00321	430.748	0.00237											433.77	0.00274	425.635	0.0038	429.874
									408.849	0.00227	410.175	0.00194	456.769	0.00248	456.769	0.00195											409.852	0.00207	408.522	0.00233	430.748	0.00321	430.937	0.00237											434.326	0.00271	425.835	0.0038	430.43
									409.038	0.00226	410.364	0.00195	456.958	0.00248	456.958	0.00195											410.041	0.00207	408.712	0.00233	430.937	0.00321	430.987	0.00237											434.883	0.00269	425.978	0.0038	430.987
									409.228	0.00225	410.396	0.00195	457.144	0.00248	457.144	0.00195											410.231	0.00206	408.726	0.00233	430.987	0.00321	431.127	0.00237											435.439	0.00266	426.035	0.0038	431.544
									409.283	0.00225	410.553	0.00196	457.148	0.00248	457.148	0.00195											410.396	0.00206	408.902	0.00233	431.127	0.00321	431.317	0.00237											435.996	0.00263	426.235	0.0038	432.1
									409.417	0.00225	410.743	0.00196	457.337	0.00248	457.337	0.00195											410.421	0.00206	409.092	0.00233	431.317	0.00321	431.507	0.00237											436.552	0.00261	426.435	0.0038	432.657
									409.606	0.00224	410.932	0.00197	457.526	0.00248	457.526	0.00195											410.611	0.00206	409.282	0.00233	431.507	0.00321	431.544	0.00237											437.109	0.00258	426.535	0.0038	433.213
									409.796	0.00223	410.952	0.00197	457.7	0.00249	457.7	0.00195											410.801	0.00205	409.283	0.00233	431.544	0.00321	431.697	0.00238											437.665	0.00256	426.635	0.0038	433.77
									409.839	0.00223	411.122	0.00197	457.716	0.00249	457.716	0.00195											410.952	0.00205	409.472	0.00233	431.697	0.00321	431.887	0.00238											438.222	0.00253	426.835	0.0038	434.326
									409.985	0.00222	411.311	0.00198	457.905	0.00249	457.905	0.00195											410.991	0.00205	409.662	0.00233	431.887	0.00321	432.077	0.00238											438.778	0.00251	427.035	0.0038	434.883
									410.175	0.00221	411.501	0.00198	458.095	0.00249	458.095	0.00195											411.181	0.00205	409.839	0.00233	432.077	0.00321	432.1	0.00238											439.335	0.00248	427.091	0.0038	435.439
									410.364	0.0022	411.509	0.00198	458.257	0.00249	458.257	0.00195											411.371	0.00204	409.852	0.00233	432.1	0.0032	432.267	0.00238											439.634	0.00247	427.235	0.0038	435.996
									410.396	0.0022	411.69	0.00199	458.284	0.00249	458.284	0.00195											411.509	0.00204	410.041	0.00233	432.267	0.0032	432.457	0.00238											439.834	0.00246	427.435	0.0038	436.552
									410.553	0.00219	411.879	0.002	458.473	0.00249	458.473	0.00195											411.561	0.00204	410.231	0.00233	432.457	0.0032	432.647	0.00238											439.891	0.00246	427.635	0.00379	437.109
									410.743	0.00219	412.065	0.002	458.663	0.00249	458.663	0.00195											411.751	0.00204	410.396	0.00233	432.647	0.0032	432.657	0.00238											440.034	0.00245	427.648	0.00379	437.665
									410.932	0.00218	412.069	0.002	458.813	0.00249	458.813	0.00195											412.065	0.00203	410.421	0.00233	432.657	0.0032	432.837	0.00238											440.234	0.00244	427.835	0.00379	438.222
									410.952	0.00218	412.622	0.00202	458.852	0.0025	458.852	0.00195											412.622	0.00202	410.611	0.00233	432.837	0.0032	433.027	0.00238											440.434	0.00243	428.035	0.00379	438.778
									411.122	0.00217	413.178	0.00204	459.042	0.0025	459.042	0.00195											413.178	0.00201	410.801	0.00233	433.027	0.0032	433.213	0.00238											440.448	0.00243	428.204	0.00379	439.335
									411.311	0.00216	413.735	0.00205	459.231	0.0025	459.231	0.00195											413.735	0.002	410.952	0.00233	433.213	0.0032	433.217	0.00238											440.634	0.00243	428.235	0.00379	439.891
									411.501	0.00215	413.963	0.00206	459.37	0.0025	459.37	0.00195											414.291	0.00199	410.991	0.00233	433.217	0.0032	433.407	0.00238											440.834	0.00242	428.435	0.00379	440.448
									411.509	0.00215	414.152	0.00206	459.42	0.0025	459.42	0.00195											414.848	0.00198	411.181	0.00233	433.407	0.0032	433.597	0.00238											441.005	0.00241	428.635	0.00379	441.005
									411.69	0.00214	414.291	0.00207	459.61	0.0025	459.61	0.00195											415.404	0.00198	411.371	0.00233	433.597	0.0032	433.77	0.00238											441.034	0.00241	428.761	0.00378	441.561
									411.879	0.00214	414.342	0.00207	459.799	0.0025	459.799	0.00195											415.961	0.00197	411.509	0.00233	433.77	0.0032	433.787	0.00238											441.234	0.0024	428.835	0.00378	442.118
									412.065	0.00213	414.531	0.00208	459.926	0.0025	459.926	0.00195											416.517	0.00196	411.561	0.00233	433.787	0.0032	433.977	0.00238											441.434	0.00239	429.317	0.00378	442.674
									412.069	0.00213	414.72	0.00208	459.989	0.0025	459.989	0.00195											417.074	0.00195	411.751	0.00234	433.977	0.0032	434.167	0.00238											441.561	0.00239	429.874	0.00377	443.231
									412.258	0.00212	414.848	0.00209	460.178	0.0025	460.178	0.00195											417.631	0.00194	411.941	0.00234	434.167	0.0032	434.326	0.00239											441.634	0.00238	430.43	0.00376	443.787
									412.448	0.00211	414.91	0.00209	460.367	0.0025	460.367	0.00195											418.187	0.00193	412.065	0.00234	434.326	0.00319	434.357	0.00239											441.834	0.00237	430.987	0.00375	444.344
									412.622	0.0021	415.099	0.00209	460.483	0.0025	460.483	0.00195											418.744	0.00192	412.131	0.00234	434.357	0.00319	434.547	0.00239											442.034	0.00236	431.544	0.00375	444.9
									412.637	0.0021	415.289	0.0021	460.557	0.0025	460.557	0.00195											419.3	0.00191	412.321	0.00234	434.547	0.00319	434.737	0.00239											442.118	0.00236	432.1	0.00374	445.457
									412.826	0.00209	415.404	0.0021	460.746	0.0025	460.746	0.00195											419.857	0.0019	412.511	0.00234	434.737	0.00319	434.883	0.00239											442.234	0.00236	432.657	0.00373	446.013
									413.016	0.00209	415.478	0.0021	460.936	0.0025	460.936	0.00195											420.413	0.00189	412.622	0.00234	434.883	0.00319	434.927	0.00239											442.434	0.00235	433.213	0.00371	446.57
									413.178	0.00208	415.667	0.00211	461.039	0.00251	461.039	0.00195											420.97	0.00189	412.701	0.00234	434.927	0.00319	435.117	0.00239											442.634	0.00234	433.77	0.0037	447.126
									413.205	0.00208	415.857	0.00212	461.125	0.00251	461.125	0.00195											421.526	0.00188	412.891	0.00234	435.117	0.00319	435.307	0.00239											442.674	0.00234	434.326	0.00369	447.683
									413.395	0.00207	415.961	0.00212	461.314	0.00251	461.314	0.00195											422.083	0.00187	413.081	0.00234	435.307	0.00319	435.439	0.00239											442.834	0.00233	434.883	0.00368	448.239
									413.584	0.00206	416.046	0.00212	461.504	0.00251	461.504	0.00195											422.639	0.00186	413.178	0.00234	435.439	0.00319	435.497	0.00239											443.034	0.00232	435.439	0.00366	448.796
									413.735	0.00205	416.236	0.00213	461.596	0.00251	461.596	0.00195											423.196	0.00185	413.271	0.00234	435.497	0.00319	435.687	0.00239											443.231	0.00231	435.996	0.00365	449.352
									413.773	0.00205	416.425	0.00213	461.693	0.00251	461.693	0.00195											423.752	0.00184	413.461	0.00234	435.687	0.00319	435.877	0.00239											443.234	0.00231	436.552	0.00363	449.909
									413.963	0.00204	416.517	0.00214	461.883	0.00251	461.883	0.00195											424.309	0.00183	413.651	0.00234	435.877	0.00318	435.996	0.00239											443.434	0.0023	437.109	0.00362	450.465
									414.152	0.00204	416.614	0.00214	462.072	0.00251	462.072	0.00195											424.865	0.00182	413.735	0.00234	435.996	0.00318	436.067	0.00239											443.634	0.0023	437.665	0.0036	451.022
									414.291	0.00203	416.804	0.00214	462.152	0.00251	462.152	0.00195											425.422	0.00181	413.841	0.00234	436.067	0.00318	436.256	0.00239											443.787	0.00229	438.222	0.00359	451.578
									414.342	0.00203	416.993	0.00215	462.261	0.00251	462.261	0.00195											425.978	0.0018	414.031	0.00235	436.256	0.00318	436.446	0.00239											443.834	0.00229	438.778	0.00357	452.135
									414.531	0.00202	417.074	0.00215	462.451	0.00251	462.451	0.00195											426.535	0.00179	414.221	0.00235	436.446	0.00318	436.552	0.00239											444.034	0.00228	439.335	0.00355	452.691
									414.72	0.00201	417.183	0.00215	462.64	0.00251	462.64	0.00195											427.091	0.00178	414.291	0.00235	436.552	0.00318	436.636	0.00239											444.234	0.00227	439.891	0.00354	453.248
									414.848	0.00201	417.372	0.00216	462.709	0.00251	462.709	0.00195											427.648	0.00177	414.411	0.00235	436.636	0.00318	436.826	0.00239											444.344	0.00227	440.448	0.00352	453.804
									414.91	0.002	417.562	0.00217	462.83	0.00251	462.83	0.00195											428.204	0.00176	414.601	0.00235	436.826	0.00318	437.016	0.00239											444.434	0.00226	441.005	0.0035	454.361
									415.099	0.00199	417.631	0.00217	463.019	0.00251	463.019	0.00195											428.761	0.00175	414.791	0.00235	437.016	0.00317	437.109	0.00239											444.634	0.00225	441.561	0.00348	454.918
									415.289	0.00199	417.751	0.00217	463.209	0.00251	463.209	0.00195											429.317	0.00174	414.848	0.00235	437.109	0.00317	437.206	0.00239											444.834	0.00224	442.118	0.00346	455.474
									415.404	0.00198	417.94	0.00218	463.265	0.00251	463.265	0.00195											429.874	0.00173	414.981	0.00235	437.206	0.00317	437.396	0.0024											444.9	0.00224	442.674	0.00345	456.031
									415.478	0.00198	418.13	0.00218	463.398	0.0025	463.398	0.00195											430.43	0.00172	415.171	0.00235	437.396	0.00317	437.586	0.0024											445.034	0.00224	443.231	0.00343	456.587
									415.667	0.00197	418.187	0.00218	463.587	0.0025	463.587	0.00195											430.987	0.00171	415.36	0.00236	437.586	0.00317	437.665	0.0024											445.234	0.00223	443.787	0.00341	457.144
									415.857	0.00196	418.319	0.00219	463.777	0.0025	463.777	0.00195											431.544	0.0017	415.404	0.00236	437.665	0.00317	437.776	0.0024											445.434	0.00222	444.344	0.00339	457.7
									415.961	0.00196	418.509	0.00219	463.822	0.0025	463.822	0.00195											432.1	0.00169	415.55	0.00236	437.776	0.00317	437.966	0.0024											445.457	0.00222	444.9	0.00337	458.257
									416.046	0.00195	418.698	0.0022	463.966	0.0025	463.966	0.00195											432.657	0.00168	415.74	0.00236	437.966	0.00316	438.222	0.0024											445.634	0.00221	445.457	0.00335	458.813
									416.236	0.00195	418.744	0.0022	464.156	0.0025	464.156	0.00195											433.213	0.00167	415.93	0.00236	438.156	0.00316	438.778	0.0024											445.834	0.0022	446.013	0.00333	459.37
									416.425	0.00194	418.887	0.0022	464.345	0.0025	464.345	0.00195											433.77	0.00166	415.961	0.00236	438.222	0.00316	439.335	0.0024											446.013	0.0022	446.57	0.00331	459.926
									416.517	0.00193	419.077	0.00221	464.378	0.0025	464.378	0.00195											434.326	0.00165	416.12	0.00236	438.346	0.00316	439.891	0.0024											446.034	0.00219	447.126	0.00329	460.483
									416.614	0.00193	419.266	0.00221	464.534	0.0025	464.534	0.00195											434.883	0.00163	416.31	0.00236	438.536	0.00316	440.448	0.00241											446.234	0.00219	447.683	0.00328	461.039
									416.804	0.00192	419.3	0.00221	464.724	0.0025	464.724	0.00195											435.439	0.00162	416.5	0.00237	438.726	0.00315	441.005	0.00241											446.434	0.00218	448.239	0.00326	461.233
									416.993	0.00191	419.456	0.00222	464.913	0.0025	464.913	0.00195											435.996	0.00161	416.517	0.00237	438.778	0.00315	441.561	0.00241											446.57	0.00217	448.796	0.00324	461.433
									417.074	0.00191	419.645	0.00222	464.935	0.0025	464.935	0.00195											436.552	0.0016	416.69	0.00237	438.916	0.00315	442.118	0.00241											446.634	0.00217	449.352	0.00322	461.596
									417.183	0.00191	419.834	0.00223	465.103	0.0025	465.103	0.00195											437.109	0.00159	416.88	0.00237	439.106	0.00315	442.674	0.00241											446.834	0.00216	449.909	0.0032	461.633
									417.372	0.0019	419.857	0.00223	465.292	0.0025	465.292	0.00195											437.665	0.00158	417.07	0.00237	439.296	0.00315	443.231	0.00241											447.034	0.00215	450.465	0.00319	461.833
									417.562	0.00189	420.024	0.00223	465.481	0.00249	465.481	0.00195											438.222	0.00156	417.074	0.00237	439.335	0.00315	443.787	0.00241											447.126	0.00215	451.022	0.00317	462.033
									417.631	0.00189	420.213	0.00224	465.491	0.00249	465.491	0.00195											438.778	0.00155	417.26	0.00237	439.486	0.00315	444.344	0.00242											447.234	0.00214	451.578	0.00315	462.152
									417.751	0.00188	420.403	0.00224	465.671	0.00249	465.671	0.00195											439.335	0.00154	417.45	0.00237	439.676	0.00314	444.9	0.00242											447.434	0.00214	452.135	0.00314	462.233
									417.94	0.00187	420.413	0.00224	465.86	0.00249	465.86	0.00195											439.891	0.00153	417.631	0.00238	439.866	0.00314	445.457	0.00242											447.634	0.00213	452.691	0.00312	462.433
									418.13	0.00187	420.592	0.00224	466.048	0.00249	466.048	0.00195											440.056	0.00152	417.64	0.00238	439.891	0.00314	446.013	0.00242											447.683	0.00213	453.248	0.0031	462.633
									418.187	0.00186	420.781	0.00225	466.05	0.00249	466.05	0.00195											440.246	0.00152	417.83	0.00238	440.056	0.00314	446.57	0.00242											447.834	0.00212	453.804	0.00309	462.709
									418.319	0.00186	420.97	0.00225	466.239	0.00249	466.239	0.00195											440.436	0.00151	418.02	0.00238	440.246	0.00314	447.126	0.00242											448.034	0.00211	454.361	0.00308	462.833
									418.509	0.00185	420.971	0.00225	466.428	0.00249	466.428	0.00195											440.448	0.00151	418.187	0.00238	440.436	0.00313	447.683	0.00242											448.234	0.0021	454.918	0.00306	463.033
									418.698	0.00184	421.16	0.00226	466.604	0.00248	466.604	0.00195											440.626	0.00151	418.21	0.00238	440.448	0.00313	448.239	0.00243											448.239	0.0021	455.474	0.00305	463.233
									418.744	0.00184	421.35	0.00226	466.618	0.00248	466.618	0.00195											440.816	0.00151	418.4	0.00239	440.626	0.00313	448.796	0.00243											448.434	0.0021	456.031	0.00304	463.265
									418.887	0.00183	421.526	0.00227	466.807	0.00248	466.807	0.00195											441.005	0.0015	418.59	0.00239	440.816	0.00313	449.352	0.00243											448.634	0.00209	456.587	0.00303	463.433
									419.077	0.00183	421.539	0.00227	466.997	0.00248	466.997	0.00195											441.006	0.0015	418.744	0.00239	441.005	0.00312	449.909	0.00243											448.796	0.00208	457.144	0.00301	463.633
									419.266	0.00182	421.728	0.00227	467.161	0.00248	467.161	0.00195											441.196	0.0015	418.78	0.00239	441.006	0.00312	450.465	0.00243											448.834	0.00208	457.433	0.00301	463.822
									419.3	0.00182	421.918	0.00227	467.186	0.00248	467.186	0.00195											441.385	0.00149	418.97	0.00239	441.196	0.00312	451.022	0.00243											449.034	0.00207	457.633	0.00301	463.833
									419.456	0.00181	422.083	0.00228	467.375	0.00248	467.375	0.00195											441.561	0.00149	419.16	0.00239	441.385	0.00312	451.578	0.00243											449.234	0.00206	457.7	0.003	464.033
									419.645	0.0018	422.107	0.00228	467.565	0.00247	467.565	0.00195											441.575	0.00149	419.3	0.0024	441.561	0.00312	452.135	0.00243											449.352	0.00206	457.833	0.003	464.233
									419.834	0.00179	422.297	0.00228	467.717	0.00247	467.717	0.00195											441.765	0.00148	419.35	0.0024	441.575	0.00312	452.691	0.00243											449.434	0.00206	458.033	0.003	464.378
									419.857	0.00179	422.486	0.00229	467.754	0.00247	467.754	0.00195											441.955	0.00148	419.54	0.0024	441.765	0.00311	453.248	0.00244											449.634	0.00205	458.233	0.003	464.433
									420.024	0.00179	422.639	0.00229	467.944	0.00247	467.944	0.00195											442.118	0.00147	419.73	0.0024	441.955	0.00311	453.804	0.00244											449.834	0.00204	458.257	0.00299	464.633
									420.213	0.00178	422.675	0.00229	468.133	0.00247	468.133	0.00195											442.145	0.00147	419.857	0.0024	442.118	0.00311	454.361	0.00244											449.909	0.00204	458.433	0.00299	464.833
									420.403	0.00177	422.865	0.00229	468.274	0.00246	468.274	0.00195											442.335	0.00147	419.92	0.0024	442.145	0.00311	454.918	0.00244											450.034	0.00203	458.633	0.00299	464.935
									420.413	0.00177	423.054	0.0023	468.322	0.00246	468.322	0.00195											442.525	0.00146	420.11	0.00241	442.335	0.0031	455.474	0.00244											450.234	0.00202	458.813	0.00299	465.033
									420.592	0.00176	423.196	0.0023	468.512	0.00246	468.512	0.00195											442.674	0.00146	420.3	0.00241	442.525	0.0031	456.031	0.00244											450.434	0.00202	458.833	0.00299	465.233
									420.781	0.00176	423.244	0.0023	468.701	0.00246	468.701	0.00195											442.715	0.00146	420.413	0.00241	442.674	0.0031	456.587	0.00244											450.465	0.00201	459.033	0.00298	465.433
									420.97	0.00175	423.433	0.0023	468.83	0.00245	468.83	0.00195											442.905	0.00146	420.489	0.00241	442.715	0.0031	457.144	0.00244											450.634	0.00201	459.233	0.00298	465.491
									420.971	0.00175	423.623	0.00231	468.891	0.00245	468.891	0.00195											443.095	0.00145	420.679	0.00242	442.905	0.0031	457.7	0.00244											450.834	0.002	459.37	0.00298	465.633
									421.16	0.00174	423.752	0.00231	469.08	0.00245	469.08	0.00195											443.231	0.00145	420.869	0.00242	443.095	0.00309	458.257	0.00244											451.022	0.00199	459.433	0.00298	465.833
									421.35	0.00173	423.812	0.00231	469.27	0.00245	469.27	0.00195											443.285	0.00145	420.97	0.00242	443.231	0.00309	458.813	0.00245											451.034	0.00199	459.633	0.00298	466.033
									421.526	0.00172	424.001	0.00232	469.387	0.00245	469.387	0.00195											443.475	0.00144	421.059	0.00242	443.285	0.00309	459.37	0.00245											451.234	0.00198	459.833	0.00297	466.048
									421.539	0.00172	424.191	0.00232	469.459	0.00244	469.459	0.00195											443.665	0.00144	421.249	0.00242	443.475	0.00309	459.926	0.00245											451.434	0.00198	459.926	0.00297	466.233
									421.728	0.00172	424.309	0.00232	469.648	0.00244	469.648	0.00195											443.787	0.00143	421.439	0.00243	443.787	0.00308	460.483	0.00245											451.578	0.00197	460.033	0.00297	466.433
									421.918	0.00171	424.38	0.00232	469.838	0.00244	469.838	0.00195											443.855	0.00143	421.526	0.00243	444.344	0.00307	461.039	0.00245											451.634	0.00197	460.233	0.00297	466.604
									422.083	0.0017	424.57	0.00233	469.943	0.00243	469.943	0.00195											444.045	0.00143	421.629	0.00243	444.9	0.00306	461.596	0.00245											451.834	0.00196	460.433	0.00297	466.633
									422.107	0.0017	424.759	0.00233	470.027	0.00243	470.027	0.00195											444.235	0.00142	421.819	0.00243	445.457	0.00305	462.152	0.00245											452.033	0.00195	460.483	0.00297	466.833
									422.297	0.00169	424.865	0.00233	470.217	0.00243	470.217	0.00195											444.344	0.00142	422.083	0.00244	446.013	0.00304	462.709	0.00245											452.135	0.00195	460.633	0.00296	467.033
									422.486	0.00169	424.948	0.00233	470.406	0.00243	470.406	0.00195											444.425	0.00142	422.639	0.00245	446.57	0.00303	463.265	0.00245											452.233	0.00194	460.833	0.00296	467.161
									422.639	0.00168	425.138	0.00233	470.5	0.00242	470.5	0.00195											444.615	0.00141	423.196	0.00246	447.126	0.00302	463.822	0.00245											452.433	0.00194	461.033	0.00296	467.233
									422.675	0.00168	425.327	0.00234	470.595	0.00242	470.595	0.00195											444.805	0.00141	423.752	0.00246	447.683	0.00301	464.378	0.00245											452.633	0.00193	461.039	0.00296	467.433
									422.865	0.00167	425.422	0.00234	470.785	0.00242	470.785	0.00195											444.9	0.00141	424.309	0.00247	448.239	0.00299	464.935	0.00245											452.691	0.00193	461.233	0.00296	467.633
									423.054	0.00166	425.517	0.00234	470.974	0.00241	470.974	0.00195											444.995	0.0014	424.865	0.00248	448.796	0.00298	465.491	0.00245											452.833	0.00192	461.433	0.00296	467.717
									423.196	0.00166	425.706	0.00234	471.057	0.00241	471.057	0.00195											445.185	0.0014	425.422	0.0025	449.352	0.00297	466.048	0.00246											453.033	0.00191	461.596	0.00296	467.833
									423.244	0.00166	425.895	0.00235	471.164	0.00241	471.164	0.00195											445.375	0.00139	425.978	0.00251	449.909	0.00296	466.604	0.00246											453.233	0.00191	461.633	0.00296	468.033
									423.433	0.00165	425.978	0.00235	471.353	0.00241	471.353	0.00195											445.457	0.00139	426.535	0.00252	450.465	0.00295	467.161	0.00246											453.248	0.0019	461.833	0.00296	468.233
									423.623	0.00164	426.085	0.00235	471.542	0.0024	471.542	0.00195											445.565	0.00139	427.091	0.00253	451.022	0.00293	467.717	0.00246											453.433	0.0019	462.033	0.00295	468.274
									423.752	0.00163	426.274	0.00235	471.613	0.0024	471.613	0.00195											445.755	0.00138	427.648	0.00254	451.578	0.00292	468.274	0.00246											453.633	0.00189	462.152	0.00295	468.433
									423.812	0.00163	426.464	0.00235	471.732	0.0024	471.732	0.00195											445.945	0.00138	428.204	0.00255	452.135	0.00291	468.83	0.00246											453.804	0.00188	462.233	0.00295	468.633
									424.001	0.00162	426.535	0.00235	471.921	0.00239	471.921	0.00195											446.013	0.00138	428.761	0.00256	452.691	0.0029	469.387	0.00246											453.833	0.00188	462.433	0.00295	468.83
									424.191	0.00162	426.653	0.00236	472.111	0.00239	472.111	0.00194											446.135	0.00137	429.317	0.00257	453.248	0.00288	469.943	0.00246											454.033	0.00187	462.633	0.00295	468.833
									424.309	0.00161	426.842	0.00236	472.17	0.00239	472.17	0.00194											446.325	0.00137	429.874	0.00259	453.804	0.00287	470.5	0.00246											454.233	0.00187	462.709	0.00295	469.033
									424.38	0.00161	427.032	0.00236	472.3	0.00238	472.3	0.00194											446.515	0.00136	430.43	0.0026	454.361	0.00286	471.057	0.00246											454.361	0.00186	462.833	0.00295	469.233
									424.57	0.0016	427.091	0.00236	472.489	0.00238	472.489	0.00194											446.57	0.00136	430.987	0.00261	454.918	0.00284	471.613	0.00246											454.433	0.00186	463.033	0.00295	469.387
									424.759	0.00159	427.221	0.00236	472.679	0.00237	472.679	0.00194											446.704	0.00136	431.544	0.00262	455.474	0.00283	472.17	0.00246											454.633	0.00185	463.233	0.00295	469.433
									424.865	0.00159	427.411	0.00236	472.726	0.00237	472.726	0.00194											446.894	0.00136	432.1	0.00263	456.031	0.00282	472.726	0.00246											454.833	0.00184	463.265	0.00295	469.633
									424.948	0.00159	427.6	0.00237	472.868	0.00237	472.868	0.00194											447.084	0.00135	432.657	0.00265	456.587	0.0028	472.73	0.00246											454.918	0.00184	463.433	0.00295	469.833
									425.138	0.00158	427.648	0.00237	473.058	0.00236	473.058	0.00194											447.126	0.00135	433.213	0.00266	457.144	0.00279	472.919	0.00246											455.033	0.00184	463.633	0.00295	469.943
									425.327	0.00157	427.789	0.00237	473.247	0.00236	473.247	0.00194											447.274	0.00135	433.77	0.00267	457.7	0.00278	473.109	0.00246											455.233	0.00183	463.822	0.00295	470.033
									425.422	0.00157	427.979	0.00237	473.283	0.00236	473.283	0.00194											447.464	0.00134	434.326	0.00268	458.257	0.00276	473.283	0.00246											455.433	0.00182	463.833	0.00295	470.233
									425.517	0.00156	428.168	0.00237	473.436	0.00235	473.436	0.00194											447.654	0.00134	434.883	0.0027	458.813	0.00275	473.299	0.00246											455.474	0.00182	464.033	0.00295	470.433
									425.706	0.00156	428.204	0.00237	473.626	0.00235	473.626	0.00194											447.683	0.00133	435.439	0.00271	459.37	0.00274	473.489	0.00246											455.633	0.00181	464.233	0.00295	470.5
									425.895	0.00155	428.358	0.00237	473.815	0.00234	473.815	0.00194											447.844	0.00133	435.996	0.00272	459.926	0.00272	473.679	0.00246											455.833	0.00181	464.378	0.00295	470.633
									425.978	0.00155	428.547	0.00238	473.839	0.00234	473.839	0.00194											448.034	0.00133	436.552	0.00273	460.483	0.00271	473.839	0.00246											456.031	0.0018	464.433	0.00295	470.833
									426.085	0.00154	428.737	0.00238	474.005	0.00233	474.005	0.00194											448.224	0.00132	437.109	0.00274	461.039	0.0027	473.869	0.00246											456.033	0.0018	464.633	0.00295	471.033
									426.274	0.00154	428.761	0.00238	474.194	0.00233	474.194	0.00194											448.239	0.00132	437.665	0.00276	461.596	0.00269	474.059	0.00246											456.233	0.00179	464.833	0.00295	471.057
									426.464	0.00153	428.926	0.00238	474.384	0.00232	474.384	0.00194											448.414	0.00131	438.222	0.00277	462.152	0.00267	474.249	0.00246											456.433	0.00178	464.935	0.00295	471.233
									426.535	0.00152	429.115	0.00238	474.396	0.00232	474.396	0.00194											448.604	0.00131	438.778	0.00278	462.709	0.00266	474.396	0.00246											456.587	0.00178	465.033	0.00295	471.433
									426.653	0.00152	429.305	0.00238	474.573	0.00232	474.573	0.00194											448.794	0.0013	439.335	0.00279	463.265	0.00265	474.439	0.00246											456.633	0.00178	465.233	0.00295	471.613
									426.842	0.00151	429.317	0.00238	474.762	0.00231	474.762	0.00194											448.796	0.0013	439.891	0.0028	463.822	0.00263	474.629	0.00246											456.833	0.00177	465.433	0.00295	471.633
									427.032	0.00151	429.494	0.00238	474.952	0.0023	474.952	0.00194											448.984	0.0013	440.448	0.00281	464.378	0.00262	474.819	0.00246											457.033	0.00176	465.491	0.00295	471.833
									427.091	0.0015	429.684	0.00238	474.952	0.0023	474.952	0.00194											449.174	0.00129	441.005	0.00282	464.935	0.00261	474.952	0.00246											457.144	0.00176	465.633	0.00295	472.033
									427.221	0.0015	429.873	0.00239	475.141	0.0023	475.141	0.00194											449.352	0.00129	441.561	0.00283	465.491	0.0026	475.009	0.00246											457.233	0.00176	465.833	0.00295	472.17
									427.411	0.00149	429.874	0.00239	475.331	0.00229	475.331	0.00193											449.364	0.00129	442.118	0.00284	466.048	0.00258	475.199	0.00246											457.433	0.00175	466.048	0.00296	472.233
									427.6	0.00148	430.062	0.00239	475.509	0.00228	475.509	0.00193											449.554	0.00128	442.674	0.00285	466.604	0.00257	475.389	0.00246											457.633	0.00174	466.604	0.00296	472.433
									427.648	0.00148	430.252	0.00239	475.52	0.00228	475.52	0.00193											449.744	0.00128	443.095	0.00286	467.161	0.00256	475.509	0.00246											457.7	0.00174	467.161	0.00296	472.633
									427.789	0.00148	430.43	0.00239	475.709	0.00228	475.709	0.00193											449.909	0.00127	443.231	0.00286	467.717	0.00255	475.579	0.00246											457.833	0.00173	467.717	0.00297	472.726
									427.979	0.00147	430.441	0.00239	475.899	0.00227	475.899	0.00193											449.934	0.00127	443.285	0.00287	468.274	0.00253	475.769	0.00246											458.033	0.00173	468.274	0.00297	472.833
									428.168	0.00146	430.631	0.00239	476.065	0.00226	476.065	0.00193											450.124	0.00127	443.475	0.00287	468.83	0.00252	475.959	0.00246											458.233	0.00172	468.83	0.00298	473.033
									428.204	0.00146	430.82	0.00239	476.088	0.00226	476.088	0.00193											450.314	0.00126	443.665	0.00287	469.387	0.00251	476.065	0.00246											458.257	0.00172	469.387	0.00299	473.233
									428.358	0.00145	430.987	0.00239	476.278	0.00226	476.278	0.00193											450.465	0.00126	443.787	0.00287	469.943	0.0025	476.149	0.00246											458.433	0.00171	469.943	0.00299	473.283
									428.547	0.00145	431.009	0.00239	476.467	0.00225	476.467	0.00193											450.504	0.00126	443.855	0.00287	470.5	0.00249	476.339	0.00246											458.633	0.0017	470.5	0.003	473.433
									428.737	0.00144	431.199	0.00239	476.622	0.00224	476.622	0.00193											450.694	0.00125	444.045	0.00288	471.057	0.00248	476.529	0.00246											458.813	0.0017	471.057	0.00301	473.633
									428.761	0.00144	431.388	0.00239	476.656	0.00224	476.656	0.00193											450.884	0.00125	444.235	0.00288	471.613	0.00246	476.622	0.00246											458.833	0.0017	471.613	0.00301	473.833
									428.926	0.00143	431.544	0.00239	476.846	0.00223	476.846	0.00193											451.022	0.00124	444.344	0.00288	472.17	0.00245	476.719	0.00246											459.033	0.00169	472.17	0.00302	473.839
									429.115	0.00143	431.578	0.00239	477.035	0.00223	477.035	0.00193											451.074	0.00124	444.425	0.00288	472.726	0.00244	476.909	0.00246											459.233	0.00168	472.726	0.00303	474.033
									429.305	0.00142	431.767	0.00239	477.178	0.00222	477.178	0.00193											451.264	0.00124	444.615	0.00289	473.283	0.00243	477.099	0.00246											459.37	0.00168	473.283	0.00304	474.233
									429.317	0.00142	431.956	0.00239	477.225	0.00222	477.225	0.00193											451.454	0.00123	444.805	0.00289	473.839	0.00242	477.178	0.00246											459.433	0.00168	473.839	0.00304	474.396
									429.494	0.00141	432.1	0.00239	477.414	0.00221	477.414	0.00192											451.578	0.00123	444.9	0.00289	474.396	0.00241	477.289	0.00246											459.633	0.00167	474.396	0.00305	474.433
									429.684	0.0014	432.146	0.00239	477.603	0.0022	477.603	0.00192											451.644	0.00123	444.995	0.00289	474.952	0.00239	477.479	0.00246											459.833	0.00166	474.832	0.00305	474.632
									429.873	0.0014	432.335	0.00239	477.735	0.0022	477.735	0.00192											451.834	0.00122	445.185	0.0029	475.509	0.00238	477.669	0.00246											459.926	0.00166	474.952	0.00306	474.832
									429.874	0.0014	432.525	0.0024	477.793	0.00219	477.793	0.00192											452.023	0.00121	445.375	0.0029	476.065	0.00237	477.735	0.00246											460.033	0.00166	475.032	0.00306	474.952
									430.062	0.00139	432.657	0.0024	477.982	0.00219	477.982	0.00192											452.135	0.00121	445.457	0.0029	476.622	0.00236	477.859	0.00246											460.233	0.00165	475.232	0.00306	475.032
									430.252	0.00138	432.714	0.0024	478.172	0.00218	478.172	0.00192											452.213	0.00121	445.565	0.0029	477.178	0.00234	478.049	0.00246											460.433	0.00164	475.432	0.00306	475.232
									430.43	0.00138	432.903	0.0024	478.291	0.00217	478.291	0.00192											452.403	0.0012	445.755	0.0029	477.479	0.00234	478.238	0.00246											460.483	0.00164	475.509	0.00306	475.432
									430.441	0.00137	433.093	0.0024	478.361	0.00217	478.361	0.00192											452.593	0.0012	445.945	0.00291	477.669	0.00233	478.291	0.00246											460.633	0.00163	475.632	0.00306	475.509
									430.631	0.00137	433.213	0.0024	478.55	0.00216	478.55	0.00192											452.691	0.0012	446.013	0.00291	477.735	0.00233	478.428	0.00246											460.833	0.00163	475.832	0.00306	475.632
									430.82	0.00136	433.282	0.0024	478.74	0.00215	478.74	0.00191											452.783	0.00119	446.135	0.00291	477.859	0.00233	478.618	0.00246											461.033	0.00162	476.032	0.00306	475.832
									430.987	0.00135	433.472	0.0024	478.848	0.00215	478.848	0.00191											452.973	0.00119	446.325	0.00291	478.049	0.00232	478.808	0.00246											461.039	0.00162	476.065	0.00306	476.032
									431.009	0.00135	433.661	0.0024	478.929	0.00214	478.929	0.00191											453.163	0.00118	446.515	0.00291	478.238	0.00232	478.848	0.00246											461.233	0.00161	476.232	0.00306	476.065
									431.199	0.00135	433.77	0.0024	479.119	0.00213	479.119	0.00191											453.248	0.00118	446.57	0.00292	478.291	0.00232	478.998	0.00246											461.433	0.00161	476.432	0.00307	476.232
									431.388	0.00134	433.85	0.0024	479.308	0.00213	479.308	0.00191											453.353	0.00118	446.704	0.00292	478.428	0.00232	479.188	0.00246											461.596	0.0016	476.622	0.00307	476.432
									431.544	0.00133	434.04	0.00239	479.404	0.00212	479.404	0.00191											453.543	0.00117	446.894	0.00292	478.618	0.00231	479.378	0.00246											461.633	0.0016	476.632	0.00307	476.622
									431.578	0.00133	434.229	0.00239	479.497	0.00212	479.497	0.00191											453.733	0.00117	447.084	0.00292	478.808	0.00231	479.404	0.00246											461.833	0.00159	476.832	0.00307	476.632
									431.767	0.00133	434.326	0.00239	479.687	0.00211	479.687	0.00191											453.804	0.00116	447.126	0.00292	478.848	0.00231	479.568	0.00246											462.033	0.00159	477.032	0.00307	476.832
									431.956	0.00132	434.419	0.00239	479.876	0.0021	479.876	0.0019											453.923	0.00116	447.274	0.00292	478.998	0.0023	479.758	0.00246											462.152	0.00158	477.178	0.00307	477.032
									432.1	0.00131	434.608	0.00239	479.961	0.00209	479.961	0.0019											454.113	0.00115	447.464	0.00293	479.188	0.0023	479.948	0.00246											462.233	0.00158	477.232	0.00307	477.178
									432.146	0.00131	434.798	0.00239	480.066	0.00209	480.066	0.0019											454.303	0.00115	447.654	0.00293	479.378	0.00229	479.961	0.00246											462.433	0.00157	477.432	0.00307	477.232
									432.335	0.0013	434.883	0.00239	480.255	0.00208	480.255	0.0019											454.361	0.00115	447.683	0.00293	479.404	0.00229	480.138	0.00246											462.633	0.00157	477.632	0.00307	477.432
									432.525	0.0013	434.987	0.00239	480.445	0.00207	480.445	0.0019											454.493	0.00114	447.844	0.00293	479.568	0.00229	480.328	0.00246											462.709	0.00156	477.735	0.00307	477.632
									432.657	0.00129	435.176	0.00239	480.517	0.00207	480.517	0.0019											454.683	0.00114	448.034	0.00293	479.758	0.00228	480.517	0.00246											462.833	0.00156	477.832	0.00307	477.735
									432.714	0.00129	435.366	0.00239	480.634	0.00206	480.634	0.0019											454.873	0.00113	448.224	0.00293	479.948	0.00228	480.518	0.00246											463.033	0.00155	478.032	0.00307	477.832
									432.903	0.00128	435.439	0.00239	480.823	0.00205	480.823	0.00189											454.918	0.00113	448.239	0.00293	479.961	0.00228	480.708	0.00246											463.233	0.00155	478.232	0.00307	478.032
									433.093	0.00128	435.555	0.00239	481.013	0.00204	481.013	0.00189											455.063	0.00113	448.414	0.00294	480.138	0.00227	480.898	0.00246											463.265	0.00154	478.291	0.00306	478.232
									433.213	0.00127	435.745	0.00239	481.074	0.00204	481.074	0.00189											455.253	0.00112	448.604	0.00294	480.328	0.00227	481.074	0.00246											463.433	0.00154	478.432	0.00306	478.291
									433.282	0.00127	435.934	0.00239	481.202	0.00203	481.202	0.00189											455.443	0.00111	448.794	0.00294	480.517	0.00226	481.088	0.00246											463.633	0.00153	478.632	0.00306	478.432
									433.472	0.00126	435.996	0.00239	481.392	0.00202	481.392	0.00189											455.474	0.00111	448.796	0.00294	480.518	0.00226	481.278	0.00246											463.822	0.00153	478.832	0.00306	478.632
									433.661	0.00125	436.123	0.00239	481.581	0.00201	481.581	0.00188											455.633	0.00111	448.984	0.00294	480.708	0.00226	481.468	0.00245											463.833	0.00153	478.848	0.00306	478.832
									433.77	0.00125	436.313	0.00239	481.63	0.00201	481.63	0.00188											455.823	0.0011	449.174	0.00294	480.898	0.00225	481.63	0.00245											464.033	0.00152	479.032	0.00306	478.848
									433.85	0.00125	436.502	0.00239	481.77	0.002	481.77	0.00188											456.013	0.0011	449.352	0.00295	481.074	0.00225	481.658	0.00245											464.233	0.00151	479.232	0.00306	479.032
									434.04	0.00124	436.552	0.00239	481.96	0.00199	481.96	0.00188											456.031	0.0011	449.364	0.00295	481.088	0.00225	481.848	0.00245											464.378	0.00151	479.404	0.00305	479.232
									434.229	0.00123	436.692	0.00239	482.149	0.00198	482.149	0.00188											456.203	0.00109	449.554	0.00295	481.278	0.00224	482.038	0.00245											464.433	0.00151	479.432	0.00305	479.404
									434.326	0.00123	436.881	0.00238	482.187	0.00197	482.187	0.00188											456.393	0.00109	449.744	0.00295	481.468	0.00223	482.187	0.00245											464.633	0.0015	479.632	0.00305	479.432
									434.419	0.00123	437.07	0.00238	482.339	0.00197	482.339	0.00187											456.583	0.00108	449.909	0.00295	481.63	0.00223	482.228	0.00245											464.833	0.00149	479.832	0.00305	479.632
									434.608	0.00122	437.109	0.00238	482.528	0.00195	482.528	0.00187											456.587	0.00108	449.934	0.00295	481.658	0.00223	482.418	0.00245											464.935	0.00149	479.961	0.00305	479.832
									434.798	0.00121	437.26	0.00238	482.717	0.00194	482.717	0.00187											456.773	0.00107	450.124	0.00295	481.848	0.00222	482.608	0.00245											465.033	0.00149	480.032	0.00304	479.961
									434.883	0.00121	437.449	0.00238	482.743	0.00194	482.743	0.00187											456.963	0.00107	450.314	0.00295	482.038	0.00222	482.743	0.00245											465.233	0.00148	480.232	0.00304	480.032
									434.987	0.00121	437.639	0.00238	482.907	0.00193	482.907	0.00186											457.144	0.00106	450.465	0.00295	482.187	0.00221	482.798	0.00245											465.433	0.00147	480.432	0.00304	480.232
									435.176	0.0012	437.665	0.00238	483.096	0.00192	483.096	0.00186											457.152	0.00106	450.504	0.00296	482.228	0.00221	482.988	0.00244											465.491	0.00147	480.517	0.00303	480.432
									435.366	0.00119	437.828	0.00238	483.286	0.00191	483.286	0.00186											457.342	0.00106	450.694	0.00296	482.418	0.0022	483.178	0.00244											465.633	0.00147	480.632	0.00303	480.517
									435.439	0.00119	438.017	0.00238	483.3	0.00191	483.3	0.00186											457.532	0.00105	450.884	0.00296	482.608	0.0022	483.3	0.00244											465.833	0.00146	480.832	0.00303	480.632
									435.555	0.00119	438.207	0.00238	483.475	0.0019	483.475	0.00185											457.7	0.00104	451.022	0.00296	482.743	0.00219	483.367	0.00244											466.033	0.00145	481.032	0.00302	480.832
									435.745	0.00118	438.222	0.00237	483.664	0.00189	483.664	0.00185											457.722	0.00104	451.074	0.00296	482.798	0.00219	483.557	0.00244											466.048	0.00145	481.074	0.00302	481.032
									435.934	0.00117	438.396	0.00237	483.854	0.00187	483.854	0.00185											457.912	0.00104	451.264	0.00296	482.988	0.00219	483.747	0.00244											466.233	0.00145	481.232	0.00302	481.074
									435.996	0.00117	438.586	0.00237	483.857	0.00187	483.857	0.00185											458.102	0.00103	451.454	0.00296	483.178	0.00218	483.857	0.00244											466.433	0.00144	481.432	0.00301	481.232
									436.123	0.00117	438.775	0.00237	484.043	0.00186	484.043	0.00184											458.257	0.00103	451.578	0.00296	483.3	0.00218	483.937	0.00243											466.604	0.00143	481.63	0.003	481.432
									436.313	0.00116	438.778	0.00237	484.233	0.00185	484.233	0.00184											458.292	0.00103	451.644	0.00296	483.367	0.00217	484.127	0.00243											466.633	0.00143	481.632	0.003	481.63
									436.502	0.00115	438.964	0.00237	484.413	0.00184	484.413	0.00184											458.482	0.00102	451.834	0.00296	483.557	0.00217	484.317	0.00243											466.833	0.00143	481.832	0.003	481.632
									436.552	0.00115	439.154	0.00237	484.422	0.00184	484.422	0.00184											458.672	0.00101	452.023	0.00296	483.747	0.00216	484.413	0.00243											467.033	0.00142	482.032	0.00299	481.832
									436.692	0.00115	439.335	0.00237	484.611	0.00182	484.611	0.00183											458.813	0.00101	452.135	0.00296	483.857	0.00215	484.507	0.00243											467.161	0.00142	482.187	0.00298	482.032
									436.881	0.00114	439.343	0.00237	484.801	0.00181	484.801	0.00183											458.862	0.00101	452.213	0.00296	483.937	0.00215	484.697	0.00242											467.233	0.00141	482.232	0.00298	482.187
									437.07	0.00113	439.533	0.00236	484.97	0.0018	484.97	0.00182											459.052	0.001	452.403	0.00297	484.127	0.00214	484.887	0.00242											467.433	0.00141	482.432	0.00297	482.232
									437.109	0.00113	439.722	0.00236	484.99	0.0018	484.99	0.00182											459.242	0.000996026	452.593	0.00297	484.317	0.00214	484.97	0.00242											467.633	0.0014	482.632	0.00297	482.432
									437.26	0.00112	439.891	0.00236	485.18	0.00179	485.18	0.00182											459.37	0.000991933	452.691	0.00297	484.413	0.00213	485.077	0.00242											467.717	0.0014	482.743	0.00296	482.632
									437.449	0.00112	439.912	0.00236	485.369	0.00177	485.369	0.00181											459.432	0.00098993	452.783	0.00297	484.507	0.00213	485.267	0.00241											467.833	0.0014	482.832	0.00296	482.743
									437.639	0.00111	440.101	0.00236	485.526	0.00176	485.526	0.00181											459.622	0.000983816	452.973	0.00297	484.697	0.00212	485.457	0.00241											468.033	0.00139	483.032	0.00295	482.832
									437.665	0.00111	440.29	0.00236	485.558	0.00176	485.558	0.00181											459.812	0.000977685	453.163	0.00297	484.887	0.00211	485.526	0.00241											468.233	0.00138	483.232	0.00294	483.032
									437.828	0.0011	440.448	0.00235	485.748	0.00175	485.748	0.0018											459.926	0.000973991	453.248	0.00297	484.97	0.00211	485.647	0.00241											468.274	0.00138	483.3	0.00293	483.232
									438.017	0.0011	440.48	0.00235	485.937	0.00173	485.937	0.0018											460.002	0.000971537	453.353	0.00297	485.077	0.00211	485.837	0.0024											468.433	0.00138	483.432	0.00293	483.3
									438.207	0.00109	440.669	0.00235	486.083	0.00172	486.083	0.0018											460.192	0.000965372	453.543	0.00297	485.267	0.0021	486.027	0.0024											468.633	0.00137	483.632	0.00292	483.432
									438.222	0.00109	440.859	0.00235	486.127	0.00172	486.127	0.00179											460.382	0.00095919	453.733	0.00297	485.457	0.00209	486.083	0.0024											468.83	0.00136	483.832	0.0029	483.632
									438.396	0.00108	441.005	0.00235	486.316	0.00171	486.316	0.00179											460.483	0.000955901	453.804	0.00297	485.526	0.00209	486.217	0.00239											468.833	0.00136	483.857	0.0029	483.832
									438.586	0.00108	441.048	0.00235	486.506	0.00169	486.506	0.00178											460.572	0.00095299	453.923	0.00297	485.647	0.00208	486.407	0.00239											469.033	0.00136	484.032	0.00289	483.857
									438.775	0.00107	441.237	0.00235	486.639	0.00168	486.639	0.00178											460.762	0.000946773	454.113	0.00297	485.837	0.00207	486.597	0.00238											469.233	0.00135	484.232	0.00288	484.032
									438.778	0.00107	441.427	0.00234	486.695	0.00168	486.695	0.00178											460.952	0.000940538	454.303	0.00297	486.027	0.00206	486.639	0.00238											469.387	0.00135	484.413	0.00287	484.232
									438.964	0.00106	441.561	0.00234	486.884	0.00167	486.884	0.00177											461.039	0.000937663	454.361	0.00297	486.083	0.00206	486.787	0.00238											469.433	0.00135	484.432	0.00287	484.413
									439.154	0.00106	441.616	0.00234	487.074	0.00165	487.074	0.00177											461.142	0.000934286	454.493	0.00297	486.217	0.00205	486.977	0.00237											469.633	0.00134	484.632	0.00285	484.432
									439.335	0.00105	441.806	0.00234	487.196	0.00164	487.196	0.00176											461.332	0.000928017	454.683	0.00297	486.407	0.00205	487.167	0.00237											469.833	0.00133	484.832	0.00284	484.632
									439.343	0.00105	441.995	0.00234	487.263	0.00164	487.263	0.00176											461.522	0.000921731	454.873	0.00297	486.597	0.00204	487.196	0.00237											469.943	0.00133	484.97	0.00283	484.832
									439.533	0.00104	442.118	0.00234	487.453	0.00162	487.453	0.00176											461.596	0.000919276	454.918	0.00297	486.639	0.00203	487.357	0.00236											470.033	0.00133	485.032	0.00282	484.97
									439.722	0.00104	442.184	0.00233	487.642	0.00161	487.642	0.00175											461.712	0.000915428	455.063	0.00297	486.787	0.00203	487.547	0.00235											470.233	0.00132	485.232	0.00281	485.032
									439.891	0.00103	442.374	0.00233	487.752	0.0016	487.752	0.00175											461.902	0.000909107	455.253	0.00297	486.977	0.00202	487.737	0.00235											470.433	0.00132	485.432	0.00279	485.232
									439.912	0.00103	442.563	0.00233	487.831	0.00159	487.831	0.00174											462.092	0.000902769	455.443	0.00297	487.167	0.00201	487.752	0.00235											470.5	0.00131	485.526	0.00278	485.432
									440.101	0.00103	442.674	0.00233	488.021	0.00158	488.021	0.00174											462.152	0.000900739	455.474	0.00297	487.196	0.002	487.927	0.00234											470.633	0.00131	485.632	0.00278	485.526
									440.29	0.00102	442.753	0.00233	488.21	0.00156	488.21	0.00173											462.282	0.000896414	455.633	0.00297	487.357	0.002	488.117	0.00233											470.833	0.0013	485.832	0.00276	485.632
									440.448	0.00101	442.942	0.00232	488.309	0.00156	488.309	0.00173											462.471	0.000890041	455.823	0.00297	487.547	0.00199	488.307	0.00232											471.033	0.0013	486.032	0.00274	485.832
									440.48	0.00101	443.131	0.00232	488.4	0.00155	488.4	0.00172											462.661	0.000883651	456.013	0.00297	487.737	0.00197	488.309	0.00232											471.057	0.0013	486.083	0.00274	486.032
									440.669	0.00101	443.231	0.00232	488.589	0.00153	488.589	0.00172											462.709	0.000882056	456.031	0.00297	487.752	0.00197	488.497	0.00232											471.233	0.00129	486.232	0.00272	486.083
									440.859	0.000998968	443.321	0.00232	488.778	0.00152	488.778	0.00171											462.851	0.000877244	456.203	0.00297	487.927	0.00196	488.686	0.00231											471.433	0.00129	486.432	0.0027	486.232
									441.005	0.000993943	443.51	0.00232	488.865	0.00151	488.865	0.00171											463.041	0.00087082	456.393	0.00297	488.117	0.00195	488.865	0.0023											471.613	0.00128	486.632	0.00268	486.432
									441.048	0.000992449	443.7	0.00231	488.968	0.0015	488.968	0.0017											463.231	0.000864379	456.583	0.00297	488.307	0.00194	488.876	0.0023											471.633	0.00128	486.639	0.00268	486.632
									441.237	0.00098594	443.787	0.00231	489.157	0.00149	489.157	0.0017											463.265	0.000863225	456.587	0.00297	488.309	0.00194	489.066	0.00229											471.833	0.00127	486.832	0.00266	486.639
									441.427	0.000979442	443.889	0.00231	489.347	0.00147	489.347	0.00169											463.421	0.00085792	456.773	0.00296	488.497	0.00193	489.256	0.00228											472.033	0.00127	487.032	0.00264	486.832
									441.561	0.000974843	444.078	0.00231	489.422	0.00146	489.422	0.00168											463.611	0.000851444	456.963	0.00296	488.686	0.00192	489.422	0.00227											472.17	0.00126	487.196	0.00263	487.032
									441.616	0.000972955	444.268	0.00231	489.536	0.00146	489.536	0.00168											463.801	0.000844951	457.144	0.00296	488.865	0.00191	489.446	0.00227											472.233	0.00126	487.232	0.00262	487.196
									441.806	0.000966479	444.344	0.00231	489.725	0.00144	489.725	0.00167											463.822	0.000844247	457.152	0.00296	488.876	0.0019	489.636	0.00226											472.433	0.00126	487.432	0.0026	487.232
									441.995	0.000960014	444.457	0.0023	489.915	0.00142	489.915	0.00166											463.991	0.00083844	457.342	0.00296	489.066	0.00189	489.826	0.00224											472.633	0.00125	487.632	0.00258	487.432
									442.118	0.000955838	444.647	0.0023	489.978	0.00142	489.978	0.00166											464.181	0.000831913	457.532	0.00296	489.256	0.00188	489.978	0.00224											472.726	0.00125	487.752	0.00256	487.632
									442.184	0.00095356	444.836	0.0023	490.104	0.00141	490.104	0.00166											464.371	0.000825368	457.7	0.00296	489.422	0.00187	490.016	0.00223											472.833	0.00125	487.832	0.00255	487.752
									442.374	0.000947116	444.9	0.0023	490.294	0.00139	490.294	0.00165											464.378	0.000825117	457.722	0.00296	489.446	0.00187	490.206	0.00222											473.033	0.00124	488.032	0.00253	487.832
									442.563	0.000940683	445.025	0.0023	490.483	0.00137	490.483	0.00164											464.561	0.000818806	457.912	0.00296	489.636	0.00185	490.396	0.00221											473.233	0.00123	488.232	0.0025	488.032
									442.674	0.000936925	445.215	0.00229	490.535	0.00137	490.535	0.00164											464.751	0.000812227	458.102	0.00296	489.826	0.00184	490.535	0.0022											473.283	0.00123	488.309	0.00249	488.232
									442.753	0.000934261	445.404	0.00229	490.672	0.00136	490.672	0.00163											464.935	0.000805843	458.257	0.00296	489.978	0.00183	490.586	0.00219											473.433	0.00123	488.432	0.00248	488.309
									442.942	0.00092785	445.457	0.00229	490.862	0.00134	490.862	0.00162											464.941	0.00080563	458.292	0.00296	490.016	0.00183	490.776	0.00218											473.633	0.00122	488.632	0.00245	488.432
									443.131	0.000921449	445.594	0.00229	491.051	0.00132	491.051	0.00161											465.131	0.000799017	458.482	0.00295	490.206	0.00181	490.966	0.00216											473.833	0.00122	488.832	0.00243	488.632
									443.231	0.000918105	445.783	0.00228	491.091	0.00132	491.091	0.00161											465.321	0.000792386	458.672	0.00295	490.396	0.0018	491.091	0.00215											473.839	0.00122	488.865	0.00242	488.832
									443.321	0.000915059	445.973	0.00228	491.241	0.00131	491.241	0.0016											465.491	0.000786421	458.813	0.00295	490.535	0.00179	491.156	0.00215											474.033	0.00121	489.032	0.0024	488.865
									443.51	0.00090868	446.013	0.00228	491.43	0.00129	491.43	0.00159											465.511	0.000785738	458.862	0.00295	490.586	0.00178	491.346	0.00213											474.233	0.00121	489.232	0.00237	489.032
									443.7	0.000902312	446.162	0.00228	491.62	0.00127	491.62	0.00158											465.701	0.000779073	459.052	0.00295	490.776	0.00177	491.536	0.00212											474.396	0.0012	489.422	0.00234	489.232
									443.787	0.000899378	446.351	0.00228	491.648	0.00127	491.648	0.00158											465.891	0.00077239	459.242	0.00295	490.966	0.00175	491.648	0.00211											474.433	0.0012	489.432	0.00234	489.422
									443.889	0.000895954	446.541	0.00227	491.809	0.00125	491.809	0.00157											466.048	0.000766852	459.37	0.00295	491.091	0.00174	491.726	0.0021											474.632	0.00119	489.632	0.00231	489.432
									444.078	0.000889607	446.57	0.00227	491.998	0.00124	491.998	0.00156											466.081	0.000765691	459.432	0.00295	491.156	0.00174	491.916	0.00208											474.832	0.00119	489.832	0.00228	489.632
									444.268	0.00088327	446.73	0.00227	492.188	0.00122	492.188	0.00155											466.271	0.000758974	459.622	0.00294	491.346	0.00172	492.106	0.00206											474.952	0.00119	489.978	0.00226	489.832
									444.344	0.000880739	446.92	0.00227	492.204	0.00122	492.204	0.00155											466.461	0.00075224	459.812	0.00294	491.536	0.0017	492.204	0.00205											475.032	0.00118	490.032	0.00225	489.978
									444.457	0.000876944	447.109	0.00226	492.377	0.0012	492.377	0.00154											466.604	0.000747136	459.926	0.00294	491.648	0.00169	492.296	0.00204											475.232	0.00118	490.232	0.00222	490.032
									444.647	0.000870629	447.126	0.00226	492.567	0.00118	492.567	0.00153											466.651	0.000745489	460.002	0.00294	491.726	0.00169	492.486	0.00202											475.432	0.00117	490.432	0.00219	490.232
									444.836	0.000864324	447.298	0.00226	492.756	0.00116	492.756	0.00152											466.841	0.000738721	460.192	0.00294	491.916	0.00167	492.676	0.002											475.509	0.00117	490.535	0.00217	490.432
									444.9	0.000862195	447.488	0.00226	492.761	0.00116	492.761	0.00152											467.031	0.000731936	460.382	0.00294	492.106	0.00165	492.761	0.00199											475.632	0.00117	490.632	0.00216	490.535
									445.025	0.00085803	447.677	0.00225	492.945	0.00115	492.945	0.00151											467.161	0.000727272	460.483	0.00294	492.204	0.00164	492.866	0.00198											475.832	0.00116	490.832	0.00212	490.632
									445.215	0.000851746	447.683	0.00225	493.135	0.00113	493.135	0.0015											467.221	0.000725133	460.572	0.00293	492.296	0.00163	493.056	0.00196											476.032	0.00116	491.032	0.00209	490.832
									445.404	0.000845473	447.867	0.00225	493.317	0.00111	493.317	0.00149											467.411	0.000718313	460.762	0.00293	492.486	0.00162	493.246	0.00194											476.065	0.00115	491.091	0.00208	491.032
									445.457	0.000843742	448.056	0.00225	493.324	0.00111	493.324	0.00149											467.601	0.000711477	460.952	0.00293	492.676	0.0016	493.317	0.00193											476.232	0.00115	491.232	0.00205	491.091
									445.594	0.00083921	448.239	0.00224	493.514	0.00109	493.514	0.00148											467.717	0.000707257	461.039	0.00293	492.761	0.00159	493.436	0.00192											476.432	0.00114	491.432	0.00202	491.232
									445.783	0.000832958	448.245	0.00224	493.703	0.00107	493.703	0.00146											467.79	0.000704623	461.142	0.00293	492.866	0.00158	493.626	0.00189											476.622	0.00114	491.632	0.00198	491.432
									445.973	0.000826717	448.435	0.00224	493.874	0.00105	493.874	0.00145											467.98	0.000697752	461.332	0.00293	493.056	0.00156	493.815	0.00187											476.632	0.00114	491.648	0.00198	491.632
									446.013	0.000825377	448.624	0.00224	493.892	0.00105	493.892	0.00145											468.17	0.000690863	461.522	0.00292	493.246	0.00154	493.874	0.00186											476.832	0.00113	491.832	0.00194	491.648
									446.162	0.000820485	448.796	0.00224	494.082	0.00103	494.082	0.00144											468.274	0.000687099	461.596	0.00292	493.317	0.00153	494.005	0.00184											477.032	0.00113	492.032	0.00191	491.832
									446.351	0.000814265	448.814	0.00224	494.271	0.00101	494.271	0.00143											468.36	0.000683958	461.712	0.00292	493.436	0.00152	494.195	0.00182											477.178	0.00112	492.204	0.00187	492.032
									446.541	0.000808054	449.003	0.00223	494.43	0.000998331	494.43	0.00142											468.55	0.000677036	461.902	0.00292	493.626	0.0015	494.385	0.00179											477.232	0.00112	492.232	0.00187	492.204
									446.57	0.000807106	449.192	0.00223	494.461	0.000995239	494.461	0.00142											468.74	0.000670096	462.092	0.00291	493.815	0.00148	494.43	0.00178											477.432	0.00112	492.432	0.00183	492.232
									446.73	0.000801855	449.352	0.00223	494.65	0.000975707	494.65	0.0014											468.83	0.000666794	462.152	0.00291	493.874	0.00147	494.575	0.00176											477.632	0.00111	492.632	0.00179	492.432
									446.92	0.000795665	449.382	0.00223	494.839	0.000956036	494.839	0.00139											468.93	0.000663139	462.282	0.00291	494.005	0.00146	494.765	0.00173											477.735	0.00111	492.761	0.00176	492.632
									447.109	0.000789486	449.571	0.00222	494.987	0.000940615	494.987	0.00138											469.12	0.000656166	462.471	0.00291	494.195	0.00144	494.955	0.0017											477.832	0.00111	492.832	0.00175	492.761
									447.126	0.000788924	449.761	0.00222	495.029	0.000936228	495.029	0.00138											469.31	0.000649175	462.661	0.00291	494.385	0.00142	494.987	0.0017											478.032	0.0011	493.032	0.00171	492.832
									447.298	0.000783317	449.909	0.00222	495.218	0.000916282	495.218	0.00136											469.387	0.000646343	462.709	0.00291	494.43	0.00141	495.145	0.00167											478.232	0.0011	493.232	0.00167	493.032
									447.488	0.000777159	449.95	0.00222	495.408	0.000896198	495.408	0.00135											469.5	0.000642167	462.851	0.0029	494.575	0.0014	495.335	0.00164											478.291	0.00109	493.317	0.00165	493.232
									447.677	0.000771011	450.139	0.00221	495.543	0.000881707	495.543	0.00134											469.69	0.000635142	463.041	0.0029	494.765	0.00137	495.525	0.00161											478.432	0.00109	493.432	0.00163	493.317
									447.683	0.000770832	450.329	0.00221	495.597	0.000875975	495.597	0.00134											469.88	0.0006281	463.231	0.0029	494.955	0.00135	495.543	0.00161											478.632	0.00109	493.632	0.00158	493.432
									447.867	0.000764873	450.465	0.00221	495.786	0.000855614	495.786	0.00132											469.943	0.000625744	463.265	0.0029	494.987	0.00135	495.715	0.00158											478.832	0.00108	493.832	0.00154	493.632
									448.056	0.000758746	450.518	0.00221	495.976	0.000835115	495.976	0.00131											470.07	0.00062104	463.421	0.00289	495.145	0.00133	495.905	0.00155											478.848	0.00108	493.874	0.00153	493.832
									448.239	0.000752829	450.708	0.0022	496.1	0.000821604	496.1	0.0013											470.26	0.000613964	463.611	0.00289	495.335	0.0013	496.095	0.00151											479.032	0.00108	494.032	0.0015	493.874
									448.245	0.000752629	450.897	0.0022	496.165	0.000814477	496.165	0.00129											470.45	0.000606871	463.801	0.00289	495.525	0.00128	496.1	0.00151											479.232	0.00107	494.232	0.00145	494.032
									448.435	0.000746522	451.022	0.0022	496.355	0.000793701	496.355	0.00128											470.5	0.000604995	463.822	0.00289	495.543	0.00128	496.285	0.00148											479.404	0.00107	494.43	0.00141	494.232
									448.624	0.000740426	451.087	0.0022	496.544	0.000772786	496.544	0.00126											470.64	0.00059976	463.991	0.00288	495.715	0.00126	496.475	0.00144											479.432	0.00107	494.432	0.00141	494.43
									448.796	0.000734915	451.276	0.00219	496.657	0.000760295	496.657	0.00126											470.83	0.000592633	464.181	0.00288	495.905	0.00123	496.657	0.00141											479.632	0.00106	494.632	0.00136	494.432
									448.814	0.000734339	451.578	0.00219	496.733	0.000751732	496.733	0.00125											471.02	0.000585488	464.371	0.00288	496.095	0.00121	496.665	0.00141											479.832	0.00105	494.832	0.00132	494.632
									449.003	0.000728263	452.135	0.00218	496.923	0.000730539	496.923	0.00123											471.057	0.000584104	464.378	0.00288	496.1	0.00121	496.855	0.00137											479.961	0.00105	494.987	0.00128	494.832
									449.192	0.000722198	452.691	0.00217	497.112	0.000709207	497.112	0.00122											471.21	0.000578326	464.561	0.00287	496.285	0.00118	497.045	0.00134											480.032	0.00105	495.032	0.00127	494.987
									449.352	0.000717086	453.248	0.00216	497.213	0.000697798	497.213	0.00121											471.4	0.000571148	464.751	0.00287	496.475	0.00116	497.213	0.0013											480.232	0.00104	495.232	0.00122	495.032
									449.382	0.000716142	453.804	0.00215	497.302	0.000687737	497.302	0.0012											471.59	0.000563952	464.935	0.00287	496.657	0.00113	497.235	0.0013											480.432	0.00104	495.432	0.00118	495.232
									449.571	0.000710096	454.361	0.00214	497.491	0.000666127	497.491	0.00119											471.613	0.000563066	464.941	0.00287	496.665	0.00113	497.425	0.00126											480.517	0.00104	495.543	0.00115	495.432
									449.761	0.000704061	454.918	0.00213	497.681	0.000644378	497.681	0.00117											471.78	0.000556739	465.131	0.00286	496.855	0.0011	497.615	0.00122											480.632	0.00103	495.632	0.00113	495.543
									449.909	0.000699348	455.474	0.00212	497.77	0.000634101	497.77	0.00117											471.97	0.00054951	465.321	0.00286	497.045	0.00108	497.77	0.00119											480.832	0.00103	495.832	0.00108	495.632
									449.95	0.000698036	456.031	0.00211	497.87	0.00062249	497.87	0.00116											472.16	0.000542263	465.491	0.00285	497.213	0.00105	497.805	0.00118											481.032	0.00102	496.032	0.00103	495.832
									450.139	0.000692021	456.587	0.0021	498.059	0.000600463	498.059	0.00114											472.17	0.000541882	465.511	0.00285	497.235	0.00105	497.995	0.00114											481.074	0.00102	496.1	0.00101	496.032
									450.329	0.000686016	457.144	0.00209	498.249	0.000578297	498.249	0.00112											472.35	0.000534999	465.701	0.00285	497.425	0.00102	498.185	0.0011											481.232	0.00102	496.232	0.000982172	496.1
									450.465	0.000681697	457.7	0.00208	498.326	0.000569203	498.326	0.00112											472.54	0.000527718	465.891	0.00285	497.615	0.000992719	498.326	0.00107											481.432	0.00101	496.432	0.000932718	496.232
									450.518	0.000680021	458.257	0.00207	498.438	0.000555991	498.438	0.00111											472.726	0.000520548	466.048	0.00284	497.77	0.000969605	498.375	0.00106											481.63	0.00101	496.632	0.000882898	496.432
									450.708	0.000674037	458.813	0.00206	498.628	0.000533546	498.628	0.00109											472.73	0.00052042	466.081	0.00284	497.805	0.000964325	498.565	0.00102											481.632	0.00101	496.657	0.000876628	496.632
									450.897	0.000668062	459.37	0.00204	498.817	0.000510962	498.817	0.00108											472.919	0.000513105	466.271	0.00284	497.995	0.00093556	498.755	0.000977887											481.832	0.001	496.832	0.000832732	496.657
									451.022	0.000664134	459.926	0.00203	498.883	0.000503091	498.883	0.00107											473.109	0.000505773	466.461	0.00283	498.185	0.000906427	498.883	0.000949385											482.032	0.000999899	497.032	0.000782244	496.832
									451.087	0.000662097	460.483	0.00202	499.006	0.000488238	499.006	0.00106											473.283	0.000499072	466.604	0.00283	498.326	0.000884499	498.945	0.000935567											482.187	0.000996113	497.213	0.000736141	497.032
									451.276	0.000656143	461.039	0.00201	499.196	0.000465375	499.196	0.00104											473.299	0.000498424	466.651	0.00283	498.375	0.000876928	499.134	0.000892849											482.232	0.00099501	497.231	0.000731455	497.213
									451.465	0.000650198	461.596	0.002	499.385	0.000442372	499.385	0.00102											473.489	0.000491058	466.841	0.00282	498.565	0.000847066	499.324	0.000849765											482.432	0.000990139	497.432	0.000680389	497.231
									451.578	0.000646654	462.152	0.00199	499.439	0.000435786	499.439	0.00102											473.679	0.000483676	467.031	0.00282	498.755	0.000816845	499.439	0.000823577											482.632	0.000985287	497.631	0.000629069	497.432
									451.655	0.000644264	462.709	0.00198	499.575	0.00041923	499.575	0.00101											473.839	0.000477449	467.161	0.00282	498.883	0.000796258	499.514	0.000806351											482.743	0.000982593	497.77	0.000593493	497.631
									451.844	0.000638339	463.265	0.00197	499.764	0.000395948	499.764	0.000989628											473.869	0.000476276	467.221	0.00282	498.945	0.000786268	499.704	0.00076264											482.832	0.000980453	497.831	0.00057752	497.77
									452.034	0.000632425	463.822	0.00196	499.953	0.000372527	499.953	0.000972121											474.059	0.000468859	467.411	0.00281	499.134	0.000755341	499.894	0.000718671											483.032	0.000975638	498.031	0.000525768	497.831
									452.135	0.000629264	464.378	0.00195	499.996	0.000367277	499.996	0.000968194											474.249	0.000461425	467.601	0.00281	499.324	0.000724066	499.996	0.000695119											483.232	0.000970841	498.231	0.000473839	498.031
									452.223	0.00062652	464.935	0.00195	500.143	0.000348966	500.143	0.000954489											474.396	0.000455682	467.717	0.0028	499.439	0.000705008	500.084	0.000674483											483.3	0.000969217	498.326	0.000449211	498.231
									452.412	0.000620626	465.491	0.00194	500.332	0.000325266	500.332	0.000936738											474.439	0.000453974	467.79	0.0028	499.514	0.000692449	500.274	0.000630114											483.432	0.000966062	498.431	0.000421759	498.326
									452.602	0.000614741	466.048	0.00193	500.522	0.000301426	500.522	0.000918871											474.629	0.000446506	467.98	0.0028	499.704	0.000660495	500.464	0.000585606											483.632	0.000961302	498.883	0.00030384	498.431
									452.691	0.000611959	466.604	0.00192	500.552	0.000297563	500.552	0.000915976											474.819	0.000439022	468.17	0.00279	499.894	0.00062821	500.552	0.000564959											483.832	0.00095656	499.439	0.000158049	498.631
									452.791	0.000608866	467.161	0.00191	500.711	0.000277446	500.711	0.000900894											474.952	0.000433768	468.274	0.00279	499.996	0.000610849	500.654	0.000541											483.857	0.00095598	499.996	1.24678e-05	498.831
									452.981	0.000603001	467.717	0.0019	500.9	0.000253326	500.9	0.000882811											475.009	0.00043152	468.36	0.00279	500.084	0.000595598	500.844	0.000496342											484.032	0.000951836	500.031	3.157e-06	498.883
									453.17	0.000597147	468.274	0.00189	501.09	0.000229067	501.09	0.000864629											475.199	0.000424001	468.55	0.00278	500.274	0.000562666	501.034	0.000451674											484.232	0.00094713	500.231	-4.89524e-05	499.031
									453.248	0.00059474	468.83	0.00188	501.109	0.000226644	501.109	0.000862813											475.389	0.000416466	468.74	0.00278	500.464	0.000529421	501.109	0.000434145											484.413	0.000942887	500.431	-0.000100905	499.231
									453.359	0.000591301	469.387	0.00187	501.279	0.000204669	501.279	0.000846352											475.509	0.000411705	468.83	0.00277	500.552	0.000513922	501.224	0.000407042											484.432	0.000942443	500.552	-0.000132205	499.431
									453.549	0.000585466	469.943	0.00186	501.469	0.00018013	501.469	0.000827987											475.579	0.000408913	468.93	0.00277	500.654	0.000495869	501.414	0.000362493											484.632	0.000937774	500.631	-0.000152667	499.439
									453.738	0.000579641	470.5	0.00185	501.658	0.000155452	501.658	0.000809538											475.769	0.000401344	469.12	0.00277	500.844	0.000462017	501.604	0.000318075											484.832	0.000933123	500.831	-0.000204202	499.631
									453.804	0.000577607	471.057	0.00184	501.665	0.000154506	501.665	0.000808831											475.959	0.000393757	469.31	0.00276	501.034	0.000427872	501.665	0.00030378											484.97	0.000929935	501.031	-0.000255475	499.831
									453.928	0.000573825	471.613	0.00183	501.847	0.000130635	501.847	0.000791011											476.065	0.000389501	469.387	0.00276	501.109	0.000414389	501.794	0.000273834											485.032	0.00092849	501.109	-0.000275231	499.996
									454.117	0.000568019	472.17	0.00183	502.037	0.000105677	502.037	0.000772414											476.149	0.000386154	469.5	0.00276	501.224	0.000393442	501.984	0.000229821											485.232	0.000923876	501.231	-0.00030645	500.031
									454.306	0.000562223	472.726	0.00182	502.222	8.11756e-05	502.222	0.000754192											476.339	0.000378534	469.69	0.00275	501.414	0.000358736	502.174	0.000186085											485.432	0.000919279	501.431	-0.00035709	500.231
									454.361	0.000560555	473.058	0.00181	502.226	8.05805e-05	502.226	0.00075375											476.529	0.000370896	469.88	0.00275	501.604	0.000323761	502.222	0.000175108											485.526	0.000917121	501.631	-0.000407356	500.431
									454.496	0.000556437	473.247	0.00181	502.416	5.5344e-05	502.416	0.000735028											476.622	0.000367151	469.943	0.00274	501.665	0.000312422	502.364	0.000142675											485.632	0.0009147	501.665	-0.000415859	500.552
									454.685	0.000550661	473.283	0.00181	502.605	2.99679e-05	502.605	0.000716253											476.719	0.000363242	470.07	0.00274	501.794	0.000288527	502.554	9.96429e-05											485.832	0.00091014	501.831	-0.000457211	500.631
									454.875	0.000544894	473.436	0.00181	502.778	6.6399e-06	502.778	0.000699043											476.909	0.000355571	470.26	0.00273	501.984	0.000253042	502.744	5.70388e-05											486.032	0.000905597	502.031	-0.000506616	500.831
									454.918	0.00054359	473.626	0.0018	502.795	4.45225e-06	502.795	0.000697432											477.099	0.000347884	470.45	0.00273	502.174	0.000217315	502.778	4.93507e-05											486.083	0.000904448	502.222	-0.000553224	501.031
									455.064	0.000539137	473.815	0.0018	502.984	-2.12029e-05	502.984	0.000678571											477.178	0.000344657	470.5	0.00273	502.222	0.000208271	502.934	1.49142e-05											486.232	0.000901073	502.231	-0.000555532	501.109
									455.253	0.00053339	473.839	0.0018	503.173	-4.69977e-05	503.173	0.000659677											477.289	0.000340179	470.64	0.00272	502.364	0.000181357	503.124	-2.66797e-05											486.432	0.000896566	502.431	-0.000603919	501.231
									455.443	0.000527653	474.005	0.0018	503.335	-6.91004e-05	503.335	0.000643548											477.479	0.000332457	470.83	0.00272	502.554	0.000145177	503.314	-6.76915e-05											486.632	0.000892077	502.631	-0.000651736	501.431
									455.474	0.00052671	474.194	0.00179	503.363	-7.29319e-05	503.363	0.000640757											477.669	0.000324719	471.02	0.00271	502.744	0.000108786	503.335	-7.22111e-05											486.639	0.000891915	502.778	-0.000686504	501.631
									455.632	0.000521925	474.384	0.00179	503.552	-9.90055e-05	503.552	0.000621819											477.735	0.000322013	471.057	0.00271	502.778	0.000102155	503.504	-0.00010807											486.832	0.000887606	502.831	-0.000698943	501.665
									456.031	0.000509913	474.396	0.00179	503.742	-0.000125219	503.742	0.000602868											477.859	0.000316963	471.21	0.00271	502.934	7.21947e-05	503.694	-0.000147763											487.032	0.000883153	503.031	-0.000745498	501.831
									456.587	0.000493199	474.573	0.00179	503.891	-0.000146058	503.891	0.00058787											478.049	0.000309191	471.4	0.0027	503.124	3.54137e-05	503.884	-0.000186721											487.196	0.00087952	503.231	-0.000791359	502.031
									457.144	0.000476566	474.762	0.00179	503.931	-0.000151571	503.931	0.000583913											478.238	0.000301402	471.59	0.00269	503.314	-1.54554e-06	503.891	-0.000188308											487.232	0.000878717	503.335	-0.00081482	502.222
									457.7	0.000460017	474.952	0.00178	504.12	-0.000178063	504.12	0.000564961											478.291	0.000299228	471.613	0.00269	503.335	-5.66342e-06	504.074	-0.000224892											487.432	0.0008743	503.431	-0.000836483	502.231
									458.257	0.000443551	474.952	0.00178	504.31	-0.000204694	504.31	0.000546019											478.428	0.000293596	471.78	0.00269	503.504	-3.86714e-05	504.264	-0.000262227											487.632	0.0008699	503.631	-0.000880828	502.431
									458.813	0.000427167	475.141	0.00178	504.448	-0.000224206	504.448	0.000532213											478.618	0.000285773	471.97	0.00268	503.694	-7.59518e-05	504.448	-0.000297619											487.752	0.000867262	503.831	-0.000924352	502.631
									459.37	0.000410861	475.331	0.00178	504.499	-0.000231464	504.499	0.000527094											478.808	0.000277933	472.16	0.00268	503.884	-0.000113375	504.453	-0.000298675											487.832	0.000865518	503.891	-0.000937282	502.778
									459.926	0.000394639	475.509	0.00177	504.689	-0.000258374	504.689	0.000508194											478.848	0.000276299	472.17	0.00268	503.891	-0.000114918	504.643	-0.000334189											488.032	0.000861153	504.031	-0.000967008	502.831
									460.483	0.000378497	475.52	0.00177	504.878	-0.000285422	504.878	0.000489328											478.998	0.000270076	472.35	0.00267	504.074	-0.000150927	504.833	-0.000368719											488.232	0.000856806	504.231	-0.00101	503.031
									461.039	0.000362436	475.709	0.00177	505.004	-0.000303555	505.004	0.000476757											479.188	0.000262203	472.54	0.00267	504.264	-0.000188597	505.004	-0.000398922											488.309	0.000855141	504.431	-0.00105	503.231
									461.596	0.000346455	475.899	0.00177	505.067	-0.00031261	505.067	0.000470502											479.378	0.000254313	472.726	0.00266	504.448	-0.000225261	505.023	-0.000402218											488.432	0.000852477	504.448	-0.00105	503.335
									462.152	0.00033055	476.065	0.00177	505.257	-0.000339937	505.257	0.000451725											479.404	0.000253225	472.73	0.00266	504.453	-0.000226371	505.213	-0.000434641											488.632	0.000848165	504.631	-0.00109	503.431
									462.709	0.000314727	476.088	0.00177	505.446	-0.000367403	505.446	0.000433004											479.568	0.000246406	472.919	0.00265	504.643	-0.000264235	505.403	-0.000465942											488.832	0.00084387	504.831	-0.00113	503.631
									463.265	0.000298983	476.278	0.00176	505.561	-0.000384104	505.561	0.000421697											479.758	0.000238482	473.109	0.00265	504.833	-0.000302176	505.561	-0.000491029											488.865	0.000843154	505.004	-0.00116	503.831
									463.822	0.000283318	476.467	0.00176	505.636	-0.000395007	505.636	0.000414347											479.948	0.000230541	473.283	0.00264	505.004	-0.000336383	505.593	-0.000496078											489.032	0.000839594	505.031	-0.00117	503.891
									464.378	0.000267728	476.622	0.00176	505.825	-0.000422751	505.825	0.000395764											479.961	0.000230007	473.299	0.00264	505.023	-0.000340179	505.783	-0.000525004											489.232	0.000835334	505.231	-0.0012	504.031
									464.935	0.000252218	476.656	0.00176	506.014	-0.000450633	506.014	0.00037726											480.138	0.000222583	473.489	0.00263	505.561	-0.000447933	505.973	-0.000552682											489.422	0.000831305	505.431	-0.00124	504.231
									465.491	0.000236786	476.846	0.00175	506.117	-0.000465852	506.117	0.000367236											480.328	0.000214609	473.679	0.00263	506.117	-0.000559542	506.117	-0.000572835											489.432	0.000831092	505.561	-0.00126	504.431
									466.048	0.000221431	477.035	0.00175	506.204	-0.000478654	506.204	0.000358846											480.517	0.00020664	473.839	0.00262	506.163	-0.000568708	506.163	-0.00057907											489.632	0.000826868	505.631	-0.00127	504.448
									466.604	0.000206152	477.178	0.00175	506.393	-0.000506814	506.393	0.000340529											480.518	0.000206618	473.869	0.00262	506.353	-0.00060674	506.353	-0.000604131											489.832	0.00082266	505.831	-0.0013	504.631
									467.161	0.000190949	477.225	0.00175	506.583	-0.000535112	506.583	0.000322317											480.708	0.00019861	474.059	0.00261	506.543	-0.000644714	506.543	-0.000627828											489.978	0.00081959	506.031	-0.00134	504.831
									467.717	0.00017582	477.414	0.00175	506.674	-0.000548812	506.674	0.000313571											480.898	0.000190585	474.249	0.00261	506.674	-0.000670845	506.674	-0.000643348											490.032	0.00081847	506.117	-0.00135	505.004
									468.274	0.00016077	477.603	0.00174	506.772	-0.000563549	506.772	0.000304218											481.074	0.000183134	474.396	0.0026	506.733	-0.000682615	506.733	-0.000650127											490.232	0.000814298	506.231	-0.00137	505.031
									468.83	0.000145794	477.735	0.00174	506.961	-0.000592124	506.961	0.000286241											481.088	0.000182543	474.439	0.0026	506.923	-0.000720427	506.923	-0.000670995											490.432	0.000810142	506.431	-0.00139	505.231
									469.387	0.000130893	477.793	0.00174	507.151	-0.000620837	507.151	0.000268395											481.278	0.000174485	474.629	0.0026	507.113	-0.000758133	507.113	-0.000690401											490.535	0.000808007	506.631	-0.00142	505.431
									469.943	0.000116067	477.982	0.00174	507.231	-0.000632953	507.231	0.000260931											481.468	0.00016641	474.819	0.00259	507.231	-0.000781402	507.231	-0.000701663											490.632	0.000806004	506.674	-0.00143	505.561
									470.5	0.000101312	478.172	0.00174	507.34	-0.000649688	507.34	0.000250686											481.63	0.000159483	474.952	0.00258	507.303	-0.000795716	507.303	-0.000708317											490.832	0.000801883	506.831	-0.00145	505.631
									471.057	8.66344e-05	478.291	0.00173	507.53	-0.000678678	507.53	0.000233125											481.658	0.000158318	475.009	0.00258	507.493	-0.00083316	507.493	-0.000724715											491.032	0.000797779	507.031	-0.00147	505.831
									471.613	7.20299e-05	478.361	0.00173	507.719	-0.000707806	507.719	0.000215719											481.848	0.00015021	475.199	0.00258	507.683	-0.000870448	507.683	-0.000739572											491.091	0.000796559	507.231	-0.00149	506.031
									472.17	5.74985e-05	478.55	0.00173	507.787	-0.000718286	507.787	0.000209516											482.038	0.000142084	475.389	0.00257	507.787	-0.000890819	507.787	-0.000747055											491.232	0.000793692	507.231	-0.00149	506.117
									472.726	4.30374e-05	478.74	0.00173	507.908	-0.000737071	507.908	0.000198476											482.187	0.000135688	475.509	0.00256	507.873	-0.000907564	507.873	-0.000752866											491.432	0.000789622	507.431	-0.00152	506.231
									473.283	2.86515e-05	478.848	0.00173	508.098	-0.000766474	508.098	0.000181405											482.228	0.000133942	475.579	0.00256	508.063	-0.00094449	508.063	-0.000764576											491.632	0.00078557	507.631	-0.00154	506.431
									473.839	1.43376e-05	478.929	0.00172	508.287	-0.000796016	508.287	0.000164515											482.418	0.000125783	476.065	0.00254	508.253	-0.000981209	508.253	-0.000774684											491.648	0.000785243	507.787	-0.00155	506.631
									474.396	9.56787e-08	479.119	0.00172	508.344	-0.000804809	508.344	0.000159538											482.608	0.000117607	476.622	0.00252	508.344	-0.000998673	508.344	-0.000778943											491.832	0.000781534	507.831	-0.00155	506.674
									474.952	-1.40748e-05	479.308	0.00172	508.477	-0.000825694	508.477	0.000147812											482.743	0.00011175	477.178	0.0025	508.443	-0.00102	508.443	-0.000783175											492.032	0.000777515	508.031	-0.00157	506.831
									475.509	-2.81766e-05	479.404	0.00172	508.666	-0.00085551	508.666	0.000131307											482.798	0.000109415	477.735	0.00248	508.633	-0.00105	508.633	-0.000790037											492.204	0.000774059	508.231	-0.00158	507.031
									476.065	-4.2205e-05	479.497	0.00172	508.856	-0.000885464	508.856	0.000115006											482.988	0.000101206	478.291	0.00246	508.823	-0.00109	508.823	-0.000795259											492.232	0.000773513	508.344	-0.00159	507.231
									476.622	-5.61629e-05	479.687	0.00171	508.9	-0.00089252	508.9	0.000111208											483.178	9.298e-05	478.848	0.00244	508.9	-0.0011	508.9	-0.000796914											492.432	0.000769528	508.431	-0.00159	507.231
									477.178	-7.00506e-05	479.876	0.00171	509.045	-0.000915555	509.045	9.89185e-05											483.3	8.76679e-05	479.404	0.00242	509.013	-0.00113	509.013	-0.000798834											492.632	0.00076556	508.631	-0.0016	507.431
									477.735	-8.3871e-05	479.961	0.00171	509.234	-0.000945783	509.234	8.3052e-05											483.367	8.47374e-05	479.961	0.0024	509.203	-0.00116	509.203	-0.000800754											492.761	0.000763005	508.831	-0.00161	507.631
									478.291	-9.76193e-05	480.066	0.00171	509.424	-0.000976148	509.424	6.74148e-05											483.557	7.64781e-05	480.517	0.00238	509.393	-0.0012	509.393	-0.000801019											492.832	0.000761608	508.9	-0.00161	507.787
									478.848	-0.000111298	480.255	0.00171	509.457	-0.000981415	509.457	6.47332e-05											483.747	6.82021e-05	481.074	0.00235	509.457	-0.00121	509.457	-0.000800735											493.032	0.000757674	509.031	-0.00162	507.831
									479.404	-0.000124909	480.445	0.0017	509.613	-0.00101	509.613	5.20148e-05											483.857	6.34381e-05	481.63	0.00233	509.582	-0.00123	509.582	-0.000799627											493.232	0.000753756	509.231	-0.00162	508.031
									479.961	-0.00013845	480.517	0.0017	509.803	-0.00104	509.803	3.68599e-05											483.937	5.99094e-05	482.187	0.00231	509.772	-0.00127	509.772	-0.00079658											493.317	0.000752081	509.431	-0.00162	508.231
									480.517	-0.000151926	480.634	0.0017	509.992	-0.00107	509.992	2.1958e-05											484.127	5.16e-05	482.743	0.00229	509.962	-0.0013	509.962	-0.000791882											493.432	0.000749854	509.457	-0.00162	508.344
									481.074	-0.000165331	481.074	0.0017	510.013	-0.00107	510.013	2.031e-05											484.317	4.32739e-05	483.3	0.00226	510.013	-0.00131	510.013	-0.000790351											493.632	0.00074597	509.631	-0.00162	508.431
									481.63	-0.000178669	481.63	0.00169	510.181	-0.0011	510.181	7.31684e-06											484.413	3.90692e-05	483.857	0.00224	510.152	-0.00133	510.152	-0.000785542											493.832	0.000742102	509.831	-0.00162	508.9
									482.187	-0.000191939	482.187	0.00168	510.371	-0.00113	510.371	-7.05592e-06											484.507	3.49312e-05	484.413	0.00222	510.342	-0.00137	510.342	-0.000777569											493.874	0.000741285	510.013	-0.00162	509.457
									482.743	-0.000205143	482.743	0.00167	510.56	-0.00116	510.56	-2.11527e-05											484.697	2.65717e-05	484.97	0.0022	510.532	-0.0014	510.532	-0.000767973											494.032	0.00073825	510.031	-0.00162	510.013
									483.3	-0.00021828	483.3	0.00167	510.57	-0.00116	510.57	-2.18472e-05											484.887	1.81956e-05	485.526	0.00217	510.57	-0.00141	510.57	-0.000765901											494.232	0.000734415	510.231	-0.00161	510.231
									483.857	-0.000231352	483.857	0.00166	510.75	-0.00119	510.75	-3.49661e-05											484.97	1.45572e-05	486.083	0.00215	510.722	-0.00143	510.722	-0.000756771											494.43	0.000730618	510.431	-0.0016	510.431
									484.413	-0.000244357	484.413	0.00165	510.939	-0.00122	510.939	-4.84887e-05											485.077	9.80274e-06	486.639	0.00213	510.912	-0.00146	510.912	-0.000743979											494.432	0.000730597	510.57	-0.00159	510.57
									484.97	-0.000257295	484.97	0.00165	511.126	-0.00126	511.126	-6.15552e-05											485.267	1.39326e-06	487.196	0.00211	511.102	-0.0015	511.102	-0.000729615											494.632	0.000726795	510.631	-0.00159	510.631
									485.526	-0.000270171	485.526	0.00164	511.128	-0.00126	511.128	-6.17133e-05											485.526	-1.01023e-05	487.752	0.00208	511.126	-0.0015	511.126	-0.000727698											494.832	0.000723009	510.831	-0.00157	510.831
									486.083	-0.000282979	486.083	0.00163	511.318	-0.00129	511.318	-7.46328e-05											486.083	-3.49002e-05	488.309	0.00206	511.292	-0.00153	511.292	-0.000713701											494.987	0.00072008	511.031	-0.00156	511.031
									486.639	-0.000295722	486.639	0.00163	511.507	-0.00132	511.507	-8.72402e-05											486.639	-5.9841e-05	488.865	0.00204	511.482	-0.00156	511.482	-0.000696262											495.032	0.00071924	511.126	-0.00155	511.126
									487.196	-0.0003084	487.196	0.00162	511.683	-0.00135	511.683	-9.86309e-05											487.196	-8.49243e-05	489.422	0.00202	511.672	-0.00159	511.672	-0.000677322											495.232	0.000715488	511.231	-0.00154	511.231
									487.752	-0.000321015	487.752	0.00161	511.697	-0.00135	511.697	-9.95287e-05											487.752	-0.00011015	489.978	0.00199	511.683	-0.00159	511.683	-0.000676232											495.432	0.000711751	511.431	-0.00152	511.431
									488.309	-0.000333565	488.309	0.00161	511.886	-0.00138	511.886	-0.000111492											488.309	-0.000135518	490.535	0.00197	511.862	-0.00162	511.862	-0.000656911											495.543	0.000709667	511.631	-0.00149	511.631
									488.865	-0.000346054	488.865	0.0016	512.075	-0.00142	512.075	-0.000123122											488.865	-0.000161033	491.091	0.00195	512.052	-0.00165	512.052	-0.000635057											495.632	0.000708031	511.683	-0.00148	511.683
									489.422	-0.000358478	489.422	0.00159	512.239	-0.00144	512.239	-0.000132901											489.422	-0.000186685	491.648	0.00193	512.239	-0.00167	512.239	-0.000612157											495.832	0.000704327	511.831	-0.00146	511.831
									489.978	-0.000370838	489.978	0.00159	512.265	-0.00145	512.265	-0.000134415											489.978	-0.00021248	492.204	0.00191	512.242	-0.00167	512.242	-0.000611793											496.032	0.000700639	512.031	-0.00143	512.031
									490.535	-0.000383138	490.535	0.00158	512.454	-0.00148	512.454	-0.000145362											490.535	-0.00023842	492.761	0.00188	512.432	-0.0017	512.432	-0.000587153											496.1	0.00069938	512.231	-0.0014	512.231
									491.091	-0.000395373	491.091	0.00157	512.644	-0.00151	512.644	-0.000155959											491.091	-0.000264498	493.317	0.00186	512.622	-0.00173	512.622	-0.000561173											496.232	0.000696967	512.239	-0.0014	512.239
									491.648	-0.000407546	491.648	0.00157	512.796	-0.00154	512.796	-0.000164208											491.648	-0.000290717	493.874	0.00184	512.796	-0.00175	512.796	-0.000536263											496.432	0.000693312	512.431	-0.00137	512.431
									492.204	-0.000419657	492.204	0.00156	512.833	-0.00155	512.833	-0.000166199											492.204	-0.000317077	494.43	0.00182	512.812	-0.00176	512.812	-0.00053389											496.632	0.000689672	512.631	-0.00133	512.631
									492.761	-0.000431707	492.761	0.00156	513.022	-0.00158	513.022	-0.000176077											492.761	-0.000343578	494.987	0.0018	513.002	-0.00178	513.002	-0.000505343											496.657	0.000689217	512.796	-0.0013	512.796
									493.317	-0.000443695	493.317	0.00155	513.212	-0.00161	513.212	-0.000185587											493.317	-0.00037022	495.543	0.00178	513.192	-0.00181	513.192	-0.000475572											496.832	0.000686048	512.831	-0.00129	512.831
									493.874	-0.000455625	493.874	0.00155	513.352	-0.00164	513.352	-0.000192392											493.874	-0.000397008	496.1	0.00176	513.352	-0.00183	513.352	-0.000449515											497.032	0.000682441	513.031	-0.00124	513.031
									494.43	-0.000467491	494.43	0.00154	513.401	-0.00165	513.401	-0.000194723											494.43	-0.000423932	496.657	0.00174	513.382	-0.00183	513.382	-0.000444621											497.213	0.000679179	513.231	-0.0012	513.231
									494.987	-0.000479297	494.987	0.00153	513.591	-0.00168	513.591	-0.000203481											494.987	-0.000450996	497.213	0.00172	513.572	-0.00186	513.572	-0.000412532											497.231	0.000678849	513.352	-0.00117	513.352
									495.543	-0.000491043	495.543	0.00153	513.78	-0.00171	513.78	-0.000211856											495.543	-0.000478201	497.77	0.0017	513.762	-0.00188	513.762	-0.00037935											497.432	0.000675274	513.431	-0.00115	513.431
									496.1	-0.00050273	496.1	0.00152	513.909	-0.00173	513.909	-0.000217322											496.1	-0.000505545	498.326	0.00168	513.909	-0.0019	513.909	-0.000352951											497.631	0.000671714	513.631	-0.0011	513.631
									496.657	-0.000514358	496.657	0.00152	513.969	-0.00175	513.969	-0.000219843											496.657	-0.000533035	498.883	0.00166	513.952	-0.0019	513.952	-0.000345121											497.77	0.000669265	513.831	-0.00104	513.831
									497.213	-0.000525926	497.213	0.00151	514.159	-0.00178	514.159	-0.000227437											497.213	-0.00056066	499.439	0.00164	514.142	-0.00192	514.142	-0.000309892											497.831	0.00066817	513.909	-0.00102	513.909
									497.77	-0.000537434	497.77	0.00151	514.348	-0.00181	514.348	-0.000234635											497.77	-0.000588424	499.996	0.00162	514.332	-0.00195	514.332	-0.000273711											498.031	0.000664642	514.031	-0.000981306	514.031
									498.326	-0.000548883	498.326	0.0015	514.465	-0.00183	514.465	-0.000238877											498.326	-0.000616328	500.552	0.0016	514.465	-0.00196	514.465	-0.000247718											498.326	0.000659472	514.231	-0.000919574	514.231
									498.883	-0.000560276	498.883	0.0015	514.538	-0.00185	514.538	-0.000241431											498.883	-0.000644376	501.109	0.00159	514.522	-0.00197	514.522	-0.000236626											498.883	0.0006498	514.431	-0.000854731	514.431
									499.439	-0.000571609	499.439	0.00149	514.727	-0.00188	514.727	-0.000247823											499.439	-0.000672558	501.665	0.00157	514.712	-0.00199	514.712	-0.000198687											499.439	0.00064025	514.465	-0.000843244	514.465
									499.996	-0.000582884	499.996	0.00149	514.917	-0.00192	514.917	-0.000253806											499.996	-0.00070088	502.222	0.00155	514.901	-0.002	514.901	-0.000159943											499.996	0.000630819	514.631	-0.000786746	514.631
									500.552	-0.000594102	500.552	0.00148	515.022	-0.00193	515.022	-0.000256951											500.552	-0.00072934	502.778	0.00153	515.022	-0.00202	515.022	-0.000135031											500.552	0.000621507	514.831	-0.000715591	514.831
									501.109	-0.000605262	501.109	0.00148	515.106	-0.00195	515.106	-0.000259377											501.109	-0.000757939	503.335	0.00152	515.091	-0.00202	515.091	-0.000120446											501.109	0.000612313	515.022	-0.00064466	515.022
									501.665	-0.000616367	501.665	0.00147	515.295	-0.00198	515.295	-0.000264533											501.665	-0.000786682	503.891	0.0015	515.281	-0.00204	515.281	-8.02458e-05											501.665	0.000603234	515.031	-0.000641237	515.031
									502.222	-0.000627413	502.222	0.00147	515.485	-0.00202	515.485	-0.000269271											502.222	-0.000815558	504.448	0.00148	515.471	-0.00206	515.471	-3.93937e-05											502.222	0.000594273	515.231	-0.000563657	515.231
									502.778	-0.000638402	502.778	0.00146	515.578	-0.00204	515.578	-0.000271454											502.778	-0.000844572	505.004	0.00147	515.578	-0.00207	515.578	-1.61525e-05											502.778	0.000585427	515.431	-0.000482824	515.431
									503.335	-0.000649335	503.335	0.00146	515.674	-0.00205	515.674	-0.000273588											503.335	-0.000873724	505.561	0.00145	515.661	-0.00207	515.661	2.05885e-06											503.335	0.000576696	515.578	-0.000421109	515.578
									503.891	-0.000660214	503.891	0.00145	515.864	-0.00209	515.864	-0.000277482											503.891	-0.000903019	506.117	0.00144	515.851	-0.00209	515.851	4.40604e-05											503.891	0.000568076	515.631	-0.000398713	515.631
									504.448	-0.000671036	504.448	0.00145	516.053	-0.00212	516.053	-0.00028095											504.448	-0.000932447	506.674	0.00142	516.041	-0.0021	516.041	8.65597e-05											504.448	0.00055957	515.831	-0.0003113	515.831
									505.004	-0.000681802	505.004	0.00144	516.135	-0.00214	516.135	-0.000282316											505.004	-0.000962013	506.923	0.00141	516.135	-0.00211	516.135	0.000107654											505.004	0.000551175	516.031	-0.000220561	516.031
									505.561	-0.000692513	505.561	0.00144	516.242	-0.00216	516.242	-0.00028399											505.561	-0.000991715	507.113	0.00141	516.231	-0.00212	516.231	0.000129505											505.561	0.000542891	516.135	-0.000171995	516.135
									506.117	-0.000703168	506.117	0.00144	516.432	-0.00219	516.432	-0.000286602											506.117	-0.00102	507.231	0.00141	516.421	-0.00213	516.421	0.000172846											506.117	0.000534717	516.231	-0.000126476	516.231
									506.674	-0.000713771	506.674	0.00143	516.621	-0.00223	516.621	-0.000288782											506.674	-0.00105	507.303	0.0014	516.611	-0.00214	516.611	0.000216532											506.674	0.00052665	516.431	-2.90213e-05	516.431
									507.231	-0.000724318	507.231	0.00143	516.691	-0.00224	516.691	-0.00028948											507.231	-0.00108	507.493	0.0014	516.691	-0.00214	516.691	0.000235055											507.231	0.000518692	516.631	7.18213e-05	516.631
									507.787	-0.00073481	507.787	0.00142	516.811	-0.00227	516.811	-0.00029053											507.787	-0.00111	507.787	0.00139	516.801	-0.00215	516.801	0.000260513											507.787	0.00051084	516.691	0.000103076	516.691
									508.344	-0.000745249	508.344	0.00142	517	-0.0023	517	-0.000291845											508.344	-0.00114	508.344	0.00138	516.991	-0.00216	516.991	0.000304738											508.344	0.000503095	516.831	0.000176071	516.831
									508.9	-0.000755634	508.9	0.00141	517.189	-0.00234	517.189	-0.000292727											508.9	-0.00117	508.9	0.00136	517.181	-0.00217	517.181	0.000349159											508.9	0.000495455	517.031	0.000283746	517.031
									509.457	-0.000765965	509.457	0.00141	517.248	-0.00235	517.248	-0.000292911											509.457	-0.0012	509.457	0.00135	517.248	-0.00217	517.248	0.00036483											509.457	0.000487918	517.231	0.000394863	517.231
									510.013	-0.000776245	510.013	0.00141	517.379	-0.00237	517.379	-0.000293173											510.013	-0.00123	510.013	0.00134	517.371	-0.00218	517.371	0.000393727											510.013	0.000480484	517.248	0.000404624	517.248
									510.57	-0.000786471	510.57	0.0014	517.568	-0.00241	517.568	-0.000293186											510.57	-0.00127	510.57	0.00132	517.561	-0.00219	517.561	0.000438394											510.57	0.000473152	517.431	0.000509436	517.431
									511.126	-0.000796643	511.126	0.0014	517.758	-0.00245	517.758	-0.000292763											511.126	-0.0013	511.126	0.00131	517.751	-0.00219	517.751	0.000483115											511.126	0.000465922	517.631	0.000627481	517.631
									511.683	-0.000806764	511.683	0.0014	517.804	-0.00245	517.804	-0.000292592											511.683	-0.00133	511.683	0.0013	517.804	-0.00219	517.804	0.000495705											511.683	0.000458792	517.804	0.000732893	517.804
									512.239	-0.000816832	512.239	0.00139	517.947	-0.00248	517.947	-0.000291906											512.239	-0.00136	512.239	0.00129	517.941	-0.0022	517.941	0.000527843											512.239	0.000451762	517.831	0.00074901	517.831
									512.796	-0.00082685	512.796	0.00139	518.136	-0.00252	518.136	-0.000290616											512.796	-0.00139	512.796	0.00128	518.131	-0.0022	518.131	0.000572532											512.796	0.000444828	518.031	0.000874036	518.031
									513.352	-0.000836814	513.352	0.00138	518.326	-0.00256	518.326	-0.000288892											513.352	-0.00142	513.352	0.00126	518.321	-0.00221	518.321	0.000617141											513.352	0.000437993	518.231	0.001	518.231
									513.909	-0.000846728	513.909	0.00138	518.361	-0.00256	518.361	-0.000288525											513.909	-0.00145	513.909	0.00125	518.361	-0.00221	518.361	0.000626536											513.909	0.000431255	518.361	0.00109	518.361
									514.465	-0.00085659	514.465	0.00138	518.515	-0.00259	518.515	-0.000286735											514.465	-0.00149	514.465	0.00124	518.511	-0.00221	518.511	0.000661624											514.465	0.000424612	518.431	0.00113	518.431
									515.022	-0.000866401	515.022	0.00137	518.705	-0.00263	518.705	-0.000284148											515.022	-0.00152	515.022	0.00123	518.701	-0.00221	518.701	0.000705943											515.022	0.000418064	518.631	0.00127	518.631
									515.578	-0.000876161	515.578	0.00137	518.894	-0.00267	518.894	-0.000281132											515.578	-0.00155	515.578	0.00122	518.891	-0.00221	518.891	0.000750055											515.578	0.000411609	518.831	0.00141	518.831
									516.135	-0.000885873	516.135	0.00137	518.917	-0.00267	518.917	-0.00028073											516.135	-0.00158	516.135	0.00121	518.917	-0.00221	518.917	0.000756233											516.135	0.000405246	518.917	0.00147	518.917
									516.691	-0.000895533	516.691	0.00136	519.083	-0.0027	519.083	-0.000277688											516.691	-0.00161	516.691	0.0012	519.081	-0.00221	519.081	0.000793923											516.691	0.000398976	519.031	0.00155	519.031
									517.248	-0.000905144	517.248	0.00136	519.273	-0.00274	519.273	-0.000273818											517.248	-0.00165	517.248	0.00119	519.271	-0.00221	519.271	0.000837508											517.248	0.000392795	519.231	0.0017	519.231
									517.804	-0.000914704	517.804	0.00136	519.462	-0.00278	519.462	-0.000269524											517.804	-0.00168	517.804	0.00118	519.461	-0.00221	519.461	0.000880775											517.804	0.000386706	519.431	0.00185	519.431
									518.361	-0.000924215	518.361	0.00135	519.474	-0.00278	519.474	-0.000269247											518.361	-0.00171	518.361	0.00117	519.474	-0.00221	519.474	0.00088379											518.361	0.000380705	519.474	0.00188	519.474
									518.917	-0.000933676	518.917	0.00135	519.652	-0.00282	519.652	-0.00026481											518.917	-0.00175	518.917	0.00117	519.651	-0.00221	519.651	0.000923689											518.917	0.000374793	519.631	0.002	519.631
									519.474	-0.000943089	519.474	0.00135	519.841	-0.00285	519.841	-0.000259678											519.474	-0.00178	519.474	0.00116	519.841	-0.00221	519.841	0.000966216											519.474	0.000368968	519.831	0.00216	519.831
									520.03	-0.000952454	520.03	0.00134	520.03	-0.00289	520.03	-0.00025413											520.03	-0.00181	520.03	0.00115	520.03	-0.0022	520.03	0.00101											520.03	0.000363227	520.03	0.00232	520.03
[truncated: 3 more columns]
