# Supplementary material for: Direct time-resolved observation of surface-bound carbon dioxide radical anions on metallic nanocatalysts
Source: Nat Commun. 2023 Nov 6;14:7116. doi: 10.1038/s41467-023-42936-6 (PMC10628153; doi:10.1038/s41467-023-42936-6)
Supplement: Supplementary file 4 — Source Data [file 41467_2023_42936_MOESM4_ESM.zip › Source Data/Figure S17/Figure S15.xlsx]

## Sheet: Sheet1
Figure S15a															Figure S15b										Figure S15c															Figure S15d
raw data					fitting data										raw data					fitting data					raw data					fitting data										raw data					fitting data
-22.8153	-0.00328	-22.8153	0.00145		3.0128	0.05231	2.2003	0.03045		-20.4364	-0.00185	-20.4364	0.000989716		300.205	0.03458	300.205	0.02602		300.205	0.03507	300.205	0.02634		-169.4	-0.00192	-169.4	0.00347		2.4026	0.03292	1.3504	0.04746		-169.4	-0.000781387	-169.4	0.000452608		-169.4	-4.2e-05	-169.4	-0.000595		2.2205	0.04626	4.403	0.03325
-22.5985	0.00313	-22.5985	-0.0039		3.0302	0.0522	2.27429	0.0298		-20.2208	-0.00185	-20.2208	0.00097793		300.761	0.03173	300.761	0.02446		300.645	0.03513	300.761	0.02663		-167.4	-0.00295	-167.4	0.00216		2.413	0.03288	2.21051	0.04076		-169.063	-0.000781387	-167.4	0.00045138		-167.4	0.00166	-167.4	-0.000942		3.07974	0.03832	4.40868	0.03311
-22.3818	0.00432	-22.3818	-0.00582		3.04761	0.05209	2.34829	0.02918		-20.0053	-0.00185	-20.0053	0.000965511		301.318	0.02274	301.318	0.02432		300.761	0.03515	301.318	0.02691		-165.3	2.1e-05	-165.3	0.00184		2.4234	0.03284	3.07062	0.03687		-167.4	-0.000781387	-165.3	0.000450012		-165.3	0.000463	-165.3	-0.00145		3.93898	0.03356	4.41435	0.03298
-22.1652	0.0093	-22.1652	-0.00479		3.06501	0.05198	2.42228	0.02859		-19.7899	-0.00185	-19.7899	0.000952427		301.874	0.03726	301.874	0.02082		300.865	0.03516	301.874	0.02719		-163.3	0.000553	-163.3	-0.000432		2.43381	0.0328	3.93073	0.03462		-165.3	-0.000781387	-163.3	0.000448633		-163.3	-0.00125	-163.3	-0.000663		4.79822	0.03075	4.42003	0.03284
-21.9487	0.01221	-21.9487	-0.000526		3.08242	0.05188	2.49627	0.02801		-19.5747	-0.00185	-19.5747	0.000938647		302.431	0.02844	302.431	0.02871		301.085	0.03519	302.431	0.02748		-161.2	-0.000284	-161.2	-0.00197		2.44421	0.03276	4.79084	0.03335		-163.3	-0.000781387	-161.2	0.000447098		-161.2	-0.00158	-161.2	-0.00146		5.65745	0.02913	4.4257	0.03271
-21.7323	0.00921	-21.7323	-0.000816		3.09982	0.05177	2.57027	0.02746		-19.3595	-0.00185	-19.3595	0.000924122		302.987	0.04358	302.987	0.03971		301.305	0.03522	302.987	0.02776		-159.1	-0.000889	-159.1	-0.00194		2.45461	0.03272	5.65095	0.03264		-161.2	-0.000781387	-159.1	0.00044547		-159.1	-0.00114	-159.1	-0.00191		6.51669	0.02823	4.43138	0.03258
-21.516	0.00393	-21.516	-0.00688		3.11723	0.05166	2.64426	0.02693		-19.1444	-0.00185	-19.1444	0.000908819		303.544	0.03221	303.544	0.04273		301.318	0.03523	303.544	0.02804		-157.1	-0.000605	-157.1	-0.000163		2.46501	0.03268	6.51106	0.03226		-159.1	-0.000781387	-157.1	0.000443827		-157.1	-0.000547	-157.1	-0.000747		7.37593	0.02778	4.43705	0.03244
-21.2999	0.0035	-21.2999	-0.00956		3.13463	0.05156	2.71826	0.02641		-18.9295	-0.00185	-18.9295	0.000892705		304.1	0.02684	304.1	0.03827		301.525	0.03525	304.1	0.02832		-155	0.000168	-155	0.000947		2.47541	0.03264	7.37117	0.03208		-157.1	-0.000781387	-155	0.000441998		-155	-0.00128	-155	-0.000584		8.23517	0.0276	4.44273	0.03231
-21.0839	0.00366	-21.0839	-0.00939		3.15204	0.05145	2.79225	0.02592		-18.7147	-0.00185	-18.7147	0.000875728		304.657	0.02848	304.657	0.03286		301.745	0.03528	304.657	0.02859		-153	0.000732	-153	-0.00164		2.48581	0.0326	8.23128	0.03201		-155	-0.000781387	-153	0.000440154		-153	0.00126	-153	-0.0011		9.09441	0.02758	4.4484	0.03219
-20.8679	-0.000489	-20.8679	-0.00283		3.16944	0.05135	2.86624	0.02544		-18.4999	-0.00185	-18.4999	0.000857835		305.213	0.03616	305.213	0.0276		301.874	0.0353	304.826	0.02868		-150.9	-0.000174	-150.9	-0.00233		2.49622	0.03256	9.09139	0.032		-153	-0.000781387	-150.9	0.000438101		-150.9	0.00196	-150.9	0.000821		9.95365	0.02765	4.45408	0.03206
-20.6521	3.2e-05	-20.6521	0.00272		3.18685	0.05125	2.94024	0.02499		-18.2853	-0.00185	-18.2853	0.000838995		305.77	0.03723	305.77	0.02714		301.965	0.03531	305.046	0.02878		-148.9	-0.00149	-148.9	-0.000805		2.50662	0.03252	9.9515	0.03204		-150.9	-0.000781387	-148.9	0.000436031		-148.9	0.000911	-148.9	-0.00166		10.8129	0.02779	4.45975	0.03193
-20.4364	0.000137	-20.4364	0.00266		3.20425	0.05115	3.01423	0.02455		-18.0708	-0.00185	-18.0708	0.000819148		306.326	0.03525	306.326	0.0273		302.185	0.03534	305.213	0.02887		-146.8	-0.000158	-146.8	8.9e-05		2.51702	0.03248	10.8116	0.03209		-148.9	-0.000781387	-146.8	0.000433727		-146.8	0.000542	-146.8	-0.00355		11.6721	0.02796	4.46543	0.03181
-20.2208	-0.00366	-20.2208	-0.00198		3.22166	0.05105	3.08822	0.02413		-17.8564	-0.00185	-17.8564	0.000798242		306.883	0.03441	306.883	0.0405		302.405	0.03537	305.266	0.02889		-144.8	1.6e-05	-144.8	0.00154		2.52742	0.03245	11.6717	0.03216		-146.8	-0.000781387	-144.8	0.000431402		-144.8	0.00204	-144.8	-0.000768		12.5314	0.02815	4.4711	0.03169
-20.0053	-0.000779	-20.0053	-0.00613		3.23906	0.05095	3.16222	0.02372		-17.6421	-0.00185	-17.6421	0.00077622		307.439	0.03289	307.439	0.04065		302.431	0.03538	305.486	0.029		-142.7	-0.00212	-142.7	0.000626		2.53782	0.03241	12.5318	0.03223		-145.444	-0.000781387	-142.7	0.000428815		-142.7	0.0013	-142.7	0.00157		13.3906	0.02835	4.47678	0.03156
-19.7899	0.00286	-19.7899	-0.00361		3.25646	0.05085	3.23621	0.02334		-17.4279	-0.00185	-17.4279	0.000753024		307.996	0.02852	307.996	0.03155		302.625	0.0354	305.706	0.02911		-140.7	-0.00312	-140.7	-0.000179		2.54823	0.03237	13.3919	0.03231		-144.8	-0.000781387	-140.7	0.000426206		-140.7	-3.2e-05	-140.7	0.00312		14.2498	0.02855	4.48245	0.03144
-19.5747	0.00791	-19.5747	-0.00335		3.27387	0.05075	3.3102	0.02296		-17.2138	-0.00185	-17.2138	0.000728591		308.552	0.03429	308.552	0.02655		302.845	0.03543	305.77	0.02914		-138.6	-0.00251	-138.6	-0.00121		2.55863	0.03233	14.2521	0.03239		-144.263	-0.000781387	-138.6	0.000423302		-138.6	0.000921	-138.6	0.0044		15.1091	0.02875	4.48813	0.03132
-19.3595	0.00266	-19.3595	0.000432		3.29127	0.05065	3.3842	0.02261		-16.9998	-0.00185	-16.9998	0.000702856		309.109	0.04731	309.109	0.02734		302.987	0.03545	305.926	0.02922		-136.6	0.00222	-136.6	-0.00232		2.56903	0.0323	15.1122	0.03247		-144.095	-0.000781387	-136.6	0.000420372		-136.6	0.00307	-136.6	0.00452		15.9683	0.02896	4.4938	0.0312
-19.1444	-0.00453	-19.1444	0.00573		3.30868	0.05055	3.45819	0.02226		-16.7859	-0.00185	-16.7859	0.000675751		309.666	0.04691	309.666	0.0308		303.065	0.03546	306.146	0.02932		-134.5	0.00241	-134.5	-0.00195		2.57943	0.03226	15.9723	0.03255		-143.926	-0.000781387	-134.5	0.000417113		-134.5	0.000158	-134.5	0.00301		16.8276	0.02916	4.49948	0.03109
-18.9295	-0.0053	-18.9295	0.00862		3.32608	0.05046	3.53218	0.02194		-16.5722	-0.00185	-16.5722	0.000647216		310.222	0.03895	310.222	0.02426		303.285	0.03549	306.326	0.02941		-132.5	0.00166	-132.5	-0.000937		2.58983	0.03222	16.8324	0.03263		-143.757	-0.000781387	-132.5	0.000413824		-132.5	0.000274	-132.5	0.00173		17.6868	0.02936	4.50515	0.03097
-18.7147	-0.00454	-18.7147	0.0099		3.34349	0.05036	3.60618	0.02162		-16.3585	-0.00185	-16.3585	0.00061715		310.779	0.03499	310.779	0.02284		303.505	0.03552	306.366	0.02943		-130.5	5e-06	-130.5	0.000468		2.60023	0.03218	17.6925	0.0327		-143.588	-0.000781387	-130.5	0.000410344		-130.5	-0.00245	-130.5	-0.00168		18.546	0.02955	4.51083	0.03086
-18.4999	6.3e-05	-18.4999	0.00455		3.36089	0.05027	3.68017	0.02133		-16.145	-0.00185	-16.145	0.0005855		311.335	0.03375	311.335	0.02534		303.544	0.03552	306.586	0.02954		-128.4	0.000184	-128.4	0.00122		2.61064	0.03215	18.5526	0.03278		-143.42	-0.000781387	-128.4	0.000406472		-128.4	-0.00132	-128.4	-0.00246		19.4053	0.02975	4.5165	0.03074
-18.2853	-6.8e-05	-18.2853	0.00285		3.3783	0.05017	3.75417	0.02104		-15.9315	-0.00185	-15.9315	0.000552152		311.892	0.03637	311.892	0.03126		303.725	0.03555	306.806	0.02965		-126.4	-0.00107	-126.4	0.00409		2.62104	0.03211	19.4127	0.03286		-143.251	-0.000781387	-126.4	0.000402565		-126.4	-0.00135	-126.4	-0.000389		20.2645	0.02994	4.52218	0.03063
-18.0708	0.00186	-18.0708	0.00363		3.3957	0.05008	3.82816	0.02077		-15.7182	-0.00185	-15.7182	0.00051705		312.448	0.03503	312.448	0.02522		303.945	0.03557	306.883	0.02968		-124.3	-0.000926	-124.3	0.00291		2.63144	0.03208	20.2728	0.03293		-143.082	-0.000781387	-124.3	0.000398219		-124.3	-0.000495	-124.3	-0.00197		21.1238	0.03012	4.52785	0.03052
-17.8564	0.00169	-17.8564	-0.000826		3.41311	0.04999	3.90215	0.02051		-15.5049	-0.00185	-15.5049	0.000480067		313.005	0.03229	313.005	0.0295		304.1	0.03559	307.026	0.02975		-122.3	0.000432	-122.3	0.00112		2.64184	0.03204	21.1329	0.03301		-142.914	-0.000781387	-122.3	0.000393833		-122.3	-0.00112	-122.3	-0.00367		21.983	0.0303	4.53353	0.03041
-17.6421	-0.00496	-17.6421	-0.0019		3.43051	0.0499	3.97615	0.02026		-15.2918	-0.00185	-15.2918	0.000441139		313.561	0.02841	313.561	0.04301		304.165	0.0356	307.246	0.02986		-120.2	0.00125	-120.2	2.1e-05		2.65224	0.032	21.993	0.03308		-142.745	-0.000781387	-120.2	0.000388954		-120.2	-0.00194	-120.2	-0.00182		22.8422	0.03048	4.5392	0.0303
-17.4279	-0.00354	-17.4279	0.00338		3.44792	0.0498	4.05014	0.02002		-15.0787	-0.00185	-15.0787	0.000400128		314.118	0.02261	314.118	0.0467		304.385	0.03563	307.439	0.02995		-118.2	0.00218	-118.2	0.000474		2.66265	0.03197	22.8531	0.03315		-142.7	-0.000781387	-118.2	0.000384031		-118.2	-0.00322	-118.2	0.00121		23.7015	0.03066	4.54488	0.03019
-17.2138	-0.000584	-17.2138	0.004		3.46532	0.04971	4.12413	0.01979		-14.8658	-0.00185	-14.8658	0.000356963		314.674	0.02698	314.674	0.03106		304.606	0.03566	307.466	0.02996		-116.1	0.00305	-116.1	0.000253		2.67305	0.03193	23.7132	0.03322		-142.576	-0.000781387	-116.1	0.000378553		-116.1	-0.00175	-116.1	0.00121		24.5607	0.03083	4.55055	0.03009
-16.9998	0.00202	-16.9998	-0.00451		3.48272	0.04962	4.19813	0.01958		-14.653	-0.00185	-14.7824	0.000339439		315.231	0.0386	315.231	0.01956		304.657	0.03567	307.686	0.03007		-114.1	0.00156	-114.1	0.000926		2.68345	0.0319	24.5734	0.03329		-142.408	-0.000781387	-114.1	0.000373026		-114.1	-0.00182	-114.1	0.00282		25.42	0.031	4.55623	0.02998
-16.7859	0.01287	-16.7859	-0.00863		3.50013	0.04953	4.27212	0.01938		-14.651	-0.00185	-14.7625	0.000335186		315.787	0.04397	315.787	0.01672		304.826	0.03569	307.906	0.03018		-112	0.00124	-112	0		2.69385	0.03186	25.4335	0.03336		-142.239	-0.000781387	-112.293	0.000367757		-112	-0.00213	-112	0.0021		26.2792	0.03116	4.5619	0.02988
-16.5722	0.0198	-16.5722	-0.00396		3.51753	0.04945	4.34611	0.01918		-14.6311	-0.00185	-14.7425	0.000330912		316.344	0.04141	316.344	0.01999		305.046	0.03571	307.996	0.03022		-110	-0.00171	-110	-0.000211		2.70425	0.03183	26.2936	0.03343		-142.07	-0.000781387	-112.124	0.00036725		-110	-0.00147	-110	0.00261		27.1384	0.03133	4.56758	0.02978
-16.3585	0.01566	-16.3585	-0.00238		3.53494	0.04936	4.42011	0.019		-14.6111	-0.00185	-14.7225	0.000326617		316.9	0.03869	316.9	0.02289		305.213	0.03574	308.126	0.03028		-108	-0.00278	-108	0.000621		2.71465	0.03179	27.1537	0.0335		-141.901	-0.000781387	-112	0.000366877		-108	-0.000495	-108	0.00343		27.9977	0.03149	4.57325	0.02967
-16.145	0.00836	-16.145	-0.00593		3.55234	0.04927	4.4941	0.01883		-14.5912	-0.00185	-14.7025	0.000322301		317.457	0.04783	317.457	0.01955		305.266	0.03574	308.346	0.03039		-105.9	-0.00282	-105.9	0.000558		2.72506	0.03176	28.0138	0.03356		-141.733	-0.000781387	-111.955	0.000366741		-105.9	-0.00264	-105.9	0.00268		28.8569	0.03164	4.57893	0.02957
-15.9315	0.00289	-15.9315	-0.00587		3.56975	0.04918	4.56809	0.01866		-14.5712	-0.00185	-14.6825	0.000317964		318.013	0.04969	318.013	0.02577		305.486	0.03577	308.552	0.03048		-103.9	-0.0036	-103.9	-0.000921		2.73546	0.03173	28.8739	0.03363		-141.564	-0.000781387	-111.786	0.00036623		-103.9	-0.00231	-103.9	0.0018		29.7161	0.03179	4.5846	0.02947
-15.7182	-0.000911	-15.7182	-0.00904		3.58715	0.0491	4.64209	0.01851		-14.5512	-0.00185	-14.6626	0.000313605		318.57	0.04675	318.57	0.0301		305.706	0.0358	308.566	0.03049		-101.8	-0.00246	-101.8	-0.000621		2.74586	0.03169	29.734	0.03369		-141.395	-0.000781387	-111.617	0.000365716		-101.8	0.000721	-101.8	0.0014		30.5754	0.03194	4.59028	0.02937
-15.5049	-0.00492	-15.5049	-0.01026		3.60456	0.04901	4.71608	0.01836		-14.5313	-0.00185	-14.653	0.000311512		319.126	0.04716	319.126	0.03005		305.77	0.0358	308.786	0.03059		-99.8	-0.00289	-99.8	-5.3e-05		2.75626	0.03166	30.5941	0.03375		-141.227	-0.000781387	-111.448	0.0003652		-99.8	0.000274	-99.8	0.00103		31.4346	0.03209	4.59595	0.02928
-15.2918	-0.00615	-15.2918	-0.0053		3.62196	0.04893	4.79008	0.01823		-14.5114	-0.00185	-14.6426	0.000309226		319.683	0.03856	319.683	0.02841		305.926	0.03582	309.006	0.0307		-97.7	-0.00232	-97.7	0.00203		2.76666	0.03163	31.4542	0.03382		-141.058	-0.000781387	-111.279	0.000364681		-97.7	0.000574	-97.7	0.00446		32.2939	0.03224	4.60163	0.02918
-15.0787	-0.00652	-15.0787	0.0017		3.63937	0.04884	4.86407	0.0181		-14.4914	-0.00185	-14.6226	0.000304824		320.239	0.03551	320.239	0.02278		306.146	0.03585	309.109	0.03075		-95.7	0.000347	-95.7	0.0007		2.77706	0.03159	32.3143	0.03388		-140.889	-0.000781387	-111.11	0.00036416		-95.7	-0.000995	-95.7	0.00335		33.1531	0.03238	4.6073	0.02908
-14.8658	-8.4e-05	-14.8658	0.000411		3.65677	0.04876	4.93806	0.01798		-14.4715	-0.00185	-14.6026	0.000300402		320.796	0.03774	320.796	0.02936		306.326	0.03587	309.226	0.0308		-93.7	-4.7e-05	-93.7	0.00138		2.78747	0.03156	33.1745	0.03394		-140.721	-0.000781387	-110.941	0.000363636		-93.7	0.000463	-93.7	0.00194		34.0123	0.03252	4.61298	0.02899
-14.653	0.00504	-14.653	-0.00137		3.67417	0.04868	5.01206	0.01787		-14.4515	-0.00185	-14.5826	0.000295957		321.352	0.04397	321.352	0.04131		306.366	0.03588	309.447	0.0309		-91.6	-0.00269	-91.6	0.00144		2.79787	0.03153	34.0346	0.034		-140.7	-0.000781387	-110.772	0.00036311		-91.6	-0.0008	-91.6	0.0016		34.8716	0.03265	4.61865	0.02889
-14.4403	0.00532	-14.4403	0.000816		3.69158	0.0486	5.08605	0.01776		-14.4403	-0.00185	-14.5627	0.000291491		321.909	0.04327	321.909	0.0507		306.586	0.0359	309.666	0.03101		-89.6	-0.000379	-89.6	0.000332		2.80827	0.03149	34.8947	0.03406		-140.552	-0.000781387	-110.603	0.000362581		-89.6	-0.000474	-89.6	-0.00127		35.7308	0.03279	4.62433	0.0288
-14.2276	0.000321	-14.2276	0.00206		3.70898	0.04852	5.16004	0.01766		-14.4316	-0.00185	-14.5427	0.000287003		322.466	0.04183	322.466	0.04967		306.806	0.03593	309.667	0.03101		-87.5	0.00141	-87.5	-0.000242		2.81867	0.03146	35.7548	0.03411		-140.383	-0.000781387	-110.434	0.00036205		-87.5	8.4e-05	-87.5	0.000147		36.59	0.03292	4.63	0.02871
-14.0151	-0.0015	-14.0151	0.00613		3.72639	0.04843	5.23404	0.01757		-14.4116	-0.00185	-14.5227	0.000282493		323.022	0.03768	323.022	0.0418		306.883	0.03594	309.887	0.03111		-85.5	0.00203	-85.5	-0.00154		2.82907	0.03143	36.6149	0.03417		-140.214	-0.000781387	-110.265	0.000361516		-85.5	0.000858	-85.5	0.000189		37.4493	0.03305	4.63568	0.02862
-13.8027	-0.000358	-13.8027	0.00666		3.74379	0.04835	5.30803	0.01749		-14.3917	-0.00185	-14.5027	0.000277961		323.579	0.03412	323.579	0.03516		307.026	0.03596	310.107	0.03121		-83.5	-0.00116	-83.5	0.0016		2.83948	0.0314	37.475	0.03423		-140.046	-0.000781387	-110.097	0.000360979		-83.5	-0.000263	-83.5	0.0003		38.3085	0.03317	4.64135	0.02853
-13.5904	-0.00254	-13.5904	-5.3e-05		3.7612	0.04827	5.38202	0.01741		-14.3717	-0.00185	-14.4827	0.000273406		324.135	0.03205	324.135	0.03227		307.246	0.03598	310.222	0.03127		-81.4	-0.00144	-81.4	0.00308		2.84988	0.03137	38.3351	0.03428		-139.877	-0.000781387	-110	0.000360672		-81.4	-0.00177	-81.4	0.00226		39.1678	0.03329	4.64703	0.02844
-13.3782	-0.00361	-13.3782	0.000811		3.7786	0.0482	5.45602	0.01734		-14.3518	-0.00185	-14.4628	0.00026883		324.692	0.03391	324.692	0.03896		307.439	0.036	310.327	0.03131		-79.4	-0.00157	-79.4	0.000405		2.86028	0.03133	39.1952	0.03434		-139.708	-0.000781387	-109.928	0.000360441		-79.4	-0.00153	-79.4	-0.000589		40.027	0.03342	4.6527	0.02835
-13.1661	0.0032	-13.1661	0.00911		3.79601	0.04812	5.53001	0.01728		-14.3318	-0.00185	-14.4428	0.00026423		325.248	0.03879	325.248	0.04184		307.466	0.03601	310.547	0.03142		-77.3	0.0016	-77.3	-0.001		2.87068	0.0313	40.0553	0.03439		-139.54	-0.000781387	-109.759	0.000359899		-77.3	-0.00335	-77.3	8.4e-05		40.8862	0.03353	4.65838	0.02826
-12.9541	0.0056	-12.9541	0.01086		3.81341	0.04804	5.60401	0.01722		-14.3119	-0.00185	-14.4403	0.000263654		325.805	0.04749	325.805	0.04369		307.686	0.03603	310.767	0.03152		-75.3	0.00133	-75.3	-0.000363		2.88108	0.03127	40.9154	0.03444		-139.371	-0.000781387	-109.59	0.000359355		-75.3	-0.00225	-75.3	-0.0009		41.7455	0.03365	4.66405	0.02818
-12.7422	0.00689	-12.7422	-0.000158		3.83082	0.04796	5.678	0.01717		-14.2919	-0.00185	-14.4228	0.000259609		326.361	0.05107	326.361	0.04461		307.906	0.03606	310.779	0.03152		-73.3	-0.000389	-73.3	-0.00169		2.89148	0.03124	41.7756	0.0345		-139.202	-0.000781387	-109.421	0.000358808		-73.3	-0.00337	-73.3	-0.00291		42.6047	0.03376	4.66973	0.02809
-12.5304	0.00844	-12.5304	-0.00341		3.84822	0.04788	5.75199	0.01712		-14.272	-0.00185	-14.4028	0.000254964		326.918	0.04982	326.918	0.04311		307.996	0.03607	310.987	0.03162		-71.2	-0.00155	-71.2	-0.00227		2.90189	0.03121	42.6357	0.03455		-139.033	-0.000781387	-109.252	0.000358259		-71.2	-0.00311	-71.2	-0.00302		43.464	0.03388	4.6754	0.02801
-12.3187	0.00771	-12.3187	0.0044		3.86563	0.04781	5.82599	0.01708		-14.252	-0.00185	-14.3829	0.000250297		327.474	0.04772	327.474	0.0402		308.126	0.03608	311.207	0.03172		-69.2	-0.00196	-69.2	-0.000368		2.91229	0.03118	43.4958	0.0346		-138.865	-0.000781387	-109.083	0.000357707		-69.2	-4.2e-05	-69.2	-0.00246		44.3232	0.03399	4.68108	0.02792
-12.1071	0.00437	-12.1071	0.00601		3.88303	0.04773	5.89998	0.01705		-14.2321	-0.00185	-14.3629	0.000245607		328.031	0.04503	328.031	0.04016		308.346	0.03611	311.335	0.03178		-67.1	-0.000379	-67.1	0.0003		2.92269	0.03115	44.3559	0.03465		-138.696	-0.000781387	-108.914	0.000357153		-67.1	-0.000105	-67.1	0.000389		45.1824	0.03409	4.68675	0.02784
-11.8955	0.00396	-11.8955	0		3.90043	0.04766	5.97397	0.01702		-14.2276	-0.00185	-14.3429	0.000240894		328.587	0.04117	328.587	0.04777		308.552	0.03613	311.427	0.03182		-65.1	0.000442	-65.1	0.00389		2.93309	0.03112	45.216	0.0347		-138.6	-0.000781387	-108.745	0.000356595		-65.1	-0.00113	-65.1	0.00228		46.0417	0.0342	4.69243	0.02776
-11.6841	0.00517	-11.6841	0		3.91784	0.04758	6.04797	0.01699		-14.2121	-0.00185	-14.3229	0.000236158		329.144	0.03969	329.144	0.05158		308.566	0.03614	311.647	0.03192		-63.1	0.000968	-63.1	0.00398		2.94349	0.03109	46.0761	0.03475		-138.527	-0.000781387	-108.576	0.000356035		-63.1	0.000221	-63.1	0.00132		46.9009	0.0343	4.6981	0.02768
-11.4728	-0.00304	-11.4728	0.00264		3.93524	0.04751	6.12196	0.01697		-14.1922	-0.00185	-14.3029	0.000231399		329.7	0.03616	329.7	0.04996		308.786	0.03616	311.867	0.03202		-61	-0.000321	-61	0.00112		2.9539	0.03106	46.9362	0.0348		-138.359	-0.000781387	-108.407	0.000355473		-61	0.000532	-61	-0.00101		47.7602	0.0344	4.70378	0.0276
-11.2616	-0.00658	-11.2616	0.00232		3.95265	0.04744	6.19595	0.01696		-14.1722	-0.00185	-14.283	0.000226616		330.257	0.03419	330.257	0.04963		309.006	0.03619	311.892	0.03203		-59	-0.000874	-59	2.1e-05		2.9643	0.03103	47.7963	0.03484		-138.19	-0.000781387	-108.238	0.000354908		-59	-0.000574	-59	0.000226		48.6194	0.0345	4.70945	0.02752
-11.0505	-0.0067	-11.0505	-0.00147		3.97005	0.04736	6.26995	0.01695		-14.1523	-0.00185	-14.263	0.00022181		330.813	0.03208	330.813	0.04422		309.109	0.0362	312.087	0.03212		-57	-0.00227	-57	-0.000484		2.9747	0.031	48.6564	0.03489		-138.021	-0.000781387	-108.069	0.00035434		-57	-0.000753	-57	0.00228		49.4786	0.0346	4.71513	0.02744
-10.8395	-0.00714	-10.8395	-0.00445		3.98746	0.04729	6.34394	0.01694		-14.1323	-0.00185	-14.243	0.000216981		331.37	0.03258	331.37	0.04131		309.226	0.03621	312.307	0.03222		-54.9	-0.00341	-54.9	-0.0006		2.9851	0.03097	49.5165	0.03494		-137.853	-0.000781387	-108	0.000354107		-54.9	0.0015	-54.9	0.00143		50.3379	0.0347	4.7208	0.02736
-10.6286	-0.00866	-10.6286	0.000479		4.00486	0.04722	6.41793	0.01694		-14.1124	-0.00185	-14.2276	0.000213239		331.926	0.03308	331.926	0.04127		309.447	0.03623	312.448	0.03228		-52.9	-0.00314	-52.9	0.00133		2.9955	0.03094	50.3766	0.03498		-137.684	-0.000781387	-107.9	0.000353769		-52.9	0.000832	-52.9	0.000237		51.1971	0.03479	4.72648	0.02728
-10.4178	-0.0056	-10.4178	0.00156		4.02227	0.04715	6.49193	0.01694		-14.0924	-0.00185	-14.223	0.000212127		332.483	0.03843	332.483	0.04274		309.666	0.03626	312.527	0.03232		-50.9	-0.00296	-50.9	0.000205		3.0059	0.03091	51.2368	0.03503		-137.515	-0.000781387	-107.731	0.000353196		-50.9	-0.000674	-50.9	0.000421		52.0564	0.03488	4.73215	0.02721
-10.2071	-0.00483	-10.2071	0.000705		4.03967	0.04708	6.56592	0.01695		-14.0725	-0.00185	-14.203	0.00020725		333.039	0.04368	333.039	0.03929		309.667	0.03626	312.747	0.03241		-48.8	-0.00112	-48.8	-0.000763		3.01631	0.03088	52.0969	0.03507		-137.346	-0.000781387	-107.562	0.00035262		-48.8	0.000416	-48.8	0.00161		52.9156	0.03497	4.73783	0.02713
-9.9965	-0.00451	-9.9965	-0.0023		4.05708	0.04701	6.63992	0.01696		-14.0525	-0.00185	-14.1831	0.000202349		333.596	0.04078	333.596	0.03457		309.887	0.03628	312.967	0.03251		-46.8	-0.000658	-46.8	0.00121		3.02671	0.03085	52.957	0.03511		-137.178	-0.000781387	-107.393	0.000352041		-46.8	-0.00243	-46.8	4.2e-05		53.7748	0.03506	4.7435	0.02706
-9.786	-0.01202	-9.786	0.000926		4.07448	0.04694	6.71391	0.01697		-14.0326	-0.00185	-14.1631	0.000197425		334.152	0.03527	334.152	0.0377		310.107	0.03631	313.005	0.03253		-44.7	-0.0001	-44.7	-0.00154		3.03711	0.03082	53.8171	0.03516		-137.009	-0.000781387	-107.224	0.000351459		-44.7	-0.00214	-44.7	-0.00173		54.6341	0.03515	4.74918	0.02698
-9.5756	-0.00778	-9.5756	0.00385		4.09189	0.04687	6.7879	0.01699		-14.0151	-0.00185	-14.1431	0.000192475		334.709	0.03197	334.709	0.04157		310.222	0.03632	313.187	0.03261		-42.7	-0.000163	-42.7	-0.000532		3.04751	0.03079	54.6772	0.0352		-136.84	-0.000781387	-107.055	0.000350875		-42.7	0.000347	-42.7	-0.00222		55.4933	0.03523	4.75485	0.02691
-9.3653	-0.00594	-9.3653	-0.00275		4.10929	0.0468	6.8619	0.01701		-14.0126	-0.00185	-14.1231	0.000187502		335.265	0.03143	335.265	0.03993		310.327	0.03633	313.407	0.03271		-40.7	-0.000163	-40.7	0.0023		3.05791	0.03076	55.5373	0.03524		-136.672	-0.000781387	-106.886	0.000350288		-40.7	-0.00206	-40.7	-0.00156		56.3525	0.03532	4.76053	0.02684
-9.155	-0.00697	-9.155	-0.00617		4.12669	0.04673	6.93589	0.01703		-13.9927	-0.00185	-14.1032	0.000182504		335.822	0.03403	335.822	0.04169		310.547	0.03636	313.561	0.03277		-38.6	9.5e-05	-38.6	0.000795		3.06832	0.03074	56.3974	0.03528		-136.6	-0.000781387	-106.717	0.000349698		-38.6	-0.00318	-38.6	-0.00249		57.2118	0.0354	4.7662	0.02677
-8.9449	-0.0065	-8.9449	-0.00385		4.1441	0.04666	7.00988	0.01706		-13.9727	-0.00185	-14.0832	0.000177482		336.378	0.03115	336.378	0.04703		310.767	0.03638	313.627	0.0328		-36.6	5e-06	-36.6	-0.00112		3.07872	0.03071	57.2575	0.03532		-136.503	-0.000781387	-106.548	0.000349105		-36.6	-0.00424	-36.6	-0.00214		58.071	0.03548	4.77188	0.02669
-8.7349	-0.01094	-8.7349	-0.000237		4.1615	0.04659	7.08388	0.01709		-13.9528	-0.00185	-14.0632	0.000172435		336.935	0.031	336.935	0.04357		310.779	0.03638	313.847	0.0329		-34.6	-0.000521	-34.6	-0.000721		3.08912	0.03068	58.1176	0.03536		-136.334	-0.000781387	-106.379	0.000348509		-34.6	-0.00418	-34.6	-0.000821		58.9303	0.03556	4.77755	0.02662
-8.525	-0.01486	-8.525	-0.00147		4.17891	0.04653	7.15787	0.01712		-13.9328	-0.00185	-14.0432	0.000167364		337.491	0.03591	337.491	0.0412		310.987	0.0364	314.067	0.033		-32.5	-0.0032	-32.5	-0.000453		3.09952	0.03065	58.9778	0.0354		-136.166	-0.000781387	-106.211	0.000347911		-32.5	-0.00474	-32.5	0.000142		59.7895	0.03563	4.78323	0.02655
-8.3151	-0.01637	-8.3151	-0.00164		4.19631	0.04646	7.23186	0.01716		-13.9129	-0.00185	-14.0232	0.000162267		338.048	0.03634	338.048	0.04014		311.207	0.03643	314.118	0.03302		-30.5	-0.0033	-30.5	-0.000805		3.10992	0.03062	59.8379	0.03544		-135.997	-0.000781387	-106.042	0.000347309		-30.5	-0.00332	-30.5	-0.0004		60.6487	0.03571	4.78891	0.02649
-8.1054	-0.01968	-8.1054	-0.00642		4.21372	0.0464	7.30586	0.0172		-13.8929	-0.00185	-14.0151	0.000160183		338.605	0.03838	338.605	0.03906		311.335	0.03644	314.288	0.03309		-28.5	-0.00329	-28.5	-0.000695		3.12032	0.0306	60.698	0.03548		-135.828	-0.000781387	-105.9	0.000346803		-28.5	-0.0025	-28.5	-0.00144		61.508	0.03578	4.79458	0.02642
-7.8958	-0.01769	-7.8958	-0.00735		4.23112	0.04633	7.37985	0.01724		-13.873	-0.00185	-14.0033	0.000157146		339.161	0.03947	339.161	0.04018		311.427	0.03645	314.508	0.03319		-26.4	-0.00332	-26.4	-0.00204		3.13073	0.03057	61.5581	0.03551		-135.659	-0.000781387	-105.873	0.000346705		-26.4	-0.000989	-26.4	-0.00402		62.3672	0.03586	4.80026	0.02635
-7.6862	-0.02013	-7.6862	-0.00594		4.24853	0.04627	7.45385	0.01728		-13.853	-0.00185	-13.9833	0.000151999		339.718	0.04432	339.718	0.04279		311.647	0.03647	314.674	0.03326		-24.4	-0.00241	-24.4	-0.00198		3.14113	0.03054	62.4182	0.03555		-135.491	-0.000781387	-105.704	0.000346098		-24.4	-0.00353	-24.4	-0.00346		63.2264	0.03593	4.80593	0.02628
-7.4768	-0.02245	-7.4768	-0.00804		4.26593	0.0462	7.52784	0.01733		-13.8331	-0.00185	-13.9633	0.000146828		340.274	0.04587	340.274	0.04449		311.867	0.03649	314.728	0.03328		-22.4	-0.00257	-22.4	-0.00112		3.15153	0.03051	63.2783	0.03559		-135.322	-0.000781387	-105.535	0.000345488		-22.4	-0.00269	-22.4	-0.000884		64.0857	0.036	4.81161	0.02622
-7.2674	-0.02123	-7.2674	-0.00615		4.28334	0.04614	7.60183	0.01738		-13.8131	-0.00185	-13.9433	0.000141631		340.831	0.03962	340.831	0.04556		311.892	0.0365	314.948	0.03338		-20.3	-0.00265	-22.4053	-0.00163		3.16193	0.03049	64.1384	0.03562		-135.153	-0.000781387	-105.366	0.000344875		-22.4053	0.0051	-22.4053	-0.00403		64.9449	0.03607	4.81728	0.02615
-7.0581	-0.01888	-7.0581	-0.00798		4.30074	0.04607	7.67583	0.01743		-13.8027	-0.00185	-13.9233	0.000136408		341.387	0.03814	341.387	0.04452		312.087	0.03652	315.168	0.03347		-18.3	-0.00277	-22.1885	-0.00703		3.17233	0.03046	64.9985	0.03566		-134.985	-0.000781387	-105.197	0.000344259		-22.1885	-0.00229	-22.1885	-0.00535		65.8042	0.03613	4.82296	0.02609
-6.849	-0.02172	-6.849	-0.01504		4.31815	0.04601	7.74982	0.01748		-13.7932	-0.00185	-13.9034	0.00013116		341.944	0.041	341.944	0.04111		312.307	0.03654	315.231	0.0335		-17.4464	0.000884	-21.9718	0.00165		3.18274	0.03043	65.8586	0.03569		-134.816	-0.000781387	-105.028	0.00034364		-21.9718	-0.00753	-21.9718	-0.00468		66.6634	0.0362	4.82863	0.02602
-6.6399	-0.02825	-6.6399	-0.01551		4.33555	0.04595	7.82381	0.01754		-13.7732	-0.00185	-13.8834	0.000125886		342.5	0.0445	342.5	0.03375		312.448	0.03655	315.388	0.03357		-17.2321	0.00293	-21.7552	0.0043		3.19314	0.03041	66.7187	0.03573		-134.647	-0.000781387	-104.859	0.000343019		-21.7552	-0.01013	-21.7552	-0.00202		67.5226	0.03626	4.83431	0.02596
-6.4309	-0.02502	-6.4309	-0.01534		4.35295	0.04588	7.89781	0.01759		-13.7533	-0.00185	-13.8634	0.000120586		343.057	0.04811	343.057	0.03415		312.527	0.03656	315.608	0.03366		-17.0179	0.00251	-21.5387	0.00268		3.20354	0.03038	67.5789	0.03576		-134.5	-0.000781387	-104.69	0.000342394		-21.5387	-0.0102	-21.5387	0.00138		68.3819	0.03633	4.83998	0.0259
-6.2221	-0.02238	-6.2221	-0.01146		4.37036	0.04582	7.9718	0.01765		-13.7333	-0.00185	-13.8434	0.000115261		343.613	0.04984	343.613	0.03357		312.747	0.03659	315.787	0.03373		-16.8038	0.00107	-21.3223	0.00242		3.21394	0.03036	68.439	0.0358		-134.478	-0.000781387	-104.521	0.000341766		-21.3223	-0.00612	-21.3223	0.000521		69.2411	0.03639	4.84566	0.02584
-6.0133	-0.02609	-6.0133	-0.01586		4.38776	0.04576	8.04579	0.01771		-13.7134	-0.00185	-13.8235	0.000109909		344.17	0.04382	344.17	0.03802		312.967	0.03661	315.828	0.03375		-16.5898	-0.000479	-21.106	4.7e-05		3.22434	0.03033	69.2991	0.03583		-134.31	-0.000781387	-104.352	0.000341135		-21.106	-0.00437	-21.106	-0.00243		70.1004	0.03645	4.85133	0.02578
-5.9418	-0.01376	-5.9418	-0.01107		4.40517	0.0457	8.11979	0.01778		-13.6934	-0.00185	-13.8035	0.000104531		344.726	0.04171	344.726	0.03909		313.005	0.03661	316.048	0.03384		-16.3759	0.000289	-20.8899	-0.00257		3.23474	0.0303	70.1592	0.03586		-134.141	-0.000781387	-104.183	0.000340502		-20.8899	-0.00291	-20.8899	-0.00465		70.9596	0.03651	4.85701	0.02571
-5.9023	0.00136	-5.9023	-0.01054		4.42257	0.04564	8.19378	0.01784		-13.6735	-0.00185	-13.8027	0.000104321		345.283	0.0369	345.283	0.0389		313.187	0.03663	316.268	0.03394		-16.1622	0.00614	-20.6739	0.00476		3.24515	0.03028	71.0193	0.03589		-133.972	-0.000781387	-104.014	0.000339865		-20.6739	0.00345	-20.6739	-0.0019		71.8188	0.03657	4.86268	0.02565
-5.8627	0.01	-5.8627	-0.01054		4.43998	0.04558	8.26777	0.01791		-13.6535	-0.00185	-13.7835	9.91264e-05		345.839	0.03694	345.839	0.04267		313.407	0.03665	316.344	0.03397		-15.9485	-0.0007	-20.4579	0.00758		3.25555	0.03025	71.8794	0.03593		-133.804	-0.000781387	-103.9	0.000339433		-20.4579	0.00737	-20.4579	-0.000147		72.6781	0.03662	4.86836	0.0256
-5.8232	0.01279	-5.8232	-0.0063		4.45738	0.04552	8.34177	0.01798		-13.6336	-0.00185	-13.7635	9.36956e-05		346.396	0.03641	346.396	0.03913		313.561	0.03667	316.488	0.03403		-15.735	-0.000332	-20.2421	-0.00273		3.26595	0.03023	72.7395	0.03596		-133.635	-0.000781387	-103.845	0.000339225		-20.2421	0.00445	-20.2421	-0.00288		73.5373	0.03668	4.87403	0.02554
-5.7837	0.00976	-5.7837	-0.00911		4.47479	0.04546	8.41576	0.01805		-13.6136	-0.00185	-13.7435	8.82381e-05		346.952	0.0346	346.952	0.03669		313.627	0.03667	316.708	0.03412		-15.5215	-0.000974	-20.0264	-0.00591		3.27635	0.0302	73.5996	0.03599		-133.466	-0.000781387	-103.676	0.000338582		-20.0264	0.000753	-20.0264	0.00105		74.3966	0.03673	4.87971	0.02548
-5.7443	-0.000689	-5.7443	-0.00182		4.49219	0.0454	8.48976	0.01812		-13.5937	-0.00185	-13.7236	8.27539e-05		347.509	0.03038	347.509	0.0344		313.847	0.03669	316.9	0.0342		-15.3082	-0.0054	-19.8108	0.00227		3.28675	0.03018	74.4597	0.03602		-133.298	-0.000781387	-103.507	0.000337936		-19.8108	0.00137	-19.8108	0.000626		75.2558	0.03679	4.88538	0.02542
-5.7048	-0.00521	-5.7048	0.01553		4.5096	0.04534	8.56375	0.01819		-13.5904	-0.00185	-13.7036	7.72428e-05		348.065	0.03299	348.065	0.03341		314.067	0.03672	316.928	0.03421		-15.0949	-0.00413	-19.5953	0.00757		3.29715	0.03015	75.3198	0.03605		-133.129	-0.000781387	-103.338	0.000337287		-19.5953	0.000516	-19.5953	0.00106		76.115	0.03684	4.89106	0.02536
-5.6653	-0.01162	-5.6653	0.01531		4.527	0.04529	8.63774	0.01826		-13.5737	-0.00185	-13.6836	7.17047e-05		348.622	0.037	348.622	0.03781		314.118	0.03672	317.148	0.0343		-14.8818	0.00117	-19.3799	0.00303		3.30756	0.03013	76.1799	0.03608		-132.96	-0.000781387	-103.169	0.000336635		-19.3799	0.00401	-19.3799	-0.00198		76.9743	0.03689	4.89673	0.02531
-5.6258	0.000526	-5.6258	-0.0012		4.54441	0.04523	8.71174	0.01834		-13.5538	-0.00185	-13.6636	6.61395e-05		349.178	0.03933	349.178	0.0436		314.288	0.03674	317.368	0.03439		-14.6687	0.00357	-19.1647	-0.00535		3.31796	0.0301	77.04	0.03611		-132.791	-0.000781387	-103	0.00033598		-19.1647	0.0005	-19.1647	-0.00513		77.8335	0.03694	4.90241	0.02525
-5.5863	0.014	-5.5863	1.1e-05		4.56181	0.04517	8.78573	0.01841		-13.5338	-0.00185	-13.6436	6.0547e-05		349.735	0.04128	349.735	0.0452		314.508	0.03676	317.457	0.03443		-14.4558	0.0091	-18.9495	-0.00661		3.32836	0.03008	77.9002	0.03613		-132.623	-0.000781387	-102.831	0.000335322		-18.9495	-0.000595	-18.9495	-0.00413		78.6928	0.03699	4.90808	0.0252
-5.5469	-0.00362	-5.5469	-0.00941		4.57921	0.04511	8.85972	0.01849		-13.5139	-0.00185	-13.6237	5.4927e-05		350.291	0.03776	350.291	0.04282		314.674	0.03677	317.588	0.03448		-14.243	0.00758	-18.7344	-0.00129		3.33876	0.03005	78.7603	0.03616		-132.5	-0.000781387	-102.662	0.00033466		-18.7344	-0.00435	-18.7344	-0.00327		79.552	0.03704	4.91376	0.02514
-5.5074	-0.00675	-5.5074	-0.00904		4.59662	0.04506	8.93372	0.01857		-13.4939	-0.00185	-13.6037	4.92796e-05		350.848	0.03345	350.848	0.03997		314.728	0.03678	317.808	0.03457		-14.0303	0.00394	-18.5195	0.0036		3.34916	0.03003	79.6204	0.03619		-132.454	-0.000781387	-102.494	0.000333996		-18.5195	-0.00299	-18.5195	0.00143		80.4112	0.03709	4.91943	0.02509
-5.4679	-0.00568	-5.4679	-0.00791		4.61402	0.045	9.00771	0.01865		-13.474	-0.00185	-13.5904	4.5507e-05		351.404	0.03196	351.404	0.03555		314.948	0.0368	318.013	0.03465		-13.8176	0.00297	-18.3047	0.00447		3.35957	0.03001	80.4805	0.03622		-132.285	-0.000781387	-102.325	0.000333328		-18.3047	0	-18.3047	0.00217		81.2705	0.03714	4.92511	0.02503
-5.4285	0.00173	-5.4285	-0.00373		4.63143	0.04494	9.0817	0.01873		-13.454	-0.00185	-13.5837	4.36044e-05		351.961	0.03113	351.961	0.03984		315.168	0.03682	318.028	0.03466		-13.6051	-0.00436	-18.0899	-0.00204		3.36997	0.02998	81.3406	0.03624		-132.117	-0.000781387	-102.156	0.000332657		-18.0899	-0.000295	-18.0899	0.00124		82.1297	0.03718	4.93078	0.02498
-5.389	0.0213	-5.389	0.00533		4.64883	0.04489	9.1557	0.01881		-13.4341	-0.00185	-13.5637	3.79015e-05		352.518	0.03186	352.518	0.04704		315.231	0.03683	318.248	0.03475		-13.3927	-0.00178	-17.8753	-0.0079		3.38037	0.02996	82.2007	0.03627		-131.948	-0.000781387	-101.987	0.000331982		-17.8753	-0.00187	-17.8753	0.00282		82.9889	0.03723	4.93646	0.02493
-5.3496	0.01858	-5.3496	0.00233		4.66624	0.04483	9.22969	0.01889		-13.4141	-0.00185	-13.5438	3.21706e-05		353.074	0.03808	353.074	0.04614		315.388	0.03684	318.468	0.03484		-13.1804	0.00164	-17.6608	-0.00783		3.39077	0.02993	83.0608	0.0363		-131.779	-0.000781387	-101.818	0.000331305		-17.6608	-0.00107	-17.6608	0.00301		83.8482	0.03727	4.94213	0.02488
-5.3101	0.00515	-5.3101	-0.00378		4.68364	0.04478	9.30368	0.01898		-13.3942	-0.00185	-13.5238	2.64116e-05		353.631	0.03843	353.631	0.04398		315.608	0.03686	318.57	0.03488		-12.9682	0.000995	-17.4464	-0.000605		3.40117	0.02991	83.9209	0.03632		-131.611	-0.000781387	-101.8	0.000331234		-17.4464	-0.00108	-17.4464	0.00413		84.7074	0.03732	4.94781	0.02482
-5.2707	0.00714	-5.2707	-0.00288		4.70105	0.04473	9.37768	0.01906		-13.3782	-0.00185	-13.5038	2.06243e-05		354.187	0.03446	354.187	0.04167		315.787	0.03688	318.688	0.03493		-12.7561	-0.0025	-17.2321	0.00714		3.41157	0.02989	84.781	0.03635		-131.442	-0.000781387	-101.649	0.000330624		-17.2321	-0.00414	-17.2321	0.00295		85.5667	0.03736	4.95348	0.02477
-5.2313	0.00431	-5.2313	0.000389		4.71845	0.04467	9.45167	0.01914		-13.3742	-0.00185	-13.4838	1.48088e-05		354.744	0.03011	354.744	0.03801		315.828	0.03688	318.909	0.03501		-12.5441	-0.00712	-17.0179	0.00327		3.42198	0.02986	85.6411	0.03637		-131.273	-0.000781387	-101.48	0.00032994		-17.0179	-0.00292	-17.0179	0.00179		86.4259	0.0374	4.95916	0.02472
-5.1918	0.00842	-5.1918	0.00311		4.73586	0.04462	9.52567	0.01923		-13.3543	-0.00185	-13.4638	8.96469e-06		355.3	0.02939	355.3	0.03843		316.048	0.0369	319.126	0.0351		-12.3322	-0.00842	-16.8038	0.00265		3.43238	0.02984	86.5013	0.0364		-131.104	-0.000781387	-101.311	0.000329253		-16.8038	0.00361	-16.8038	-0.00205		87.2851	0.03744	4.96483	0.02467
-5.1524	0.00241	-5.1524	-0.00351		4.75326	0.04456	9.59966	0.01932		-13.3343	-0.00185	-13.4439	3.09197e-06		355.857	0.03362	355.857	0.03958		316.268	0.03692	319.129	0.0351		-12.1204	-0.00468	-16.5898	-0.000974		3.44278	0.02982	87.3614	0.03642		-130.936	-0.000781387	-101.142	0.000328563		-16.5898	0.00732	-16.5898	0.00147		88.1444	0.03748	4.97051	0.02462
-5.113	0.00666	-5.113	-0.00368		4.77067	0.04451	9.67365	0.0194		-13.3144	-0.00185	-13.4239	-2.80954e-06		356.413	0.03626	356.413	0.04441		316.344	0.03693	319.349	0.03519		-11.9087	0.000163	-16.3759	-0.00694		3.45318	0.02979	88.2215	0.03645		-130.767	-0.000781387	-100.973	0.000327869		-16.3759	0.00596	-16.3759	0.00276		89.0036	0.03752	4.97618	0.02458
-5.0736	0.01221	-5.0736	0.0037		4.78807	0.04446	9.74765	0.01949		-13.2944	-0.00185	-13.4039	-8.73996e-06		356.97	0.03641	356.97	0.0488		316.488	0.03694	319.569	0.03527		-11.6971	0.000521	-16.1622	-0.00664		3.46358	0.02977	89.0816	0.03647		-130.598	-0.000781387	-100.804	0.000327172		-16.1622	0.00267	-16.1622	0.00372		89.8628	0.03756	4.98186	0.02453
-5.0342	0.00747	-5.0342	0.00547		4.80547	0.04441	9.82164	0.01958		-13.2745	-0.00185	-13.3839	-1.46995e-05		357.526	0.03506	357.526	0.04821		316.708	0.03696	319.683	0.03532		-11.4855	-0.0026	-15.9485	0.000732		3.47399	0.02975	89.9417	0.03649		-130.5	-0.000781387	-100.635	0.000326471		-15.9485	0.00404	-15.9485	0.0054		90.7221	0.0376	4.98753	0.02448
-4.9947	0.000147	-4.9947	0.00266		4.82288	0.04436	9.89563	0.01967		-13.2545	-0.00185	-13.3782	-1.6413e-05		358.083	0.03445	358.083	0.0417		316.9	0.03698	319.789	0.03536		-11.2741	-0.00564	-15.735	0.0025		3.48439	0.02973	90.8018	0.03652		-130.43	-0.000781387	-100.466	0.000325767		-15.735	0.000242	-15.735	0.00119		91.5813	0.03763	4.99321	0.02443
-4.9553	-0.00768	-4.9553	0.00407		4.84028	0.0443	9.96963	0.01976		-13.2346	-0.00185	-13.364	-2.06881e-05		358.639	0.03615	358.639	0.04244		316.928	0.03698	320.009	0.03544		-11.0628	-0.0089	-15.5215	0.000816		3.49479	0.0297	91.6619	0.03654		-130.261	-0.000781387	-100.297	0.00032506		-15.5215	-0.00315	-15.5215	0.0042		92.4406	0.03767	4.99888	0.02439
-4.9159	-0.00752	-4.9159	0.00128		4.85769	0.04425	10.0436	0.01985		-13.2146	-0.00185	-13.344	-2.67062e-05		359.196	0.04074	359.196	0.04232		317.148	0.037	320.229	0.03553		-10.8516	-0.00334	-15.3082	-0.00582		3.50519	0.02968	92.522	0.03656		-130.092	-0.000781387	-100.128	0.00032435		-15.3082	-0.00997	-15.3082	-0.00157		93.2998	0.03771	5.00456	0.02434
-4.8765	0.0015	-4.8765	-0.00242		4.87509	0.0442	10.1176	0.01994		-13.1947	-0.00185	-13.324	-3.27537e-05		359.752	0.04149	359.752	0.04398		317.368	0.03702	320.239	0.03553		-10.6405	0.00272	-15.0949	-0.00827		3.51559	0.02966	93.3821	0.03658		-129.924	-0.000781387	-99.9592	0.000323636		-15.0949	-0.01048	-15.0949	-0.00237		94.159	0.03774	5.01023	0.02429
-4.8371	-0.00868	-4.8371	0.0014		4.8925	0.04415	10.1916	0.02003		-13.1747	-0.00185	-13.304	-3.88309e-05		360.309	0.03465	360.309	0.04632		317.457	0.03703	320.449	0.03561		-10.4295	0.000374	-14.8818	-0.00394		3.52599	0.02964	94.2422	0.0366		-129.755	-0.000781387	-99.8	0.00032296		-14.8818	-0.00788	-14.8818	0.000584		95.0183	0.03777	5.01591	0.02425
-4.7977	-0.00787	-4.7977	-0.000826		4.9099	0.0441	10.2656	0.02012		-13.1661	-0.00185	-13.284	-4.49379e-05		360.865	0.03073	360.865	0.05122		317.588	0.03704	320.669	0.0357		-10.2186	-0.00352	-14.6687	-0.000953		3.5364	0.02962	95.1024	0.03663		-129.586	-0.000781387	-99.7902	0.000322919		-14.6687	-0.00526	-14.6687	-0.000626		95.8775	0.03781	5.02158	0.0242
-4.7583	0.00367	-4.7583	-0.01002		4.92731	0.04405	10.3396	0.02021		-13.1548	-0.00185	-13.264	-5.10748e-05		361.422	0.0322	361.422	0.05214		317.808	0.03706	320.796	0.03574		-10.0078	-0.00265	-14.4558	-0.000168		3.5468	0.02959	95.9625	0.03665		-129.417	-0.000781387	-99.6213	0.000322198		-14.4558	-0.00533	-14.4558	-0.00107		96.7368	0.03784	5.02726	0.02416
-4.719	0.000647	-4.719	-0.00712		4.94471	0.044	10.4136	0.0203		-13.1348	-0.00185	-13.2441	-5.72417e-05		361.978	0.03623	361.978	0.05102		318.013	0.03707	320.889	0.03578		-9.7971	-0.000263	-14.243	0.0021		3.5572	0.02957	96.8226	0.03667		-129.249	-0.000781387	-99.4523	0.000321474		-14.243	-0.0042	-14.243	-0.00687		97.596	0.03787	5.03293	0.02411
-4.6796	-0.00765	-4.6796	0.00312		4.96212	0.04395	10.4876	0.02039		-13.1149	-0.00185	-13.2241	-6.34389e-05		362.535	0.0371	362.535	0.04918		318.028	0.03707	321.109	0.03586		-9.5865	0.00294	-14.0303	-0.00181		3.5676	0.02955	97.6827	0.03669		-129.08	-0.000781387	-99.2834	0.000320746		-14.0303	0.00132	-14.0303	-0.01048		98.4552	0.0379	5.03861	0.02407
-4.6402	-0.00877	-4.6402	-0.000916		4.97952	0.0439	10.5616	0.02048		-13.0949	-0.00185	-13.2041	-6.96665e-05		363.091	0.04144	363.091	0.04682		318.248	0.03709	321.329	0.03595		-9.376	0.00275	-13.8176	-0.000858		3.578	0.02953	98.5428	0.03671		-128.911	-0.000781387	-99.1144	0.000320015		-13.8176	-0.000247	-13.8176	-0.01055		99.3145	0.03794	5.04428	0.02403
-4.6008	-0.0021	-4.6008	-0.01673		4.99692	0.04386	10.6356	0.02057		-13.075	-0.00185	-13.1841	-7.59246e-05		363.648	0.03891	363.648	0.045		318.468	0.03711	321.352	0.03595		-9.1656	-0.00252	-13.6051	-0.00306		3.58841	0.02951	99.4029	0.03673		-128.743	-0.000781387	-98.9454	0.00031928		-13.6051	-0.00614	-13.6051	-0.00428		100.174	0.03797	5.04996	0.02399
-4.5614	0.00895	-4.5614	-0.01852		5.01433	0.04381	10.7096	0.02067		-13.055	-0.00185	-13.1661	-8.16016e-05		364.204	0.03695	364.204	0.04241		318.57	0.03712	321.549	0.03603		-8.9553	-0.00574	-13.3927	-0.00431		3.59881	0.02949	100.263	0.03675		-128.574	-0.000781387	-98.7765	0.000318542		-13.3927	-0.00996	-13.3927	0.0014		101.033	0.03799	5.05563	0.02394
-4.5221	0.01661	-4.5221	-0.01887		5.03173	0.04376	10.7836	0.02076		-13.0351	-0.00185	-13.1642	-8.22133e-05		364.761	0.03719	364.761	0.0418		318.688	0.03713	321.769	0.03611		-8.745	-0.0078	-13.1804	0.000742		3.60921	0.02946	101.123	0.03677		-128.405	-0.000781387	-98.6075	0.0003178		-13.1804	-0.00662	-13.1804	-0.00188		101.892	0.03802	5.06131	0.0239
-4.4827	0.01546	-4.4827	-0.02432		5.04914	0.04371	10.8575	0.02085		-13.0151	-0.00185	-13.1442	-8.85329e-05		365.318	0.03717	365.318	0.03996		318.909	0.03715	321.909	0.03616		-8.5349	-0.01362	-12.9682	0.00805		3.61961	0.02944	101.983	0.03679		-128.4	-0.000781387	-98.4386	0.000317055		-12.9682	-0.00688	-12.9682	-0.00493		102.751	0.03805	5.06698	0.02386
-4.4433	0.00587	-4.4433	-0.02371		5.06654	0.04367	10.9315	0.02094		-12.9952	-0.00185	-13.1242	-9.48834e-05		365.874	0.03589	365.874	0.03711		319.126	0.03716	321.989	0.03619		-8.3249	-0.0108	-12.7561	0.00654		3.63001	0.02942	102.843	0.03681		-128.236	-0.000781387	-98.2696	0.000316306		-12.7561	-0.00668	-12.7561	-0.00268		103.611	0.03808	5.07266	0.02382
-4.404	-0.01352	-4.404	-0.01702		5.08395	0.04362	11.0055	0.02104		-12.9752	-0.00185	-13.1042	-0.000101265		366.431	0.03765	366.431	0.03475		319.129	0.03716	322.209	0.03627		-8.115	-0.0108	-12.5441	-0.000342		3.64041	0.0294	103.703	0.03682		-128.068	-0.000781387	-98.1007	0.000315554		-12.5441	-0.00269	-12.5441	-0.00172		104.47	0.03811	5.07833	0.02378
-4.3646	-0.01701	-4.3646	-0.02437		5.10135	0.04357	11.0795	0.02113		-12.9553	-0.00185	-13.0843	-0.000107678		366.987	0.03959	366.987	0.03546		319.349	0.03718	322.429	0.03635		-7.9051	-0.00772	-12.3322	-0.00303		3.65082	0.02938	104.564	0.03684		-127.899	-0.000781387	-97.9317	0.000314798		-12.3322	0.000721	-12.3322	0.00217		105.329	0.03813	5.08401	0.02374
-4.3253	-0.01118	-4.3253	-0.02544		5.11876	0.04353	11.1535	0.02122		-12.9541	-0.00185	-13.0643	-0.000114122		367.544	0.04238	367.544	0.03366		319.569	0.0372	322.466	0.03636		-7.6954	-0.01105	-12.1204	0.00136		3.66122	0.02936	105.424	0.03686		-127.73	-0.000781387	-97.7628	0.000314039		-12.1204	-0.0038	-12.1204	0.00229		106.188	0.03816	5.08968	0.0237
-4.2859	-0.000516	-4.2859	-0.02203		5.13616	0.04348	11.2275	0.02131		-12.9353	-0.00185	-13.0443	-0.000120598		368.1	0.03956	368.1	0.02988		319.683	0.03721	322.649	0.03643		-7.4858	-0.016	-11.9087	0.00716		3.67162	0.02934	106.284	0.03688		-127.562	-0.000781387	-97.7	0.000313755		-11.9087	-0.00598	-11.9087	-0.00192		107.048	0.03819	5.09536	0.02366
-4.2466	-0.000368	-4.2466	-0.01902		5.15357	0.04343	11.3015	0.02141		-12.9154	-0.00185	-13.0243	-0.000127106		368.657	0.03797	368.657	0.0268		319.789	0.03722	322.869	0.03651		-7.2762	-0.01695	-11.6971	0.01015		3.68202	0.02932	107.144	0.0369		-127.393	-0.000781387	-97.5938	0.000313275		-11.6971	-0.00176	-11.6971	-0.00468		107.907	0.03821	5.10103	0.02362
-4.2072	-0.00462	-4.2072	-0.01462		5.17097	0.04339	11.3755	0.0215		-12.8954	-0.00185	-13.0043	-0.000133646		369.213	0.03719	369.213	0.03114		320.009	0.03723	323.022	0.03657		-7.0668	-0.01261	-11.4855	0.0076		3.69242	0.0293	108.004	0.03691		-127.224	-0.000781387	-97.4249	0.000312509		-11.4855	-0.00171	-11.4855	-0.00947		108.766	0.03824	5.10671	0.02358
-4.1679	-0.0051	-4.1679	-0.02954		5.18838	0.04334	11.4495	0.02159		-12.8755	-0.00185	-12.9843	-0.000140217		369.77	0.03351	369.77	0.03783		320.229	0.03725	323.089	0.03659		-6.8574	-0.00892	-11.2741	-0.000463		3.70283	0.02928	108.864	0.03693		-127.056	-0.000781387	-97.2559	0.000311738		-11.2741	-0.0003	-11.2741	-0.00934		109.625	0.03826	5.11238	0.02355
-4.1285	-0.00393	-4.1285	-0.03286		5.20578	0.0433	11.5235	0.02169		-12.8555	-0.00185	-12.9644	-0.000146821		370.326	0.03134	370.326	0.04607		320.239	0.03725	323.309	0.03667		-6.6481	-0.00798	-11.0628	-0.00715		3.71323	0.02926	109.724	0.03695		-126.887	-0.000781387	-97.0869	0.000310964		-11.0628	-0.00573	-11.0628	-0.00305		110.485	0.03828	5.11806	0.02351
-4.0892	0.00138	-4.0892	-0.02661		5.22318	0.04325	11.5975	0.02178		-12.8356	-0.00185	-12.9541	-0.00015023		370.883	0.03266	370.883	0.05093		320.449	0.03727	323.529	0.03675		-6.439	-0.01033	-10.8516	-0.00482		3.72363	0.02924	110.584	0.03696		-126.718	-0.000781387	-96.918	0.000310186		-10.8516	-0.00654	-10.8516	-0.00304		111.344	0.03831	5.12373	0.02347
-4.0498	0.000995	-4.0498	-0.02518		5.24059	0.04321	11.6715	0.02187		-12.8156	-0.00185	-12.9444	-0.000153457		371.439	0.03762	371.439	0.0495		320.669	0.03728	323.579	0.03676		-6.2299	-0.01372	-10.6405	-0.00565		3.73403	0.02922	111.444	0.03698		-126.549	-0.000781387	-96.749	0.000309404		-10.6405	-0.00613	-10.6405	-0.0029		112.203	0.03833	5.12941	0.02343
-4.0105	-0.000911	-4.0105	-0.03456		5.25799	0.04317	11.7455	0.02196		-12.7957	-0.00185	-12.9244	-0.000160126		371.996	0.03876	371.996	0.0464		320.796	0.03729	323.75	0.03682		-6.0209	-0.01403	-10.4295	-0.00563		3.74443	0.0292	112.305	0.03699		-126.4	-0.000781387	-96.5801	0.000308619		-10.4295	-0.00698	-10.4295	0.000674		113.062	0.03835	5.13508	0.0234
-3.9712	0.00239	-3.9712	-0.02344		5.2754	0.04312	11.8195	0.02206		-12.7757	-0.00185	-12.9044	-0.000166827		372.552	0.03836	372.552	0.0454		320.889	0.0373	323.97	0.0369		-5.8121	-0.00677	-10.2186	-0.00368		3.75483	0.02918	113.165	0.03701		-126.381	-0.000781387	-96.4111	0.00030783		-10.2186	-0.00305	-10.2186	-0.00597		113.922	0.03837	5.14076	0.02336
-3.9319	0.00819	-3.9319	-0.00979		5.2928	0.04308	11.8935	0.02215		-12.7558	-0.00186	-12.8845	-0.000173562		373.109	0.03552	373.109	0.04598		321.109	0.03732	324.135	0.03696		-5.6033	-0.00237	-10.0078	-0.0057		3.76524	0.02916	114.025	0.03703		-126.212	-0.000781387	-96.2422	0.000307037		-10.0078	0.00143	-10.0078	-0.00893		114.781	0.03839	5.14643	0.02333
-3.8925	0.01	-3.8925	-0.00934		5.31021	0.04303	11.9674	0.02224		-12.7422	-0.00186	-12.8645	-0.000180329		373.665	0.03555	373.665	0.04742		321.329	0.03733	324.19	0.03698		-5.3946	-0.00486	-9.7971	-0.0109		3.77564	0.02914	114.885	0.03704		-126.043	-0.000781387	-96.0732	0.000306241		-9.7971	0.00256	-9.7971	-0.01031		115.64	0.03842	5.15211	0.02329
-3.8532	-0.00488	-3.8532	-0.00203		5.32761	0.04299	12.0414	0.02233		-12.7358	-0.00186	-12.8445	-0.000187129		374.222	0.03514	374.222	0.04586		321.352	0.03734	324.41	0.03705		-5.186	-0.00481	-9.5865	-0.0108		3.78604	0.02912	115.745	0.03706		-125.875	-0.000781387	-95.9043	0.00030544		-9.5865	-0.00652	-9.5865	-0.00592		116.499	0.03844	5.15778	0.02325
-3.8139	-0.00628	-3.8139	-0.00509		5.34502	0.04295	12.1154	0.02243		-12.7159	-0.00186	-12.8245	-0.000193963		374.778	0.03664	374.778	0.04483		321.549	0.03735	324.63	0.03713		-4.9918	0.000421	-9.376	-0.01193		3.79644	0.0291	116.605	0.03707		-125.706	-0.000781387	-95.7353	0.000304636		-9.376	-0.01483	-9.376	-0.00599		117.358	0.03846	5.16346	0.02322
-3.7746	0.01401	-3.7746	-0.01		5.36242	0.04291	12.1894	0.02252		-12.6959	-0.00186	-12.8045	-0.00020083		375.335	0.03595	375.335	0.04308		321.769	0.03737	324.692	0.03715		-4.9523	0.00847	-9.1656	-0.00808		3.80684	0.02909	117.465	0.03709		-125.537	-0.000781387	-95.7	0.000304467		-9.1656	-0.00987	-9.1656	-0.00943		118.218	0.03848	5.16914	0.02319
-3.7352	0.01432	-3.7352	-0.00585		5.37983	0.04286	12.2634	0.02261		-12.676	-0.00186	-12.7846	-0.000207731		375.892	0.03606	375.892	0.04245		321.909	0.03738	324.85	0.0372		-4.9127	0.01104	-8.9553	-0.00297		3.81725	0.02907	118.325	0.0371		-125.369	-0.000781387	-95.5663	0.000303828		-8.9553	-0.00516	-8.9553	-0.00883		119.077	0.0385	5.17481	0.02315
-3.6959	0.00498	-3.6959	-0.00618		5.39723	0.04282	12.3374	0.0227		-12.656	-0.00186	-12.7646	-0.000214666		376.448	0.03543	376.448	0.04083		321.989	0.03738	325.07	0.03728		-4.8732	0.00598	-8.745	-0.00416		3.82765	0.02905	119.185	0.03711		-125.2	-0.000781387	-95.3974	0.000303016		-8.745	-0.00516	-8.745	-0.00948		119.936	0.03851	5.18049	0.02312
-3.6566	-0.00735	-3.6566	0.00891		5.41464	0.04278	12.4114	0.02279		-12.6361	-0.00186	-12.7446	-0.000221635		377.005	0.03349	377.005	0.03789		322.209	0.0374	325.248	0.03734		-4.8337	-0.000258	-8.5349	NaN		3.83805	0.02903	120.046	0.03713		-125.031	-0.000781387	-95.2284	0.0003022		-8.5349	-0.00274	-8.5349	-0.00995		120.795	0.03853	5.18616	0.02309
-3.6173	-0.01494	-3.6173	-0.00185		5.43204	0.04274	12.4854	0.02288		-12.6161	-0.00186	-12.7422	-0.000222477		377.561	0.03336	377.561	0.03458		322.429	0.03741	325.29	0.03735		-4.7943	-0.00126	-8.3249	-0.00233		3.84845	0.02901	120.906	0.03714		-124.862	-0.000781387	-95.0595	0.00030138		-8.3249	-0.00227	-8.3249	-0.00943		121.655	0.03855	5.19184	0.02305
-3.578	-0.02215	-3.578	-0.01636		5.44944	0.0427	12.5594	0.02297		-12.5962	-0.00186	-12.7246	-0.000228638		378.118	0.0336	378.118	0.03257		322.466	0.03742	325.51	0.03743		-4.7548	-0.000363	-8.115	-0.00317		3.85885	0.02899	121.766	0.03716		-124.694	-0.000781387	-94.8905	0.000300556		-8.115	-0.0068	-8.115	-0.01084		122.514	0.03857	5.19751	0.02302
-3.5387	-0.00384	-3.5387	-0.02235		5.46685	0.04266	12.6334	0.02306		-12.5762	-0.00186	-12.7047	-0.000235675		378.674	0.03526	378.674	0.03583		322.649	0.03743	325.73	0.0375		-4.7153	0.00158	-7.9051	-0.00489		3.86925	0.02897	122.626	0.03717		-124.525	-0.000781387	-94.7216	0.000299729		-7.9051	-0.00627	-7.9051	-0.01143		123.373	0.03859	5.20319	0.02299
-3.4994	0.00782	-3.4994	-0.02352		5.48425	0.04262	12.7074	0.02315		-12.5563	-0.00186	-12.6847	-0.000242746		379.231	0.03608	379.231	0.04207		322.869	0.03744	325.805	0.03752		-4.6758	-0.00161	-7.6954	-0.00261		3.87966	0.02896	123.486	0.03718		-124.356	-0.000781387	-94.5526	0.000298897		-7.6954	-0.00968	-7.6954	-0.01091		124.232	0.0386	5.20886	0.02296
-3.4601	-0.000584	-3.4601	-0.02414		5.50166	0.04258	12.7814	0.02324		-12.5363	-0.00186	-12.6647	-0.000249853		379.787	0.0353	379.787	0.04263		323.022	0.03745	325.95	0.03757		-4.6363	-0.00163	-7.4858	0.000568		3.89006	0.02894	124.346	0.0372		-124.3	-0.000781387	-94.3836	0.000298062		-7.4858	-0.01535	-7.4858	-0.01211		125.092	0.03862	5.21454	0.02292
-3.4208	0.00554	-3.4208	-0.02461		5.51906	0.04254	12.8554	0.02333		-12.5304	-0.00186	-12.6447	-0.000256994		380.344	0.03555	380.344	0.04271		323.089	0.03746	326.17	0.03764		-4.5969	-0.00786	-7.2762	-0.0049		3.90046	0.02892	125.206	0.03721		-124.188	-0.000781387	-94.2147	0.000297222		-7.2762	-0.01643	-7.2762	-0.01326		125.951	0.03864	5.22021	0.02289
-3.3815	0.000558	-3.3815	-0.01775		5.53647	0.0425	12.9294	0.02342		-12.5164	-0.00186	-12.6247	-0.00026417		380.9	0.03827	380.9	0.04149		323.309	0.03747	326.361	0.03771		-4.5574	-0.00903	-7.0668	-0.00568		3.91086	0.0289	126.066	0.03722		-124.019	-0.000781387	-94.0457	0.000296379		-7.0668	-0.01167	-7.0668	-0.01085		126.81	0.03865	5.22589	0.02286
-3.3422	-0.01082	-3.3422	-0.00898		5.55387	0.04246	13.0034	0.02351		-12.4964	-0.00186	-12.6048	-0.000271381		381.457	0.03814	381.457	0.03792		323.529	0.03749	326.39	0.03771		-4.5179	0.00366	-6.8574	-0.00284		3.92126	0.02888	126.926	0.03723		-123.85	-0.000781387	-93.8768	0.000295531		-6.8574	-0.00952	-6.8574	-0.00795		127.669	0.03867	5.23156	0.02283
-3.3029	-0.01201	-3.3029	0.0022		5.57128	0.04242	13.0774	0.0236		-12.4765	-0.00186	-12.5848	-0.000278628		382.013	0.03634	382.013	0.03945		323.579	0.03749	326.61	0.03779		-4.4785	0.00628	-6.6481	-0.00207		3.93166	0.02887	127.787	0.03725		-123.682	-0.000781387	-93.7078	0.00029468		-6.6481	-0.0112	-6.6481	-0.01037		128.529	0.03868	5.23724	0.0228
-3.2636	-0.01698	-3.2636	0.00373		5.58868	0.04238	13.1514	0.02369		-12.4565	-0.00186	-12.5648	-0.00028591		382.57	0.03312	382.57	0.04306		323.75	0.0375	326.83	0.03786		-4.439	0.00844	-6.439	-0.00783		3.94207	0.02885	128.647	0.03726		-123.513	-0.000781387	-93.7	0.00029464		-6.439	-0.01665	-6.439	-0.01124		129.388	0.0387	5.24291	0.02277
-3.2243	-0.00796	-3.2243	-0.00592		5.60609	0.04234	13.2254	0.02378		-12.4366	-0.00186	-12.5448	-0.000293228		383.126	0.03295	383.126	0.04243		323.97	0.03752	326.918	0.03788		-4.3996	0.00322	-6.2299	-0.01086		3.95247	0.02883	129.507	0.03727		-123.344	-0.000781387	-93.5389	0.000293824		-6.2299	-0.0138	-6.2299	-0.00786		130.247	0.03871	5.24859	0.02274
-3.185	0.01402	-3.185	-0.01162		5.62349	0.0423	13.2993	0.02387		-12.4166	-0.00186	-12.5304	-0.000298533		383.683	0.03343	383.683	0.04063		324.135	0.03753	327.05	0.03793		-4.3601	-0.00476	-6.0209	-0.01358		3.96287	0.02881	130.367	0.03728		-123.175	-0.000781387	-93.3699	0.000292964		-6.0209	-0.01165	-6.0209	-0.00318		131.106	0.03873	5.25426	0.02271
-3.1457	0.01097	-3.1457	-0.01101		5.6409	0.04226	13.3733	0.02395		-12.3967	-0.00186	-12.5248	-0.000300582		384.239	0.03538	384.239	0.04366		324.19	0.03753	327.27	0.038		-4.3207	-0.0101	-5.8121	-0.01197		3.97327	0.0288	131.227	0.03729		-123.007	-0.000781387	-93.201	0.0002921		-5.8121	-0.01421	-5.8121	-0.00323		131.966	0.03874	5.25994	0.02268
-3.1065	-0.000111	-3.1065	-0.01087		5.6583	0.04222	13.4473	0.02404		-12.3767	-0.00186	-12.5049	-0.000307972		384.796	0.03943	384.796	0.0435		324.41	0.03755	327.474	0.03806		-4.2813	-0.01095	-5.6033	-0.01132		3.98367	0.02878	132.087	0.03731		-122.838	-0.000781387	-93.032	0.000291232		-5.6033	-0.01148	-5.6033	-0.00465		132.825	0.03875	5.26561	0.02265
-3.0672	0.00542	-3.0672	-0.0113		5.6757	0.04219	13.5213	0.02413		-12.3568	-0.00186	-12.4849	-0.000315398		385.352	0.0405	385.352	0.0437		324.63	0.03756	327.49	0.03806		-4.2418	-0.00925	-5.3946	-0.00947		3.99408	0.02876	132.947	0.03732		-122.669	-0.000781387	-92.863	0.00029036		-5.3946	-0.01357	-5.3946	-0.01091		133.684	0.03877	5.27129	0.02263
-3.0279	-0.01373	-3.0279	-0.01195		5.69311	0.04215	13.5953	0.02421		-12.3368	-0.00186	-12.4649	-0.00032286		385.909	0.03767	385.909	0.04395		324.692	0.03756	327.71	0.03813		-4.2024	0.000453	-5.186	-0.00721		4.00448	0.02874	133.807	0.03733		-122.501	-0.000781387	-92.6941	0.000289484		-5.186	-0.0173	-5.186	-0.01765		134.543	0.03878	5.27696	0.0226
-2.9886	-0.02306	-2.9886	-0.00937		5.71051	0.04211	13.6693	0.0243		-12.3187	-0.00186	-12.4449	-0.000330359		386.465	0.03695	386.465	0.04599		324.85	0.03757	327.93	0.0382		-4.163	0.0012	-5.0318	-0.000211		4.01488	0.02873	134.667	0.03734		-122.332	-0.000781387	-92.5251	0.000288603		-5.0218	0.00966	-5.0318	0.00999		135.403	0.03879	5.28264	0.02257
-2.9493	-0.01736	-2.9493	-0.01029		5.72792	0.04207	13.7433	0.02439		-12.3169	-0.00186	-12.425	-0.000337895		387.022	0.03654	387.022	0.04485		325.07	0.03759	328.031	0.03823		-4.1236	-0.00287	-4.9923	-0.00368		4.02528	0.02871	135.528	0.03735		-122.3	-0.000781387	-92.3562	0.000287719		-4.9823	0.00107	-4.9923	0.0059		136.262	0.03881	5.28831	0.02254
-2.9101	-0.02008	-2.9101	-0.02276		5.74532	0.04204	13.8173	0.02447		-12.2969	-0.00186	-12.405	-0.000345467		387.578	0.03576	387.578	0.04164		325.248	0.0376	328.15	0.03827		-4.0842	0.00145	-4.9527	-0.00856		4.03568	0.02869	136.388	0.03736		-122.163	-0.000781387	-92.1872	0.00028683		-4.9427	-0.00662	-4.9527	0.00722		137.121	0.03882	5.29399	0.02252
-2.8708	-0.00972	-2.8708	-0.0197		5.76273	0.042	13.8913	0.02456		-12.277	-0.00186	-12.385	-0.000353077		388.135	0.03526	388.135	0.03848		325.29	0.0376	328.37	0.03834		-4.0447	0.01006	-4.9132	-0.00432		4.04608	0.02868	137.248	0.03737		-121.994	-0.000781387	-92.0183	0.000285937		-4.9032	-0.000774	-4.9132	0.00673		137.98	0.03883	5.29966	0.02249
-2.8315	-0.00621	-2.8315	-0.01473		5.78013	0.04196	13.9653	0.02464		-12.257	-0.00186	-12.365	-0.000360724		388.692	0.03668	388.692	0.03394		325.51	0.03761	328.587	0.0384		-4.0053	0.02211	-4.8737	0.00717		4.05649	0.02866	138.108	0.03738		-121.826	-0.000781387	-91.8493	0.000285039		-4.8637	0.00155	-4.8737	0.000495		138.839	0.03884	5.30534	0.02246
-2.7922	-0.01274	-2.7922	-0.00737		5.79754	0.04193	14.0393	0.02473		-12.2371	-0.00186	-12.345	-0.000368409		389.248	0.03898	389.248	0.03375		325.73	0.03763	328.591	0.0384		-3.9659	0.01038	-4.8343	0.00632		4.06689	0.02864	138.968	0.03739		-121.657	-0.000781387	-91.6804	0.000284137		-4.8243	0.000589	-4.8343	-0.00275		139.699	0.03885	5.31101	0.02243
-2.753	-0.01461	-2.753	-0.00716		5.81494	0.04189	14.1133	0.02481		-12.2171	-0.00186	-12.3251	-0.000376131		389.805	0.04099	389.805	0.03628		325.805	0.03763	328.811	0.03847		-3.9265	-0.01293	-4.7948	-0.00657		4.07729	0.02863	139.828	0.0374		-121.488	-0.000781387	-91.6	0.000283707		-4.7848	0.00553	-4.7948	-0.00198		140.558	0.03887	5.31669	0.02241
-2.7137	-0.0176	-2.7137	-0.01773		5.83235	0.04185	14.1873	0.02489		-12.1972	-0.00186	-12.3187	-0.000378596		390.361	0.04323	390.361	0.03953		325.95	0.03764	329.031	0.03853		-3.8871	-0.0123	-4.7553	-0.01493		4.08769	0.02861	140.688	0.03741		-121.32	-0.000781387	-91.5114	0.000283231		-4.7453	0.0057	-4.7553	-0.00286		141.417	0.03888	5.32236	0.02238
-2.6744	-0.02395	-2.6744	-0.02488		5.84975	0.04182	14.2613	0.02498		-12.1773	-0.00186	-12.3051	-0.000383891		390.918	0.04173	390.918	0.03895		326.17	0.03765	329.144	0.03857		-3.8477	0.00422	-4.7158	-0.01302		4.09809	0.02859	141.548	0.03742		-121.151	-0.000781387	-91.3424	0.000282321		-4.7058	0.0037	-4.7158	-0.000484		142.276	0.03889	5.32804	0.02236
-2.6351	-0.01622	-2.6351	-0.01518		5.86716	0.04178	14.3353	0.02506		-12.1573	-0.00186	-12.2851	-0.000391689		391.474	0.03812	391.474	0.03421		326.361	0.03766	329.251	0.0386		-3.8083	0.01254	-4.6763	-0.00773		4.1085	0.02858	142.408	0.03743		-120.982	-0.000781387	-91.1735	0.000281406		-4.6663	0.00433	-4.6763	0.000789		143.136	0.0389	5.33371	0.02233
-2.5959	-0.01733	-2.5959	-0.01373		5.88456	0.04175	14.4092	0.02514		-12.1373	-0.00186	-12.2651	-0.000399525		392.031	0.03569	392.031	0.03291		326.39	0.03766	329.471	0.03866		-3.769	0.00137	-4.6369	-0.0025		4.1189	0.02856	143.268	0.03744		-120.814	-0.000781387	-91.0045	0.000280487		-4.6269	-0.00617	-4.6369	0.00136		143.995	0.03891	5.33939	0.02231
-2.5566	-0.01877	-2.5566	-0.01844		5.90196	0.04171	14.4832	0.02523		-12.1174	-0.00186	-12.2451	-0.0004074		392.587	0.03441	392.587	0.03263		326.61	0.03768	329.691	0.03873		-3.7296	-0.00301	-4.5974	-0.00538		4.1293	0.02855	144.129	0.03745		-120.645	-0.000781387	-90.8356	0.000279564		-4.5874	-0.01554	-4.5974	0.0064		144.854	0.03892	5.34506	0.02228
-2.5173	-0.01674	-2.5173	-0.02383		5.91937	0.04168	14.5572	0.02531		-12.1071	-0.00186	-12.2252	-0.000415313		393.144	0.0337	393.144	0.03455		326.83	0.03769	329.7	0.03873		-3.6902	0.000468	-4.5579	0.00147		4.1397	0.02853	144.989	0.03746		-120.476	-0.000781387	-90.6666	0.000278636		-4.5479	-0.01008	-4.5579	0.00876		145.713	0.03893	5.35074	0.02226
-2.4781	-0.00962	-2.4781	-0.0438		5.93677	0.04164	14.6312	0.02539		-12.0975	-0.00186	-12.2052	-0.000423265		393.7	0.03555	393.7	0.03856		326.918	0.03769	329.911	0.03879		-3.6508	-0.00454	-4.5185	0.01404		4.1501	0.02851	145.849	0.03747		-120.307	-0.000781387	-90.4977	0.000277704		-4.5085	-0.00172	-4.5185	0.00585		146.573	0.03894	5.35641	0.02223
-2.4388	-0.00886	-2.4388	-0.03863		5.95418	0.04161	14.7052	0.02547		-12.0775	-0.00186	-12.1852	-0.000431256		394.257	0.03497	394.257	0.03648		327.05	0.0377	330.131	0.03885		-3.6114	-0.00375	-4.479	0.01451		4.1605	0.0285	146.709	0.03748		-120.2	-0.000781387	-90.3287	0.000276767		-4.469	-0.00198	-4.479	0.00238		147.432	0.03895	5.36209	0.02221
-2.3996	-0.02086	-2.3996	-0.03391		5.97158	0.04157	14.7792	0.02555		-12.0576	-0.00186	-12.1652	-0.000439286		394.813	0.03516	394.813	0.03281		327.27	0.03771	330.257	0.03889		-3.5721	0.00623	-4.4396	0.00378		4.17091	0.02848	147.569	0.03749		-120.139	-0.000781387	-90.1598	0.000275825		-4.4296	-0.00843	-4.4396	-0.00503		148.291	0.03896	5.36776	0.02218
-2.3603	-0.02891	-2.3603	-0.03652		5.98899	0.04154	14.8532	0.02563		-12.0376	-0.00186	-12.1453	-0.000447356		395.37	0.03457	395.37	0.03332		327.474	0.03772	330.351	0.03892		-3.5327	0.000637	-4.4001	0.00192		4.18131	0.02847	148.429	0.0375		-119.97	-0.000781387	-89.9908	0.00027488		-4.3901	-0.00552	-4.4001	-0.01415		149.15	0.03897	5.37344	0.02216
-2.321	-0.03174	-2.321	-0.03369		6.00639	0.04151	14.9272	0.02571		-12.0176	-0.00186	-12.1253	-0.000455465		395.926	0.03308	395.926	0.03592		327.49	0.03773	330.571	0.03898		-3.4933	-0.00645	-4.3607	-0.00361		4.19171	0.02845	149.289	0.0375		-119.801	-0.000781387	-89.8218	0.000273929		-4.3507	-0.00482	-4.3607	-0.00977		150.01	0.03898	5.37911	0.02214
-2.2818	-0.02076	-2.2818	-0.03465		6.0238	0.04147	15.0012	0.02579		-11.9977	-0.00186	-12.1071	-0.000462874		396.483	0.03257	396.483	0.03845		327.71	0.03774	330.791	0.03904		-3.454	-0.0049	-4.3213	-0.00627		4.20211	0.02844	150.149	0.03751		-119.633	-0.000781387	-89.6529	0.000272975		-4.3113	-2.1e-05	-4.3213	-0.00657		150.869	0.03898	5.38479	0.02211
-2.2779	-0.01092	-2.2425	-0.03408		6.0412	0.04144	15.0752	0.02587		-11.9778	-0.00186	-12.1053	-0.000463614		397.039	0.0283	397.039	0.04009		327.93	0.03775	330.813	0.03905		-3.4146	-0.01647	-4.2818	0.00157		4.21251	0.02842	151.009	0.03752		-119.464	-0.000781387	-89.6	0.000272675		-4.2718	0.01233	-4.2818	-0.01368		151.728	0.03899	5.39046	0.02209
-2.2587	-0.01195	-2.2033	-0.02827		6.05861	0.04141	15.1492	0.02595		-11.9578	-0.00186	-12.0853	-0.000471802		397.596	0.02601	397.596	0.03973		328.031	0.03775	331.011	0.0391		-3.3753	-0.01737	-4.2424	-0.00121		4.22292	0.0284	151.87	0.03753		-119.295	-0.000781387	-89.4839	0.000272015		-4.2324	0.0176	-4.2424	-0.00593		152.587	0.039	5.39614	0.02207
-2.2396	-0.00743	-2.164	-0.01812		6.07601	0.04137	15.2232	0.02602		-11.9378	-0.00186	-12.0653	-0.000480031		398.152	0.02674	398.152	0.03919		328.15	0.03776	331.231	0.03916		-3.3359	-0.00462	-4.203	0.000758		4.23332	0.02839	152.73	0.03754		-119.127	-0.000781387	-89.315	0.000271051		-4.193	0.01386	-4.203	0.0082		153.447	0.03901	5.40181	0.02205
-2.2204	-0.00351	-2.1247	-0.01288		6.09342	0.04134	15.2972	0.0261		-11.9179	-0.00186	-12.0453	-0.000488301		398.709	0.03145	398.709	0.0367		328.37	0.03777	331.37	0.0392		-3.2966	0.00641	-4.1636	0.00824		4.24372	0.02837	153.59	0.03755		-118.958	-0.000781387	-89.146	0.000270083		-4.1536	0.00573	-4.1636	0.01202		154.306	0.03902	5.40749	0.02202
-2.2013	0.00423	-2.1056	-0.02905		6.11082	0.04131	15.3712	0.02618		-11.8979	-0.00186	-12.0254	-0.00049661		399.265	0.03504	399.265	0.04108		328.587	0.03778	331.451	0.03922		-3.2572	0.0071	-4.1242	0.00537		4.25412	0.02836	154.45	0.03755		-118.789	-0.000781387	-88.9771	0.00026911		-4.1142	-0.00437	-4.1242	0.00377		155.165	0.03903	5.41316	0.022
-2.1821	-0.00137	-2.0864	-0.02422		6.12822	0.04127	15.4451	0.02626		-11.8955	-0.00186	-12.0054	-0.000504961		399.822	0.03338	399.822	0.04454		328.591	0.03778	331.671	0.03928		-3.2179	0.00194	-4.0847	-0.000489		4.26452	0.02834	155.31	0.03756		-118.62	-0.000781387	-88.8081	0.000268132		-4.0747	-0.00305	-4.0847	0.003		156.024	0.03903	5.41884	0.02198
-2.163	0.00153	-2.0673	-0.02392		6.14563	0.04124	15.5191	0.02633		-11.878	-0.00186	-11.9854	-0.000513352		400.378	0.03082	400.378	0.04625		328.811	0.03779	331.891	0.03934		-3.1785	-0.0027	-4.0453	-0.00653		4.27492	0.02833	156.17	0.03757		-118.452	-0.000781387	-88.6392	0.000267149		-4.0353	0.00424	-4.0453	0.00665		156.883	0.03904	5.42451	0.02196
-2.1438	0.00651	-2.0482	-0.00925		6.16303	0.04121	15.5931	0.02641		-11.8581	-0.00186	-11.9654	-0.000521785		400.935	0.03056	400.935	0.0434		329.031	0.0378	331.926	0.03935		-3.1392	-0.00591	-4.0059	0.000289		4.28533	0.02832	157.03	0.03758		-118.283	-0.000781387	-88.4702	0.000266162		-3.9959	-0.00617	-4.0059	0.00315		157.743	0.03905	5.43019	0.02194
-2.1247	-0.00832	-2.029	-0.008		6.18044	0.04118	15.6671	0.02648		-11.8381	-0.00186	-11.9455	-0.000530259		401.491	0.03275	401.491	0.03941		329.144	0.03781	332.111	0.0394		-3.0998	-0.00984	-3.9665	0.00307		4.29573	0.0283	157.89	0.03758		-118.2	-0.000781387	-88.3012	0.00026517		-3.9565	-0.02278	-3.9665	0.00615		158.602	0.03906	5.43586	0.02192
-2.1056	-0.01302	-2.0099	-0.01031		6.19784	0.04115	15.7411	0.02656		-11.8181	-0.00186	-11.9255	-0.000538774		402.048	0.03475	402.048	0.03666		329.251	0.03782	332.331	0.03945		-3.0605	-0.00991	-3.9271	-0.00453		4.30613	0.02829	158.75	0.03759		-118.114	-0.000781387	-88.1323	0.000264173		-3.9171	-0.03434	-3.9271	0.00483		159.461	0.03906	5.44154	0.0219
-2.0864	-0.00616	-1.9908	-0.01493		6.21525	0.04111	15.8151	0.02663		-11.7982	-0.00186	-11.9055	-0.000547331		402.604	0.03534	402.604	0.03473		329.471	0.03783	332.483	0.03949		-3.0212	-0.00526	-3.8877	-0.00497		4.31653	0.02827	159.611	0.0376		-117.946	-0.000781387	-87.9633	0.000263172		-3.8777	-0.02956	-3.8877	0.00375		160.32	0.03907	5.44721	0.02188
-2.0673	0.00217	-1.9717	-0.03045		6.23265	0.04108	15.8891	0.02671		-11.7782	-0.00186	-11.8955	-0.000551632		403.161	0.0343	403.161	0.03718		329.691	0.03784	332.551	0.03951		-2.9819	-0.01062	-3.8483	-0.00724		4.32693	0.02826	160.471	0.03761		-117.777	-0.000781387	-87.7944	0.000262166		-3.8383	-0.01056	-3.8483	0.00287		161.18	0.03908	5.45289	0.02186
-2.0482	0.00767	-1.9526	-0.02377		6.25006	0.04105	15.9631	0.02678		-11.7583	-0.00186	-11.8855	-0.00055593		403.717	0.03342	403.717	0.0401		329.7	0.03784	332.771	0.03957		-2.9425	-0.00227	-3.809	-0.01012		4.33734	0.02824	161.331	0.03761		-117.608	-0.000781387	-87.6254	0.000261155		-3.799	-0.00473	-3.809	0.000574		162.039	0.03908	5.45856	0.02184
-2.029	0.01328	-1.9334	-0.01687		6.26746	0.04102	16.0371	0.02686		-11.7384	-0.00186	-11.8656	-0.000564571		404.274	0.03413	404.274	0.04032		329.911	0.03785	332.991	0.03962		-2.9032	0.00996	-3.7696	-0.00723		4.34774	0.02823	162.191	0.03762		-117.44	-0.000781387	-87.5	0.000260401		-3.7596	-0.00961	-3.7696	-0.0078		162.898	0.03909	5.46424	0.02182
-2.0099	0.01338	-1.9143	-0.02945		6.28487	0.04099	16.1111	0.02693		-11.7184	-0.00186	-11.8456	-0.000573255		404.831	0.03272	404.831	0.03836		330.131	0.03786	333.039	0.03964		-2.8639	0.01022	-3.7302	0.0029		4.35814	0.02821	163.051	0.03763		-117.271	-0.000781387	-87.4565	0.000260139		-3.7202	-0.01209	-3.7302	-0.01151		163.757	0.03909	5.46991	0.0218
-1.9908	-0.00222	-1.8952	-0.0329		6.30227	0.04096	16.1851	0.027		-11.6984	-0.00186	-11.8256	-0.000581981		405.387	0.03321	405.387	0.03773		330.257	0.03786	333.211	0.03968		-2.8246	0.00685	-3.6908	0.00987		4.36854	0.0282	163.911	0.03763		-117.102	-0.000781387	-87.2875	0.000259118		-3.6808	-0.01874	-3.6908	-0.00683		164.617	0.0391	5.47559	0.02178
-1.9717	-0.01144	-1.8761	-0.01343		6.31967	0.04093	16.2591	0.02707		-11.6841	-0.00186	-11.8056	-0.00059075		405.944	0.03566	405.944	0.03784		330.351	0.03787	333.432	0.03974		-2.7852	0.01491	-3.6514	0.0062		4.37894	0.02819	164.771	0.03764		-116.933	-0.000781387	-87.1185	0.000258093		-3.6414	-0.01103	-3.6514	-0.01277		165.476	0.03911	5.48126	0.02176
-1.9526	0.01263	-1.857	-0.01042		6.33708	0.0409	16.3331	0.02715		-11.6785	-0.00186	-11.7856	-0.000599562		406.5	0.03701	406.5	0.03679		330.571	0.03788	333.596	0.03978		-2.7459	0.02356	-3.6121	0.01652		4.38934	0.02817	165.631	0.03765		-116.765	-0.000781387	-86.9496	0.000257062		-3.6021	-0.0036	-3.6121	-0.02154		166.335	0.03911	5.48694	0.02174
-1.9334	0.00906	-1.8379	-0.01254		6.35448	0.04087	16.4071	0.02722		-11.6585	-0.00186	-11.7657	-0.000608417		407.057	0.03716	407.057	0.03606		330.791	0.03789	333.652	0.03979		-2.7066	0.01804	-3.5727	0.0102		4.39975	0.02816	166.491	0.03765		-116.596	-0.000781387	-86.7806	0.000256027		-3.5627	0.00462	-3.5727	-0.0264		167.194	0.03912	5.49261	0.02172
-1.9143	-0.01065	-1.8188	-0.01048		6.37189	0.04084	16.4811	0.02729		-11.6386	-0.00186	-11.7457	-0.000617315		407.613	0.03623	407.613	0.03558		330.813	0.03789	333.872	0.03984		-2.6673	-0.0009	-3.5333	-0.00546		4.41015	0.02814	167.352	0.03766		-116.427	-0.000781387	-86.6117	0.000254987		-3.5233	0.00165	-3.5333	-0.02041		168.054	0.03912	5.49829	0.0217
-1.8952	-0.01871	-1.7997	-0.00246		6.38929	0.04081	16.5551	0.02736		-11.6187	-0.00186	-11.7257	-0.000626257		408.17	0.03401	408.17	0.03607		331.011	0.03789	334.092	0.0399		-2.628	-0.00679	-3.494	-0.01234		4.42055	0.02813	168.212	0.03767		-116.259	-0.000781387	-86.4427	0.000253941		-3.484	0.006	-3.494	-0.01441		168.913	0.03913	5.50396	0.02168
-1.8761	-0.02723	-1.7806	-0.02129		6.4067	0.04078	16.629	0.02743		-11.5987	-0.00186	-11.7057	-0.000635243		408.726	0.03154	408.726	0.03549		331.231	0.0379	334.152	0.03991		-2.5887	0.00251	-3.4546	-0.01366		4.43095	0.02812	169.072	0.03767		-116.1	-0.000781387	-86.2738	0.000252891		-3.4446	0.00766	-3.4546	-0.00776		169.772	0.03913	5.50964	0.02166
-1.857	-0.03644	-1.7615	-0.05136		6.4241	0.04075	16.703	0.0275		-11.5788	-0.00186	-11.6857	-0.000644273		409.283	0.03085	409.283	0.03475		331.37	0.03791	334.312	0.03995		-2.5494	-0.00796	-3.4153	-0.00374		4.44135	0.0281	169.932	0.03768		-116.09	-0.000781387	-86.1048	0.000251836		-3.4053	0.000537	-3.4153	0.00626		170.631	0.03914	5.51531	0.02164
-1.8379	-0.02531	-1.7424	-0.04518		6.44151	0.04072	16.777	0.02757		-11.5588	-0.00186	-11.6841	-0.000645016		409.839	0.03002	409.839	0.03472		331.451	0.03791	334.532	0.04		-2.5101	-0.01295	-3.3759	5.8e-05		4.45175	0.02809	170.792	0.03768		-115.921	-0.000781387	-85.9359	0.000250775		-3.3659	0.00244	-3.3759	0.00633		171.491	0.03914	5.52099	0.02163
-1.8188	-0.00945	-1.7233	-0.03687		6.45891	0.04069	16.851	0.02764		-11.5389	-0.00186	-11.6658	-0.000653347		410.396	0.03125	410.396	0.03484		331.671	0.03792	334.709	0.04004		-2.5081	-0.00479	-3.3366	0.000153		4.46216	0.02808	171.652	0.03769		-115.752	-0.000781387	-85.7669	0.00024971		-3.3266	0.01076	-3.3366	0.00322		172.35	0.03915	5.52666	0.02161
-1.7997	-0.01964	-1.7042	-0.03463		6.47632	0.04066	16.925	0.0277		-11.5189	-0.00186	-11.6458	-0.000662466		410.952	0.03366	410.952	0.03299		331.891	0.03793	334.752	0.04005		-2.4889	0.0068	-3.2972	-0.01132		4.47256	0.02806	172.512	0.0377		-115.584	-0.000781387	-85.5979	0.000248639		-3.2872	0.00795	-3.2972	0.00177		173.209	0.03915	5.53234	0.02159
-1.7806	-0.02343	-1.6851	-0.02856		6.49372	0.04063	16.999	0.02777		-11.499	-0.00186	-11.6258	-0.000671629		411.509	0.03515	411.509	0.03251		331.926	0.03793	334.972	0.04011		-2.4697	0.01193	-3.2579	-0.01789		4.48296	0.02805	173.372	0.0377		-115.415	-0.000781387	-85.5	0.000248016		-3.2479	-0.00429	-3.2579	0.00585		174.068	0.03916	5.53802	0.02157
-1.7615	-0.01143	-1.666	-0.00905		6.51113	0.0406	17.073	0.02784		-11.479	-0.00186	-11.6058	-0.000680837		412.065	0.03268	412.065	0.0339		332.111	0.03794	335.192	0.04016		-2.4505	0.00511	-3.2185	-0.01509		4.49336	0.02804	174.232	0.03771		-115.246	-0.000781387	-85.429	0.000247564		-3.2085	-0.01489	-3.2185	0.0018		174.927	0.03916	5.54369	0.02156
-1.7424	-0.01234	-1.6469	-0.000189		6.52853	0.04057	17.147	0.02791		-11.4728	-0.00186	-11.5859	-0.000690091		412.622	0.02977	412.622	0.03431		332.331	0.03795	335.265	0.04017		-2.4313	0.00778	-3.1792	-0.00605		4.50376	0.02802	175.093	0.03771		-115.078	-0.000781387	-85.26	0.000246483		-3.1692	-0.00963	-3.1792	0.00176		175.787	0.03917	5.54937	0.02154
-1.7233	-0.01026	-1.6278	-0.0177		6.54593	0.04054	17.221	0.02797		-11.4591	-0.00186	-11.5659	-0.000699389		413.178	0.02999	413.178	0.03409		332.483	0.03795	335.412	0.04021		-2.4121	0.00685	-3.1398	-0.00406		4.51417	0.02801	175.953	0.03772		-114.909	-0.000781387	-85.0911	0.000245397		-3.1298	-0.00559	-3.1398	0.00533		176.646	0.03917	5.55504	0.02152
-1.7042	-0.0114	-1.6087	-0.02711		6.56334	0.04051	17.295	0.02804		-11.4391	-0.00186	-11.5459	-0.000708734		413.735	0.03133	413.735	0.03659		332.551	0.03796	335.632	0.04026		-2.3929	-0.00376	-3.1005	-0.00591		4.52457	0.028	176.813	0.03772		-114.74	-0.000781387	-84.9221	0.000244306		-3.0905	-0.01541	-3.1005	-0.000289		177.505	0.03918	5.56072	0.02151
-1.6851	-0.0202	-1.5896	-0.03368		6.58074	0.04049	17.369	0.02811		-11.4192	-0.00186	-11.5259	-0.000718124		414.291	0.03348	414.291	0.03838		332.771	0.03796	335.822	0.0403		-2.3737	-0.01338	-3.0612	-0.01166		4.53497	0.02798	177.673	0.03773		-114.572	-0.000781387	-84.7532	0.000243209		-3.0512	-0.01357	-3.0612	-0.00414		178.364	0.03918	5.56639	0.02149
-1.666	-0.02298	-1.5705	-0.03924		6.59815	0.04046	17.443	0.02817		-11.3992	-0.00186	-11.5059	-0.00072756		414.848	0.0335	414.848	0.03714		332.991	0.03797	335.852	0.04031		-2.3546	-0.00395	-3.0219	-0.00475		4.54537	0.02797	178.533	0.03773		-114.403	-0.000781387	-84.5842	0.000242108		-3.0119	-0.01594	-3.0219	-0.00556		179.224	0.03918	5.57207	0.02147
-1.6469	-0.01842	-1.5515	-0.04648		6.61555	0.04043	17.517	0.02824		-11.3793	-0.00186	-11.486	-0.000737042		415.404	0.0349	415.404	0.03476		333.039	0.03797	336.072	0.04035		-2.3354	-0.00158	-2.9825	0.00745		4.55577	0.02796	179.393	0.03774		-114.234	-0.000781387	-84.4153	0.000241001		-2.9725	-0.02183	-2.9825	-0.0105		180.083	0.03919	5.57774	0.02146
-1.6278	-0.02153	-1.5324	-0.05684		6.63296	0.0404	17.591	0.0283		-11.3593	-0.00186	-11.4728	-0.00074331		415.961	0.03355	415.961	0.03544		333.211	0.03798	336.292	0.0404		-2.3162	-0.0061	-2.9432	0.00867		4.56617	0.02794	180.253	0.03774		-114.1	-0.000781387	-84.2463	0.000239889		-2.9332	-0.01956	-2.9432	-0.00797		180.942	0.03919	5.58342	0.02144
-1.6087	-0.02668	-1.5133	-0.0521		6.65036	0.04037	17.665	0.02836		-11.3394	-0.00186	-11.466	-0.000746571		416.517	0.03138	416.517	0.0366		333.432	0.03799	336.378	0.04042		-2.2971	-0.00311	-2.9039	0.00549		4.57658	0.02793	181.113	0.03775		-114.065	-0.000781387	-84.0773	0.000238771		-2.8939	-0.02124	-2.9039	-0.01166		181.801	0.0392	5.58909	0.02142
-1.5896	-0.02185	-1.4942	-0.03735		6.66777	0.04035	17.7389	0.02843		-11.3194	-0.00186	-11.446	-0.000756146		417.074	0.031	417.074	0.03604		333.596	0.03799	336.512	0.04045		-2.2779	0.00938	-2.8646	0.00531		4.58698	0.02792	181.973	0.03775		-113.897	-0.000781387	-83.9084	0.000237649		-2.8546	-0.01526	-2.8646	-0.01562		182.661	0.0392	5.59477	0.02141
-1.5705	-0.01948	-1.4751	-0.04016		6.68517	0.04032	17.813	0.02849		-11.2995	-0.00186	-11.426	-0.000765769		417.631	0.03246	417.631	0.03566		333.652	0.038	336.732	0.0405		-2.2587	0.01811	-2.8252	-0.00218		4.59738	0.02791	182.834	0.03776		-113.728	-0.000781387	-83.7394	0.000236521		-2.8152	-0.00859	-2.8252	-0.01748		183.52	0.0392	5.60044	0.02139
-1.5515	-0.02563	-1.456	-0.04795		6.70258	0.04029	17.8869	0.02855		-11.2795	-0.00186	-11.406	-0.000775438		418.187	0.03345	418.187	0.03712		333.872	0.038	336.935	0.04054		-2.2396	0.01942	-2.7859	-0.00379		4.60778	0.02789	183.694	0.03776		-113.559	-0.000781387	-83.5705	0.000235387		-2.7759	-0.00634	-2.7859	-0.01102		184.379	0.03921	5.60612	0.02138
-1.5324	-0.01982	-1.4369	-0.03769		6.71998	0.04026	17.9609	0.02862		-11.2616	-0.00186	-11.3861	-0.000785155		418.744	0.03101	418.744	0.03562		334.092	0.03801	336.952	0.04054		-2.2204	0.01682	-2.7466	0.00104		4.61818	0.02788	184.554	0.03777		-113.391	-0.000781387	-83.5	0.000234913		-2.7366	0.0029	-2.7466	-0.00641		185.238	0.03921	5.61179	0.02136
-1.5133	-0.02732	-1.4179	-0.02823		6.73739	0.04024	18.0349	0.02868		-11.2596	-0.00186	-11.3661	-0.00079492		419.3	0.02886	419.3	0.03246		334.152	0.03801	337.172	0.04059		-2.2013	0.01077	-2.7073	0.000174		4.62859	0.02787	185.414	0.03777		-113.222	-0.000781387	-83.4015	0.000234248		-2.6973	0.00342	-2.7073	-0.00306		186.098	0.03921	5.61747	0.02135
-1.4942	-0.02817	-1.3988	-0.04069		6.75479	0.04021	18.1089	0.02874		-11.2396	-0.00186	-11.3461	-0.000804732		419.857	0.02864	419.857	0.03119		334.312	0.03802	337.392	0.04063		-2.1821	-0.00296	-2.668	-0.00214		4.63899	0.02786	186.274	0.03778		-113.053	-0.000781387	-83.2326	0.000233104		-2.658	-0.00266	-2.668	-0.00871		186.957	0.03922	5.62314	0.02133
-1.4751	-0.02557	-1.3797	-0.03592		6.77219	0.04018	18.1829	0.0288		-11.2197	-0.00186	-11.3261	-0.000814593		420.413	0.02409	420.413	0.03142		334.532	0.03802	337.491	0.04065		-2.163	0.00195	-2.6287	-0.00156		4.64939	0.02784	187.134	0.03778		-112.885	-0.000781387	-83.0636	0.000231954		-2.6187	-0.00392	-2.6287	-0.01629		187.816	0.03922	5.62882	0.02132
-1.456	-0.02311	-1.3606	-0.01554		6.7896	0.04016	18.2569	0.02886		-11.1997	-0.00186	-11.3061	-0.000824502		420.97	0.02112	420.97	0.03353		334.709	0.03803	337.612	0.04068		-2.1438	-0.00392	-2.5894	0.00605		4.65979	0.02783	187.994	0.03779		-112.716	-0.000781387	-82.8946	0.000230798		-2.5794	-0.00865	-2.5894	-0.0198		188.675	0.03922	5.63449	0.0213
-1.4369	-0.01412	-1.3415	-0.02383		6.807	0.04013	18.3309	0.02892		-11.1798	-0.00186	-11.2862	-0.000834459		421.526	0.02369	421.526	0.03424		334.752	0.03803	337.832	0.04072		-2.1247	-0.01228	-2.5501	0.01157		4.67019	0.02782	188.854	0.03779		-112.547	-0.000781387	-82.7257	0.000229638		-2.5401	-0.00955	-2.5501	-0.019		189.535	0.03922	5.64017	0.02129
-1.4179	-7.9e-05	-1.3225	-0.02505		6.82441	0.04011	18.4049	0.02898		-11.1598	-0.00186	-11.2662	-0.000844466		422.083	0.02744	422.083	0.03268		334.972	0.03804	338.048	0.04077		-2.1056	-0.00385	-2.5108	0.00241		4.68059	0.02781	189.714	0.0378		-112.378	-0.000781387	-82.5567	0.000228471		-2.5008	-0.00887	-2.5108	-0.0162		190.394	0.03923	5.64584	0.02127
-1.3988	0.00635	-1.3034	-0.03126		6.84181	0.04008	18.4789	0.02904		-11.1399	-0.00186	-11.2616	-0.00084677		422.639	0.02856	422.639	0.02953		335.192	0.03804	338.053	0.04077		-2.0864	-0.000984	-2.4715	-0.00175		4.691	0.0278	190.575	0.0378		-112.21	-0.000781387	-82.3878	0.000227299		-2.5081	0.000843128	-2.4715	-0.01692		191.253	0.03923	5.65152	0.02126
-1.3797	-0.00853	-1.2843	-0.04434		6.85922	0.04005	18.5529	0.0291		-11.1199	-0.00186	-11.2462	-0.000854521		423.196	0.02712	423.196	0.02831		335.265	0.03805	338.273	0.04081		-2.0673	-0.00366	-2.4322	-0.00817		4.7014	0.02778	191.435	0.0378		-112.041	-0.000781387	-82.2188	0.000226122		-2.4889	-0.00595	-2.4322	-0.01573		192.112	0.03923	5.65719	0.02125
-1.3606	-0.02257	-1.2652	-0.04093		6.87662	0.04003	18.6269	0.02916		-11.1	-0.00186	-11.2262	-0.000864625		423.752	0.02673	423.752	0.02781		335.412	0.03805	338.493	0.04085		-2.0482	-0.01204	-2.3929	-0.00748		4.7118	0.02777	192.295	0.03781		-112	-0.000781387	-82.0499	0.000224938		-2.4697	-0.00506	-2.3929	-0.01374		192.971	0.03924	5.66287	0.02123
-1.3415	-0.03047	-1.2462	-0.03065		6.89403	0.04	18.7009	0.02922		-11.08	-0.00186	-11.2063	-0.000874779		424.309	0.03113	424.309	0.02646		335.632	0.03806	338.605	0.04087		-2.029	-0.02449	-2.3536	-0.00872		4.7222	0.02776	193.155	0.03781		-111.872	-0.000781387	-81.8809	0.00022375		-2.4505	0.00562	-2.3536	-0.01456		193.831	0.03924	5.66854	0.02122
-1.3225	-0.04032	-1.2271	-0.04384		6.91143	0.03998	18.7749	0.02928		-11.0601	-0.00186	-11.1863	-0.000884983		424.865	0.03491	424.865	0.02845		335.822	0.03806	338.713	0.04089		-2.0099	-0.01883	-2.3143	-0.00814		4.7326	0.02775	194.015	0.03782		-111.704	-0.000781387	-81.712	0.000222555		-2.4313	0.00518	-2.3143	-0.005		194.69	0.03924	5.67422	0.0212
-1.3034	-0.03923	-1.208	-0.06383		6.92884	0.03995	18.8489	0.02934		-11.0505	-0.00186	-11.1663	-0.000895237		425.422	0.03457	425.422	0.03045		335.852	0.03806	338.933	0.04094		-1.9908	-0.00161	-2.275	-0.00934		4.74301	0.02774	194.875	0.03782		-111.535	-0.000781387	-81.543	0.000221355		-2.4121	0.000445016	-2.275	0.00193		195.549	0.03924	5.67989	0.02119
-1.2843	-0.03539	-1.1889	-0.0743		6.94624	0.03992	18.9229	0.02939		-11.0401	-0.00186	-11.1463	-0.000905541		425.978	0.03049	425.978	0.03124		336.072	0.03807	339.153	0.04098		-1.9717	-0.00191	-2.2357	-0.01081		4.75341	0.02773	195.735	0.03782		-111.366	-0.000781387	-81.4	0.000220334		-2.3929	0.00343	-2.2357	-0.00602		196.408	0.03924	5.68557	0.02118
-1.2652	-0.02877	-1.1698	-0.07708		6.96365	0.0399	18.9968	0.02945		-11.0202	-0.00186	-11.1263	-0.000915896		426.535	0.02812	426.535	0.03343		336.292	0.03807	339.161	0.04098		-1.9526	-0.01528	-2.2013	0.00377		4.76381	0.02771	196.595	0.03783		-111.198	-0.000781387	-81.374	0.000220149		-2.3737	-0.00715	-2.1965	-0.01871		197.268	0.03925	5.69124	0.02116
-1.2462	-0.02271	-1.1508	-0.07496		6.98105	0.03987	19.0708	0.02951		-11.0002	-0.00186	-11.1064	-0.000926301		427.091	0.02723	427.091	0.03258		336.378	0.03808	339.373	0.04102		-1.9334	-0.01813	-2.1821	0.00914		4.77421	0.0277	197.455	0.03783		-111.029	-0.000781387	-81.2051	0.000218937		-2.3546	-0.01272	-2.1777	0.0052		198.127	0.03925	5.69692	0.02115
-1.2271	-0.02659	-1.1317	-0.08164		6.99845	0.03985	19.1448	0.02956		-10.9803	-0.00186	-11.0864	-0.000936758		427.648	0.02768	427.648	0.03324		336.512	0.03808	339.593	0.04106		-1.9143	-0.02836	-2.163	0.000168		4.78461	0.02769	198.316	0.03784		-110.86	-0.000781387	-81.0361	0.000217719		-2.3354	-0.01167	-2.1585	-0.00786		198.986	0.03925	5.70259	0.02114
-1.208	-0.03058	-1.1126	-0.09947		7.01586	0.03982	19.2188	0.02962		-10.9603	-0.00186	-11.0664	-0.000947265		428.204	0.02698	428.204	0.03514		336.732	0.03808	339.718	0.04108		-1.8952	-0.0282	-2.1438	-0.00902		4.79501	0.02768	199.176	0.03784		-110.691	-0.000781387	-80.8672	0.000216496		-2.3162	-0.01213	-2.1394	-0.00392		199.845	0.03925	5.70827	0.02112
-1.1889	-0.01778	-1.0935	-0.09342		7.03326	0.0398	19.2928	0.02968		-10.9404	-0.00186	-11.0505	-0.000955664		428.761	0.02758	428.761	0.03432		336.935	0.03809	339.813	0.0411		-1.8761	-0.0159	-2.1247	-0.00615		4.80542	0.02767	200.036	0.03784		-110.523	-0.000781387	-80.6982	0.000215267		-2.2971	0.00179	-2.1203	-0.00634		200.705	0.03926	5.71394	0.02111
-1.1698	-0.01292	-1.0908	-0.04691		7.05067	0.03977	19.3668	0.02973		-10.9204	-0.00186	-11.0464	-0.000957824		429.317	0.0298	429.317	0.03296		336.952	0.03809	340.033	0.04113		-1.857	-0.00386	-2.1056	-0.0012		4.81582	0.02766	200.896	0.03785		-110.354	-0.000781387	-80.5293	0.000214032		-2.2779	0.00781	-2.1011	-0.00451		201.564	0.03926	5.71962	0.0211
-1.1695	-0.02266	-1.0809	-0.05025		7.06807	0.03975	19.4408	0.02979		-10.9005	-0.00186	-11.0264	-0.000968435		429.874	0.03051	429.874	0.03305		337.172	0.03809	340.253	0.04117		-1.8379	0.0048	-2.0864	0.0042		4.82622	0.02765	201.756	0.03785		-110.185	-0.000781387	-80.3603	0.000212791		-2.2587	0.00361	-2.082	-0.00474		202.423	0.03926	5.72529	0.02109
-1.1596	-0.04136	-1.0711	-0.04231		7.08548	0.03973	19.5148	0.02984		-10.8805	-0.00186	-11.0065	-0.000979098		430.43	0.02767	430.43	0.03241		337.392	0.0381	340.274	0.04118		-1.8188	-0.00633	-2.0673	0.00617		4.83662	0.02763	202.616	0.03785		-110.017	-0.000781387	-80.1914	0.000211544		-2.2396	-0.00329	-2.0629	-0.00941		203.282	0.03926	5.73097	0.02107
-1.1498	-0.03884	-1.0613	-0.04857		7.10288	0.0397	19.5888	0.02989		-10.8606	-0.00186	-10.9865	-0.000989813		430.987	0.02547	430.987	0.03171		337.491	0.0381	340.473	0.04121		-1.7997	-0.01095	-2.0482	-0.00558		4.84702	0.02762	203.476	0.03786		-110	-0.000781387	-80.0224	0.000210291		-2.2204	-0.00474	-2.0437	-0.0166		204.142	0.03926	5.73664	0.02106
-1.1399	-0.02311	-1.0515	-0.05653		7.12029	0.03968	19.6628	0.02995		-10.8406	-0.00186	-10.9665	-0.001		431.544	0.02509	431.544	0.03288		337.612	0.0381	340.693	0.04125		-1.7806	-0.01855	-2.029	0.00652		4.85743	0.02761	204.336	0.03786		-109.848	-0.000781387	-79.8534	0.000209032		-2.2013	0.01488	-2.0246	-0.02132		205.001	0.03926	5.74232	0.02105
-1.1301	-0.01138	-1.0417	-0.05524		7.13769	0.03965	19.7368	0.03		-10.8395	-0.00186	-10.9465	-0.00101		432.1	0.02556	432.1	0.03309		337.832	0.03811	340.831	0.04127		-1.7615	-0.02102	-2.0099	0.02063		4.86783	0.0276	205.196	0.03786		-109.679	-0.000781387	-79.6845	0.000207767		-2.1821	0.01018	-2.0055	-0.01505		205.86	0.03927	5.74799	0.02104
-1.1202	-0.00823	-1.0319	-0.03982		7.1551	0.03963	19.8108	0.03005		-10.8207	-0.00186	-10.9266	-0.00102		432.657	0.02583	432.657	0.03337		338.048	0.03811	340.913	0.04128		-1.7424	-0.01922	-1.9908	0.01635		4.87823	0.02759	206.057	0.03787		-109.51	-0.000781387	-79.5155	0.000206496		-2.163	0.00451	-1.9864	0.000505		206.719	0.03927	5.75367	0.02103
-1.1104	-0.01852	-1.0221	-0.02277		7.1725	0.03961	19.8848	0.03011		-10.8007	-0.00186	-10.9066	-0.00103		433.213	0.02341	433.213	0.03003		338.053	0.03811	341.133	0.04132		-1.7233	-0.00873	-1.9717	0.0189		4.88863	0.02758	206.917	0.03787		-109.342	-0.000781387	-79.4	0.000205624		-2.1438	0.01437	-1.9673	0.00492		207.579	0.03927	5.75934	0.02102
-1.1006	-0.03802	-1.0123	-0.0484		7.18991	0.03958	19.9588	0.03016		-10.7808	-0.00186	-10.8866	-0.00104		433.77	0.02339	433.77	0.02712		338.273	0.03812	341.353	0.04136		-1.7042	-0.00271	-1.9526	0.01178		4.89903	0.02757	207.777	0.03787		-109.173	-0.000781387	-79.3466	0.000205219		-2.1247	0.00948	-1.9481	-0.01094		208.438	0.03927	5.76502	0.021
-1.0908	-0.04079	-1.0025	-0.06155		7.20731	0.03956	20.0328	0.03021		-10.7608	-0.00186	-10.8666	-0.00106		434.326	0.02447	434.326	0.02688		338.493	0.03812	341.387	0.04136		-1.6851	-0.00295	-1.9334	0.00935		4.90943	0.02756	208.637	0.03788		-109.004	-0.000781387	-79.1776	0.000203936		-2.1056	-0.00798	-1.929	-0.02266		209.297	0.03927	5.77069	0.02099
-1.0809	-0.03802	-0.9927	-0.05759		7.22471	0.03953	20.1068	0.03026		-10.7409	-0.00186	-10.8466	-0.00107		434.883	0.02451	434.883	0.03048		338.605	0.03812	341.573	0.04139		-1.666	0.00547	-1.9143	0.00708		4.91984	0.02755	209.497	0.03788		-108.836	-0.000781387	-79.0087	0.000202647		-2.0864	-0.01694	-1.9099	-0.00849		210.156	0.03927	5.77637	0.02098
-1.0711	-0.04568	-0.9829	-0.04924		7.24212	0.03951	20.1807	0.03031		-10.7209	-0.00186	-10.8395	-0.00107		435.439	0.02406	435.439	0.03306		338.713	0.03812	341.793	0.04143		-1.6469	0.01351	-1.8952	0.00604		4.93024	0.02754	210.357	0.03788		-108.667	-0.000781387	-78.8397	0.000201352		-2.0673	-0.00918	-1.8908	-0.00755		211.016	0.03927	5.78204	0.02097
-1.0613	-0.03621	-0.9731	-0.05621		7.25952	0.03949	20.2547	0.03036		-10.701	-0.00186	-10.8267	-0.00108		435.996	0.02367	435.996	0.03318		338.933	0.03813	341.944	0.04145		-1.6278	-0.00116	-1.8761	0.00501		4.94064	0.02753	211.217	0.03789		-108.498	-0.000781387	-78.6708	0.00020005		-2.0482	0.00819	-1.8717	-0.00316		211.875	0.03928	5.78772	0.02096
-1.0515	-0.02647	-0.9634	-0.05716		7.27693	0.03947	20.3287	0.03041		-10.681	-0.00186	-10.8067	-0.00109		436.552	0.02357	436.552	0.03253		339.153	0.03813	342.013	0.04146		-1.6087	-0.01034	-1.857	0.00629		4.95104	0.02752	212.077	0.03789		-108.33	-0.000781387	-78.5018	0.000198743		-2.029	0.01147	-1.8526	-0.00842		212.734	0.03928	5.79339	0.02095
-1.0417	-0.04251	-0.9536	-0.05137		7.29433	0.03944	20.4027	0.03046		-10.6611	-0.00186	-10.7867	-0.0011		437.109	0.02306	437.109	0.03138		339.161	0.03813	342.233	0.04149		-1.5896	-0.00427	-1.8379	0.00423		4.96144	0.02751	212.937	0.03789		-108.161	-0.000781387	-78.3328	0.000197428		-2.0099	-0.00122	-1.8335	-0.000916		213.593	0.03928	5.79907	0.02094
-1.0319	-0.04449	-0.9438	-0.05892		7.31174	0.03942	20.4767	0.03051		-10.6411	-0.00186	-10.7667	-0.00111		437.665	0.02541	437.665	0.0343		339.373	0.03814	342.453	0.04153		-1.5705	-0.01593	-1.8188	0.00422		4.97185	0.0275	213.798	0.0379		-108	-0.000781387	-78.1639	0.000196108		-1.9908	-0.00403	-1.8144	-0.00324		214.452	0.03928	5.80474	0.02093
-1.0221	-0.03974	-0.934	-0.05647		7.32914	0.0394	20.5507	0.03056		-10.6286	-0.00186	-10.7467	-0.00112		438.222	0.02756	438.222	0.0357		339.593	0.03814	342.5	0.04153		-1.5515	-0.02661	-1.7997	-0.00486		4.98225	0.02748	214.658	0.0379		-107.992	-0.000781387	-77.9949	0.000194782		-1.9717	0.000668096	-1.7953	-0.01577		215.312	0.03928	5.81042	0.02092
-1.0123	-0.06096	-0.9243	-0.03923		7.34655	0.03937	20.6247	0.03061		-10.6212	-0.00186	-10.7268	-0.00113		438.778	0.02539	438.778	0.03502		339.718	0.03814	342.673	0.04156		-1.5324	-0.01926	-1.7806	-0.0049		4.99265	0.02747	215.518	0.0379		-107.823	-0.000781387	-77.826	0.000193449		-1.9526	0.00368	-1.7762	-0.03091		216.171	0.03928	5.81609	0.0209
-1.0025	-0.08213	-0.9145	-0.05338		7.36395	0.03935	20.6987	0.03066		-10.6012	-0.00186	-10.7068	-0.00115		439.335	0.02242	439.335	0.03342		339.813	0.03814	342.894	0.04159		-1.5133	-0.01335	-1.7615	-0.00339		5.00305	0.02746	216.378	0.0379		-107.655	-0.000781387	-77.657	0.000192109		-1.9334	-0.00851	-1.7571	-0.03247		217.03	0.03928	5.82177	0.02089
-0.9927	-0.08456	-0.9048	-0.06775		7.38136	0.03933	20.7727	0.03071		-10.5813	-0.00186	-10.6868	-0.00116		439.891	0.02293	439.891	0.03245		340.033	0.03814	343.057	0.04161		-1.4942	-0.0064	-1.7424	-0.0127		5.01345	0.02745	217.238	0.03791		-107.486	-0.000781387	-77.4881	0.000190764		-1.9143	-0.0152	-1.738	-0.02347		217.889	0.03928	5.82744	0.02088
-0.9829	-0.06443	-0.895	-0.06293		7.39876	0.03931	20.8467	0.03076		-10.5613	-0.00186	-10.6668	-0.00117		440.448	0.02506	440.448	0.03264		340.253	0.03815	343.114	0.04162		-1.4751	-0.0037	-1.7233	-0.0193		5.02385	0.02744	218.098	0.03791		-107.317	-0.000781387	-77.3191	0.000189411		-1.8952	-0.00951	-1.7189	-0.01103		218.749	0.03928	5.83312	0.02087
-0.9731	-0.07254	-0.8853	-0.06413		7.41616	0.03928	20.9207	0.0308		-10.5414	-0.00187	-10.6469	-0.00118		441.005	0.02698	441.005	0.03196		340.274	0.03815	343.334	0.04165		-1.456	-0.01655	-1.7042	-0.000295		5.03426	0.02743	218.958	0.03791		-107.149	-0.000781387	-77.3	0.000189258		-1.8761	-0.0118	-1.6998	-0.01015		219.608	0.03928	5.83879	0.02086
-0.9634	-0.08772	-0.8755	-0.07327		7.43357	0.03926	20.9947	0.03085		-10.5214	-0.00187	-10.6286	-0.00119		441.561	0.02822	441.561	0.02838		340.473	0.03815	343.554	0.04168		-1.4369	-0.01868	-1.6851	0.01118		5.04466	0.02742	219.818	0.03791		-106.98	-0.000781387	-77.1502	0.000188053		-1.857	-0.00821	-1.6807	-0.00534		220.467	0.03929	5.84447	0.02085
-0.9536	-0.05628	-0.8658	-0.06934		7.45097	0.03924	21.0687	0.0309		-10.5015	-0.00187	-10.6269	-0.00119		442.118	0.02713	442.118	0.02744		340.693	0.03815	343.613	0.04169		-1.4179	-0.01155	-1.666	0.00741		5.05506	0.02741	220.678	0.03792		-106.811	-0.000781387	-76.9812	0.000186688		-1.8379	-0.00155	-1.6616	-0.01		221.326	0.03929	5.85014	0.02084
-0.9438	-0.03672	-0.856	-0.07618		7.46838	0.03922	21.1427	0.03094		-10.4815	-0.00187	-10.6069	-0.0012		442.674	0.02626	442.674	0.02776		340.831	0.03815	343.774	0.04171		-1.3988	-0.01662	-1.6469	-0.00682		5.06546	0.0274	221.538	0.03792		-106.643	-0.000781387	-76.8123	0.000185316		-1.8188	-0.00113	-1.6425	-0.00957		222.186	0.03929	5.85582	0.02083
-0.934	-0.035	-0.8463	-0.07628		7.48578	0.0392	21.2167	0.03099		-10.4616	-0.00187	-10.5869	-0.00122		443.231	0.02612	443.231	0.02954		340.913	0.03815	343.994	0.04174		-1.3797	-0.03442	-1.6278	-0.01236		5.07586	0.02739	222.399	0.03792		-106.474	-0.000781387	-76.6433	0.000183938		-1.7997	-0.00651	-1.6234	-0.01728		223.045	0.03929	5.86149	0.02082
-0.9243	-0.0456	-0.8365	-0.07906		7.50319	0.03917	21.2906	0.03104		-10.4416	-0.00187	-10.5669	-0.00123		443.787	0.0255	443.787	0.02995		341.133	0.03816	344.17	0.04176		-1.3606	-0.03958	-1.6087	-0.01846		5.08626	0.02738	223.259	0.03793		-106.305	-0.000781387	-76.4743	0.000182553		-1.7806	-0.00685	-1.6043	-0.02657		223.904	0.03929	5.86717	0.02081
-0.9145	-0.06586	-0.8268	-0.07786		7.52059	0.03915	21.3646	0.03108		-10.4217	-0.00187	-10.547	-0.00124		444.344	0.025	444.344	0.03011		341.353	0.03816	344.214	0.04177		-1.3415	-0.03952	-1.5896	-0.01481		5.09667	0.02737	224.119	0.03793		-106.136	-0.000781387	-76.3054	0.000181162		-1.7615	-0.00338	-1.5852	-0.01918		224.763	0.03929	5.87284	0.02081
-0.9048	-0.0655	-0.8171	-0.06691		7.538	0.03913	21.4386	0.03113		-10.4178	-0.00187	-10.527	-0.00125		444.9	0.02538	444.9	0.0293		341.387	0.03816	344.434	0.0418		-1.3225	-0.03153	-1.5705	-0.02174		5.10707	0.02736	224.979	0.03793		-105.968	-0.000781387	-76.1364	0.000179764		-1.7424	-0.0115	-1.5662	-0.01611		225.623	0.03929	5.87852	0.0208
-0.895	-0.03993	-0.8073	-0.06628		7.5554	0.03911	21.5126	0.03117		-10.4017	-0.00187	-10.507	-0.00126		445.457	0.02689	445.457	0.02919		341.573	0.03816	344.654	0.04182		-1.3034	-0.02373	-1.5515	-0.03012		5.11747	0.02736	225.839	0.03793		-105.9	-0.000781387	-75.9675	0.000178359		-1.7233	-0.01841	-1.5471	-0.02164		226.482	0.03929	5.88419	0.02079
-0.8853	-0.04328	-0.7976	-0.08164		7.57281	0.03909	21.5866	0.03122		-10.3818	-0.00187	-10.487	-0.00128		446.013	0.02771	446.013	0.02948		341.793	0.03816	344.726	0.04183		-1.2843	-0.01897	-1.5324	-0.01537		5.12787	0.02735	226.699	0.03793		-105.799	-0.000781387	-75.7985	0.000176948		-1.7042	-0.00669	-1.528	-0.02911		227.341	0.03929	5.88987	0.02078
-0.8755	-0.05919	-0.7879	-0.09654		7.59021	0.03907	21.6606	0.03126		-10.3618	-0.00187	-10.467	-0.00129		446.57	0.026	446.57	0.02575		341.944	0.03816	344.874	0.04185		-1.2652	-0.02529	-1.5133	-0.00811		5.13827	0.02734	227.559	0.03794		-105.63	-0.000781387	-75.6296	0.00017553		-1.6851	-0.01223	-1.5089	-0.0202		228.2	0.03929	5.89554	0.02077
-0.8658	-0.05932	-0.7781	-0.09807		7.60762	0.03905	21.7346	0.03131		-10.3419	-0.00187	-10.4471	-0.0013		447.126	0.02425	447.126	0.0245		342.013	0.03816	345.094	0.04188		-1.2462	-0.03163	-1.4942	-0.01269		5.14868	0.02733	228.419	0.03794		-105.462	-0.000781387	-75.4606	0.000174105		-1.666	-0.0243	-1.4898	-0.00831		229.06	0.03929	5.90122	0.02076
-0.856	-0.05169	-0.7684	-0.09864		7.62502	0.03902	21.8086	0.03135		-10.3219	-0.00187	-10.4271	-0.00131		447.683	0.02509	447.683	0.02689		342.233	0.03817	345.283	0.0419		-1.2271	-0.02246	-1.4751	-0.00503		5.15908	0.02732	229.279	0.03794		-105.293	-0.000781387	-75.3	0.000172744		-1.6469	-0.00568	-1.4707	-0.01365		229.919	0.03929	5.90689	0.02075
-0.8463	-0.0599	-0.7587	-0.10339		7.64242	0.039	21.8826	0.03139		-10.302	-0.00187	-10.4178	-0.00132		448.239	0.02793	448.239	0.02836		342.453	0.03817	345.314	0.0419		-1.208	-0.0171	-1.456	0.00273		5.16948	0.02731	230.14	0.03794		-105.124	-0.000781387	-75.2916	0.000172673		-1.6278	0.00189	-1.4516	-0.000274		230.778	0.03929	5.91257	0.02074
-0.8365	-0.05249	-0.749	-0.08932		7.65983	0.03898	21.9566	0.03144		-10.282	-0.00187	-10.4071	-0.00132		448.796	0.02824	448.796	0.02941		342.5	0.03817	345.534	0.04193		-1.1889	-0.0277	-1.4369	-0.00224		5.17988	0.0273	231	0.03795		-104.955	-0.000781387	-75.1227	0.000171234		-1.6087	-0.01065	-1.4326	-0.00198		231.637	0.03929	5.91825	0.02073
-0.8268	-0.05096	-0.7393	-0.07607		7.67723	0.03896	22.0306	0.03148		-10.2621	-0.00187	-10.3871	-0.00134		449.352	0.0267	449.352	0.02971		342.673	0.03817	345.754	0.04195		-1.1698	-0.0412	-1.4179	-0.01566		5.19028	0.02729	231.86	0.03795		-104.787	-0.000781387	-74.9537	0.000169789		-1.5896	-0.01347	-1.4135	-0.01364		232.496	0.03929	5.92392	0.02072
-0.8171	-0.04819	-0.7296	-0.07952		7.69464	0.03894	22.1046	0.03152		-10.2421	-0.00187	-10.3672	-0.00135		449.909	0.02654	449.909	0.02899		342.894	0.03817	345.839	0.04196		-1.1508	-0.05133	-1.3988	-0.02442		5.20068	0.02728	232.72	0.03795		-104.618	-0.000781387	-74.7848	0.000168337		-1.5705	-0.02425	-1.3944	-0.01057		233.356	0.03929	5.9296	0.02072
-0.8073	-0.0575	-0.7198	-0.08807		7.71204	0.03892	22.1786	0.03156		-10.2222	-0.00187	-10.3472	-0.00136		450.465	0.02764	450.465	0.02803		343.057	0.03817	345.974	0.04198		-1.1317	-0.05152	-1.3797	-0.02214		5.21109	0.02727	233.58	0.03795		-104.449	-0.000781387	-74.6158	0.000166877		-1.5515	-0.02879	-1.3753	-0.00519		234.215	0.03929	5.93527	0.02071
-0.7976	-0.0811	-0.7101	-0.09318		7.72945	0.0389	22.2526	0.03161		-10.2071	-0.00187	-10.3272	-0.00137		451.022	0.02631	451.022	0.02625		343.114	0.03817	346.194	0.042		-1.1126	-0.04004	-1.3606	-0.0114		5.22149	0.02726	234.44	0.03795		-104.281	-0.000781387	-74.4469	0.000165411		-1.5324	-0.01434	-1.3562	-0.01442		235.074	0.03929	5.94095	0.0207
-0.7879	-0.08696	-0.7004	-0.10022		7.74685	0.03888	22.3266	0.03165		-10.2022	-0.00187	-10.3072	-0.00139		451.578	0.02835	451.578	0.02445		343.334	0.03817	346.396	0.04202		-1.0935	-0.0279	-1.3415	-0.0127		5.23189	0.02725	235.3	0.03796		-104.112	-0.000781387	-74.2779	0.000163938		-1.5133	-0.00496	-1.3372	-0.03688		235.933	0.03929	5.94662	0.02069
-0.7781	-0.06636	-0.6907	-0.11173		7.76426	0.03886	22.4005	0.03169		-10.1823	-0.00187	-10.2872	-0.0014		452.135	0.03037	452.135	0.02507		343.554	0.03817	346.414	0.04202		-1.0745	-0.02033	-1.3225	-0.01911		5.24229	0.02724	236.16	0.03796		-103.943	-0.000781387	-74.1089	0.000162457		-1.4942	-0.01739	-1.3181	-0.03611		236.793	0.03929	5.9523	0.02068
-0.7684	-0.0678	-0.681	-0.12762		7.78166	0.03884	22.4745	0.03173		-10.1623	-0.00187	-10.2673	-0.00141		452.691	0.02884	452.691	0.02632		343.613	0.03817	346.634	0.04205		-1.0613	-0.03978	-1.3034	-0.00457		5.25269	0.02723	237.02	0.03796		-103.9	-0.000781387	-73.94	0.00016097		-1.4751	-0.00823	-1.299	-0.03677		237.652	0.03929	5.95797	0.02067
-0.7587	-0.07968	-0.6713	-0.13523		7.79907	0.03882	22.5485	0.03177		-10.1424	-0.00187	-10.2473	-0.00143		453.248	0.02696	453.248	0.0255		343.774	0.03817	346.854	0.04207		-1.0515	-0.04317	-1.2843	0.00657		5.2631	0.02722	237.881	0.03796		-103.775	-0.000781387	-73.771	0.000159476		-1.456	0.000529672	-1.2799	-0.05483		238.511	0.03929	5.96365	0.02067
-0.749	-0.09199	-0.6616	-0.12013		7.81647	0.0388	22.6225	0.03181		-10.1224	-0.00187	-10.2273	-0.00144		453.804	0.02485	453.804	0.02417		343.994	0.03817	346.952	0.04208		-1.0417	-0.05569	-1.2652	0.00498		5.2735	0.02722	238.741	0.03796		-103.606	-0.000781387	-73.6021	0.000157974		-1.4369	-0.00193	-1.2609	-0.06474		239.37	0.03929	5.96932	0.02066
-0.7393	-0.07758	-0.6519	--		7.83388	0.03878	22.6965	0.03185		-10.1025	-0.00187	-10.2073	-0.00145		454.361	0.02467	454.361	0.02272		344.17	0.03817	347.074	0.04209		-1.0319	-0.0559	-1.2462	-0.00813		5.2839	0.02721	239.601	0.03797		-103.437	-0.000781387	-73.4331	0.000156465		-1.4179	-0.01274	-1.2418	-0.05823		240.23	0.03929	5.975	0.02065
-0.7296	-0.05319	-0.6422	-0.10501		7.85128	0.03876	22.7705	0.03189		-10.0825	-0.00187	-10.2071	-0.00145		454.918	0.0238	454.918	0.02064		344.214	0.03817	347.294	0.04211		-1.0221	-0.04315	-1.2271	-0.01913		5.2943	0.0272	240.461	0.03797		-103.268	-0.000781387	-73.3	0.000155271		-1.3988	-0.02177	-1.2227	-0.04375		241.089	0.03929	5.98067	0.02064
-0.7198	-0.0556	-0.6325	-0.09228		7.86868	0.03874	22.8445	0.03193		-10.0626	-0.00187	-10.1873	-0.00146		455.474	0.02199	455.474	0.02165		344.434	0.03817	347.509	0.04213		-1.0123	-0.03733	-1.208	-0.01972		5.3047	0.02719	241.321	0.03797		-103.1	-0.000781387	-73.2642	0.000154949		-1.3797	-0.01642	-1.2036	-0.04466		241.948	0.03929	5.98635	0.02063
-0.7101	-0.09718	-0.6229	-0.09872		7.88609	0.03872	22.9185	0.03197		-10.0426	-0.00187	-10.1674	-0.00148		456.031	0.02409	456.031	0.02526		344.654	0.03817	347.514	0.04213		-1.0025	-0.02433	-1.1889	-0.02785		5.3151	0.02718	242.181	0.03797		-102.931	-0.000781387	-73.0952	0.000153426		-1.3606	-0.03057	-1.1845	-0.04392		242.807	0.03929	5.99202	0.02063
-0.7004	-0.12049	-0.6132	-0.10987		7.90349	0.0387	22.9925	0.03201		-10.0227	-0.00187	-10.1474	-0.00149		456.587	0.02499	456.587	0.02651		344.726	0.03817	347.735	0.04215		-0.9927	-0.02237	-1.1793	-0.00725		5.32551	0.02717	243.041	0.03797		-102.762	-0.000781387	-72.9263	0.000151895		-1.3415	-0.03121	-1.1655	-0.04668		243.667	0.03929	5.9977	0.02062
-0.6907	-0.11411	-0.6035	-0.11596		7.9209	0.03868	23.0665	0.03205		-10.0027	-0.00187	-10.1274	-0.0015		457.144	0.02519	457.144	0.02528		344.874	0.03817	347.955	0.04217		-0.9829	-0.03437	-1.1695	0.00593		5.33591	0.02716	243.901	0.03798		-102.594	-0.000781387	-72.7573	0.000150358		-1.3225	-0.0379	-1.1464	-0.04186		244.526	0.03929	6.00337	0.02061
-0.681	-0.12064	-0.5938	-0.12416		7.9383	0.03866	23.1405	0.03209		-9.9965	-0.00187	-10.1074	-0.00152		457.7	0.02428	457.7	0.02199		345.094	0.03817	348.065	0.04218		-0.9731	-0.03034	-1.1596	0.00511		5.34631	0.02715	244.761	0.03798		-102.425	-0.000781387	-72.5884	0.000148812		-1.3034	-0.02946	-1.1273	-0.02268		245.385	0.03929	6.00905	0.0206
-0.6713	-0.112	-0.5841	-0.13439		7.95571	0.03864	23.2145	0.03212		-9.98278	-0.00187	-10.0874	-0.00153		458.257	0.02496	458.257	0.01818		345.283	0.03817	348.175	0.04219		-0.9634	-0.02415	-1.1498	-0.00347		5.35671	0.02715	245.622	0.03798		-102.256	-0.000781387	-72.4194	0.00014726		-1.2843	-0.021	-1.1082	-0.03433		246.244	0.03929	6.01472	0.0206
-0.6616	-0.0994	-0.5744	-0.12252		7.97311	0.03862	23.2885	0.03216		-9.96283	-0.00187	-10.0675	-0.00154		458.813	0.02513	458.813	0.01662		345.314	0.03817	348.395	0.04221		-0.9536	-0.02478	-1.1399	-0.01976		5.36711	0.02714	246.482	0.03798		-102.088	-0.000781387	-72.2504	0.0001457		-1.2652	-0.01932	-1.0892	-0.0431		247.104	0.03929	6.0204	0.02059
-0.6519	-0.0951	-0.5647	-0.10824		7.99052	0.0386	23.3625	0.0322		-9.94288	-0.00187	-10.0475	-0.00156		459.37	0.0235	459.37	0.01664		345.534	0.03817	348.615	0.04223		-0.9438	-0.04015	-1.1301	-0.02574		5.37752	0.02713	247.342	0.03798		-101.919	-0.000781387	-72.0815	0.000144132		-1.2462	-0.02144	-1.0701	-0.04385		247.963	0.03929	6.02607	0.02058
-0.6422	-0.09385	-0.5551	-0.0984		8.00792	0.03858	23.4365	0.03224		-9.92293	-0.00187	-10.0275	-0.00157		459.926	0.02343	459.926	0.0162		345.754	0.03817	348.622	0.04223		-0.934	-0.04286	-1.1202	-0.01362		5.38792	0.02712	248.202	0.03798		-101.8	-0.000781387	-71.9125	0.000142557		-1.2271	-0.02114	-1.051	-0.02876		248.822	0.03929	6.03175	0.02058
-0.6325	-0.07322	-0.5454	-0.11138		8.02533	0.03856	23.5104	0.03227		-9.90298	-0.00187	-10.0075	-0.00158		460.483	0.02309	460.483	0.01611		345.839	0.03817	348.835	0.04225		-0.9243	-0.03807	-1.1104	-0.00778		5.39832	0.02711	249.062	0.03799		-101.75	-0.000781387	-71.7436	0.000140975		-1.208	-0.0172	-1.0319	-0.03373		249.681	0.03929	6.03742	0.02057
-0.6229	-0.07121	-0.5357	-0.11945		8.04273	0.03855	23.5845	0.03231		-9.88304	-0.00187	-9.9965	-0.00159		461.039	0.02262	461.039	0.01877		345.974	0.03816	349.055	0.04226		-0.9145	-0.04623	-1.1006	-0.01839		5.40872	0.0271	249.922	0.03799		-101.581	-0.000781387	-71.5746	0.000139385		-1.1889	-0.01842	-1.0128	-0.04187		250.541	0.03929	6.0431	0.02056
-0.6132	-0.09587	-0.526	-0.12371		8.06014	0.03853	23.6584	0.03235		-9.86309	-0.00187	-9.98755	-0.0016		461.596	0.02272	461.596	0.02012		346.194	0.03816	349.178	0.04227		-0.9048	-0.03907	-1.0908	-0.00979		5.41912	0.0271	250.782	0.03799		-101.413	-0.000781387	-71.4057	0.000137787		-1.1698	-0.02159	-0.9938	-0.03215		251.4	0.03929	6.04877	0.02055
-0.6035	-0.12508	-0.5164	-0.1192		8.07754	0.03851	23.7324	0.03238		-9.84314	-0.00187	-9.96757	-0.00161		462.152	0.02307	462.152	0.02072		346.396	0.03816	349.275	0.04228		-0.895	-0.02816	-1.0809	0.00488		5.42952	0.02709	251.642	0.03799		-101.244	-0.000781387	-71.2367	0.000136182		-1.1508	-0.03171	-0.9747	-0.02926		252.259	0.03929	6.05445	0.02055
-0.5938	-0.11637	-0.5067	-0.11406		8.09494	0.03849	23.8064	0.03242		-9.82319	-0.00187	-9.94759	-0.00163		462.709	0.02199	462.709	0.02111		346.414	0.03816	349.495	0.04229		-0.8853	-0.03805	-1.0711	0.02283		5.43993	0.02708	252.502	0.03799		-101.075	-0.000781387	-71.2	0.000135832		-1.1317	-0.02511	-0.9556	-0.04628		253.118	0.03929	6.06012	0.02054
-0.5841	-0.12048	-0.497	-0.1103		8.11235	0.03847	23.8804	0.03245		-9.80324	-0.00187	-9.92762	-0.00164		463.265	0.02181	463.265	0.01957		346.634	0.03816	349.715	0.04231		-0.8755	-0.03297	-1.0613	0.02442		5.45033	0.02707	253.363	0.03799		-100.907	-0.000781387	-71.0678	0.000134569		-1.1126	-0.03496	-0.9365	-0.05173		253.977	0.03929	6.0658	0.02053
-0.5744	-0.12546	-0.4873	-0.11154		8.12975	0.03845	23.9544	0.03249		-9.786	-0.00187	-9.90764	-0.00165		463.822	0.02061	463.822	0.01873		346.854	0.03816	349.735	0.04231		-0.8658	-0.02391	-1.0515	0.02297		5.46073	0.02706	254.223	0.03799		-100.738	-0.000781387	-70.8988	0.000132949		-1.0935	-0.0448	-0.9174	-0.05601		254.837	0.03929	6.07147	0.02053
-0.5647	-0.1249	-0.4777	-0.11837		8.14716	0.03843	24.0284	0.03253		-9.78329	-0.00187	-9.88766	-0.00167		464.378	0.01928	464.378	0.01843		346.952	0.03816	349.935	0.04233		-0.856	-0.03692	-1.0417	0.02321		5.47113	0.02705	255.083	0.038		-100.569	-0.000781387	-70.7298	0.00013132		-1.0908	-0.01382	-0.8983	-0.07514		255.696	0.03929	6.07715	0.02052
-0.5551	-0.1077	-0.468	-0.13815		8.16456	0.03842	24.1024	0.03256		-9.76334	-0.00187	-9.86768	-0.00168		464.935	0.01855	464.935	0.01822		347.074	0.03816	350.155	0.04234		-0.8463	-0.03993	-1.0319	0.0072		5.48153	0.02705	255.943	0.038		-100.401	-0.000781387	-70.5609	0.000129684		-1.0809	0.00346	-0.8793	-0.07656		256.555	0.03929	6.08282	0.02052
-0.5454	-0.10842	-0.4583	-0.15777		8.18197	0.0384	24.1764	0.0326		-9.74339	-0.00188	-9.8477	-0.0017		465.491	0.01808	465.491	0.01947		347.294	0.03815	350.291	0.04235		-0.8365	-0.04646	-1.0221	-0.01428		5.49194	0.02704	256.803	0.038		-100.232	-0.000781387	-70.3919	0.00012804		-1.0711	0.01581	-0.8602	-0.07112		257.414	0.03929	6.0885	0.02051
-0.5357	-0.12886	-0.4487	-0.14145		8.19937	0.03838	24.2504	0.03263		-9.72344	-0.00188	-9.82772	-0.00171		466.048	0.02022	466.048	0.02016		347.509	0.03815	350.375	0.04235		-0.8268	-0.05844	-1.0123	-0.03005		5.50234	0.02703	257.663	0.038		-100.063	-0.000781387	-70.223	0.000126388		-1.0613	0.00618	-0.8411	-0.07819		258.274	0.03929	6.09417	0.0205
-0.526	-0.14288	-0.439	-0.12934		8.21678	0.03836	24.3244	0.03266		-9.70349	-0.00188	-9.80774	-0.00172		466.604	0.021	466.604	0.0201		347.514	0.03815	350.595	0.04237		-0.8171	-0.05201	-1.0025	-0.02316		5.51274	0.02702	258.523	0.038		-99.8944	-0.000781387	-70.054	0.000124729		-1.0515	-0.00661	-0.822	-0.0861		259.133	0.03929	6.09985	0.0205
-0.5164	-0.14415	-0.4293	-0.14716		8.23418	0.03834	24.3984	0.0327		-9.68354	-0.00188	-9.78776	-0.00174		467.161	0.01948	467.161	0.01982		347.735	0.03815	350.815	0.04238		-0.8073	-0.05321	-0.9927	-0.0203		5.52314	0.02701	259.383	0.038		-99.8	-0.000781387	-69.8851	0.000123061		-1.0417	-0.01971	-0.8029	-0.09322		259.992	0.03929	6.10552	0.02049
-0.5067	-0.11816	-0.4197	-0.16196		8.25159	0.03832	24.4724	0.03273		-9.66359	-0.00188	-9.786	-0.00174		467.717	0.01971	467.717	0.0188		347.955	0.03815	350.848	0.04238		-0.7976	-0.05835	-0.9829	-0.02652		5.53354	0.02701	260.243	0.038		-99.7257	-0.000781387	-69.7161	0.000121385		-1.0319	-0.01976	-0.7838	-0.09748		260.851	0.03929	6.1112	0.02048
-0.497	-0.12503	-0.41	-0.17433		8.26899	0.03831	24.5464	0.03276		-9.64364	-0.00188	-9.76779	-0.00175		468.274	0.02114	468.274	0.01885		348.065	0.03814	351.035	0.04239		-0.7879	-0.05304	-0.9731	-0.01667		5.54394	0.027	261.104	0.03801		-99.557	-0.000781387	-69.5472	0.000119702		-1.0221	-0.01995	-0.7647	-0.10615		261.711	0.03929	6.11687	0.02048
-0.4873	-0.14915	-0.4004	-0.16345		8.2864	0.03829	24.6204	0.0328		-9.62369	-0.00188	-9.74781	-0.00177		468.83	0.02173	468.83	0.01777		348.175	0.03814	351.255	0.0424		-0.7781	-0.04698	-0.9634	-0.01309		5.55435	0.02699	261.964	0.03801		-99.3883	-0.000781387	-69.3782	0.00011801		-1.0123	-0.03002	-0.7457	-0.11452		262.57	0.03929	6.12255	0.02047
-0.4777	-0.14222	-0.3907	-0.1639		8.3038	0.03827	24.6944	0.03283		-9.60374	-0.00188	-9.72783	-0.00178		469.387	0.02092	469.387	0.01621		348.395	0.03814	351.404	0.04241		-0.7684	-0.03147	-0.9536	-0.02034		5.56475	0.02698	262.824	0.03801		-99.2196	-0.000781387	-69.2092	0.00011631		-1.0025	-0.01573	-0.7266	-0.1186		263.429	0.03929	6.12822	0.02047
-0.468	-0.13394	-0.381	-0.18433		8.3212	0.03825	24.7684	0.03286		-9.58379	-0.00188	-9.70785	-0.0018		469.943	0.01992	469.943	0.01806		348.615	0.03814	351.475	0.04242		-0.7587	-0.03012	-0.9438	-0.01621		5.57515	0.02698	263.684	0.03801		-99.0509	-0.000781387	-69.2	0.000116217		-0.9927	-0.00462	-0.7075	-0.11097		264.288	0.03929	6.1339	0.02046
-0.4583	-0.14052	-0.3714	-0.19576		8.33861	0.03824	24.8423	0.0329		-9.5756	-0.00188	-9.68787	-0.00181		470.5	0.02057	470.5	0.0189		348.622	0.03814	351.695	0.04243		-0.749	-0.05371	-0.934	-0.01518		5.58555	0.02697	264.544	0.03801		-98.8822	-0.000781387	-69.0403	0.000114603		-0.9829	-0.000853	-0.6884	-0.10788		265.148	0.03929	6.13957	0.02045
-0.4487	-0.16911	-0.3617	-0.19993		8.35601	0.03822	24.9163	0.03293		-9.56384	-0.00188	-9.66789	-0.00183		471.057	0.02105	471.057	0.01711		348.835	0.03813	351.915	0.04244		-0.7393	-0.06659	-0.9243	-0.0106		5.59595	0.02696	265.404	0.03801		-98.7135	-0.000781387	-68.8713	0.000112887		-0.9731	-0.013	-0.6693	-0.11348		266.007	0.03928	6.14525	0.02045
-0.439	-0.17408	-0.3521	-0.20692		8.37342	0.0382	24.9903	0.03296		-9.54389	-0.00188	-9.64791	-0.00184		471.613	0.02099	471.613	0.01611		349.055	0.03813	351.961	0.04244		-0.7296	-0.06227	-0.9145	-0.02323		5.60635	0.02695	266.264	0.03801		-98.5448	-0.000781387	-68.7024	0.000111162		-0.9634	-0.00823	-0.6502	-0.11944		266.866	0.03928	6.15092	0.02044
-0.4293	-0.15619	-0.3424	-0.21814		8.39082	0.03818	25.0643	0.03299		-9.52394	-0.00188	-9.62793	-0.00186		472.17	0.02216	472.17	0.01605		349.178	0.03813	352.135	0.04245		-0.7198	-0.04898	-0.9048	-0.02104		5.61676	0.02695	267.124	0.03801		-98.3761	-0.000781387	-68.5334	0.00010943		-0.9536	0.00338	-0.6311	-0.13787		267.725	0.03928	6.1566	0.02044
-0.4197	-0.15346	-0.3328	-0.22543		8.40823	0.03817	25.1383	0.03302		-9.50399	-0.00188	-9.60796	-0.00187		472.726	0.02369	472.726	0.01649		349.275	0.03813	352.355	0.04246		-0.7101	-0.04508	-0.895	-0.02288		5.62716	0.02694	267.984	0.03802		-98.2074	-0.000781387	-68.3645	0.000107689		-0.9438	-0.00608	-0.612	-0.15033		268.585	0.03928	6.16227	0.02043
-0.41	-0.16814	-0.3231	-0.22854		8.42563	0.03815	25.2123	0.03306		-9.48404	-0.00188	-9.58798	-0.00189		473.283	0.02419	473.283	0.01665		349.495	0.03812	352.518	0.04246		-0.7004	-0.06753	-0.8853	-0.00764		5.63756	0.02693	268.845	0.03802		-98.0387	-0.000781387	-68.1955	0.00010594		-0.934	-0.02103	-0.5929	-0.14691		269.444	0.03928	6.16795	0.02043
-0.4004	-0.1917	-0.3135	-0.24533		8.44304	0.03813	25.2863	0.03309		-9.46409	-0.00188	-9.5756	-0.0019		473.839	0.02327	473.839	0.01608		349.715	0.03812	352.576	0.04247		-0.6907	-0.07069	-0.8755	0.00551		5.64796	0.02692	269.705	0.03802		-97.87	-0.000781387	-68.0266	0.000104183		-0.9243	-0.03534	-0.5738	-0.13756		270.303	0.03928	6.17362	0.02042
-0.3907	-0.2167	-0.3038	-0.25566		8.46044	0.03811	25.3603	0.03312		-9.44414	-0.00188	-9.568	-0.0019		474.396	0.02064	474.396	0.01712		349.735	0.03812	352.796	0.04247		-0.681	-0.06674	-0.8658	0.00106		5.65836	0.02692	270.565	0.03802		-97.7013	-0.000781387	-67.8576	0.000102417		-0.9145	-0.04966	-0.5547	-0.14118		271.162	0.03928	6.1793	0.02041
-0.381	-0.21671	-0.2941	-0.26376		8.47785	0.0381	25.4343	0.03315		-9.42419	-0.00188	-9.54802	-0.00192		474.952	0.01819	474.952	0.01934		349.935	0.03811	353.016	0.04248		-0.6713	-0.0756	-0.856	-0.00873		5.66877	0.02691	271.425	0.03802		-97.7	-0.000781387	-67.6886	0.000100643		-0.9048	-0.04959	-0.5356	-0.16155		272.021	0.03928	6.18497	0.02041
-0.3714	-0.213	-0.2845	-0.2674		8.49525	0.03808	25.5083	0.03318		-9.40424	-0.00188	-9.52804	-0.00193		475.509	0.01792	475.509	0.01989		350.155	0.03811	353.074	0.04249		-0.6616	-0.0672	-0.8463	-0.02053		5.67917	0.0269	272.285	0.03802		-97.5326	-0.000781387	-67.5197	9.88601e-05		-0.895	-0.04606	-0.5165	-0.16389		272.881	0.03928	6.19065	0.0204
-0.3617	-0.22712	-0.2748	-0.26808		8.51266	0.03806	25.5823	0.03321		-9.38429	-0.00188	-9.50806	-0.00195		476.065	0.01901	476.065	0.01807		350.291	0.03811	353.236	0.04249		-0.6519	-0.07074	-0.8365	-0.03637		5.68957	0.02689	273.145	0.03802		-97.3639	-0.000781387	-67.3507	9.70689e-05		-0.8853	-0.04649	-0.4974	-0.17038		273.74	0.03928	6.19632	0.0204
-0.3521	-0.22631	-0.2652	-0.28849		8.53006	0.03805	25.6563	0.03324		-9.3653	-0.00188	-9.48808	-0.00196		476.622	0.01846	476.622	0.01477		350.375	0.03811	353.456	0.0425		-0.6422	-0.06719	-0.8268	-0.03495		5.69997	0.02689	274.005	0.03802		-97.1952	-0.000781387	-67.1818	9.52691e-05		-0.8755	-0.0432	-0.4783	-0.18098		274.599	0.03928	6.202	0.02039
-0.3424	-0.23304	-0.2555	-0.3052		8.54746	0.03803	25.7303	0.03327		-9.36434	-0.00188	-9.46811	-0.00198		477.178	0.01834	477.178	0.01222		350.595	0.0381	353.631	0.0425		-0.6325	-0.07404	-0.8171	-0.03521		5.71037	0.02688	274.865	0.03802		-97.0264	-0.000781387	-67.1	9.4395e-05		-0.8658	-0.0288	-0.4592	-0.18523		275.458	0.03928	6.20767	0.02039
-0.3328	-0.24166	-0.2459	-0.2953		8.56487	0.03801	25.8043	0.0333		-9.34439	-0.00188	-9.44813	-0.00199		477.735	0.01745	477.735	0.00928		350.815	0.0381	353.676	0.0425		-0.6229	-0.06787	-0.8073	-0.02517		5.72077	0.02687	275.725	0.03803		-96.8577	-0.000781387	-67.0128	9.34607e-05		-0.856	-0.02873	-0.4401	-0.19129		276.318	0.03928	6.21335	0.02038
-0.3231	-0.25613	-0.2362	-0.29942		8.58227	0.03799	25.8783	0.03333		-9.32445	-0.00188	-9.42815	-0.00201		478.291	0.01617	478.291	0.00819		350.848	0.0381	353.896	0.04251		-0.6132	-0.05938	-0.7976	-0.01714		5.73118	0.02687	276.586	0.03803		-96.689	-0.000781387	-66.8439	9.16437e-05		-0.8463	-0.02516	-0.421	-0.19778		277.177	0.03928	6.21902	0.02038
-0.3135	-0.25902	-0.2266	-0.30618		8.59968	0.03798	25.9522	0.03336		-9.3045	-0.00188	-9.40817	-0.00203		478.848	0.01542	478.848	0.00871		351.035	0.03809	354.116	0.04252		-0.6035	-0.0585	-0.7879	-0.02048		5.74158	0.02686	277.446	0.03803		-96.5203	-0.000781387	-66.6749	8.9818e-05		-0.8365	-0.02088	-0.4018	-0.1943		278.036	0.03928	6.2247	0.02037
-0.3038	-0.25725	-0.2169	-0.32411		8.61708	0.03796	26.0262	0.03338		-9.28455	-0.00188	-9.38819	-0.00204		479.404	0.01495	479.404	0.00994		351.255	0.03809	354.187	0.04252		-0.5938	-0.06541	-0.7781	-0.04255		5.75198	0.02685	278.306	0.03803		-96.3516	-0.000781387	-66.5059	8.79836e-05		-0.8268	-0.02582	-0.3827	-0.19747		278.895	0.03928	6.23037	0.02037
-0.2941	-0.26368	-0.2073	-0.34889		8.63449	0.03795	26.1002	0.03341		-9.2646	-0.00188	-9.36821	-0.00206		479.961	0.01632	479.961	0.00977		351.404	0.03808	354.336	0.04252		-0.5841	-0.07475	-0.7684	-0.05233		5.76238	0.02684	279.166	0.03803		-96.1829	-0.000781387	-66.337	8.61404e-05		-0.8171	-0.03408	-0.3636	-0.20511		279.755	0.03927	6.23605	0.02036
-0.2845	-0.26233	-0.1976	-0.36643		8.65189	0.03793	26.1742	0.03344		-9.24465	-0.00189	-9.3653	-0.00206		480.517	0.01808	480.517	0.00924		351.475	0.03808	354.556	0.04253		-0.5744	-0.07023	-0.7587	-0.04426		5.77278	0.02684	280.026	0.03803		-96.0142	-0.000781387	-66.168	8.42884e-05		-0.8073	-0.03705	-0.3445	-0.22126		280.614	0.03927	6.24172	0.02036
-0.2748	-0.26796	-0.188	-0.37141		8.6693	0.03791	26.2482	0.03347		-9.2247	-0.00189	-9.34823	-0.00207		481.074	0.01809	481.074	0.0097		351.695	0.03808	354.744	0.04253		-0.5647	-0.04521	-0.749	-0.04527		5.78319	0.02683	280.886	0.03803		-95.8455	-0.000781387	-65.9991	8.24276e-05		-0.7976	-0.03944	-0.3254	-0.2452		281.473	0.03927	6.2474	0.02035
-0.2652	-0.27807	-0.1783	-0.37346		8.6867	0.0379	26.3222	0.0335		-9.20475	-0.00189	-9.32825	-0.00209		481.63	0.01652	481.63	0.01193		351.915	0.03807	354.776	0.04253		-0.5551	-0.03592	-0.7393	-0.03811		5.79359	0.02682	281.746	0.03803		-95.7	-0.000781387	-65.8301	8.05579e-05		-0.7879	-0.03395	-0.3062	-0.26322		282.332	0.03927	6.25307	0.02035
-0.2555	-0.28488	-0.1687	-0.39012		8.70411	0.03788	26.3962	0.03353		-9.1848	-0.00189	-9.30828	-0.00211		482.187	0.01608	482.187	0.0134		351.961	0.03807	354.996	0.04253		-0.5454	-0.04638	-0.7296	-0.02338		5.80399	0.02682	282.606	0.03803		-95.6768	-0.000781387	-65.6612	7.86792e-05		-0.7781	-0.01095	-0.2871	-0.28598		283.192	0.03927	6.25875	0.02034
-0.2459	-0.29366	-0.159	-0.41468		8.72151	0.03786	26.4702	0.03355		-9.16485	-0.00189	-9.2883	-0.00212		482.743	0.01454	482.743	0.01222		352.135	0.03806	355.216	0.04254		-0.5357	-0.06656	-0.7198	-0.02094		5.81439	0.02681	283.466	0.03803		-95.5081	-0.000781387	-65.4922	7.67916e-05		-0.7684	-0.00713	-0.268	-0.30266		284.051	0.03927	6.26442	0.02034
-0.2362	-0.30947	-0.1494	-0.44583		8.73891	0.03785	26.5442	0.03358		-9.155	-0.00189	-9.26832	-0.00214		483.3	0.01514	483.3	0.01313		352.355	0.03806	355.3	0.04254		-0.526	-0.06633	-0.7101	-0.02693		5.82479	0.0268	284.326	0.03803		-95.3394	-0.000781387	-65.3233	7.48949e-05		-0.7587	-0.01966	-0.2489	-0.33036		284.91	0.03927	6.2701	0.02033
-0.2266	-0.32777	-0.1398	-0.48616		8.75632	0.03783	26.6182	0.03361		-9.1449	-0.00189	-9.24834	-0.00215		483.857	0.01541	483.857	0.0121		352.518	0.03805	355.436	0.04254		-0.5164	-0.06533	-0.7004	-0.0178		5.83519	0.0268	285.187	0.03804		-95.1707	-0.000781387	-65.1543	7.29892e-05		-0.749	-0.02267	-0.2297	-0.37096		285.769	0.03927	6.27577	0.02033
-0.2169	-0.35809	-0.1301	-0.51257		8.77372	0.03782	26.6922	0.03364		-9.12495	-0.00189	-9.22836	-0.00217		484.413	0.01491	484.413	0.01172		352.576	0.03805	355.656	0.04254		-0.5067	-0.06682	-0.6907	-0.01727		5.8456	0.02679	286.047	0.03804		-95.002	-0.000781387	-65.1	7.23748e-05		-0.7393	-0.0256	-0.2106	-0.40771		286.629	0.03927	6.28145	0.02033
-0.2073	-0.37398	-0.1205	--		8.79113	0.0378	26.7662	0.03366		-9.105	-0.00189	-9.20838	-0.00219		484.97	0.01524	484.97	0.01179		352.796	0.03805	355.857	0.04255		-0.497	-0.06278	-0.681	-0.02781		5.856	0.02678	286.907	0.03804		-94.8333	-0.000781387	-64.9853	7.10744e-05		-0.7296	-0.0253	-0.1915	-0.49624		287.488	0.03927	6.28712	0.02032
-0.1976	-0.38912	-0.1108	-0.57491		8.80853	0.03778	26.8402	0.03369		-9.08505	-0.00189	-9.1884	-0.0022		485.526	0.01597	485.526	0.01193		353.016	0.03804	355.876	0.04255		-0.4873	-0.05114	-0.6713	-0.03535		5.8664	0.02678	287.767	0.03804		-94.6646	-0.000781387	-64.8164	6.91504e-05		-0.7198	-0.03354	-0.1723	-0.64568		288.347	0.03927	6.2928	0.02032
-0.188	-0.42486	-0.1012	-0.64044		8.82594	0.03777	26.9142	0.03371		-9.0651	-0.00189	-9.16843	-0.00222		486.083	0.01737	486.083	0.01125		353.074	0.03804	356.096	0.04255		-0.4777	-0.0612	-0.6616	-0.03169		5.8768	0.02677	288.627	0.03804		-94.4959	-0.000781387	-64.6474	6.72173e-05		-0.7101	-0.04	-0.1532	-0.79238		289.206	0.03927	6.29848	0.02031
-0.1783	-0.43512	-0.0915	-0.73604		8.84334	0.03775	26.9882	0.03374		-9.04515	-0.00189	-9.155	-0.00223		486.639	0.01941	486.639	0.00894		353.236	0.03803	356.316	0.04255		-0.468	-0.09722	-0.6519	-0.03651		5.8872	0.02676	289.487	0.03804		-94.3272	-0.000781387	-64.4785	6.52749e-05		-0.7004	-0.03097	-0.1341	-0.89975		290.065	0.03926	6.30415	0.02031
-0.1687	-0.43567	-0.0819	-0.90803		8.86075	0.03774	27.0621	0.03377		-9.0252	-0.00189	-9.14845	-0.00224		487.196	0.01963	487.196	0.00715		353.456	0.03803	356.413	0.04255		-0.4583	-0.1178	-0.6422	-0.0402		5.89761	0.02676	290.347	0.03804		-94.1585	-0.000781387	-64.3095	6.33232e-05		-0.6907	-0.03114	-0.1149	-0.96953		290.925	0.03926	6.30983	0.0203
-0.159	-0.45694	-0.0722	-1.10525		8.87815	0.03772	27.1361	0.03379		-9.00525	-0.00189	-9.12847	-0.00225		487.752	0.01883	487.752	0.00769		353.631	0.03802	356.536	0.04255		-0.4487	-0.11043	-0.6325	-0.03822		5.90801	0.02675	291.207	0.03804		-93.9898	-0.000781387	-64.1406	6.13622e-05		-0.681	-0.0318	-0.0958	-1.02182		291.784	0.03926	6.3155	0.0203
-0.1494	-0.49087	-0.0626	-1.25504		8.89556	0.0377	27.2101	0.03382		-8.9853	-0.00189	-9.10849	-0.00227		488.309	0.01837	488.309	0.00852		353.676	0.03802	356.756	0.04255		-0.439	-0.10223	-0.6229	-0.02362		5.91841	0.02674	292.067	0.03804		-93.8211	-0.000781387	-63.9716	5.93918e-05		-0.6713	-0.04149	-0.0766	-1.06988		292.643	0.03926	6.32118	0.0203
-0.1398	-0.53009	-0.0529	-1.34936		8.91296	0.03769	27.2841	0.03384		-8.96535	-0.00189	-9.08851	-0.00229		488.865	0.01777	488.865	0.00767		353.896	0.03801	356.97	0.04255		-0.4293	-0.0995	-0.6132	-0.02495		5.92881	0.02674	292.928	0.03804		-93.7	-0.000781387	-63.8026	5.7412e-05		-0.6616	-0.04604	-0.0575	-1.09578		293.502	0.03926	6.32685	0.02029
-0.1301	-0.55395	-0.0433	-1.41766		8.93037	0.03767	27.3581	0.03387		-8.9454	-0.00189	-9.06853	-0.00231		489.422	0.0177	489.422	0.00603		354.116	0.03801	356.976	0.04255		-0.4197	-0.11419	-0.6035	-0.03467		5.93921	0.02673	293.788	0.03804		-93.6524	-0.000781387	-63.6337	5.54228e-05		-0.6519	-0.04392	-0.0383	-1.11931		294.362	0.03926	6.33253	0.02029
-0.1205	-0.57801	-0.0336	-1.4467		8.94777	0.03766	27.4321	0.03389		-8.9449	-0.00189	-9.04855	-0.00232		489.978	0.0168	489.978	0.00502		354.187	0.038	357.197	0.04255		-0.41	-0.12064	-0.5938	-0.04317		5.94961	0.02672	294.648	0.03804		-93.4837	-0.000781387	-63.4647	5.3424e-05		-0.6422	-0.04174	-0.0192	-1.13367		295.221	0.03926	6.3382	0.02028
-0.1108	-0.62343	-0.024	-1.47618		8.96517	0.03764	27.5061	0.03392		-8.92545	-0.00189	-9.02857	-0.00234		490.535	0.0134	490.535	0.00561		354.336	0.038	357.417	0.04255		-0.4004	-0.12126	-0.5841	-0.04826		5.96002	0.02672	295.508	0.03805		-93.315	-0.000781387	-63.2958	5.14158e-05		-0.6325	-0.03698	3.79904e-16	-1.136		296.08	0.03926	6.34388	0.02028
-0.1012	-0.66599	-0.0143	-1.49243		8.98258	0.03763	27.5801	0.03394		-8.9055	-0.00189	-9.0086	-0.00236		491.091	0.01083	491.091	0.00492		354.556	0.03799	357.526	0.04255		-0.3907	-0.11765	-0.5744	-0.05925		5.97042	0.02671	296.368	0.03805		-93.1463	-0.000781387	-63.1268	4.93979e-05		-0.6229	-0.03386	0.0192	-1.12375		296.939	0.03926	6.34955	0.02028
-0.0915	-0.76207	-0.0047	-1.49513		8.99998	0.03761	27.6541	0.03397		-8.88555	-0.0019	-8.98862	-0.00238		491.648	0.01125	491.648	0.00362		354.744	0.03799	357.637	0.04255		-0.381	-0.11074	-0.5647	-0.08078		5.98082	0.0267	297.228	0.03805		-92.9776	-0.000781387	-63.1	4.90765e-05		-0.6132	-0.03611	0.0383	-1.10707		297.799	0.03926	6.35523	0.02027
-0.0819	-0.94141	0.005	-1.49656		9.01739	0.0376	27.7281	0.03399		-8.8656	-0.0019	-8.96864	-0.00239		492.204	0.01188	492.204	0.00341		354.776	0.03798	357.857	0.04254		-0.3714	-0.11927	-0.5551	-0.07767		5.99122	0.0267	298.088	0.03805		-92.8089	-0.000781387	-62.9579	4.73703e-05		-0.6035	-0.04038	0.0575	-1.09136		298.658	0.03926	6.3609	0.02027
-0.0722	-1.16207	0.0146	-1.48684		9.03479	0.03758	27.8021	0.03402		-8.84565	-0.0019	-8.94866	-0.00241		492.761	0.01095	492.761	0.00386		354.996	0.03798	358.077	0.04254		-0.3617	-0.1235	-0.5454	-0.06051		6.00162	0.02669	298.948	0.03805		-92.6402	-0.000781387	-62.7889	4.53331e-05		-0.5938	-0.03254	0.0766	-1.06636		299.517	0.03925	6.36658	0.02026
-0.0626	-1.30985	0.0243	-1.4658		9.0522	0.03757	27.8761	0.03404		-8.8257	-0.0019	-8.9449	-0.00241		493.317	0.01219	493.317	0.0057		355.216	0.03797	358.083	0.04254		-0.3521	-0.12877	-0.5357	-0.05827		6.01203	0.02669	299.808	0.03805		-92.4715	-0.000781387	-62.62	4.32862e-05		-0.5841	-0.03795	0.0958	-1.02451		300.376	0.03925	6.37225	0.02026
-0.0529	-1.39868	0.0339	-1.4441		9.0696	0.03755	27.9501	0.03406		-8.80575	-0.0019	-8.92868	-0.00243		493.874	0.01366	493.874	0.00562		355.3	0.03797	358.297	0.04254		-0.3424	-0.14091	-0.526	-0.07194		6.02243	0.02668	300.669	0.03805		-92.3028	-0.000781387	-62.451	4.12294e-05		-0.5744	-0.04447	0.115	-0.96165		301.236	0.03925	6.37793	0.02026
-0.0433	-1.45888	0.0436	-1.42112		9.08701	0.03754	28.0241	0.03409		-8.7858	-0.0019	-8.9087	-0.00245		494.43	0.01331	494.43	0.00631		355.436	0.03796	358.517	0.04254		-0.3328	-0.14566	-0.5164	-0.06794		6.03283	0.02667	301.529	0.03805		-92.1341	-0.000781387	-62.282	3.91629e-05		-0.5647	-0.05407	0.1342	-0.87022		302.095	0.03925	6.3836	0.02025
-0.0336	-1.4932	0.0533	-1.38728		9.10441	0.03752	28.0981	0.03411		-8.76585	-0.0019	-8.88872	-0.00246		494.987	0.01194	494.987	0.00842		355.656	0.03795	358.639	0.04253		-0.3231	-0.14116	-0.5067	-0.05813		6.04323	0.02667	302.389	0.03805		-91.9654	-0.000781387	-62.1131	3.70865e-05		-0.5551	-0.06551	0.1533	-0.72786		302.954	0.03925	6.38928	0.02025
-0.024	-1.51502	0.0629	-1.34527		9.12182	0.03751	28.172	0.03414		-8.74591	-0.0019	-8.86875	-0.00248		495.543	0.01132	495.543	0.00751		355.857	0.03794	358.737	0.04253		-0.3135	-0.14532	-0.497	-0.0613		6.05363	0.02666	303.249	0.03805		-91.7967	-0.000781387	-61.9441	3.50001e-05		-0.5454	-0.07705	0.1725	-0.56251		303.813	0.03925	6.39495	0.02024
-0.0143	-1.5424	0.0726	-1.26498		9.13922	0.03749	28.246	0.03416		-8.7349	-0.0019	-8.84877	-0.0025		496.1	0.01135	496.1	0.00568		355.876	0.03794	358.957	0.04253		-0.3038	-0.14487	-0.4873	-0.0608		6.06403	0.02666	304.109	0.03805		-91.628	-0.000781387	-61.7752	3.29038e-05		-0.5357	-0.06981	0.1917	-0.44905		304.673	0.03925	6.40063	0.02024
-0.0047	-1.55696	0.0822	-1.11745		9.15663	0.03748	28.32	0.03418		-8.72596	-0.0019	-8.82879	-0.00252		496.657	0.00958	496.657	0.00404		356.096	0.03794	359.177	0.04252		-0.2941	-0.15707	-0.4777	-0.05081		6.07444	0.02665	304.969	0.03805		-91.6	-0.000781387	-61.6062	3.07975e-05		-0.526	-0.05733	0.2109	-0.3739		305.532	0.03925	6.4063	0.02024
0.005	-1.53894	0.0919	-0.91731		9.17403	0.03746	28.394	0.0342		-8.70601	-0.0019	-8.80881	-0.00254		497.213	0.00994	497.213	0.00319		356.316	0.03793	359.196	0.04252		-0.2845	-0.16049	-0.468	-0.06549		6.08484	0.02664	305.829	0.03805		-91.4593	-0.000781387	-61.4373	2.86811e-05		-0.5164	-0.05706	0.2301	-0.32086		306.391	0.03925	6.41198	0.02023
0.0146	-1.52144	0.1015	-0.74706		9.19143	0.03745	28.468	0.03423		-8.68606	-0.0019	-8.78883	-0.00255		497.77	0.01187	497.77	0.00314		356.413	0.03792	359.397	0.04252		-0.2748	-0.15993	-0.4583	-0.08198		6.09524	0.02664	306.689	0.03805		-91.2906	-0.000781387	-61.2683	2.65546e-05		-0.5067	-0.05837	0.2492	-0.30084		307.25	0.03925	6.41765	0.02023
0.0243	-1.51412	0.1112	-0.63753		9.20884	0.03743	28.542	0.03425		-8.66611	-0.0019	-8.76885	-0.00257		498.326	0.012	498.326	0.0047		356.536	0.03792	359.617	0.04251		-0.2652	-0.16304	-0.4487	-0.0882		6.10564	0.02663	307.549	0.03805		-91.1218	-0.000781387	-61.0994	2.44179e-05		-0.497	-0.06483	0.2684	-0.27552		308.109	0.03925	6.42333	0.02023
0.0339	-1.48831	0.1209	-0.57899		9.22624	0.03742	28.616	0.03427		-8.64616	-0.0019	-8.74887	-0.00259		498.883	0.01021	498.883	0.0052		356.756	0.03791	359.752	0.04251		-0.2555	-0.17117	-0.439	-0.0891		6.11604	0.02663	308.41	0.03806		-90.9531	-0.000781387	-61	2.31566e-05		-0.4873	-0.06712	0.2876	-0.24893		308.969	0.03924	6.429	0.02022
0.0436	-1.45111	0.1305	-0.54681		9.24365	0.0374	28.69	0.03429		-8.62621	-0.0019	-8.7349	-0.0026		499.439	0.00874	499.439	0.00406		356.97	0.0379	359.837	0.04251		-0.2459	-0.17908	-0.4293	-0.10294		6.12645	0.02662	309.27	0.03806		-90.7845	-0.000781387	-60.9304	2.2271e-05		-0.4777	-0.05899	0.3068	-0.22622		309.828	0.03924	6.43468	0.02022
0.0533	-1.42002	0.1402	-0.51292		9.26105	0.03739	28.764	0.03432		-8.60626	-0.00191	-8.72889	-0.00261		499.996	0.0099	499.996	0.00359		356.976	0.0379	360.057	0.0425		-0.2362	-0.19257	-0.4197	-0.12092		6.13685	0.02661	310.13	0.03806		-90.6157	-0.000781387	-60.7615	2.01139e-05		-0.468	-0.06585	0.326	-0.20356		310.687	0.03924	6.44035	0.02022
0.0629	-1.394	0.1498	-0.47259		9.27846	0.03738	28.838	0.03434		-8.58631	-0.00191	-8.70892	-0.00263		500.552	0.01114	500.552	0.0025		357.197	0.03789	360.277	0.04249		-0.2266	-0.20519	-0.41	-0.11286		6.14725	0.02661	310.99	0.03806		-90.447	-0.000781387	-60.5925	1.79464e-05		-0.4583	-0.07652	0.3452	-0.1853		311.546	0.03924	6.44603	0.02021
0.0726	-1.31307	0.1595	-0.43864		9.29586	0.03736	28.912	0.03436		-8.56636	-0.00191	-8.68894	-0.00265		501.109	0.01428	501.109	-0.000127		357.417	0.03788	360.309	0.04249		-0.2169	-0.21432	-0.4004	-0.10026		6.15765	0.0266	311.85	0.03806		-90.2783	-0.000781387	-60.4235	1.57687e-05		-0.4487	-0.06936	0.3644	-0.1671		312.406	0.03924	6.4517	0.02021
0.0822	-1.14673	0.1692	-0.42353		9.31327	0.03735	28.986	0.03438		-8.54641	-0.00191	-8.66896	-0.00267		501.665	0.0158	501.665	-0.000304		357.526	0.03788	360.497	0.04249		-0.2073	-0.22037	-0.3907	-0.09776		6.16805	0.0266	312.71	0.03806		-90.1096	-0.000781387	-60.2546	1.35805e-05		-0.439	-0.06287	0.3837	-0.14812		313.265	0.03924	6.45738	0.02021
0.0919	-0.941	0.1788	-0.41254		9.33067	0.03733	29.06	0.0344		-8.52646	-0.00191	-8.64898	-0.00269		502.222	0.0117	502.222	0.000225		357.637	0.03787	360.717	0.04248		-0.1976	-0.22844	-0.381	-0.11731		6.17845	0.02659	313.57	0.03806		-89.9409	-0.000781387	-60.0856	1.13818e-05		-0.4293	-0.06876	0.4029	-0.13467		314.124	0.03924	6.46305	0.0202
0.1015	-0.77823	0.1885	-0.37417		9.34808	0.03732	29.134	0.03442		-8.525	-0.00191	-8.629	-0.0027		502.778	0.00957	502.778	0.00163		357.857	0.03786	360.865	0.04248		-0.188	-0.25175	-0.3714	-0.13831		6.18886	0.02659	314.43	0.03806		-89.7722	-0.000781387	-59.9167	9.17265e-06		-0.4197	-0.08011	0.4221	-0.13855		314.983	0.03924	6.46873	0.0202
0.1112	-0.69	0.1982	-0.34319		9.36548	0.0373	29.208	0.03444		-8.50651	-0.00191	-8.60902	-0.00272		503.335	0.00926	503.335	0.00363		358.077	0.03785	360.937	0.04247		-0.1783	-0.27858	-0.3617	-0.14706		6.19926	0.02658	315.29	0.03806		-89.6035	-0.000781387	-59.7477	6.95294e-06		-0.41	-0.09453	0.4413	-0.14211		315.843	0.03924	6.4744	0.0202
0.1209	-0.63434	0.2078	-0.31381		9.38289	0.03729	29.282	0.03446		-8.48656	-0.00191	-8.58904	-0.00274		503.891	0.00732	503.891	0.00194		358.083	0.03785	361.157	0.04246		-0.1687	-0.28438	-0.3521	-0.1496		6.20966	0.02657	316.151	0.03806		-89.6	-0.000781387	-59.5788	4.72262e-06		-0.4004	-0.10068	0.4605	-0.1371		316.702	0.03924	6.48008	0.02019
0.1305	-0.59633	0.2175	-0.29569		9.40029	0.03728	29.3559	0.03449		-8.46661	-0.00191	-8.56906	-0.00276		504.448	0.00561	504.448	-0.00228		358.297	0.03784	361.377	0.04246		-0.159	-0.29912	-0.3424	-0.14896		6.22006	0.02657	317.011	0.03806		-89.4348	-0.000781387	-59.4098	2.48165e-06		-0.3907	-0.11068	0.4797	-0.13045		317.561	0.03923	6.48575	0.02019
0.1402	-0.5375	0.2272	-0.28213		9.41769	0.03726	29.4299	0.03451		-8.44666	-0.00191	-8.54909	-0.00278		505.004	0.0065	505.004	-0.0046		358.517	0.03783	361.422	0.04245		-0.1494	-0.31	-0.3328	-0.14317		6.23046	0.02656	317.871	0.03806		-89.2661	-0.000781387	-59.2409	2.29973e-07		-0.381	-0.10781	0.499	-0.13818		318.42	0.03923	6.49143	0.02019
0.1498	-0.49803	0.2368	-0.29222		9.4351	0.03725	29.5039	0.03453		-8.42671	-0.00191	-8.52911	-0.0028		505.561	0.0062	505.561	-0.00315		358.639	0.03783	361.597	0.04245		-0.1398	-0.32092	-0.3231	-0.15237		6.24086	0.02656	318.731	0.03806		-89.0974	-0.000781387	-59.0719	-2.03246e-06		-0.3714	-0.10425	0.5182	-0.14114		319.28	0.03923	6.4971	0.02018
0.1595	-0.44885	0.2465	-0.29596		9.4525	0.03723	29.5779	0.03455		-8.40676	-0.00191	-8.525	-0.00281		506.117	0.00509	506.117	-0.000229		358.737	0.03782	361.817	0.04244		-0.1301	-0.35578	-0.3135	-0.16498		6.25127	0.02655	319.591	0.03806		-88.9287	-0.000781387	-59	-2.99841e-06		-0.3617	-0.10304	0.5374	-0.13105		320.139	0.03923	6.50278	0.02018
0.1692	-0.41467	0.2562	-0.29142		9.46991	0.03722	29.6519	0.03457		-8.38681	-0.00191	-8.50913	-0.00282		506.674	0.00523	506.674	0.00137		358.957	0.03781	361.978	0.04243		-0.1205	-0.39373	-0.3038	-0.17942		6.26167	0.02655	320.451	0.03806		-88.76	-0.000781387	-58.9029	-4.30571e-06		-0.3521	-0.1064	0.5567	-0.1171		320.998	0.03923	6.50845	0.02018
0.1788	-0.41391	0.2658	-0.26537		9.48731	0.03721	29.7259	0.03459		-8.36686	-0.00192	-8.48915	-0.00284		507.231	0.0043	507.231	-0.000464		359.177	0.0378	362.038	0.04243		-0.1108	-0.42966	-0.2941	-0.19147		6.27207	0.02654	321.311	0.03806		-88.5913	-0.000781387	-58.734	-6.58981e-06		-0.3424	-0.11879	0.5759	-0.11665		321.857	0.03923	6.51413	0.02018
0.1885	-0.38958	0.2755	-0.24858		9.50472	0.03719	29.7999	0.03461		-8.34691	-0.00192	-8.46917	-0.00286		507.787	0.0054	507.787	-0.00229		359.196	0.0378	362.258	0.04242		-0.1012	-0.48881	-0.2845	-0.17958		6.28247	0.02654	322.171	0.03806		-88.4226	-0.000781387	-58.565	-8.88483e-06		-0.3328	-0.11587	0.5952	-0.11382		322.717	0.03923	6.5198	0.02017
0.1982	-0.36223	0.2852	-0.2363		9.52212	0.03718	29.8739	0.03463		-8.32696	-0.00192	-8.44919	-0.00288		508.344	0.00759	508.344	-0.00518		359.397	0.03779	362.478	0.04241		-0.0915	-0.60999	-0.2748	-0.1704		6.29287	0.02653	323.031	0.03806		-88.2539	-0.000781387	-58.3961	-1.11908e-05		-0.3231	-0.10463	0.6144	-0.0907		323.576	0.03923	6.52548	0.02017
0.2078	-0.32746	0.2949	-0.23628		9.53953	0.03717	29.9479	0.03465		-8.3151	-0.00192	-8.42921	-0.0029		508.9	0.0086	508.9	-0.00452		359.617	0.03778	362.535	0.04241		-0.0819	-0.78477	-0.2652	-0.18098		6.30328	0.02652	323.892	0.03806		-88.0852	-0.000781387	-58.2271	-1.35078e-05		-0.3135	-0.11158	0.6337	-0.08403		324.435	0.03923	6.53115	0.02017
0.2175	-0.30744	0.3045	-0.22985		9.55693	0.03715	30.0219	0.03466		-8.30701	-0.00192	-8.40924	-0.00292		509.457	0.00865	509.457	-0.00217		359.752	0.03777	362.698	0.0424		-0.0722	-0.93893	-0.2555	-0.18353		6.31368	0.02652	324.752	0.03806		-87.9165	-0.000781387	-58.0582	-1.58359e-05		-0.3038	-0.13565	0.6529	-0.09005		325.294	0.03922	6.53683	0.02016
0.2272	-0.29471	0.3142	-0.21796		9.57434	0.03714	30.0959	0.03468		-8.28706	-0.00192	-8.38926	-0.00294		510.013	0.0083	510.013	-0.00158		359.837	0.03777	362.918	0.04239		-0.0626	-1.04109	-0.2459	-0.18685		6.32408	0.02651	325.612	0.03807		-87.7478	-0.000781387	-57.8892	-1.81751e-05		-0.2941	-0.1473	0.6722	-0.08752		326.154	0.03922	6.5425	0.02016
0.2368	-0.30059	0.3239	-0.2063		9.59174	0.03712	30.1699	0.0347		-8.26711	-0.00192	-8.36928	-0.00296		510.57	0.00577	510.57	-0.00348		360.057	0.03776	363.091	0.04238		-0.0529	-1.11882	-0.2362	-0.20183		6.33448	0.02651	326.472	0.03807		-87.5791	-0.000781387	-57.7203	-2.05254e-05		-0.2845	-0.16768	0.6914	-0.08431		327.013	0.03922	6.54818	0.02016
0.2465	-0.27589	0.3336	-0.20345		9.60915	0.03711	30.2439	0.03472		-8.24716	-0.00192	-8.3493	-0.00298		511.126	0.00442	511.126	-0.0044		360.277	0.03774	363.138	0.04237		-0.0433	-1.1708	-0.2266	-0.22147		6.34488	0.0265	327.332	0.03807		-87.5	-0.000781387	-57.5513	-2.2887e-05		-0.2748	-0.17322	0.7107	-0.08982		327.872	0.03922	6.55385	0.02016
0.2562	-0.27913	0.3433	-0.20132		9.62655	0.0371	30.3179	0.03474		-8.22721	-0.00192	-8.32932	-0.003		511.683	0.00359	511.683	-0.00451		360.309	0.03774	363.358	0.04236		-0.0336	-1.20842	-0.2169	-0.23084		6.35528	0.0265	328.192	0.03807		-87.4104	-0.000781387	-57.3823	-2.52599e-05		-0.2652	-0.16789	0.73	-0.08592		328.731	0.03922	6.55953	0.02015
0.2658	-0.28977	0.3529	-0.18803		9.64395	0.03708	30.3919	0.03476		-8.20726	-0.00192	-8.3151	-0.00302		512.239	0.000559	512.239	-0.00323		360.497	0.03773	363.578	0.04235		-0.024	-1.23315	-0.2073	-0.24076		6.36569	0.02649	329.052	0.03807		-87.2417	-0.000781387	-57.2134	-2.76441e-05		-0.2555	-0.163	0.7492	-0.07973		329.59	0.03922	6.5652	0.02015
0.2755	-0.26788	0.3626	-0.18538		9.66136	0.03707	30.4658	0.03478		-8.18732	-0.00192	-8.30934	-0.00302		512.796	0.00216	512.796	-0.00132		360.717	0.03772	363.648	0.04235		-0.0143	-1.24267	-0.1976	-0.24231		6.37609	0.02649	329.912	0.03807		-87.073	-0.000781387	-57.0444	-3.00397e-05		-0.2459	-0.16024	0.7685	-0.07685		330.45	0.03922	6.57088	0.02015
0.2852	-0.25154	0.3723	-0.17858		9.67876	0.03706	30.5399	0.0348		-8.16737	-0.00193	-8.28936	-0.00304		513.352	0.00221	513.352	-0.00126		360.865	0.03771	363.798	0.04234		-0.0047	-1.25298	-0.188	-0.26241		6.38649	0.02648	330.772	0.03807		-86.9043	-0.000781387	-57	-3.06715e-05		-0.2362	-0.18159	0.7878	-0.08195		331.309	0.03922	6.57655	0.02015
0.2949	-0.24828	0.382	-0.16207		9.69617	0.03704	30.6138	0.03481		-8.14742	-0.00193	-8.26938	-0.00306		513.909	0.00138	513.909	-0.00256		360.937	0.03771	364.018	0.04233		0.005	-1.25953	-0.1783	-0.28058		6.39689	0.02648	331.633	0.03807		-86.7356	-0.000781387	-56.8755	-3.24468e-05		-0.2266	-0.19936	0.8071	-0.07076		332.168	0.03922	6.58223	0.02014
0.3045	-0.23757	0.3917	-0.15746		9.71357	0.03703	30.6878	0.03483		-8.12747	-0.00193	-8.24941	-0.00309		514.465	0.00125	514.465	-0.00392		361.157	0.0377	364.204	0.04231		0.0146	-1.25462	-0.1687	-0.29819		6.40729	0.02647	332.493	0.03807		-86.5669	-0.000781387	-56.7065	-3.48653e-05		-0.2169	-0.2233	0.8263	-0.05743		333.027	0.03921	6.5879	0.02014
0.3142	-0.24996	0.4014	-0.15132		9.73098	0.03702	30.7618	0.03485		-8.10752	-0.00193	-8.22943	-0.00311		515.022	0.000503	515.022	-0.00426		361.377	0.03768	364.238	0.04231		0.0243	-1.23824	-0.159	-0.32471		6.4177	0.02647	333.353	0.03807		-86.3982	-0.000781387	-56.5376	-3.72954e-05		-0.2073	-0.23337	0.8456	-0.0547		333.887	0.03921	6.59358	0.02014
0.3239	-0.24067	0.4111	-0.13651		9.74838	0.037	30.8358	0.03487		-8.1054	-0.00193	-8.20945	-0.00313		515.578	-0.000456	515.578	-0.00266		361.422	0.03768	364.458	0.0423		0.0339	-1.22128	-0.1494	-0.3517		6.4281	0.02646	334.213	0.03807		-86.2295	-0.000781387	-56.3686	-3.97372e-05		-0.1976	-0.23105	0.8649	-0.04707		334.746	0.03921	6.59925	0.02013
0.3336	-0.21686	0.4208	-0.12105		9.76579	0.03699	30.9098	0.03489		-8.08757	-0.00193	-8.18947	-0.00315		516.135	-0.00114	516.135	-0.00153		361.597	0.03767	364.678	0.04228		0.0436	-1.19978	-0.1398	-0.37149		6.4385	0.02646	335.073	0.03807		-86.0608	-0.000781387	-56.1996	-4.21905e-05		-0.188	-0.24312	0.8842	-0.03674		335.605	0.03921	6.60493	0.02013
0.3433	-0.19009	0.4305	-0.13766		9.78319	0.03698	30.9838	0.0349		-8.06762	-0.00193	-8.16949	-0.00317		516.691	-0.000579	516.691	-0.00367		361.817	0.03766	364.761	0.04228		0.0533	-1.15872	-0.1301	-0.38394		6.4489	0.02645	335.933	0.03807		-85.8921	-0.000781387	-56.0307	-4.46556e-05		-0.1783	-0.26494	0.9035	-0.04727		336.464	0.03921	6.6106	0.02013
0.3529	-0.18209	0.4402	-0.14734		9.8006	0.03697	31.0578	0.03492		-8.04767	-0.00193	-8.14951	-0.00319		517.248	-0.000528	517.248	-0.00547		361.978	0.03765	364.898	0.04227		0.0629	-1.08731	-0.1205	-0.41668		6.4593	0.02645	336.793	0.03807		-85.7234	-0.000781387	-55.8617	-4.71325e-05		-0.1687	-0.28113	0.9228	-0.05373		337.324	0.03921	6.61628	0.02013
0.3626	-0.17946	0.4499	-0.12871		9.818	0.03695	31.1318	0.03494		-8.02772	-0.00193	-8.12953	-0.00321		517.804	-0.00147	517.804	-0.0045		362.038	0.03765	365.118	0.04226		0.0726	-0.98166	-0.1108	-0.45648		6.4697	0.02644	337.653	0.03807		-85.5547	-0.000781387	-55.6928	-4.96212e-05		-0.159	-0.29519	0.9421	-0.03088		338.183	0.03921	6.62195	0.02013
0.3723	-0.18212	0.4596	-0.09814		9.83541	0.03694	31.2058	0.03495		-8.00777	-0.00193	-8.10956	-0.00323		518.361	-0.00231	518.361	-0.00446		362.258	0.03763	365.318	0.04224		0.0822	-0.81775	-0.1012	-0.51505		6.48011	0.02644	338.513	0.03807		-85.5	-0.000781387	-55.5238	-5.21218e-05		-0.1494	-0.31365	0.9614	-0.0148		339.042	0.03921	6.62763	0.02012
0.382	-0.19165	0.4693	-0.0845		9.85281	0.03693	31.2798	0.03497		-7.98782	-0.00194	-8.1054	-0.00324		518.917	-0.000236	518.917	-0.00454		362.478	0.03762	365.338	0.04224		0.0919	-0.64973	-0.0915	-0.62482		6.49051	0.02643	339.374	0.03807		-85.3859	-0.000781387	-55.3549	-5.46344e-05		-0.1398	-0.34557	0.9807	-0.0205		339.901	0.03921	6.6333	0.02012
0.3917	-0.19505	0.479	-0.10136		9.87021	0.03691	31.3538	0.03499		-7.96787	-0.00194	-8.08958	-0.00326		519.474	0.00297	519.474	-0.00655		362.535	0.03762	365.558	0.04223		0.1015	-0.51736	-0.0819	-0.78759		6.50091	0.02643	340.234	0.03807		-85.2173	-0.000781387	-55.1859	-5.71589e-05		-0.1301	-0.36734	1	-0.0283		340.761	0.0392	6.63898	0.02012
0.4014	-0.18463	0.4887	-0.12211		9.88762	0.0369	31.4278	0.03501		-7.94792	-0.00194	-8.0696	-0.00328		520.03	0.00493	520.03	-0.00771		362.698	0.03761	365.778	0.04221		0.1112	-0.44205	-0.0722	-0.94576		6.51131	0.02642	341.094	0.03807		-85.0486	-0.000781387	-55.017	-5.96956e-05		-0.1205	-0.3932	1.0194	-0.03578		341.62	0.0392	6.64465	0.02012
0.4111	-0.17515	0.4984	-0.10594		9.90502	0.03689	31.5018	0.03502		-7.92797	-0.00194	-8.04962	-0.0033							362.918	0.0376	365.874	0.0422		0.1209	-0.40388	-0.0626	-1.07508		6.52171	0.02642	341.954	0.03807		-84.8799	-0.000781387	-54.9	-6.14585e-05		-0.1108	-0.41711	1.0387	-0.02575		342.479	0.0392	6.65033	0.02011
0.4208	-0.12783	0.5081	-0.07351		9.92243	0.03688	31.5758	0.03504		-7.90802	-0.00194	-8.02964	-0.00332							363.091	0.03758	365.998	0.04219		0.1305	-0.37216	-0.0529	-1.15865		6.53212	0.02641	342.814	0.03807		-84.7111	-0.000781387	-54.848	-6.22443e-05		-0.1012	-0.4761	1.058	-0.02502		343.338	0.0392	6.656	0.02011
0.4305	-0.11505	0.5178	-0.05123		9.93983	0.03686	31.6498	0.03506		-7.8958	-0.00194	-8.00966	-0.00334							363.138	0.03758	366.218	0.04218		0.1402	-0.34023	-0.0433	-1.22218		6.54252	0.02641	343.674	0.03807		-84.5424	-0.000781387	-54.679	-6.48052e-05		-0.0915	-0.58705	1.0773	-0.01913		344.198	0.0392	6.66168	0.02011
0.4402	-0.13833	0.5275	-0.06336		9.95724	0.03685	31.7237	0.03507		-7.88807	-0.00194	-7.98968	-0.00337							363.358	0.03757	366.431	0.04216		0.1498	-0.31031	-0.0336	-1.26348		6.55292	0.0264	344.534	0.03807		-84.3737	-0.000781387	-54.5101	-6.73783e-05		-0.0819	-0.75035	1.0967	-0.01758		345.057	0.0392	6.66735	0.02011
0.4499	-0.1327	0.5372	-0.08583		9.97464	0.03684	31.7977	0.03509		-7.86812	-0.00194	-7.9697	-0.00339							363.578	0.03755	366.438	0.04216		0.1595	-0.28964	-0.024	-1.28675		6.56332	0.0264	345.394	0.03807		-84.205	-0.000781387	-54.3411	-6.99638e-05		-0.0722	-0.91991	1.116	-0.01756		345.916	0.0392	6.67303	0.0201
0.4596	-0.12427	0.5469	-0.07249		9.99205	0.03682	31.8717	0.0351		-7.84817	-0.00194	-7.94973	-0.00341							363.648	0.03755	366.658	0.04214		0.1692	-0.2869	-0.0143	-1.29829		6.57372	0.02639	346.254	0.03807		-84.0363	-0.000781387	-54.1722	-7.25616e-05		-0.0626	-1.04354	1.1354	-0.01593		346.775	0.0392	6.67871	0.0201
0.4693	-0.12407	0.5566	-0.0568		10.0094	0.03681	31.9457	0.03512		-7.82822	-0.00195	-7.92975	-0.00343							363.798	0.03754	366.879	0.04213		0.1788	-0.27073	-0.0047	-1.31086		6.58412	0.02639	347.115	0.03807		-83.8676	-0.000781387	-54.0032	-7.51718e-05		-0.0529	-1.12644	1.1547	-0.01047		347.634	0.0392	6.68438	0.0201
0.479	-0.12586	0.5664	-0.07099		10.0269	0.0368	32.0197	0.03514		-7.80827	-0.00195	-7.90977	-0.00346							364.018	0.03753	366.987	0.04212		0.1885	-0.2326	0.005	-1.3072		6.59453	0.02638	347.975	0.03807		-83.6989	-0.000781387	-53.8343	-7.77945e-05		-0.0433	-1.18002	1.174	-0.02343		348.494	0.03919	6.69006	0.0201
0.4887	-0.11544	0.5761	-0.09061		10.0443	0.03679	32.0937	0.03515		-7.78832	-0.00195	-7.8958	-0.00347							364.204	0.03751	367.099	0.04211		0.1982	-0.22143	0.0146	-1.29704		6.60493	0.02638	348.835	0.03808		-83.5302	-0.000781387	-53.6653	-8.04297e-05		-0.0336	-1.21335	1.1934	-0.0169		349.353	0.03919	6.69573	0.0201
0.4984	-0.08705	0.5858	-0.05907		10.0617	0.03677	32.1677	0.03517		-7.76837	-0.00195	-7.88979	-0.00348							364.238	0.03751	367.319	0.04209		0.2078	-0.2061	0.0243	-1.28741		6.61533	0.02638	349.695	0.03808		-83.5	-0.000781387	-53.4963	-8.30775e-05		-0.024	-1.24197	1.2128	0.000121		350.212	0.03919	6.70141	0.02009
0.5081	-0.09601	0.5955	-0.05161		10.0791	0.03676	32.2417	0.03518		-7.74842	-0.00195	-7.86981	-0.0035							364.458	0.0375	367.539	0.04207		0.2175	-0.18761	0.0339	-1.26952		6.62573	0.02637	350.555	0.03808		-83.3615	-0.000781387	-53.3274	-8.57379e-05		-0.0143	-1.25396	1.2321	0.01245		351.071	0.03919	6.70708	0.02009
0.5178	-0.10846	0.6052	-0.0519		10.0965	0.03675	32.3157	0.0352		-7.72847	-0.00195	-7.84983	-0.00353							364.678	0.03748	367.544	0.04207		0.2272	-0.17216	0.0436	-1.24904		6.63613	0.02637	351.415	0.03808		-83.1928	-0.000781387	-53.1584	-8.84111e-05		-0.0047	-1.26627	1.2515	0.01121		351.931	0.03919	6.71276	0.02009
0.5275	-0.09253	0.615	-0.06291		10.1139	0.03674	32.3897	0.03521		-7.70852	-0.00195	-7.82985	-0.00355							364.761	0.03748	367.759	0.04205		0.2368	-0.17711	0.0533	-1.21951		6.64654	0.02636	352.275	0.03808		-83.0241	-0.000781387	-52.9895	-9.1097e-05		0.005	-1.27482	1.2708	0.00666		352.79	0.03919	6.71843	0.02009
0.5372	-0.08277	0.6247	-0.07111		10.1313	0.03673	32.4637	0.03523		-7.68857	-0.00196	-7.80988	-0.00357							364.898	0.03747	367.979	0.04204		0.2465	-0.1773	0.0629	-1.14656		6.65694	0.02636	353.135	0.03808		-82.8554	-0.000781387	-52.9	-9.25247e-05		0.0146	-1.27711	1.2902	0.00668		353.649	0.03919	6.72411	0.02009
0.5469	-0.07727	0.6344	-0.05447		10.1487	0.03671	32.5377	0.03524		-7.6862	-0.00196	-7.7899	-0.0036							365.118	0.03745	368.1	0.04202		0.2562	-0.18638	0.0726	-1.04148		6.66734	0.02635	353.995	0.03808		-82.6867	-0.000781387	-52.8205	-9.37957e-05		0.0243	-1.25889	1.3096	-0.0014		354.508	0.03919	6.72978	0.02008
0.5566	-0.05343	0.6442	-0.03001		10.1661	0.0367	32.6117	0.03526		-7.66862	-0.00196	-7.76992	-0.00362							365.318	0.03744	368.199	0.04202		0.2658	-0.18483	0.0822	-0.89858		6.67774	0.02635	354.855	0.03808		-82.518	-0.000781387	-52.6516	-9.65074e-05		0.0339	-1.22916	1.329	-0.01482		355.368	0.03919	6.73546	0.02008
0.5664	-0.05088	0.6539	-0.01447		10.1835	0.03669	32.6857	0.03527		-7.64867	-0.00196	-7.74994	-0.00364							365.338	0.03744	368.419	0.042		0.2755	-0.15062	0.0919	-0.72395		6.68814	0.02634	355.716	0.03808		-82.3493	-0.000781387	-52.4826	-9.9232e-05		0.0436	-1.20789	1.3484	-0.02375		356.227	0.03918	6.74113	0.02008
0.5761	-0.05293	0.6636	-0.00258		10.2009	0.03668	32.7597	0.03529		-7.62872	-0.00196	-7.72996	-0.00367							365.558	0.03742	368.639	0.04198		0.2852	-0.12141	0.1015	-0.57048		6.69854	0.02634	356.576	0.03808		-82.1806	-0.000781387	-52.3137	-0.00010197		0.0533	-1.18063	1.3677	-0.02002		357.086	0.03918	6.74681	0.02008
0.5858	-0.04558	0.6734	-0.00524		10.2183	0.03667	32.8336	0.0353		-7.60878	-0.00196	-7.70998	-0.00369							365.778	0.03741	368.657	0.04198		0.2949	-0.12967	0.1112	-0.46628		6.70895	0.02634	357.436	0.03808		-82.0119	-0.000781387	-52.1447	-0.00010472		0.0629	-1.11256	1.3871	-0.00242		357.945	0.03918	6.75248	0.02008
0.5955	-0.06706	0.6831	-0.02632		10.2357	0.03665	32.9076	0.03532		-7.58883	-0.00196	-7.69	-0.00372							365.874	0.0374	368.859	0.04196		0.3045	-0.13144	0.1209	-0.41631		6.71935	0.02633	358.296	0.03808		-81.8432	-0.000781387	-51.9757	-0.000107484		0.0726	-0.99754	1.4065	0.0133		358.805	0.03918	6.75816	0.02007
0.6052	-0.05237	0.6928	-0.04324		10.2531	0.03664	32.9816	0.03533		-7.56888	-0.00197	-7.6862	-0.00372							365.998	0.03739	369.079	0.04194		0.3142	-0.13034	0.1305	-0.38963		6.72975	0.02633	359.156	0.03808		-81.6745	-0.000781387	-51.8068	-0.000110261		0.0822	-0.85404	1.4259	0.00964		359.664	0.03918	6.76383	0.02007
0.615	-0.05497	0.7026	-0.03904		10.2705	0.03663	33.0556	0.03534		-7.54893	-0.00197	-7.67002	-0.00374							366.218	0.03738	369.213	0.04192		0.3239	-0.13408	0.1402	-0.36873		6.74015	0.02632	360.016	0.03808		-81.5058	-0.000781387	-51.6378	-0.000113052		0.0919	-0.68218	1.4453	-0.01495		360.523	0.03918	6.76951	0.02007
0.6247	-0.06769	0.7123	-0.03054		10.2879	0.03662	33.1296	0.03536		-7.52898	-0.00197	-7.65005	-0.00376							366.431	0.03736	369.299	0.04192		0.3336	-0.13121	0.1498	-0.34645		6.75055	0.02632	360.876	0.03808		-81.4	-0.000781387	-51.4689	-0.000115855		0.1015	-0.53044	1.4647	-0.01536		361.382	0.03918	6.77518	0.02007
0.6344	-0.07147	0.7221	-0.04226		10.3053	0.03661	33.2036	0.03537		-7.50903	-0.00197	-7.63007	-0.00379							366.438	0.03736	369.519	0.0419		0.3433	-0.11863	0.1595	-0.31281		6.76095	0.02631	361.736	0.03808		-81.3371	-0.000781387	-51.2999	-0.000118672		0.1112	-0.44109	1.4842	-0.0083		362.242	0.03918	6.78086	0.02007
0.6442	-0.05843	0.7318	-0.04012		10.3227	0.03659	33.2776	0.03539		-7.48908	-0.00197	-7.61009	-0.00381							366.658	0.03735	369.739	0.04187		0.3529	-0.11644	0.1692	-0.27545		6.77136	0.02631	362.596	0.03808		-81.1684	-0.000781387	-51.131	-0.000121503		0.1209	-0.39882	1.5036	-0.00511		363.101	0.03917	6.78653	0.02006
0.6539	-0.03853	0.7416	-0.03478		10.3401	0.03658	33.3516	0.0354		-7.4768	-0.00197	-7.59011	-0.00384							366.879	0.03733	369.77	0.04187		0.3626	-0.117	0.1788	-0.25771		6.78176	0.0263	363.457	0.03808		-80.9997	-0.000781387	-50.962	-0.000124347		0.1305	-0.37682	1.523	0.01097		363.96	0.03917	6.79221	0.02006
0.6636	-0.03146	0.7513	-0.04595		10.3575	0.03657	33.4256	0.03541		-7.46913	-0.00197	-7.57013	-0.00386							366.987	0.03732	369.959	0.04185		0.3723	-0.11956	0.1885	-0.24342		6.79216	0.0263	364.317	0.03808		-80.831	-0.000781387	-50.9	-0.000125394		0.1402	-0.36532	1.5424	0.00166		364.819	0.03917	6.79788	0.02006
0.6734	-0.03864	0.7611	-0.03356		10.375	0.03656	33.4996	0.03543		-7.44918	-0.00198	-7.55015	-0.00389							367.099	0.03731	370.179	0.04183		0.382	-0.1114	0.1982	-0.22202		6.80256	0.0263	365.177	0.03808		-80.6623	-0.000781387	-50.7931	-0.000127204		0.1498	-0.33328	1.5618	-0.00241		365.678	0.03917	6.80356	0.02006
0.6831	-0.02779	0.7708	-0.01671		10.3924	0.03655	33.5736	0.03544		-7.42923	-0.00198	-7.53017	-0.00391							367.319	0.0373	370.326	0.04182		0.3917	-0.10043	0.2078	-0.20203		6.81296	0.02629	366.037	0.03808		-80.4936	-0.000781387	-50.6241	-0.000130076		0.1595	-0.29467	1.5813	0.00354		366.538	0.03917	6.80923	0.02006
0.6928	-0.02821	0.7806	-0.01953		10.4098	0.03653	33.6476	0.03545		-7.40928	-0.00198	-7.51019	-0.00394							367.539	0.03728	370.399	0.04181		0.4014	-0.08523	0.2175	-0.19324		6.82337	0.02629	366.897	0.03808		-80.3249	-0.000781387	-50.4552	-0.000132961		0.1692	-0.27473	1.6007	0.00976		367.397	0.03917	6.81491	0.02006
0.7026	-0.03638	0.7904	-0.03189		10.4272	0.03652	33.7216	0.03547		-7.38933	-0.00198	-7.49022	-0.00396							367.544	0.03728	370.619	0.04179		0.4111	-0.0836	0.2272	-0.19203		6.83377	0.02628	367.757	0.03808		-80.1562	-0.000781387	-50.2862	-0.000135859		0.1788	-0.25154	1.6201	0.00747		368.256	0.03917	6.82058	0.02005
0.7123	-0.02703	0.8001	-0.02368		10.4446	0.03651	33.7956	0.03548		-7.36938	-0.00198	-7.4768	-0.00398							367.759	0.03726	370.839	0.04176		0.4208	-0.08915	0.2368	-0.17921		6.84417	0.02628	368.617	0.03808		-79.9875	-0.000781387	-50.1172	-0.000138772		0.1885	-0.21563	1.6396	-0.00785		369.115	0.03917	6.82626	0.02005
0.7221	-0.02207	0.8099	-0.01212		10.462	0.0365	33.8696	0.03549		-7.34943	-0.00199	-7.47024	-0.00399							367.979	0.03725	370.883	0.04176		0.4305	-0.08784	0.2465	-0.15815		6.85457	0.02628	369.477	0.03808		-79.8188	-0.000781387	-49.9483	-0.000141699		0.1982	-0.1978	1.659	-0.01565		369.975	0.03917	6.83193	0.02005
0.7318	-0.04153	0.8196	-0.01044		10.4794	0.03649	33.9436	0.03551		-7.32948	-0.00199	-7.45026	-0.00401							368.1	0.03724	371.059	0.04174		0.4402	-0.08699	0.2562	-0.16162		6.86497	0.02627	370.337	0.03808		-79.6501	-0.000781387	-49.7793	-0.000144639		0.2078	-0.19268	1.6785	-0.01676		370.834	0.03916	6.83761	0.02005
0.7416	-0.04685	0.8294	0.000368		10.4968	0.03648	34.0175	0.03552		-7.30953	-0.00199	-7.43028	-0.00404							368.199	0.03723	371.279	0.04172		0.4499	-0.08419	0.2658	-0.16259		6.87537	0.02627	371.198	0.03808		-79.4814	-0.000781387	-49.6104	-0.000147594		0.2175	-0.19201	1.6979	-0.01032		371.693	0.03916	6.84328	0.02005
0.7513	-0.0347	0.8392	0.00264		10.5142	0.03647	34.0915	0.03553		-7.28958	-0.00199	-7.4103	-0.00406							368.419	0.03721	371.439	0.0417		0.4596	-0.0791	0.2755	-0.15053		6.88578	0.02626	372.058	0.03808		-79.4	-0.000781387	-49.4414	-0.000150562		0.2272	-0.18676	1.7174	-0.00831		372.552	0.03916	6.84896	0.02005
0.7611	-0.03805	0.849	-0.00611		10.5316	0.03645	34.1655	0.03555		-7.26963	-0.00199	-7.39032	-0.00409							368.639	0.0372	371.499	0.0417		0.4693	-0.08603	0.2852	-0.14804		6.89618	0.02626	372.918	0.03808		-79.3127	-0.000781387	-49.2725	-0.000153545		0.2368	-0.17221	1.7369	-0.00652		373.412	0.03916	6.85463	0.02004
0.7708	-0.05273	0.8587	0.00946		10.549	0.03644	34.2395	0.03556		-7.2674	-0.00199	-7.37034	-0.00412							368.657	0.03719	371.72	0.04167		0.479	-0.08761	0.2949	-0.1412		6.90658	0.02626	373.778	0.03808		-79.144	-0.000781387	-49.1035	-0.000156542		0.2465	-0.15631	1.7563	-0.00187		374.271	0.03916	6.86031	0.02004
0.7806	-0.06862	0.8685	0.000889		10.5664	0.03643	34.3135	0.03557		-7.24968	-0.002	-7.35037	-0.00414							368.859	0.03718	371.94	0.04165		0.4887	-0.06653	0.3045	-0.13898		6.91698	0.02625	374.638	0.03808		-78.9752	-0.000781387	-48.9346	-0.000159554		0.2562	-0.15635	1.7758	0.00811		375.13	0.03916	6.86598	0.02004
0.7904	-0.06256	0.8783	-0.00516		10.5838	0.03642	34.3875	0.03558		-7.22973	-0.002	-7.33039	-0.00417							369.079	0.03716	371.996	0.04164		0.4984	-0.045	0.3142	-0.12655		6.92738	0.02625	375.498	0.03808		-78.8065	-0.000781387	-48.8	-0.000161962		0.2658	-0.15046	1.7953	0.00563		375.989	0.03916	6.87166	0.02004
0.8001	-0.03891	0.8881	-0.02063		10.6012	0.03641	34.4615	0.0356		-7.20978	-0.002	-7.31041	-0.00419							369.213	0.03715	372.16	0.04162		0.5081	-0.04143	0.3239	-0.10412		6.93779	0.02624	376.358	0.03808		-78.6378	-0.000781387	-48.7656	-0.000162579		0.2755	-0.15486	1.8148	0.00884		376.849	0.03916	6.87733	0.02004
0.8099	-0.02564	0.8979	-0.01843		10.6186	0.0364	34.5355	0.03561		-7.18983	-0.002	-7.29043	-0.00422							369.299	0.03714	372.552	0.04158		0.5178	-0.0424	0.3336	-0.10244		6.94819	0.02624	377.218	0.03808		-78.4691	-0.000781387	-48.5966	-0.00016562		0.2852	-0.15843	1.8343	0.00253		377.708	0.03915	6.88301	0.02004
0.8196	-0.01385	0.9076	-0.01464		10.636	0.03639	34.6095	0.03562		-7.16988	-0.002	-7.27045	-0.00425							369.519	0.03713	373.109	0.04152		0.5275	-0.02881	0.3433	-0.1152		6.95859	0.02624	378.078	0.03808		-78.3004	-0.000781387	-48.4277	-0.000168675		0.2949	-0.15178	1.8537	-0.00933		378.567	0.03915	6.88868	0.02004
0.8294	-0.00703	0.9174	-0.00865		10.6534	0.03637	34.6835	0.03563		-7.14993	-0.00201	-7.2674	-0.00425							369.739	0.03711	373.665	0.04145		0.5372	-0.00981	0.3529	-0.1146		6.96899	0.02623	378.939	0.03808		-78.1317	-0.000781387	-48.2587	-0.000171744		0.3045	-0.15017	1.8732	-0.00141		379.426	0.03915	6.89436	0.02003
0.8392	-0.000505	0.9272	-0.00855		10.6708	0.03636	34.7575	0.03564		-7.12998	-0.00201	-7.25047	-0.00427							369.77	0.03711	374.222	0.04139		0.5469	-0.00571	0.3626	-0.11171		6.97939	0.02623	379.799	0.03808		-77.963	-0.000781387	-48.0898	-0.000174828		0.3142	-0.14046	1.8927	-0.00896		380.286	0.03915	6.90003	0.02003
0.849	-0.02117	0.937	-0.01323		10.6882	0.03635	34.8315	0.03566		-7.11003	-0.00201	-7.23049	-0.0043							369.959	0.03709	374.778	0.04132		0.5566	-0.01344	0.3723	-0.09424		6.98979	0.02622	380.659	0.03808		-77.7943	-0.000781387	-47.9208	-0.000177927		0.3239	-0.12633	1.9122	-0.02188		381.145	0.03915	6.90571	0.02003
0.8587	-0.04526	0.9468	-0.00723		10.7056	0.03634	34.9055	0.03567		-7.09008	-0.00201	-7.21051	-0.00433							370.179	0.03707	375.335	0.04125		0.5664	-0.0247	0.382	-0.07342		7.0002	0.02622	381.519	0.03808		-77.6256	-0.000781387	-47.7519	-0.00018104		0.3336	-0.11805	1.9317	-0.0207		382.004	0.03915	6.91138	0.02003
0.8685	-0.04638	0.9566	-0.01426		10.723	0.03633	34.9795	0.03568		-7.07013	-0.00202	-7.19054	-0.00436							370.326	0.03706	375.892	0.04118		0.5761	-0.03856	0.3917	-0.08812		7.0106	0.02622	382.379	0.03808		-77.4569	-0.000781387	-47.5829	-0.000184169		0.3433	-0.12027	1.9513	-0.02052		382.863	0.03915	6.91706	0.02003
0.8783	-0.02854	0.9664	-0.0244		10.7404	0.03632	35.0535	0.03569		-7.0581	-0.00202	-7.17056	-0.00438							370.399	0.03705	376.448	0.04111		0.5858	-0.04031	0.4014	-0.0881		7.021	0.02621	383.239	0.03808		-77.3	-0.000781387	-47.4139	-0.000187312		0.3529	-0.11627	1.9708	-0.00891		383.723	0.03915	6.92273	0.02003
0.8881	-0.01356	0.9762	-0.01852		10.7578	0.03631	35.1275	0.0357		-7.05019	-0.00202	-7.15058	-0.00441							370.619	0.03703	377.005	0.04104		0.5955	-0.03188	0.4111	-0.06398		7.0314	0.02621	384.099	0.03808		-77.2882	-0.000781387	-47.245	-0.000190471		0.3626	-0.09128	1.9903	0.00767		384.582	0.03914	6.92841	0.02003
0.8979	-0.02797	0.986	-0.03084		10.7752	0.0363	35.2014	0.03571		-7.03024	-0.00202	-7.1306	-0.00444							370.839	0.03702	377.561	0.04097		0.6052	-0.02778	0.4208	-0.05766		7.0418	0.0262	384.959	0.03808		-77.1195	-0.000781387	-47.076	-0.000193644		0.3723	-0.07144	2.0098	-0.00165		385.441	0.03914	6.93408	0.02002
0.9076	-0.03758	0.9958	-0.03202		10.7927	0.03629	35.2754	0.03573		-7.01029	-0.00202	-7.11062	-0.00447							370.883	0.03701	378.118	0.04089		0.615	-0.04288	0.4305	-0.06051		7.05221	0.0262	385.819	0.03808		-76.9508	-0.000781387	-46.9071	-0.000196833		0.382	-0.0707	2.0293	-0.01318		386.3	0.03914	6.93976	0.02002
0.9174	-0.02288	1.0056	-0.0145		10.8101	0.03628	35.3494	0.03574		-6.99034	-0.00203	-7.09064	-0.00449							371.059	0.037	378.674	0.04082		0.6247	-0.05254	0.4402	-0.06236		7.06261	0.0262	386.68	0.03809		-76.7821	-0.000781387	-46.8	-0.000198862		0.3917	-0.07392	2.0489	-0.00926		387.159	0.03914	6.94543	0.02002
0.9272	-0.01512	1.0154	-0.00782		10.8275	0.03626	35.4234	0.03575		-6.97039	-0.00203	-7.07066	-0.00452							371.279	0.03698	379.231	0.04074		0.6344	-0.04175	0.4499	-0.05753		7.07301	0.02619	387.54	0.03809		-76.6134	-0.000781387	-46.7381	-0.000200037		0.4014	-0.087	2.0684	0.00306		388.019	0.03914	6.95111	0.02002
0.937	0.006	1.0253	0.00648		10.8449	0.03625	35.4974	0.03576		-6.95044	-0.00203	-7.0581	-0.00454							371.439	0.03696	379.787	0.04066		0.6442	-0.02481	0.4596	-0.0422		7.08341	0.02619	388.4	0.03809		-76.4447	-0.000781387	-46.5692	-0.000203256		0.4111	-0.08445	2.0879	0.00984		388.878	0.03914	6.95678	0.02002
0.9468	0.01804	1.0351	0.01001		10.8623	0.03624	35.5714	0.03577		-6.93049	-0.00203	-7.05069	-0.00455							371.499	0.03696	380.344	0.04059		0.6539	-0.02549	0.4693	-0.0333		7.09381	0.02619	389.26	0.03809		-76.276	-0.000781387	-46.4002	-0.000206491		0.4208	-0.07999	2.1075	0.00818		389.737	0.03914	6.96246	0.02002
0.9566	-0.00774	1.0449	0.01206		10.8797	0.03623	35.6454	0.03578		-6.91054	-0.00204	-7.03071	-0.00458							371.72	0.03694	380.9	0.04051		0.6636	-0.03539	0.479	-0.02557		7.10421	0.02618	390.12	0.03809		-76.1073	-0.000781387	-46.2313	-0.000209741		0.4305	-0.07468	2.127	-0.01258		390.596	0.03914	6.96813	0.02002
0.9664	-0.0382	1.0547	0.01042		10.8971	0.03622	35.7194	0.03579		-6.89059	-0.00204	-7.01073	-0.00461							371.94	0.03692	381.457	0.04043		0.6734	-0.03501	0.4887	-0.02862		7.11462	0.02618	390.98	0.03809		-75.9386	-0.000781387	-46.0623	-0.000213006		0.4402	-0.05232	2.1466	-0.01724		391.456	0.03914	6.97381	0.02001
0.9762	-0.02536	1.0645	-0.00537		10.9145	0.03621	35.7934	0.0358		-6.87064	-0.00204	-6.99075	-0.00463							371.996	0.03691	382.013	0.04035		0.6831	-0.01513	0.4984	-0.01931		7.12502	0.02618	391.84	0.03809		-75.7699	-0.000781387	-45.8933	-0.000216288		0.4499	-0.0458	2.1662	-0.00783		392.315	0.03913	6.97948	0.02001
0.986	-0.00697	1.0744	0.00359		10.9319	0.0362	35.8674	0.03581		-6.85069	-0.00204	-6.97077	-0.00466							372.16	0.0369	382.57	0.04027		0.6928	-0.01814	0.5081	-0.01103		7.13542	0.02617	392.7	0.03809		-75.6012	-0.000781387	-45.7244	-0.000219584		0.4596	-0.05056	2.1857	0.00753		393.174	0.03913	6.98516	0.02001
0.9958	-0.01811	1.0842	0.00715		10.9493	0.03619	35.9414	0.03582		-6.849	-0.00204	-6.95079	-0.00469							372.38	0.03688	383.126	0.04019		0.7026	-0.0205	0.5178	-0.01146		7.14582	0.02617	393.56	0.03809		-75.4325	-0.000781387	-45.5554	-0.000222897		0.4693	-0.03741	2.2053	0.01995		394.033	0.03913	6.99083	0.02001
1.0056	-0.034	1.094	-0.00183		10.9667	0.03618	36.0154	0.03583		-6.83074	-0.00205	-6.93081	-0.00472							372.552	0.03686	383.683	0.0401		0.7123	-0.02331	0.5275	-0.00906		7.15622	0.02616	394.421	0.03809		-75.3	-0.000781387	-45.3865	-0.000226225		0.479	-0.03031	2.2249	0.01281		394.893	0.03913	6.99651	0.02001
1.0154	-0.03213	1.1038	-0.00419		10.9841	0.03617	36.0894	0.03584		-6.81079	-0.00205	-6.91083	-0.00475							372.6	0.03686	384.239	0.04002		0.7221	-0.02494	0.5372	-0.01112		7.16663	0.02616	395.281	0.03809		-75.2638	-0.000781387	-45.2175	-0.00022957		0.4887	-0.02868	2.2444	0.00155		395.752	0.03913	7.00218	0.02001
1.0253	-0.02501	1.1137	-0.00712		11.0015	0.03616	36.1634	0.03586		-6.79084	-0.00205	-6.89086	-0.00478							372.82	0.03684	384.796	0.03994		0.7318	-0.02898	0.5469	-0.02371		7.17703	0.02616	396.141	0.03809		-75.0951	-0.000781387	-45.0486	-0.00023293		0.4984	-0.03093	2.264	0.0037		396.611	0.03913	7.00786	0.02001
1.0351	-0.00955	1.1235	0.00537		11.0189	0.03615	36.2373	0.03587		-6.77089	-0.00206	-6.87088	-0.00481							373.04	0.03682	385.352	0.03985		0.7416	-0.02275	0.5566	-0.01697		7.18743	0.02615	397.001	0.03809		-74.9264	-0.000781387	-44.8796	-0.000236307		0.5081	-0.03674	2.2836	0.00958		397.47	0.03913	7.01353	0.02001
1.0449	0.01072	1.1334	0.00547		11.0363	0.03614	36.3113	0.03588		-6.75094	-0.00206	-6.8509	-0.00484							373.109	0.03681	385.909	0.03977		0.7513	-0.0206	0.5664	0.000195		7.19783	0.02615	397.861	0.03809		-74.7577	-0.000781387	-44.7107	-0.000239699		0.5178	-0.02665	2.3032	0.00742		398.33	0.03913	7.01921	0.02
1.0547	0.0085	1.1432	-0.02657		11.0537	0.03613	36.3853	0.03589		-6.73099	-0.00206	-6.849	-0.00484							373.26	0.0368	386.465	0.03968		0.7611	-0.01758	0.5761	-0.01642		7.20823	0.02615	398.721	0.03809		-74.589	-0.000781387	-44.7	-0.000239913		0.5275	-0.00786	2.3228	0.00685		399.189	0.03912	7.02488	0.02
1.0645	-0.01187	1.153	-0.04584		11.0711	0.03612	36.4593	0.0359		-6.71104	-0.00207	-6.83092	-0.00487							373.48	0.03678	387.022	0.0396		0.7708	-0.000453	0.5858	-0.02477		7.21863	0.02614	399.581	0.03809		-74.4203	-0.000781387	-44.5417	-0.000243108		0.5372	-0.01707	2.3424	0.0069		400.048	0.03912	7.03056	0.02
1.0744	-0.00179	1.1629	-0.03074		11.0885	0.03611	36.5333	0.03591		-6.69109	-0.00207	-6.81094	-0.0049							373.665	0.03676	387.578	0.03951		0.7806	0.000374	0.5955	-0.01502		7.22904	0.02614	400.441	0.03809		-74.2516	-0.000781387	-44.3727	-0.000246533		0.5469	-0.01539	2.362	0.00908		400.907	0.03912	7.03623	0.02
1.0842	0.01193	1.1727	-0.02874		11.1059	0.03609	36.6073	0.03592		-6.67114	-0.00207	-6.79096	-0.00493							373.7	0.03676	388.135	0.03942		0.7904	-0.00598	0.6052	-0.00952		7.23944	0.02614	401.301	0.03809		-74.0829	-0.000781387	-44.2038	-0.000249974		0.5566	-0.01677	2.3816	0.01093		401.767	0.03912	7.04191	0.02
1.094	-0.000289	1.1826	-0.0259		11.1234	0.03608	36.6813	0.03593		-6.65119	-0.00207	-6.77098	-0.00496							373.92	0.03674	388.692	0.03934		0.8001	-0.00336	0.615	-0.01376		7.24984	0.02613	402.162	0.03809		-73.9142	-0.000781387	-44.0348	-0.000253432		0.5664	-0.02423	2.4012	0.01696		402.626	0.03912	7.04758	0.02
1.1038	0.01044	1.1924	-0.02632		11.1408	0.03607	36.7553	0.03594		-6.6399	-0.00208	-6.75101	-0.00499							374.14	0.03672	389.248	0.03925		0.8099	-0.01156	0.6247	-0.02387		7.26024	0.02613	403.022	0.03809		-73.7455	-0.000781387	-43.8659	-0.000256906		0.5761	-0.01307	2.4208	0.02211		403.485	0.03912	7.05326	0.02
1.1137	0.0337	1.2023	-0.01316		11.1581	0.03606	36.8293	0.03595		-6.63124	-0.00208	-6.73103	-0.00502							374.222	0.03671	389.805	0.03916		0.8196	-0.02448	0.6344	-0.02475		7.27064	0.02613	403.882	0.03809		-73.5768	-0.000781387	-43.6969	-0.000260397		0.5858	-0.00753	2.4404	0.00475		404.344	0.03912	7.05894	0.02
1.1235	0.05028	1.2122	0.00553		11.1756	0.03605	36.9033	0.03596		-6.61129	-0.00208	-6.71105	-0.00505							374.36	0.0367	390.361	0.03908		0.8294	-0.02315	0.6442	-0.01104		7.28105	0.02612	404.742	0.03809		-73.4081	-0.000781387	-43.528	-0.000263905		0.5955	-0.000221	2.46	-0.00345		405.203	0.03912	7.06461	0.02
1.1334	0.02279	1.222	-0.000905		11.193	0.03604	36.9773	0.03596		-6.59134	-0.00208	-6.69107	-0.00508							374.58	0.03667	390.918	0.03899		0.8392	-0.01735	0.6539	-0.00744		7.29145	0.02612	405.602	0.03809		-73.3	-0.000781387	-43.359	-0.000267429		0.6052	0.00907	2.4797	0.00675		406.063	0.03911	7.07029	0.01999
1.1432	0.00596	1.2319	0.00127		11.2104	0.03603	37.0513	0.03597		-6.57139	-0.00209	-6.67109	-0.00511							374.778	0.03666	391.474	0.0389		0.849	-0.0165	0.6636	-0.00165		7.30185	0.02612	406.462	0.03809		-73.2394	-0.000781387	-43.19	-0.00027097		0.615	0.00321	2.4993	0.01757		406.922	0.03911	7.07596	0.01999
1.153	0.00823	1.2417	-0.00345		11.2278	0.03602	37.1253	0.03598		-6.55144	-0.00209	-6.65111	-0.00514							374.8	0.03665	392.031	0.03881		0.8587	0.00167	0.6734	0.00505		7.31225	0.02611	407.322	0.03809		-73.0706	-0.000781387	-43.0211	-0.000274529		0.6247	0.00161	2.5189	0.0288		407.781	0.03911	7.08164	0.01999
1.1629	0.01029	1.2516	0.000558		11.2452	0.03601	37.1993	0.03599		-6.53149	-0.0021	-6.6399	-0.00516							375.02	0.03663	392.587	0.03873		0.8685	0.01533	0.6831	-0.00851		7.32265	0.02611	408.182	0.03809		-72.9019	-0.000781387	-42.8521	-0.000278104		0.6344	0.00628	2.5386	0.0236		408.64	0.03911	7.08731	0.01999
1.1727	0.01379	1.2615	-0.00101		11.2626	0.036	37.2733	0.036		-6.51154	-0.0021	-6.63113	-0.00517							375.24	0.03661	393.144	0.03864		0.8783	0.0121	0.6928	-0.00546		7.33305	0.02611	409.042	0.03809		-72.7332	-0.000781387	-42.7	-0.000281338		0.6442	0.00373	2.5582	0.0318		409.5	0.03911	7.09299	0.01999
1.1826	0.00679	1.2714	0.00302		11.28	0.03599	37.3473	0.03601		-6.49159	-0.0021	-6.61115	-0.0052							375.335	0.0366	393.7	0.03855		0.8881	0.01403	0.7026	-0.00207		7.34346	0.0261	409.903	0.03809		-72.5645	-0.000781387	-42.6832	-0.000281696		0.6539	-0.00681	2.5779	0.018		410.359	0.03911	7.09866	0.01999
1.1924	0.000868	1.2812	0.01626		11.2974	0.03598	37.4213	0.03602		-6.47165	-0.00211	-6.59118	-0.00523							375.46	0.03659	394.257	0.03846		0.8979	0.000447	0.7123	-0.00154		7.35386	0.0261	410.763	0.03809		-72.3958	-0.000781387	-42.5142	-0.000285305		0.6636	-0.00894	2.5975	-0.00189		411.218	0.03911	7.10434	0.01999
1.2023	0.0071	1.2911	-0.00484		11.3148	0.03597	37.4952	0.03603		-6.4517	-0.00211	-6.5712	-0.00527							375.68	0.03657	394.813	0.03837		0.9076	-0.00562	0.7221	0.0045		7.36426	0.0261	411.623	0.03809		-72.2271	-0.000781387	-42.3453	-0.000288932		0.6734	0.000874	2.6172	-0.01488		412.077	0.03911	7.11001	0.01999
1.2122	0.0296	1.301	-0.01032		11.3322	0.03596	37.5692	0.03604		-6.43175	-0.00211	-6.55122	-0.0053							375.892	0.03655	395.37	0.03828		0.9174	-0.00337	0.7318	0.00916		7.37466	0.02609	412.483	0.03809		-72.0584	-0.000781387	-42.1763	-0.000292576		0.6831	-0.00108	2.6368	-0.02208		412.937	0.0391	7.11569	0.01999
1.222	0.02605	1.3109	-0.00188		11.3496	0.03595	37.6432	0.03605		-6.4309	-0.00211	-6.53124	-0.00533							375.9	0.03654	395.926	0.03819		0.9272	0.01323	0.7416	0.00354		7.38506	0.02609	413.343	0.03809		-71.8897	-0.000781387	-42.0074	-0.000296237		0.6928	0.00632	2.6565	-0.01015		413.796	0.0391	7.12136	0.01999
1.2319	0.02212	1.3208	-0.00636		11.367	0.03594	37.7172	0.03606		-6.4118	-0.00212	-6.51126	-0.00536							376.12	0.03652	396.483	0.0381		0.937	0.01019	0.7513	0.01001		7.39546	0.02609	414.203	0.03809		-71.721	-0.000781387	-41.8384	-0.000299916		0.7026	0.01413	2.6762	-0.000658		414.655	0.0391	7.12704	0.01998
1.2417	0.00844	1.3307	-0.00538		11.3844	0.03593	37.7912	0.03607		-6.39185	-0.00212	-6.49128	-0.00539							376.341	0.0365	397.039	0.03802		0.9468	-0.00589	0.7611	0.0211		7.40587	0.02608	415.063	0.03809		-71.5523	-0.000781387	-41.6694	-0.000303612		0.7123	0.01325	2.6958	-0.00506		415.514	0.0391	7.13271	0.01998
1.2516	0.01106	1.3405	0.00164		11.4018	0.03592	37.8652	0.03607		-6.3719	-0.00213	-6.4713	-0.00543							376.448	0.03649	397.596	0.03793		0.9566	-0.02427	0.7708	0.02636		7.41627	0.02608	415.923	0.03809		-71.3836	-0.000781387	-41.5005	-0.000307326		0.7221	0.0007	2.7155	-0.01562		416.374	0.0391	7.13839	0.01998
1.2615	0.01525	1.3504	0.0052		11.4192	0.03591	37.9392	0.03608		-6.35195	-0.00213	-6.45132	-0.00546							377.005	0.03643	398.152	0.03784		0.9664	-0.01102	0.7806	0.01048		7.42667	0.02608	416.783	0.03809		-71.2149	-0.000781387	-41.3315	-0.000311058		0.7318	-0.00583	2.7352	-0.01411		417.233	0.0391	7.14406	0.01998
1.2714	0.00891	1.3603	-0.00137		11.4366	0.0359	38.0132	0.03609		-6.332	-0.00213	-6.43135	-0.00549							377.561	0.03637	398.709	0.03775		0.9762	-0.0065	0.7904	0.0016		7.43707	0.02608	417.644	0.03809		-71.2	-0.000781387	-41.1626	-0.000314808		0.7416	-0.01314	2.7549	-0.000132		418.092	0.0391	7.14974	0.01998
1.2812	-0.0187	1.3702	-0.00157		11.454	0.03589	38.0872	0.0361		-6.31205	-0.00214	-6.4309	-0.00549							378.118	0.03631	399.265	0.03766		0.986	-0.00967	0.8001	0.00706		7.44747	0.02607	418.504	0.03809		-71.0462	-0.000781387	-40.9936	-0.000318575		0.7513	-0.00482	2.7746	0.00491		418.951	0.0391	7.15541	0.01998
1.2911	-0.02851	1.3801	-0.02246		11.4714	0.03588	38.1612	0.03611		-6.2921	-0.00214	-6.41137	-0.00552							378.674	0.03625	399.822	0.03757		0.9958	0.00237	0.8099	0.01218		7.45788	0.02607	419.364	0.03809		-70.8775	-0.000781387	-40.8247	-0.000322361		0.7611	0.00863	2.7943	-0.00533		419.811	0.0391	7.16109	0.01998
1.301	-0.0016	1.39	-0.03532		11.4888	0.03587	38.2352	0.03612		-6.27215	-0.00215	-6.39139	-0.00556							379.231	0.03619	400.378	0.03748		1.0056	0.00142	0.8196	0.02336		7.46828	0.02607	420.224	0.03809		-70.7088	-0.000781387	-40.7	-0.000325166		0.7708	0.01471	2.814	-0.0007		420.67	0.03909	7.16676	0.01998
1.3109	0.01576	1.3999	-0.02204		11.5062	0.03586	38.3092	0.03613		-6.2522	-0.00215	-6.37141	-0.00559							379.787	0.03613	400.935	0.03739		1.0154	-0.00226	0.8294	0.02565		7.47868	0.02606	421.084	0.03809		-70.5401	-0.000781387	-40.6557	-0.000326165		0.7806	0.00783	2.8337	0.00631		421.529	0.03909	7.17244	0.01998
1.3208	-0.0069	1.4098	0.000316		11.5236	0.03585	38.3832	0.03613		-6.23225	-0.00216	-6.35143	-0.00562							380.344	0.03607	401.491	0.0373		1.0253	0.00554	0.8392	0.03141		7.48908	0.02606	421.944	0.03809		-70.3714	-0.000781387	-40.4868	-0.000329986		0.7904	0.0074	2.8534	0.00323		422.388	0.03909	7.17811	0.01998
1.3307	-0.000295	1.4198	0.01493		11.5411	0.03584	38.4572	0.03614		-6.2221	-0.00216	-6.33145	-0.00566							380.9	0.036	402.048	0.03721		1.0351	0.00426	0.849	0.03158		7.49948	0.02606	422.804	0.03809		-70.2027	-0.000781387	-40.3178	-0.000333827		0.8001	0.00382	2.8731	0.00347		423.247	0.03909	7.18379	0.01998
1.3405	0.01258	1.4297	0.02118		11.5585	0.03583	38.5311	0.03615		-6.2123	-0.00216	-6.31147	-0.00569							381.457	0.03594	402.604	0.03712		1.0449	-0.00925	0.8587	0.02035		7.50988	0.02605	423.664	0.03809		-70.034	-0.000781387	-40.1489	-0.000337685		0.8099	-0.0033	2.8928	0.02229		424.107	0.03909	7.18946	0.01997
1.3504	0.00263	1.4396	0.01587		11.5759	0.03582	38.6052	0.03616		-6.19235	-0.00216	-6.2915	-0.00573							382.013	0.03587	403.161	0.03703		1.0547	-0.00827	0.8685	-0.00417		7.52029	0.02605	424.524	0.03809		-69.8653	-0.000781387	-39.9799	-0.000341562		0.8196	-0.00606	2.9125	0.02907		424.966	0.03909	7.19514	0.01997
1.3603	0.01596	1.4495	0.01463		11.5933	0.03581	38.6791	0.03617		-6.1724	-0.00217	-6.27152	-0.00576							382.57	0.03581	403.717	0.03694		1.0645	0.00225	0.8783	0.00193		7.53069	0.02605	425.384	0.03809		-69.6966	-0.000781387	-39.8109	-0.000345457		0.8294	-0.000205	2.9323	0.01913		425.825	0.03909	7.20081	0.01997
1.3702	0.02655	1.4594	0.01892		11.6107	0.03581	38.7531	0.03617		-6.15245	-0.00217	-6.25154	-0.00579							383.126	0.03574	404.274	0.03685		1.0744	0.01499	0.8881	0.01054		7.54109	0.02604	426.245	0.03809		-69.5279	-0.000781387	-39.642	-0.000349371		0.8392	0.00348	2.952	0.01726		426.684	0.03909	7.20649	0.01997
1.3801	-0.00314	1.4693	0.02877		11.6281	0.0358	38.8271	0.03618		-6.1325	-0.00218	-6.23156	-0.00583							383.683	0.03567	404.831	0.03676		1.0842	0.02316	0.8979	0.00197		7.55149	0.02604	427.105	0.03809		-69.3592	-0.000781387	-39.473	-0.000353304		0.849	-0.00217	2.9717	0.0121		427.544	0.03908	7.21216	0.01997
1.39	-0.01433	1.4793	0.04366		11.6455	0.03579	38.9011	0.03619		-6.11255	-0.00218	-6.2221	-0.00584							384.239	0.0356	405.387	0.03667		1.094	0.03092	0.9076	0.00681		7.56189	0.02604	427.965	0.03809		-69.2	-0.000781387	-39.3041	-0.000357255		0.8587	-0.0229	2.9915	0.00997		428.403	0.03908	7.21784	0.01997
1.3999	-0.02226	1.4892	0.02072		11.6629	0.03578	38.9751	0.0362		-6.0926	-0.00219	-6.21158	-0.00586							384.796	0.03553	405.944	0.03659		1.1038	0.02374	0.9174	0.01396		7.5723	0.02604	428.825	0.03809		-69.1905	-0.000781387	-39.1351	-0.000361226		0.8685	-0.03121	3.0112	0.01111		429.262	0.03908	7.22351	0.01997
1.4098	-0.0201	1.4991	0.00361		11.6803	0.03577	39.0491	0.03621		-6.07265	-0.00219	-6.1916	-0.0059							385.352	0.03546	406.5	0.03649		1.1137	0.01082	0.9272	0.02605		7.5827	0.02603	429.685	0.03809		-69.0218	-0.000781387	-38.9662	-0.000365215		0.8783	-0.01855	3.0309	0.00713		430.121	0.03908	7.22919	0.01997
1.4198	-0.01237	1.5091	0.01126		11.6977	0.03576	39.1231	0.03621		-6.0527	-0.0022	-6.17162	-0.00593							385.909	0.03539	407.057	0.0364		1.1235	-0.00536	0.937	0.0222		7.5931	0.02603	430.545	0.03809		-68.8531	-0.000781387	-38.7972	-0.000369223		0.8881	0.000137	3.0507	-0.00568		430.981	0.03908	7.23486	0.01997
1.4297	-0.00615	1.519	0.03272		11.7151	0.03575	39.1971	0.03622		-6.03275	-0.0022	-6.15164	-0.00597							386.465	0.03532	407.613	0.03631		1.1334	-0.00323	0.9468	0.01911		7.6035	0.02603	431.405	0.03809		-68.6844	-0.000781387	-38.6283	-0.000373251		0.8979	0.01308	3.0705	0.00724		431.84	0.03908	7.24054	0.01997
1.4396	0.02933	1.5289	0.02349		11.7325	0.03574	39.2711	0.03623		-6.0133	-0.00221	-6.13167	-0.006							387.022	0.03525	408.17	0.03622		1.1432	-0.00881	0.9566	0.00408		7.6139	0.02602	432.265	0.03809		-68.5157	-0.000781387	-38.6	-0.000373926		0.9076	-0.00199	3.0902	0.0094		432.699	0.03908	7.24621	0.01997
1.4495	0.04339	1.5389	0.00307		11.7499	0.03573	39.3451	0.03624		-6.0128	-0.00221	-6.11169	-0.00604							387.578	0.03517	408.726	0.03613		1.153	-0.02563	0.9664	-0.00571		7.6243	0.02602	433.125	0.03809		-68.347	-0.000781387	-38.4593	-0.000377298		0.9174	-0.00902	3.11	0.00175		433.558	0.03908	7.25189	0.01997
1.4594	0.0405	1.5488	-0.00752		11.7673	0.03572	39.4191	0.03624		-5.99285	-0.00221	-6.09171	-0.00607							388.135	0.0351	409.283	0.03604		1.1629	-0.00999	0.9762	-0.000663		7.63471	0.02602	433.986	0.03809		-68.1783	-0.000781387	-38.2903	-0.000381364		0.9272	0.00978	3.1297	0.00785		434.418	0.03907	7.25756	0.01996
1.4693	0.03189	1.5588	-0.00901		11.7847	0.03571	39.4931	0.03625		-5.9729	-0.00222	-6.07173	-0.00611							388.692	0.03502	409.839	0.03595		1.1727	-0.00162	0.986	0.00379		7.64511	0.02602	434.846	0.03809		-68.0096	-0.000781387	-38.1214	-0.000385449		0.937	0.02546	3.1495	0.01719		435.277	0.03907	7.26324	0.01996
1.4793	0.02453	1.5687	0.01719		11.8021	0.0357	39.5671	0.03626		-5.95295	-0.00222	-6.05175	-0.00614							389.248	0.03495	410.396	0.03586		1.1826	-0.01374	0.9958	0.00915		7.65551	0.02601	435.706	0.03809		-67.8409	-0.000781387	-37.9524	-0.000389554		0.9468	0.02456	3.1693	0.01672		436.136	0.03907	7.26891	0.01996
1.4892	0.03841	1.5787	0.0305		11.8195	0.03569	39.6411	0.03627		-5.9418	-0.00223	-6.03177	-0.00618							389.805	0.03487	410.952	0.03577		1.1924	-0.01246	1.0056	0.0211		7.66591	0.02601	436.566	0.03809		-67.6722	-0.000781387	-37.7835	-0.000393679		0.9566	0.00318	3.1891	0.01379		436.995	0.03907	7.27459	0.01996
1.4991	0.04745	1.5886	0.04054		11.8369	0.03568	39.715	0.03627		-5.933	-0.00223	-6.0133	-0.00621							390.361	0.03479	411.509	0.03567		1.2023	-0.00823	1.0154	0.02863		7.67631	0.02601	437.426	0.03809		-67.5035	-0.000781387	-37.6145	-0.000397823		0.9664	0.00531	3.2089	0.00434		437.855	0.03907	7.28026	0.01996
1.5091	0.01303	1.5986	0.02726		11.8543	0.03567	39.7891	0.03628		-5.91306	-0.00224	-6.01179	-0.00622							390.918	0.03471	412.065	0.03558		1.2122	-0.01961	1.0253	0.02483		7.68672	0.026	438.286	0.03809		-67.3347	-0.000781387	-37.4455	-0.000401988		0.9762	0.01147	3.2286	0.00556		438.714	0.03907	7.28594	0.01996
1.519	0.01312	1.6085	0.0241		11.8717	0.03566	39.863	0.03629		-5.9023	-0.00224	-5.99182	-0.00625							391.474	0.03463	412.622	0.03549		1.222	-0.02513	1.0351	0.01315		7.69712	0.026	439.146	0.03809		-67.166	-0.000781387	-37.2766	-0.000406172		0.986	0.01268	3.2484	-0.000826		439.573	0.03907	7.29161	0.01996
1.5289	0.02043	1.6185	-0.00529		11.8892	0.03565	39.937	0.03629		-5.89311	-0.00224	-5.97184	-0.00629							392.031	0.03455	413.178	0.03539		1.2319	-0.03057	1.0449	0.01905		7.70752	0.026	440.006	0.03809		-67.1	-0.000781387	-37.1076	-0.000410376		0.9958	0.01331	3.2682	0.00102		440.432	0.03907	7.29729	0.01996
1.5389	0.03752	1.6285	-0.00514		11.9065	0.03565	40.011	0.0363		-5.87316	-0.00225	-5.95186	-0.00633							392.587	0.03447	413.735	0.0353		1.2417	-0.02056	1.0547	0.04463		7.71792	0.026	440.866	0.03809		-66.9973	-0.000781387	-36.9387	-0.0004146		1.0056	0.0003	3.288	0.01506		441.291	0.03906	7.30296	0.01996
1.5488	0.05527	1.6384	-0.00582		11.924	0.03564	40.085	0.03631		-5.8627	-0.00225	-5.9418	-0.00635							393.144	0.03439	414.291	0.03521		1.2516	-0.01171	1.0645	0.04861		7.72832	0.02599	441.727	0.03809		-66.8286	-0.000781387	-36.7697	-0.000418844		1.0154	-0.00204	3.3078	0.03805		442.151	0.03906	7.30864	0.01996
1.5588	0.05417	1.6484	-0.00774		11.9414	0.03563	40.159	0.03632		-5.85321	-0.00225	-5.93188	-0.00636							393.7	0.03431	414.848	0.03511		1.2615	-0.00295	1.0744	0.03953		7.73872	0.02599	442.587	0.03809		-66.6599	-0.000781387	-36.6008	-0.000423109		1.0253	0.00166	3.3277	0.03674		443.01	0.03906	7.31431	0.01996
1.5687	0.05801	1.6584	0.00329		11.9588	0.03562	40.233	0.03632		-5.83326	-0.00226	-5.9119	-0.0064							394.257	0.03423	415.404	0.03501		1.2714	0.01289	1.0842	0.02762		7.74913	0.02599	443.447	0.03809		-66.4912	-0.000781387	-36.6	-0.000423128		1.0351	0.01177	3.3475	0.0169		443.869	0.03906	7.31999	0.01996
1.5787	0.04973	1.6683	0.01097		11.9762	0.03561	40.307	0.03633		-5.8232	-0.00226	-5.9023	-0.00642							394.813	0.03414	415.961	0.03492		1.2812	0.02222	1.094	0.03214		7.75953	0.02599	444.307	0.03809		-66.3225	-0.000781387	-36.4318	-0.000427394		1.0449	0.01581	3.3673	0.02088		444.728	0.03906	7.32566	0.01996
1.5886	0.04503	1.6783	0.02089		11.9936	0.0356	40.381	0.03634		-5.81331	-0.00227	-5.89192	-0.00644							395.37	0.03406	416.517	0.03482		1.2911	0.0203	1.1038	0.03195		7.76993	0.02598	445.167	0.03809		-66.1538	-0.000781387	-36.2629	-0.000431699		1.0547	0.01974	3.3871	0.0207		445.588	0.03906	7.33134	0.01996
1.5986	0.0394	1.6883	0.02966		12.011	0.03559	40.455	0.03634		-5.79336	-0.00227	-5.87194	-0.00648							395.926	0.03398	417.074	0.03472		1.301	0.00557	1.1137	0.04893		7.78033	0.02598	446.027	0.03809		-65.9851	-0.000781387	-36.0939	-0.000436025		1.0645	0.01895	3.4069	0.01574		446.447	0.03906	7.33701	0.01995
1.6085	0.03102	1.6983	0.01808		12.0284	0.03558	40.529	0.03635		-5.7837	-0.00227	-5.8627	-0.00649							396.483	0.03389	417.631	0.03462		1.3109	-0.0091	1.1235	0.04556		7.79073	0.02598	446.887	0.03809		-65.8164	-0.000781387	-35.925	-0.000440372		1.0744	0.02827	3.4268	0.01967		447.306	0.03906	7.34269	0.01995
1.6185	0.0333	1.7083	0.01222		12.0458	0.03557	40.603	0.03636		-5.77341	-0.00228	-5.85196	-0.00651							397.039	0.0338	418.187	0.03452		1.3208	-0.0112	1.1334	0.0241		7.80114	0.02598	447.747	0.03809		-65.6477	-0.000781387	-35.756	-0.000444739		1.0842	0.02612	3.4466	0.01413		448.165	0.03905	7.34836	0.01995
1.6285	0.02523	1.7182	0.0104		12.0632	0.03556	40.677	0.03636		-5.75346	-0.00228	-5.83199	-0.00655							397.596	0.03372	418.744	0.03442		1.3307	0.00998	1.1432	0.01739		7.81154	0.02597	448.607	0.03809		-65.479	-0.000781387	-35.587	-0.000449128		1.094	0.01197	3.4664	0.01179		449.025	0.03905	7.35404	0.01995
1.6384	0.0141	1.7282	-0.000758		12.0806	0.03555	40.751	0.03637		-5.7443	-0.00229	-5.8232	-0.00657							398.152	0.03363	419.3	0.03432		1.3405	0.01895	1.153	0.02956		7.82194	0.02597	449.468	0.03809		-65.3103	-0.000781387	-35.4181	-0.000453537		1.1038	0.02332	3.4863	0.00823		449.884	0.03905	7.35971	0.01995
1.6484	0.01461	1.7382	0.0012		12.098	0.03555	40.825	0.03638		-5.73351	-0.00229	-5.81201	-0.00659							398.709	0.03354	419.857	0.03422		1.3504	0.01497	1.1629	0.02952		7.83234	0.02597	450.328	0.03809		-65.1416	-0.000781387	-35.2491	-0.000457967		1.1137	0.02787	3.5061	0.01503		450.743	0.03905	7.36539	0.01995
1.6584	0.03341	1.7482	0.0198		12.1154	0.03554	40.8989	0.03638		-5.71356	-0.0023	-5.79203	-0.00663							399.265	0.03345	420.413	0.03412		1.3603	0.00355	1.1727	0.02473		7.84274	0.02597	451.188	0.03809		-65.1	-0.000781387	-35.0802	-0.000462419		1.1235	0.01673	3.526	0.01844		451.602	0.03905	7.37106	0.01995
1.6683	0.04706	1.7582	0.00934		12.1328	0.03553	40.9729	0.03639		-5.7048	-0.0023	-5.7837	-0.00664							399.822	0.03336	420.97	0.03401		1.3702	0.00122	1.1826	0.01927		7.85314	0.02596	452.048	0.03809		-64.9729	-0.000781387	-34.9112	-0.000466892		1.1334	0.01547	3.5458	0.02185		452.462	0.03905	7.37674	0.01995
1.6783	0.04249	1.7682	0.01942		12.1502	0.03552	41.0469	0.03639		-5.69361	-0.0023	-5.77205	-0.00667							400.378	0.03327	421.526	0.03391		1.3801	0.00782	1.1924	0.01905		7.86355	0.02596	452.908	0.03809		-64.8042	-0.000781387	-34.7423	-0.000471386		1.1432	0.02356	3.5657	0.03426		453.321	0.03905	7.38241	0.01995
1.6883	0.04351	1.7782	0.03802		12.1676	0.03551	41.1209	0.0364		-5.67366	-0.00231	-5.75207	-0.00671							400.935	0.03318	422.083	0.0338		1.39	0.02337	1.2023	0.01797		7.87395	0.02596	453.768	0.03809		-64.6355	-0.000781387	-34.6	-0.000475187		1.153	0.02971	3.5855	0.03807		454.18	0.03905	7.38809	0.01995
1.6983	0.05226	1.7882	0.03042		12.185	0.0355	41.1949	0.03641		-5.6653	-0.00231	-5.7443	-0.00672							401.491	0.03309	422.639	0.0337		1.3999	0.01497	1.2122	0.01898		7.88435	0.02595	454.628	0.03809		-64.4668	-0.000781387	-34.5733	-0.000475901		1.1629	0.02676	3.6054	0.01594		455.039	0.03905	7.39376	0.01995
1.7083	0.04921	1.7982	0.01898		12.2024	0.03549	41.2689	0.03641		-5.65371	-0.00232	-5.73209	-0.00674							402.048	0.033	423.196	0.03359		1.4098	0.01398	1.222	0.01634		7.89475	0.02595	455.488	0.03809		-64.2981	-0.000781387	-34.4044	-0.000480439		1.1727	0.02076	3.6253	0.01174		455.899	0.03904	7.39944	0.01995
1.7182	0.04283	1.8082	0.02085		12.2198	0.03548	41.3429	0.03642		-5.63376	-0.00232	-5.71211	-0.00678							402.604	0.03291	423.752	0.03348		1.4198	0.02958	1.2319	0.0336		7.90515	0.02595	456.348	0.03809		-64.1294	-0.000781387	-34.2354	-0.000484998		1.1826	0.02569	3.6451	0.02781		456.758	0.03904	7.40511	0.01995
1.7282	0.03027	1.8182	0.00538		12.2372	0.03547	41.4169	0.03643		-5.6258	-0.00233	-5.7048	-0.0068							403.161	0.03282	424.309	0.03337		1.4297	0.03942	1.2417	0.03878		7.91555	0.02595	457.209	0.03809		-63.9607	-0.000781387	-34.0664	-0.000489578		1.1924	0.01469	3.665	0.04088		457.617	0.03904	7.41079	0.01995
1.7382	0.01964	1.8282	-0.00587		12.2546	0.03547	41.4909	0.03643		-5.61381	-0.00233	-5.69214	-0.00682							403.717	0.03273	424.865	0.03326		1.4396	0.03773	1.2516	0.03341		7.92596	0.02595	458.069	0.03809		-63.792	-0.000781387	-33.8975	-0.000494181		1.2023	0.01798	3.6849	0.0307		458.476	0.03904	7.41646	0.01995
1.7482	0.03474	1.8383	-0.00213		12.2721	0.03546	41.5649	0.03644		-5.59386	-0.00234	-5.67216	-0.00686							404.274	0.03263	425.422	0.03314		1.4495	0.01933	1.2615	0.02793		7.93636	0.02594	458.929	0.03809		-63.6233	-0.000781387	-33.7285	-0.000498805		1.2122	0.03715	3.7048	0.01689		459.336	0.03904	7.42214	0.01995
1.7582	0.04595	1.8483	0.02293		12.2895	0.03545	41.6389	0.03644		-5.5863	-0.00234	-5.6653	-0.00688							404.831	0.03254	425.978	0.03303		1.4594	0.01687	1.2714	0.02372		7.94676	0.02594	459.789	0.03809		-63.4546	-0.000781387	-33.5596	-0.000503452		1.222	0.03875	3.7247	0.02372		460.195	0.03904	7.42782	0.01995
1.7682	0.02826	1.8583	0.02406		12.3069	0.03544	41.7129	0.03645		-5.57391	-0.00234	-5.65218	-0.0069							405.387	0.03244	426.535	0.03291		1.4693	0.02947	1.2812	0.02548		7.95716	0.02594	460.649	0.03809		-63.2859	-0.000781387	-33.3906	-0.000508121		1.2319	0.03774	3.7446	0.01862		461.054	0.03904	7.43349	0.01994
1.7782	0.00318	1.8683	0.02591		12.3243	0.03543	41.7869	0.03646		-5.55396	-0.00235	-5.6322	-0.00694							405.944	0.03235	427.091	0.03279		1.4793	0.02774	1.2911	0.033		7.96756	0.02594	461.509	0.03809		-63.1172	-0.000781387	-33.2217	-0.000512812		1.2417	0.03734	3.7645	0.00962		461.913	0.03904	7.43917	0.01994
1.7882	0.0002	1.8783	0.04182		12.3417	0.03542	41.8609	0.03646		-5.5469	-0.00235	-5.6258	-0.00695							406.5	0.03226	427.391	0.03273		1.4892	0.00606	1.301	0.02932		7.97797	0.02593	462.369	0.03809		-63.1	-0.000781387	-33.0527	-0.000517525		1.2516	0.03694	3.7844	0.02183		462.772	0.03903	7.44484	0.01994
1.7982	0.00666	1.8884	0.07824		12.3591	0.03541	41.9349	0.03647		-5.53401	-0.00236	-5.61222	-0.00698							407.057	0.03216	427.611	0.03268		1.4991	0.00194	1.3109	0.03347		7.98837	0.02593	463.229	0.03809		-62.9485	-0.000781387	-32.8837	-0.000522261		1.2615	0.02436	3.8043	0.02785		463.632	0.03903	7.45052	0.01994
1.8082	0.03171	1.8984	0.07262		12.3765	0.0354	42.0089	0.03647		-5.51406	-0.00237	-5.59224	-0.00702							407.613	0.03206	427.648	0.03267		1.5091	-0.00138	1.3208	0.04057		7.99877	0.02593	464.089	0.03809		-62.7798	-0.000781387	-32.7148	-0.00052702		1.2714	0.01936	3.8242	0.01113		464.491	0.03903	7.45619	0.01994
1.8182	0.04952	1.9084	0.05787		12.3939	0.0354	42.0829	0.03648		-5.5074	-0.00237	-5.5863	-0.00703							408.17	0.03197	427.831	0.03264		1.519	-0.00734	1.3307	0.05673		8.00917	0.02593	464.95	0.03809		-62.6111	-0.000781387	-32.5458	-0.000531802		1.2812	0.01812	3.8441	0.01736		465.35	0.03903	7.46187	0.01994
1.8282	0.02746	1.9185	0.04874		12.4113	0.03539	42.1568	0.03648		-5.49411	-0.00237	-5.57226	-0.00706							408.726	0.03187	428.051	0.03259		1.5289	-0.00204	1.3405	0.0711		8.01957	0.02592	465.81	0.03809		-62.4424	-0.000781387	-32.5	-0.000533103		1.2911	0.01297	3.864	0.02837		466.209	0.03903	7.46754	0.01994
1.8383	0.01607	1.9285	0.02174		12.4287	0.03538	42.2308	0.03649		-5.47416	-0.00238	-5.55228	-0.0071							409.283	0.03177	428.204	0.03255		1.5389	0.02015	1.3504	0.07103		8.02997	0.02592	466.67	0.03809		-62.2737	-0.000781387	-32.3769	-0.000536606		1.301	0.00677	3.8839	0.02669		467.069	0.03903	7.47322	0.01994
1.8483	0.00888	1.9385	-0.00151		12.4461	0.03537	42.3048	0.0365		-5.4679	-0.00239	-5.5469	-0.00711							409.839	0.03168	428.271	0.03254		1.5488	0.03217	1.3603	0.05476		8.04038	0.02592	467.53	0.03809		-62.105	-0.000781387	-32.2079	-0.000541433		1.3109	0.01823	3.9038	0.03767		467.928	0.03903	7.47889	0.01994
1.8583	0.01125	1.9486	-0.00155		12.4635	0.03536	42.3788	0.0365		-5.45421	-0.00239	-5.53231	-0.00714							410.396	0.03158	428.491	0.03249		1.5588	0.0224	1.3702	0.03373		8.05078	0.02592	468.39	0.03809		-61.9363	-0.000781387	-32.039	-0.000546283		1.3208	0.02791	3.9238	0.03836		468.787	0.03903	7.48457	0.01994
1.8683	-0.0019	1.9586	0.00281		12.4809	0.03535	42.4528	0.03651		-5.43426	-0.0024	-5.51233	-0.00719							410.952	0.03148	428.711	0.03244		1.5687	0.02694	1.3801	0.03171		8.06118	0.02591	469.25	0.03809		-61.7675	-0.000781387	-31.87	-0.000551157		1.3307	0.02996	3.9437	0.04144		469.646	0.03902	7.49024	0.01994
1.8783	0.0043	1.9687	0.01492		12.4983	0.03535	42.5268	0.03651		-5.4285	-0.0024	-5.5074	-0.0072							411.509	0.03139	428.761	0.03243		1.5787	0.03001	1.39	0.03548		8.07158	0.02591	470.11	0.03809		-61.5988	-0.000781387	-31.7011	-0.000556054		1.3405	0.02593	3.9636	0.03162		470.506	0.03902	7.49592	0.01994
1.8884	0.03518	1.9787	0.01786		12.5157	0.03534	42.6008	0.03652		-5.41431	-0.00241	-5.49235	-0.00723							412.065	0.03129	428.931	0.03239		1.5886	0.01672	1.3999	0.03912		8.08198	0.02591	470.97	0.03809		-61.4301	-0.000781387	-31.5321	-0.000560974		1.3504	0.01672	3.9836	0.01152		471.365	0.03902	7.50159	0.01994
1.8984	0.04392	1.9887	0.02675		12.5331	0.03533	42.6748	0.03652		-5.39436	-0.00241	-5.47237	-0.00727							412.622	0.03119	429.152	0.03234		1.5986	0.001	1.4098	0.05413		8.09239	0.02591	471.83	0.03809		-61.2614	-0.000781387	-31.3632	-0.000565917		1.3603	0.01826	4.0035	0.00902		472.224	0.03902	7.50727	0.01994
1.9084	0.04074	1.9988	0.04564		12.5505	0.03532	42.7488	0.03653		-5.389	-0.00242	-5.4679	-0.00728							413.178	0.03109	429.317	0.03231		1.6085	-0.00384	1.4198	0.06934		8.10279	0.0259	472.691	0.03809		-61.0927	-0.000781387	-31.1942	-0.000570885		1.3702	0.03895	4.0235	0.02151		473.083	0.03902	7.51294	0.01994
1.9185	0.02769	2.0089	0.0284		12.5679	0.03531	42.8228	0.03653		-5.37441	-0.00242	-5.45239	-0.00731							413.735	0.03099	429.372	0.0323		1.6185	0.0032	1.4297	0.0604		8.11319	0.0259	473.551	0.03809		-61	-0.000781387	-31.0252	-0.000575876		1.3801	0.04662	4.0434	0.03155		473.943	0.03902	7.51862	0.01994
1.9285	0.02328	2.0189	0.00336		12.5853	0.0353	42.8968	0.03654		-5.35446	-0.00243	-5.43241	-0.00735							414.291	0.03089	429.592	0.03225		1.6285	0.00566	1.4396	0.05279		8.12359	0.0259	474.411	0.03809		-60.924	-0.000781387	-30.8563	-0.00058089		1.39	0.03679	4.0634	0.03547		474.802	0.03902	7.52429	0.01994
1.9385	0.02922	2.029	0.00975		12.6027	0.03529	42.9708	0.03654		-5.3496	-0.00243	-5.4285	-0.00736							414.848	0.03079	429.812	0.0322		1.6384	0.01212	1.4495	0.04976		8.13399	0.0259	475.271	0.03809		-60.7553	-0.000781387	-30.6873	-0.000585929		1.3999	0.03173	4.0833	0.03083		475.661	0.03902	7.52997	0.01994
1.9486	0.04023	2.039	0.000868		12.6201	0.03529	43.0448	0.03655		-5.33452	-0.00244	-5.41243	-0.00739							415.404	0.03069	429.874	0.03218		1.6484	0.01956	1.4594	0.02186		8.14439	0.0259	476.131	0.03809		-60.5866	-0.000781387	-30.5184	-0.000590992		1.4098	0.03225	4.1033	0.01245		476.52	0.03901	7.53564	0.01994
1.9586	0.04665	2.0491	-0.00676		12.6375	0.03528	43.1188	0.03655		-5.31457	-0.00245	-5.39245	-0.00744							415.961	0.03059	430.032	0.03215		1.6584	0.01735	1.4693	0.00409		8.1548	0.02589	476.991	0.03809		-60.4179	-0.000781387	-30.5	-0.000591544		1.4198	0.03465	4.1232	0.00551		477.38	0.03901	7.54132	0.01993
1.9687	0.03345	2.0592	0.00919		12.6549	0.03527	43.1927	0.03656		-5.3101	-0.00245	-5.389	-0.00744							416.517	0.0305	430.252	0.0321		1.6683	0.00729	1.4793	0.01716		8.1652	0.02589	477.851	0.03809		-60.2492	-0.000781387	-30.3494	-0.000596079		1.4297	0.0323	4.1432	0.00362		478.239	0.03901	7.54699	0.01993
1.9787	0.01829	2.0692	0.03076		12.6724	0.03526	43.2667	0.03656		-5.29462	-0.00246	-5.37248	-0.00748							417.074	0.0304	430.43	0.03205		1.6783	0.00845	1.4892	0.03618		8.1756	0.02589	478.711	0.03809		-60.0805	-0.000781387	-30.1805	-0.00060119		1.4396	0.03135	4.1632	0.00665		479.098	0.03901	7.55267	0.01993
1.9887	0.01133	2.0793	0.0245		12.6898	0.03525	43.3407	0.03657		-5.27467	-0.00247	-5.3525	-0.00752							417.631	0.0303	430.472	0.03204		1.6883	0.01217	1.4991	0.03562		8.186	0.02589	479.571	0.03809		-59.9118	-0.000781387	-30.0115	-0.000606326		1.4495	0.04132	4.1831	0.0131		479.957	0.03901	7.55834	0.01993
1.9988	0.00846	2.0894	0.03038		12.7072	0.03524	43.4147	0.03657		-5.2707	-0.00247	-5.3496	-0.00753							418.187	0.0302	430.692	0.03199		1.6983	0.01782	1.5091	0.03228		8.1964	0.02589	480.432	0.03809		-59.7431	-0.000781387	-29.8425	-0.000611487		1.4594	0.0394	4.2031	0.02388		480.816	0.03901	7.56402	0.01993
2.0089	0.00922	2.0994	0.02257		12.7246	0.03524	43.4887	0.03658		-5.25472	-0.00248	-5.33252	-0.00756							418.744	0.0301	430.912	0.03194		1.7083	0.01839	1.519	0.04947		8.20681	0.02588	481.292	0.03809		-59.5744	-0.000781387	-29.6736	-0.000616672		1.4693	0.0286	4.2231	0.02975		481.676	0.03901	7.56969	0.01993
2.0189	0.03003	2.1095	0.01728		12.742	0.03523	43.5627	0.03658		-5.23477	-0.00249	-5.31254	-0.00761							419.3	0.03	430.987	0.03193		1.7182	0.02773	1.5289	0.0515		8.21721	0.02588	482.152	0.03809		-59.4057	-0.000781387	-29.5046	-0.000621881		1.4793	0.01917	4.2431	0.01738		482.535	0.03901	7.57537	0.01993
2.029	0.04485	2.1196	0.01981		12.7594	0.03522	43.6367	0.03659		-5.2313	-0.00249	-5.3101	-0.00761							419.857	0.0299	431.132	0.03189		1.7282	0.03098	1.5389	0.04482		8.22761	0.02588	483.012	0.03809		-59.237	-0.000781387	-29.3357	-0.000627116		1.4892	0.02734	4.2631	0.01724		483.394	0.039	7.58104	0.01993
2.039	0.03708	2.1297	0.02299		12.7768	0.03521	43.7107	0.03659		-5.21482	-0.00249	-5.29256	-0.00765							420.413	0.0298	431.352	0.03184		1.7382	0.02234	1.5488	0.04303		8.23801	0.02588	483.872	0.03809		-59.0683	-0.000781387	-29.1667	-0.000632376		1.4991	0.02992	4.283	0.02515		484.253	0.039	7.58672	0.01993
2.0491	0.02844	2.1397	0.03716		12.7942	0.0352	43.7847	0.0366		-5.19487	-0.0025	-5.27258	-0.0077							420.97	0.0297	431.544	0.03179		1.7482	0.02458	1.5588	0.04986		8.24841	0.02587	484.732	0.03809		-59	-0.000781387	-28.9978	-0.00063766		1.5091	0.02735	4.303	0.03459		485.113	0.039	7.59239	0.01993
2.0592	0.0222	2.1498	0.03234		12.8116	0.0352	43.8587	0.0366		-5.1918	-0.00251	-5.2707	-0.0077							421.526	0.0296	431.572	0.03179		1.7582	0.03042	1.5687	0.06104		8.25881	0.02587	485.592	0.03809		-58.8996	-0.000781387	-28.8288	-0.00064297		1.519	0.02524	4.323	0.03427		485.972	0.039	7.59807	0.01993
2.0692	0.04332	2.1599	0.02992		12.829	0.03519	43.9327	0.03661		-5.17492	-0.00251	-5.2526	-0.00774							422.083	0.0295	431.792	0.03173		1.7682	0.02055	1.5787	0.05688		8.26922	0.02587	486.452	0.03809		-58.7309	-0.000781387	-28.6599	-0.000648306		1.5289	0.03793	4.343	0.02976		486.831	0.039	7.60374	0.01993
2.0793	0.05026	2.17	0.03068		12.8464	0.03518	44.0067	0.03661		-5.15497	-0.00252	-5.23263	-0.00778							422.639	0.0294	432.012	0.03168		1.7782	0.01622	1.5886	0.04595		8.27962	0.02587	487.312	0.03809		-58.5622	-0.000781387	-28.5	-0.000653377		1.5389	0.03492	4.363	0.02794		487.69	0.039	7.60942	0.01993
2.0894	0.03594	2.1801	0.02437		12.8638	0.03517	44.0807	0.03662		-5.1524	-0.00252	-5.2313	-0.00779							423.196	0.0293	432.1	0.03166		1.7882	0.01698	1.5986	0.02854		8.29002	0.02587	488.173	0.03809		-58.3935	-0.000781387	-28.4909	-0.000653667		1.5488	0.02137	4.383	0.01946		488.55	0.039	7.61509	0.01993
2.0994	0.03971	2.1902	0.04314		12.8812	0.03516	44.1547	0.03662		-5.13502	-0.00253	-5.21265	-0.00783							423.752	0.0292	432.232	0.03163		1.7982	0.01474	1.6085	0.02026		8.30042	0.02586	489.033	0.03809		-58.2248	-0.000781387	-28.3219	-0.000659053		1.5588	0.01961	4.403	0.0342		489.409	0.039	7.62077	0.01993
2.1095	0.02664	2.2003	0.05329		12.8986	0.03516	44.2287	0.03663		-5.11507	-0.00254	-5.19267	-0.00787							424.309	0.0291	432.452	0.03158		1.8082	0.00981	1.6185	0.02677		8.31082	0.02586	489.893	0.03809		-58.0561	-0.000781387	-28.153	-0.000664465		1.5687	0.03152	4.4231	0.04276		490.268	0.039	7.62644	0.01993
2.1196	0.01336	2.2104	0.03418		12.916	0.03515	44.3026	0.03663		-5.113	-0.00254	-5.1918	-0.00787							424.865	0.029	432.657	0.03153		1.8182	0.01876	1.6285	0.03776		8.32123	0.02586	490.753	0.03809		-57.8874	-0.000781387	-27.984	-0.000669903		1.5787	0.03184	4.4431	0.02707		491.127	0.03899	7.63212	0.01993
2.1297	0.000237	2.2205	0.03804		12.9334	0.03514	44.3766	0.03664		-5.09512	-0.00255	-5.17269	-0.00792							425.422	0.0289	432.672	0.03152		1.8282	0.0294	1.6384	0.04712		8.33163	0.02586	491.613	0.03809		-57.7187	-0.000781387	-27.8151	-0.000675367		1.5886	0.02141	4.4631	0.01484		491.987	0.03899	7.63779	0.01993
2.1397	0.01436	2.2306	0.01533		12.9508	0.03513	44.4506	0.03664		-5.07517	-0.00256	-5.15271	-0.00796							425.978	0.02881	432.892	0.03147		1.8383	0.01776	1.6484	0.03576		8.34203	0.02586	492.473	0.03809		-57.55	-0.000781387	-27.6461	-0.000680858		1.5986	0.01931	4.4831	0.01907		492.846	0.03899	7.64347	0.01993
2.1498	0.02028	2.2407	-0.00433		12.9682	0.03512	44.5246	0.03664		-5.0736	-0.00257	-5.1524	-0.00796							426.535	0.02871	433.112	0.03141		1.8483	0.01185	1.6584	0.03476		8.35243	0.02585	493.333	0.03809		-57.3813	-0.000781387	-27.4772	-0.000686374		1.6085	0.01883	4.5031	0.01435		493.705	0.03899	7.64914	0.01993
2.1599	0.01912	2.2508	-0.00259		12.9856	0.03512	44.5986	0.03665		-5.05522	-0.00257	-5.13273	-0.00801							427.091	0.02861	433.213	0.03139		1.8583	0.01945	1.6683	0.03145		8.36283	0.02585	494.193	0.03809		-57.2126	-0.000781387	-27.3082	-0.000691917		1.6185	0.02488	4.5232	0.00306		494.564	0.03899	7.65482	0.01993
2.17	0.04127	2.2609	0.00611		13.003	0.03511	44.6726	0.03665		-5.03527	-0.00259	-5.113	-0.00805							427.648	0.02851	433.332	0.03136		1.8683	0.03447	1.6783	0.03562		8.37323	0.02585	495.053	0.03809		-57.0439	-0.000781387	-27.1393	-0.000697486		1.6285	0.03281	4.5432	0.00423		495.424	0.03899	7.66049	0.01993
2.1801	0.04826	2.271	0.02286		13.0205	0.0351	44.7466	0.03666		-5.0342	-0.00259	-5.11275	-0.00805							428.204	0.02841	433.552	0.03131		1.8783	0.03474	1.6883	0.0512		8.38364	0.02585	495.913	0.03809		-57	-0.000781387	-26.9703	-0.000703082		1.6384	0.03078	4.5632	0.01806		496.283	0.03899	7.66617	0.01993
2.1902	0.04644	2.2811	0.03262		13.0379	0.03509	44.8206	0.03666		-5.01532	-0.0026	-5.09277	-0.0081							428.761	0.02831	433.77	0.03125		1.8884	0.0387	1.6983	0.03853		8.39404	0.02585	496.774	0.03809		-56.8752	-0.000781387	-26.8013	-0.000708704		1.6484	0.02952	4.5833	0.02335		497.142	0.03899	7.67184	0.01993
2.2003	0.02931	2.2912	0.03293		13.0553	0.03508	44.8946	0.03667		-4.99537	-0.00261	-5.0736	-0.00814							429.317	0.02822	433.772	0.03125		1.8984	0.03592	1.7083	0.03543		8.40444	0.02584	497.634	0.03809		-56.7065	-0.000781387	-26.6324	-0.000714354		1.6584	0.02775	4.6033	0.03735		498.001	0.03898	7.67752	0.01993
2.2104	0.03341	2.3013	0.03715		13.0727	0.03508	44.9686	0.03667		-4.9947	-0.00261	-5.0728	-0.00814							429.874	0.02812	433.993	0.03119		1.9084	0.0443	1.7182	0.04439		8.41484	0.02584	498.494	0.03809		-56.5378	-0.000781387	-26.4634	-0.00072003		1.6683	0.03832	4.6233	0.03616		498.86	0.03898	7.68319	0.01992
2.2205	0.04327	2.3114	0.02603		13.0901	0.03507	45.0426	0.03667		-4.97542	-0.00262	-5.05282	-0.00819							430.43	0.02802	434.213	0.03114		1.9185	0.04472	1.7282	0.04283		8.42524	0.02584	499.354	0.03809		-56.3691	-0.000781387	-26.4	-0.000722168		1.6783	0.03483	4.6434	0.03093		499.72	0.03898	7.68887	0.01992
2.2306	0.03242	2.3216	0.02696		13.1075	0.03506	45.1166	0.03668		-4.95547	-0.00263	-5.0342	-0.00823							430.987	0.02792	434.326	0.03111		1.9285	0.0404	1.7382	0.04219		8.43565	0.02584	500.214	0.03809		-56.2004	-0.000781387	-26.2945	-0.000725734		1.6883	0.01862	4.6634	0.02065		500.579	0.03898	7.69454	0.01992
2.2407	0.04977	2.3317	0.03626		13.1249	0.03505	45.1906	0.03668		-4.9553	-0.00263	-5.03284	-0.00824							431.544	0.02783	434.433	0.03108		1.9385	0.03466	1.7482	0.04408		8.44605	0.02584	501.074	0.03809		-56.0316	-0.000781387	-26.1255	-0.000731465		1.6983	0.03133	4.6835	0.00701		501.438	0.03898	7.70022	0.01992
2.2508	0.05774	2.3418	0.03603		13.1423	0.03505	45.2646	0.03669		-4.93552	-0.00264	-5.01286	-0.00828							432.1	0.02773	434.653	0.03103		1.9486	0.02592	1.7582	0.04195		8.45645	0.02583	501.934	0.03809		-55.8629	-0.000781387	-25.9566	-0.000737223		1.7083	0.05611	4.7035	0.00676		502.297	0.03898	7.70589	0.01992
2.2609	0.0576	2.3519	0.05341		13.1597	0.03504	45.3386	0.03669		-4.9159	-0.00265	-4.9947	-0.00833							432.657	0.02763	434.873	0.03097		1.9586	0.02063	1.7682	0.03151		8.46685	0.02583	502.794	0.03809		-55.6942	-0.000781387	-25.7876	-0.000743009		1.7182	0.05637	4.7236	0.01359		503.157	0.03898	7.71157	0.01992
2.271	0.04679	2.362	0.06012		13.1771	0.03503	45.4126	0.0367		-4.91557	-0.00265	-4.99288	-0.00833							433.213	0.02754	434.883	0.03097		1.9687	0.0236	1.7782	0.03566		8.47725	0.02583	503.654	0.03809		-55.5255	-0.000781387	-25.6186	-0.000748822		1.7282	0.05408	4.7436	0.01774		504.016	0.03898	7.71724	0.01992
2.2811	0.02198	2.3722	0.03313		13.1945	0.03502	45.4866	0.0367		-4.89562	-0.00267	-4.9729	-0.00838							433.77	0.02744	435.093	0.03091		1.9787	0.03322	1.7882	0.02989		8.48765	0.02583	504.515	0.03809		-55.3568	-0.000781387	-25.4497	-0.000754663		1.7382	0.0387	4.7637	0.01355		504.875	0.03897	7.72292	0.01992
2.2912	0.02537	2.3823	0.0178		13.2119	0.03501	45.5605	0.0367		-4.8765	-0.00268	-4.9553	-0.00842							434.326	0.02735	435.313	0.03086		1.9887	0.03433	1.7982	0.03098		8.49806	0.02583	505.375	0.03809		-55.1881	-0.000781387	-25.2807	-0.000760532		1.7482	0.03677	4.7838	0.01341		505.734	0.03897	7.72859	0.01992
2.3013	0.03435	2.3924	0.02572		13.2293	0.03501	45.6345	0.03671		-4.87567	-0.00268	-4.95292	-0.00843							434.883	0.02725	435.439	0.03082		1.9988	0.04042	1.8082	0.04036		8.50846	0.02582	506.235	0.03809		-55.0194	-0.000781387	-25.1118	-0.000766429		1.7582	0.04049	4.8038	0.01983		506.594	0.03897	7.73427	0.01992
2.3114	0.04761	2.4026	0.03377		13.2467	0.035	45.7085	0.03671		-4.85572	-0.00269	-4.93295	-0.00847							435.439	0.02716	435.533	0.0308		2.0089	0.04373	1.8182	0.02532		8.51886	0.02582	507.095	0.03809		-54.9	-0.000781387	-24.9428	-0.000772354		1.7682	0.0422	4.8239	0.00332		507.453	0.03897	7.73994	0.01992
2.3216	0.0588	2.4127	0.02182		13.2641	0.03499	45.7825	0.03672		-4.8371	-0.0027	-4.9159	-0.00852							435.996	0.02706	435.753	0.03074		2.0189	0.03998	1.8282	0.02723		8.52926	0.02582	507.955	0.03809		-54.8507	-0.000781387	-24.7739	-0.000778308		1.7782	0.03607	4.844	0.00347		508.312	0.03897	7.74562	0.01992
2.3317	0.05873	2.4228	0.03305		13.2815	0.03498	45.8565	0.03672		-4.83577	-0.0027	-4.91297	-0.00852							436.552	0.02697	435.973	0.03068		2.029	0.02748	1.8383	0.03535		8.53966	0.02582	508.815	0.03809		-54.682	-0.000781387	-24.6049	-0.00078429		1.7882	0.0251	4.8641	0.02415		509.171	0.03897	7.75129	0.01992
2.3418	0.0405	2.433	0.0366		13.2989	0.03498	45.9305	0.03672		-4.81582	-0.00271	-4.89299	-0.00857							437.109	0.02687	435.996	0.03068		2.039	0.0232	1.8483	0.04124		8.55006	0.02582	509.675	0.03809		-54.5133	-0.000781387	-24.436	-0.0007903		1.7982	0.01457	4.8841	0.03853		510.031	0.03897	7.75697	0.01992
2.3519	0.04004	2.4431	0.04004		13.3163	0.03497	46.0045	0.03673		-4.7977	-0.00273	-4.8765	-0.00861							437.665	0.02678	436.193	0.03062		2.0491	0.01315	1.8583	0.05385		8.56047	0.02582	510.535	0.03809		-54.3446	-0.000781387	-24.4	-0.000791583		1.8082	0.01097	4.9042	0.04381		510.89	0.03897	7.76264	0.01992
2.362	0.0488	2.4532	0.03683		13.3337	0.03496	46.0785	0.03673		-4.79587	-0.00273	-4.87301	-0.00862							438.222	0.02668	436.413	0.03056		2.0592	0.00763	1.8683	0.06208		8.57087	0.02581	511.395	0.03809		-54.1759	-0.000781387	-24.267	-0.00079634		1.8182	0.01294	4.9243	0.04565		511.749	0.03896	7.76832	0.01992
2.3722	0.06465	2.4634	0.02588		13.3511	0.03495	46.1525	0.03673		-4.77593	-0.00274	-4.85303	-0.00867							438.778	0.02659	436.552	0.03053		2.0692	0.0126	1.8783	0.0446		8.58127	0.02581	512.256	0.03809		-54.0072	-0.000781387	-24.0981	-0.000802408		1.8282	0.02644	4.9444	0.03609		512.608	0.03896	7.77399	0.01992
2.3823	0.05419	2.4735	0.01867		13.3685	0.03495	46.2265	0.03674		-4.7583	-0.00275	-4.8371	-0.00871							439.335	0.0265	436.633	0.0305		2.0793	0.0142	1.8884	0.04815		8.59167	0.02581	513.116	0.03809		-53.8385	-0.000781387	-23.9291	-0.000808505		1.8383	0.03345	4.9645	0.03771		513.468	0.03896	7.77967	0.01992
2.3924	0.04621	2.4837	0.03288		13.3859	0.03494	46.3005	0.03674		-4.75598	-0.00275	-4.83305	-0.00872							439.891	0.0264	436.853	0.03044		2.0894	0.01886	1.8984	0.04912		8.60207	0.02581	513.976	0.03809		-53.6698	-0.000781387	-23.7601	-0.000814631		1.8483	0.03407	4.9846	0.04102		514.327	0.03896	7.78534	0.01992
2.4026	0.03261	2.4938	0.0293		13.4033	0.03493	46.3745	0.03675		-4.73603	-0.00277	-4.81307	-0.00877							440.448	0.02631	437.073	0.03038		2.0994	0.02881	1.9084	0.05758		8.61248	0.02581	514.836	0.03809		-53.5011	-0.000781387	-23.5912	-0.000820787		1.8583	0.03914	5.0046	0.02197		515.186	0.03896	7.79102	0.01992
2.4127	0.05063	2.504	0.02496		13.4207	0.03492	46.4485	0.03675		-4.719	-0.00278	-4.7977	-0.0088							441.005	0.02622	437.109	0.03038		2.1095	0.04405	1.9185	0.04264		8.62288	0.0258	515.696	0.03809		-53.3324	-0.000781387	-23.4222	-0.000826972		1.8683	0.05703	5.0247	0.0127		516.045	0.03896	7.79669	0.01992
2.4228	0.05404	2.5141	0.01702		13.4382	0.03492	46.5225	0.03675		-4.71608	-0.00278	-4.79309	-0.00882							441.561	0.02612	437.293	0.03032		2.1196	0.03822	1.9285	0.02955		8.63328	0.0258	516.556	0.03809		-53.1637	-0.000781387	-23.2533	-0.000833186		1.8783	0.05174	5.0448	0.000863		516.904	0.03896	7.80237	0.01992
2.433	0.05895	2.5243	0.02297		13.4556	0.03491	46.5965	0.03676		-4.69613	-0.00279	-4.77312	-0.00887							442.118	0.02603	437.513	0.03026		2.1297	0.02172	1.9385	0.03058		8.64368	0.0258	517.416	0.03809		-52.995	-0.000781387	-23.0843	-0.00083943		1.8884	0.03972	5.0649	0.0007		517.764	0.03896	7.80805	0.01992
2.4431	0.04145	2.5344	0.02473		13.473	0.0349	46.6705	0.03676		-4.6796	-0.00281	-4.7583	-0.0089							442.674	0.02594	437.665	0.03022		2.1397	0.01347	1.9486	0.04338		8.65408	0.0258	518.276	0.03809		-52.9	-0.000781387	-22.9154	-0.000845704		1.8984	0.0387	5.085	0.01804		518.623	0.03896	7.81372	0.01992
2.4532	0.02713	2.5446	0.02805		13.4904	0.03489	46.7444	0.03676		-4.67618	-0.00281	-4.75314	-0.00892							443.231	0.02585	437.733	0.0302		2.1498	0.02576	1.9586	0.06141		8.66448	0.0258	519.136	0.03809		-52.8263	-0.000781387	-22.7464	-0.000852008		1.9084	0.03118	5.1051	0.03475		519.482	0.03895	7.8194	0.01992
2.4634	0.02897	2.5547	0.0278		13.5078	0.03489	46.8184	0.03677		-4.65623	-0.00282	-4.73316	-0.00897							443.787	0.02575	437.953	0.03014		2.1599	0.02748	1.9687	0.06694		8.67489	0.0258	519.997	0.03809		-52.6576	-0.000781387	-22.5774	-0.000858342		1.9185	0.03682	5.1252	0.02736		520.341	0.03895	7.82507	0.01992
2.4735	0.06104	2.5649	0.01698		13.5252	0.03488	46.8924	0.03677		-4.6402	-0.00283	-4.719	-0.009							444.344	0.02566	438.173	0.03008		2.17	0.02432	1.9787	0.05407		8.68529	0.02579	520.857	0.03809		-52.4889	-0.000781387	-22.4085	-0.000864707		1.9285	0.04046	5.1453	0.02464		521.201	0.03895	7.83075	0.01992
2.4837	0.0774	2.575	0.01343		13.5426	0.03487	46.9664	0.03677		-4.63628	-0.00284	-4.71318	-0.00902							444.9	0.02557	438.222	0.03007		2.1801	0.03163	1.9887	0.04226		8.69569	0.02579	521.717	0.03809		-52.3202	-0.000781387	-22.4053	-0.000864827		1.9385	0.03891	5.1655	0.01152		522.06	0.03895	7.83642	0.01992
2.4938	0.07292	2.5852	0.01023		13.56	0.03486	47.0404	0.03678		-4.61633	-0.00285	-4.6932	-0.00907							445.457	0.02548	438.393	0.03002		2.1902	0.02731	1.9988	0.0442		8.70609	0.02579	522.577	0.03809		-52.1515	-0.000781387	-22.4	-0.000865027		1.9486	0.0449	5.1856	0.01097		522.919	0.03895	7.8421	0.01992
2.504	0.04507	2.5954	0.01026		13.5774	0.03486	47.1144	0.03678		-4.6008	-0.00286	-4.6796	-0.0091							446.013	0.02538	438.613	0.02995		2.2003	0.02999	2.0089	0.04691		8.71649	0.02579	523.437	0.03809		-51.9828	-0.000781387	-22.2395	-0.000871101		1.9586	0.04333	5.2057	0.00353		523.778	0.03895	7.84777	0.01992
2.5141	0.03072	2.6055	0.01722		13.5948	0.03485	47.1884	0.03678		-4.59638	-0.00287	-4.67322	-0.00912							446.57	0.02529	438.778	0.02991		2.2104	0.03643	2.0189	0.06384		8.7269	0.02579	524.297	0.03809		-51.8141	-0.000781387	-22.1885	-0.000873039		1.9687	0.0366	5.2258	0.00192		524.638	0.03895	7.85345	0.01992
2.5243	0.02682	2.6157	0.03179		13.6122	0.03484	47.2624	0.03679		-4.57643	-0.00288	-4.65324	-0.00917							447.126	0.0252	438.834	0.02989		2.2205	0.0216	2.029	0.08463		8.7373	0.02579	525.157	0.03809		-51.6454	-0.000781387	-22.0706	-0.000877527		1.9787	0.04581	5.2459	0.01411		525.497	0.03895	7.85912	0.01992
2.5344	0.03037	2.6258	0.02508		13.6296	0.03483	47.3364	0.03679		-4.5614	-0.00289	-4.6402	-0.0092							447.683	0.02511	439.054	0.02983		2.2306	0.01535	2.039	0.08196		8.7477	0.02578	526.017	0.03809		-51.4767	-0.000781387	-21.9718	-0.000881297		1.9887	0.05784	5.266	0.00921		526.356	0.03894	7.8648	0.01992
2.5446	0.02016	2.636	0.01436		13.647	0.03483	47.4104	0.03679		-4.55648	-0.0029	-4.63327	-0.00922							448.239	0.02502	439.274	0.02977		2.2407	0.00409	2.0491	0.06758		8.7581	0.02578	526.877	0.03809		-51.308	-0.000781387	-21.9016	-0.000883983		1.9988	0.06516	5.2862	0.0053		527.215	0.03894	7.87047	0.01992
2.5547	0.02686	2.6462	0.01525		13.6644	0.03482	47.4844	0.0368		-4.53653	-0.00291	-4.61329	-0.00927							448.796	0.02492	439.335	0.02975		2.2508	0.00708	2.0592	0.05497		8.7685	0.02578	527.738	0.0381		-51.1393	-0.000781387	-21.7552	-0.000889603		2.0089	0.05791	5.3063	0.01481		528.075	0.03894	7.87615	0.01991
2.5649	0.02673	2.6563	0.02826		13.6818	0.03481	47.5584	0.0368		-4.5221	-0.00292	-4.6008	-0.00931							449.352	0.02483	439.494	0.0297		2.2609	0.01622	2.0692	0.04439		8.7789	0.02578	528.598	0.0381		-50.9706	-0.000781387	-21.7327	-0.000890469		2.0189	0.04157	5.3264	0.01591		528.934	0.03894	7.88182	0.01991
2.575	0.02308	2.6665	0.01882		13.6992	0.03481	47.6324	0.0368		-4.51658	-0.00293	-4.59331	-0.00933							449.909	0.02474	439.714	0.02964		2.271	0.02524	2.0793	0.03701		8.78931	0.02578	529.458	0.0381		-50.9	-0.000781387	-21.5637	-0.000896987		2.029	0.0425	5.3465	0.02077		529.793	0.03894	7.8875	0.01991
2.5852	0.02503	2.6767	0.00818		13.7166	0.0348	47.7064	0.03681		-4.49663	-0.00294	-4.57333	-0.00938							450.465	0.02464	439.891	0.02958		2.2811	0.03406	2.0894	0.02648		8.79971	0.02578	530.318	0.0381		-50.8019	-0.000781387	-21.5387	-0.000897955		2.039	0.04332	5.3667	0.01823		530.652	0.03894	7.89317	0.01991
2.5954	0.03289	2.6869	0.00829		13.734	0.03479	47.7803	0.03681		-4.4827	-0.00296	-4.5614	-0.00941							451.022	0.02455	439.934	0.02957		2.2912	0.0492	2.0994	0.03826		8.81011	0.02577	531.178	0.0381		-50.6332	-0.000781387	-21.3948	-0.000903536		2.0491	0.0368	5.3868	0.01487		531.512	0.03894	7.89885	0.01991
2.6055	0.03738	2.697	0.04838		13.7514	0.03478	47.8543	0.03681		-4.47668	-0.00296	-4.55335	-0.00943							451.578	0.02446	440.154	0.02951		2.3013	0.04085	2.1095	0.04805		8.82051	0.02577	532.038	0.0381		-50.4644	-0.000781387	-21.3223	-0.000906354		2.0592	0.03838	5.4069	0.02804		532.371	0.03894	7.90452	0.01991
2.6157	0.02582	2.7072	0.0454		13.7689	0.03478	47.9283	0.03682		-4.45673	-0.00298	-4.53337	-0.00949							452.135	0.02436	440.374	0.02944		2.3114	0.02663	2.1196	0.04942		8.83091	0.02577	532.898	0.0381		-50.2957	-0.000781387	-21.2258	-0.000910117		2.0692	0.03593	5.4271	0.04074		533.23	0.03893	7.9102	0.01991
2.6258	0.01966	2.7174	0.0382		13.7863	0.03477	48.0023	0.03682		-4.4433	-0.00299	-4.5221	-0.00952							452.691	0.02427	440.448	0.02942		2.3216	0.01617	2.1297	0.04899		8.84132	0.02577	533.758	0.0381		-48.8	-0.000781387	-21.106	-0.000914802		2.0793	0.02918	5.4472	0.02728		534.089	0.03893	7.91587	0.01991
2.636	0.02916	2.7276	0.04135		13.8036	0.03476	48.0763	0.03682		-4.43678	-0.00299	-4.51339	-0.00954							453.248	0.02417	440.594	0.02938		2.3317	0.0137	2.1397	0.05465		8.85172	0.02577	534.618	0.0381		-46.8	-0.000781387	-21.0569	-0.000916728		2.0894	0.02098	5.4673	-0.00155		534.949	0.03893	7.92155	0.01991
2.6462	0.03663	2.7377	0.0419		13.8211	0.03475	48.1503	0.03683		-4.41683	-0.00301	-4.49341	-0.00959							453.804	0.02408	440.814	0.02931		2.3418	0.01469	2.1498	0.05411		8.86212	0.02577	535.479	0.0381		-44.7	-0.000781387	-20.8899	-0.000923292		2.0994	0.02571	5.4875	-0.00483		535.808	0.03893	7.92722	0.01991
2.6563	0.03382	2.7479	0.03023		13.8385	0.03475	48.2243	0.03683		-4.404	-0.00302	-4.4827	-0.00962							454.361	0.02398	441.005	0.02925		2.3519	0.01298	2.1599	0.04932		8.87252	0.02576	536.339	0.0381		-42.7	-0.000781387	-20.8879	-0.000923372		2.1095	0.022	5.5076	0.01197		536.667	0.03893	7.9329	0.01991
2.6665	0.04818	2.7581	0.01838		13.8559	0.03474	48.2983	0.03683		-4.39688	-0.00303	-4.47344	-0.00965							454.918	0.02388	441.034	0.02924		2.362	0.01734	2.17	0.04938		8.88292	0.02576	537.199	0.0381		-40.7	-0.000781387	-20.7189	-0.000930047		2.1196	0.01774	5.5277	0.0147		537.526	0.03893	7.93857	0.01991
2.6767	0.04405	2.7683	0.01385		13.8733	0.03473	48.3723	0.03684		-4.37693	-0.00305	-4.45346	-0.0097							455.474	0.02379	441.254	0.02918		2.3722	0.02144	2.1801	0.04887		8.89332	0.02576	538.059	0.0381		-38.6	-0.000781387	-20.6739	-0.000931831		2.1297	0.02171	5.5479	0.01948		538.385	0.03893	7.94425	0.01991
2.6869	0.03414	2.7784	0.02406		13.8907	0.03473	48.4463	0.03684		-4.3646	-0.00306	-4.4433	-0.00973							456.031	0.02369	441.474	0.02911		2.3823	0.03206	2.1902	0.03974		8.90373	0.02576	538.919	0.0381		-36.6	-0.000781387	-20.55	-0.000936754		2.1397	0.02152	5.568	0.01318		539.245	0.03893	7.94992	0.01991
2.697	0.05052	2.7886	0.04043		13.9081	0.03472	48.5203	0.03684		-4.35698	-0.00306	-4.43348	-0.00976							456.587	0.02359	441.561	0.02908		2.3924	0.04557	2.2003	0.06167		8.91413	0.02576	539.779	0.0381		-34.6	-0.000781387	-20.4579	-0.000940422		2.1498	0.00799	5.5882	0.02132		540.104	0.03893	7.9556	0.01991
2.7072	0.05312	2.7988	0.033		13.9255	0.03471	48.5943	0.03684		-4.33703	-0.00308	-4.4135	-0.00981							457.144	0.02349	441.694	0.02904		2.4026	0.04248	2.2104	0.06354		8.92453	0.02576	540.639	0.0381		-32.5	-0.000781387	-20.381	-0.000943492		2.1599	0.01517	5.6083	0.01597		540.963	0.03892	7.96127	0.01991
2.7174	0.03244	2.809	0.01402		13.9429	0.03471	48.6683	0.03685		-4.3253	-0.00309	-4.404	-0.00984							457.7	0.02339	441.914	0.02897		2.4127	0.02682	2.2205	0.04124		8.93493	0.02576	541.499	0.0381		-30.5	-0.000781387	-20.2421	-0.000949058		2.17	0.0261	5.6285	0.00987		541.822	0.03892	7.96695	0.01991
2.7276	0.02278	2.8192	0.02126		13.9603	0.0347	48.7423	0.03685		-4.31708	-0.0031	-4.39352	-0.00987							458.257	0.02329	442.118	0.02891		2.4228	0.04276	2.2306	0.04157		8.94533	0.02575	542.359	0.0381		-28.5	-0.000781387	-20.2121	-0.000950264		2.1801	0.0255	5.6486	0.01338		542.682	0.03892	7.97262	0.01991
2.7377	0.0457	2.8294	0.02739		13.9777	0.03469	48.8163	0.03685		-4.29713	-0.00312	-4.37354	-0.00993							458.638	0.02322	442.134	0.02891		2.433	0.0329	2.2407	0.04171		8.95574	0.02575	543.22	0.0381		-26.4	-0.000781387	-20.0431	-0.000957067		2.1902	0.02644	5.6688	0.00886		543.541	0.03892	7.9783	0.01991
2.7479	0.05785	2.8396	0.02051		13.9951	0.03468	48.8903	0.03686		-4.2859	-0.00313	-4.3646	-0.00995							458.813	0.02319	442.354	0.02884		2.4431	0.02547	2.2508	0.04086		8.96614	0.02575	544.08	0.0381		-25.4964	-0.000781387	-20.0264	-0.000957742		2.2003	0.03884	5.6889	-0.00194		544.4	0.03892	7.98397	0.01991
2.7581	0.06947	2.8497	0.02325		14.0125	0.03468	48.9642	0.03686		-4.27718	-0.00314	-4.35356	-0.00998							458.858	0.02318	442.574	0.02877		2.4532	0.01741	2.2609	0.04505		8.97654	0.02575	544.94	0.0381		-25.3277	-0.000781387	-19.8742	-0.000963903		2.2104	0.05515	5.7091	0.00416		545.259	0.03892	7.98965	0.01991
2.7683	0.0652	2.8599	0.03179		14.0299	0.03467	49.0382	0.03686		-4.25723	-0.00316	-4.33358	-0.01004							459.078	0.02314	442.674	0.02874		2.4634	0.01005	2.271	0.05903		8.98694	0.02575	545.8	0.0381		-25.159	-0.000781387	-19.8108	-0.000966475		2.2205	0.07016	5.7292	0.01544		546.119	0.03892	7.99532	0.01991
2.7784	0.04248	2.8701	0.03325		14.0473	0.03466	49.1122	0.03686		-4.2466	-0.00317	-4.3253	-0.01006							459.298	0.0231	442.794	0.0287		2.4735	0.00746	2.2811	0.05292		8.99734	0.02575	546.66	0.0381		-24.9903	-0.000781387	-19.7052	-0.000970772		2.2306	0.07251	5.7494	0.02096		546.978	0.03892	8.001	0.01991
2.7886	0.04125	2.8803	0.04591		14.0647	0.03466	49.1862	0.03687		-4.23728	-0.00318	-4.31361	-0.0101							459.37	0.02308	443.014	0.02863		2.4837	0.015	2.2912	0.044		9.00774	0.02574	547.52	0.0381		-24.8216	-0.000781387	-19.5953	-0.000975257		2.2407	0.06194	5.7696	0.02847		547.837	0.03891	8.00667	0.01991
2.7988	0.03666	2.8905	0.04699		14.0821	0.03465	49.2602	0.03687		-4.21733	-0.0032	-4.29363	-0.01015							459.518	0.02306	443.231	0.02856		2.4938	0.0263	2.3013	0.04646		9.01815	0.02574	548.38	0.0381		-24.6529	-0.000781387	-19.5362	-0.000977673		2.2508	0.0544	5.7897	0.0316		548.696	0.03891	8.01235	0.01991
2.809	0.0196	2.9007	0.04755		14.0995	0.03464	49.3342	0.03687		-4.2072	-0.00321	-4.2859	-0.01017							459.738	0.02301	443.234	0.02856		2.504	0.01733	2.3114	0.04651		9.02855	0.02574	549.24	0.0381		-24.4	-0.000781387	-19.3799	-0.000984089		2.2609	0.06543	5.8099	0.03814		549.556	0.03891	8.01802	0.01991
2.8192	0.02546	2.9109	0.03903		14.1169	0.03464	49.4082	0.03688		-4.19739	-0.00322	-4.27365	-0.01021							459.926	0.02298	443.455	0.02849		2.5141	0.01697	2.3216	0.04181		9.03895	0.02574	550.1	0.0381		-24.3155	-0.000781387	-19.3673	-0.000984608		2.271	0.06586	5.83	0.03597		550.415	0.03891	8.0237	0.01991
2.8294	0.04513	2.9211	0.02308		14.1343	0.03463	49.4822	0.03688		-4.17744	-0.00324	-4.25367	-0.01027							459.958	0.02297	443.675	0.02842		2.5243	0.03445	2.3317	0.03993		9.04935	0.02574	550.961	0.0381		-24.1468	-0.000781387	-19.1983	-0.000991575		2.2811	0.04381	5.8502	0.02319		551.274	0.03891	8.02937	0.01991
2.8396	0.05666	2.9313	0.0149		14.1517	0.03462	49.5562	0.03688		-4.1679	-0.00325	-4.2466	-0.01029							460.178	0.02293	443.787	0.02838		2.5344	0.0492	2.3418	0.04152		9.05975	0.02574	551.821	0.0381		-23.9781	-0.000781387	-19.1647	-0.000992966		2.2912	0.02015	5.8703	0.02194		552.133	0.03891	8.03505	0.01991
2.8497	0.04448	2.9415	0.03056		14.1692	0.03462	49.6302	0.03688		-4.15749	-0.00326	-4.23369	-0.01033							460.398	0.02289	443.895	0.02835		2.5446	0.04317	2.3519	0.03414		9.07015	0.02574	552.681	0.0381		-23.8094	-0.000781387	-19.0294	-0.000998576		2.3013	0.01593	5.8905	0.01616		552.993	0.03891	8.04072	0.01991
2.8599	0.02256	2.9516	0.01737		14.1866	0.03461	49.7042	0.03689		-4.13754	-0.00328	-4.21371	-0.01039							460.483	0.02287	444.115	0.02827		2.5547	0.03493	2.362	0.03673		9.08056	0.02573	553.541	0.0381		-23.6407	-0.000781387	-18.9495	-0.001		2.3114	0.01367	5.9107	0.01248		553.852	0.03891	8.0464	0.01991
2.8701	0.01165	2.9618	0.01146		14.204	0.0346	49.7782	0.03689		-4.1285	-0.00329	-4.2072	-0.0104							460.618	0.02285	444.335	0.0282		2.5649	0.02908	2.3722	0.04303		9.09096	0.02573	554.401	0.0381		-23.472	-0.000781387	-18.8604	-0.00101		2.3216	0.01814	5.9308	0.01645		554.711	0.0389	8.05207	0.01991
2.8803	0.03365	2.972	0.03082		14.2214	0.03459	49.8522	0.03689		-4.11759	-0.0033	-4.19373	-0.01044							460.838	0.02281	444.344	0.0282		2.575	0.02464	2.3823	0.02965		9.10136	0.02573	555.261	0.0381		-23.3033	-0.000781387	-18.7344	-0.00101		2.3317	0.02745	5.951	0.02295		555.57	0.0389	8.05775	0.01991
2.8905	0.04807	2.9822	0.02677		14.2388	0.03459	49.9262	0.03689		-4.09764	-0.00332	-4.17376	-0.0105							461.039	0.02277	444.555	0.02813		2.5852	0.0235	2.3924	0.02902		9.11176	0.02573	556.121	0.0381		-23.1346	-0.000781387	-18.6915	-0.00101		2.3418	0.03319	5.9712	0.02149		556.429	0.0389	8.06342	0.01991
2.9007	0.0423	2.9924	0.00199		14.2562	0.03458	50.0002	0.0369		-4.0892	-0.00333	-4.1679	-0.01052							461.058	0.02277	444.775	0.02806		2.5954	0.01672	2.4026	0.02573		9.12216	0.02573	556.981	0.0381		-22.9659	-0.000781387	-18.5225	-0.00102		2.3519	0.03659	5.9913	0.02345		557.289	0.0389	8.0691	0.01991
2.9109	0.04351	3.0026	0.00734		14.2736	0.03457	50.0742	0.0369		-4.07769	-0.00334	-4.15378	-0.01056							461.278	0.02272	444.9	0.02801		2.6055	0.01573	2.4127	0.04271		9.13257	0.02573	557.841	0.0381		-22.7972	-0.000781387	-18.5195	-0.00102		2.362	0.04728	6.0115	0.01581		558.148	0.0389	8.07477	0.01991
2.9211	0.05462	3.0128	0.02899		14.291	0.03457	50.1482	0.0369		-4.05774	-0.00337	-4.1338	-0.01062							461.498	0.02268	444.995	0.02798		2.6157	0.00431	2.4228	0.06177		9.14297	0.02573	558.701	0.0381		-22.6285	-0.000781387	-18.3535	-0.00103		2.3722	0.04492	6.0317	0.01747		559.007	0.0389	8.08045	0.01991
2.9313	0.03972	3.023	0.05012		14.3084	0.03456	50.2221	0.0369		-4.0498	-0.00338	-4.1285	-0.01064							461.596	0.02266	445.215	0.02791		2.6258	0.00638	2.433	0.06142		9.15337	0.02573	559.562	0.0381		-22.4598	-0.000781387	-18.3047	-0.00103		2.3823	0.04081	6.0518	0.02912		559.866	0.0389	8.08612	0.01991
2.9415	0.03767	3.0332	0.04274		14.3258	0.03455	50.2961	0.03691		-4.03779	-0.00339	-4.11382	-0.01069							461.718	0.02264	445.435	0.02783		2.636	0.01376	2.4431	0.04636		9.16377	0.02572	560.422	0.0381		-22.4	-0.000781387	-18.1846	-0.00103		2.3924	0.02584	6.072	0.0338		560.726	0.0389	8.0918	0.01991
2.9516	0.03931	3.0434	0.02233		14.3432	0.03455	50.3701	0.03691		-4.01784	-0.00341	-4.09384	-0.01075							461.938	0.0226	445.457	0.02783		2.6462	0.02713	2.4532	0.0379		9.17417	0.02572	561.282	0.0381		-22.2911	-0.000781387	-18.0899	-0.00104		2.4026	0.03944	6.0922	0.03264		561.585	0.0389	8.09747	0.01991
2.9618	0.04455	3.0536	0.01708		14.3606	0.03454	50.4441	0.03691		-4.0105	-0.00342	-4.0892	-0.01076							462.152	0.02255	445.655	0.02776		2.6563	0.02358	2.4634	0.03861		9.18457	0.02572	562.142	0.0381		-22.1224	-0.000781387	-18.0156	-0.00104		2.4127	0.03672	6.1123	0.03458		562.444	0.03889	8.10315	0.01991
2.972	0.05109	3.0638	0.02256		14.378	0.03453	50.5181	0.03691		-3.99789	-0.00344	-4.07386	-0.01081							462.158	0.02255	445.875	0.02768		2.6665	0.02302	2.4735	0.04292		9.19498	0.02572	563.002	0.0381		-21.9537	-0.000781387	-17.8753	-0.00105		2.4228	0.04201	6.1325	0.03074		563.303	0.03889	8.10882	0.01991
2.9822	0.03797	3.074	0.00322		14.3954	0.03453	50.5921	0.03692		-3.97794	-0.00346	-4.05388	-0.01087							462.378	0.02251	446.013	0.02764		2.6767	0.02312	2.4837	0.04454		9.20538	0.02572	563.862	0.0381		-21.785	-0.000781387	-17.8467	-0.00105		2.433	0.0287	6.1527	0.03277		564.163	0.03889	8.1145	0.01991
2.9924	0.04667	3.0842	0.01096		14.4128	0.03452	50.6661	0.03692		-3.9712	-0.00347	-4.0498	-0.01088							462.599	0.02247	446.095	0.02761		2.6869	0.02321	2.4938	0.05122		9.21578	0.02572	564.722	0.0381		-21.6163	-0.000781387	-17.6777	-0.00106		2.4431	0.037	6.1728	0.03963		565.022	0.03889	8.12017	0.01991
3.0026	0.06098	3.0944	0.02698		14.4302	0.03451	50.7401	0.03692		-3.95799	-0.00348	-4.0339	-0.01093							462.709	0.02244	446.315	0.02753		2.697	0.01324	2.504	0.0565		9.22618	0.02572	565.582	0.0381		-21.4475	-0.000781387	-17.6608	-0.00106		2.4532	0.0396	6.193	0.0311		565.881	0.03889	8.12585	0.01991
3.0128	0.07861	3.1046	0.01816		14.4476	0.03451	50.8141	0.03692		-3.93804	-0.00351	-4.01393	-0.011							462.819	0.02242	446.535	0.02746		2.7072	0.00472	2.5141	0.05511		9.23658	0.02571	566.442	0.0381		-21.2788	-0.000781387	-17.5088	-0.00106		2.4634	0.03231	6.2132	0.02644		566.74	0.03889	8.13152	0.01991
3.023	0.06613	3.1148	0.02932		14.465	0.0345	50.8881	0.03693		-3.9319	-0.00352	-4.0105	-0.01101							463.039	0.02238	446.57	0.02745		2.7174	0.000484	2.5243	0.04794		9.24699	0.02571	567.303	0.0381		-21.1102	-0.000781387	-17.4464	-0.00107		2.4735	0.03698	6.2333	0.02627		567.6	0.03889	8.1372	0.01991
3.0332	0.04987	3.125	0.03808		14.4824	0.03449	50.9621	0.03693		-3.91809	-0.00353	-3.99395	-0.01106							463.259	0.02234	446.755	0.02738		2.7276	0.01423	2.5344	0.04876		9.25739	0.02571	568.163	0.0381		-20.9414	-0.000781387	-17.3398	-0.00107		2.4837	0.04637	6.2535	0.0319		568.459	0.03889	8.14287	0.01991
3.0434	0.03756	3.1352	0.03382		14.4998	0.03449	51.0361	0.03693		-3.89814	-0.00356	-3.97397	-0.01112							463.265	0.02233	446.975	0.0273		2.7377	0.01382	2.5446	0.0499		9.26779	0.02571	569.023	0.0381		-20.7727	-0.000781387	-17.2321	-0.00108		2.4938	0.05818	6.2737	0.03561		569.318	0.03888	8.14855	0.01991
3.0536	0.03504	3.1454	0.03256		14.5172	0.03448	51.1101	0.03693		-3.8925	-0.00357	-3.9712	-0.01113							463.479	0.02229	447.126	0.02725		2.7479	0.02193	2.5547	0.04691		9.27819	0.02571	569.883	0.0381		-20.604	-0.000781387	-17.1709	-0.00108		2.504	0.06085	6.2938	0.03169		570.177	0.03888	8.15422	0.01991
3.0638	0.02826	3.1556	0.01875		14.5346	0.03447	51.1841	0.03693		-3.87819	-0.00358	-3.95399	-0.01119							463.699	0.02225	447.195	0.02723		2.7581	0.03555	2.5649	0.03967		9.28859	0.02571	570.743	0.0381		-20.4353	-0.000781387	-17.0179	-0.00108		2.5141	0.05033	6.314	0.02837		571.037	0.03888	8.1599	0.01991
3.074	0.03466	3.1658	0.03004		14.552	0.03447	51.258	0.03694		-3.85824	-0.00361	-3.93401	-0.01125							463.822	0.02222	447.415	0.02715		2.7683	0.0336	2.575	0.03692		9.29899	0.02571	571.603	0.0381		-20.3	-0.000781387	-17.0019	-0.00109		2.5243	0.04073	6.3342	0.03226		571.896	0.03888	8.16557	0.01991
3.0842	0.05109	3.176	0.02728		14.5695	0.03446	51.3321	0.03694		-3.8532	-0.00362	-3.9319	-0.01126							463.919	0.0222	447.635	0.02707		2.7784	0.02887	2.5852	0.03613		9.3094	0.02571	572.463	0.0381		-20.2666	-0.000781387	-16.833	-0.00109		2.5344	0.04387	6.3543	0.03537		572.755	0.03888	8.17125	0.0199
3.0944	0.05393	3.1862	0.03272		14.5869	0.03446	51.406	0.03694		-3.83829	-0.00364	-3.91403	-0.01132							464.139	0.02216	447.683	0.02705		2.7886	0.01723	2.5954	0.04208		9.3198	0.0257	573.323	0.0381		-20.0979	-0.000781387	-16.8038	-0.00109		2.5446	0.03183	6.3745	0.02795		573.614	0.03888	8.17692	0.0199
3.1046	0.062	3.1964	0.04632		14.6043	0.03445	51.48	0.03694		-3.81834	-0.00366	-3.89405	-0.01138							464.359	0.02211	447.855	0.02699		2.7988	0.01442	2.6055	0.05143		9.3302	0.0257	574.183	0.0381		-19.9292	-0.000781387	-16.664	-0.0011		2.5547	0.03964	6.3947	0.02002		574.473	0.03888	8.1826	0.0199
3.1148	0.05154	3.2066	0.04227		14.6217	0.03444	51.554	0.03695		-3.8139	-0.00367	-3.8925	-0.01139							464.378	0.02211	448.075	0.02691		2.809	0.01744	2.6157	0.03892		9.3406	0.0257	575.044	0.0381		-19.7605	-0.000781387	-16.5898	-0.0011		2.5649	0.05418	6.4148	0.01355		575.333	0.03888	8.18828	0.0199
3.125	0.05341	3.2168	0.05257		14.6391	0.03444	51.628	0.03695		-3.79839	-0.00369	-3.87408	-0.01145							464.579	0.02207	448.239	0.02686		2.8192	0.02495	2.6258	0.0308		9.351	0.0257	575.904	0.0381		-19.5918	-0.000781387	-16.495	-0.00111		2.575	0.0469	6.435	0.02293		576.192	0.03888	8.19395	0.0199
3.1352	0.04428	3.227	0.05338		14.6565	0.03443	51.702	0.03695		-3.77844	-0.00372	-3.8541	-0.01152							464.799	0.02202	448.296	0.02684		2.8294	0.02039	2.636	0.02332		9.36141	0.0257	576.764	0.0381		-19.4231	-0.000781387	-16.3759	-0.00111		2.5852	0.03002	6.4552	0.02867		577.051	0.03887	8.19963	0.0199
3.1454	0.02383	3.2372	0.04083		14.6739	0.03442	51.776	0.03695		-3.7746	-0.00372	-3.8532	-0.01152							464.935	0.02199	448.516	0.02676		2.8396	0.02257	2.6462	0.02666		9.37181	0.0257	577.624	0.0381		-19.2544	-0.000781387	-16.3261	-0.00112		2.5954	0.03225	6.4753	0.02747		577.91	0.03887	8.2053	0.0199
3.1556	0.02523	3.2473	0.02972		14.6913	0.03442	51.85	0.03695		-3.75849	-0.00375	-3.83412	-0.01158							465.019	0.02198	448.736	0.02668		2.8497	0.02354	2.6563	0.01241		9.38221	0.0257	578.484	0.0381		-19.0857	-0.000781387	-16.1622	-0.00112		2.6055	0.04575	6.4955	0.0193		578.77	0.03887	8.21098	0.0199
3.1658	0.0294	3.2575	0.02817		14.7087	0.03441	51.924	0.03696		-3.73854	-0.00378	-3.81414	-0.01165							465.239	0.02193	448.796	0.02665		2.8599	0.00312	2.6665	0.01453		9.39261	0.0257	579.344	0.0381		-18.917	-0.000781387	-16.1571	-0.00112		2.6157	0.06095	6.5157	0.01261		579.629	0.03887	8.21665	0.0199
3.176	0.03548	3.2677	0.0028		14.7261	0.0344	51.998	0.03696		-3.7352	-0.00378	-3.8139	-0.01165							465.459	0.02188	448.956	0.0266		2.8701	-0.00823	2.6767	0.03269		9.40301	0.02569	580.204	0.0381		-18.7483	-0.000781387	-15.9882	-0.00113		2.6258	0.05091	6.5358	0.00775		580.488	0.03887	8.22233	0.0199
3.1862	0.04356	3.2779	0.00133		14.7435	0.0344	52.072	0.03696		-3.71859	-0.00381	-3.79416	-0.01172							465.491	0.02188	449.176	0.02651		2.8803	-0.00478	2.6869	0.0373		9.41341	0.02569	581.064	0.0381		-18.5796	-0.000781387	-15.9485	-0.00113		2.636	0.04227	6.556	0.01117		581.347	0.03887	8.228	0.0199
3.1964	0.03581	3.2881	-0.01333		14.7609	0.03439	52.146	0.03696		-3.69864	-0.00384	-3.7746	-0.01179							465.679	0.02184	449.352	0.02645		2.8905	0.0108	2.697	0.04393		9.42382	0.02569	581.924	0.0381		-18.4109	-0.000781387	-15.8192	-0.00114		2.6462	0.04823	6.5762	0.01575		582.207	0.03887	8.23368	0.0199
3.2066	0.0252	3.2983	-0.00574		14.7783	0.03438	52.22	0.03696		-3.6959	-0.00384	-3.77418	-0.01179							465.899	0.02179	449.396	0.02643		2.9007	0.04559	2.7072	0.04991		9.43422	0.02569	582.785	0.0381		-18.3	-0.000781387	-15.735	-0.00114		2.6563	0.05337	6.5963	0.02693		583.066	0.03887	8.23935	0.0199
3.2168	0.014	3.3085	0.01335		14.7957	0.03438	52.294	0.03697		-3.67869	-0.00387	-3.7542	-0.01186							466.048	0.02176	449.616	0.02635		2.9109	0.03673	2.7174	0.04786		9.44462	0.02569	583.645	0.0381		-18.2422	-0.000781387	-15.6503	-0.00115		2.6665	0.05614	6.6165	0.02884		583.925	0.03886	8.24503	0.0199
3.227	0.01827	3.3187	0.01739		14.8131	0.03437	52.368	0.03697		-3.65874	-0.0039	-3.7352	-0.01192							466.119	0.02174	449.836	0.02627		2.9211	0.02129	2.7276	0.03707		9.45502	0.02569	584.505	0.0381		-18.0735	-0.000781387	-15.5215	-0.00115		2.6767	0.05856	6.6366	0.02865		584.784	0.03886	8.2507	0.0199
3.2372	0.04201	3.3289	0.00906		14.8305	0.03437	52.4419	0.03697		-3.6566	-0.0039	-3.73422	-0.01193							466.339	0.0217	449.909	0.02624		2.9313	0.02124	2.7377	0.04123		9.46542	0.02569	585.365	0.0381		-17.9048	-0.000781387	-15.4813	-0.00115		2.6869	0.05994	6.6568	0.0212		585.644	0.03886	8.25638	0.0199
3.2473	0.05361	3.3391	0.01887		14.8479	0.03436	52.5159	0.03697		-3.63879	-0.00393	-3.71425	-0.012							466.559	0.02165	450.056	0.02619		2.9415	0.02483	2.7479	0.04055		9.47583	0.02569	586.225	0.0381		-17.7361	-0.000781387	-15.3124	-0.00116		2.697	0.05387	6.677	0.01752		586.503	0.03886	8.26205	0.0199
3.2575	0.05901	3.3493	0.03902		14.8653	0.03435	52.5899	0.03697		-3.61885	-0.00396	-3.6959	-0.01206							466.604	0.02164	450.276	0.0261		2.9516	0.01726	2.7581	0.05216		9.48623	0.02568	587.085	0.0381		-17.5674	-0.000781387	-15.3082	-0.00116		2.7072	0.04912	6.6971	0.00893		587.362	0.03886	8.26773	0.0199
3.2677	0.05351	3.3595	0.03497		14.8827	0.03435	52.6639	0.03698		-3.6173	-0.00396	-3.69427	-0.01207							466.779	0.0216	450.465	0.02603		2.9618	0.0143	2.7683	0.06187		9.49663	0.02568	587.945	0.0381		-17.4464	-0.000781387	-15.1434	-0.00117		2.7174	0.03018	6.7173	0.02423		588.221	0.03886	8.2734	0.0199
3.2779	0.04933	3.3697	0.03046		14.9001	0.03434	52.7379	0.03698		-3.5989	-0.00399	-3.67429	-0.01214							466.999	0.02155	450.496	0.02602		2.972	-6.8e-05	2.7784	0.0525		9.50703	0.02568	588.805	0.0381		-17.3987	-0.000781387	-15.0949	-0.00117		2.7276	0.02052	6.7374	0.02155		589.081	0.03886	8.27908	0.0199
3.2881	0.04681	3.3799	0.03256		14.9176	0.03433	52.8119	0.03698		-3.57895	-0.00402	-3.6566	-0.0122							467.161	0.02152	450.716	0.02594		2.9822	0.01273	2.7886	0.04134		9.51743	0.02568	589.665	0.0381		-17.2321	-0.000781387	-14.9744	-0.00118		2.7377	0.02688	6.7576	0.013		589.94	0.03886	8.28475	0.0199
3.2983	0.0665	3.39	0.0251		14.935	0.03433	52.8859	0.03698		-3.578	-0.00403	-3.65431	-0.01221							467.219	0.02151	450.936	0.02585		2.9924	0.02272	2.7988	0.04452		9.52783	0.02568	590.526	0.0381		-17.23	-0.000781387	-14.8818	-0.00118		2.7479	0.036	6.7777	0.02867		590.799	0.03885	8.29043	0.0199
3.3085	0.07228	3.4002	0.02288		14.9524	0.03432	52.9599	0.03698		-3.559	-0.00406	-3.63433	-0.01229							467.44	0.02146	451.022	0.02582		3.0026	0.01797	2.809	0.04972		9.53824	0.02568	591.386	0.0381		-17.0613	-0.000781387	-14.8055	-0.00118		2.7581	0.02975	6.7979	0.04625		591.658	0.03885	8.2961	0.0199
3.3187	0.06547	3.4104	0.01766		14.9698	0.03432	53.0339	0.03699		-3.53905	-0.00409	-3.6173	-0.01235							467.66	0.02141	451.156	0.02577		3.0128	0.02899	2.8192	0.04215		9.54864	0.02568	592.246	0.0381		-17.0179	-0.000781387	-14.6687	-0.00119		2.7683	0.03161	6.818	0.03121		592.518	0.03885	8.30178	0.0199
3.3289	0.05474	3.4206	0.01326		14.9872	0.03431	53.1079	0.03699		-3.5387	-0.00409	-3.61435	-0.01236							467.717	0.0214	451.376	0.02568		3.023	0.02332	2.8294	0.03313		9.55904	0.02568	593.106	0.0381		-16.8926	-0.000781387	-14.6365	-0.00119		2.7784	0.0238	6.8382	0.02227		593.377	0.03885	8.30745	0.0199
3.3391	0.04384	3.4308	0.02344		15.0046	0.0343	53.1819	0.03699		-3.5191	-0.00412	-3.59437	-0.01243							467.88	0.02136	451.578	0.02561		3.0332	0.0078	2.8396	0.03672		9.56944	0.02568	593.966	0.0381		-16.8038	-0.000781387	-14.4676	-0.0012		2.7886	0.02833	6.8583	0.02001		594.236	0.03885	8.31313	0.0199
3.3493	0.04911	3.441	0.03082		15.022	0.0343	53.2559	0.03699		-3.4994	-0.00416	-3.578	-0.0125							468.1	0.02131	451.596	0.0256		3.0434	0.02192	2.8497	0.04498		9.57984	0.02567	594.826	0.0381		-16.7239	-0.000781387	-14.4558	-0.0012		2.7988	0.04378	6.8785	0.01662		595.095	0.03885	8.3188	0.0199
3.3595	0.05418	3.4511	0.02022		15.0394	0.03429	53.3299	0.03699		-3.49915	-0.00416	-3.5744	-0.01251							468.274	0.02127	451.816	0.02551		3.0536	0.048	2.8599	0.03301		9.59025	0.02567	595.686	0.0381		-16.5898	-0.000781387	-14.2986	-0.00121		2.809	0.04318	6.8986	0.01915		595.954	0.03885	8.32448	0.0199
3.3697	0.04043	3.4613	0.01005		15.0568	0.03428	53.4039	0.037		-3.4792	-0.0042	-3.55442	-0.01258							468.32	0.02126	452.036	0.02543		3.0638	0.03867	2.8701	0.01784		9.60065	0.02567	596.546	0.0381		-16.5552	-0.000781387	-14.243	-0.00121		2.8192	0.02416	6.9188	0.02936		596.814	0.03885	8.33015	0.0199
3.3799	0.03372	3.4715	0.0014		15.0742	0.03428	53.4779	0.037		-3.4601	-0.00423	-3.5387	-0.01264							468.54	0.02121	452.135	0.02539		3.074	0.04371	2.8803	0.02331		9.61105	0.02567	597.406	0.0381		-16.3865	-0.000781387	-14.1297	-0.00122		2.8294	0.02647	6.9389	0.02562		597.673	0.03885	8.33583	0.0199
3.39	0.04451	3.4817	0.01555		15.0916	0.03427	53.5519	0.037		-3.45925	-0.00423	-3.53444	-0.01266							468.76	0.02116	452.256	0.02534		3.0842	0.05447	2.8905	0.02327		9.62145	0.02567	598.267	0.0381		-16.3759	-0.000781387	-14.0303	-0.00122		2.8396	0.04028	6.959	0.0203		598.532	0.03884	8.3415	0.0199
3.4002	0.05567	3.4919	0.02206		15.109	0.03427	53.6258	0.037		-3.4393	-0.00427	-3.51446	-0.01274							468.83	0.02114	452.476	0.02526		3.0944	0.05569	2.9007	0.0264		9.63185	0.02567	599.127	0.0381		-16.2178	-0.000781387	-13.9607	-0.00122		2.8497	0.0588	6.9792	0.01583		599.391	0.03884	8.34718	0.0199
3.4104	0.05124	3.502	0.01531		15.1264	0.03426	53.6998	0.037		-3.4208	-0.0043	-3.4994	-0.0128							468.98	0.02111	452.691	0.02517		3.1046	0.04154	2.9109	0.03677		9.64225	0.02567	599.987	0.0381		-16.1622	-0.000781387	-13.8176	-0.00123		2.8599	0.05894	6.9993	0.03216		600.251	0.03884	8.35285	0.0199
3.4206	0.05733	3.5122	0.0098		15.1438	0.03425	53.7738	0.037		-3.41935	-0.00431	-3.49448	-0.01282							469.2	0.02106	452.696	0.02517		3.1148	0.02349	2.9211	0.03638		9.65266	0.02567	600.847	0.0381		-16.0491	-0.000781387	-13.7918	-0.00123		2.8701	0.0459	7.0194	0.03749		601.11	0.03884	8.35853	0.0199
3.4308	0.04093	3.5224	0.00837		15.1612	0.03425	53.8478	0.03701		-3.3994	-0.00434	-3.4745	-0.01289							469.387	0.02102	452.916	0.02508		3.125	4.7e-05	2.9313	0.0383		9.66306	0.02567	601.707	0.0381		-15.9485	-0.000781387	-13.6228	-0.00124		2.8803	0.05074	7.0396	0.04032		601.969	0.03884	8.3642	0.0199
3.441	0.02207	3.5326	0.02175		15.1786	0.03424	53.9218	0.03701		-3.3815	-0.00438	-3.4601	-0.01295							469.42	0.02101	453.137	0.02499		3.1352	-0.01912	2.9415	0.03697		9.67346	0.02566	602.567	0.0381		-15.8804	-0.000781387	-13.6051	-0.00124		2.8905	0.0583	7.0597	0.02625		602.828	0.03884	8.36988	0.0199
3.4511	0.03003	3.5407	0.03346		15.196	0.03424	53.9958	0.03701		-3.37945	-0.00438	-3.45452	-0.01297							469.64	0.02096	453.248	0.02495		3.1454	0.00662	2.9516	0.04104		9.68386	0.02566	603.427	0.0381		-15.735	-0.000781387	-13.4538	-0.00125		2.9007	0.05778	7.0798	0.02191		603.688	0.03884	8.37555	0.0199
3.4613	0.02982	3.5605	0.03352		15.2134	0.03423	54.0698	0.03701		-3.3595	-0.00442	-3.43454	-0.01305							469.86	0.02091	453.357	0.02491		3.1556	0.000816	2.9618	0.02989		9.69426	0.02566	604.287	0.0381		-15.7117	-0.000781387	-13.3927	-0.00125		2.9109	0.04609	7.0999	0.01313		604.547	0.03884	8.38123	0.0199
3.4715	0.0261	3.5804	0.0255		15.2308	0.03422	54.1438	0.03701		-3.3422	-0.00446	-3.4208	-0.01311							469.943	0.02089	453.577	0.02482		3.1658	0.00767	2.972	0.02321		9.70466	0.02566	605.147	0.0381		-15.5429	-0.000781387	-13.2849	-0.00126		2.9211	0.04305	7.1201	0.02665		605.406	0.03883	8.3869	0.0199
3.4817	0.02885	3.6002	0.02026		15.2482	0.03422	54.2178	0.03701		-3.33955	-0.00446	-3.41457	-0.01313							470.08	0.02085	453.797	0.02473		3.176	0.00582	2.9822	0.01788		9.71507	0.02566	606.008	0.0381		-15.5215	-0.000781387	-13.1804	-0.00126		2.9313	0.05393	7.1402	0.03373		606.265	0.03883	8.39258	0.0199
3.4919	0.0327	3.6201	0.02547		15.2656	0.03421	54.2918	0.03702		-3.3196	-0.0045	-3.39459	-0.01322							470.3	0.0208	453.804	0.02472		3.1862	-0.000895	2.9924	0.04405		9.72547	0.02566	606.868	0.0381		-15.3742	-0.000781387	-13.1159	-0.00127		2.9415	0.0558	7.1603	0.02652		607.125	0.03883	8.39825	0.0199
3.502	0.02875	3.64	0.02366		15.283	0.03421	54.3658	0.03702		-3.3029	-0.00454	-3.3815	-0.01327							470.5	0.02075	454.017	0.02464		3.1964	-0.00968	3.0026	0.0575		9.73587	0.02566	607.728	0.0381		-15.3082	-0.000781387	-12.9682	-0.00127		2.9516	0.04717	7.1804	0.02049		607.984	0.03883	8.40393	0.0199
3.5122	0.02307	3.6598	0.02158		15.3004	0.0342	54.4398	0.03702		-3.29965	-0.00454	-3.37461	-0.0133							470.52	0.02075	454.237	0.02455		3.2066	-0.0072	3.0128	0.05108		9.74627	0.02566	608.588	0.0381		-15.2056	-0.000781387	-12.947	-0.00127		2.9618	0.05522	7.2005	0.02158		608.843	0.03883	8.4096	0.0199
3.5224	0.03752	3.6797	0.01768		15.3179	0.03419	54.5138	0.03702		-3.2797	-0.00459	-3.35463	-0.01338							470.74	0.0207	454.361	0.0245		3.2168	0.00867	3.023	0.04845		9.75667	0.02566	609.448	0.0381		-15.0949	-0.000781387	-12.778	-0.00128		2.972	0.05421	7.2206	0.02558		609.702	0.03883	8.41528	0.0199
3.5326	0.03885	3.6996	0.02028		15.3353	0.03419	54.5878	0.03702		-3.2636	-0.00462	-3.3422	-0.01343							470.96	0.02064	454.457	0.02446		3.227	0.0092	3.0332	0.03177		9.76708	0.02565	610.308	0.0381		-15.0368	-0.000781387	-12.7561	-0.00128		2.9822	0.05617	7.2408	0.03035		610.562	0.03883	8.42095	0.0199
3.5427	0.03497	3.7195	0.02713		15.3527	0.03418	54.6618	0.03702		-3.25975	-0.00463	-3.33465	-0.01347							471.057	0.02062	454.677	0.02437		3.2372	0.02407	3.0434	0.03099		9.77748	0.02565	611.168	0.0381		-14.8818	-0.000781387	-12.6091	-0.00129		2.9924	0.05634	7.2609	0.03634		611.421	0.03883	8.42663	0.0199
3.5529	0.0292	3.7394	0.00633		15.3701	0.03418	54.7358	0.03703		-3.2398	-0.00467	-3.31467	-0.01355							471.18	0.02059	454.897	0.02428		3.2473	0.03792	3.0536	0.03208		9.78788	0.02565	612.028	0.0381		-14.8681	-0.000781387	-12.5441	-0.00129		3.0026	0.0514	7.281	0.03155		612.28	0.03883	8.4323	0.0199
3.5631	0.03468	3.7593	0.00807		15.3875	0.03417	54.8098	0.03703		-3.2243	-0.00471	-3.3029	-0.0136							471.4	0.02053	454.918	0.02427		3.2575	0.02899	3.0638	0.03156		9.79828	0.02565	612.888	0.0381		-14.6994	-0.000781387	-12.4401	-0.0013		3.0128	0.04241	7.3011	0.02344		613.139	0.03882	8.43798	0.0199
3.5732	0.02974	3.7792	0.02311		15.4049	0.03416	54.8837	0.03703		-3.21985	-0.00472	-3.29469	-0.01364							471.613	0.02048	455.117	0.02419		3.2677	0.02206	3.074	0.02258		9.80868	0.02565	613.749	0.0381		-14.6687	-0.000781387	-12.3322	-0.0013		3.023	0.04452	7.3212	0.0083		613.998	0.03882	8.44365	0.0199
3.5834	0.04714	3.7991	0.04158		15.4223	0.03416	54.9577	0.03703		-3.1999	-0.00476	-3.27472	-0.01373							471.62	0.02048	455.337	0.02409		3.2779	0.01978	3.0842	0.0274		9.81908	0.02565	614.609	0.0381		-14.5307	-0.000781387	-12.2712	-0.00131		3.0332	0.02952	7.3412	0.00992		614.858	0.03882	8.44933	0.0199
3.5936	0.06831	3.819	0.04347		15.4397	0.03415	55.0317	0.03703		-3.185	-0.0048	-3.2636	-0.01377							471.84	0.02043	455.474	0.02404		3.2881	0.01752	3.0944	0.03372		9.82949	0.02565	615.469	0.0381		-14.4558	-0.000781387	-12.1204	-0.00132		3.0434	0.03088	7.3613	0.02101		615.717	0.03882	8.455	0.0199
3.6037	0.04186	3.8389	0.03153		15.4571	0.03415	55.1057	0.03703		-3.17995	-0.00481	-3.25474	-0.01381							472.06	0.02037	455.557	0.024		3.2983	0.02495	3.1046	0.03631		9.83989	0.02565	616.329	0.0381		-14.362	-0.000781387	-12.1022	-0.00132		3.0536	0.03795	7.3814	0.02721		616.576	0.03882	8.46068	0.0199
3.6139	0.03392	3.8588	0.01888		15.4745	0.03414	55.1797	0.03704		-3.16	-0.00485	-3.23476	-0.0139							472.17	0.02034	455.777	0.02391		3.3085	0.04007	3.1148	0.03272		9.85029	0.02565	617.189	0.0381		-14.243	-0.000781387	-11.9332	-0.00132		3.0638	0.02858	7.4015	0.01784		617.435	0.03882	8.46635	0.0199
3.6201	0.02723	3.8787	0.02447		15.4919	0.03413	55.2537	0.03704		-3.1457	-0.00489	-3.2243	-0.01395							472.281	0.02032	455.997	0.02382		3.3187	0.04214	3.125	0.02488		9.86069	0.02565	618.049	0.0381		-14.1933	-0.000781387	-11.9087	-0.00133		3.074	0.03912	7.4216	0.0156		618.295	0.03882	8.47203	0.0199
3.64	0.03171	3.8986	0.0262		15.5093	0.03413	55.3277	0.03704		-3.14005	-0.0049	-3.21478	-0.01399							472.501	0.02026	456.031	0.0238		3.3289	0.03406	3.1352	0.02411		9.87109	0.02564	618.909	0.0381		-14.0303	-0.000781387	-11.7643	-0.00133		3.0842	0.05665	7.4503	0.02679		619.154	0.03882	8.4777	0.0199
3.6598	0.04702	3.9185	0.03209		15.5267	0.03412	55.4017	0.03704		-3.1201	-0.00495	-3.1948	-0.01409							472.721	0.0202	456.217	0.02373		3.3391	0.02867	3.1454	0.04714		9.8815	0.02564	619.769	0.0381		-14.0246	-0.000781387	-11.6971	-0.00134		3.0944	0.05701	7.49	0.025		620.013	0.03881	8.48338	0.0199
3.6797	0.05912	3.9385	0.02047		15.5441	0.03412	55.4757	0.03704		-3.1065	-0.00499	-3.185	-0.01413							472.726	0.0202	456.437	0.02363		3.3493	0.03382	3.1556	0.0579		9.8919	0.02564	620.629	0.0381		-13.8559	-0.000781387	-11.5953	-0.00134		3.1046	0.03742	7.5296	0.02127		620.872	0.03881	8.48905	0.0199
3.6996	0.04159	3.9584	0.02455		15.5615	0.03411	55.5497	0.03704		-3.10015	-0.005	-3.17482	-0.01418							472.941	0.02015	456.587	0.02357		3.3595	0.02292	3.1658	0.04966		9.9023	0.02564	621.49	0.0381		-13.8176	-0.000781387	-11.4855	-0.00135		3.1148	0.03671	7.5693	0.02222		621.732	0.03881	8.49473	0.0199
3.7195	0.02277	3.9783	0.02435		15.5789	0.03411	55.6237	0.03704		-3.0802	-0.00505	-3.15484	-0.01427							473.161	0.02009	456.657	0.02354		3.3697	0.02737	3.176	0.04057		9.9127	0.02564	622.35	0.0381		-13.6872	-0.000781387	-11.4264	-0.00135		3.125	0.0308	7.6089	0.02586		622.591	0.03881	8.5004	0.0199
3.7394	0.03489	3.9983	0.02328		15.5963	0.0341	55.6977	0.03705		-3.0672	-0.00508	-3.1457	-0.01432							473.283	0.02006	456.877	0.02344		3.3799	0.02887	3.1862	0.03326		9.9231	0.02564	623.21	0.0381		-13.6051	-0.000781387	-11.2741	-0.00136		3.1352	0.03829	7.6486	0.0253		623.45	0.03881	8.50608	0.0199
3.7593	0.02336	4.0182	0.02043		15.6137	0.03409	55.7717	0.03705		-3.06026	-0.0051	-3.13486	-0.01437							473.381	0.02004	457.097	0.02335		3.39	0.02875	3.1964	0.03074		9.9335	0.02564	624.07	0.0381		-13.5185	-0.000781387	-11.2574	-0.00136		3.1454	0.04637	7.6882	0.01748		624.309	0.03881	8.51175	0.0199
3.7792	0.02966	4.0382	0.0221		15.6311	0.03409	55.8457	0.03705		-3.04031	-0.00516	-3.11489	-0.01446							473.601	0.01998	457.144	0.02333		3.4002	0.01952	3.2066	0.03385		9.94391	0.02564	624.93	0.0381		-13.3927	-0.000781387	-11.0885	-0.00137		3.1556	0.0332	7.7279	0.02057		625.169	0.03881	8.51743	0.0199
3.7991	0.06218	4.0581	0.00984		15.6485	0.03408	55.9196	0.03705		-3.0279	-0.00519	-3.1065	-0.0145							473.821	0.01992	457.317	0.02325		3.4104	0.01362	3.2168	0.04387		9.95431	0.02564	625.79	0.0381		-13.3498	-0.000781387	-11.0628	-0.00137		3.1658	0.03313	7.7676	0.01958		626.028	0.03881	8.5231	0.0199
3.819	0.08656	4.0781	0.00923		15.666	0.03408	55.9936	0.03705		-3.02036	-0.00521	-3.09491	-0.01456							473.839	0.01992	457.537	0.02316		3.4206	0.00808	3.227	0.05867		9.96471	0.02564	626.65	0.0381		-13.1811	-0.000781387	-10.9195	-0.00138		3.176	0.03488	7.8072	0.01746		626.887	0.03881	8.52878	0.0199
3.8389	0.06441	4.098	0.01258		15.6834	0.03407	56.0676	0.03705		-3.00041	-0.00526	-3.07493	-0.01466							474.041	0.01986	457.7	0.02309		3.4308	0.01986	3.2372	0.05363		9.97511	0.02563	627.51	0.0381		-13.1804	-0.000781387	-10.8516	-0.00138		3.1862	0.0317	7.8469	0.02105		627.746	0.0388	8.53445	0.0199
3.8588	0.0348	4.118	0.00976		15.7008	0.03406	56.1416	0.03705		-2.9886	-0.0053	-3.0672	-0.0147							474.261	0.0198	457.757	0.02306		3.441	0.01982	3.2473	0.03264		9.98551	0.02563	628.37	0.0381		-13.0124	-0.000781387	-10.7506	-0.00139		3.1964	0.03717	7.8866	0.02361		628.606	0.0388	8.54013	0.0199
3.8787	0.04661	4.1379	0.02862		15.7182	0.03406	56.2156	0.03706		-2.98046	-0.00532	-3.05495	-0.01476							474.396	0.01977	457.978	0.02297		3.4511	0.01849	3.2575	0.02793		9.99592	0.02563	629.23	0.0381		-12.9682	-0.000781387	-10.6405	-0.00139		3.2066	0.04157	7.9263	0.03421		629.465	0.0388	8.5458	0.0199
3.8986	0.05439	4.1579	0.0332		15.7356	0.03405	56.2896	0.03706		-2.96051	-0.00538	-3.03497	-0.01486							474.481	0.01975	458.198	0.02287		3.4613	0.02417	3.2677	0.01619		10.0063	0.02563	630.091	0.0381		-12.8437	-0.000781387	-10.5816	-0.00139		3.2168	0.04872	7.9659	0.0324		630.324	0.0388	8.55148	0.0199
3.9185	0.03522	4.1779	0.03003		15.753	0.03405	56.3636	0.03706		-2.9493	-0.00541	-3.0279	-0.0149							474.701	0.01969	458.257	0.02285		3.4715	0.02952	3.2779	0.01031		10.0167	0.02563	630.951	0.0381		-12.7561	-0.000781387	-10.4295	-0.0014		3.227	0.04517	8.0056	0.0281		631.183	0.0388	8.55715	0.0199
3.9385	0.03434	4.1978	0.02927		15.7704	0.03404	56.4376	0.03706		-2.94056	-0.00543	-3.01499	-0.01496							474.921	0.01963	458.418	0.02278		3.4817	0.02621	3.2881	0.02235		10.0271	0.02563	631.811	0.0381		-12.675	-0.000781387	-10.4126	-0.0014		3.2372	0.03729	8.0453	0.0247		632.043	0.0388	8.56283	0.0199
3.9584	0.04832	4.2178	0.02744		15.7878	0.03404	56.5116	0.03706		-2.92061	-0.00549	-2.99501	-0.01507							474.952	0.01962	458.638	0.02268		3.4919	0.03633	3.2983	0.03265		10.0375	0.02563	632.671	0.0381		-12.5441	-0.000781387	-10.2437	-0.00141		3.2473	0.03571	8.085	0.02687		632.902	0.0388	8.56851	0.0199
3.9783	0.04914	4.2378	0.02714		15.8052	0.03403	56.5856	0.03706		-2.9101	-0.00552	-2.9886	-0.0151							475.141	0.01957	458.813	0.0226		3.502	0.04054	3.3085	0.01795		10.0479	0.02563	633.531	0.0381		-12.5063	-0.000781387	-10.2186	-0.00141		3.2575	0.03427	8.1247	0.0328		633.761	0.0388	8.57418	0.0199
3.9983	0.0459	4.2578	0.02345		15.8226	0.03403	56.6596	0.03706		-2.90066	-0.00555	-2.97503	-0.01517							475.361	0.01951	458.858	0.02258		3.5122	0.03877	3.3187	0.02657		10.0583	0.02563	634.391	0.0381		-12.3376	-0.000781387	-10.0747	-0.00142		3.2677	0.04254	8.1644	0.03125		634.62	0.03879	8.57986	0.0199
4.0182	0.04132	4.2778	0.02116		15.84	0.03402	56.7336	0.03706		-2.88071	-0.00561	-2.95506	-0.01528							475.509	0.01947	459.078	0.02248		3.5224	0.02771	3.3289	0.04432		10.0687	0.02563	635.251	0.0381		-12.3322	-0.000781387	-10.0078	-0.00143		3.2779	0.04063	8.204	0.02795		635.479	0.03879	8.58553	0.0199
4.0382	0.03414	4.2977	0.01474		15.8574	0.03401	56.8076	0.03707		-2.8708	-0.00565	-2.9493	-0.01531							475.581	0.01945	459.298	0.02239		3.5326	0.02209	3.3391	0.04802		10.0791	0.02563	636.111	0.0381		-12.1689	-0.000781387	-9.90577	-0.00143		3.2881	0.04566	8.2437	0.02888		636.339	0.03879	8.59121	0.0199
4.0581	0.03534	4.3177	0.00732		15.8748	0.03401	56.8816	0.03707		-2.86076	-0.00568	-2.93508	-0.01539							475.801	0.01939	459.37	0.02235		3.5427	0.02652	3.3493	0.0355		10.0895	0.02562	636.971	0.0381		-12.1204	-0.000781387	-9.7971	-0.00144		3.2983	0.04743	8.2834	0.02391		637.198	0.03879	8.59688	0.0199
4.0781	0.02862	4.3377	0.00788		15.8922	0.034	56.9556	0.03707		-2.84081	-0.00574	-2.9151	-0.0155							476.021	0.01932	459.518	0.02229		3.5529	0.03872	3.3595	0.02881		10.0999	0.02562	637.832	0.0381		-12.0002	-0.000781387	-9.73681	-0.00144		3.3085	0.05013	8.3231	0.02233		638.057	0.03879	8.60256	0.0199
4.098	0.04407	4.3577	0.00975		15.9096	0.034	57.0296	0.03707		-2.8315	-0.00577	-2.9101	-0.01553							476.065	0.01931	459.738	0.02219		3.5631	0.02779	3.3622	0.02965		10.1103	0.02562	638.692	0.0381		-11.9087	-0.000781387	-9.5865	-0.00145		3.3187	0.04831	8.3628	0.02311		638.916	0.03879	8.60823	0.0199
4.118	0.04711	4.3777	0.00807		15.927	0.03399	57.1035	0.03707		-2.82086	-0.00581	-2.89512	-0.01561							476.241	0.01926	459.926	0.0221		3.5732	0.02631	3.382	0.03286		10.1207	0.02562	639.552	0.0381		-11.8315	-0.000781387	-9.56786	-0.00145		3.3289	0.03777	8.4025	0.02253		639.776	0.03879	8.61391	0.0199
4.1379	0.0511	4.3977	0.00983		15.9444	0.03399	57.1775	0.03707		-2.80091	-0.00587	-2.87514	-0.01573							476.461	0.0192	459.958	0.02209		3.5834	0.02315	3.4018	0.02687		10.1311	0.02562	640.412	0.0381		-11.6971	-0.000781387	-9.3989	-0.00146		3.3391	0.03682	8.4423	0.01784		640.635	0.03879	8.61958	0.0199
4.1579	0.05394	4.4177	0.03228		15.9618	0.03398	57.2515	0.03707		-2.7922	-0.0059	-2.8708	-0.01575							476.622	0.01916	460.178	0.02199		3.5936	0.01935	3.4216	0.02924		10.1415	0.02562	641.272	0.0381		-11.6628	-0.000781388	-9.376	-0.00146		3.382	0.03709	8.482	0.01476		641.494	0.03879	8.62526	0.0199
4.1779	0.05807	4.4378	0.03283		15.9792	0.03397	57.3255	0.03707		-2.78096	-0.00594	-2.85516	-0.01584							476.681	0.01914	460.398	0.02189		3.6037	0.02956	3.4415	0.04434		10.1519	0.02562	642.132	0.0381		-11.4941	-0.000781388	-9.22994	-0.00147		3.4018	0.03652	8.5217	0.01808		642.353	0.03878	8.63093	0.0199
4.1978	0.04765	4.4578	0.02907		15.9966	0.03397	57.3995	0.03708		-2.76101	-0.00601	-2.83518	-0.01596							476.901	0.01908	460.483	0.02185		3.6139	0.04141	3.4613	0.04309		10.1623	0.02562	642.992	0.0381		-11.4855	-0.000781388	-9.1656	-0.00147		3.4216	0.03876	8.5614	0.02091		643.213	0.03878	8.63661	0.0199
4.2178	0.03808	4.4778	0.01868		16.014	0.03396	57.4735	0.03708		-2.753	-0.00604	-2.8315	-0.01598							477.122	0.01901	460.618	0.02179		3.624	0.03704	3.4811	0.0386		10.1728	0.02562	643.852	0.0381		-11.3254	-0.000781388	-9.06099	-0.00148		3.4415	0.03168	8.6011	0.01985		644.072	0.03878	8.64228	0.0199
4.2378	0.03267	4.4978	0.01686		16.0314	0.03396	57.5475	0.03708		-2.74106	-0.00608	-2.81521	-0.01608							477.178	0.019	460.838	0.02169		3.6342	0.04581	3.501	0.03057		10.1831	0.02562	644.712	0.0381		-11.2741	-0.000781388	-8.9553	-0.00148		3.4613	0.03311	8.6408	0.01827		644.931	0.03878	8.64796	0.0199
4.2578	0.02167	4.5178	0.01991		16.0489	0.03395	57.6215	0.03708		-2.72111	-0.00616	-2.79523	-0.0162							477.342	0.01895	461.039	0.0216		3.6444	0.04824	3.5208	0.0263		10.1936	0.02562	645.573	0.0381		-11.1567	-0.000781388	-8.89203	-0.00149		3.4811	0.0404	8.6806	0.02642		645.79	0.03878	8.65363	0.0199
4.2778	0.02596	4.5379	0.01654		16.0663	0.03395	57.6955	0.03708		-2.7137	-0.00618	-2.7922	-0.01622							477.562	0.01888	461.058	0.02159		3.6545	0.04171	3.5407	0.02709		10.204	0.02562	646.433	0.0381		-11.0628	-0.000781388	-8.745	-0.00149		3.501	0.04004	8.7203	0.02633		646.65	0.03878	8.65931	0.0199
4.2977	0.03186	4.5579	0.01358		16.0837	0.03394	57.7695	0.03708		-2.70116	-0.00623	-2.77525	-0.01633							477.735	0.01883	461.278	0.02149		3.6647	0.03699	3.5605	0.02049		10.2143	0.02561	647.293	0.0381		-10.988	-0.000781389	-8.72308	-0.0015		3.5208	0.02443	8.76	0.01649		647.509	0.03878	8.66498	0.0199
4.3177	0.03204	4.5779	0.01827		16.1011	0.03394	57.8435	0.03708		-2.68121	-0.00631	-2.75527	-0.01645							477.782	0.01882	461.498	0.02139		3.6748	0.02766	3.5804	0.01871		10.2248	0.02561	648.153	0.0381		-10.8516	-0.000781389	-8.55412	-0.0015		3.5407	0.01201	8.7998	0.02199		648.368	0.03878	8.67066	0.0199
4.3377	0.02619	4.598	0.02173		16.1185	0.03393	57.9175	0.03708		-2.6744	-0.00633	-2.753	-0.01647							478.002	0.01876	461.596	0.02134		3.685	0.01633	3.6002	0.02136		10.2352	0.02561	649.013	0.0381		-10.8193	-0.000781389	-8.38516	-0.00151		3.5605	0.00972	8.8395	0.022		649.227	0.03878	8.67633	0.0199
4.3577	0.01212	4.618	0.00755		16.1359	0.03393	57.9915	0.03708		-2.66126	-0.00639	-2.73529	-0.01658							478.222	0.01869	461.718	0.02129		3.6951	0.01049	3.6201	0.01894		10.2456	0.02561	649.873	0.0381		-10.6506	-0.00078139	-8.3249	-0.00152		3.5804	0.01962	8.8792	0.0191		650.087	0.03877	8.68201	0.0199
4.3777	0.01959	4.638	-0.00765		16.1533	0.03392	58.0655	0.03709		-2.64131	-0.00647	-2.71531	-0.01671							478.291	0.01867	461.938	0.02119		3.7053	0.01036	3.64	0.02733		10.256	0.02561	650.733	0.0381		-10.6405	-0.00078139	-8.21621	-0.00152		3.6002	0.02722	8.919	0.01827		650.946	0.03877	8.68768	0.0199
4.3977	0.03671	4.6581	-0.00118		16.1707	0.03391	58.1395	0.03709		-2.6351	-0.00649	-2.7137	-0.01672							478.442	0.01862	462.152	0.02109		3.7195	0.01164	3.6598	0.03433		10.2664	0.02561	651.593	0.0381		-10.4819	-0.000781391	-8.115	-0.00153		3.6201	0.01982	8.9587	0.01893		651.805	0.03877	8.69336	0.0199
4.4177	0.03238	4.6781	0.01231		16.1881	0.03391	58.2135	0.03709		-2.62136	-0.00655	-2.69533	-0.01685							478.662	0.01856	462.158	0.02108		3.7394	0.02253	3.6797	0.03771		10.2768	0.02561	652.453	0.0381		-10.4295	-0.000781391	-8.04725	-0.00153		3.64	0.01059	8.9985	0.01633		652.664	0.03877	8.69903	0.0199
4.4378	0.03874	4.6982	0.02601		16.2055	0.0339	58.2874	0.03709		-2.60141	-0.00663	-2.67535	-0.01698							478.848	0.0185	462.378	0.02098		3.7593	0.02724	3.6996	0.03978		10.2872	0.02561	653.314	0.0381		-10.3132	-0.000781392	-7.9051	-0.00154		3.6598	0.01118	9.0382	0.01811		653.523	0.03877	8.70471	0.0199
4.4578	0.04347	4.7182	0.03211		16.2229	0.0339	58.3614	0.03709		-2.5959	-0.00666	-2.6744	-0.01699							478.882	0.01849	462.599	0.02088		3.7792	0.01425	3.7195	0.04711		10.2976	0.02561	654.174	0.0381		-10.2186	-0.000781393	-7.8783	-0.00154		3.6797	0.000319176	9.0779	0.02312		654.383	0.03877	8.71038	0.0199
4.4778	0.04621	4.7383	0.02919		16.2403	0.03389	58.4354	0.03709		-2.58146	-0.00672	-2.65538	-0.01712							479.102	0.01842	462.709	0.02083		3.7991	0.01046	3.7394	0.03756		10.308	0.02561	655.034	0.0381		-10.1445	-0.000781393	-7.70934	-0.00155		3.6996	0.00421	9.1177	0.02408		655.242	0.03877	8.71606	0.0199
4.4978	0.03955	4.7583	0.03175		16.2577	0.03389	58.5094	0.03709		-2.56151	-0.00681	-2.6354	-0.01726							479.322	0.01836	462.819	0.02078		3.819	0.01402	3.7593	0.02154		10.3184	0.02561	655.894	0.0381		-10.0078	-0.000781395	-7.6954	-0.00155		3.7195	0.01321	9.1575	0.02504		656.101	0.03877	8.72173	0.0199
4.5178	0.03438	4.7784	0.03178		16.2751	0.03388	58.5834	0.03709		-2.5566	-0.00683	-2.6351	-0.01726							479.404	0.01833	463.039	0.02067		3.8389	0.01031	3.7792	0.02661		10.3288	0.02561	656.754	0.0381		-9.97576	-0.000781395	-7.54039	-0.00156		3.7394	0.0316	9.1972	0.03067		656.96	0.03876	8.72741	0.0199
4.5379	0.02658	4.7985	0.03654		16.2925	0.03388	58.6574	0.03709		-2.54156	-0.0069	-2.61542	-0.0174							479.542	0.01829	463.259	0.02057		3.8588	0.0142	3.7991	0.02418		10.3392	0.0256	657.614	0.0381		-9.80705	-0.000781398	-7.4858	-0.00157		3.7593	0.04668	9.237	0.0215		657.82	0.03876	8.73308	0.0199
4.5579	0.02922	4.8185	0.03984		16.3099	0.03387	58.7314	0.0371		-2.52161	-0.00699	-2.5959	-0.01755							479.762	0.01822	463.265	0.02057		3.8787	0.02111	3.819	0.0194		10.3496	0.0256	658.474	0.0381		-9.7971	-0.000781398	-7.37143	-0.00157		3.7792	0.04068	9.2767	0.01714		658.679	0.03876	8.73876	0.0199
4.5779	0.04206	4.8386	0.02046		16.3273	0.03387	58.8054	0.0371		-2.5173	-0.00701	-2.59544	-0.01755							479.961	0.01816	463.479	0.02047		3.8986	0.02422	3.8389	0.0294		10.36	0.0256	659.334	0.0381		-9.63835	-0.000781402	-7.2762	-0.00158		3.7991	0.02976	9.3165	0.01024		659.538	0.03876	8.74443	0.0199
4.598	0.028	4.8587	0.01223		16.3447	0.03386	58.8794	0.0371		-2.50166	-0.00708	-2.57546	-0.0177							479.982	0.01815	463.699	0.02036		3.9185	0.01316	3.8588	0.03856		10.3704	0.0256	660.194	0.0381		-9.5865	-0.000781403	-7.20247	-0.00158		3.819	0.04115	9.3563	0.01227		660.397	0.03876	8.75011	0.0199
4.618	0.03673	4.8788	0.01427		16.3621	0.03386	58.9534	0.0371		-2.48172	-0.00718	-2.5566	-0.01784							480.202	0.01808	463.822	0.0203		3.9385	0.00596	3.8787	0.03705		10.3808	0.0256	661.055	0.0381		-9.46965	-0.000781407	-7.0668	-0.00159		3.8389	0.04352	9.396	0.01883		661.257	0.03876	8.75578	0.0199
4.638	0.02613	4.8988	0.00358		16.3795	0.03385	59.0274	0.0371		-2.4781	-0.0072	-2.55548	-0.01785							480.422	0.01801	463.919	0.02026		3.9584	0.02064	3.8986	0.03384		10.3912	0.0256	661.915	0.0381		-9.376	-0.00078141	-7.03352	-0.00159		3.8588	0.05016	9.4358	0.01435		662.116	0.03876	8.76146	0.0199
4.6581	0.02623	4.9189	0.000179		16.3969	0.03385	59.1014	0.0371		-2.46177	-0.00728	-2.5355	-0.01801							480.517	0.01798	464.139	0.02015		3.9783	0.03105	3.9185	0.03126		10.4016	0.0256	662.775	0.0381		-9.30095	-0.000781414	-6.86456	-0.0016		3.8787	0.04491	9.4756	0.0211		662.975	0.03876	8.76713	0.0199
4.6781	0.03889	4.939	0.01809		16.4143	0.03384	59.1754	0.0371		-2.44182	-0.00738	-2.5173	-0.01815							480.642	0.01794	464.359	0.02005		3.9983	0.01825	3.9385	0.03586		10.412	0.0256	663.635	0.0381		-9.1656	-0.00078142	-6.8574	-0.0016		3.8986	0.03149	9.5153	0.0239		663.834	0.03876	8.77281	0.0199
4.6982	0.06154	4.9591	0.02655		16.4318	0.03383	59.2494	0.0371		-2.4388	-0.0074	-2.51553	-0.01817							480.862	0.01787	464.378	0.02004		4.0182	0.0292	3.9584	0.038		10.4224	0.0256	664.495	0.0381		-9.13224	-0.000781422	-6.69561	-0.00161		3.9185	0.03427	9.5551	0.02527		664.694	0.03875	8.77848	0.0199
4.7182	0.04815	4.9792	0.01761		16.4491	0.03383	59.3233	0.0371		-2.42187	-0.00749	-2.49555	-0.01833							481.074	0.01781	464.579	0.01994		4.0382	0.03025	3.9783	0.03633		10.4328	0.0256	665.355	0.0381		-8.96354	-0.000781434	-6.6481	-0.00161		3.9385	0.0358	9.5949	0.01911		665.553	0.03875	8.78416	0.0199
4.7383	0.04675	4.9993	0.01418		16.4666	0.03382	59.3974	0.0371		-2.40192	-0.0076	-2.4781	-0.01847							481.082	0.0178	464.799	0.01984		4.0581	0.02752	3.9983	0.04314		10.4432	0.0256	666.215	0.0381		-8.9553	-0.000781435	-6.52665	-0.00162		3.9584	0.03867	9.6347	0.01616		666.412	0.03875	8.78983	0.0199
4.7583	0.06132	5.0193	0.00792		16.484	0.03382	59.4713	0.03711		-2.3996	-0.00761	-2.47557	-0.01849							481.302	0.01773	464.935	0.01977		4.0781	0.0308	4.0182	0.03991		10.4536	0.0256	667.075	0.0381		-8.79484	-0.00078145	-6.439	-0.00163		3.9783	0.02556	9.6745	0.01401		667.271	0.03875	8.79551	0.0199
4.7784	0.06121	5.0394	0.00924		16.5014	0.03381	59.5453	0.03711		-2.38197	-0.00771	-2.45559	-0.01866							481.522	0.01766	465.019	0.01973		4.098	0.02756	4.0382	0.04185		10.464	0.0256	667.935	0.0381		-8.745	-0.000781455	-6.3577	-0.00163		3.9983	0.01612	9.7143	0.01921		668.131	0.03875	8.80118	0.0199
4.7985	0.06297	5.0595	0.00172		16.5188	0.03381	59.6193	0.03711		-2.36202	-0.00782	-2.4388	-0.01881							481.63	0.01763	465.239	0.01962		4.118	0.01966	4.0581	0.03947		10.4744	0.02559	668.796	0.0381		-8.62613	-0.00078147	-6.2299	-0.00164		4.0182	0.02082	9.754	0.0187		668.99	0.03875	8.80686	0.0199
4.8185	0.05516	5.0796	-0.0105		16.5362	0.0338	59.6933	0.03711		-2.3603	-0.00783	-2.43561	-0.01883							481.743	0.01759	465.459	0.01952		4.1379	0.01682	4.0781	0.03011		10.4848	0.02559	669.656	0.0381		-8.5349	-0.000781484	-6.18874	-0.00164		4.0382	0.02222	9.7938	0.0125		669.849	0.03875	8.81253	0.0199
4.8386	0.03347	5.0997	-0.000495		16.5536	0.0338	59.7673	0.03711		-2.34207	-0.00794	-2.41563	-0.01901							481.963	0.01752	465.491	0.0195		4.1579	0.0134	4.098	0.01674		10.4952	0.02559	670.516	0.0381		-8.45743	-0.000781498	-6.0209	-0.00165		4.0581	0.00502	9.8336	0.01417		670.708	0.03875	8.81821	0.0199
4.8587	0.03307	5.1198	-0.00365		16.571	0.03379	59.8413	0.03711		-2.32212	-0.00806	-2.3996	-0.01916							482.183	0.01744	465.679	0.01941		4.1779	0.02088	4.118	0.00524		10.5056	0.02559	671.376	0.0381		-8.3249	-0.000781526	-6.01978	-0.00165		4.0781	0.00753	9.8734	0.01213		671.567	0.03874	8.82388	0.0199
4.8788	0.0356	5.1399	0.00197		16.5884	0.03379	59.9153	0.03711		-2.321	-0.00807	-2.39565	-0.01919							482.187	0.01744	465.899	0.01931		4.1978	0.03041	4.1379	0.00462		10.516	0.02559	672.236	0.0381		-8.28873	-0.000781535	-5.85083	-0.00166		4.098	0.0089	9.9132	0.00791		672.427	0.03874	8.82956	0.0199
4.8988	0.04916	5.16	0.00868		16.6058	0.03378	59.9893	0.03711		-2.30217	-0.00819	-2.37567	-0.01938							482.403	0.01737	466.048	0.01923		4.2178	0.02854	4.1579	0.01986		10.5264	0.02559	673.096	0.0381		-8.12002	-0.000781584	-5.8121	-0.00166		4.118	0.0213	9.953	0.01275		673.286	0.03874	8.83523	0.0199
4.9189	0.04874	5.1802	0.01313		16.6232	0.03378	60.0633	0.03711		-2.28222	-0.00831	-2.3603	-0.01952							482.623	0.0173	466.119	0.0192		4.2378	0.03316	4.1779	0.03323		10.5368	0.02559	673.956	0.0381		-8.115	-0.000781585	-5.68187	-0.00167		4.1379	0.02846	9.9928	0.00758		674.145	0.03874	8.84091	0.0199
4.939	0.03504	5.2003	0.02003		16.6406	0.03377	60.1373	0.03711		-2.2818	-0.00832	-2.3557	-0.01956							482.743	0.01726	466.339	0.01909		4.2578	0.0261	4.1978	0.0486		10.5472	0.02559	674.816	0.0381		-7.95132	-0.000781649	-5.6033	-0.00168		4.1579	0.0325	10.0326	0.00393		675.004	0.03874	8.84658	0.0199
4.9591	0.03904	5.2204	0.02257		16.658	0.03377	60.2113	0.03712		-2.2779	-0.00834	-2.33572	-0.01976							482.843	0.01722	466.559	0.01898		4.2778	0.02112	4.2178	0.05484		10.5576	0.02559	675.676	0.0381		-7.9051	-0.00078167	-5.51292	-0.00168		4.1779	0.03588	10.0724	0.00407		675.864	0.03874	8.85226	0.0199
4.9792	0.03616	5.2405	0.00601		16.6754	0.03376	60.2853	0.03712		-2.26227	-0.00845	-2.321	-0.0199							483.063	0.01715	466.604	0.01896		4.2977	0.0222	4.2378	0.0469		10.568	0.02559	676.537	0.0381		-7.78262	-0.000781736	-5.3946	-0.00169		4.1978	0.02588	10.1123	0.00468		676.723	0.03874	8.85793	0.01989
4.9993	0.04162	5.2606	0.00999		16.6928	0.03376	60.3593	0.03712		-2.2587	-0.00847	-2.31574	-0.01996							483.283	0.01707	467.161	0.01869		4.3177	0.02268	4.2578	0.04948		10.5784	0.02559	677.397	0.0381		-7.6954	-0.000781791	-5.34396	-0.00169		4.2178	0.01152	10.1521	0.00875		677.582	0.03874	8.86361	0.01989
5.0193	0.04312	5.2807	0.00568		16.7102	0.03375	60.4333	0.03712		-2.24232	-0.00858	-2.29576	-0.02016							483.3	0.01707	467.717	0.01841		4.3377	0.00896	4.2778	0.04862		10.5888	0.02559	678.257	0.0381		-7.61392	-0.000781851	-5.186	-0.0017		4.2378	0.02321	10.1919	0.0252		678.441	0.03874	8.86928	0.01989
5.0394	0.03949	5.3009	0.01559		16.7276	0.03375	60.5072	0.03712		-2.2396	-0.0086	-2.2818	-0.0203							483.503	0.017	468.274	0.01814		4.3577	-0.00497	4.2977	0.03233		10.5992	0.02559	679.117	0.0381		-7.4858	-0.000781964	-5.17501	-0.0017		4.2578	0.03224	10.2317	0.03992		679.301	0.03873	8.87496	0.01989
5.0595	0.05221	5.321	0.04214		16.745	0.03374	60.5812	0.03712		-2.22237	-0.00872	-2.27578	-0.02037							483.723	0.01692	468.83	0.01786		4.3777	0.000921	4.3177	0.03377		10.6096	0.02559	679.977	0.0381		-7.44521	-0.000782005	-5.0318	-0.00171		4.2778	0.01862	10.2715	0.03697		680.16	0.03873	8.88063	0.01989
5.0796	0.06627	5.3411	0.04865		16.7624	0.03374	60.6552	0.03712		-2.2204	-0.00874	-2.2558	-0.02058							483.857	0.01688	469.387	0.01758		4.3977	0.013	4.3377	0.03965		10.62	0.02558	680.837	0.0381		-7.27651	-0.00078221	-5.00605	-0.00171		4.2977	0.02147	10.3113	0.03507		681.019	0.03873	8.88631	0.01989
5.0997	0.0658	5.3612	0.02503		16.7798	0.03373	60.7292	0.03712		-2.20242	-0.00887	-2.2425	-0.02072							483.943	0.01685	469.943	0.0173		4.4177	0.01753	4.3577	0.02701		10.6304	0.02558	681.697	0.0381		-7.2762	-0.00078221	-4.9923	-0.00171		4.3177	0.01231	10.3511	0.03774		681.878	0.03873	8.89198	0.01989
5.1198	0.04236	5.3814	0.02295		16.7972	0.03373	60.8032	0.03712		-2.2013	-0.00887	-2.23582	-0.0208							484.163	0.01677	470.5	0.01702		4.4378	0.02539	4.3777	0.02879		10.6408	0.02558	682.557	0.0381		-7.10781	-0.000782482	-4.9527	-0.00172		4.3377	0.02137	10.391	0.03306		682.738	0.03873	8.89766	0.01989
5.1399	0.03785	5.4015	0.03212		16.8147	0.03372	60.8772	0.03712		-2.18247	-0.00902	-2.21585	-0.02102							484.383	0.01669	471.057	0.01674		4.4578	0.02517	4.3977	0.03501		10.6512	0.02558	683.417	0.0381		-7.0668	-0.000782561	-4.9132	-0.00172		4.3577	0.02387	10.4308	0.01101		683.597	0.03873	8.90333	0.01989
5.16	0.026	5.4216	0.03692		16.8321	0.03372	60.9512	0.03712		-2.1821	-0.00902	-2.2033	-0.02116							484.413	0.01668	471.613	0.01645		4.4778	0.02704	4.4177	0.03797		10.6616	0.02558	684.278	0.0381		-6.9391	-0.000782845	-4.8737	-0.00172		4.3777	0.02909	10.4706	0.00933		684.456	0.03873	8.90901	0.01989
5.1802	0.00836	5.4418	0.01603		16.8495	0.03371	61.0252	0.03712		-2.163	-0.00917	-2.19587	-0.02125							484.603	0.01661	472.17	0.01617		4.4978	0.0172	4.4378	0.03845		10.672	0.02558	685.138	0.0381		-6.8574	-0.000783062	-4.83709	-0.00172		4.3977	0.0374	10.5105	0.01405		685.315	0.03873	8.91468	0.01989
5.2003	0.01985	5.4619	0.024		16.8669	0.03371	61.0992	0.03713		-2.16252	-0.00917	-2.17589	-0.02148							484.823	0.01654	472.726	0.01588		4.5178	0.01653	4.4578	0.02895		10.6824	0.02558	685.998	0.0381		-6.7704	-0.000783328	-4.8343	-0.00172		4.4177	0.04534	10.5503	0.02278		686.175	0.03873	8.92036	0.01989
5.2204	0.03346	5.482	0.01868		16.8843	0.0337	61.1732	0.03713		-2.1438	-0.00932	-2.164	-0.02163							484.97	0.01648	473.283	0.0156		4.5379	0.0245	4.4778	0.02847		10.6928	0.02558	686.858	0.0381		-6.6481	-0.000783776	-4.7948	-0.00173		4.4378	0.03369	10.5901	0.02501		687.034	0.03872	8.92603	0.01989
5.2405	0.03376	5.5022	0.01225		16.9017	0.0337	61.2472	0.03713		-2.14257	-0.00933	-2.15591	-0.02173							485.043	0.01646	473.839	0.01531		4.5579	0.03426	4.4978	0.03242		10.7032	0.02558	687.718	0.0381		-6.6017	-0.000783971	-4.7553	-0.00173		4.4578	0.02243	10.63	0.01981		687.893	0.03872	8.93171	0.01989
5.2606	0.04047	5.5223	0.01736		16.9191	0.03369	61.3212	0.03713		-2.1247	-0.00947	-2.13593	-0.02197							485.263	0.01638	474.396	0.01502		4.5779	0.03967	4.5178	0.02603		10.7136	0.02558	688.578	0.0381		-6.439	-0.000784793	-4.7158	-0.00173		4.4778	0.02938	10.6698	0.02181		688.752	0.03872	8.93738	0.01989
5.2807	0.04765	5.5424	0.01922		16.9365	0.03369	61.3952	0.03713		-2.12262	-0.00949	-2.1247	-0.02212							485.483	0.0163	474.952	0.01473		4.598	0.04336	4.5379	0.03028		10.724	0.02558	689.438	0.0381		-6.433	-0.000784828	-4.6763	-0.00173		4.4978	0.04104	10.7096	0.02558		689.611	0.03872	8.94306	0.01989
5.3009	0.04769	5.5626	0.02233		16.9539	0.03368	61.4692	0.03713		-2.1056	-0.00964	-2.11595	-0.02223							485.526	0.01628	475.509	0.01445		4.618	0.05046	4.5579	0.03042		10.7344	0.02558	690.298	0.0381		-6.26429	-0.000785967	-4.66814	-0.00173		4.5178	0.0496	10.7495	0.02549		690.471	0.03872	8.94874	0.01989
5.321	0.04668	5.5827	0.01602		16.9713	0.03368	61.5432	0.03713		-2.10267	-0.00966	-2.1056	-0.02236							485.703	0.01622	476.065	0.01416		4.638	0.03976	4.5779	0.03255		10.7448	0.02558	691.158	0.0381		-6.2299	-0.000786242	-4.6369	-0.00174		4.5379	0.03989	10.7893	0.01957		691.33	0.03872	8.95441	0.01989
5.3411	0.05258	5.6029	0.01544		16.9887	0.03367	61.6172	0.03713		-2.0864	-0.0098	-2.09597	-0.02249							485.923	0.01614	476.622	0.01387		4.6581	0.02553	4.598	0.03547		10.7553	0.02558	692.019	0.0381		-6.09559	-0.000787485	-4.5974	-0.00174		4.5579	0.03289	10.8292	0.01738		692.189	0.03872	8.96009	0.01989
5.3612	0.04552	5.623	0.02734		17.0061	0.03367	61.6912	0.03713		-2.08272	-0.00984	-2.0864	-0.02262							486.083	0.01608	477.178	0.01357		4.6781	0.01119	4.618	0.04057		10.7657	0.02558	692.879	0.0381		-6.0209	-0.000788308	-4.5579	-0.00174		4.5779	0.0314	10.869	0.01802		693.048	0.03872	8.96576	0.01989
5.3814	0.01922	5.6432	0.02857		17.0235	0.03366	61.7651	0.03713		-2.0673	-0.00998	-2.07599	-0.02276							486.143	0.01606	477.735	0.01328		4.6982	0.01443	4.638	0.04503		10.776	0.02557	693.739	0.0381		-5.92689	-0.000789505	-4.5185	-0.00174		4.598	0.02325	10.9089	0.02229		693.908	0.03871	8.97144	0.01989
5.4015	0.00808	5.6633	0.01967		17.0409	0.03366	61.8391	0.03713		-2.06277	-0.01002	-2.0673	-0.02288							486.363	0.01598	478.291	0.01299		4.7182	0.01884	4.6581	0.03962		10.7865	0.02557	694.599	0.0381		-5.8121	-0.00079125	-4.49918	-0.00174		4.618	0.03519	10.9487	0.02944		694.767	0.03871	8.97711	0.01989
5.4216	0.02966	5.6835	0.02112		17.0583	0.03365	61.9131	0.03713		-2.0482	-0.01015	-2.05602	-0.02303							486.584	0.01589	478.848	0.0127		4.7383	0.01634	4.6781	0.03706		10.7968	0.02557	695.459	0.0381		-5.75818	-0.000792194	-4.479	-0.00175		4.638	0.04258	10.9886	0.03762		695.626	0.03871	8.98279	0.01989
5.4418	0.06772	5.7036	0.02728		17.0757	0.03365	61.9871	0.03714		-2.04282	-0.0102	-2.0482	-0.02314							486.639	0.01587	479.404	0.01241		4.7583	0.00667	4.6982	0.02888		10.8073	0.02557	696.319	0.0381		-5.6033	-0.000795441	-4.4396	-0.00175		4.6581	0.03784	11.0284	0.03045		696.485	0.03871	8.98846	0.01989
5.4619	0.07018	5.7238	0.02882		17.0931	0.03364	62.0611	0.03714		-2.029	-0.01034	-2.03604	-0.02332							486.804	0.01581	479.961	0.01212		4.7784	0.00741	4.7182	0.02094		10.8177	0.02557	697.179	0.0381		-5.58948	-0.000795774	-4.4001	-0.00175		4.6781	0.04088	11.0683	0.01987		697.345	0.03871	8.99414	0.01989
5.482	0.07378	5.7439	0.02224		17.1105	0.03364	62.1351	0.03714		-2.02287	-0.0104	-2.029	-0.02342							487.024	0.01573	480.517	0.01183		4.7985	0.01967	4.7383	0.0181		10.8281	0.02557	698.039	0.0381		-5.42078	-0.000800541	-4.3607	-0.00175		4.6982	0.03777	11.1081	0.0129		698.204	0.03871	8.99981	0.01989
5.5022	0.07865	5.7641	0.02075		17.1279	0.03363	62.2091	0.03714		-2.0099	-0.01053	-2.01606	-0.02361							487.196	0.01566	481.074	0.01153		4.8185	0.02621	4.7583	0.02573		10.8385	0.02557	698.899	0.0381		-5.3946	-0.00080141	-4.33023	-0.00176		4.7182	0.03873	11.148	0.01651		699.063	0.03871	9.00549	0.01989
5.5223	0.08814	5.7843	0.02472		17.1453	0.03363	62.2831	0.03714		-2.00292	-0.0106	-2.0099	-0.0237							487.244	0.01565	481.63	0.01124		4.8386	0.02965	4.7784	0.02955		10.8489	0.02557	699.759	0.0381		-5.25208	-0.000806886	-4.3213	-0.00176		4.7383	0.04389	11.1878	0.01706		699.922	0.03871	9.01116	0.01989
5.5424	0.07167	5.8044	0.02628		17.1627	0.03362	62.3571	0.03714		-1.9908	-0.01072	-1.99608	-0.02391							487.464	0.01556	482.187	0.01095		4.8587	0.02597	4.7985	0.03445		10.8593	0.02557	700.62	0.0381		-5.186	-0.00080991	-4.2818	-0.00176		4.7583	0.04503	11.2277	0.01768		700.782	0.03871	9.01684	0.01989
5.5626	0.04582	5.8246	0.03373		17.1802	0.03362	62.4311	0.03714		-1.98297	-0.01081	-1.9908	-0.02399							487.684	0.01548	482.743	0.01066		4.8788	0.01747	4.8185	0.04343		10.8697	0.02557	701.48	0.0381		-5.08337	-0.000815333	-4.2424	-0.00176		4.7784	0.03773	11.2676	0.03272		701.641	0.0387	9.02251	0.01989
5.5827	0.04834	5.8447	0.02495		17.1975	0.03361	62.5051	0.03714		-1.9717	-0.01093	-1.9761	-0.02422							487.752	0.01545	483.3	0.01037		4.8988	0.01714	4.8386	0.04202		10.8801	0.02557	702.34	0.0381		-4.9918	-0.000821037	-4.203	-0.00176		4.7985	0.0456	11.3074	0.02506		702.5	0.0387	9.02819	0.01989
5.6029	0.04767	5.8649	0.01279		17.215	0.03361	62.5791	0.03714		-1.96302	-0.01102	-1.9717	-0.02429							487.904	0.01539	483.857	0.01008		4.9189	0.02126	4.8587	0.0285		10.8905	0.02557	703.2	0.0381		-4.9523	-0.000823785	-4.1636	-0.00177		4.8185	0.0373	11.3473	0.01987		703.359	0.0387	9.03386	0.01989
5.623	0.0399	5.885	0.01423		17.2324	0.0336	62.6531	0.03714		-1.9526	-0.01114	-1.95612	-0.02453							488.124	0.01531	484.413	0.00979		4.939	0.01228	4.8788	0.02484		10.9009	0.02557	704.06	0.0381		-4.91467	-0.000826579	-4.16127	-0.00177		4.8386	0.02927	11.3872	0.01752		704.219	0.0387	9.03954	0.01989
5.6432	0.03563	5.9052	0.01914		17.2498	0.0336	62.7271	0.03714		-1.94307	-0.01124	-1.9526	-0.02459							488.309	0.01524	484.97	0.0095		4.9591	0.01021	4.8988	0.03425		10.9113	0.02557	704.92	0.0381		-4.9127	-0.00082673	-4.1242	-0.00177		4.8587	0.03235	11.427	0.02004		705.078	0.0387	9.04521	0.01989
5.6633	0.03816	5.9254	0.00275		17.2672	0.03359	62.801	0.03714		-1.9334	-0.01135	-1.93614	-0.02486							488.344	0.01522	485.526	0.00921		4.9792	0.02207	4.9189	0.03912		10.9217	0.02557	705.78	0.0381		-4.8732	-0.000829872	-4.0847	-0.00177		4.8788	0.02566	11.4669	0.01494		705.937	0.0387	9.05089	0.01989
5.6835	0.05112	5.9455	0.00312		17.2846	0.03359	62.8751	0.03714		-1.92313	-0.01147	-1.9334	-0.02491							488.564	0.01514	486.083	0.00892		4.9993	0.0197	4.939	0.03721		10.9321	0.02557	706.64	0.0381		-4.8337	-0.000833232	-4.0453	-0.00177		4.8988	0.02139	11.5068	0.01623		706.796	0.0387	9.05656	0.01989
5.7036	0.06159	5.9657	0.02531		17.302	0.03358	62.949	0.03714		-1.9143	-0.01158	-1.91616	-0.0252							488.784	0.01505	486.639	0.00863		5.0193	0.02804	4.9591	0.03468		10.9425	0.02556	707.5	0.0381		-4.7943	-0.000836815	-4.0059	-0.00178		4.9189	0.02287	11.5466	0.02083		707.655	0.0387	9.06224	0.01989
5.7238	0.05957	5.9859	0.02306		17.3194	0.03358	63.023	0.03715		-1.90318	-0.01171	-1.9143	-0.02523							488.865	0.01502	487.196	0.00835		5.0394	0.0412	4.9792	0.03219		10.9529	0.02556	708.361	0.0381		-4.7548	-0.000840656	-3.99232	-0.00178		4.939	0.01973	11.5865	0.02474		708.515	0.0387	9.06791	0.01989
5.7439	0.05405	6.006	0.01155		17.3368	0.03357	63.097	0.03715		-1.8952	-0.01181	-1.89619	-0.02554							489.004	0.01497	487.752	0.00806		5.0595	0.04266	4.9993	0.02236		10.9633	0.02556	709.221	0.0381		-4.74597	-0.00084155	-3.9665	-0.00178		4.9591	0.01547	11.6264	0.01731		709.374	0.03869	9.07359	0.01989
5.7641	0.04771	6.0262	0.00899		17.3542	0.03357	63.171	0.03715		-1.88323	-0.01196	-1.8952	-0.02556							489.224	0.01488	488.309	0.00778		5.0796	0.02509	5.0193	0.01595		10.9737	0.02556	710.081	0.0381		-4.7153	-0.000844763	-3.9271	-0.00178		4.9792	0.00827	11.6663	0.01794		710.233	0.03869	9.07926	0.01989
5.7843	0.04981	6.0464	0.02063		17.3716	0.03356	63.245	0.03715		-1.8761	-0.01205	-1.87621	-0.0259							489.422	0.0148	488.865	0.00749		5.0997	0.01404	5.0394	0.01236		10.9841	0.02556	710.941	0.0381		-4.6758	-0.000849154	-3.8877	-0.00179		4.9993	0.01835	11.7062	0.02523		711.092	0.03869	9.08494	0.01989
5.8044	0.05499	6.0665	0.01646		17.389	0.03356	63.319	0.03715		-1.86328	-0.01222	-1.8761	-0.0259							489.444	0.01479	489.422	0.00721		5.1198	0.01493	5.0595	0.0087		10.9945	0.02556	711.801	0.0381		-4.6363	-0.00085385	-3.8483	-0.00179		5.0193	0.02661	11.746	0.02722		711.952	0.03869	9.09061	0.01989
5.8246	0.05898	6.0867	0.01787		17.4064	0.03355	63.393	0.03715		-1.857	-0.0123	-1.857	-0.02625							489.664	0.0147	489.978	0.00693		5.1399	0.01798	5.0796	0.01991		11.0049	0.02556	712.661	0.0381		-4.5969	-0.000858858	-3.82336	-0.00179		5.0394	0.04047	11.7859	0.02217		712.811	0.03869	9.09629	0.01989
5.8447	0.04444	6.1069	0.02355		17.4238	0.03355	63.467	0.03715		-1.84333	-0.01249	-1.85623	-0.02626							489.884	0.01461	490.535	0.00664		5.16	0.01978	5.0997	0.03711		11.0153	0.02556	713.521	0.0381		-4.57726	-0.000861481	-3.809	-0.00179		5.0595	0.04521	11.8258	0.01572		713.67	0.03869	9.10196	0.01989
5.8649	0.03006	6.127	0.02128		17.4412	0.03355	63.541	0.03715		-1.8379	-0.01256	-1.8379	-0.02661							489.978	0.01458	491.091	0.00636		5.1802	0.02424	5.1198	0.05194		11.0257	0.02556	714.381	0.0381		-4.5574	-0.000864226	-3.7696	-0.00179		5.0796	0.03619	11.8657	0.01664		714.529	0.03869	9.10764	0.01989
5.885	0.02605	6.1472	0.01595		17.4586	0.03354	63.615	0.03715		-1.82338	-0.01277	-1.83625	-0.02664							490.104	0.01453	491.648	0.00609		5.2003	0.0325	5.1399	0.04879		11.0361	0.02556	715.241	0.0381		-4.5179	-0.000869966	-3.7302	-0.0018		5.0997	0.0338	11.9056	0.02659		715.389	0.03869	9.11331	0.01989
5.9052	0.02498	6.1674	0.01156		17.476	0.03354	63.689	0.03715		-1.8188	-0.01283	-1.8188	-0.02698							490.324	0.01444	492.204	0.00581		5.2204	0.04103	5.16	0.036		11.0465	0.02556	716.102	0.0381		-4.4785	-0.000876088	-3.6908	-0.0018		5.1198	0.03455	11.9455	0.026		716.248	0.03869	9.11899	0.01989
5.9254	0.04744	6.1875	0.00603		17.4934	0.03353	63.763	0.03715		-1.80343	-0.01306	-1.81627	-0.02703							490.535	0.01435	492.761	0.00553		5.2405	0.03435	5.1802	0.02345		11.0569	0.02556	716.962	0.0381		-4.439	-0.00088265	-3.6544	-0.0018		5.1399	0.02891	11.9853	0.02856		717.107	0.03868	9.12466	0.01989
5.9455	0.06968	6.2077	0.0191		17.5108	0.03353	63.837	0.03715		-1.7997	-0.01311	-1.7997	-0.02736							490.544	0.01435	493.317	0.00526		5.2606	0.03173	5.2003	0.02392		11.0673	0.02556	717.822	0.0381		-4.40856	-0.000888015	-3.6514	-0.0018		5.16	0.03338	12.0252	0.0251		717.966	0.03868	9.13034	0.01989
5.9657	0.08071	6.2279	0.00178		17.5282	0.03352	63.911	0.03715		-1.78348	-0.01336	-1.79629	-0.02743							490.764	0.01426	493.874	0.00499		5.2807	0.03465	5.2204	0.01994		11.0777	0.02556	718.682	0.0381		-4.3996	-0.000889649	-3.6121	-0.00181		5.1802	0.03535	12.0651	0.0165		718.826	0.03868	9.13601	0.01989
5.9859	0.05864	6.248	-0.00245		17.5456	0.03352	63.9849	0.03715		-1.7806	-0.0134	-1.7806	-0.02776							490.984	0.01416	494.065	0.00489		5.3009	0.04065	5.2405	0.01348		11.0881	0.02556	719.542	0.0381		-4.3601	-0.00089715	-3.5727	-0.00181		5.2003	0.0343	12.105	0.02349		719.685	0.03868	9.14169	0.01989
6.006	0.04989	6.2682	0.00594		17.5631	0.03351	64.0589	0.03715		-1.76353	-0.01367	-1.77631	-0.02785							491.091	0.01412	494.285	0.00479		5.321	0.03507	5.2606	0.0148		11.0985	0.02556	720.402	0.0381		-4.3207	-0.000905151	-3.5333	-0.00181		5.2204	0.02706	12.1449	0.02911		720.544	0.03868	9.14736	0.01989
6.0262	0.05058	6.2884	0.00178		17.5804	0.03351	64.1329	0.03715		-1.7615	-0.0137	-1.7615	-0.02816							491.204	0.01407	494.43	0.00471		5.3411	0.01333	5.2807	0.02785		11.1089	0.02556	721.262	0.0381		-4.2813	-0.000913704	-3.494	-0.00182		5.2405	0.02044	12.1848	0.02164		721.403	0.03868	9.15304	0.01989
6.0464	0.04844	6.3085	-0.00228		17.5979	0.0335	64.2069	0.03716		-1.74358	-0.01399	-1.75634	-0.02828							491.425	0.01398	494.505	0.00468		5.3612	0.0064	5.3009	0.02847		11.1193	0.02555	722.122	0.0381		-4.2418	-0.000922873	-3.48545	-0.00182		5.2606	0.02654	12.2247	0.02409		722.263	0.03868	9.15871	0.01989
6.0665	0.04978	6.3287	-0.00596		17.6153	0.0335	64.2809	0.03716		-1.7424	-0.01401	-1.7424	-0.02858							491.645	0.01389	494.725	0.00457		5.3814	0.01767	5.321	0.02869		11.1297	0.02555	722.982	0.0381		-4.23986	-0.00092334	-3.4546	-0.00182		5.2807	0.0478	12.2646	0.02157		723.122	0.03868	9.16439	0.01989
6.0867	0.02887	6.3489	0.00112		17.6327	0.03349	64.3549	0.03716		-1.72363	-0.01433	-1.73636	-0.02872							491.648	0.01389	494.945	0.00446		5.4015	0.02324	5.3411	0.01441		11.1401	0.02555	723.843	0.0381		-4.2024	-0.000932651	-3.4153	-0.00182		5.3009	0.04164	12.3045	0.0138		723.981	0.03867	9.17006	0.01989
6.1069	0.04102	6.369	0.00953		17.6501	0.03349	64.4289	0.03716		-1.7233	-0.01434	-1.7233	-0.02901							491.865	0.0138	494.987	0.00444		5.4216	0.02468	5.3612	0.00331		11.1505	0.02555	724.703	0.0381		-4.163	-0.000943106	-3.3759	-0.00183		5.321	0.03416	12.3444	0.01494		724.84	0.03867	9.17574	0.01989
6.127	0.03568	6.3892	0.00721		17.6675	0.03348	64.5029	0.03716		-1.7042	-0.01468	-1.71638	-0.02917							492.085	0.0137	495.165	0.00436		5.4418	0.02996	5.3814	0.00877		11.1609	0.02555	725.563	0.0381		-4.1236	-0.000954282	-3.3366	-0.00183		5.3411	0.02398	12.3843	0.0103		725.7	0.03867	9.18141	0.01989
6.1472	0.02573	6.4094	0.01115		17.6849	0.03348	64.5769	0.03716		-1.70368	-0.01468	-1.7042	-0.02945							492.204	0.01365	495.385	0.00425		5.4619	0.03395	5.4015	0.01327		11.1713	0.02555	726.423	0.0381		-4.0842	-0.000966231	-3.31649	-0.00183		5.3612	0.01721	12.4242	0.01178		726.559	0.03867	9.18709	0.01989
6.1674	0.03209	6.4295	0.02363		17.7023	0.03348	64.6509	0.03716		-1.6851	-0.01503	-1.6964	-0.02964							492.305	0.01361	495.543	0.00418		5.482	0.02305	5.4216	0.02494		11.1817	0.02555	727.283	0.0381		-4.07116	-0.000970367	-3.2972	-0.00183		5.3814	0.02814	12.4641	0.0218		727.418	0.03867	9.19276	0.01989
6.1875	0.03982	6.4497	0.02019		17.7197	0.03347	64.7249	0.03716		-1.68373	-0.01505	-1.6851	-0.02991							492.525	0.01352	495.605	0.00415		5.5022	0.02336	5.4418	0.03036		11.1921	0.02555	728.143	0.0381		-4.0447	-0.00097904	-3.2579	-0.00184		5.4015	0.0241	12.504	0.01685		728.277	0.03867	9.19844	0.01989
6.2077	0.03506	6.4699	0.00748		17.7371	0.03347	64.7989	0.03716		-1.666	-0.01539	-1.67642	-0.03012							492.745	0.01342	495.825	0.00404		5.5223	0.0282	5.4619	0.03376		11.2025	0.02555	729.003	0.0381		-4.0053	-0.0009927	-3.2185	-0.00184		5.4216	0.02585	12.5439	0.0145		729.136	0.03867	9.20411	0.01989
6.2279	0.02987	6.49	0.00966		17.7545	0.03346	64.8729	0.03716		-1.66378	-0.01543	-1.666	-0.03038							492.761	0.01342	496.045	0.00394		5.5424	0.0285	5.482	0.03965		11.2129	0.02555	729.863	0.0381		-3.9659	-0.00101	-3.1792	-0.00185		5.4418	0.03856	12.5838	0.0193		729.996	0.03867	9.20979	0.01989
6.248	0.02947	6.5102	0.01254		17.7719	0.03346	64.9469	0.03716		-1.6469	-0.01577	-1.65644	-0.03062							492.965	0.01333	496.1	0.00391		5.5626	0.01693	5.5022	0.03808		11.2233	0.02555	730.723	0.0381		-3.9265	-0.00102	-3.14754	-0.00185		5.4619	0.04326	12.6237	0.02325		730.855	0.03867	9.21546	0.01989
6.2682	0.04836	6.5304	0.01874		17.7893	0.03345	65.0209	0.03716		-1.64383	-0.01583	-1.6469	-0.03087							493.185	0.01323	496.266	0.00383		5.5827	0.02643	5.5223	0.03629		11.2337	0.02555	731.584	0.0381		-3.90245	-0.00103	-3.1398	-0.00185		5.482	0.03837	12.6636	0.01876		731.714	0.03866	9.22114	0.01989
6.2884	0.05169	6.5505	0.02541		17.8067	0.03345	65.0948	0.03716		-1.6278	-0.01617	-1.63646	-0.03114							493.317	0.01317	496.486	0.00373		5.6029	0.02414	5.5424	0.04177		11.2441	0.02555	732.444	0.0381		-3.8871	-0.00104	-3.1005	-0.00186		5.5022	0.03838	12.7035	0.01908		732.573	0.03866	9.22681	0.01989
6.3085	0.04604	6.5707	0.02986		17.8241	0.03344	65.1689	0.03716		-1.62388	-0.01625	-1.6278	-0.03137							493.405	0.01314	496.657	0.00364		5.623	0.01572	5.5626	0.03676		11.2545	0.02555	733.304	0.0381		-3.8477	-0.00106	-3.0612	-0.00186		5.5223	0.04329	12.7434	0.01895		733.433	0.03866	9.23249	0.01989
6.3287	0.05697	6.5909	0.02878		17.8415	0.03344	65.2428	0.03716		-1.6087	-0.01658	-1.61648	-0.03167							493.625	0.01304	496.706	0.00362		5.6432	0.009	5.5827	0.0372		11.2649	0.02555	734.164	0.0381		-3.8083	-0.00108	-3.0219	-0.00187		5.5424	0.03214	12.7833	0.02342		734.292	0.03866	9.23816	0.01989
6.3489	0.05755	6.611	0.03415		17.8589	0.03343	65.3168	0.03716		-1.60393	-0.01668	-1.6087	-0.03189							493.845	0.01294	496.926	0.00352		5.6633	0.01327	5.6029	0.03532		11.2753	0.02555	735.024	0.0381		-3.769	-0.0011	-2.9825	-0.00187		5.5626	0.026	12.8232	0.03593		735.151	0.03866	9.24384	0.01989
6.369	0.04824	6.6312	0.02902		17.8763	0.03343	65.3908	0.03716		-1.5896	-0.017	-1.59651	-0.03222							493.874	0.01293	497.146	0.00341		5.6835	0.01935	5.623	0.03366		11.2857	0.02555	735.884	0.0381		-3.73375	-0.00112	-2.97858	-0.00187		5.5827	0.02394	12.8632	0.02903		736.01	0.03866	9.24951	0.01989
6.3892	0.03668	6.6513	0.02619		17.8937	0.03343	65.4648	0.03717		-1.58398	-0.01713	-1.5896	-0.03242							494.065	0.01285	497.213	0.00338		5.7036	0.03222	5.6432	0.03626		11.2961	0.02555	736.744	0.0381		-3.7296	-0.00112	-2.9432	-0.00188		5.6029	0.02656	12.9031	0.02145		736.87	0.03866	9.25519	0.01989
6.4094	0.05185	6.6715	0.02977		17.9111	0.03342	65.5388	0.03717		-1.5705	-0.01745	-1.57653	-0.03279							494.285	0.01275	497.366	0.00331		5.7238	0.02551	5.6633	0.03954		11.3065	0.02555	737.604	0.0381		-3.6902	-0.00114	-2.9039	-0.00189		5.623	0.02768	12.943	0.02371		737.729	0.03866	9.26086	0.01989
6.4295	0.04922	6.6917	0.01967		17.9286	0.03342	65.6128	0.03717		-1.56403	-0.01761	-1.5705	-0.03297							494.43	0.01269	497.586	0.00321		5.7439	0.01933	5.6835	0.03471		11.3169	0.02554	738.464	0.0381		-3.6508	-0.00117	-2.8646	-0.00189		5.6432	0.03026	12.9829	0.02586		738.588	0.03866	9.26654	0.01989
6.4497	0.0405	6.7118	0.00108		17.9459	0.03341	65.6868	0.03717		-1.5515	-0.01791	-1.55655	-0.03338							494.505	0.01265	497.77	0.00312		5.7641	0.01308	5.7036	0.03541		11.3273	0.02554	739.325	0.0381		-3.6114	-0.00119	-2.8252	-0.0019		5.6633	0.03196	13.0228	0.03524		739.447	0.03865	9.27221	0.01989
6.4699	0.04338	6.732	0.0008		17.9634	0.03341	65.7608	0.03717		-1.54408	-0.0181	-1.5515	-0.03353							494.725	0.01255	497.806	0.0031		5.7843	0.01553	5.7238	0.03908		11.3377	0.02554	740.185	0.0381		-3.5721	-0.00122	-2.80962	-0.0019		5.6835	0.02679	13.0627	0.02909		740.307	0.03865	9.27789	0.01989
6.49	0.03722	6.7521	-0.00175		17.9808	0.0334	65.8348	0.03717		-1.5324	-0.0184	-1.53657	-0.03399							494.945	0.01246	498.026	0.003		5.8044	0.01827	5.7439	0.03226		11.3482	0.02554	741.045	0.0381		-3.56505	-0.00123	-2.7859	-0.00191		5.7036	0.0301	13.1026	0.02128		741.166	0.03865	9.28356	0.01989
6.5102	0.0468	6.7723	0.00334		17.9982	0.0334	65.9088	0.03717		-1.52413	-0.01861	-1.5324	-0.03412							494.987	0.01244	498.246	0.0029		5.8246	0.01158	5.7641	0.02268		11.3585	0.02554	741.905	0.0381		-3.5327	-0.00125	-2.7466	-0.00192		5.7238	0.03893	13.1425	0.02495		742.025	0.03865	9.28924	0.01989
6.5304	0.05317	6.7924	0.01282		18.0156	0.03339	65.9828	0.03717		-1.5133	-0.0189	-1.51659	-0.03462							495.165	0.01236	498.326	0.00286		5.8447	0.01368	5.7843	0.02166		11.3689	0.02554	742.765	0.0381		-3.4933	-0.00128	-2.7073	-0.00193		5.7439	0.05191	13.1824	0.0254		742.884	0.03865	9.29491	0.01989
6.5505	0.04336	6.8179	0.01092		18.033	0.03339	66.0568	0.03717		-1.50418	-0.01915	-1.5133	-0.03472							495.385	0.01226	498.466	0.0028		5.8649	0.01603	5.8044	0.01555		11.3794	0.02554	743.625	0.0381		-3.454	-0.00132	-2.668	-0.00194		5.7641	0.05392	13.2224	0.02242		743.744	0.03865	9.30059	0.01989
6.5707	0.03918	6.8576	0.01098		18.0504	0.03339	66.1308	0.03717		-1.4942	-0.01943	-1.49661	-0.03526							495.543	0.01218	498.686	0.00269		5.885	0.02268	5.8246	0.03185		11.3898	0.02554	744.485	0.0381		-3.4146	-0.00136	-2.64067	-0.00195		5.7843	0.0292	13.2623	0.01814		744.603	0.03865	9.30626	0.01989
6.5909	0.04558	6.8972	0.0103		18.0678	0.03338	66.2048	0.03717		-1.48423	-0.01971	-1.4942	-0.03534							495.605	0.01216	498.883	0.0026		5.9052	0.03056	5.8447	0.04556		11.4002	0.02554	745.345	0.0381		-3.39634	-0.00137	-2.6287	-0.00195		5.8044	0.02511	13.3022	0.01397		745.462	0.03865	9.31194	0.01989
6.611	0.06122	6.9369	-0.000942		18.0852	0.03338	66.2788	0.03717		-1.4751	-0.01998	-1.47663	-0.03594							495.825	0.01206	498.906	0.00259		5.9254	0.03468	5.8649	0.04104		11.4106	0.02554	746.205	0.0381		-3.3753	-0.0014	-2.5894	-0.00197		5.8246	0.03481	13.3421	0.01387		746.321	0.03865	9.31762	0.01989
6.6312	0.04714	6.9766	0.0052		18.1026	0.03337	66.3528	0.03717		-1.46428	-0.0203	-1.4751	-0.03599							496.045	0.01196	499.126	0.00249		5.9455	0.02791	5.885	0.0341		11.421	0.02554	747.066	0.0381		-3.3359	-0.00144	-2.5501	-0.00198		5.8447	0.04567	13.382	0.01395		747.18	0.03864	9.32329	0.01989
6.6513	0.03889	7.0163	0.01785		18.12	0.03337	66.4267	0.03717		-1.456	-0.02055	-1.45666	-0.03663							496.1	0.01193	499.346	0.00239		5.9657	0.0257	5.9052	0.03626		11.4314	0.02554	747.926	0.0381		-3.2966	-0.00148	-2.5108	-0.002		5.8649	0.05563	13.4219	0.01293		748.04	0.03864	9.32897	0.01989
6.6715	0.04514	7.0559	0.02924		18.1374	0.03336	66.5007	0.03717		-1.44433	-0.02092	-1.456	-0.03665							496.266	0.01185	499.439	0.00235		5.9859	0.02177	5.9254	0.03454		11.4418	0.02554	748.786	0.0381		-3.2572	-0.00153	-2.47171	-0.00202		5.885	0.03236	13.4618	0.01294		748.899	0.03864	9.33464	0.01989
6.6917	0.0483	7.0956	0.02233		18.1548	0.03336	66.5747	0.03717		-1.4369	-0.02115	-1.4369	-0.03734							496.486	0.01175	499.566	0.00229		6.006	0.02415	5.9455	0.02446		11.4522	0.02554	749.646	0.0381		-3.22764	-0.00157	-2.4715	-0.00202		5.9052	0.01804	13.5018	0.01732		749.758	0.03864	9.34032	0.01989
6.7118	0.02567	7.1353	0.01291		18.1722	0.03335	66.6487	0.03717		-1.42438	-0.02156	-1.43668	-0.03735							496.657	0.01167	499.786	0.00219		6.0262	0.02322	5.9657	0.01874		11.4626	0.02554	750.506	0.0381		-3.2179	-0.00158	-2.4322	-0.00204		5.9254	0.03317	13.5417	0.02858		750.617	0.03864	9.34599	0.01989
6.732	0.02423	7.175	0.01421		18.1896	0.03335	66.7227	0.03717		-1.4179	-0.02177	-1.4179	-0.03805							496.706	0.01165	499.996	0.00209		6.0464	0.02386	5.9859	0.0229		11.473	0.02554	751.366	0.0381		-3.1785	-0.00164	-2.3929	-0.00206		5.9455	0.03531	13.5816	0.04091		751.477	0.03864	9.35167	0.01989
6.7521	0.03996	7.2147	0.02293		18.207	0.03335	66.7967	0.03717		-1.40443	-0.02223	-1.4167	-0.03809							496.926	0.01155	500.006	0.00209		6.0665	0.02045	6.006	0.03485		11.4834	0.02554	752.226	0.0381		-3.1392	-0.0017	-2.3536	-0.00208		5.9657	0.02926	13.6215	0.03955		752.336	0.03864	9.35734	0.01989
6.7723	0.04591	7.2544	0.02522		18.2244	0.03334	66.8707	0.03717		-1.3988	-0.02243	-1.3988	-0.03878							497.146	0.01145	500.226	0.00199		6.0867	0.02336	6.0262	0.04044		11.4938	0.02554	753.086	0.0381		-3.0998	-0.00176	-2.3143	-0.00211		5.9859	0.03287	13.6614	0.03736		753.195	0.03864	9.36302	0.01989
6.7924	0.06453	7.294	0.02539		18.2418	0.03334	66.9447	0.03717		-1.38448	-0.02294	-1.39672	-0.03886							497.213	0.01141	500.446	0.00189		6.1069	0.03107	6.0464	0.03305		11.5042	0.02554	753.946	0.0381		-3.0605	-0.00183	-2.30276	-0.00212		6.006	0.02842	13.7013	0.03072		754.054	0.03864	9.36869	0.01989
6.8126	0.07321	7.3337	0.02178		18.2592	0.03333	67.0187	0.03718		-1.3797	-0.02311	-1.3797	-0.03954							497.366	0.01134	500.552	0.00184		6.127	0.0289	6.0665	0.03551		11.5146	0.02554	754.807	0.0381		-3.05894	-0.00183	-2.275	-0.00214		6.0262	0.03197	13.7413	0.02323		754.914	0.03863	9.37437	0.01989
6.8327	0.06771	7.3734	0.01608		18.2766	0.03333	67.0927	0.03718		-1.36453	-0.02367	-1.37674	-0.03965							497.586	0.01124	500.666	0.00179		6.1472	0.0264	6.0867	0.04343		11.525	0.02554	755.667	0.0381		-3.0212	-0.0019	-2.2357	-0.00217		6.0464	0.03894	13.7812	0.02348		755.773	0.03863	9.38004	0.01989
6.8529	0.0464	7.4131	0.02316		18.294	0.03332	67.1667	0.03718		-1.3606	-0.02382	-1.3606	-0.04032							497.77	0.01115	500.887	0.00169		6.1674	0.03412	6.1069	0.04576		11.5354	0.02553	756.527	0.0381		-2.9819	-0.00198	-2.2013	-0.00221		6.0665	0.03625	13.8211	0.02653		756.632	0.03863	9.38572	0.01989
6.873	0.02894	7.4528	0.02228		18.3115	0.03332	67.2407	0.03718		-1.34459	-0.02444	-1.35676	-0.04048							497.806	0.01113	501.107	0.00159		6.1875	0.04186	6.127	0.03385		11.5458	0.02553	757.387	0.0381		-2.9425	-0.00206	-2.1821	-0.00223		6.0867	0.0255	13.861	0.03304		757.491	0.03863	9.39139	0.01989
6.8932	0.02311	7.4925	0.01778		18.3288	0.03332	67.3147	0.03718		-1.3415	-0.02457	-1.3415	-0.04113							498.026	0.01103	501.109	0.00159		6.2077	0.04108	6.1472	0.03434		11.5562	0.02553	758.247	0.0381		-2.9032	-0.00215	-2.163	-0.00225		6.1069	0.01966	13.9009	0.03945		758.351	0.03863	9.39707	0.01989
6.9133	0.0279	7.5323	0.01903		18.3463	0.03331	67.3887	0.03718		-1.32464	-0.02525	-1.33678	-0.04133							498.246	0.01092	501.327	0.0015		6.2279	0.03373	6.1674	0.04387		11.5666	0.02553	759.107	0.0381		-2.89023	-0.00218	-2.1438	-0.00227		6.127	0.01696	13.9408	0.03169		759.21	0.03863	9.40274	0.01989
6.9335	0.0414	7.572	0.02534		18.3637	0.03331	67.4626	0.03718		-1.3225	-0.02534	-1.3225	-0.04196							498.326	0.01089	501.547	0.0014		6.248	0.0348	6.1875	0.0388		11.577	0.02553	759.967	0.0381		-2.8639	-0.00225	-2.1338	-0.00228		6.1472	0.01477	13.9808	0.02783		760.069	0.03863	9.40842	0.01989
6.9536	0.04488	7.6117	0.02536		18.3811	0.0333	67.5366	0.03718		-1.30469	-0.0261	-1.3168	-0.04221							498.466	0.01082	501.665	0.00135		6.2682	0.03675	6.2077	0.02776		11.5874	0.02553	760.827	0.0381		-2.8246	-0.00235	-2.1247	-0.00229		6.1674	0.02161	14.0207	0.03136		760.928	0.03863	9.41409	0.01989
6.9737	0.054	7.6514	0.02146		18.3985	0.0333	67.6106	0.03718		-1.3034	-0.02616	-1.3034	-0.04282							498.686	0.01071	501.767	0.0013		6.2884	0.02168	6.2279	0.02205		11.5978	0.02553	761.687	0.0381		-2.7852	-0.00246	-2.1056	-0.00232		6.1875	0.01853	14.0606	0.03124		761.788	0.03862	9.41977	0.01989
6.9939	0.0535	7.6911	0.00978		18.4159	0.03329	67.6846	0.03718		-1.28474	-0.02699	-1.29683	-0.04313							498.883	0.01062	501.987	0.0012		6.3085	0.0158	6.248	0.02668		11.6082	0.02553	762.547	0.0381		-2.7459	-0.00257	-2.0864	-0.00234		6.2077	0.02427	14.1005	0.02338		762.647	0.03862	9.42544	0.01989
7.014	0.04746	7.7308	0.00443		18.4333	0.03329	67.7586	0.03718		-1.2843	-0.02701	-1.2843	-0.04371							498.906	0.01061	502.207	0.00111		6.3287	0.02315	6.2682	0.02168		11.6186	0.02553	763.408	0.0381		-2.72153	-0.00265	-2.0673	-0.00237		6.2279	0.02308	14.1404	0.03004		763.506	0.03862	9.43112	0.01989
7.0341	0.0544	7.7706	0.0121		18.4507	0.03329	67.8326	0.03718		-1.2652	-0.0279	-1.27685	-0.04407							499.126	0.0105	502.222	0.0011		6.3489	0.02562	6.2884	0.01894		11.629	0.02553	764.268	0.0381		-2.7066	-0.00269	-2.0482	-0.0024		6.248	0.03696	14.1803	0.02916		764.365	0.03862	9.43679	0.01989
7.0543	0.04757	7.8103	0.02205		18.4681	0.03328	67.9066	0.03718		-1.26479	-0.02792	-1.2652	-0.04464							499.346	0.01039	502.427	0.00101		6.369	0.01717	6.3085	0.03721		11.6394	0.02553	765.128	0.0381		-2.6673	-0.00283	-2.029	-0.00243		6.2682	0.03239	14.2202	0.01636		765.225	0.03862	9.44247	0.01989
7.0744	0.04194	7.85	0.02169		18.4855	0.03328	67.9806	0.03718		-1.2462	-0.02883	-1.25687	-0.04505							499.439	0.01035	502.647	0.000914214		6.3892	0.01875	6.3287	0.0413		11.6498	0.02553	765.988	0.0381		-2.628	-0.00297	-2.0099	-0.00246		6.2884	0.0334	14.2601	0.01878		766.084	0.03862	9.44814	0.01989
7.0945	0.03853	7.8898	0.01413		18.5029	0.03327	68.0546	0.03718		-1.24484	-0.02889	-1.2462	-0.04559							499.566	0.01029	502.778	0.000856994		6.4094	0.02882	6.3489	0.03861		11.6602	0.02553	766.848	0.0381		-2.5887	-0.00312	-1.9908	-0.0025		6.3085	0.04578	14.3001	0.02197		766.943	0.03862	9.45382	0.01989
7.1146	0.04047	7.9295	0.00593		18.5203	0.03327	68.1286	0.03718		-1.2271	-0.0298	-1.23689	-0.04607							499.786	0.01018	502.867	0.000818482		6.4295	0.03065	6.369	0.03198		11.6706	0.02553	767.708	0.0381		-2.55283	-0.00326	-1.9717	-0.00253		6.3287	0.05194	14.34	0.0222		767.802	0.03862	9.45949	0.01989
7.1348	0.03191	7.9692	0.00911		18.5377	0.03326	68.2026	0.03718		-1.22489	-0.02992	-1.2271	-0.04658							499.996	0.01008	503.087	0.000723094		6.4497	0.03245	6.3892	0.03966		11.681	0.02553	768.568	0.0381		-2.5494	-0.00328	-1.96485	-0.00254		6.3489	0.05017	14.3799	0.01943		768.661	0.03862	9.46517	0.01989
7.1549	0.03007	8.009	0.02981		18.5551	0.03326	68.2766	0.03718		-1.208	-0.03082	-1.21691	-0.04712							500.006	0.01007	503.307	0.000628054		6.4699	0.03534	6.4094	0.04458		11.6914	0.02553	769.428	0.0381		-2.5101	-0.00345	-1.9526	-0.00257		6.369	0.04212	14.4198	0.01791		769.521	0.03861	9.47084	0.01989
7.175	0.03809	8.0487	0.02723		18.5725	0.03326	68.3506	0.03718		-1.20494	-0.03099	-1.208	-0.0476							500.226	0.00996	503.335	0.000616075		6.49	0.03508	6.4295	0.04655		11.7018	0.02553	770.288	0.0381		-2.5081	-0.00346	-1.9334	-0.00261		6.3892	0.03535	14.4597	0.02188		770.38	0.03861	9.47652	0.01989
7.1951	0.06181	8.0885	0.02018		18.5899	0.03325	68.4246	0.03718		-1.1889	-0.03189	-1.19693	-0.0482							500.446	0.00985	503.527	0.000533362		6.5102	0.02564	6.4497	0.04583		11.7122	0.02553	771.149	0.0381		-2.4889	-0.00355	-1.9143	-0.00265		6.4094	0.03796	14.4996	0.01849		771.239	0.03861	9.48219	0.01989
7.2147	0.04183	8.1282	0.02107		18.6073	0.03325	68.4986	0.03718		-1.18499	-0.03212	-1.1889	-0.04865							500.552	0.0098	503.747	0.000439021		6.5304	0.0179	6.4699	0.03015		11.7226	0.02553	772.009	0.0381		-2.4697	-0.00364	-1.8952	-0.0027		6.4295	0.03941	14.5395	0.02087		772.098	0.03861	9.48787	0.01989
7.2544	0.03966	8.1679	0.0229		18.6247	0.03324	68.5726	0.03718		-1.1698	-0.03301	-1.17695	-0.04933							500.666	0.00974	503.891	0.000377347		6.5505	0.00972	6.49	0.03633		11.733	0.02553	772.869	0.0381		-2.4505	-0.00373	-1.8761	-0.00274		6.4497	0.02403	14.5794	0.02043		772.958	0.03861	9.49354	0.01989
7.294	0.03896	8.2077	0.01541		18.6421	0.03324	68.6466	0.03718		-1.1695	-0.03303	-1.1698	-0.04975							500.887	0.00964	503.967	0.000345033		6.5707	0.01176	6.5102	0.03429		11.7434	0.02553	773.729	0.0381		-2.4313	-0.00383	-1.857	-0.00279		6.4699	0.01466	14.6193	0.02191		773.817	0.03861	9.49922	0.01989
7.3337	0.04064	8.2475	0.01508		18.6595	0.03324	68.7205	0.03719		-1.16504	-0.0333	-1.15698	-0.0505							501.107	0.00953	504.187	0.000251399		6.5909	0.02306	6.5304	0.03305		11.7538	0.02553	774.589	0.0381		-2.4121	-0.00393	-1.8379	-0.00285		6.49	0.01239	14.6592	0.03103		774.676	0.03861	9.50489	0.01989
7.3734	0.03636	8.2872	0.02521		18.6769	0.03323	68.7945	0.03719		-1.1596	-0.03363	-1.1508	-0.05087							501.109	0.00952	504.407	0.000158122		6.611	0.02271	6.5505	0.03137		11.7642	0.02553	775.449	0.0381		-2.3929	-0.00404	-1.8188	-0.0029		6.5102	0.02316	14.6991	0.03942		775.535	0.03861	9.51057	0.01989
7.4131	0.03761	8.327	0.01668		18.6944	0.03323	68.8685	0.03719		-1.1498	-0.03424	-1.137	-0.05171							501.327	0.00942	504.448	0.000140925		6.6312	0.0099	6.5707	0.03905		11.7746	0.02553	776.309	0.0381		-2.38413	-0.00409	-1.7997	-0.00296		6.5304	0.03178	14.7391	0.02831		776.395	0.03861	9.51624	0.01989
7.4528	0.03823	8.3667	0.00665		18.7117	0.03322	68.9425	0.03719		-1.14509	-0.03454	-1.1317	-0.05204							501.547	0.0093	504.627	6.52027e-05		6.6513	0.00588	6.5909	0.04823		11.785	0.02552	777.169	0.0381		-2.3737	-0.00414	-1.79589	-0.00297		6.5505	0.03333	14.779	0.01898		777.254	0.0386	9.52192	0.01989
7.4925	0.04177	8.4065	0.02193		18.7292	0.03322	69.0165	0.03719		-1.1399	-0.03487	-1.11702	-0.05297							501.665	0.00924	504.847	-2.73569e-05		6.6715	0.02361	6.611	0.04294		11.7954	0.02552	778.029	0.0381		-2.3546	-0.00426	-1.7806	-0.00302		6.5707	0.03212	14.8189	0.01459		778.113	0.0386	9.52759	0.01989
7.5323	0.04554	8.4463	0.0261		18.7466	0.03321	69.0905	0.03719		-1.1301	-0.03551	-1.1126	-0.05325							501.767	0.00919	505.004	-9.32055e-05		6.6917	0.04244	6.6312	0.03867		11.8058	0.02552	778.89	0.0381		-2.3354	-0.00437	-1.7615	-0.00309		6.5909	0.02788	14.8588	0.0132		778.972	0.0386	9.53327	0.01989
7.572	0.02911	8.486	0.02581		18.764	0.03321	69.1645	0.03719		-1.12514	-0.03584	-1.09704	-0.05427							501.987	0.00908	505.067	-0.000119555		6.7118	0.03257	6.6513	0.02825		11.8162	0.02552	779.75	0.0381		-2.3162	-0.00449	-1.7424	-0.00316		6.611	0.02487	14.8987	0.01657		779.832	0.0386	9.53894	0.01989
7.6117	0.02302	8.5258	0.02334		18.7814	0.03321	69.2385	0.03719		-1.1202	-0.03618	-1.0935	-0.05451							502.207	0.00897	505.287	-0.00021139		6.732	0.0236	6.6715	0.03711		11.8266	0.02552	780.61	0.0381		-2.2971	-0.00461	-1.7233	-0.00323		6.6312	0.01648	14.9386	0.0169		780.691	0.0386	9.54462	0.01989
7.6514	0.03458	8.5656	0.01978		18.7988	0.0332	69.3125	0.03719		-1.1104	-0.03685	-1.0908	-0.05469							502.222	0.00896	505.507	-0.00030286		6.7521	0.02896	6.6917	0.03437		11.837	0.02552	781.47	0.0381		-2.2779	-0.00474	-1.7042	-0.00331		6.6513	0.01279	14.9785	0.01272		781.55	0.0386	9.55029	0.01989
7.6911	0.02326	8.6053	0.01283		18.8162	0.0332	69.3865	0.03719		-1.10519	-0.03721	-1.0809	-0.05536							502.427	0.00886	505.561	-0.000325016		6.7772	0.0291	6.6976	0.0173		11.8474	0.02552	782.33	0.0381		-2.2587	-0.00487	-1.6851	-0.00339		6.6715	0.02363	15.0184	0.00921		782.409	0.0386	9.55597	0.01989
7.7308	0.02208	8.6451	0.01846		18.8336	0.03319	69.4605	0.03719		-1.1006	-0.03754	-1.07706	-0.05562							502.647	0.00875	505.728	-0.000393964		6.8168	0.03197	6.7372	0.02754		11.8578	0.02552	783.19	0.0381		-2.2396	-0.005	-1.666	-0.00348		6.6917	0.0336	15.0492	0.0178		783.269	0.0386	9.56164	0.01989
7.7706	0.03927	8.6849	0.01711		18.851	0.03319	69.5345	0.03719		-1.0908	-0.03824	-1.0711	-0.05603							502.778	0.00868	505.948	-0.0004847		6.8564	0.03473	6.7768	0.03337		11.8682	0.02552	784.05	0.0381		-2.2204	-0.00514	-1.6469	-0.00357		6.7118	0.03156	15.2498	0.02121		784.128	0.0386	9.56732	0.01989
7.8103	0.04124	8.7247	0.01172		18.8684	0.03319	69.6085	0.03719		-1.08524	-0.03865	-1.0613	-0.05672							502.867	0.00863	506.117	-0.000554481		6.896	0.03422	6.8164	0.02676		11.8786	0.02552	784.91	0.0381		-2.21542	-0.00518	-1.6278	-0.00367		6.732	0.03779	15.4504	0.01388		784.987	0.03859	9.57299	0.01989
7.85	0.03648	8.7645	0.01062		18.8858	0.03318	69.6825	0.03719		-1.0809	-0.03897	-1.05708	-0.05702							503.087	0.00852	506.168	-0.000575066		6.9356	0.02932	6.856	0.02215		11.889	0.02552	785.77	0.0381		-2.2013	-0.00529	-1.62693	-0.00367		6.7521	0.04603	15.6509	0.00947		785.846	0.03859	9.57867	0.01989
7.8898	0.03596	8.8043	0.01041		18.9032	0.03318	69.7565	0.03719		-1.0711	-0.03971	-1.0515	-0.05742							503.307	0.00841	506.388	-0.000665061		6.9752	0.02243	6.8956	0.01837		11.8994	0.02552	786.631	0.0381		-2.1821	-0.00544	-1.6087	-0.00377		6.7723	0.03089	15.8513	0.0147		786.705	0.03859	9.58434	0.01989
7.9295	0.03168	8.844	0.0048		18.9206	0.03317	69.8304	0.03719		-1.06529	-0.04016	-1.0417	-0.05813							503.335	0.00839	506.608	-0.000754684		7.0148	0.02104	6.9352	0.02878		11.9099	0.02552	787.491	0.0381		-2.163	-0.00559	-1.5896	-0.00388		6.7924	0.01915	16.0517	0.01919		787.565	0.03859	9.59002	0.01989
7.9692	0.03978	8.8838	0.0023		18.938	0.03317	69.9044	0.03719		-1.0613	-0.04047	-1.0371	-0.05847							503.527	0.00829	506.674	-0.000781615		7.0544	0.0221	6.9748	0.03464		11.9202	0.02552	788.351	0.0381		-2.1438	-0.00575	-1.5705	-0.00399		6.8126	0.01185	16.252	0.02248		788.424	0.03859	9.59569	0.01989
8.009	0.05475	8.9236	0.01883		18.9554	0.03317	69.9784	0.03719		-1.0515	-0.04125	-1.0319	-0.05886							503.747	0.00818	506.828	-0.000843933		7.0941	0.02734	7.0144	0.0286		11.9306	0.02552	789.211	0.0381		-2.1247	-0.00591	-1.5515	-0.00411		6.8327	0.01167	16.4522	0.02443		789.283	0.03859	9.60137	0.01989
8.0487	0.04292	8.9634	0.02684		18.9728	0.03316	70.0524	0.03719		-1.04534	-0.04174	-1.0221	-0.05959							503.891	0.0081	507.048	-0.000932807		7.1337	0.03556	7.0541	0.02439		11.9411	0.02552	790.071	0.0381		-2.1056	-0.00608	-1.5324	-0.00424		6.8529	0.01306	16.6524	0.02565		790.142	0.03859	9.60704	0.01989
8.0885	0.02491	9.0032	0.0166		18.9902	0.03316	70.1264	0.03719		-1.0417	-0.04204	-1.01712	-0.05997							503.967	0.00806	507.231	-0.00101		7.1733	0.03145	7.0937	0.02205		11.9514	0.02552	790.931	0.0381		-2.0864	-0.00626	-1.5133	-0.00438		6.873	0.0137	16.8525	0.02267		791.002	0.03859	9.61272	0.01989
8.1282	0.03096	9.043	0.01811		19.0076	0.03315	70.2004	0.03719		-1.0319	-0.04286	-1.0123	-0.06035							504.187	0.00795	507.268	-0.00102		7.2129	0.02303	7.1333	0.02343		11.9619	0.02552	791.791	0.0381		-2.0673	-0.00644	-1.4942	-0.00452		6.8932	0.02357	17.0526	0.0225		791.861	0.03859	9.61839	0.01989
8.1679	0.0325	9.0828	0.01777		19.025	0.03315	70.2744	0.03719		-1.02539	-0.04341	-1.0025	-0.06111							504.407	0.00783	507.488	-0.00111		7.2525	0.02477	7.1729	0.02783		11.9723	0.02552	792.651	0.0381		-2.0482	-0.00662	-1.4751	-0.00467		6.9133	0.02325	17.2526	0.02291		792.72	0.03858	9.62407	0.01989
8.2077	0.03566	9.1226	0.01344		19.0424	0.03315	70.3484	0.03719		-1.0221	-0.0437	-0.99715	-0.06153							504.448	0.00781	507.708	-0.0012		7.2922	0.03183	7.2125	0.03935		11.9827	0.02552	793.511	0.0381		-2.04672	-0.00664	-1.45798	-0.00482		6.9335	0.02847	17.4525	0.01716		793.579	0.03858	9.62974	0.01989
8.2475	0.0318	9.1624	0.02074		19.0599	0.03314	70.4224	0.03719		-1.0123	-0.04455	-0.9927	-0.06189							504.627	0.00772	507.787	-0.00123		7.3318	0.02677	7.2522	0.04345		11.9931	0.02552	794.372	0.0381		-2.029	-0.00682	-1.456	-0.00483		6.9536	0.02909	17.6523	0.0193		794.439	0.03858	9.63542	0.01989
8.2872	0.04748	9.2023	0.02191		19.0772	0.03314	70.4964	0.03719		-1.00544	-0.04516	-0.9829	-0.06268							504.847	0.0076	507.928	-0.00128		7.3714	0.0199	7.2918	0.04333		12.0035	0.02552	795.232	0.0381		-2.0099	-0.00702	-1.4369	-0.00501		6.9737	0.02741	17.8521	0.0221		795.298	0.03858	9.64109	0.01989
8.327	0.05693	9.2421	0.02375		19.0947	0.03313	70.5704	0.03719		-1.0025	-0.04543	-0.97717	-0.06315							505.004	0.00752	508.148	-0.00137		7.4111	0.02336	7.3314	0.02896		12.0139	0.02552	796.092	0.0381		-1.9908	-0.00722	-1.4179	-0.00518		6.9939	0.02833	18.0519	0.02067		796.157	0.03858	9.64677	0.01989
8.3667	0.05343	9.2819	0.02345		19.1121	0.03313	70.6444	0.03719		-0.9927	-0.04633	-0.9731	-0.06349							505.067	0.00749	508.344	-0.00145		7.4507	0.03303	7.3711	0.01889		12.0243	0.02552	796.952	0.0381		-1.9717	-0.00743	-1.3988	-0.00538		7.014	0.03785	18.2515	0.01698		797.016	0.03858	9.65244	0.01989
8.4065	0.06873	9.3217	0.02078		19.1295	0.03313	70.7184	0.03719		-0.98549	-0.04701	-0.9634	-0.0643							505.287	0.00737	508.368	-0.00146		7.4903	0.03608	7.4107	0.02899		12.0347	0.02552	797.812	0.0381		-1.9526	-0.00765	-1.3797	-0.00558		7.0341	0.03767	18.4512	0.01404		797.876	0.03858	9.65812	0.01989
8.4463	0.05293	9.3615	0.01562		19.1469	0.03312	70.7924	0.03719		-0.9829	-0.04725	-0.95719	-0.06483							505.507	0.00725	508.588	-0.00154		7.53	0.03071	7.4503	0.03684		12.0451	0.02552	798.672	0.0381		-1.9334	-0.00788	-1.3606	-0.00579		7.0641	0.03267	18.6507	0.01876		798.735	0.03858	9.66379	0.01989
8.486	0.0394	9.4013	0.00852		19.1643	0.03312	70.8663	0.03719		-0.9731	-0.0482	-0.9536	-0.06514							505.561	0.00723	508.808	-0.00163		7.5696	0.02696	7.49	0.04348		12.0555	0.02551	799.532	0.0381		-1.9143	-0.00811	-1.3415	-0.00602		7.1037	0.03444	18.8502	0.02324		799.594	0.03858	9.66947	0.01989
8.5258	0.03394	9.4411	0.00793		19.1817	0.03311	70.9403	0.0372		-0.96554	-0.04894	-0.9438	-0.06599							505.728	0.00714	508.9	-0.00167		7.6093	0.02978	7.5296	0.04073		12.0659	0.02551	800.392	0.0381		-1.8952	-0.00835	-1.3225	-0.00625		7.1433	0.04212	19.0496	0.0227		800.453	0.03857	9.67514	0.01989
8.5656	0.03443	9.481	0.01494		19.1991	0.03311	71.0143	0.0372		-0.9634	-0.04916	-0.93721	-0.06657							505.948	0.00702	509.028	-0.00172		7.6489	0.02768	7.5693	0.03203		12.0763	0.02551	801.252	0.0381		-1.87802	-0.00858	-1.3034	-0.00651		7.1829	0.03146	19.249	0.02716		801.313	0.03857	9.68082	0.01989
8.6053	0.04162	9.5208	0.03772		19.2165	0.03311	71.0883	0.0372		-0.9536	-0.05015	-0.934	-0.06686							506.117	0.00693	509.248	-0.0018		7.6886	0.0286	7.6089	0.02762		12.0867	0.02551	802.113	0.0381		-1.8761	-0.0086	-1.28902	-0.00671		7.2225	0.02677	19.4483	0.03064		802.172	0.03857	9.68649	0.01989
8.6451	0.03595	9.5606	0.04212		19.2339	0.0331	71.1623	0.0372		-0.94559	-0.05098	-0.9243	-0.06773							506.168	0.0069	509.457	-0.00188		7.7282	0.02784	7.6486	0.0233		12.0971	0.02551	802.973	0.0381		-1.857	-0.00886	-1.2843	-0.00678		7.2622	0.02551	19.6476	0.03027		803.031	0.03857	9.69217	0.01989
8.6849	0.03646	9.6005	0.02723		19.2513	0.0331	71.2363	0.0372		-0.9438	-0.05117	-0.91723	-0.06838							506.388	0.00679	509.468	-0.00189		7.7679	0.02485	7.6882	0.0254		12.1075	0.02551	803.833	0.0381		-1.8379	-0.00913	-1.2652	-0.00706		7.3018	0.02765	19.8468	0.02665		803.89	0.03857	9.69785	0.01989
8.7247	0.03861	9.6403	0.03478		19.2687	0.03309	71.3103	0.0372		-0.934	-0.05221	-0.9145	-0.06863							506.608	0.00667	509.688	-0.00197		7.8076	0.02604	7.7279	0.02235		12.1179	0.02551	804.693	0.0381		-1.8188	-0.0094	-1.2462	-0.00736		7.3414	0.0262	20.0459	0.02171		804.749	0.03857	9.70352	0.01989
8.7645	0.04118	9.6801	0.03072		19.2861	0.03309	71.3843	0.0372		-0.92564	-0.05313	-0.9048	-0.06953							506.674	0.00663	509.908	-0.00205		7.8472	0.03156	7.7676	0.02228		12.1283	0.02551	805.553	0.0381		-1.7997	-0.00969	-1.2271	-0.00767		7.3811	0.02036	20.245	0.02002		805.609	0.03857	9.7092	0.01989
8.8043	0.04584	9.72	0.02265		19.3035	0.03309	71.4583	0.0372		-0.9243	-0.05327	-0.89725	-0.07025							506.828	0.00655	510.013	-0.00209		7.8869	0.02436	7.8072	0.02967		12.1387	0.02551	806.413	0.0381		-1.7806	-0.00998	-1.208	-0.00801		7.4207	0.02148	20.444	0.01966		806.468	0.03857	9.71487	0.01989
8.844	0.04537	9.7598	0.02693		19.3209	0.03308	71.5323	0.0372		-0.9145	-0.05437	-0.895	-0.07047							507.048	0.00643	510.128	-0.00214		7.9266	0.02018	7.8469	0.03344		12.1491	0.02551	807.273	0.0381		-1.7615	-0.01028	-1.1889	-0.00836		7.4603	0.02614	20.6429	0.02145		807.327	0.03857	9.72055	0.01989
8.8838	0.03139	9.7996	0.03201		19.3383	0.03308	71.6063	0.0372		-0.90569	-0.05538	-0.8853	-0.0714							507.231	0.00633	510.348	-0.00222		7.9663	0.00832	7.8866	0.03253		12.1595	0.02551	808.133	0.0381		-1.7424	-0.0106	-1.1793	-0.00855		7.5	0.03198	20.8418	0.0184		808.186	0.03856	9.72622	0.01989
8.9236	0.03257	9.8395	0.02957		19.3557	0.03308	71.6803	0.0372		-0.9048	-0.05548	-0.87727	-0.07219							507.268	0.00631	510.569	-0.0023		8.0059	0.00644	7.9263	0.03679		12.1699	0.02551	808.993	0.0381		-1.7233	-0.01092	-1.1695	-0.00875		7.5396	0.03065	21.0406	0.01835		809.046	0.03856	9.7319	0.01989
8.9634	0.04652	9.8793	0.0318		19.3731	0.03307	71.7543	0.0372		-0.895	-0.05664	-0.8755	-0.07237							507.488	0.00619	510.57	-0.0023		8.0456	0.02566	7.9659	0.04296		12.1803	0.02551	809.854	0.0381		-1.70931	-0.01116	-1.1596	-0.00895		7.5793	0.01951	21.2394	0.01865		809.905	0.03856	9.73757	0.01989
9.0032	0.05514	9.9192	0.03778		19.3905	0.03307	71.8283	0.0372		-0.88574	-0.05775	-0.8658	-0.07334							507.708	0.00607	510.789	-0.00239		8.0853	0.02906	8.0056	0.04387		12.1907	0.02551	810.714	0.0381		-1.7042	-0.01125	-1.1498	-0.00916		7.6189	0.0199	21.4381	0.01395		810.764	0.03856	9.74325	0.01989
9.043	0.06125	9.959	0.03294		19.4079	0.03306	71.9023	0.0372		-0.8853	-0.05781	-0.85729	-0.07421							507.787	0.00603	511.009	-0.00247		8.125	0.03154	8.0453	0.043		12.2011	0.02551	811.574	0.0381		-1.6851	-0.0116	-1.1399	-0.00937		7.6586	0.02385	21.6368	0.01332		811.623	0.03856	9.74892	0.01989
9.0828	0.04922	9.9989	0.02905		19.4253	0.03306	71.9763	0.0372		-0.8755	-0.05902	-0.856	-0.07434							507.928	0.00595	511.126	-0.00251		8.1647	0.02401	8.085	0.03393		12.2115	0.02551	812.434	0.0381		-1.666	-0.01195	-1.1301	-0.00959		7.6982	0.0235	21.8354	0.02356		812.483	0.03856	9.7546	0.01989
9.1226	0.04485	10.0387	0.02637		19.4428	0.03306	72.0503	0.0372		-0.8658	-0.06025	-0.8463	-0.07535							508.148	0.00583	511.229	-0.00255		8.2044	0.02747	8.1247	0.03258		12.2219	0.02551	813.294	0.0381		-1.6469	-0.01232	-1.1202	-0.00982		7.7379	0.02181	22.034	0.02354		813.342	0.03856	9.76027	0.01989
9.1624	0.03868	10.0786	0.034		19.4601	0.03305	72.1243	0.0372		-0.86579	-0.06025	-0.83732	-0.0763							508.344	0.00573	511.449	-0.00263		8.244	0.03452	8.1644	0.03765		12.2323	0.02551	814.154	0.0381		-1.6278	-0.0127	-1.12007	-0.00982		7.7776	0.01948	22.2324	0.02096		814.201	0.03856	9.76595	0.01989
9.2023	0.02986	10.1184	0.04036		19.4776	0.03305	72.1982	0.0372		-0.856	-0.06152	-0.8365	-0.07639							508.368	0.00571	511.669	-0.00271		8.2837	0.0316	8.204	0.03797		12.2427	0.02551	815.014	0.0381		-1.6087	-0.01309	-1.1104	-0.01005		7.8172	0.0263	22.4309	0.02013		815.06	0.03856	9.77162	0.01989
9.2421	0.03512	10.1583	0.03354		19.495	0.03304	72.2722	0.0372		-0.8463	-0.06281	-0.8268	-0.07744							508.588	0.00559	511.683	-0.00272		8.3234	0.02574	8.2437	0.03285		12.2531	0.02551	815.874	0.0381		-1.5896	-0.0135	-1.1006	-0.01029		7.8569	0.02711	22.6293	0.02285		815.92	0.03855	9.7773	0.01989
9.2819	0.04981	10.1981	0.02305		19.5124	0.03304	72.3462	0.0372		-0.84584	-0.06287	-0.81734	-0.07848							508.808	0.00547	511.889	-0.00279		8.3631	0.02136	8.2834	0.03439		12.2635	0.02551	816.734	0.0381		-1.5705	-0.01392	-1.0908	-0.01054		7.8966	0.02862	22.8276	0.02657		816.779	0.03855	9.78297	0.01989
9.3217	0.05309	10.238	0.01536		19.5298	0.03304	72.4202	0.0372		-0.8365	-0.06415	-0.8171	-0.0785							508.9	0.00542	512.109	-0.00287		8.4028	0.01824	8.3231	0.04305		12.2739	0.02551	817.595	0.0381		-1.5515	-0.01435	-1.0809	-0.0108		7.9363	0.02913	23.0258	0.02632		817.638	0.03855	9.78865	0.01989
9.3615	0.04987	10.2778	0.00716		19.5472	0.03303	72.4942	0.0372		-0.8268	-0.06551	-0.8073	-0.0796							509.028	0.00535	512.239	-0.00292		8.4425	0.01723	8.3628	0.04652		12.2843	0.02551	818.455	0.0381		-1.54061	-0.0146	-1.0711	-0.01106		7.9759	0.02876	23.2241	0.0171		818.497	0.03855	9.79432	0.01989
9.4013	0.05255	10.3177	0.00327		19.5646	0.03303	72.5682	0.0372		-0.82589	-0.06564	-0.7976	-0.0807							509.248	0.00523	512.329	-0.00295		8.4823	0.02241	8.4025	0.04454		12.2947	0.02551	819.315	0.0381		-1.5324	-0.01479	-1.0613	-0.01133		8.0156	0.02513	23.4222	0.01516		819.357	0.03855	9.8	0.01989
9.4411	0.06146	10.3576	0.00571		19.582	0.03303	72.6422	0.0372		-0.8171	-0.0669	-0.79736	-0.08073							509.457	0.00511	512.549	-0.00303		8.522	0.02144	8.4423	0.04735		12.3051	0.02551	820.175	0.0381		-1.5133	-0.01526	-1.0515	-0.01161		8.0553	0.02192	23.6203	0.01877		820.216	0.03855	9.80567	0.01989
9.481	0.04977	10.3974	0.01412		19.5994	0.03302	72.7162	0.0372		-0.8073	-0.06835	-0.7879	-0.08183							509.468	0.00511	512.769	-0.00311		8.5617	0.01472	8.482	0.04523		12.3155	0.02551	821.035	0.0381		-1.4942	-0.01573	-1.0417	-0.01189		8.095	0.0162	23.8184	0.02212		821.075	0.03855	9.81135	0.01989
9.5208	0.03466	10.4373	0.02802		19.6168	0.03302	72.7902	0.0372		-0.80594	-0.06855	-0.7781	-0.08298							509.688	0.00498	512.796	-0.00312		8.6014	0.01235	8.5217	0.03574		12.3259	0.02551	821.895	0.0381		-1.4751	-0.01622	-1.0319	-0.01219		8.1347	0.01624	24.0164	0.02098		821.934	0.03855	9.81702	0.01989
9.5606	0.03579	10.4772	0.0245		19.6342	0.03301	72.8642	0.0372		-0.7976	-0.06981	-0.77738	-0.08307							509.908	0.00486	512.989	-0.00319		8.6411	0.01273	8.5614	0.0296		12.3363	0.02551	822.755	0.0381		-1.456	-0.01673	-1.0221	-0.01249		8.1744	0.02644	24.2143	0.02078		822.793	0.03855	9.8227	0.01989
9.6005	0.04354	10.517	0.01527		19.6516	0.03301	72.9382	0.0372		-0.7879	-0.07131	-0.7684	-0.08415							510.013	0.0048	513.209	-0.00326		8.6808	0.0257	8.6011	0.03425		12.3467	0.02551	823.615	0.0381		-1.4369	-0.01726	-1.0123	-0.0128		8.214	0.03671	24.4122	0.02494		823.653	0.03854	9.82837	0.01989
9.6403	0.04754	10.5569	0.0134		19.669	0.03301	73.0122	0.0372		-0.786	-0.07161	-0.7587	-0.08534							510.128	0.00474	513.352	-0.00331		8.7206	0.03189	8.6408	0.03603		12.3571	0.02551	824.475	0.0381		-1.4179	-0.0178	-1.0025	-0.01312		8.2537	0.03374	24.61	0.01684		824.512	0.03854	9.83405	0.01989
9.6801	0.04647	10.5968	0.01748		19.6864	0.033	73.0862	0.0372		-0.7781	-0.07287	-0.7574	-0.0855							510.348	0.00462	513.429	-0.00334		8.7603	0.02626	8.6806	0.0292		12.3675	0.0255	825.336	0.0381		-1.3988	-0.01836	-0.9927	-0.01346		8.2934	0.03357	24.8078	0.01818		825.371	0.03854	9.83972	0.01989
9.72	0.03812	10.6366	0.03171		19.7038	0.033	73.1602	0.0372		-0.7684	-0.07445	-0.749	-0.08655							510.569	0.00449	513.649	-0.00342		8.8	0.0263	8.7203	0.03039		12.3779	0.0255	826.196	0.0381		-1.3797	-0.01894	-0.9829	-0.0138		8.3331	0.03161	25.0056	0.025		826.23	0.03854	9.8454	0.01989
9.7598	0.04012	10.6765	0.0218		19.7212	0.033	73.2341	0.0372		-0.76605	-0.07484	-0.7393	-0.08778							510.57	0.00449	513.869	-0.0035		8.8398	0.03245	8.76	0.03536		12.3883	0.0255	827.056	0.0381		-1.37191	-0.01918	-0.9731	-0.01415		8.3728	0.03086	25.2032	0.02759		827.09	0.03854	9.85107	0.01989
9.7996	0.03569	10.7164	0.01337		19.7386	0.03299	73.3081	0.0372		-0.7587	-0.07607	-0.73742	-0.08802							510.789	0.00437	513.909	-0.00351		8.8795	0.02607	8.7998	0.03122		12.3987	0.0255	827.916	0.0381		-1.3606	-0.01953	-0.9634	-0.0145		8.4125	0.03333	25.4009	0.03167		827.949	0.03854	9.85675	0.01989
9.8395	0.0232	10.7563	0.01718		19.756	0.03299	73.3821	0.0372		-0.749	-0.07773	-0.7296	-0.08903							511.009	0.00425	514.089	-0.00357		8.9192	0.02136	8.8395	0.03436		12.4091	0.0255	828.776	0.0381		-1.3415	-0.02015	-0.9536	-0.01488		8.4523	0.03465	25.5985	0.02615		828.808	0.03854	9.86242	0.01989
9.8793	0.03202	10.7962	0.0215		19.7734	0.03298	73.4561	0.0372		-0.7461	-0.07823	-0.7198	-0.09032							511.126	0.00418	514.309	-0.00365		8.959	0.017	8.8792	0.03835		12.4195	0.0255	829.636	0.0381		-1.3225	-0.02079	-0.95111	-0.01497		8.492	0.03115	25.796	0.02622		829.667	0.03854	9.8681	0.01989
9.9192	0.03101	10.836	0.00896		19.7908	0.03298	73.5301	0.0372		-0.7393	-0.07943	-0.71744	-0.09064							511.229	0.00412	514.465	-0.0037		8.9987	0.01828	8.919	0.04119		12.4299	0.0255	830.496	0.0381		-1.3034	-0.02145	-0.9438	-0.01526		8.5317	0.02984	25.9935	0.02861		830.527	0.03854	9.87377	0.01989
9.959	0.018	10.8759	0.000695		19.8082	0.03298	73.6041	0.0372		-0.7296	-0.08118	-0.7101	-0.09162							511.449	0.004	514.529	-0.00372		9.0385	0.01451	8.9587	0.03877		12.4403	0.0255	831.356	0.0381		-1.2843	-0.02213	-0.934	-0.01565		8.5714	0.02482	26.1909	0.02588		831.386	0.03853	9.87945	0.01989
9.9989	0.02594	10.9158	0.00701		19.8256	0.03297	73.6781	0.03721		-0.72615	-0.08181	-0.7004	-0.09295							511.669	0.00388	514.749	-0.0038		9.0782	0.01221	8.9985	0.0404		12.4507	0.0255	832.216	0.0381		-1.2652	-0.02283	-0.9243	-0.01605		8.6111	0.02581	26.3883	0.02141		832.245	0.03853	9.88512	0.01989
10.0387	0.02811	10.9557	0.02165		19.8431	0.03297	73.7521	0.03721		-0.7198	-0.08299	-0.69747	-0.09335							511.683	0.00387	514.969	-0.00387		9.1179	0.01491	9.0382	0.03884		12.4611	0.0255	833.076	0.0381		-1.2462	-0.02355	-0.9145	-0.01647		8.6508	0.03182	26.5856	0.02637		833.104	0.03853	9.8908	0.01989
10.0786	0.03248	10.9956	0.03096		19.8605	0.03297	73.8261	0.03721		-0.7101	-0.08483	-0.6907	-0.0943							511.889	0.00375	515.022	-0.00389		9.1577	0.02007	9.0779	0.04016		12.4715	0.0255	833.937	0.0381		-1.2271	-0.0243	-0.9048	-0.01689		8.6906	0.03333	26.7829	0.02777		833.964	0.03853	9.89647	0.01989
10.1184	0.04012	11.0355	0.02498		19.8779	0.03296	73.9001	0.03721		-0.7062	-0.08558	-0.681	-0.09567							512.109	0.00363	515.189	-0.00395		9.1975	0.02255	9.1177	0.03628		12.4819	0.0255	834.797	0.0381		-1.208	-0.02507	-0.895	-0.01734		8.7303	0.02475	26.9801	0.02219		834.823	0.03853	9.90215	0.01989
10.1583	0.05296	11.0753	0.02062		19.8953	0.03296	73.9741	0.03721		-0.7004	-0.08671	-0.67749	-0.09617							512.239	0.00355	515.41	-0.00402		9.2372	0.02821	9.1575	0.03407		12.4924	0.0255	835.657	0.0381		-1.20321	-0.02527	-0.8853	-0.01779		8.77	0.03254	27.1773	0.02074		835.682	0.03853	9.90782	0.01989
10.1981	0.04684	11.1152	0.02623		19.9127	0.03296	74.0481	0.03721		-0.6907	-0.08865	-0.6713	-0.09707							512.329	0.0035	515.578	-0.00408		9.277	0.02532	9.1972	0.03683		12.5028	0.0255	836.517	0.0381		-1.1889	-0.02587	-0.8755	-0.01826		8.8098	0.03598	27.3744	0.02241		836.541	0.03853	9.9135	0.01989
10.238	0.04731	11.1551	0.03189		19.9301	0.03295	74.1221	0.03721		-0.68625	-0.08955	-0.6616	-0.09849							512.549	0.00338	515.63	-0.00409		9.3167	0.02437	9.237	0.03001		12.5131	0.0255	837.377	0.0381		-1.1698	-0.0267	-0.8658	-0.01873		8.8495	0.02991	27.5715	0.02113		837.401	0.03853	9.91917	0.01989
10.2778	0.04326	11.195	0.02229		19.9475	0.03295	74.1961	0.03721		-0.681	-0.09063	-0.65751	-0.0991							512.769	0.00325	515.85	-0.00417		9.3565	0.02731	9.2767	0.03283		12.5236	0.0255	838.237	0.0381		-1.1508	-0.02755	-0.856	-0.01923		8.8892	0.03321	27.7685	0.02488		838.26	0.03853	9.92485	0.01989
10.3177	0.0281	11.2349	0.0108		19.9649	0.03294	74.2701	0.03721		-0.6713	-0.09266	-0.6422	-0.10142							512.796	0.00324	516.07	-0.00424		9.3963	0.02509	9.3165	0.02727		12.534	0.0255	839.097	0.0381		-1.1317	-0.02843	-0.8463	-0.01973		8.929	0.02621	27.9655	0.02704		839.119	0.03852	9.93052	0.01989
10.3576	0.02113	11.2748	0.01878		19.9823	0.03294	74.344	0.03721		-0.6663	-0.09373	-0.63753	-0.10214							512.989	0.00313	516.135	-0.00426		9.436	0.01964	9.3563	0.02287		12.5444	0.0255	839.957	0.0381		-1.1126	-0.02934	-0.8365	-0.02026		8.9687	0.0153	28.1624	0.02787		839.978	0.03852	9.9362	0.01989
10.3974	0.0304	11.3147	0.01614		19.9997	0.03294	74.418	0.03721		-0.6616	-0.09475	-0.6325	-0.10293							513.209	0.003	516.29	-0.00431		9.4758	0.02016	9.396	0.02794		12.5548	0.0255	840.817	0.0381		-1.0935	-0.03028	-0.8268	-0.0208		9.0085	0.00783	28.3593	0.02451		840.838	0.03852	9.94187	0.01989
10.4373	0.03011	11.3546	0.00683		20.0171	0.03293	74.492	0.03721		-0.6519	-0.09689	-0.6229	-0.10444							513.352	0.00292	516.51	-0.00438		9.5156	0.0227	9.4358	0.0327		12.5652	0.0255	841.678	0.0381		-1.0745	-0.03125	-0.8171	-0.02135		9.0482	0.01328	28.5561	0.0214		841.697	0.03852	9.94755	0.01989
10.4772	0.02724	11.3945	0.01705		20.0345	0.03293	74.566	0.03721		-0.64635	-0.09814	-0.61755	-0.1053							513.429	0.00288	516.691	-0.00444		9.5553	0.0306	9.4756	0.03503		12.5756	0.0255	842.538	0.0381		-1.0613	-0.03194	-0.8073	-0.02192		9.0879	0.02243	28.7529	0.02076		842.556	0.03852	9.95322	0.01989
10.517	0.03912	11.4344	0.02321		20.0519	0.03293	74.64	0.03721		-0.6422	-0.09908	-0.6132	-0.106							513.649	0.00275	516.73	-0.00446		9.5951	0.02104	9.5153	0.03135		12.586	0.0255	843.398	0.0381		-1.0515	-0.03246	-0.7976	-0.02251		9.1277	0.028	28.9497	0.02474		843.415	0.03852	9.9589	0.01989
10.5569	0.04055	11.4743	0.02101		20.0693	0.03292	74.714	0.03721		-0.6325	-0.10133	-0.6035	-0.10759							513.869	0.00263	516.95	-0.00453		9.6349	0.01251	9.5551	0.03172		12.5964	0.0255	844.258	0.0381		-1.0417	-0.03299	-0.7879	-0.02311		9.1675	0.02927	29.1464	0.02623		844.274	0.03852	9.96457	0.01989
10.5968	0.04519	11.5142	0.01543		20.0867	0.03292	74.788	0.03721		-0.6264	-0.10278	-0.59757	-0.10858							513.909	0.0026	517.17	-0.0046		9.6747	0.01646	9.5949	0.02028		12.6068	0.0255	845.118	0.0381		-1.0345	-0.03339	-0.78216	-0.02347		9.2072	0.02765	29.343	0.02642		845.134	0.03852	9.97025	0.01989
10.6366	0.0434	11.5541	0.01035		20.1041	0.03292	74.862	0.03721		-0.6229	-0.10362	-0.5938	-0.10921							514.089	0.0025	517.248	-0.00462		9.7145	0.01588	9.6347	0.02556		12.6172	0.0255	845.978	0.0381		-1.0319	-0.03353	-0.7781	-0.02373		9.247	0.03034	29.5396	0.03264		845.993	0.03852	9.97592	0.01989
10.6765	0.03799	11.594	0.00523		20.1215	0.03291	74.936	0.03721		-0.6132	-0.10599	-0.5841	-0.11086							514.309	0.00237	517.39	-0.00467		9.7543	0.0205	9.6745	0.03408		12.6276	0.0255	846.838	0.0381		-1.0221	-0.03408	-0.7684	-0.02437		9.2867	0.03104	29.7362	0.0358		846.852	0.03851	9.9816	0.01989
10.7164	0.03394	11.6339	0.00373		20.1389	0.03291	75.01	0.03721		-0.60645	-0.10767	-0.57759	-0.11198							514.465	0.00229	517.61	-0.00474		9.794	0.02742	9.7143	0.04281		12.638	0.0255	847.698	0.0381		-1.0123	-0.03464	-0.7587	-0.02503		9.3265	0.02406	29.9327	0.03438		847.711	0.03851	9.98727	0.01989
10.7563	0.03427	11.6738	0.0087		20.1563	0.03291	75.084	0.03721		-0.6035	-0.10842	-0.5744	-0.11254							514.529	0.00225	517.804	-0.0048		9.8338	0.03321	9.754	0.03775		12.6484	0.0255	848.558	0.0381		-1.0025	-0.03521	-0.749	-0.0257		9.3663	0.02111	30.1292	0.03233		848.571	0.03851	9.99295	0.01989
10.7962	0.0268	11.7137	0.01182		20.1737	0.0329	75.158	0.03721		-0.5938	-0.11091	-0.5647	-0.11425							514.749	0.00212	517.83	-0.00481		9.8736	0.02976	9.7938	0.0303		12.6588	0.0255	849.419	0.0381		-0.9927	-0.03578	-0.7393	-0.0264		9.406	0.01622	30.3256	0.02942		849.43	0.03851	9.99862	0.01989
10.836	0.02485	11.7536	0.01947		20.1911	0.0329	75.232	0.03721		-0.5865	-0.11283	-0.55761	-0.11552							514.969	0.002	518.05	-0.00488		9.9134	0.02615	9.8336	0.03736		12.6692	0.0255	850.279	0.0381		-0.9829	-0.03637	-0.7296	-0.02711		9.4458	0.02342	30.522	0.0237		850.289	0.03851	10.0043	0.01989
10.8759	0.03398	11.7935	0.02066		20.2085	0.03289	75.306	0.03721		-0.5841	-0.11346	-0.5551	-0.11597							515.022	0.00197	518.27	-0.00495		9.9532	0.02358	9.8734	0.04315		12.6796	0.0255	851.139	0.0381		-0.9731	-0.03697	-0.7198	-0.02786		9.4856	0.03628	30.7184	0.02068		851.148	0.03851	10.01	0.01989
10.9158	0.03445	11.8334	0.00944		20.226	0.03289	75.38	0.03721		-0.5744	-0.11609	-0.5454	-0.11775							515.189	0.00187	518.361	-0.00497		9.993	0.03001	9.9132	0.03422		12.69	0.0255	851.999	0.0381		-0.9634	-0.03757	-0.7101	-0.02862		9.5253	0.04518	30.9147	0.02062		852.008	0.03851	10.0157	0.01989
10.9557	0.0366	11.8733	0.02071		20.2434	0.03289	75.454	0.03721		-0.56655	-0.11826	-0.53764	-0.11919							515.41	0.00174	518.49	-0.00501		10.0328	0.03115	9.953	0.0277		12.7004	0.0255	852.859	0.0381		-0.9536	-0.03818	-0.7004	-0.0294		9.5651	0.04147	31.1109	0.01846		852.867	0.03851	10.0213	0.01989
10.9956	0.03428	11.9132	0.0359		20.2608	0.03288	75.528	0.03721		-0.5647	-0.11878	-0.5357	-0.11955							515.578	0.00164	518.71	-0.00508		10.0726	0.03193	9.9928	0.01992		12.7108	0.0255	853.719	0.0381		-0.9438	-0.03881	-0.6907	-0.0302		9.6049	0.03378	31.3071	0.02071		853.726	0.03851	10.027	0.01989
11.0355	0.03412	11.9532	0.03495		20.2782	0.03288	75.6019	0.03721		-0.5551	-0.12151	-0.526	-0.12139							516.135	0.00132	518.917	-0.00514		10.1124	0.03047	10.0326	0.0187		12.7212	0.0255	854.579	0.0381		-0.934	-0.03945	-0.681	-0.03103		9.6447	0.02358	31.5033	0.02308		854.585	0.0385	10.0327	0.01989
11.0753	0.03243	11.9931	0.03412		20.2956	0.03288	75.6759	0.03721		-0.5466	-0.12399	-0.51766	-0.123							516.691	0.000999392	518.93	-0.00515		10.1523	0.02949	10.0724	0.02204		12.7316	0.02549	855.439	0.0381		-0.9243	-0.04009	-0.6713	-0.03188		9.6845	0.0224	31.6994	0.02627		855.445	0.0385	10.0383	0.01989
11.1152	0.03674	12.033	0.03603		20.313	0.03287	75.7499	0.03721		-0.5454	-0.12434	-0.5164	-0.12325							517.248	0.000675742	519.15	-0.00522		10.1921	0.02724	10.1123	0.03153		12.742	0.02549	856.299	0.0381		-0.9145	-0.04075	-0.6616	-0.03275		9.7243	0.02974	31.8955	0.02606		856.304	0.0385	10.044	0.01989
11.1551	0.03378	12.0729	0.02208		20.3304	0.03287	75.8239	0.03721		-0.5357	-0.12725	-0.5067	-0.12516							517.804	0.000351409	519.37	-0.00528		10.2319	0.02613	10.1521	0.03662		12.7524	0.02549	857.16	0.0381		-0.9048	-0.04141	-0.6519	-0.03366		9.764	0.037	32.0916	0.02643		857.163	0.0385	10.0497	0.01989
11.195	0.02586	12.1128	0.02155		20.3478	0.03287	75.8979	0.03721		-0.52665	-0.13002	-0.49768	-0.12697							518.361	2.63934e-05	519.474	-0.00531		10.2717	0.02419	10.1919	0.03589		12.7628	0.02549	858.02	0.0381		-0.895	-0.04209	-0.6422	-0.03458		9.8038	0.03321	32.2876	0.02726		858.022	0.0385	10.0554	0.01989
11.2349	0.02991	12.1527	0.02422		20.3652	0.03286	75.9719	0.03721		-0.526	-0.13023	-0.497	-0.1271							518.917	-0.00029925	519.59	-0.00535		10.3115	0.03061	10.2317	0.0285		12.7732	0.02549	858.88	0.0381		-0.8853	-0.04278	-0.6325	-0.03554		9.8436	0.02787	32.4835	0.02476		858.882	0.0385	10.061	0.01989
11.2748	0.03633	12.1926	0.01653		20.3826	0.03286	76.0459	0.03721		-0.5164	-0.13325	-0.4873	-0.12908							519.474	-0.000625465	519.81	-0.00541		10.3513	0.03508	10.2715	0.03211		12.7836	0.02549	859.74	0.0381		-0.8755	-0.04348	-0.6229	-0.03651		9.8834	0.03284	32.6795	0.02608		859.741	0.0385	10.0667	0.01989
11.3147	0.02432	12.2325	0.0066		20.4	0.03286	76.1199	0.03721		-0.5067	-0.13639	-0.4777	-0.13108							520.03	-0.000952255	520.03	-0.00548		10.3911	0.03216	10.3113	0.02874		12.794	0.02549	860.6	0.0381		-0.8658	-0.04419	-0.6132	-0.03752		9.9232	0.03583	32.8753	0.02777		860.6	0.0385	10.0724	0.01989
11.3546	0.00865	12.2724	0.00707		20.4318	0.03284																			10.431	0.02091	10.3511	0.02498		13.062	0.02647									9.963	0.03667	33.0712	0.02847				10.3171	0.02029
11.3945	0.01589	12.3124	0.01136		20.4566	0.03284																			10.4708	0.01032	10.391	0.03414		13.4054	0.02668									10.0028	0.03732	33.267	0.03402				10.6185	0.02043
11.4344	0.0157	12.3523	0.00926		20.5131	0.03286																			10.5106	0.01091	10.4308	0.0253		13.7487	0.02688									10.0426	0.03494	33.4627	0.03222				10.9199	0.02056
11.4743	0.02071	12.3922	0.0131		20.5697	0.03287																			10.5505	0.02297	10.4706	0.02485		14.0921	0.02708									10.0824	0.03848	33.6585	0.03151				11.2212	0.02069
11.5142	0.03193	12.4321	0.02418		20.6262	0.03289																			10.5903	0.02878	10.5105	0.02806		14.4354	0.02728									10.1223	0.03675	33.8542	0.03219				11.5226	0.02081
11.5541	0.03862	12.472	0.0256		20.6306	0.03289																			10.6301	0.02629	10.5503	0.0328		14.7788	0.02747									10.1621	0.0315	34.0498	0.02768				11.824	0.02094
11.594	0.02633	12.5119	0.03522		20.6828	0.0329																			10.67	0.02232	10.5901	0.03755		15.1221	0.02766									10.2019	0.03029	34.2454	0.02213				12.1254	0.02106
11.6339	0.03044	12.5518	0.02455		20.7393	0.03291																			10.7098	0.01573	10.63	0.03134		15.4655	0.02785									10.2417	0.02367	34.441	0.02305				12.4268	0.02119
11.6738	0.02492	12.5918	0.02496		20.7959	0.03293																			10.7496	0.01622	10.6698	0.0401		15.8089	0.02803									10.2815	0.0191	34.6365	0.02553				12.7282	0.02131
11.7137	0.03557	12.6317	0.03098		20.8294	0.03294																			10.7895	0.02282	10.7096	0.04124		16.1522	0.02821									10.3213	0.02448	34.832	0.02363				13.0296	0.02142
11.7536	0.02404	12.6716	0.03224		20.8525	0.03294																			10.8293	0.02325	10.7495	0.03256		16.4956	0.02838									10.3611	0.02955	35.0275	0.02365				13.3309	0.02154
11.7935	0.02378	12.7115	0.01788		20.909	0.03296																			10.8692	0.01997	10.7893	0.03096		16.8389	0.02855									10.401	0.03187	35.2229	0.02064				13.6323	0.02166
11.8334	0.04016	12.7514	0.00565		20.9656	0.03297																			10.909	0.01983	10.8292	0.03127		17.1823	0.02872									10.4408	0.0319	35.4183	0.02684				13.9337	0.02177
11.8733	0.05645	12.7913	0.02324		21.0221	0.03299																			10.9489	0.02847	10.869	0.03415		17.5256	0.02888									10.4806	0.03073	35.6136	0.03227				14.2351	0.02188
11.9132	0.05827	12.8313	0.04002		21.0281	0.03299																			10.9887	0.03173	10.9089	0.04092		17.869	0.02904									10.5205	0.02618	35.8089	0.03286				14.5365	0.02199
11.9532	0.05233	12.8712	0.03056		21.0787	0.033																			11.0286	0.04199	10.9487	0.03386		18.2123	0.0292									10.5603	0.02577	36.0042	0.03325				14.8379	0.0221
11.9931	0.0508	12.9111	0.02146		21.1352	0.03302																			11.0684	0.0429	10.9886	0.03164		18.5557	0.02935									10.6001	0.02481	36.1994	0.03192				15.1393	0.02221
12.033	0.04162	12.951	0.01889		21.1918	0.03303																			11.1083	0.04246	11.0284	0.03237		18.899	0.0295									10.64	0.02386	36.3946	0.03289				15.4406	0.02231
12.0729	0.03046	12.9909	0.02041		21.2268	0.03304																			11.1481	0.03214	11.0683	0.03293		19.2424	0.02965									10.6798	0.02607	36.5898	0.02923				15.742	0.02242
12.1128	0.02796	13.0308	0.02875		21.2483	0.03305																			11.188	0.02299	11.1081	0.03023		19.5858	0.0298									10.7196	0.0176	36.785	0.02652				16.0434	0.02252
12.1527	0.02624	13.0708	0.03794		21.3049	0.03306																			11.2278	0.02252	11.148	0.02533		19.9291	0.02994									10.7595	0.02105	36.9801	0.0322				16.3448	0.02262
12.1926	0.03921	13.1107	0.03281		21.3615	0.03308																			11.2677	0.03288	11.1878	0.03183		20.2725	0.03008									10.7993	0.02364	37.1751	0.03171				16.6462	0.02272
12.2325	0.05119	13.1506	0.02555		21.418	0.03309																			11.3076	0.03343	11.2277	0.03711		20.6158	0.03021									10.8392	0.02754	37.3702	0.02258				16.9476	0.02282
12.2724	0.0443	13.1905	0.022		21.4254	0.03309																			11.3474	0.03234	11.2676	0.03097		20.9592	0.03035									10.879	0.02308	37.5652	0.02242				17.249	0.02291
12.3124	0.04083	13.2304	0.02384		21.4746	0.03311																			11.3873	0.02051	11.3074	0.02811		21.3025	0.03048									10.9189	0.02283	37.7601	0.02681				17.5504	0.02301
12.3523	0.02481	13.2703	0.03433		21.5311	0.03312																			11.4272	0.0099	11.3473	0.03276		21.6459	0.0306									10.9587	0.02293	37.9551	0.0269				17.8517	0.0231
12.3922	0.0159	13.3102	0.03108		21.5877	0.03314																			11.467	0.02043	11.3872	0.03693		21.9892	0.03073									10.9986	0.02215	38.15	0.02871				18.1531	0.0232
12.4321	0.02861	13.4339	0.02254		21.624	0.03315																			11.5069	0.02465	11.427	0.03574		22.3326	0.03085									11.0384	0.02602	38.3449	0.02964				18.4545	0.02329
12.472	0.04021	13.635	0.02223		21.6442	0.03316																			11.5468	0.02667	11.4669	0.02816		22.676	0.03097									11.0783	0.03292	38.5397	0.02626				18.7559	0.02338
12.5119	0.04226	13.836	0.02499		21.7008	0.03317																			11.5866	0.023	11.5068	0.02281		23.0193	0.03109									11.1181	0.0379	38.7345	0.02845				19.0573	0.02347
12.5518	0.04057	14.0369	0.02424		21.7574	0.03319																			11.6265	0.02342	11.5466	0.02908		23.3627	0.03121									11.158	0.03316	38.9293	0.03266				19.3587	0.02356
12.5918	0.04075	14.2377	0.02615		21.8139	0.0332																			11.6664	0.0254	11.5865	0.02725		23.706	0.03132									11.1978	0.02558	39.1241	0.03257				19.6601	0.02364
12.6317	0.03069	14.4385	0.02804		21.8224	0.03321																			11.7063	0.02172	11.6264	0.0248		24.0494	0.03143									11.2377	0.02625	39.3188	0.03348				19.9615	0.02373
12.6716	0.02909	14.6392	0.02983		21.8705	0.03322																			11.7462	0.02395	11.6663	0.03281		24.3927	0.03154									11.2776	0.03564	39.5135	0.03378				20.2629	0.02381
12.7115	0.0364	14.8398	0.03051		21.927	0.03324																			11.786	0.03123	11.7062	0.04224		24.7361	0.03165									11.3174	0.03737	39.7081	0.0341				20.5642	0.0239
12.7514	0.03968	15.0404	0.03213		21.9836	0.03325																			11.8259	0.03191	11.746	0.03736		25.0794	0.03175									11.3573	0.01886	39.9028	0.03768				20.8656	0.02398
12.7913	0.0294	15.2409	0.03393		22.0209	0.03326																			11.8658	0.03052	11.7859	0.0371		25.4228	0.03185									11.3972	0.02109	40.0974	0.03807				21.167	0.02406
12.8313	0.02572	15.4413	0.03214		22.0401	0.03327																			11.9057	0.02173	11.8258	0.04112		25.7661	0.03196									11.437	0.03805	40.292	0.03472				21.4684	0.02414
12.8712	0.03319	15.6417	0.02935		22.0967	0.03328																			11.9456	0.01537	11.8657	0.0383		26.1095	0.03205									11.4769	0.03668	40.4865	0.02994				21.7698	0.02422
12.9111	0.04015	15.842	0.03268		22.1533	0.0333																			11.9855	0.02037	11.9056	0.03246		26.4529	0.03215									11.5168	0.02307	40.681	0.02825				22.0712	0.0243
12.951	0.03328	16.0422	0.032		22.2098	0.03332																			12.0253	0.02213	11.9455	0.03415		26.7962	0.03224									11.5566	0.0255	40.8755	0.02523				22.3726	0.02438
12.9909	0.0317	16.2424	0.03495		22.2193	0.03332																			12.0652	0.02712	11.9853	0.0356		27.1396	0.03234									11.5965	0.03426	41.07	0.02895				22.6739	0.02445
13.0308	0.03618	16.4425	0.0352		22.2664	0.03333																			12.1051	0.03255	12.0252	0.03999		27.4829	0.03243									11.6364	0.03955	41.2644	0.03108				22.9753	0.02453
13.0708	0.03004	16.6426	0.03168		22.3229	0.03335																			12.145	0.02941	12.0651	0.04022		27.8263	0.03252									11.6763	0.04023	41.4588	0.03045				23.2767	0.0246
13.1107	0.03345	16.8426	0.02705		22.3795	0.03337																			12.1849	0.02854	12.105	0.03218		28.1696	0.0326									11.7162	0.0341	41.6532	0.02639				23.5781	0.02468
13.1506	0.04256	17.0425	0.02465		22.4176	0.03338																			12.2248	0.02965	12.1449	0.03701		28.513	0.03269									11.756	0.03027	41.8475	0.02293				23.8795	0.02475
13.1905	0.03182	17.2423	0.02981		22.436	0.03338																			12.2647	0.02621	12.1848	0.03855		28.8563	0.03277									11.7959	0.03791	42.0419	0.02621				24.1809	0.02482
13.2304	0.02165	17.4421	0.03273		22.4926	0.0334																			12.3046	0.02148	12.2247	0.04247		29.1997	0.03286									11.8358	0.03932	42.2362	0.03031				24.4823	0.02489
13.2703	0.01294	17.6419	0.02838		22.5492	0.03342																			12.3445	0.02311	12.2646	0.03911		29.5431	0.03294									11.8757	0.02917	42.4304	0.02976				24.7837	0.02496
13.3102	0.02118	17.8415	0.02453		22.6057	0.03344																			12.3844	0.02831	12.3045	0.03733		29.8864	0.03301									11.9156	0.02932	42.6247	0.03359				25.085	0.02503
13.3501	0.03357	18.0412	0.02992		22.6158	0.03344																			11.2242	0.01948	12.3444	0.03507		30.2298	0.03309									11.9555	0.02702	42.8189	0.03268				25.3864	0.0251
13.3901	0.03014	18.2407	0.03407		22.6623	0.03345																			11.4261	0.02503	12.3843	0.03432		30.5731	0.03317									11.9953	0.01707	43.0131	0.02781				25.6878	0.02517
13.43	0.03127	18.4402	0.03035		22.7188	0.03347																			11.628	0.01763	12.4242	0.03517		30.9165	0.03324									12.0352	0.02173	43.2073	0.02932				25.9892	0.02523
13.4699	0.03137	18.6396	0.0249		22.7754	0.03349																			11.8298	0.0148	12.4641	0.0303		31.2598	0.03331									12.0751	0.03012	43.4014	0.02698				26.2906	0.0253
13.5098	0.03268	18.839	0.02058		22.8141	0.0335																			12.0315	0.0202	12.504	0.03257		31.6032	0.03339									12.115	0.02011	43.5956	0.0229				26.592	0.02537
13.5497	0.02881	19.0383	0.02427		22.8319	0.0335																			12.2332	0.02882	12.5439	0.03572		31.9465	0.03346									12.1549	0.0173	43.7897	0.02433				26.8934	0.02543
13.5896	0.02783	19.2376	0.02945		22.8885	0.03352																			12.4348	0.02961	12.5838	0.03819		32.2899	0.03352									12.1948	0.02349	43.9838	0.03258				27.1947	0.02549
13.6295	0.0376	19.4368	0.03332		22.945	0.03354																			12.6363	0.02822	12.6237	0.03847		32.6332	0.03359									12.2347	0.02951	44.1778	0.03616				27.4961	0.02556
13.6694	0.0395	19.6359	0.03441		23.0016	0.03356																			12.8377	0.02934	12.6636	0.03767		32.9766	0.03366									12.2746	0.03215	44.3719	0.03107				27.7975	0.02562
13.7093	0.04188	19.835	0.028		23.0122	0.03356																			13.0391	0.03023	12.7035	0.03365		33.3199	0.03372									12.3145	0.02988	44.5659	0.03594				28.0989	0.02568
13.7492	0.04864	20.034	0.02167		23.0582	0.03357																			13.2404	0.03064	12.7434	0.03653		33.6633	0.03378									12.3544	0.03004	44.7599	0.03307				28.4003	0.02574
13.7891	0.0466	20.2329	0.02481		23.1147	0.03359																			13.4417	0.02445	12.7833	0.04054		34.0067	0.03385									12.3943	0.0336	44.9539	0.02972				28.7017	0.0258
13.8291	0.04957	20.4318	0.03224		23.1713	0.03361																			13.6428	0.02342	12.8232	0.04686		34.35	0.03391									12.4342	0.04033	45.1478	0.03191				29.0031	0.02586
13.869	0.03927	20.6306	0.04086		23.2103	0.03362																			13.8439	0.03043	12.8632	0.04784		34.6934	0.03397									12.4741	0.04405	45.3417	0.03241				29.3045	0.02592
13.9089	0.0272	20.8294	0.03957		23.2278	0.03363																			14.045	0.03176	12.9031	0.04025		35.0367	0.03403									12.514	0.04668	45.5356	0.031				29.6059	0.02598
13.9488	0.01862	21.0281	0.03559		23.2844	0.03364																			14.246	0.02623	12.943	0.04571		35.3801	0.03408									12.5539	0.04373	45.7295	0.03084				29.9072	0.02604
13.9887	0.02656	21.2268	0.02932		23.3409	0.03366																			14.4469	0.0232	12.9829	0.0413		35.7234	0.03414									12.5938	0.04006	45.9234	0.02591				30.2086	0.02609
14.0286	0.0333	21.4254	0.02814		23.3975	0.03368																			14.6477	0.03029	13.0228	0.03889		36.0668	0.03419									12.6337	0.03437	46.1173	0.02446				30.51	0.02615
14.0685	0.03437	21.624	0.02768		23.4084	0.03368																			14.8485	0.02807	13.0627	0.0338		36.4101	0.03425									12.6736	0.03153	46.3111	0.02917				30.8114	0.02621
14.1084	0.03545	21.8224	0.03166		23.4541	0.0337																			15.0492	0.02801	13.1026	0.03012		36.7535	0.0343									12.7135	0.02931	46.5049	0.03256				31.1128	0.02626
13.0317	0.02846	22.0209	0.02937		23.5106	0.03372																			15.2498	0.03293	13.1425	0.03043		37.0969	0.03435									12.7534	0.02977	46.6987	0.03339				31.4142	0.02632
13.2328	0.0238	22.2193	0.02665		23.5672	0.03373																			15.4504	0.02958	15.4504	0.02271		37.4402	0.0344									12.7933	0.03252	46.8925	0.02975				31.7156	0.02637
13.4339	0.02645	22.4176	0.02524		23.6064	0.03375																			15.6509	0.02968	15.6509	0.02628		37.7836	0.03445									12.8332	0.02668	47.0863	0.02983				32.0169	0.02643
13.635	0.02973	22.6158	0.02745		23.6237	0.03375																			15.8513	0.02829	15.8513	0.02657		38.1269	0.0345									12.8732	0.02635	47.28	0.02591				32.3183	0.02648
13.836	0.03444	22.8141	0.03117		23.6803	0.03377																			16.0517	0.0311	16.0517	0.02511		38.4703	0.03455									12.9131	0.03184	47.4737	0.02996				32.6197	0.02653
14.0369	0.03717	23.0122	0.03334		23.7368	0.03379																			16.252	0.0297	16.252	0.02441		38.8136	0.0346									12.953	0.02775	47.6675	0.03262				32.9211	0.02658
14.2377	0.03384	23.2103	0.03329		23.7934	0.03381																			16.4522	0.03168	16.4522	0.02964		39.157	0.03464									12.9929	0.02546	47.8611	0.03277				33.2225	0.02664
14.4385	0.03023	23.4084	0.03571		23.8043	0.03381																			16.6524	0.03143	16.6524	0.03112		39.5003	0.03469									13.0328	0.03198	48.0548	0.03432				33.5239	0.02669
14.6392	0.02996	23.6064	0.03575		23.85	0.03382																			16.8525	0.02862	16.8525	0.03548		39.8437	0.03473									13.0727	0.02751	48.2485	0.03026				33.8253	0.02674
14.8398	0.03248	23.8043	0.03207		23.9065	0.03384																			17.0526	0.03307	17.0526	0.02978		40.187	0.03477									13.1126	0.0191	48.4421	0.02798				34.1266	0.02679
15.0404	0.0345	24.0022	0.02876		23.9631	0.03386																			17.2526	0.0313	17.2526	0.02547		40.5304	0.03482									13.1525	0.01613	48.6358	0.03329				34.428	0.02684
15.2409	0.03406	24.2	0.02886		24.0022	0.03387																			17.4525	0.02851	17.4525	0.0276		40.8738	0.03486									13.1924	0.01111	48.8294	0.02998				34.7294	0.02689
15.4413	0.03066	24.3978	0.02405		24.0196	0.03388																			17.6523	0.02506	17.6523	0.02812		41.2171	0.0349									13.2324	0.012	49.023	0.02901				35.0308	0.02693
15.6417	0.02952	24.5956	0.02226		24.0762	0.0339																			17.8521	0.02611	17.8521	0.03158		41.5605	0.03494									13.2723	0.02738	49.2166	0.03093				35.3322	0.02698
15.842	0.03278	24.7932	0.02202		24.1327	0.03391																			18.0519	0.02398	18.0519	0.03149		41.9038	0.03498									13.3122	0.0337	49.4102	0.02872				35.6336	0.02703
16.0422	0.02871	24.9909	0.02311		24.1893	0.03393																			18.2515	0.01896	18.2515	0.02707		42.2472	0.03502									13.3521	0.02463	49.6037	0.02769				35.935	0.02708
16.2424	0.02846	25.1885	0.02647		24.2	0.03394																			18.4512	0.02225	18.4512	0.02969		42.5905	0.03505									13.392	0.0154	49.7973	0.03045				36.2364	0.02712
16.4425	0.02723	25.386	0.0302		24.2459	0.03395																			18.6507	0.03078	18.6507	0.02858		42.9339	0.03509									13.4319	0.01357	49.9908	0.02803				36.5378	0.02717
16.6426	0.02725	25.5835	0.03077		24.3024	0.03397																			18.8502	0.03018	18.8502	0.02685		43.2772	0.03513									13.4718	0.01533	50.1843	0.02636				36.8391	0.02722
16.8426	0.03136	25.7809	0.03125		24.359	0.03399																			19.0496	0.03002	19.0496	0.02793		43.6206	0.03516									13.5118	0.0341	50.3778	0.03242				37.1405	0.02726
17.0425	0.03854	25.9783	0.03588		24.3978	0.034																			19.249	0.03127	19.249	0.02398		43.9639	0.0352									13.5517	0.04365	50.5714	0.03201				37.4419	0.02731
17.2423	0.0395	26.1756	0.03825		24.4155	0.03401																			19.4483	0.03436	19.4483	0.02184		44.3073	0.03523									13.5916	0.03076	50.7648	0.02863				37.7433	0.02735
17.4421	0.0375	26.3729	0.03754		24.4721	0.03402																			19.6476	0.03571	19.6476	0.02373		44.6507	0.03527									13.6315	0.0209	50.9583	0.02936				38.0447	0.0274
17.6419	0.03261	26.5701	0.03824		24.5286	0.03404																			19.8468	0.03398	19.8468	0.02263		44.994	0.0353									13.6714	0.02114	51.1518	0.02679				38.3461	0.02744
17.8415	0.03154	26.7673	0.03253		24.5852	0.03406																			20.0459	0.03268	20.0459	0.02833		45.3374	0.03533									13.7113	0.03909	51.3452	0.02018				38.6475	0.02748
18.0412	0.02953	26.9644	0.02604		24.5956	0.03407																			20.245	0.02451	20.245	0.028		45.6807	0.03536									13.7513	0.04627	51.5387	0.02032				38.9489	0.02753
18.2407	0.03352	27.1615	0.02745		24.6417	0.03408																			20.444	0.0252	20.444	0.0329		46.0241	0.03539									13.7912	0.04024	51.7321	0.02725				39.2502	0.02757
18.4402	0.04526	27.3585	0.02902		24.6983	0.0341																			20.6429	0.02803	20.6429	0.03775		46.3674	0.03542									13.8311	0.03581	51.9255	0.03259				39.5516	0.02761
18.6396	0.04862	27.5555	0.03082		24.7549	0.03412																			20.8418	0.02562	20.8418	0.03588		46.7108	0.03545									13.871	0.03684	52.119	0.03215				39.853	0.02766
18.839	0.0487	27.7524	0.03283		24.7932	0.03413																			21.0406	0.0222	21.0406	0.04089		47.0541	0.03548									13.9109	0.02992	52.3124	0.03093				40.1544	0.0277
19.0383	0.03382	27.9493	0.03319		24.8114	0.03414																			21.2394	0.02426	21.2394	0.03842		47.3975	0.03551									13.9508	0.02951	52.5058	0.02407				40.4558	0.02774
19.2376	0.02932	28.1461	0.03787		24.868	0.03415																			21.4381	0.023	21.4381	0.04127		47.7409	0.03554									13.9908	0.02571	52.6992	0.02401				40.7572	0.02778
19.4368	0.02733	28.3429	0.04203		24.9245	0.03417																			21.6368	0.01958	21.6368	0.04177		48.0842	0.03557									14.0307	0.02284	52.8925	0.02749				41.0586	0.02782
19.6359	0.02817	28.5397	0.04183		24.9811	0.03419																			21.8354	0.03098	21.8354	0.03546		48.4276	0.0356									14.0706	0.02182	53.0859	0.027				41.3599	0.02786
19.835	0.02756	28.7364	0.03231		24.9909	0.0342																			22.034	0.0374	22.034	0.03055		48.7709	0.03562									14.1105	0.02491	53.2793	0.02674				41.6613	0.0279
20.034	0.03195	28.933	0.03194		25.0376	0.03421																			22.2324	0.03785	22.2324	0.02924		49.1143	0.03565									14.1504	0.02684	53.4726	0.02625				41.9627	0.02794
20.2329	0.03787	29.1296	0.03185		25.0942	0.03423																			22.4309	0.03638	22.4309	0.02121		49.4576	0.03567									14.1903	0.02186	53.666	0.02698				42.2641	0.02798
20.4318	0.03678	29.3262	0.03718		25.1508	0.03425																			22.6293	0.035	22.6293	0.02377		49.801	0.0357									14.2302	0.02337	53.8594	0.02893				42.5655	0.02802
20.6306	0.038	29.5227	0.04147		25.1885	0.03426																			22.8276	0.03528	22.8276	0.02414		50.1443	0.03572									14.2701	0.0284	54.0527	0.03433				42.8669	0.02806
20.8294	0.03282	29.7192	0.04108		25.2073	0.03427																			23.0258	0.03425	23.0258	0.02621		50.4877	0.03575									14.3101	0.02772	54.246	0.03855				43.1683	0.0281
21.0281	0.02983	29.9156	0.04315		25.2639	0.03429																			23.2241	0.02919	23.2241	0.02863		50.831	0.03577									14.35	0.02555	54.4393	0.03612				43.4697	0.02814
21.2268	0.03044	30.112	0.0422		25.3204	0.0343																			23.4222	0.01784	23.4222	0.02898		51.1744	0.0358									14.3899	0.01618	54.6327	0.03413				43.771	0.02817
21.4254	0.03693	30.3084	0.04105		25.377	0.03432																			23.6203	0.01517	23.6203	0.02722		51.5177	0.03582									14.4298	0.01788	54.826	0.03327				44.0724	0.02821
21.624	0.03847	30.5047	0.04294		25.386	0.03433																			23.8184	0.02491	23.8184	0.03096		51.8611	0.03584									14.4697	0.02964	55.0193	0.03332				44.3738	0.02825
21.8224	0.03492	30.7009	0.03742		25.4335	0.03434																			24.0164	0.0269	24.0164	0.03298		52.2045	0.03586									14.5096	0.03869	55.2126	0.03274				44.6752	0.02829
22.0209	0.02933	30.8971	0.03162		25.4901	0.03436																			24.2143	0.03002	24.2143	0.03651		52.5478	0.03588									14.5495	0.03617	55.4059	0.03135				44.9766	0.02832
22.2193	0.03042	31.0933	0.03365		25.5835	0.03439																			24.4122	0.03027	24.4122	0.04304		52.8912	0.03591									14.5894	0.02781	55.5992	0.02919				45.278	0.02836
22.4176	0.02843	31.2894	0.03786		25.7809	0.03446																			24.61	0.02481	24.61	0.03481		53.2345	0.03593									14.6293	0.02145	55.7925	0.0312				45.5794	0.0284
22.6158	0.0265	31.4855	0.03967		25.9783	0.03452																			24.8078	0.02512	24.8078	0.0254		53.5779	0.03595									14.6692	0.01364	55.9858	0.03707				45.8807	0.02843
22.8141	0.024	31.6816	0.0381		26.1756	0.03459																			25.0056	0.03263	25.0056	0.02807		53.9212	0.03597									14.7091	0.017	56.1791	0.03815				46.1821	0.02847
23.0122	0.02929	31.8776	0.0264		26.3729	0.03465																			25.2032	0.03333	25.2032	0.03513		54.2646	0.03599									14.7491	0.02028	56.3724	0.03067				46.4835	0.0285
23.2103	0.0303	32.0735	0.02837		26.5701	0.03472																			25.4009	0.03166	25.4009	0.03641		54.6079	0.03601									14.789	0.01974	56.5657	0.02562				46.7849	0.02854
23.4084	0.03004	32.2695	0.03209		26.7673	0.03479																			25.5985	0.03372	25.5985	0.03422		54.9513	0.03602									14.8289	0.01989	56.759	0.0286				47.0863	0.02857
23.6064	0.02753	32.4653	0.02838		26.9644	0.03485																			25.796	0.04146	25.796	0.02943		55.2946	0.03604									14.8688	0.02965	56.9523	0.03556				47.3877	0.02861
23.8043	0.02634	32.6612	0.03342		27.1615	0.03492																			25.9935	0.04245	25.9935	0.02746		55.638	0.03606									14.9087	0.03231	57.1456	0.03231				47.6891	0.02864
24.0022	0.02373	32.857	0.03817		27.3585	0.03498																			26.1909	0.04011	26.1909	0.0316		55.9814	0.03608									14.9486	0.02444	57.3389	0.03343				47.9905	0.02868
24.2	0.02806	33.0527	0.03637		27.4696	0.03502																			26.3883	0.0331	26.3883	0.03146		56.3247	0.0361									14.9885	0.03065	57.5322	0.0312				48.2918	0.02871
24.3978	0.03196	33.2485	0.03287		27.5261	0.03504																			26.5856	0.02799	26.5856	0.03109		56.6681	0.03611									15.0284	0.04423	57.7255	0.02806				48.5932	0.02874
24.5956	0.03145	33.4442	0.03424		27.5555	0.03505																			26.7829	0.03495	26.7829	0.02975		57.0114	0.03613									15.0492	0.02561	57.9188	0.02971				48.8946	0.02878
24.7932	0.03469	33.6398	0.03201		27.5827	0.03506																			26.9801	0.04116	26.9801	0.02729		57.3548	0.03615									15.2498	0.02525	58.1121	0.03422				49.196	0.02881
24.9909	0.0354	33.8354	0.0349		27.6393	0.03508																			27.1773	0.04003	27.1773	0.02754		57.6981	0.03616									15.4504	0.02427	58.3054	0.02728				49.4974	0.02884
25.1885	0.03608	34.031	0.03866		27.6958	0.0351																			27.3744	0.03713	27.3744	0.03265		58.0415	0.03618									15.6509	0.02621	58.4987	0.02667				49.7988	0.02888
25.386	0.03923	34.2265	0.0333		27.7524	0.03511																			27.5715	0.03395	27.5715	0.03048		58.3849	0.0362									15.8513	0.02324	58.692	0.02378				50.1002	0.02891
25.5835	0.03369	34.422	0.03081		27.7524	0.03511																			27.7685	0.03274	27.7685	0.02792		58.7282	0.03621									16.0517	0.03002	58.8853	0.02664				50.4016	0.02894
25.7809	0.03596	34.6175	0.03124		27.8089	0.03513																			27.9655	0.03485	27.9655	0.02411		59.0716	0.03623									16.252	0.03399	59.0786	0.02101				50.7029	0.02897
25.9783	0.03803	34.8129	0.03176		27.8655	0.03515																			28.1624	0.03705	28.1624	0.0254		59.4149	0.03624									16.4522	0.0329	59.2719	0.01661				51.0043	0.02901
26.1756	0.03594	35.0083	0.03178		27.922	0.03517																			28.3593	0.0334	28.3593	0.02796		59.7583	0.03626									16.6524	0.02788	59.4652	0.02562				51.3057	0.02904
26.3729	0.03951	35.2036	0.03226		27.9493	0.03518																			28.5561	0.02517	28.5561	0.02713		60.1016	0.03627									16.8525	0.02556	59.6585	0.02427				51.6071	0.02907
26.5701	0.03661	35.3989	0.03451		27.9786	0.03519																			28.7529	0.03244	28.7529	0.03082		60.445	0.03629									17.0526	0.02637	59.8519	0.0157				51.9085	0.0291
26.7673	0.03059	35.5942	0.03654		28.0352	0.03521																			28.9497	0.03565	28.9497	0.02973		60.7883	0.0363									17.2526	0.02687	60.0452	0.01906				52.2099	0.02913
26.9644	0.02601	35.7894	0.03303		28.0917	0.03523																			29.1464	0.03556	29.1464	0.0274		61.1317	0.03631									17.4525	0.02767	60.2385	0.02075				52.5113	0.02916
27.1615	0.02622	35.9846	0.02951		28.1461	0.03524																			29.343	0.03717	29.343	0.03385		61.475	0.03633									17.6523	0.02384	60.4318	0.02396				52.8126	0.02919
27.3585	0.02657	36.1798	0.03062		28.1483	0.03524																			29.5396	0.04104	29.5396	0.04207		61.8184	0.03634									17.8521	0.02528	60.6252	0.02893				53.114	0.02923
27.5555	0.02733	36.375	0.03277		28.2048	0.03526																			29.7362	0.03947	29.7362	0.04293		62.1617	0.03635									18.0519	0.0252	60.8185	0.02648				53.4154	0.02926
27.7524	0.03143	36.5701	0.03428		28.2614	0.03528																			29.9327	0.03521	29.9327	0.04001		62.5051	0.03637									18.2515	0.02476	61.0119	0.02464				53.7168	0.02929
27.9493	0.03428	36.7651	0.02921		28.3179	0.0353																			30.1292	0.03213	30.1292	0.0406		62.8485	0.03638									18.4512	0.02532	61.2052	0.02233				54.0182	0.02932
28.1461	0.03515	36.9602	0.02137		28.3429	0.03531																			30.3256	0.03011	30.3256	0.04175		63.1918	0.03639									18.6507	0.02913	61.3986	0.03094				54.3196	0.02935
28.3429	0.03427	37.1552	0.02695		28.3745	0.03532																			30.522	0.0344	30.522	0.04158		63.5352	0.0364									18.8502	0.03022	61.5919	0.0346				54.621	0.02938
28.5397	0.02717	37.3501	0.03244		28.431	0.03534																			30.7184	0.03092	30.7184	0.03606		63.8785	0.03641									19.0496	0.0326	61.7853	0.02747				54.9224	0.02941
28.7364	0.02969	37.5451	0.03315		28.4876	0.03536																			30.9147	0.02775	30.9147	0.03661		64.2219	0.03643									19.249	0.02752	61.9787	0.02361				55.2238	0.02943
28.933	0.03693	37.74	0.02851		28.5397	0.03537																			31.1109	0.03436	31.1109	0.03316		64.5652	0.03644									19.4483	0.01815	62.1721	0.0264				55.5251	0.02946
29.1296	0.0377	37.9349	0.0292		28.5442	0.03537																			31.3071	0.03316	31.3071	0.03296		64.9086	0.03645									19.6476	0.01787	62.3655	0.03135				55.8265	0.02949
29.3262	0.04037	38.1297	0.03207		28.6007	0.03539																			31.5033	0.03395	31.5033	0.0347		65.2519	0.03646									19.8468	0.02531	62.5589	0.02383				56.1279	0.02952
29.5227	0.04105	38.3245	0.03411		28.6573	0.03541																			31.6994	0.03074	31.6994	0.03718		65.5953	0.03647									20.0459	0.03085	62.7523	0.01992				56.4293	0.02955
29.7192	0.04012	38.5193	0.03992		28.7138	0.03543																			31.8955	0.03434	31.8955	0.03672		65.9386	0.03648									20.245	0.03178	62.9457	0.02446				56.7307	0.02958
29.9156	0.04433	38.7141	0.04264		28.7364	0.03544																			32.0916	0.03739	32.0916	0.03503		66.282	0.03649									20.444	0.03263	63.1392	0.03286				57.0321	0.02961
30.112	0.04584	38.9088	0.03838		28.7704	0.03545																			32.2876	0.03895	32.2876	0.03597		66.6254	0.0365									20.6429	0.03472	63.3326	0.02985				57.3335	0.02964
30.3084	0.04336	39.1035	0.04147		28.8269	0.03547																			32.4835	0.03212	32.4835	0.03128		66.9687	0.03651									20.8418	0.03227	63.5261	0.03124				57.6349	0.02966
30.5047	0.04112	39.2981	0.04285		28.8835	0.03548																			32.6795	0.03117	32.6795	0.02887		67.3121	0.03652									21.0406	0.02314	63.7196	0.03364				57.9362	0.02969
30.7009	0.04171	39.4928	0.04103		28.933	0.0355																			32.8753	0.03255	32.8753	0.03267		67.6554	0.03653									21.2394	0.02001	63.913	0.0268				58.2376	0.02972
30.8971	0.04285	39.6874	0.03687		28.9401	0.0355																			33.0712	0.02989	33.0712	0.03881		67.9988	0.03654									21.4381	0.02214	64.1065	0.02427				58.539	0.02975
31.0933	0.03478	39.882	0.03926		28.9966	0.03552																			33.267	0.02913	33.267	0.03721		68.3421	0.03655									21.6368	0.02622	64.3	0.02708				58.8404	0.02977
31.2894	0.02876	40.0765	0.03815		29.0532	0.03554																			33.4627	0.0316	33.4627	0.0312		68.6855	0.03656									21.8354	0.02441	64.4935	0.03252				59.1418	0.0298
31.4855	0.03658	40.271	0.04116		29.1097	0.03556																			33.6585	0.03137	33.6585	0.02823		69.0288	0.03657									22.034	0.02621	64.6871	0.03774				59.4432	0.02983
31.6816	0.04276	40.4655	0.04422		29.1296	0.03556																			33.8542	0.02927	33.8542	0.03135		69.3722	0.03658									22.2324	0.02783	64.8806	0.03338				59.7446	0.02986
31.8776	0.03826	40.66	0.03941		29.1663	0.03558																			34.0498	0.02765	34.0498	0.03223		69.7155	0.03659									22.4309	0.02753	65.0742	0.03031				60.0459	0.02988
32.0735	0.04056	40.8544	0.03031		29.2228	0.03559																			34.2454	0.02981	34.2454	0.02925		70.0589	0.0366									22.6293	0.03267	65.2677	0.02912				60.3473	0.02991
32.2695	0.04327	41.0488	0.03316		29.2794	0.03561																			34.441	0.03526	34.441	0.03258		70.4023	0.03661									22.8276	0.03322	65.4613	0.02909				60.6487	0.02994
32.4653	0.04441	41.2432	0.04138		29.3262	0.03563																			34.6365	0.03284	34.6365	0.03035		70.7456	0.03661									23.0258	0.03383	65.6549	0.03006				60.9501	0.02996
32.6612	0.03896	41.4375	0.04153		29.336	0.03563																			34.832	0.03399	34.832	0.02713		71.089	0.03662									23.2241	0.02581	65.8485	0.03131				61.2515	0.02999
32.857	0.03508	41.6319	0.04177		29.3925	0.03565																			35.0275	0.03201	35.0275	0.03091		71.4323	0.03663									23.4222	0.02296	66.0422	0.03192				61.5529	0.03001
33.0527	0.03501	41.8262	0.03811		29.4491	0.03567																			35.2229	0.03263	35.2229	0.03942		71.7757	0.03664									23.6203	0.02612	66.2358	0.03408				61.8543	0.03004
33.2485	0.03924	42.0204	0.03655		29.5056	0.03569																			35.4183	0.03236	35.4183	0.03314		72.119	0.03665									23.8184	0.02625	66.4295	0.03224				62.1557	0.03007
33.4442	0.04702	42.2147	0.04182		29.5227	0.03569																			35.6136	0.03343	35.6136	0.02927		72.4624	0.03666									24.0164	0.02596	66.6231	0.03318				62.457	0.03009
33.6398	0.0483	42.4089	0.04047		29.5622	0.0357																			35.8089	0.03773	35.8089	0.02616		72.8058	0.03666									24.2143	0.03094	66.8168	0.03035				62.7584	0.03012
33.8354	0.05141	42.6031	0.03811		29.6187	0.03572																			36.0042	0.03312	36.0042	0.02968		73.1491	0.03667									24.4122	0.02859	67.0105	0.03126				63.0598	0.03014
34.031	0.04309	42.7973	0.03743		29.6753	0.03574																			36.1994	0.02867	36.1994	0.03691		73.4925	0.03668									24.61	0.01791	67.2043	0.03232				63.3612	0.03017
34.2265	0.03046	42.9914	0.04142		29.7192	0.03575																			36.3946	0.03194	36.3946	0.03885		73.8358	0.03669									24.8078	0.01487	67.398	0.03176				63.6626	0.03019
34.422	0.03164	43.1856	0.04045		29.7319	0.03576																			36.5898	0.03229	36.5898	0.03947		74.1792	0.03669									25.0056	0.01884	67.5918	0.03107				63.964	0.03022
34.6175	0.034	43.3797	0.0305		29.7884	0.03578																			36.785	0.03117	36.785	0.04014		74.5225	0.0367									25.2032	0.02554	67.7855	0.0291				64.2654	0.03024
34.8129	0.03929	43.5738	0.02959		29.845	0.03579																			36.9801	0.03302	36.9801	0.0412		74.8659	0.03671									25.4009	0.02868	67.9793	0.03242				64.5667	0.03027
35.0083	0.04161	43.7678	0.03931		29.9015	0.03581																			37.1751	0.03706	37.1751	0.03862		75.2092	0.03671									25.5985	0.02391	68.1731	0.03113				64.8681	0.03029
35.2036	0.04099	43.9619	0.03818		29.9156	0.03582																			37.3702	0.03354	37.3702	0.03238		75.5526	0.03672									25.796	0.02244	68.367	0.03132				65.1695	0.03032
35.3989	0.04295	44.1559	0.03833		29.9581	0.03583																			37.5652	0.03085	37.5652	0.03222		75.8959	0.03673									25.9935	0.02208	68.5608	0.02664				65.4709	0.03034
35.5942	0.04165	44.3499	0.04121		30.0146	0.03585																			37.7601	0.03351	37.7601	0.03521		76.2393	0.03673									26.1909	0.02145	68.7547	0.02513				65.7723	0.03037
35.7894	0.03678	44.5439	0.03957		30.0712	0.03587																			37.9551	0.03382	37.9551	0.03396		76.5827	0.03674									26.3883	0.01721	68.9486	0.02058				66.0737	0.03039
35.9846	0.03431	44.7378	0.04185		30.112	0.03588																			38.15	0.03516	38.15	0.03668		76.926	0.03675									26.5856	0.01972	69.1425	0.01733				66.3751	0.03041
36.1798	0.03296	44.9317	0.04465		30.1277	0.03588																			38.3449	0.03714	38.3449	0.03748		77.2694	0.03675									26.7829	0.02429	69.3364	0.02791				66.6765	0.03044
36.375	0.03612	45.1256	0.04727		30.1843	0.0359																			38.5397	0.03482	38.5397	0.03904		77.6127	0.03676									26.9801	0.02439	69.5304	0.03528				66.9779	0.03046
36.5701	0.04656	45.3195	0.04887		30.2409	0.03592																			38.7345	0.03065	38.7345	0.04088		77.9561	0.03677									27.1773	0.02352	69.7244	0.03003				67.2792	0.03049
36.7651	0.04501	45.5134	0.04091		30.2974	0.03594																			38.9293	0.02656	38.9293	0.03436		78.2994	0.03677									27.3744	0.02902	69.9184	0.0252				67.5806	0.03051
36.9602	0.03626	45.7073	0.03494		30.3084	0.03594																			39.1241	0.0257	39.1241	0.03476		78.6428	0.03678									27.5715	0.03735	70.1124	0.02707				67.882	0.03053
37.1552	0.03392	45.9011	0.04026		30.354	0.03595																			39.3188	0.02873	39.3188	0.03771		78.9861	0.03678									27.7685	0.03624	70.3064	0.02148				68.1834	0.03056
37.3501	0.03834	46.0949	0.04361		30.4105	0.03597																			39.5135	0.03295	39.5135	0.03483		79.3295	0.03679									27.9655	0.03162	70.5005	0.02454				68.4848	0.03058
37.5451	0.03822	46.2887	0.0416		30.4671	0.03599																			39.7081	0.03095	39.7081	0.03277		79.6728	0.0368									28.1624	0.03231	70.6946	0.03427				68.7862	0.0306
37.74	0.0368	46.4825	0.03652		30.5047	0.036																			39.9028	0.03101	39.9028	0.03353		80.0162	0.0368									28.3593	0.03393	70.8887	0.03466				69.0876	0.03063
37.9349	0.03566	46.6763	0.03613		30.5236	0.03601																			40.0974	0.03157	40.0974	0.04116		80.3595	0.03681									28.5561	0.0328	71.0828	0.03616				69.3889	0.03065
38.1297	0.03398	46.87	0.03993		30.5802	0.03602																			40.292	0.03475	40.292	0.03927		80.7029	0.03681									28.7529	0.03216	71.277	0.03411				69.6903	0.03067
38.3245	0.03361	47.0637	0.03785		30.6367	0.03604																			40.4865	0.03761	40.4865	0.03636		81.0463	0.03682									28.9497	0.0316	71.4712	0.03142				69.9917	0.03069
38.5193	0.04132	47.2575	0.03546		30.6933	0.03606																			40.681	0.03792	40.681	0.03469		81.3896	0.03682									29.1464	0.02563	71.6654	0.02911				70.2931	0.03072
38.7141	0.03918	47.4511	0.03872		30.7009	0.03606																			40.8755	0.04184	40.8755	0.03523		81.733	0.03683									29.343	0.02705	71.8597	0.03173				70.5945	0.03074
38.9088	0.0382	47.6448	0.04082		30.7499	0.03608																			41.07	0.03953	41.07	0.03404		82.0763	0.03683									29.5396	0.03172	72.0539	0.03491				70.8959	0.03076
39.1035	0.03703	47.8385	0.03706		30.8064	0.03609																			41.2644	0.03693	41.2644	0.03808		82.4197	0.03684									29.7362	0.03361	72.2482	0.02908				71.1973	0.03078
39.2981	0.03328	48.0321	0.0401		30.863	0.03611																			41.4588	0.03454	41.4588	0.0399		82.763	0.03685									29.9327	0.03154	72.4425	0.02956				71.4986	0.03081
39.4928	0.03984	48.2258	0.04063		30.8971	0.03612																			41.6532	0.03601	41.6532	0.0378		83.1064	0.03685									30.1292	0.03231	72.6369	0.02931				71.8	0.03083
39.6874	0.0388	48.4194	0.04104		30.9195	0.03613																			41.8475	0.03719	41.8475	0.0386		83.4497	0.03686									30.3256	0.03253	72.8312	0.03258				72.1014	0.03085
39.882	0.03886	48.613	0.03382		30.9761	0.03615																			42.0419	0.03822	42.0419	0.04016		83.7931	0.03686									30.522	0.03437	73.0256	0.03596				72.4028	0.03087
40.0765	0.033	48.8066	0.02767		31.0327	0.03616																			42.2362	0.03895	42.2362	0.04253		84.1364	0.03686									30.7184	0.03457	73.22	0.03595				72.7042	0.03089
40.271	0.02925	49.0002	0.03114		31.0892	0.03618																			42.4304	0.03681	42.4304	0.04149		84.4798	0.03687									30.9147	0.02755	73.4145	0.0348				73.0056	0.03092
40.4655	0.03383	49.1937	0.0329		31.0933	0.03618																			42.6247	0.03558	42.6247	0.04094		84.8232	0.03687									31.1109	0.02174	73.609	0.03403				73.307	0.03094
40.66	0.04118	49.3873	0.03224		31.1458	0.0362																			42.8189	0.0333	42.8189	0.03885		85.1665	0.03688									31.3071	0.02528	73.8035	0.03115				73.6084	0.03096
40.8544	0.03815	49.5808	0.0315		31.2023	0.03622																			43.0131	0.03565	43.0131	0.04007		85.5099	0.03688									31.5033	0.03042	75	0.031				73.9098	0.03098
41.0488	0.03864	49.7743	0.03349		31.2589	0.03623																			43.2073	0.03565	43.2073	0.03558		85.8532	0.03689									31.6994	0.03574	77.1	0.03002				74.2111	0.031
41.2432	0.03426	49.9678	0.03514		31.2894	0.03624																			43.4014	0.03882	43.4014	0.03272		86.1966	0.03689									31.8955	0.03459	79.1	0.03055				74.5125	0.03102
41.4375	0.03555	50.1614	0.04141		31.3154	0.03625																			43.5956	0.03729	43.5956	0.02996		86.5399	0.0369									32.0916	0.0321	81.1	0.03193				74.8139	0.03104
41.6319	0.03063	50.3548	0.03979		31.372	0.03627																			43.7897	0.04211	43.7897	0.03023		86.8833	0.0369									32.2876	0.02695	83.1	0.02943				75.1153	0.03107
41.8262	0.02643	50.5483	0.03993		31.4286	0.03629																			43.9838	0.03961	43.9838	0.03207		87.2267	0.03691									32.4835	0.02559	85.2	0.02953				75.4167	0.03109
42.0204	0.03322	50.7418	0.04126		31.4851	0.0363																			44.1778	0.03699	44.1778	0.03761		87.57	0.03691									32.6795	0.02512	87.2	0.03069				75.7181	0.03111
42.2147	0.04485	50.9352	0.04078		31.4855	0.0363																			44.3719	0.03847	44.3719	0.04039		87.9134	0.03691									32.8753	0.02824	89.2	0.03084				76.0195	0.03113
42.4089	0.04371	51.1287	0.04213		31.5417	0.03632																			44.5659	0.04073	44.5659	0.03606		88.2567	0.03692									33.0712	0.02928	91.2	0.03193				76.3208	0.03115
42.6031	0.04038	51.3221	0.03794		31.5982	0.03634																			44.7599	0.03723	44.7599	0.03526		88.6001	0.03692									33.267	0.02816	93.3	0.03118				76.6222	0.03117
42.7973	0.0439	51.5155	0.03497		31.6548	0.03635																			44.9539	0.03504	44.9539	0.0347		88.9434	0.03693									33.4627	0.02895	95.3	0.0322				76.9236	0.03119
42.9914	0.04676	51.709	0.03192		31.6816	0.03636																			45.1478	0.03514	45.1478	0.03643		89.2868	0.03693									33.6585	0.0317	97.3	0.032				77.225	0.03121
43.1856	0.0387	51.9024	0.03185		31.7113	0.03637																			45.3417	0.03751	45.3417	0.03622		89.6301	0.03694									33.8542	0.03596	99.3	0.03268				77.5264	0.03123
43.3797	0.02885	52.0958	0.04001		31.7679	0.03639																			45.5356	0.03318	45.5356	0.03482		89.9735	0.03694									34.0498	0.03511	101.4	0.03352				77.8278	0.03125
43.5738	0.02721	52.2892	0.04565		31.8244	0.0364																			45.7295	0.02777	45.7295	0.03156		90.3168	0.03694									34.2454	0.03663	103.4	0.03138				78.1292	0.03127
43.7678	0.02762	52.4825	0.04397		31.8776	0.03642																			45.9234	0.03142	45.9234	0.03107		90.6602	0.03695									34.441	0.03716	105.4	0.03236				78.4306	0.03129
43.9619	0.02947	52.6759	0.04074		31.881	0.03642																			46.1173	0.03422	46.1173	0.03782		91.0036	0.03695									34.6365	0.02998	107.4	0.03334				78.7319	0.03131
44.1559	0.03726	52.8693	0.03911		31.9376	0.03644																			46.3111	0.03485	46.3111	0.04153		91.3469	0.03695									34.832	0.02404	109.5	0.03394				79.0333	0.03133
44.3499	0.03613	53.0626	0.03791		31.9941	0.03645																			46.5049	0.03367	46.5049	0.03792		91.6903	0.03696									35.0275	0.02794	111.5	0.0325				79.3347	0.03135
44.5439	0.03819	53.256	0.03675		32.0507	0.03647																			46.6987	0.04319	46.6987	0.03082		92.0336	0.03696									35.2229	0.03394	113.5	0.03145				79.6361	0.03137
44.7378	0.04086	53.4494	0.03207		32.0735	0.03648																			46.8925	0.04097	46.8925	0.02787		92.377	0.03697									35.4183	0.03581	115.5	0.03098				79.9375	0.03139
44.9317	0.03285	53.6427	0.03306		32.1072	0.03649																			47.0863	0.03054	47.0863	0.03098		92.7203	0.03697									35.6136	0.0397	117.6	0.03187				80.2389	0.03141
45.1256	0.0319	53.836	0.03628		32.1638	0.0365																			47.28	0.02929	47.28	0.0354		93.0637	0.03697									35.8089	0.04051	119.6	0.0356				80.5403	0.03143
45.3195	0.03273	54.0293	0.03945		32.2203	0.03652																			47.4737	0.03127	47.4737	0.03689		93.407	0.03698									36.0042	0.04055	121.6	0.03547				80.8417	0.03145
45.5134	0.03298	54.2227	0.03959		32.2695	0.03654																			47.6675	0.03708	47.6675	0.03444		93.7504	0.03698									36.1994	0.04636	123.7	0.03462				81.143	0.03147
45.7073	0.03206	54.416	0.03985		32.2769	0.03654																			47.8611	0.04061	47.8611	0.03824		94.0937	0.03698									36.3946	0.04174	125.7	0.0337				81.4444	0.03149
45.9011	0.04032	54.6093	0.04068		32.3334	0.03655																			48.0548	0.0402	48.0548	0.0355		94.4371	0.03699									36.5898	0.03307	127.7	0.03146				81.7458	0.03151
46.0949	0.04835	54.8026	0.03886		32.39	0.03657																			48.2485	0.03626	48.2485	0.03092		94.7805	0.03699									36.785	0.03106	129.7	0.03301				82.0472	0.03153
46.2887	0.04064	54.9959	0.03512		32.4466	0.03659																			48.4421	0.03412	48.4421	0.03124		95.1238	0.03699									36.9801	0.03128	131.8	0.03522				82.3486	0.03154
46.4825	0.03674	55.1892	0.02935		32.4653	0.03659																			48.6358	0.02977	48.6358	0.0272		95.4672	0.037									37.1751	0.03303	133.8	0.03338				82.65	0.03156
46.6763	0.04048	55.3825	0.03014		32.5031	0.0366																			48.8294	0.03329	48.8294	0.02445		95.8105	0.037									37.3702	0.03431	135.8	0.03357				82.9514	0.03158
46.87	0.0384	55.5758	0.03496		32.5597	0.03662																			49.023	0.03998	49.023	0.03042		96.1539	0.037									37.5652	0.03183	137.8	0.03305				83.2528	0.0316
47.0637	0.03662	55.7691	0.03464		32.6162	0.03664																			49.2166	0.04112	49.2166	0.04		96.4972	0.03701									37.7601	0.03563	139.9	0.03361				83.5541	0.03162
47.2575	0.03701	55.9624	0.0391		32.6612	0.03665																			49.4102	0.03777	49.4102	0.03593		96.8406	0.03701									37.9551	0.03406	141.9	0.03566				83.8555	0.03164
47.4511	0.02927	56.1557	0.04176		32.6728	0.03665																			49.6037	0.03154	49.6037	0.03363		97.1839	0.03701									38.15	0.03603	143.9	0.03565				84.1569	0.03166
47.6448	0.02803	56.349	0.04315		32.7293	0.03667																			49.7973	0.03408	49.7973	0.03251		97.5273	0.03702									38.3449	0.03953	145.9	0.03555				84.4583	0.03168
47.8385	0.03834	56.5423	0.04187		32.7859	0.03669																			49.9908	0.03255	49.9908	0.02954		97.8706	0.03702									38.5397	0.04186	148	0.03595				84.7597	0.03169
48.0321	0.04547	56.7356	0.04093		32.8425	0.0367																			50.1843	0.03375	50.1843	0.0338		98.214	0.03702									38.7345	0.04114	150	0.03395				85.0611	0.03171
48.2258	0.04694	56.9289	0.03781		32.857	0.03671																			50.3778	0.03045	50.3778	0.02793		98.5573	0.03703									38.9293	0.03996	152	0.03338				85.3625	0.03173
48.4194	0.04597	57.1222	0.03378		32.899	0.03672																			50.5714	0.02934	50.5714	0.02268		98.9007	0.03703									39.1241	0.03968	154	0.03378				85.6638	0.03175
48.613	0.04118	57.3155	0.031		32.9556	0.03673																			50.7648	0.03336	50.7648	0.02804		99.2441	0.03703									39.3188	0.03582	156.1	0.03402				85.9652	0.03177
48.8066	0.03777	57.5088	0.03188		33.0121	0.03675																			50.9583	0.03468	50.9583	0.03071		99.5874	0.03704									39.5135	0.02857	158.1	0.03294				86.2666	0.03179
49.0002	0.03774	57.7021	0.03328		33.0527	0.03676																			51.1518	0.02891	51.1518	0.03635		99.9308	0.03704									39.7081	0.02346	160.1	0.03062				86.568	0.0318
49.1937	0.03967	57.8954	0.03329		33.0687	0.03677																			51.3452	0.03491	51.3452	0.03572		100.274	0.03704									39.9028	0.02652	162.1	0.03222				86.8694	0.03182
49.3873	0.04786	58.0887	0.03763		33.1253	0.03678																			51.5387	0.03858	51.5387	0.03668		100.617	0.03705									40.0974	0.03612	164.2	0.03567				87.1708	0.03184
49.5808	0.04504	58.282	0.03498		33.1818	0.0368																			51.7321	0.03727	51.7321	0.036		100.961	0.03705									40.292	0.03721	166.2	0.03771				87.4722	0.03186
49.7743	0.04124	58.4753	0.03022		33.2384	0.03681																			51.9255	0.03361	51.9255	0.0379		101.304	0.03705									40.4865	0.03104	168.2	0.03731				87.7736	0.03188
49.9678	0.04258	58.6686	0.03586		33.2485	0.03682																			52.119	0.03118	52.119	0.0377		101.648	0.03705									40.681	0.03425	170.2	0.03534				88.0749	0.03189
50.1614	0.04374	58.8619	0.02979		33.2949	0.03683																			52.3124	0.03333	52.3124	0.03501		101.991	0.03706									40.8755	0.03827	172.3	0.03139				88.3763	0.03191
50.3548	0.04295	59.0552	0.02626		33.3515	0.03685																			52.5058	0.0328	52.5058	0.04143		102.334	0.03706									41.07	0.03855	174.3	0.03266				88.6777	0.03193
50.5483	0.04666	59.2485	0.02628		33.408	0.03686																			52.6992	0.03382	52.6992	0.03992		102.678	0.03706									41.2644	0.03678	176.3	0.03568				88.9791	0.03195
50.7418	0.04229	59.4419	0.02951		33.4442	0.03687																			52.8925	0.03403	52.8925	0.03687		103.021	0.03707									41.4588	0.03968	178.3	0.0378				89.2805	0.03196
50.9352	0.03679	59.6352	0.03376		33.4646	0.03688																			53.0859	0.03529	53.0859	0.03758		103.364	0.03707									41.6532	0.0418	180.4	0.03644				89.5819	0.03198
51.1287	0.03441	59.8285	0.02919		33.5211	0.03689																			53.2793	0.0386	53.2793	0.03738		103.708	0.03707									41.8475	0.03418	182.4	0.03608				89.8833	0.032
51.3221	0.03558	60.0218	0.03103		33.5777	0.03691																			53.4726	0.04027	53.4726	0.03051		104.051	0.03707									42.0419	0.03252	184.4	0.03656				90.1847	0.03201
51.5155	0.03583	60.2152	0.03157		33.6343	0.03693																			53.666	0.03597	53.666	0.02772		104.394	0.03708									42.2362	0.0362	186.4	0.03592				90.486	0.03203
51.709	0.03112	60.4085	0.03366		33.6398	0.03693																			53.8594	0.03082	53.8594	0.03295		104.738	0.03708									42.4304	0.03375	188.5	0.03408				90.7874	0.03205
51.9024	0.03198	60.6019	0.03581		33.6908	0.03694																			54.0527	0.03288	54.0527	0.03682		105.081	0.03708									42.6247	0.0281	190.5	0.03452				91.0888	0.03207
52.0958	0.03816	60.7952	0.03695		33.7474	0.03696																			54.246	0.03548	54.246	0.0383		105.424	0.03709									42.8189	0.03065	192.5	0.0378				91.3902	0.03208
52.2892	0.03972	60.9886	0.03878		33.8039	0.03697																			54.4393	0.04047	54.4393	0.03315		105.768	0.03709									43.0131	0.03372	194.5	0.0385				91.6916	0.0321
52.4825	0.03785	61.1819	0.03856		33.8354	0.03698																			54.6327	0.03817	54.6327	0.02874		106.111	0.03709									43.2073	0.04215	196.6	0.03786				91.993	0.03212
52.6759	0.03744	61.3753	0.04004		33.8605	0.03699																			54.826	0.0337	54.826	0.03094		106.455	0.03709									43.4014	0.04509	198.6	0.03838				92.2944	0.03213
52.8693	0.03717	61.5687	0.03831		33.917	0.037																			55.0193	0.03804	55.0193	0.03431		106.798	0.0371									43.5956	0.03723	200.6	0.03735				92.5957	0.03215
53.0626	0.03885	61.7621	0.03175		33.9736	0.03702																			55.2126	0.04484	55.2126	0.03428		107.141	0.0371									43.7897	0.0335	202.6	0.03606				92.8971	0.03217
53.256	0.0412	61.9555	0.03044		34.0301	0.03703																			55.4059	0.04528	55.4059	0.0374		107.485	0.0371									43.9838	0.02833	204.7	0.03783				93.1985	0.03218
53.4494	0.04292	62.1489	0.03705		34.031	0.03703																			55.5992	0.04024	55.5992	0.03889		107.828	0.0371									44.1778	0.03781	206.7	0.03732				93.4999	0.0322
53.6427	0.03754	62.3423	0.03701		34.0867	0.03705																			55.7925	0.04245	55.7925	0.04141		108.171	0.03711									44.3719	0.04016	208.7	0.03825				93.8013	0.03222
53.836	0.03628	62.5357	0.03219		34.1433	0.03707																			55.9858	0.04205	55.9858	0.03918		108.515	0.03711									44.5659	0.04013	210.7	0.03682				94.1027	0.03223
54.0293	0.03544	62.7292	0.03387		34.1998	0.03708																			56.1791	0.04045	56.1791	0.03228		108.858	0.03711									44.7599	0.03761	212.8	0.03607				94.4041	0.03225
54.2227	0.04046	62.9226	0.03212		34.2265	0.03709																			56.3724	0.04042	56.3724	0.03608		109.201	0.03711									44.9539	0.03618	214.8	0.0361				94.7055	0.03226
54.416	0.0464	63.1161	0.02828		34.2564	0.0371																			56.5657	0.03661	56.5657	0.03545		109.545	0.03712									45.1478	0.03762	216.8	0.03549				95.0069	0.03228
54.6093	0.04323	63.3096	0.03023		34.3129	0.03711																			56.759	0.03589	56.759	0.0347		109.888	0.03712									45.3417	0.03935	218.8	0.03662				95.3082	0.0323
54.8026	0.04608	63.503	0.02964		34.3695	0.03713																			56.9523	0.03741	56.9523	0.03144		110.231	0.03712									45.5356	0.03363	220.9	0.03714				95.6096	0.03231
54.9959	0.04401	63.6965	0.03026		34.422	0.03714																			57.1456	0.04053	57.1456	0.03171		110.575	0.03712									45.7295	0.03054	222.9	0.03688				95.911	0.03233
55.1892	0.04457	63.89	0.03307		34.426	0.03714																			57.3389	0.04202	57.3389	0.03276		110.918	0.03713									45.9234	0.02866	224.9	0.0376				96.2124	0.03234
55.3825	0.05009	64.0835	0.0316		34.4826	0.03716																			57.5322	0.04291	57.5322	0.03735		111.261	0.03713									46.1173	0.03117	226.9	0.03793				96.5138	0.03236
55.5758	0.05075	64.2771	0.033		34.5392	0.03717																			57.7255	0.04325	57.7255	0.04493		111.605	0.03713									46.3111	0.03318	229	0.03656				96.8152	0.03238
55.7691	0.04618	64.4706	0.04015		34.5957	0.03719																			57.9188	0.03424	57.9188	0.04708		111.948	0.03713									46.5049	0.03679	231	0.03544				97.1166	0.03239
55.9624	0.04389	64.6642	0.04348		34.6175	0.03719																			58.1121	0.02952	58.1121	0.03885		112.292	0.03714									46.6987	0.03698	233	0.03541				97.4179	0.03241
56.1557	0.04132	64.8577	0.03894		34.6523	0.0372																			58.3054	0.03486	58.3054	0.03455		112.635	0.03714									46.8925	0.03947	235.1	0.03572				97.7193	0.03242
56.349	0.0433	65.0513	0.03698		34.7088	0.03722																			58.4987	0.0324	58.4987	0.03171		112.978	0.03714									47.0863	0.04344	237.1	0.03629				98.0207	0.03244
56.5423	0.04787	65.2449	0.03404		34.7654	0.03723																			58.692	0.03049	58.692	0.03617		113.322	0.03714									47.28	0.04242	239.1	0.03906				98.3221	0.03245
56.7356	0.04089	65.4385	0.04129		34.8129	0.03724																			58.8853	0.03934	58.8853	0.03514		113.665	0.03715									47.4737	0.03986	241.1	0.03637				98.6235	0.03247
56.9289	0.03873	65.6322	0.0471		34.822	0.03725																			59.0786	0.0417	59.0786	0.03147		114.008	0.03715									47.6675	0.037	243.2	0.03539				98.9249	0.03249
57.1222	0.04198	65.8258	0.04286		34.8785	0.03726																			59.2719	0.0401	59.2719	0.03373		114.352	0.03715									47.8611	0.03473	245.2	0.03806				99.2263	0.0325
57.3155	0.0498	66.0195	0.0418		34.9351	0.03728																			59.4652	0.0381	59.4652	0.0401		114.695	0.03715									48.0548	0.03316	247.2	0.03665				99.5276	0.03252
57.5088	0.04743	66.2131	0.04076		34.9916	0.03729																			59.6585	0.03661	59.6585	0.04211		115.038	0.03716									48.2485	0.03486	249.2	0.0351				99.829	0.03253
57.7021	0.05103	66.4068	0.04374		35.0083	0.0373																			59.8519	0.02989	59.8519	0.03928		115.382	0.03716									48.4421	0.04116	251.3	0.03578				100.13	0.03255
57.8954	0.05002	66.6005	0.04472		35.0482	0.03731																			60.0452	0.02836	60.0452	0.03305		115.725	0.03716									48.6358	0.03863	253.3	0.03779				100.432	0.03256
58.0887	0.04358	66.7943	0.03871		35.1047	0.03732																			60.2385	0.03175	60.2385	0.03146		116.068	0.03716									48.8294	0.03972	255.3	0.03773				100.733	0.03258
58.282	0.04467	66.988	0.03117		35.1613	0.03734																			60.4318	0.03762	60.4318	0.03334		116.412	0.03716									49.023	0.04396	257.3	0.0348				101.035	0.03259
58.4753	0.04172	67.1818	0.03613		35.2036	0.03735																			60.6252	0.04529	60.6252	0.03152		116.755	0.03717									49.2166	0.04024	259.4	0.03484				101.336	0.03261
58.6686	0.04004	67.3755	0.03744		35.2178	0.03735																			60.8185	0.04348	60.8185	0.0335		117.099	0.03717									49.4102	0.03865	261.4	0.03509				101.637	0.03262
58.8619	0.03945	67.5693	0.03724		35.2744	0.03736																			61.0119	0.04723	61.0119	0.03221		117.442	0.03717									49.6037	0.03556	263.4	0.03666				101.939	0.03264
59.0552	0.04581	67.7631	0.03494		35.331	0.03738																			61.2052	0.04847	61.2052	0.03545		117.785	0.03717									49.7973	0.03515	265.5	0.03784				102.24	0.03265
59.2485	0.04012	67.957	0.03401		35.3875	0.03739																			61.3986	0.04045	61.3986	0.04165		118.129	0.03718									49.9908	0.03368	267.5	0.03685				102.542	0.03267
59.4419	0.03277	68.1508	0.03474		35.3989	0.0374																			61.5919	0.03163	61.5919	0.03633		118.472	0.03718									50.1843	0.03968	269.5	0.03682				102.843	0.03268
59.6352	0.03726	68.3447	0.04234		35.4441	0.03741																			61.7853	0.02546	61.7853	0.03451		118.815	0.03718									50.3778	0.04726	271.5	0.03704				103.144	0.0327
59.8285	0.03811	68.5386	0.04348		35.5006	0.03742																			61.9787	0.0294	61.9787	0.03356		119.159	0.03718									50.5714	0.04845	273.6	0.03802				103.446	0.03271
60.0218	0.03663	68.7325	0.03975		35.5572	0.03744																			62.1721	0.03858	62.1721	0.02922		119.502	0.03719									50.7648	0.04424	275.6	0.03826				103.747	0.03272
60.2152	0.03705	68.9264	0.0334		35.5942	0.03745																			62.3655	0.04066	62.3655	0.02741		119.845	0.03719									50.9583	0.03757	277.6	0.03932				104.048	0.03274
60.4085	0.03897	69.1204	0.03106		35.6137	0.03745																			62.5589	0.03255	62.5589	0.02794		120.189	0.03719									51.1518	0.03456	279.6	0.03943				104.35	0.03275
60.6019	0.0396	69.3144	0.03103		35.6703	0.03747																			62.7523	0.03343	62.7523	0.03446		120.532	0.03719									51.3452	0.04169	281.7	0.03861				104.651	0.03277
60.7952	0.03711	69.5084	0.03014		35.7268	0.03748																			62.9457	0.03548	62.9457	0.03158		120.875	0.03719									51.5387	0.03707	283.7	0.03926				104.953	0.03278
60.9886	0.03919	69.7024	0.03733		35.7834	0.03749																			63.1392	0.03483	63.1392	0.02939		121.219	0.0372									51.7321	0.03064	285.7	0.03737				105.254	0.0328
61.1819	0.0424	69.8964	0.03325		35.7894	0.0375																			63.3326	0.03359	63.3326	0.02968		121.562	0.0372									51.9255	0.02845	287.8	0.03668				105.555	0.03281
61.3753	0.04302	70.0905	0.0327		35.84	0.03751																			63.5261	0.03821	63.5261	0.03071		121.905	0.0372									52.119	0.0289	289.8	0.03628				105.857	0.03282
61.5687	0.04586	70.2846	0.03522		35.8965	0.03752																			63.7196	0.03928	63.7196	0.03409		122.249	0.0372									52.3124	0.03802	291.8	0.03833				106.158	0.03284
61.7621	0.04674	70.4787	0.0399		35.9531	0.03754																			63.913	0.03875	63.913	0.03276		122.592	0.03721									52.5058	0.03966	293.8	0.03926				106.46	0.03285
61.9555	0.04771	70.6728	0.0399		35.9846	0.03754																			64.1065	0.03836	64.1065	0.03391		122.936	0.03721									52.6992	0.03563	295.9	0.04002				106.761	0.03287
62.1489	0.04377	70.867	0.043		36.0096	0.03755																			64.3	0.03742	64.3	0.02594		123.279	0.03721									52.8925	0.0344	297.9	0.0385				107.062	0.03288
62.3423	0.04583	71.0612	0.04235		36.0662	0.03756																			64.4935	0.04258	64.4935	0.02466		123.622	0.03721									53.0859	0.03891	299.9	0.0356				107.364	0.03289
62.5357	0.04918	71.2554	0.04508		36.1228	0.03758																			64.6871	0.03991	64.6871	0.03437		123.966	0.03721									53.2793	0.03993	302	0.03486				107.665	0.03291
62.7292	0.04384	71.4497	0.04821		36.1793	0.03759																			64.8806	0.04027	64.8806	0.03606		124.309	0.03722									53.4726	0.03048	304	0.03443				107.966	0.03292
62.9226	0.04328	71.6439	0.04263		36.1798	0.03759																			65.0742	0.03934	65.0742	0.03555		124.652	0.03722									53.666	0.02919	306	0.03642				108.268	0.03294
63.1161	0.04076	71.8382	0.03554		36.2359	0.03761																			65.2677	0.03962	65.2677	0.03625		124.996	0.03722									53.8594	0.03483	308	0.03425				108.569	0.03295
63.3096	0.047	72.0325	0.03442		36.2924	0.03762																			65.4613	0.03768	65.4613	0.03566		125.339	0.03722									54.0527	0.03327	310.1	0.03316				108.871	0.03296
63.503	0.04955	72.2269	0.03692		36.349	0.03763																			65.6549	0.04091	65.6549	0.03682		125.682	0.03722									54.246	0.03107	312.1	0.03196				109.172	0.03298
63.6965	0.04939	72.4212	0.0327		36.375	0.03764																			65.8485	0.0389	65.8485	0.04174		126.026	0.03723									54.4393	0.02887	314.1	0.03364				109.473	0.03299
63.89	0.05132	72.6156	0.03207		36.4055	0.03765																			66.0422	0.03394	66.0422	0.045		126.369	0.03723									54.6327	0.02766	316.2	0.03663				109.775	0.033
64.0835	0.04878	72.81	0.03601		36.4621	0.03766																			66.2358	0.03626	66.2358	0.04088		126.712	0.03723									54.826	0.0316	318.2	0.03835				110.076	0.03302
64.2771	0.04026	73.0045	0.04163		36.5187	0.03768																			66.4295	0.04908	66.4295	0.04057		127.056	0.03723									55.0193	0.04043	320.2	0.03712				110.378	0.03303
64.4706	0.03791	73.199	0.0363		36.5701	0.03769																			66.6231	0.05028	66.6231	0.03807		127.399	0.03723									55.2126	0.0443	322.2	0.03541				110.679	0.03304
64.6642	0.04231	73.3935	0.03724		36.5752	0.03769																			66.8168	0.04407	66.8168	0.03013		127.743	0.03724									55.4059	0.04114	324.3	0.03549				110.98	0.03306
64.8577	0.04277	73.588	0.04194		36.6318	0.0377																			67.0105	0.04502	67.0105	0.03084		128.086	0.03724									55.5992	0.03801	326.3	0.03813				111.282	0.03307
65.0513	0.03571	73.7826	0.04109		36.6883	0.03772																			67.2043	0.0438	67.2043	0.03023		128.429	0.03724									55.7925	0.0388	328.3	0.03928				111.583	0.03308
65.2449	0.04186	73.9772	0.04366		36.7449	0.03773																			67.398	0.03945	67.398	0.03267		128.773	0.03724									55.9858	0.03708	330.4	0.03709				111.885	0.0331
65.4385	0.05025	74.1718	0.04541		36.7651	0.03773																			67.5918	0.03118	67.5918	0.03811		129.116	0.03725									56.1791	0.03097	332.4	0.03707				112.186	0.03311
65.6322	0.05368	74.3665	0.04621		36.8014	0.03774																			67.7855	0.0282	67.7855	0.03754		129.459	0.03725									56.3724	0.03183	334.4	0.03867				112.487	0.03312
65.8258	0.04917	74.5612	0.04261		36.858	0.03776																			67.9793	0.02796	67.9793	0.02902		129.803	0.03725									56.5657	0.03754	336.4	0.03961				112.789	0.03314
66.0195	0.0489	74.7559	0.04105		36.9145	0.03777																			68.1731	0.02804	68.1731	0.03125		130.146	0.03725									56.759	0.04102	338.5	0.03816				113.09	0.03315
66.2131	0.04685	74.9507	0.04065		36.9602	0.03778																			68.367	0.034	68.367	0.03215		130.489	0.03725									56.9523	0.04873	340.5	0.03722				113.391	0.03316
66.4068	0.04441	75.1455	0.04044		36.9711	0.03778																			68.5608	0.03477	68.5608	0.03418		130.833	0.03726									57.1456	0.04546	342.5	0.03633				113.693	0.03318
66.6005	0.03722	75.3403	0.03211		37.0277	0.0378																			68.7547	0.03754	68.7547	0.03532		131.176	0.03726									57.3389	0.04079	344.6	0.03473				113.994	0.03319
66.7943	0.04258	75.5351	0.03534		37.0842	0.03781																			68.9486	0.03587	68.9486	0.03204		131.519	0.03726									57.5322	0.03454	346.6	0.03511				114.296	0.0332
66.988	0.04592	75.73	0.04037		37.1408	0.03782																			69.1425	0.03637	69.1425	0.03283		131.863	0.03726									57.7255	0.02967	348.6	0.03463				114.597	0.03321
67.1818	0.04309	75.9249	0.04303		37.1552	0.03783																			69.3364	0.03372	69.3364	0.0391		132.206	0.03726									57.9188	0.02864	350.7	0.03625				114.898	0.03323
67.3755	0.03764	76.1199	0.03957		37.1973	0.03784																			69.5304	0.03419	69.5304	0.0448		132.549	0.03727									58.1121	0.03093	352.7	0.03609				115.2	0.03324
67.5693	0.03701	76.3149	0.0395		37.2539	0.03785																			69.7244	0.03823	69.7244	0.0433		132.893	0.03727									58.3054	0.03146	354.7	0.03618				115.501	0.03325
67.7631	0.03882	76.5099	0.04163		37.3104	0.03786																			69.9184	0.03908	69.9184	0.0424		133.236	0.03727									58.4987	0.03504	356.7	0.03607				115.803	0.03326
67.957	0.03774	76.705	0.0431		37.3501	0.03787																			70.1124	0.0372	70.1124	0.04202		133.58	0.03727									58.692	0.04296	358.8	0.03674				116.104	0.03328
68.1508	0.0369	76.9001	0.04157		37.367	0.03788																			70.3064	0.03905	70.3064	0.03883		133.923	0.03727									58.8853	0.04098	360.8	0.037				116.405	0.03329
68.3447	0.03895	77.0952	0.03927		37.4235	0.03789																			70.5005	0.03991	70.5005	0.03742		134.266	0.03728									59.0786	0.0351	362.8	0.0349				116.707	0.0333
68.5386	0.04231	77.2904	0.04441		37.4801	0.0379																			70.6946	0.03586	70.6946	0.03695		134.61	0.03728									59.2719	0.03896	364.9	0.03615				117.008	0.03331
68.7325	0.04491	77.4856	0.04104		37.5367	0.03792																			70.8887	0.03642	70.8887	0.0402		134.953	0.03728									59.4652	0.04768	366.9	0.03624				117.309	0.03333
68.9264	0.04083	77.6808	0.03195		37.5451	0.03792																			71.0828	0.033	71.0828	0.03992		135.296	0.03728									59.6585	0.04373	368.9	0.03555				117.611	0.03334
69.1204	0.0305	77.8761	0.03151		37.5932	0.03793																			71.277	0.03062	71.277	0.03426		135.64	0.03728									59.8519	0.03976	371	0.03683				117.912	0.03335
69.3144	0.02853	78.0714	0.03217		37.6498	0.03794																			71.4712	0.03182	71.4712	0.03243		135.983	0.03729									60.0452	0.03689	373	0.03665				118.214	0.03336
69.5084	0.02833	78.2668	0.03555		37.7063	0.03795																			71.6654	0.02918	71.6654	0.0322		136.326	0.03729									60.2385	0.03254	375	0.03593				118.515	0.03338
69.7024	0.03139	78.4621	0.03681		37.74	0.03796																			71.8597	0.03279	71.8597	0.03537		136.67	0.03729									60.4318	0.02971	377.1	0.0365				118.816	0.03339
69.8964	0.03413				37.7629	0.03797																			72.0539	0.03747	72.0539	0.03026		137.013	0.03729									60.6252	0.02876	379.1	0.0359				119.118	0.0334
70.0905	0.03557				37.8195	0.03798																			72.2482	0.04274	72.2482	0.03242		137.356	0.03729									60.8185	0.02325	381.1	0.03495				119.419	0.03341
70.2846	0.04137				37.876	0.03799																			72.4425	0.04133	72.4425	0.03658		137.7	0.0373									61.0119	0.0295	383.1	0.03379				119.721	0.03342
70.4787	0.04635				37.9326	0.03801																			72.6369	0.03777	72.6369	0.03082		138.043	0.0373									61.2052	0.03847	385.2	0.0348				120.022	0.03344
70.6728	0.04443				37.9349	0.03801																			72.8312	0.03837	72.8312	0.03136		138.387	0.0373									61.3986	0.03771	387.2	0.03504				120.323	0.03345
70.867	0.03894				37.9891	0.03802																			73.0256	0.04194	73.0256	0.03186		138.73	0.0373									61.5919	0.03486	389.2	0.03477				120.625	0.03346
71.0612	0.03957				38.0457	0.03803																			73.22	0.03937	73.22	0.03642		139.073	0.0373									61.7853	0.04134	391.3	0.03699				120.926	0.03347
71.2554	0.03865				38.1022	0.03804																			73.4145	0.03457	73.4145	0.03846		139.417	0.03731									61.9787	0.0407	393.3	0.03678				121.228	0.03348
71.4497	0.04063				38.1297	0.03805																			73.609	0.03474	73.609	0.03953		139.76	0.03731									62.1721	0.04162	395.3	0.03472				121.529	0.0335
71.6439	0.03918				38.1588	0.03806																			73.8035	0.03386	73.8035	0.03792		140.103	0.03731									62.3655	0.04226	397.4	0.03372				121.83	0.03351
71.8382	0.03392				38.2154	0.03807																			73.998	0.03491	73.998	0.03653		140.447	0.03731									62.5589	0.042	399.4	0.03445				122.132	0.03352
72.0325	0.03126				38.2719	0.03808																			74.1926	0.03953	74.1926	0.0342		140.79	0.03731									62.7523	0.0466	401.4	0.03514				122.433	0.03353
72.2269	0.0323				38.3245	0.03809																			74.3872	0.03756	74.3872	0.03309		141.133	0.03732									62.9457	0.04374	403.5	0.03759				122.734	0.03354
72.4212	0.03421				38.3285	0.03809																			74.5818	0.03291	74.5818	0.02922		141.477	0.03732									63.1392	0.0376	405.5	0.03515				123.036	0.03355
72.6156	0.03574				38.385	0.03811																			74.7765	0.03287	74.7765	0.02976		141.82	0.03732									63.3326	0.0364	407.5	0.03474				123.337	0.03356
72.81	0.04036				38.4416	0.03812																			74.9712	0.03425	74.9712	0.03082		142.163	0.03732									63.5261	0.03862	409.6	0.03498				123.639	0.03358
73.0045	0.04236				38.4981	0.03813																			75.1659	0.03682	75.1659	0.04188		142.507	0.03732									63.7196	0.03859	411.6	0.03411				123.94	0.03359
73.199	0.03847				38.5193	0.03813																			75.3607	0.03265	75.3607	0.04411		142.85	0.03732									63.913	0.03657	413.6	0.03463				124.241	0.0336
73.3935	0.04094				38.5547	0.03814																			75.5555	0.03498	75.5555	0.04162		143.193	0.03733									64.1065	0.03474	415.7	0.03728				124.543	0.03361
73.588	0.03416				38.6112	0.03815																			75.7503	0.03778	75.7503	0.03506		143.537	0.03733									64.3	0.03482	417.7	0.03762				124.844	0.03362
73.7826	0.03592				38.6678	0.03817																			75.9451	0.03536	75.9451	0.03561		143.88	0.03733									64.4935	0.03336	419.7	0.03561				125.146	0.03363
73.9772	0.03693				38.7141	0.03818																			76.14	0.03332	76.14	0.04006		144.224	0.03733									64.6871	0.03537	421.8	0.03605				125.447	0.03364
74.1718	0.03965				38.7244	0.03818																			76.3349	0.03367	76.3349	0.04378		144.567	0.03733									64.8806	0.03601	423.8	0.03833				125.748	0.03366
74.3665	0.04211				38.7809	0.03819																			76.5299	0.03197	76.5299	0.03936		144.91	0.03734									65.0742	0.03314	425.8	0.03774				126.05	0.03367
74.5612	0.03794				38.8375	0.0382																			76.7249	0.03401	76.7249	0.03548		145.254	0.03734									65.2677	0.03574	427.9	0.03717				126.351	0.03368
74.7559	0.03881				38.894	0.03822																			76.9199	0.03942	76.9199	0.03121		145.597	0.03734									65.4613	0.03361	429.9	0.0374				126.652	0.03369
74.9507	0.04152				38.9088	0.03822																			77.115	0.04015	77.115	0.03006		145.94	0.03734									65.6549	0.02921	431.9	0.0352				126.954	0.0337
75.1455	0.04064				38.9506	0.03823																			77.3101	0.03764	77.3101	0.0361		146.284	0.03734									65.8485	0.03137	434	0.0345				127.255	0.03371
75.3403	0.04754				39.0071	0.03824																			77.5052	0.03643	77.5052	0.03622		146.627	0.03735									66.0422	0.03307	436	0.03375				127.557	0.03372
75.5351	0.04574				39.0637	0.03825																			77.7004	0.03962	77.7004	0.03536		146.97	0.03735									66.2358	0.03436	438	0.03576				127.858	0.03373
75.73	0.04134				39.1035	0.03826																			77.8956	0.03631	77.8956	0.03507		147.314	0.03735									66.4295	0.04014	440.1	0.03487				128.159	0.03374
75.9249	0.04233				39.1202	0.03826																			77.1	0.03441	78.0908	0.04164		147.657	0.03735									66.6231	0.03841	442.1	0.03364				128.461	0.03375
76.1199	0.03942				39.1768	0.03827																			79.1	0.03537	78.2861	0.0409		148	0.03735									66.8168	0.03435	444.1	0.03349				128.762	0.03377
76.3149	0.03859				39.2334	0.03829																			81.1	0.03618	78.4814	0.0331		148.344	0.03736									67.0105	0.03254	446.2	0.03419				129.064	0.03378
76.5099	0.03871				39.2899	0.0383																			83.1	0.03549	78.6768	0.03926		148.687	0.03736									67.2043	0.04115	448.2	0.03502				129.365	0.03379
76.705	0.039				39.2981	0.0383																			85.2	0.03683	78.8721	0.03881		149.03	0.03736									67.398	0.0406	450.2	0.03311				129.666	0.0338
76.9001	0.03755				39.3465	0.03831																			87.2	0.03821	77.1	0.03617		149.374	0.03736									67.5918	0.03539	452.3	0.03341				129.968	0.03381
77.0952	0.03572				39.403	0.03832																			89.2	0.03582	79.1	0.03564		149.717	0.03736									67.7855	0.03257	454.3	0.03717				130.269	0.03382
77.2904	0.0393				39.4596	0.03833																			91.2	0.03333	81.1	0.03568		150.061	0.03736									67.9793	0.03422	456.3	0.03755				130.571	0.03383
77.4856	0.04004				39.4928	0.03834																			93.3	0.03199	83.1	0.03486		150.404	0.03737									68.1731	0.02921	458.4	0.03675				130.872	0.03384
77.6808	0.03808				39.5162	0.03835																			95.3	0.03182	85.2	0.03636		150.747	0.03737									68.367	0.0266	460.4	0.0345				131.173	0.03385
77.8761	0.04108				39.5727	0.03836																			97.3	0.03204	87.2	0.0359		151.091	0.03737									68.5608	0.03212	462.4	0.03627				131.475	0.03386
78.0714	0.03842				39.6293	0.03837																			99.3	0.03332	89.2	0.03463		151.434	0.03737									68.7547	0.03938	464.5	0.0377				131.776	0.03387
78.2668	0.03753				39.6858	0.03838																			101.4	0.03346	91.2	0.03593		151.777	0.03737									68.9486	0.04064	466.5	0.03629				132.077	0.03388
78.4621	0.03836				39.6874	0.03838																			103.4	0.03324	93.3	0.03716		152.121	0.03738									69.1425	0.03695	468.5	0.0365				132.379	0.03389
					39.7424	0.03839																			105.4	0.03507	95.3	0.03541		152.464	0.03738									69.3364	0.0414	470.6	0.03736				132.68	0.0339
					39.7989	0.0384																			107.4	0.03682	97.3	0.03712		152.807	0.03738									69.5304	0.0411	472.6	0.03664				132.982	0.03391
					39.8555	0.03841																			109.5	0.03579	99.3	0.03568		153.151	0.03738									69.7244	0.04032	474.6	0.03676				133.283	0.03392
					39.882	0.03842																			111.5	0.03747	101.4	0.03788		153.494	0.03738									69.9184	0.03804	476.7	0.03748				133.584	0.03393
					39.9121	0.03843																			113.5	0.03661	103.4	0.03703		153.837	0.03739									70.1124	0.03524	478.7	0.03626				133.886	0.03394
					39.9686	0.03844																			115.5	0.03417	105.4	0.03531		154.181	0.03739									70.3064	0.03525	480.7	0.03352				134.187	0.03395
					40.0252	0.03845																			117.6	0.03256	107.4	0.03555		154.524	0.03739									70.5005	0.0345	482.8	0.03309				134.489	0.03396
					40.0765	0.03846																			119.6	0.03396	109.5	0.03467		154.868	0.03739									70.6946	0.03567	484.8	0.03383				134.79	0.03397
					40.0817	0.03846																			121.6	0.03627	111.5	0.03775		155.211	0.03739									70.8887	0.03196	486.8	0.03567				135.091	0.03398
					40.1383	0.03847																			123.7	0.03686	113.5	0.03943		155.554	0.03739									71.0828	0.03038	488.9	0.0336				135.393	0.03399
					40.1948	0.03848																			125.7	0.03996	115.5	0.03871		155.898	0.0374									71.277	0.0322	490.9	0.03402				135.694	0.034
					40.2514	0.03849																			127.7	0.03736	117.6	0.04041		156.241	0.0374									71.4712	0.03257	493	0.03666				135.995	0.03401
					40.271	0.0385																			129.7	0.03746	119.6	0.04073		156.584	0.0374									71.6654	0.03253	495	0.03886				136.297	0.03402
					40.3079	0.0385																			131.8	0.03631	121.6	0.0399		156.928	0.0374									71.8597	0.03642	497	0.03902				136.598	0.03403
					40.3645	0.03852																			133.8	0.03601	123.7	0.04124		157.271	0.0374									72.0539	0.03536	499.1	0.03626				136.9	0.03404
					40.4211	0.03853																			135.8	0.03678	125.7	0.04031		157.614	0.03741									72.2482	0.03384	501.1	0.03337				137.201	0.03405
					40.4655	0.03853																			137.8	0.03814	127.7	0.03995		157.958	0.03741									72.4425	0.03615	503.1	0.0353				137.502	0.03406
					40.4776	0.03854																			139.9	0.03674	129.7	0.04067		158.301	0.03741									72.6369	0.03804	505.2	0.03664				137.804	0.03407
					40.5342	0.03855																			141.9	0.03545	131.8	0.04018		158.644	0.03741									72.8312	0.03472	507.2	0.03644				138.105	0.03408
					40.5907	0.03856																			143.9	0.03646	133.8	0.04011		158.988	0.03741									73.0256	0.02506	509.2	0.03516				138.407	0.03409
					40.6473	0.03857																			145.9	0.03683	135.8	0.03887		159.331	0.03742									73.22	0.02586	511.3	0.03366				138.708	0.0341
					40.66	0.03857																			148	0.03667	137.8	0.04042		159.674	0.03742									73.4145	0.03031	513.3	0.03528				139.009	0.03411
					40.7038	0.03858																			150	0.03784	139.9	0.04024		160.018	0.03742									73.609	0.03576	515.3	0.03545				139.311	0.03412
					40.7604	0.03859																			152	0.03861	141.9	0.04177		160.361	0.03742									73.8035	0.0393	517.4	0.03316				139.612	0.03413
					40.8169	0.0386																			154	0.03822	143.9	0.04013		160.705	0.03742									73.998	0.04021	519.4	0.03246				139.914	0.03414
					40.8544	0.03861																			156.1	0.03696	145.9	0.03968		161.048	0.03742									74.1926	0.03541	521.4	0.03408				140.215	0.03415
					40.8735	0.03861																			158.1	0.03604	148	0.03909		161.391	0.03743									74.3872	0.03978	523.5	0.03242				140.516	0.03416
					40.9301	0.03862																			160.1	0.03721	150	0.03997		161.735	0.03743									74.5818	0.03954	525.5	0.03242				140.818	0.03417
					40.9866	0.03863																			162.1	0.03861	152	0.03977		162.078	0.03743									74.7765	0.03869	527.6	0.03217				141.119	0.03418
					41.0432	0.03865																			164.2	0.03917	154	0.03839		162.421	0.03743									74.9712	0.03472	529.6	0.03247				141.42	0.03419
					41.0488	0.03865																			166.2	0.03651	156.1	0.03891		162.765	0.03743									75.1659	0.03286	531.6	0.03398				141.722	0.0342
					41.0997	0.03866																			168.2	0.0382	158.1	0.04205		163.108	0.03744									75.3607	0.03594	533.7	0.03477				142.023	0.0342
					41.1563	0.03867																			170.2	0.03917	160.1	0.04202		163.451	0.03744									75.5555	0.0379	535.7	0.03281				142.325	0.03421
					41.2129	0.03868																			172.3	0.03769	162.1	0.0402		163.795	0.03744									75.7503	0.03779	537.7	0.03181				142.626	0.03422
					41.2432	0.03868																			174.3	0.03577	164.2	0.03831		164.138	0.03744									75.9451	0.03938	539.8	0.03334				142.927	0.03423
					41.2694	0.03869																			176.3	0.03478	166.2	0.03795		164.481	0.03744									76.14	0.0417	541.8	0.03493				143.229	0.03424
					41.326	0.0387																			178.3	0.03687	168.2	0.03738		164.825	0.03744									76.3349	0.03742	543.8	0.03534				143.53	0.03425
					41.3825	0.03871																			180.4	0.03623	170.2	0.03843		165.168	0.03745									76.5299	0.03952	545.9	0.03942				143.832	0.03426
					41.4375	0.03872																			182.4	0.03689	172.3	0.03831		165.512	0.03745									76.7249	0.03655	547.9	0.03981				144.133	0.03427
					41.4391	0.03872																			184.4	0.03788	174.3	0.03747		165.855	0.03745									76.9199	0.03377	550	0.03898				144.434	0.03428
					41.4956	0.03873																			186.4	0.0384	176.3	0.03592		166.198	0.03745									77.1	0.03464	552	0.03679				144.736	0.03429
					41.5522	0.03874																			188.5	0.03896	178.3	0.03659		166.542	0.03745									79.1	0.03316	554	0.0354				145.037	0.0343
					41.6088	0.03875																			190.5	0.04017	180.4	0.0371		166.885	0.03746									81.1	0.03369	556.1	0.03425				145.338	0.0343
					41.6319	0.03875																			192.5	0.03768	182.4	0.03743		167.228	0.03746									83.1	0.0368	558.1	0.03555				145.64	0.03431
					41.6653	0.03876																			194.5	0.0364	184.4	0.03933		167.572	0.03746									85.2	0.03716	560.1	0.03466				145.941	0.03432
					41.7219	0.03877																			196.6	0.0385	186.4	0.04075		167.915	0.03746									87.2	0.03587	562.2	0.03644				146.243	0.03433
					41.7784	0.03878																			198.6	0.03851	188.5	0.03923		168.258	0.03746									89.2	0.03708	564.2	0.03652				146.544	0.03434
					41.8262	0.03879																			200.6	0.03992	190.5	0.03803		168.602	0.03746									91.2	0.03701	566.2	0.03626				146.845	0.03435
[truncated: 1,511 more rows]
[truncated: 16 more columns]
