# Supplementary material for: Direct time-resolved observation of surface-bound carbon dioxide radical anions on metallic nanocatalysts
Source: Nat Commun. 2023 Nov 6;14:7116. doi: 10.1038/s41467-023-42936-6 (PMC10628153; doi:10.1038/s41467-023-42936-6)
Supplement: Supplementary file 4 — Source Data [file 41467_2023_42936_MOESM4_ESM.zip › Source Data/Figure S2/Figure S2.xlsx]

## Sheet: Sheet1
Figure S2d			Figure S2e			Figure S2f			Figure S2g							Figure S2h							Figure S2i
0.25	0		3	0		3	5.55556		190	2.52809	190	2.12084	190	2.45583		190	2.96519	190	3.2734	190	3.22107		190	3.23913	190	3.22565	190	2.85278
0.75	4.01338		4	18		4	5.55556		191	3.43227	191	3.37263	191	2.61001		191	3.09586	191	3.2775	191	3.67501		191	3.26115	191	3.24178	191	2.87665
1.25	29.9331		5	42		5	66.6667		192	2.77123	192	3.56188	192	3.53449		192	3.14948	192	3.97903	192	3.72104		192	3.2858	192	3.25854	192	2.91173
1.75	43.1438		6	24		6	22.2222		193	3.32368	193	2.95068	193	2.7545		193	3.63099	193	3.94125	193	3.84153		193	3.30838	193	3.271	193	2.9539
2.25	18.0602		7	12		7	0		194	3.22037	194	2.85239	194	2.7944		194	3.38528	194	3.91676	194	3.61573		194	3.3239	194	3.27372	194	2.99765
2.75	4.1806		8	4					195	3.74104	195	2.83008	195	2.88908		195	3.72034	195	3.99997	195	4		195	3.32795	195	3.26191	195	3.03688
3.25	0.6689		9	0					196	3.73639	196	2.8501	196	2.97751		196	3.6206	196	3.92613	196	3.69876		196	3.31729	196	3.2325	196	3.06592
									197	3.24329	197	3.16161	197	3.12461		197	3.53334	197	4	197	3.82315		197	3.29021	197	3.18512	197	3.08029
									198	3.20777	198	3.36791	198	2.7713		198	3.4847	198	3.96798	198	3.90888		198	3.24653	198	3.12245	198	3.07733
									199	2.94908	199	2.71831	199	2.84951		199	3.35	199	3.56422	199	3.66369		199	3.18729	199	3.05011	199	3.05657
									200	3.34954	200	2.91215	200	3.26815		200	3.47324	200	4	200	3.82073		200	3.11431	200	2.97582	200	3.01969
									201	3.46769	201	3.10666	201	2.68174		201	3.40232	201	3.94685	201	3.77332		201	3.02971	201	2.9081	201	2.9703
									202	2.94439	202	3.42038	202	2.61309		202	3.25414	202	3.75684	202	3.57711		202	2.93561	202	2.85479	202	2.91338
									203	2.86149	203	2.8459	203	2.64728		203	3.24196	203	3.96788	203	3.91587		203	2.83404	203	2.82163	203	2.85469
									204	2.51193	204	2.75461	204	2.4485		204	3.19397	204	3.43684	204	3.58326		204	2.727	204	2.81126	204	2.79997
									205	2.69738	205	2.65764	205	2.42661		205	3.12325	205	3.4469	205	3.80548		205	2.61671	205	2.82282	205	2.75422
									206	2.60005	206	2.82696	206	3.16473		206	3.09586	206	3.62281	206	3.72123		206	2.50573	206	2.85225	206	2.72099
									207	2.52542	207	3.16008	207	2.12903		207	3.01769	207	3.33039	207	4		207	2.397	207	2.89318	207	2.70181
									208	2.23581	208	2.80553	208	2.39468		208	2.92125	208	3.64694	208	3.92497		208	2.29362	208	2.93811	208	2.69583
									209	2.3806	209	3.34282	209	2.35885		209	2.96378	209	3.71443	209	4		209	2.19833	209	2.97979	209	2.69973
									210	2.0217	210	3.00753	210	2.31444		210	2.91949	210	3.44182	210	3.79695		210	2.11295	210	3.01223	210	2.70803
									211	1.99053	211	2.93807	211	2.35219		211	2.92507	211	3.50199	211	3.62211		211	2.03782	211	3.03133	211	2.71362
									212	1.85664	212	3.06942	212	2.64513		212	2.91241	212	3.4722	212	4		212	1.9714	212	3.035	212	2.70875
									213	1.71609	213	2.26109	213	3.17003		213	2.85111	213	3.43169	213	4		213	1.9103	213	3.02274	213	2.68603
									214	1.61449	214	2.35495	214	3.27076		214	2.7846	214	3.41349	214	3.91581		214	1.84974	214	2.99499	214	2.63965
									215	1.56644	215	2.25713	215	2.73473		215	2.71612	215	3.31189	215	3.88838		215	1.7843	215	2.9524	215	2.56622
									216	1.39562	216	1.95033	216	2.49689		216	2.63241	216	3.28122	216	4		216	1.70897	216	2.8953	216	2.46543
									217	1.33524	217	2.02083	217	2.94832		217	2.49135	217	3.14174	217	3.90184		217	1.62016	217	2.82355	217	2.34016
									218	1.25092	218	1.84361	218	2.60678		218	2.3179	218	2.96275	218	3.5682		218	1.51645	218	2.73673	218	2.19606
									219	1.11382	219	1.65896	219	2.27195		219	2.10883	219	2.7633	219	3.39901		219	1.39901	219	2.63468	219	2.04077
									220	1.01796	220	1.60845	220	2.16206		220	1.90716	220	2.57809	220	3.29066		220	1.27139	220	2.51815	220	1.88277
									221	0.92738	221	1.51491	221	1.97864		221	1.71564	221	2.37842	221	3.11702		221	1.13901	221	2.38932	221	1.73021
									222	0.83957	222	1.43444	222	1.93392		222	1.54302	222	2.22294	222	3.01663		222	1.00815	222	2.25208	222	1.5899
									223	0.77177	223	1.36202	223	1.82088		223	1.38599	223	2.0684	223	2.92543		223	0.885	223	2.11181	223	1.46655
									224	0.70467	224	1.27277	224	1.72793		224	1.24495	224	1.9196	224	2.7432		224	0.77467	224	1.97483	224	1.36255
									225	0.65075	225	1.21341	225	1.67924		225	1.12239	225	1.79724	225	2.62656		225	0.68058	225	1.84749	225	1.2781
									226	0.5996	226	1.147	226	1.60303		226	1.01613	226	1.68537	226	2.53374		226	0.60421	226	1.73524	226	1.2117
									227	0.55939	227	1.0959	227	1.56614		227	0.92273	227	1.58213	227	2.41017		227	0.54522	227	1.64178	227	1.16084
									228	0.52483	228	1.04909	228	1.52621		228	0.84289	228	1.49795	228	2.32955		228	0.50186	228	1.56856	228	1.12266
									229	0.49439	229	1.00754	229	1.48417		229	0.77486	229	1.42439	229	2.25942		229	0.47157	229	1.51473	229	1.0945
									230	0.46875	230	0.96992	230	1.44466		230	0.71476	230	1.35657	230	2.17028		230	0.45151	230	1.4775	230	1.07421
									231	0.44689	231	0.93553	231	1.42196		231	0.66352	231	1.30017	231	2.11768		231	0.43906	231	1.45286	231	1.06025
									232	0.42925	232	0.91051	232	1.39199		232	0.61938	232	1.24692	232	2.04997		232	0.43206	232	1.43634	232	1.0515
									233	0.41329	233	0.88017	233	1.36654		233	0.58046	233	1.20018	233	1.99631		233	0.42886	233	1.42388	233	1.04713
									234	0.39994	234	0.85962	234	1.34614		234	0.5467	234	1.15807	234	1.95491		234	0.42821	234	1.41231	234	1.0463
									235	0.38965	235	0.8401	235	1.33249		235	0.51711	235	1.12054	235	1.90974		235	0.42916	235	1.39966	235	1.04806
									236	0.38051	236	0.82319	236	1.31764		236	0.49123	236	1.08638	236	1.86649		236	0.43089	236	1.38508	236	1.05134
									237	0.37279	237	0.80838	237	1.30397		237	0.46884	237	1.05499	237	1.82998		237	0.4326	237	1.36855	237	1.05506
									238	0.36544	238	0.79406	238	1.28941		238	0.44874	238	1.02692	238	1.78927		238	0.43356	238	1.35047	238	1.05823
									239	0.36034	239	0.7812	239	1.27809		239	0.43139	239	1.00129	239	1.75401		239	0.43315	239	1.33131	239	1.06015
									240	0.35546	240	0.77061	240	1.26882		240	0.4164	240	0.97818	240	1.7258		240	0.43094	240	1.31129	240	1.0605
									241	0.35082	241	0.76136	241	1.25789		241	0.40315	241	0.95717	241	1.69884		241	0.42677	241	1.29036	241	1.05931
									242	0.34733	242	0.7536	242	1.25324		242	0.39123	242	0.93816	242	1.67331		242	0.42077	242	1.26826	242	1.05691
									243	0.34371	243	0.7464	243	1.24537		243	0.38143	243	0.92105	243	1.65157		243	0.4133	243	1.24466	243	1.05375
									244	0.34075	244	0.73993	244	1.24037		244	0.37292	244	0.90501	244	1.62556		244	0.40482	244	1.2194	244	1.05025
									245	0.33758	245	0.73283	245	1.23305		245	0.36558	245	0.89075	245	1.60414		245	0.39585	245	1.19263	245	1.04671
									246	0.33483	246	0.72762	246	1.22699		246	0.35936	246	0.87791	246	1.58485		246	0.38679	246	1.16482	246	1.04323
									247	0.33197	247	0.7217	247	1.22136		247	0.35402	247	0.86612	247	1.5677		247	0.37793	247	1.13669	247	1.03975
									248	0.32924	248	0.71598	248	1.21517		248	0.34984	248	0.85643	248	1.55217		248	0.36941	248	1.10907	248	1.03613
									249	0.32692	249	0.71089	249	1.21257		249	0.34624	249	0.84735	249	1.53735		249	0.36124	249	1.08269	249	1.03222
									250	0.32407	250	0.70531	250	1.20625		250	0.34332	250	0.83956	250	1.52561		250	0.35343	250	1.05805	250	1.02799
									251	0.32141	251	0.69955	251	1.20156		251	0.34067	251	0.83228	251	1.51364		251	0.34597	251	1.03534	251	1.02347
									252	0.31883	252	0.69331	252	1.19563		252	0.3387	252	0.82594	252	1.50415		252	0.33891	252	1.01445	252	1.01882
									253	0.31626	253	0.68778	253	1.19302		253	0.33696	253	0.8204	253	1.49278		253	0.3323	253	0.99507	253	1.0142
									254	0.31347	254	0.68181	254	1.18871		254	0.33543	254	0.81502	254	1.48468		254	0.32621	254	0.97681	254	1.00975
									255	0.31084	255	0.67535	255	1.1819		255	0.33415	255	0.81062	255	1.47835		255	0.32066	255	0.95933	255	1.00549
									256	0.3087	256	0.6696	256	1.17836		256	0.33299	256	0.80668	256	1.46913		256	0.3156	256	0.9424	256	1.00131
									257	0.30578	257	0.66315	257	1.17243		257	0.33185	257	0.80292	257	1.46369		257	0.31091	257	0.92595	257	0.99703
									258	0.30367	258	0.65764	258	1.16629		258	0.33061	258	0.79998	258	1.46158		258	0.30637	258	0.91	258	0.99241
									259	0.30139	259	0.65211	259	1.16337		259	0.32962	259	0.79725	259	1.45528		259	0.30178	259	0.89463	259	0.98724
									260	0.29934	260	0.64649	260	1.15733		260	0.32768	260	0.79478	260	1.45286		260	0.29695	260	0.87984	260	0.98142
									261	0.29712	261	0.64208	261	1.15474		261	0.32642	261	0.79185	261	1.45013		261	0.29178	261	0.86559	261	0.97495
									262	0.29508	262	0.63578	262	1.14976		262	0.32485	262	0.78944	262	1.44521		262	0.28624	262	0.85172	262	0.96792
									263	0.29311	263	0.63186	263	1.147		263	0.32305	263	0.78709	263	1.44448		263	0.28038	263	0.83801	263	0.9605
									264	0.29125	264	0.6268	264	1.13926		264	0.32122	264	0.78506	264	1.44127		264	0.27429	264	0.82423	264	0.95286
									265	0.28995	265	0.62273	265	1.13759		265	0.31913	265	0.78208	265	1.43783		265	0.26805	265	0.81021	265	0.94509
									266	0.28811	266	0.61899	266	1.13134		266	0.31746	266	0.78099	266	1.43952		266	0.2617	266	0.79587	266	0.93724
									267	0.28708	267	0.61524	267	1.12639		267	0.31574	267	0.77849	267	1.43458		267	0.25524	267	0.78123	267	0.92926
									268	0.28516	268	0.61036	268	1.1234		268	0.3136	268	0.77707	268	1.43649		268	0.24862	268	0.76638	268	0.92107
									269	0.28416	269	0.60648	269	1.11797		269	0.31165	269	0.77492	269	1.43704		269	0.24177	269	0.75145	269	0.9126
									270	0.28285	270	0.60238	270	1.11403		270	0.31008	270	0.7736	270	1.4386		270	0.23462	270	0.73653	270	0.90382
									271	0.28156	271	0.5992	271	1.11016		271	0.30776	271	0.77079	271	1.43519		271	0.22717	271	0.72168	271	0.89475
									272	0.28053	272	0.59602	272	1.10335		272	0.30629	272	0.76913	272	1.43339		272	0.21945	272	0.70688	272	0.88548
									273	0.27931	273	0.59219	273	1.09842		273	0.30412	273	0.76793	273	1.43732		273	0.21155	273	0.69204	273	0.87613
									274	0.27843	274	0.58886	274	1.0944		274	0.30233	274	0.76634	274	1.43298		274	0.20357	274	0.6771	274	0.86683
									275	0.27714	275	0.58531	275	1.09034		275	0.30131	275	0.7659	275	1.43884		275	0.1956	275	0.66197	275	0.85764
									276	0.2764	276	0.58141	276	1.08446		276	0.29963	276	0.76437	276	1.43773		276	0.18771	276	0.64665	276	0.84859
									277	0.27563	277	0.57869	277	1.08191		277	0.29794	277	0.76383	277	1.44279		277	0.17988	277	0.63116	277	0.83961
									278	0.27429	278	0.57522	278	1.07512		278	0.29683	278	0.76283	278	1.44322		278	0.1721	278	0.6156	278	0.83065
									279	0.27339	279	0.57167	279	1.06982		279	0.29502	279	0.76255	279	1.44555		279	0.16429	279	0.60006	279	0.82162
									280	0.27242	280	0.56874	280	1.06708		280	0.29375	280	0.76205	280	1.44586		280	0.15641	280	0.58463	280	0.81248
									281	0.27174	281	0.56553	281	1.06083		281	0.2925	281	0.76174	281	1.44684		281	0.14844	281	0.56934	281	0.80326
									282	0.27066	282	0.56316	282	1.05554		282	0.2912	282	0.76158	282	1.4521		282	0.14039	282	0.5542	282	0.794
									283	0.26961	283	0.55986	283	1.05151		283	0.29007	283	0.76153	283	1.45557		283	0.13232	283	0.53917	283	0.78479
									284	0.26887	284	0.55709	284	1.04645		284	0.28876	284	0.76199	284	1.45984		284	0.1243	284	0.52419	284	0.77572
									285	0.26811	285	0.55429	285	1.04114		285	0.2875	285	0.76219	285	1.46317		285	0.11639	285	0.50922	285	0.76683
									286	0.26735	286	0.55159	286	1.03602		286	0.28633	286	0.76219	286	1.46473		286	0.10863	286	0.49424	286	0.75814
									287	0.26633	287	0.54875	287	1.03108		287	0.28501	287	0.76215	287	1.46805		287	0.101	287	0.47928	287	0.74959
									288	0.26508	288	0.54588	288	1.02644		288	0.28391	288	0.76244	288	1.47057		288	0.09346	288	0.4644	288	0.74112
									289	0.26449	289	0.5428	289	1.02142		289	0.28292	289	0.76235	289	1.47325		289	0.08596	289	0.44967	289	0.73266
									290	0.26359	290	0.5401	290	1.01636		290	0.28154	290	0.76301	290	1.48106		290	0.07846	290	0.43515	290	0.72416
									291	0.26281	291	0.5381	291	1.01527		291	0.28045	291	0.76228	291	1.48076		291	0.07094	291	0.42089	291	0.71563
									292	0.26187	292	0.53475	292	1.00925		292	0.27945	292	0.76224	292	1.48666		292	0.06342	292	0.40691	292	0.70713
									293	0.26107	293	0.53282	293	1.00424		293	0.27801	293	0.76166	293	1.48281		293	0.05597	293	0.39319	293	0.69873
									294	0.26036	294	0.5297	294	1.00116		294	0.27655	294	0.76161	294	1.48746		294	0.04866	294	0.37972	294	0.69052
									295	0.25896	295	0.52686	295	0.99437		295	0.2751	295	0.76001	295	1.49061		295	0.04155	295	0.36647	295	0.68255
									296	0.25818	296	0.52436	296	0.99101		296	0.27437	296	0.76003	296	1.49228		296	0.03469	296	0.35347	296	0.67486
									297	0.25726	297	0.52174	297	0.9864		297	0.27327	297	0.75754	297	1.49316		297	0.02808	297	0.34073	297	0.66742
									298	0.25638	298	0.51939	298	0.98182		298	0.27195	298	0.75826	298	1.49394		298	0.02169	298	0.32831	298	0.66018
									299	0.25545	299	0.51704	299	0.97833		299	0.27045	299	0.75579	299	1.4935		299	0.01549	299	0.31627	299	0.65309
									300	0.25503	300	0.51481	300	0.97504		300	0.26895	300	0.75487	300	1.49576		300	0.00944	300	0.30464	300	0.64611
									301	0.25326	301	0.51191	301	0.96875		301	0.2679	301	0.75298	301	1.4951		301	0.00351	301	0.29347	301	0.63923
									302	0.25244	302	0.50962	302	0.96334		302	0.26656	302	0.75113	302	1.49147		302	-0.00227	302	0.28275	302	0.63251
									303	0.25133	303	0.50679	303	0.95807		303	0.26515	303	0.74953	303	1.49205		303	-0.00784	303	0.27248	303	0.62598
									304	0.25034	304	0.5048	304	0.95484		304	0.26401	304	0.7481	304	1.48687		304	-0.01315	304	0.26263	304	0.61974
									305	0.24993	305	0.50198	305	0.95018		305	0.262	305	0.74539	305	1.48877		305	-0.01814	305	0.25318	305	0.61381
									306	0.24847	306	0.4995	306	0.94663		306	0.26098	306	0.74281	306	1.48369		306	-0.02277	306	0.2441	306	0.60822
									307	0.24773	307	0.49786	307	0.94308		307	0.25961	307	0.74119	307	1.48499		307	-0.02705	307	0.23542	307	0.60294
									308	0.24615	308	0.49441	308	0.93794		308	0.25826	308	0.7383	308	1.48294		308	-0.03102	308	0.22712	308	0.59791
									309	0.24498	309	0.49169	309	0.9326		309	0.25703	309	0.7362	309	1.48029		309	-0.03474	309	0.21925	309	0.59308
									310	0.24368	310	0.48971	310	0.92968		310	0.25551	310	0.7337	310	1.47878		310	-0.03825	310	0.21181	310	0.58839
									311	0.24265	311	0.4868	311	0.92538		311	0.2542	311	0.7309	311	1.4706		311	-0.04159	311	0.20481	311	0.58383
									312	0.24126	312	0.48467	312	0.92227		312	0.25338	312	0.7293	312	1.4692		312	-0.04475	312	0.19825	312	0.5794
									313	0.23982	313	0.48238	313	0.91851		313	0.25176	313	0.72639	313	1.46763		313	-0.04771	313	0.19213	313	0.57516
									314	0.23855	314	0.48016	314	0.91383		314	0.25054	314	0.72491	314	1.46542		314	-0.0504	314	0.18643	314	0.57115
									315	0.23735	315	0.4783	315	0.90996		315	0.24958	315	0.72237	315	1.46217		315	-0.0528	315	0.18113	315	0.56741
									316	0.23601	316	0.47568	316	0.90466		316	0.24813	316	0.71962	316	1.45608		316	-0.05487	316	0.17623	316	0.56396
									317	0.23491	317	0.4733	317	0.90107		317	0.24722	317	0.71751	317	1.45551		317	-0.05664	317	0.1717	317	0.56079
									318	0.23332	318	0.47093	318	0.89805		318	0.24559	318	0.71496	318	1.45015		318	-0.05815	318	0.16753	318	0.55783
									319	0.23193	319	0.46902	319	0.8945		319	0.24478	319	0.71268	319	1.44754		319	-0.05947	319	0.1637	319	0.55503
									320	0.2306	320	0.46744	320	0.8905		320	0.24411	320	0.71032	320	1.43882		320	-0.06065	320	0.1602	320	0.55234
									321	0.22908	321	0.46549	321	0.88563		321	0.24292	321	0.70759	321	1.43797		321	-0.06176	321	0.157	321	0.54973
									322	0.22835	322	0.46347	322	0.88225		322	0.24209	322	0.70651	322	1.43794		322	-0.06277	322	0.15409	322	0.54721
									323	0.22707	323	0.46124	323	0.8779		323	0.24108	323	0.70345	323	1.43053		323	-0.06367	323	0.15145	323	0.5448
									324	0.22568	324	0.45911	324	0.87398		324	0.24003	324	0.70163	324	1.43254		324	-0.0644	324	0.14909	324	0.54257
									325	0.22425	325	0.45693	325	0.86892		325	0.23908	325	0.69894	325	1.42513		325	-0.0649	325	0.14701	325	0.54055
									326	0.22299	326	0.45476	326	0.86686		326	0.23885	326	0.69746	326	1.42231		326	-0.06516	326	0.1452	326	0.53875
									327	0.22174	327	0.45265	327	0.8613		327	0.23815	327	0.69529	327	1.41728		327	-0.06517	327	0.14365	327	0.53717
									328	0.22039	328	0.45085	328	0.85794		328	0.23688	328	0.69261	328	1.41565		328	-0.06502	328	0.14234	328	0.53574
									329	0.21895	329	0.44959	329	0.85337		329	0.23585	329	0.69094	329	1.41116		329	-0.06477	329	0.14124	329	0.53437
									330	0.21773	330	0.44685	330	0.84795		330	0.23531	330	0.68916	330	1.40585		330	-0.06452	330	0.14029	330	0.53302
									331	0.2167	331	0.44507	331	0.84472		331	0.23397	331	0.68669	331	1.40249		331	-0.06431	331	0.13945	331	0.53161
									332	0.21507	332	0.44278	332	0.841		332	0.23343	332	0.68441	332	1.39797		332	-0.06417	332	0.1387	332	0.53015
									333	0.21407	333	0.44112	333	0.83603		333	0.23234	333	0.6823	333	1.39488		333	-0.06404	333	0.13802	333	0.52868
									334	0.21269	334	0.43898	334	0.83121		334	0.2314	334	0.6795	334	1.38927		334	-0.06384	334	0.13743	334	0.52727
									335	0.21145	335	0.43714	335	0.82771		335	0.23071	335	0.67754	335	1.38751		335	-0.06348	335	0.13697	335	0.52598
									336	0.20997	336	0.43476	336	0.82335		336	0.22979	336	0.67559	336	1.38255		336	-0.06291	336	0.13666	336	0.52485
									337	0.2087	337	0.43241	337	0.81861		337	0.22887	337	0.67378	337	1.38033		337	-0.06213	337	0.1365	337	0.5239
									338	0.20767	338	0.43058	338	0.81481		338	0.22792	338	0.67116	338	1.37571		338	-0.06121	338	0.13647	338	0.52306
									339	0.20635	339	0.42874	339	0.81068		339	0.22716	339	0.66896	339	1.37223		339	-0.06027	339	0.13648	339	0.52222
									340	0.20513	340	0.42656	340	0.80738		340	0.22633	340	0.66682	340	1.36719		340	-0.05946	340	0.13645	340	0.52127
									341	0.20378	341	0.42435	341	0.80319		341	0.22523	341	0.66454	341	1.36326		341	-0.05887	341	0.1363	341	0.52011
									342	0.20264	342	0.42302	342	0.79868		342	0.22429	342	0.66263	342	1.36082		342	-0.05854	342	0.13597	342	0.5187
									343	0.20134	343	0.42087	343	0.79538		343	0.22352	343	0.66032	343	1.35491		343	-0.05839	343	0.13549	343	0.51708
									344	0.19997	344	0.41887	344	0.79018		344	0.22264	344	0.65831	344	1.35402		344	-0.05827	344	0.13495	344	0.51537
									345	0.19879	345	0.4175	345	0.78731		345	0.22204	345	0.65585	345	1.34533		345	-0.05797	345	0.13451	345	0.51372
									346	0.19783	346	0.415	346	0.7834		346	0.22093	346	0.65473	346	1.348		346	-0.05732	346	0.1343	346	0.51229
									347	0.19629	347	0.4132	347	0.77842		347	0.21981	347	0.65126	347	1.33628		347	-0.05621	347	0.13443	347	0.51119
									348	0.19554	348	0.41169	348	0.77614		348	0.21923	348	0.64976	348	1.33845		348	-0.05474	348	0.13487	348	0.51039
									349	0.19404	349	0.40954	349	0.77132		349	0.21781	349	0.64636	349	1.32274		349	-0.05314	349	0.13545	349	0.50973
									350	0.1935	350	0.40782	350	0.76828		350	0.21707	350	0.64452	350	1.326		350	-0.05181	350	0.13586	350	0.50893
									351	0.19211	351	0.40581	351	0.7642		351	0.21602	351	0.64241	351	1.32137		351	-0.05122	351	0.13569	351	0.50762
									352	0.19097	352	0.40438	352	0.76009		352	0.2153	352	0.63981	352	1.31715		352	-0.05178	352	0.13455	352	0.50543
									353	0.18994	353	0.4024	353	0.7575		353	0.21461	353	0.63815	353	1.31348		353	-0.05373	353	0.13216	353	0.50209
									354	0.18853	354	0.40019	354	0.75225		354	0.21351	354	0.63534	354	1.31139		354	-0.05706	354	0.12844	354	0.49751
									355	0.18751	355	0.39834	355	0.74987		355	0.21214	355	0.63289	355	1.30247		355	-0.06145	355	0.12361	355	0.49185
									356	0.18715	356	0.39641	356	0.74596		356	0.21265	356	0.63127	356	1.29998		356	-0.0663	356	0.11816	356	0.48551
									357	0.1868	357	0.39385	357	0.74366		357	0.21656	357	0.6312	357	1.29332		357	-0.07083	357	0.11278	357	0.47907
									358	0.18519	358	0.3895	358	0.7421		358	0.22121	358	0.63025	358	1.28556		358	-0.07422	358	0.10824	358	0.47322
									359	0.18344	359	0.38213	359	0.73862		359	0.2241	359	0.63005	359	1.2777		359	-0.0758	359	0.10524	359	0.46858
									360	0.17927	360	0.36691	360	0.73447		360	0.21897	360	0.62772	360	1.26647		360	-0.07516	360	0.10424	360	0.46562
									361	0.1728	361	0.36178	361	0.72572		361	0.20087	361	0.61948	361	1.25513		361	-0.07229	361	0.10535	361	0.46453
									362	0.17477	362	0.37793	362	0.71885		362	0.18651	362	0.61021	362	1.25301		362	-0.06755	362	0.10831	362	0.46516
									363	0.18133	363	0.38999	363	0.72145		363	0.19057	363	0.60824	363	1.2535		363	-0.06163	363	0.11253	363	0.46709
									364	0.18193	364	0.39231	364	0.72048		364	0.20049	364	0.60804	364	1.26992		364	-0.0554	364	0.11722	364	0.46965
									365	0.18051	365	0.38764	365	0.71948		365	0.20305	365	0.60688	365	1.2536		365	-0.04974	365	0.12155	365	0.4721
									366	0.17831	366	0.38241	366	0.71242		366	0.20366	366	0.60572	366	1.24726		366	-0.04538	366	0.12479	366	0.47378
									367	0.17745	367	0.37887	367	0.71133		367	0.2028	367	0.60459	367	1.24357		367	-0.04275	367	0.12651	367	0.47419
									368	0.17591	368	0.37596	368	0.70706		368	0.20097	368	0.60283	368	1.24403		368	-0.04195	368	0.12656	368	0.47311
									369	0.17485	369	0.37438	369	0.70622		369	0.20003	369	0.59933	369	1.23856		369	-0.04272	369	0.12514	369	0.47061
									370	0.17399	370	0.37232	370	0.70241		370	0.19945	370	0.59712	370	1.23276		370	-0.04457	370	0.12267	370	0.467
									371	0.17276	371	0.3711	371	0.70011		371	0.19848	371	0.59528	371	1.22762		371	-0.0469	371	0.1197	371	0.46276
									372	0.17252	372	0.36969	372	0.69784		372	0.19813	372	0.59172	372	1.22251		372	-0.04914	372	0.11676	372	0.45838
									373	0.17149	373	0.36797	373	0.69426		373	0.19636	373	0.58891	373	1.21351		373	-0.05084	373	0.11422	373	0.45428
									374	0.17058	374	0.36618	374	0.69207		374	0.19585	374	0.58567	374	1.2106		374	-0.05179	374	0.11231	374	0.45071
									375	0.16956	375	0.3658	375	0.69201		375	0.1957	375	0.58393	375	1.20214		375	-0.052	375	0.11102	375	0.44776
									376	0.16911	376	0.36368	376	0.68864		376	0.19405	376	0.58194	376	1.20203		376	-0.05165	376	0.1102	376	0.44533
									377	0.16856	377	0.36249	377	0.68591		377	0.19281	377	0.57907	377	1.19317		377	-0.05101	377	0.10959	377	0.44321
									378	0.16782	378	0.36142	378	0.68431		378	0.19208	378	0.5769	378	1.19384		378	-0.05037	378	0.10896	378	0.44117
									379	0.16675	379	0.35949	379	0.68377		379	0.19113	379	0.57378	379	1.1779		379	-0.04994	379	0.10813	379	0.43902
									380	0.1669	380	0.35872	380	0.68081		380	0.19002	380	0.57077	380	1.18079		380	-0.04983	380	0.10702	380	0.43663
									381	0.16636	381	0.35794	381	0.67961		381	0.18878	381	0.56758	381	1.17076		381	-0.05001	381	0.10565	381	0.43401
									382	0.16499	382	0.3562	382	0.67567		382	0.18865	382	0.56592	382	1.16241		382	-0.05039	382	0.10412	382	0.43123
									383	0.16534	383	0.35672	383	0.6751		383	0.18761	383	0.56334	383	1.15355		383	-0.05083	383	0.10254	383	0.42839
									384	0.1643	384	0.35529	384	0.67406		384	0.18679	384	0.56096	384	1.1518		384	-0.05119	384	0.10103	384	0.42562
									385	0.16429	385	0.35416	385	0.67195		385	0.18491	385	0.55807	385	1.13867		385	-0.05141	385	0.09964	385	0.42297
									386	0.16315	386	0.35343	386	0.6718		386	0.18461	386	0.55586	386	1.13701		386	-0.05149	386	0.09836	386	0.42046
									387	0.16236	387	0.3517	387	0.6673		387	0.18337	387	0.55213	387	1.13366		387	-0.05148	387	0.09714	387	0.41802
									388	0.16185	388	0.35051	388	0.66666		388	0.1832	388	0.54901	388	1.12367		388	-0.05149	388	0.09592	388	0.41558
									389	0.16123	389	0.34924	389	0.66352		389	0.18121	389	0.54704	389	1.12568		389	-0.05158	389	0.09462	389	0.41305
									390	0.16016	390	0.34826	390	0.66223		390	0.17938	390	0.5437	390	1.11923		390	-0.0518	390	0.09321	390	0.4104
									391	0.15973	391	0.34682	391	0.66204		391	0.17919	391	0.54187	391	1.11435		391	-0.05216	391	0.0917	391	0.40762
									392	0.15962	392	0.34642	392	0.66077		392	0.17903	392	0.53833	392	1.10778		392	-0.05261	392	0.09012	392	0.40475
									393	0.15864	393	0.34441	393	0.65894		393	0.17794	393	0.53689	393	1.1026		393	-0.05306	393	0.08853	393	0.40188
									394	0.1575	394	0.3441	394	0.65482		394	0.17475	394	0.53389	394	1.09746		394	-0.05344	394	0.08698	394	0.39908
									395	0.15749	395	0.3432	395	0.65447		395	0.17409	395	0.53077	395	1.09117		395	-0.05371	395	0.0855	395	0.3964
									396	0.15662	396	0.34201	396	0.65209		396	0.17396	396	0.52813	396	1.0839		396	-0.05386	396	0.0841	396	0.39386
									397	0.15621	397	0.3407	397	0.65277		397	0.17293	397	0.52508	397	1.07776		397	-0.05392	397	0.08276	397	0.39144
									398	0.15609	398	0.33998	398	0.65298		398	0.17295	398	0.5231	398	1.07527		398	-0.05394	398	0.08143	398	0.38907
									399	0.15543	399	0.33965	399	0.64986		399	0.17002	399	0.52009	399	1.06731		399	-0.05399	399	0.08008	399	0.3867
									400	0.15485	400	0.33873	400	0.64728		400	0.1675	400	0.51764	400	1.06677		400	-0.05413	400	0.07869	400	0.38429
									401	0.1547	401	0.33766	401	0.64782		401	0.16785	401	0.51454	401	1.05564		401	-0.05436	401	0.07725	401	0.38181
									402	0.15347	402	0.33771	402	0.64608		402	0.16637	402	0.51191	402	1.05693		402	-0.05468	402	0.07577	402	0.37928
									403	0.15311	403	0.33669	403	0.64585		403	0.16598	403	0.50904	403	1.04591		403	-0.05505	403	0.07428	403	0.37672
									404	0.15298	404	0.33581	404	0.64528		404	0.16457	404	0.50521	404	1.03948		404	-0.05542	404	0.0728	404	0.3742
									405	0.15192	405	0.33412	405	0.64279		405	0.16412	405	0.50395	405	1.03813		405	-0.05574	405	0.07137	405	0.37173
									406	0.15194	406	0.3337	406	0.64202		406	0.16145	406	0.50043	406	1.02855		406	-0.05599	406	0.06999	406	0.36932
									407	0.15111	407	0.33321	407	0.64249		407	0.15945	407	0.49808	407	1.0255		407	-0.05618	407	0.06867	407	0.36697
									408	0.15072	408	0.33118	408	0.63957		408	0.15987	408	0.49461	408	1.01793		408	-0.05633	408	0.06739	408	0.36463
									409	0.15011	409	0.33142	409	0.64079		409	0.15976	409	0.49255	409	1.0145		409	-0.05649	409	0.06613	409	0.36228
									410	0.14905	410	0.32995	410	0.63691		410	0.15712	410	0.48918	410	1.00776		410	-0.05668	410	0.06487	410	0.35987
									411	0.14977	411	0.33015	411	0.63637		411	0.15512	411	0.48729	411	1.00409		411	-0.05693	411	0.06361	411	0.35741
									412	0.14888	412	0.32882	412	0.63702		412	0.15473	412	0.48492	412	0.99754		412	-0.05723	412	0.06234	412	0.35492
									413	0.14825	413	0.32804	413	0.63462		413	0.15443	413	0.48144	413	0.99234		413	-0.05757	413	0.06106	413	0.35241
									414	0.14787	414	0.32747	414	0.63198		414	0.15225	414	0.47854	414	0.98726		414	-0.0579	414	0.05979	414	0.34993
									415	0.14798	415	0.32749	415	0.63185		415	0.15008	415	0.47613	415	0.98336		415	-0.0582	415	0.05853	415	0.34751
									416	0.14698	416	0.32594	416	0.63045		416	0.14988	416	0.47395	416	0.97642		416	-0.05845	416	0.05729	416	0.34516
									417	0.14701	417	0.32553	417	0.62983		417	0.14872	417	0.47117	417	0.97169		417	-0.05865	417	0.05608	417	0.34287
									418	0.14661	418	0.32571	418	0.63005		418	0.14726	418	0.46791	418	0.96593		418	-0.05879	418	0.0549	418	0.34063
									419	0.14595	419	0.32476	419	0.62975		419	0.14649	419	0.46665	419	0.9639		419	-0.05891	419	0.05374	419	0.33839
									420	0.14548	420	0.3236	420	0.62852		420	0.14493	420	0.46295	420	0.95804		420	-0.05903	420	0.05261	420	0.33614
									421	0.1454	421	0.32213	421	0.62635		421	0.14489	421	0.46069	421	0.94997		421	-0.05916	421	0.05151	421	0.33386
									422	0.14527	422	0.3224	422	0.62681		422	0.14276	422	0.458	422	0.94771		422	-0.0593	422	0.05043	422	0.33155
									423	0.14457	423	0.32146	423	0.6237		423	0.13873	423	0.45479	423	0.94226		423	-0.05946	423	0.04936	423	0.32924
									424	0.14424	424	0.32182	424	0.62342		424	0.13745	424	0.45211	424	0.93647		424	-0.05963	424	0.04831	424	0.32694
									425	0.14398	425	0.32067	425	0.62286		425	0.13804	425	0.45023	425	0.92995		425	-0.05978	425	0.04727	425	0.32467
									426	0.14372	426	0.32114	426	0.62119		426	0.13484	426	0.44617	426	0.92507		426	-0.05992	426	0.04623	426	0.32244
									427	0.14313	427	0.31958	427	0.62103		427	0.13448	427	0.44468	427	0.92137		427	-0.06003	427	0.0452	427	0.32023
									428	0.14296	428	0.31924	428	0.62137		428	0.13441	428	0.442	428	0.91309		428	-0.06013	428	0.04418	428	0.31804
									429	0.14294	429	0.31867	429	0.62059		429	0.13357	429	0.43971	429	0.90972		429	-0.06022	429	0.04317	429	0.31584
									430	0.1425	430	0.31742	430	0.62025		430	0.13348	430	0.43727	430	0.90498		430	-0.06031	430	0.04218	430	0.31363
									431	0.14209	431	0.3177	431	0.61861		431	0.12808	431	0.43378	431	0.90176		431	-0.06042	431	0.04122	431	0.31142
									432	0.14162	432	0.31825	432	0.61699		432	0.12327	432	0.43083	432	0.89701		432	-0.06053	432	0.04029	432	0.30922
									433	0.14175	433	0.3164	433	0.61719		433	0.12646	433	0.42954	433	0.89074		433	-0.06067	433	0.03938	433	0.30706
									434	0.14115	434	0.31609	434	0.61698		434	0.12686	434	0.42641	434	0.88403		434	-0.06081	434	0.0385	434	0.30498
									435	0.14059	435	0.31638	435	0.61391		435	0.12209	435	0.42381	435	0.88344		435	-0.06097	435	0.03762	435	0.30298
									436	0.14051	436	0.31471	436	0.61458		436	0.12231	436	0.42123	436	0.8732		436	-0.06114	436	0.03674	436	0.30106
									437	0.14019	437	0.31558	437	0.61571		437	0.12105	437	0.41883	437	0.87165		437	-0.06132	437	0.03586	437	0.2992
									438	0.14015	438	0.3138	438	0.61183		438	0.11897	438	0.41653	438	0.86539		438	-0.06151	438	0.03497	438	0.29737
									439	0.13934	439	0.31414	439	0.61446		439	0.11915	439	0.41418	439	0.86231		439	-0.06172	439	0.03408	439	0.29554
									440	0.13915	440	0.3138	440	0.61101		440	0.11617	440	0.41145	440	0.8573		440	-0.06192	440	0.03319	440	0.29366
									441	0.13891	441	0.31212	441	0.61339		441	0.118	441	0.40984	441	0.85109		441	-0.06212	441	0.03233	441	0.29175
									442	0.1387	442	0.31329	442	0.61191		442	0.11649	442	0.40708	442	0.84725		442	-0.0623	442	0.03151	442	0.28979
									443	0.1387	443	0.31254	443	0.6117		443	0.11314	443	0.40439	443	0.84273		443	-0.06243	443	0.03072	443	0.28782
									444	0.13831	444	0.31202	444	0.6106		444	0.11268	444	0.4017	444	0.83879		444	-0.06253	444	0.02996	444	0.28587
									445	0.13801	445	0.31176	445	0.60886		445	0.11017	445	0.39864	445	0.83318		445	-0.06259	445	0.02924	445	0.28397
									446	0.13761	446	0.31123	446	0.60894		446	0.10895	446	0.39676	446	0.82995		446	-0.06263	446	0.02853	446	0.28214
									447	0.13741	447	0.31109	447	0.60674		447	0.10867	447	0.39479	447	0.82376		447	-0.06267	447	0.02782	447	0.28037
									448	0.13754	448	0.31095	448	0.60846		448	0.10633	448	0.3917	448	0.8199		448	-0.06274	448	0.0271	448	0.27866
									449	0.13739	449	0.31046	449	0.60691		449	0.10583	449	0.38911	449	0.81399		449	-0.06285	449	0.02635	449	0.27698
									450	0.13702	450	0.31018	450	0.60654		450	0.10535	450	0.3877	450	0.81018		450	-0.06303	450	0.02557	450	0.27529
									451	0.13671	451	0.31007	451	0.60595		451	0.10273	451	0.38464	451	0.80564		451	-0.06326	451	0.02477	451	0.27359
									452	0.13666	452	0.30908	452	0.60525		452	0.1021	452	0.38305	452	0.80278		452	-0.06354	452	0.02394	452	0.27185
									453	0.13578	453	0.30889	453	0.60345		453	0.10033	453	0.38037	453	0.79922		453	-0.06384	453	0.0231	453	0.27008
									454	0.13642	454	0.3096	454	0.60598		454	0.09881	454	0.37789	454	0.79445		454	-0.06416	454	0.02223	454	0.2683
									455	0.1359	455	0.30811	455	0.60396		455	0.09965	455	0.3758	455	0.78875		455	-0.06446	455	0.02135	455	0.26652
									456	0.13571	456	0.30866	456	0.60529		456	0.09756	456	0.37321	456	0.78322		456	-0.06474	456	0.02046	456	0.26475
									457	0.13562	457	0.30831	457	0.60412		457	0.09553	457	0.37091	457	0.78086		457	-0.06502	457	0.01956	457	0.26298
									458	0.13517	458	0.30758	458	0.60354		458	0.09611	458	0.36902	458	0.77583		458	-0.06528	458	0.01866	458	0.26122
									459	0.13559	459	0.30769	459	0.6045		459	0.09363	459	0.36668	459	0.77248		459	-0.06555	459	0.01777	459	0.25943
									460	0.13481	460	0.30698	460	0.60209		460	0.09333	460	0.3651	460	0.76729		460	-0.06583	460	0.01689	460	0.25762
									461	0.13474	461	0.307	461	0.60397		461	0.0907	461	0.36254	461	0.76447		461	-0.06612	461	0.01603	461	0.25577
									462	0.13408	462	0.30656	462	0.60164		462	0.08775	462	0.35988	462	0.75975		462	-0.06642	462	0.01521	462	0.25389
									463	0.13404	463	0.30544	463	0.60293		463	0.08761	463	0.3576	463	0.75538		463	-0.06672	463	0.0144	463	0.252
									464	0.1334	464	0.30498	464	0.60244		464	0.08934	464	0.35606	464	0.75175		464	-0.06702	464	0.01362	464	0.25011
									465	0.1332	465	0.30463	465	0.60127		465	0.08893	465	0.35448	465	0.74787		465	-0.06731	465	0.01285	465	0.24824
									466	0.13306	466	0.30581	466	0.60147		466	0.08653	466	0.35254	466	0.74492		466	-0.06758	466	0.01208	466	0.24642
									467	0.13246	467	0.30513	467	0.60086		467	0.08249	467	0.35003	467	0.74075		467	-0.06783	467	0.0113	467	0.24465
									468	0.13264	468	0.30465	468	0.60124		468	0.08218	468	0.34849	468	0.73959		468	-0.06809	468	0.01053	468	0.24291
									469	0.13246	469	0.30413	469	0.60039		469	0.08131	469	0.34605	469	0.73285		469	-0.06833	469	0.00975	469	0.24121
									470	0.13293	470	0.30435	470	0.6007		470	0.07861	470	0.34297	470	0.72871		470	-0.06858	470	0.00898	470	0.23953
									471	0.13178	471	0.30398	471	0.60093		471	0.07934	471	0.34219	471	0.72512		471	-0.06884	471	0.00823	471	0.23784
									472	0.13197	472	0.30477	472	0.6003		472	0.07901	472	0.34017	472	0.72188		472	-0.06909	472	0.00748	472	0.23616
									473	0.13114	473	0.30316	473	0.60142		473	0.07956	473	0.33902	473	0.71811		473	-0.06935	473	0.00675	473	0.23446
									474	0.13141	474	0.30418	474	0.60014		474	0.07783	474	0.33721	474	0.71726		474	-0.06962	474	0.00601	474	0.23277
									475	0.13164	475	0.30312	475	0.59995		475	0.07682	475	0.33531	475	0.71168		475	-0.06991	475	0.00526	475	0.23108
									476	0.13155	476	0.30434	476	0.59849		476	0.07553	476	0.33361	476	0.71212		476	-0.07024	476	0.00448	476	0.22941
									477	0.13211	477	0.30369	477	0.59979		477	0.07303	477	0.33094	477	0.70497		477	-0.0706	477	0.00367	477	0.22775
									478	0.13075	478	0.30344	478	0.5981		478	0.07352	478	0.33005	478	0.70266		478	-0.071	478	0.00284	478	0.2261
									479	0.13127	479	0.30384	479	0.5974		479	0.07239	479	0.32761	479	0.69879		479	-0.07143	479	0.002	479	0.22445
									480	0.13054	480	0.3029	480	0.59784		480	0.07229	480	0.32649	480	0.69686		480	-0.07185	480	0.00118	480	0.22278
									481	0.13017	481	0.30239	481	0.59614		481	0.07089	481	0.32461	481	0.69388		481	-0.07223	481	0.00041518	481	0.2211
									482	0.12964	482	0.30203	482	0.59687		482	0.06933	482	0.32325	482	0.69018		482	-0.07252	482	-0.000266494	482	0.21939
									483	0.12972	483	0.30244	483	0.59686		483	0.06754	483	0.32099	483	0.68698		483	-0.0727	483	-0.000854192	483	0.21765
									484	0.12916	484	0.30183	484	0.59486		484	0.06828	484	0.31982	484	0.68379		484	-0.07274	484	-0.00136	484	0.21589
									485	0.13025	485	0.29893	485	0.59629		485	0.07103	485	0.31765	485	0.67457		485	-0.07267	485	-0.0018	485	0.21412
									486	0.1293	486	0.30265	486	0.59932		486	0.08476	486	0.32061	486	0.67626		486	-0.07254	486	-0.00222	486	0.21234
									487	0.12912	487	0.3031	487	0.58932		487	0.04693	487	0.31018	487	0.68009		487	-0.07242	487	-0.00269	487	0.21058
									488	0.12811	488	0.3019	488	0.59018		488	0.05035	488	0.31222	488	0.67394		488	-0.07237	488	-0.00324	488	0.20883
									489	0.12808	489	0.30043	489	0.59052		489	0.06078	489	0.31156	489	0.67114		489	-0.07246	489	-0.00391	489	0.20711
									490	0.12722	490	0.29978	490	0.5888		490	0.06101	490	0.30954	490	0.66564		490	-0.07273	490	-0.00471	490	0.20543
									491	0.126	491	0.29836	491	0.58804		491	0.06134	491	0.30812	491	0.66368		491	-0.07318	491	-0.00564	491	0.2038
									492	0.12623	492	0.29838	492	0.58679		492	0.06075	492	0.30679	492	0.66059		492	-0.07378	492	-0.00665	492	0.20222
									493	0.12596	493	0.29782	493	0.58542		493	0.05938	493	0.30608	493	0.65844		493	-0.07447	493	-0.0077	493	0.20069
									494	0.12496	494	0.29746	494	0.58373		494	0.05943	494	0.30492	494	0.65668		494	-0.07516	494	-0.00874	494	0.19922
									495	0.12497	495	0.29678	495	0.58231		495	0.05771	495	0.30385	495	0.65324		495	-0.07579	495	-0.00973	495	0.1978
									496	0.12494	496	0.29597	496	0.58204		496	0.05897	496	0.30243	496	0.65287		496	-0.07631	496	-0.01062	496	0.1964
									497	0.12443	497	0.29617	497	0.57886		497	0.05711	497	0.30066	497	0.64901		497	-0.0767	497	-0.01142	497	0.195
									498	0.12364	498	0.29462	498	0.57695		498	0.05387	498	0.2992	498	0.64907		498	-0.07698	498	-0.01213	498	0.1936
									499	0.12307	499	0.29366	499	0.57525		499	0.05581	499	0.29778	499	0.64392		499	-0.07717	499	-0.01277	499	0.19216
									500	0.12311	500	0.29419	500	0.57276		500	0.05525	500	0.29704	500	0.64275		500	-0.07733	500	-0.01338	500	0.19068
									501	0.12224	501	0.29299	501	0.56993		501	0.05414	501	0.29595	501	0.64157		501	-0.07749	501	-0.01397	501	0.18917
									502	0.1225	502	0.29257	502	0.56892		502	0.05368	502	0.29466	502	0.63938		502	-0.07769	502	-0.01458	502	0.18763
									503	0.1212	503	0.29137	503	0.56642		503	0.05231	503	0.29343	503	0.63705		503	-0.07794	503	-0.01522	503	0.18608
									504	0.12136	504	0.29002	504	0.56191		504	0.05172	504	0.29232	504	0.63653		504	-0.07823	504	-0.0159	504	0.18453
									505	0.12017	505	0.28846	505	0.5602		505	0.05047	505	0.29132	505	0.63455		505	-0.07854	505	-0.01661	505	0.183
									506	0.11963	506	0.28779	506	0.55649		506	0.05061	506	0.29041	506	0.63259		506	-0.07884	506	-0.01734	506	0.18148
									507	0.11969	507	0.28671	507	0.55263		507	0.04972	507	0.28919	507	0.6309		507	-0.07914	507	-0.01808	507	0.17997
									508	0.11891	508	0.28524	508	0.54847		508	0.04857	508	0.28801	508	0.62893		508	-0.07942	508	-0.01882	508	0.17847
									509	0.11855	509	0.28361	509	0.54446		509	0.04821	509	0.28687	509	0.62802		509	-0.07968	509	-0.01956	509	0.17695
									510	0.11773	510	0.28269	510	0.54222		510	0.0468	510	0.28584	510	0.62589		510	-0.07996	510	-0.02028	510	0.17543
									511	0.117	511	0.28129	511	0.53765		511	0.04672	511	0.28521	511	0.62453		511	-0.08026	511	-0.02099	511	0.17391
									512	0.11656	512	0.27918	512	0.53351		512	0.04567	512	0.28471	512	0.62284		512	-0.08058	512	-0.02168	512	0.17238
									513	0.11596	513	0.27806	513	0.53042		513	0.04539	513	0.28423	513	0.62156		513	-0.08095	513	-0.02236	513	0.17088
									514	0.11488	514	0.27575	514	0.52472		514	0.04533	514	0.28311	514	0.62168		514	-0.08133	514	-0.02304	514	0.16941
									515	0.11507	515	0.27466	515	0.52258		515	0.04395	515	0.28229	515	0.6204		515	-0.08172	515	-0.0237	515	0.16798
									516	0.1132	516	0.27154	516	0.51689		516	0.04401	516	0.28179	516	0.61858		516	-0.0821	516	-0.02436	516	0.1666
									517	0.11286	517	0.27039	517	0.51284		517	0.04392	517	0.28174	517	0.61874		517	-0.08246	517	-0.025	517	0.16524
									518	0.11166	518	0.26701	518	0.50785		518	0.04235	518	0.28042	518	0.61764		518	-0.08279	518	-0.02564	518	0.16391
									519	0.11137	519	0.26553	519	0.50288		519	0.04276	519	0.28071	519	0.61712		519	-0.08309	519	-0.02627	519	0.16258
									520	0.11075	520	0.26357	520	0.49798		520	0.04189	520	0.27991	520	0.61545		520	-0.08338	520	-0.02689	520	0.16125
									521	0.11019	521	0.26068	521	0.49298		521	0.0408	521	0.27886	521	0.61411		521	-0.08366	521	-0.0275	521	0.15992
									522	0.10921	522	0.25847	522	0.48801		522	0.04112	522	0.27893	522	0.61564		522	-0.08394	522	-0.0281	522	0.15861
									523	0.10828	523	0.25559	523	0.48227		523	0.04076	523	0.27792	523	0.61392		523	-0.08423	523	-0.02869	523	0.15732
									524	0.10727	524	0.25325	524	0.4769		524	0.04059	524	0.27815	524	0.61401		524	-0.08451	524	-0.02926	524	0.15608
									525	0.10697	525	0.25138	525	0.47198		525	0.03974	525	0.27725	525	0.61265		525	-0.08479	525	-0.02982	525	0.1549
									526	0.10669	526	0.24964	526	0.46686		526	0.03934	526	0.27742	526	0.61412		526	-0.08504	526	-0.03035	526	0.15379
									527	0.10546	527	0.24668	527	0.45988		527	0.03905	527	0.27682	527	0.61149		527	-0.08527	527	-0.03086	527	0.15274
									528	0.10416	528	0.2431	528	0.45605		528	0.03855	528	0.27692	528	0.61449		528	-0.08547	528	-0.03135	528	0.15173
									529	0.10471	529	0.24158	529	0.45115		529	0.0398	529	0.27751	529	0.61393		529	-0.08564	529	-0.0318	529	0.15076
									530	0.10251	530	0.23774	530	0.44375		530	0.03813	530	0.2767	530	0.61405		530	-0.08579	530	-0.03223	530	0.1498
									531	0.1027	531	0.23575	531	0.43828		531	0.03807	531	0.27698	531	0.61481		531	-0.08593	531	-0.03263	531	0.14884
									532	0.10157	532	0.23247	532	0.43343		532	0.0383	532	0.27696	532	0.6138		532	-0.08607	532	-0.03301	532	0.14788
									533	0.10098	533	0.23009	533	0.42705		533	0.03854	533	0.27722	533	0.61539		533	-0.0862	533	-0.03338	533	0.14691
									534	0.10026	534	0.22776	534	0.42175		534	0.03839	534	0.27758	534	0.61708		534	-0.08633	534	-0.03373	534	0.14595
									535	0.10005	535	0.22486	535	0.41614		535	0.03803	535	0.27764	535	0.61642		535	-0.08646	535	-0.03407	535	0.14501
									536	0.09849	536	0.22165	536	0.40871		536	0.03658	536	0.27773	536	0.61798		536	-0.08659	536	-0.0344	536	0.14407
									537	0.09786	537	0.21804	537	0.403		537	0.03629	537	0.27777	537	0.61832		537	-0.08672	537	-0.03473	537	0.14315
									538	0.0971	538	0.21628	538	0.39766		538	0.03768	538	0.27889	538	0.61874		538	-0.08685	538	-0.03506	538	0.14224
									539	0.09573	539	0.21242	539	0.39112		539	0.03764	539	0.279	539	0.62052		539	-0.08699	539	-0.03537	539	0.14133
									540	0.09497	540	0.20986	540	0.38528		540	0.03647	540	0.27892	540	0.62102		540	-0.08713	540	-0.03568	540	0.14044
									541	0.09444	541	0.2068	541	0.37974		541	0.03725	541	0.27968	541	0.62309		541	-0.08727	541	-0.03597	541	0.13955
									542	0.09369	542	0.20363	542	0.37381		542	0.03696	542	0.28018	542	0.62346		542	-0.08741	542	-0.03625	542	0.13867
									543	0.09261	543	0.20044	543	0.36796		543	0.03667	543	0.28059	543	0.62536		543	-0.08756	543	-0.03651	543	0.13782
									544	0.09182	544	0.19735	544	0.3616		544	0.03712	544	0.28145	544	0.62733		544	-0.08769	544	-0.03677	544	0.13699
									545	0.09062	545	0.19417	545	0.35585		545	0.03681	545	0.28242	545	0.62932		545	-0.08781	545	-0.03701	545	0.13619
									546	0.09013	546	0.19166	546	0.35041		546	0.03596	546	0.28237	546	0.63134		546	-0.08793	546	-0.03726	546	0.13542
									547	0.08921	547	0.18806	547	0.34494		547	0.0371	547	0.28307	547	0.63231		547	-0.08804	547	-0.0375	547	0.13466
									548	0.08843	548	0.18574	548	0.33921		548	0.03797	548	0.28402	548	0.6339		548	-0.08814	548	-0.03774	548	0.13389
									549	0.08742	549	0.18216	549	0.33377		549	0.03585	549	0.28431	549	0.63609		549	-0.08826	549	-0.03798	549	0.13312
									550	0.08653	550	0.17857	550	0.32755		550	0.03601	550	0.285	550	0.6375		550	-0.0884	550	-0.03821	550	0.13234
									551	0.08586	551	0.17599	551	0.32225		551	0.03569	551	0.28566	551	0.63931		551	-0.08855	551	-0.03843	551	0.13156
									552	0.08486	552	0.17256	552	0.31649		552	0.03778	552	0.28689	552	0.64082		552	-0.08872	552	-0.03862	552	0.13079
									553	0.0846	553	0.17057	553	0.31147		553	0.03641	553	0.28751	553	0.64186		553	-0.08888	553	-0.03879	553	0.13005
									554	0.0826	554	0.16652	554	0.30544		554	0.03594	554	0.28807	554	0.64429		554	-0.08902	554	-0.03892	554	0.12935
									555	0.08206	555	0.16358	555	0.30049		555	0.03588	555	0.28868	555	0.64543		555	-0.08914	555	-0.03902	555	0.12872
									556	0.08158	556	0.16119	556	0.2955		556	0.03695	556	0.28948	556	0.64667		556	-0.08922	556	-0.03909	556	0.12814
									557	0.08051	557	0.15868	557	0.29032		557	0.03544	557	0.29003	557	0.6479		557	-0.08927	557	-0.03913	557	0.12761
									558	0.08002	558	0.15479	558	0.28453		558	0.03409	558	0.28991	558	0.64813		558	-0.0893	558	-0.03916	558	0.12713
									559	0.07835	559	0.15224	559	0.27906		559	0.03287	559	0.28978	559	0.65046		559	-0.08931	559	-0.03917	559	0.12669
									560	0.07812	560	0.15007	560	0.27547		560	0.03565	560	0.29067	560	0.65055		560	-0.08933	560	-0.03917	560	0.12632
									561	0.07748	561	0.14768	561	0.27096		561	0.03629	561	0.29103	561	0.65139		561	-0.08936	561	-0.03915	561	0.12604
									562	0.07606	562	0.14425	562	0.26492		562	0.03378	562	0.29032	562	0.65126		562	-0.08941	562	-0.03908	562	0.12589
									563	0.07554	563	0.14126	563	0.26045		563	0.03272	563	0.29027	563	0.65158		563	-0.08946	563	-0.03896	563	0.12592
									564	0.07483	564	0.13924	564	0.25559		564	0.03352	564	0.29027	564	0.65035		564	-0.0895	564	-0.03875	564	0.12617
									565	0.07408	565	0.13659	565	0.25169		565	0.0328	565	0.28968	565	0.65003		565	-0.0895	565	-0.03845	565	0.12668
									566	0.07331	566	0.13352	566	0.24687		566	0.03196	566	0.2885	566	0.64612		566	-0.08944	566	-0.03803	566	0.12742
									567	0.07268	567	0.13136	567	0.24275		567	0.03219	567	0.28783	567	0.64534		567	-0.0893	567	-0.03749	567	0.12837
									568	0.07206	568	0.12976	568	0.23917		568	0.03254	568	0.28699	568	0.64247		568	-0.08907	568	-0.03684	568	0.12947
									569	0.0718	569	0.12767	569	0.23543		569	0.03365	569	0.28603	569	0.6395		569	-0.08876	569	-0.03611	569	0.13065
									570	0.07127	570	0.12636	570	0.23179		570	0.03369	570	0.28465	570	0.63579		570	-0.08838	570	-0.03531	570	0.13182
									571	0.07091	571	0.12468	571	0.22789		571	0.03246	571	0.28306	571	0.63205		571	-0.08796	571	-0.03449	571	0.13293
									572	0.06991	572	0.12283	572	0.22323		572	0.02909	572	0.28062	572	0.62879		572	-0.08752	572	-0.03367	572	0.13392
									573	0.06923	573	0.11954	573	0.21973		573	0.02855	573	0.27854	573	0.62222		573	-0.08707	573	-0.03288	573	0.13478
									574	0.0687	574	0.11808	574	0.21622		574	0.0307	574	0.27586	574	0.61543		574	-0.08665	574	-0.03216	574	0.13551
									575	0.06777	575	0.11661	575	0.21158		575	0.02578	575	0.27287	575	0.61083		575	-0.08625	575	-0.0315	575	0.13612
									576	0.06726	576	0.11332	576	0.20747		576	0.02006	576	0.26789	576	0.60228		576	-0.08588	576	-0.03091	576	0.13663
									577	0.06655	577	0.11156	577	0.20498		577	0.02576	577	0.26563	577	0.59251		577	-0.08554	577	-0.03039	577	0.13703
									578	0.06589	578	0.11074	578	0.20168		578	0.02434	578	0.26255	578	0.58593		578	-0.08522	578	-0.02994	578	0.13733
									579	0.06478	579	0.10784	579	0.19548		579	0.01235	579	0.25634	579	0.57934		579	-0.08493	579	-0.02956	579	0.1375
									580	0.0642	580	0.10457	580	0.19238		580	0.01368	580	0.25245	580	0.56715		580	-0.08468	580	-0.02924	580	0.13753
									581	0.06384	581	0.10344	581	0.19098		581	0.02016	581	0.24946	581	0.55555		581	-0.08447	581	-0.02901	581	0.13737
									582	0.06331	582	0.10335	582	0.18768		582	0.01685	582	0.24461	582	0.54757		582	-0.08432	582	-0.02887	582	0.13703
									583	0.06201	583	0.10017	583	0.1806		583	0.000661373	583	0.23687	583	0.53994		583	-0.08423	583	-0.02884	583	0.13649
									584	0.06089	584	0.09553	584	0.1778		584	0.00206	584	0.23241	584	0.52587		584	-0.08423	584	-0.02893	584	0.13578
									585	0.06088	585	0.09498	585	0.17677		585	0.01044	585	0.22944	585	0.51345		585	-0.0843	585	-0.02914	585	0.13492
									586	0.05964	586	0.09368	586	0.17171		586	-2.67029e-05	586	0.22237	586	0.50528		586	-0.08444	586	-0.02945	586	0.13395
									587	0.05902	587	0.09017	587	0.16865		587	-0.000920773	587	0.21739	587	0.49101		587	-0.08464	587	-0.02985	587	0.13292
									588	0.05833	588	0.08951	588	0.16542		588	-0.00363	588	0.212	588	0.48192		588	-0.08486	588	-0.0303	588	0.13186
									589	0.0571	589	0.08618	589	0.16094		589	-0.00965	589	0.20558	589	0.46985		589	-0.08508	589	-0.03077	589	0.1308
									590	0.05631	590	0.08359	590	0.15791		590	-0.01037	590	0.20032	590	0.45741		590	-0.08527	590	-0.03123	590	0.12978
									591	0.05543	591	0.08158	591	0.15441		591	-0.0136	591	0.19475	591	0.44653		591	-0.08541	591	-0.03164	591	0.12881
									592	0.0547	592	0.07881	592	0.15228		592	-0.01269	592	0.18997	592	0.43287		592	-0.0855	592	-0.03201	592	0.12791
									593	0.05464	593	0.07906	593	0.15085		593	-0.00966	593	0.18576	593	0.42179		593	-0.08553	593	-0.03232	593	0.12708
									594	0.054	594	0.07778	594	0.14662		594	-0.02028	594	0.17891	594	0.41361		594	-0.08551	594	-0.03259	594	0.12633
									595	0.05305	595	0.07524	595	0.14411		595	-0.01994	595	0.17431	595	0.40028		595	-0.08547	595	-0.03284	595	0.12564
									596	0.05233	596	0.07354	596	0.14044		596	-0.02392	596	0.16839	596	0.39071		596	-0.0854	596	-0.03309	596	0.12499
									597	0.05129	597	0.07055	597	0.13766		597	-0.0255	597	0.16364	597	0.3784		597	-0.08534	597	-0.03335	597	0.12434
									598	0.05099	598	0.06962	598	0.13512		598	-0.0265	598	0.15883	598	0.36899		598	-0.08527	598	-0.03365	598	0.12366
									599	0.05057	599	0.06845	599	0.13419		599	-0.02294	599	0.15575	599	0.35774		599	-0.08521	599	-0.03397	599	0.12292
									600	0.04979	600	0.06728	600	0.13049		600	-0.02953	600	0.14993	600	0.34957		600	-0.08514	600	-0.03431	600	0.12208
									601	0.04915	601	0.06546	601	0.12789		601	-0.03158	601	0.14571	601	0.33994		601	-0.08506	601	-0.03467	601	0.12115
									602	0.04858	602	0.06378	602	0.12531		602	-0.03395	602	0.1409	602	0.33012		602	-0.08497	602	-0.03504	602	0.12013
									603	0.04789	603	0.06229	603	0.12355		603	-0.033	603	0.13691	603	0.32022		603	-0.08488	603	-0.03542	603	0.11906
									604	0.04721	604	0.0611	604	0.12051		604	-0.03634	604	0.13269	604	0.31262		604	-0.08481	604	-0.03582	604	0.11796
									605	0.0465	605	0.05876	605	0.1181		605	-0.03895	605	0.12829	605	0.30339		605	-0.08479	605	-0.03626	605	0.11687
									606	0.04635	606	0.05822	606	0.11636		606	-0.03692	606	0.12521	606	0.29511		606	-0.08485	606	-0.03674	606	0.11579
									607	0.04551	607	0.05614	607	0.11404		607	-0.0408	607	0.12116	607	0.28736		607	-0.08502	607	-0.03729	607	0.11473
									608	0.04454	608	0.05453	608	0.11099		608	-0.04292	608	0.11724	608	0.27998		608	-0.08529	608	-0.03791	608	0.11365
									609	0.04428	609	0.0533	609	0.10932		609	-0.04393	609	0.11358	609	0.27191		609	-0.08563	609	-0.03859	609	0.11251
									610	0.04367	610	0.05182	610	0.10765		610	-0.04359	610	0.11081	610	0.26425		610	-0.086	610	-0.03931	610	0.11129
									611	0.04308	611	0.05092	611	0.10505		611	-0.04636	611	0.10691	611	0.25821		611	-0.08632	611	-0.04003	611	0.10994
									612	0.04254	612	0.04881	612	0.10299		612	-0.0485	612	0.10357	612	0.25062		612	-0.0865	612	-0.0407	612	0.10848
									613	0.04191	613	0.04734	613	0.10084		613	-0.04983	613	0.10055	613	0.24473		613	-0.08649	613	-0.04127	613	0.10693
									614	0.04127	614	0.04686	614	0.09924		614	-0.04959	614	0.09772	614	0.2385		614	-0.08625	614	-0.04173	614	0.10538
									615	0.04103	615	0.04694	615	0.0988		615	-0.04486	615	0.09622	615	0.23178		615	-0.08578	615	-0.04204	615	0.10388
									616	0.04035	616	0.04622	616	0.09744		616	-0.04406	616	0.09499	616	0.22533		616	-0.08515	616	-0.04223	616	0.10251
									617	0.03921	617	0.0404	617	0.09348		617	-0.05665	617	0.09018	617	0.22028		617	-0.08443	617	-0.04231	617	0.10133
									618	0.03843	618	0.03535	618	0.08691		618	-0.07016	618	0.08324	618	0.2179		618	-0.08375	618	-0.04235	618	0.10036
									619	0.03887	619	0.03897	619	0.08658		619	-0.07031	619	0.08081	619	0.2181		619	-0.08321	619	-0.0424	619	0.09956
									620	0.03939	620	0.0403	620	0.08759		620	-0.06332	620	0.08052	620	0.21261		620	-0.08288	620	-0.04251	620	0.09889
									621	0.03855	621	0.0398	621	0.0874		621	-0.05769	621	0.0793	621	0.20415		621	-0.08281	621	-0.04272	621	0.09827
									622	0.03717	622	0.03725	622	0.08501		622	-0.05801	622	0.07754	622	0.19712		622	-0.08298	622	-0.04305	622	0.09762
									623	0.03664	623	0.03584	623	0.08383		623	-0.05683	623	0.07606	623	0.19126		623	-0.08333	623	-0.04349	623	0.0969
									624	0.03608	624	0.03421	624	0.08142		624	-0.06089	624	0.07295	624	0.187		624	-0.08377	624	-0.044	624	0.09608
									625	0.03579	625	0.03318	625	0.07946		625	-0.06269	625	0.07056	625	0.18344		625	-0.0842	625	-0.04454	625	0.09516
									626	0.03528	626	0.03236	626	0.07756		626	-0.0646	626	0.06828	626	0.17955		626	-0.08453	626	-0.04505	626	0.09417
									627	0.03479	627	0.02962	627	0.07544		627	-0.0689	627	0.06542	627	0.1755		627	-0.08472	627	-0.04551	627	0.09318
									628	0.03441	628	0.02902	628	0.073		628	-0.07042	628	0.06282	628	0.17286		628	-0.08477	628	-0.04588	628	0.09222
									629	0.03411	629	0.02947	629	0.07289		629	-0.06885	629	0.06188	629	0.16875		629	-0.08469	629	-0.04617	629	0.09132
									630	0.03368	630	0.02857	630	0.07192		630	-0.06683	630	0.06069	630	0.16446		630	-0.08456	630	-0.04639	630	0.09051
									631	0.0329	631	0.02668	631	0.07006		631	-0.0683	631	0.05849	631	0.16004		631	-0.08443	631	-0.04659	631	0.08976
									632	0.03227	632	0.02553	632	0.06853		632	-0.06988	632	0.05674	632	0.15652		632	-0.08436	632	-0.04678	632	0.08908
									633	0.03188	633	0.02438	633	0.06692		633	-0.07114	633	0.0548	633	0.15328		633	-0.08439	633	-0.04701	633	0.08843
									634	0.03175	634	0.02372	634	0.06556		634	-0.07155	634	0.05343	634	0.15043		634	-0.0845	634	-0.04727	634	0.08782
									635	0.03126	635	0.02259	635	0.06402		635	-0.07298	635	0.05154	635	0.14709		635	-0.08465	635	-0.04754	635	0.08723
									636	0.03072	636	0.02185	636	0.06299		636	-0.07247	636	0.05043	636	0.14419		636	-0.0848	636	-0.04781	636	0.0867
									637	0.0307	637	0.02151	637	0.06199		637	-0.07353	637	0.04877	637	0.14164		637	-0.0849	637	-0.04805	637	0.08622
									638	0.02985	638	0.02011	638	0.06032		638	-0.07458	638	0.04726	638	0.13849		638	-0.08491	638	-0.04821	638	0.08581
									639	0.02963	639	0.01957	639	0.05972		639	-0.07394	639	0.04621	639	0.13595		639	-0.08481	639	-0.0483	639	0.08545
									640	0.02929	640	0.01848	640	0.05796		640	-0.07577	640	0.04442	640	0.13318		640	-0.08464	640	-0.04833	640	0.08512
									641	0.02878	641	0.0178	641	0.05707		641	-0.07608	641	0.043	641	0.13061		641	-0.08444	641	-0.04832	641	0.08477
									642	0.0286	642	0.01709	642	0.05576		642	-0.07691	642	0.04186	642	0.12826		642	-0.08426	642	-0.04833	642	0.08436
									643	0.02814	643	0.01638	643	0.05478		643	-0.07708	643	0.04092	643	0.12597		643	-0.08416	643	-0.0484	643	0.08388
									644	0.02749	644	0.01519	644	0.05345		644	-0.07789	644	0.03928	644	0.1231		644	-0.08416	644	-0.04853	644	0.08333
									645	0.02737	645	0.01483	645	0.05256		645	-0.07821	645	0.03865	645	0.12137		645	-0.08424	645	-0.04872	645	0.08279
									646	0.02741	646	0.01419	646	0.05153		646	-0.07876	646	0.03719	646	0.11915		646	-0.08438	646	-0.04891	646	0.08236
									647	0.02681	647	0.01334	647	0.0504		647	-0.07935	647	0.03608	647	0.11704		647	-0.08449	647	-0.04903	647	0.08217
									648	0.02663	648	0.01302	648	0.0498		648	-0.07894	648	0.03531	648	0.11439		648	-0.08447	648	-0.04898	648	0.08235
									649	0.02638	649	0.0126	649	0.04896		649	-0.07851	649	0.03432	649	0.11283		649	-0.08426	649	-0.04868	649	0.08297
									650	0.02586	650	0.012	650	0.04772		650	-0.08017	650	0.0331	650	0.11092		650	-0.0838	650	-0.04809	650	0.08405
									651	0.02571	651	0.01079	651	0.04679		651	-0.08108	651	0.03186	651	0.1088		651	-0.08306	651	-0.04722	651	0.08551
									652	0.02524	652	0.0107	652	0.04624		652	-0.08033	652	0.03098	652	0.10691		652	-0.08211	652	-0.04613	652	0.08716
									653	0.02526	653	0.01029	653	0.04555		653	-0.08052	653	0.0304	653	0.10536		653	-0.08101	653	-0.04494	653	0.08879
									654	0.02457	654	0.00953	654	0.04443		654	-0.08141	654	0.0294	654	0.10354		654	-0.07992	654	-0.04382	654	0.09013
									655	0.02911	655	0.01063	655	0.0488		655	-0.07639	655	0.02951	655	0.09895		655	-0.07895	655	-0.04292	655	0.09096
									656	0.03028	656	0.0214	656	0.05884		656	-0.03438	656	0.03916	656	0.0951		656	-0.07824	656	-0.04237	656	0.09112
									657	0.02678	657	0.01877	657	0.03769		657	-0.11951	657	0.01892	657	0.109		657	-0.07789	657	-0.04227	657	0.09055
									658	0.02507	658	0.00607	658	0.03771		658	-0.0958	658	0.02496	658	0.09781		658	-0.07792	658	-0.04261	658	0.08933
									659	0.02339	659	0.00686	659	0.04028		659	-0.08349	659	0.02464	659	0.09557		659	-0.07832	659	-0.04333	659	0.08764
									660	0.02285	660	0.00566	660	0.0388		660	-0.08485	660	0.02361	660	0.09317		660	-0.07901	660	-0.04432	660	0.0857
									661	0.02307	661	0.00541	661	0.03857		661	-0.0841	661	0.02297	661	0.09179		661	-0.07986	661	-0.04541	661	0.0838
									662	0.02288	662	0.00489	662	0.03806		662	-0.08433	662	0.02223	662	0.09024		662	-0.08075	662	-0.04644	662	0.08216
									663	0.02254	663	0.00449	663	0.03741		663	-0.08491	663	0.0212	663	0.08873		663	-0.08153	663	-0.04729	663	0.08094
									664	0.02192	664	0.00403	664	0.03686		664	-0.08505	664	0.02065	664	0.08737		664	-0.08212	664	-0.04788	664	0.08022
									665	0.02209	665	0.00399	665	0.03622		665	-0.08505	665	0.0199	665	0.08613		665	-0.08246	665	-0.04819	665	0.07996
									666	0.02181	666	0.00298	666	0.03511		666	-0.08558	666	0.0188	666	0.08484		666	-0.08255	666	-0.04823	666	0.08005
									667	0.0212	667	0.00248	667	0.03436		667	-0.08591	667	0.01847	667	0.08363		667	-0.08244	667	-0.0481	667	0.08034
									668	0.02159	668	0.00225	668	0.03402		668	-0.08609	668	0.01747	668	0.08201		668	-0.08219	668	-0.04786	668	0.08067
									669	0.02098	669	0.00163	669	0.03316		669	-0.08651	669	0.01695	669	0.08092		669	-0.0819	669	-0.04761	669	0.08091
									670	0.02094	670	0.00136	670	0.03256		670	-0.08647	670	0.01641	670	0.07958		670	-0.08162	670	-0.0474	670	0.081
									671	0.02076	671	0.000756264	671	0.03199		671	-0.08673	671	0.01575	671	0.07829		671	-0.0814	671	-0.04727	671	0.08092
									672	0.02056	672	0.000986576	672	0.03195		672	-0.08534	672	0.01575	672	0.07737		672	-0.08125	672	-0.04721	672	0.08072
									673	0.02044	673	0.000461578	673	0.03083		673	-0.08759	673	0.01444	673	0.07616		673	-0.08116	673	-0.04719	673	0.08045
									674	0.01957	674	-0.000468731	674	0.02981		674	-0.08806	674	0.01384	674	0.07506		674	-0.0811	674	-0.04719	674	0.0802
									675	0.01992	675	-0.000650406	675	0.02943		675	-0.08874	675	0.01306	675	0.07378		675	-0.08102	675	-0.04715	675	0.08004
									676	0.01976	676	-0.00103	676	0.02899		676	-0.08869	676	0.01251	676	0.07263		676	-0.08091	676	-0.04707	676	0.07998
									677	0.01965	677	-0.00155	677	0.02853		677	-0.08893	677	0.01188	677	0.07154		677	-0.08074	677	-0.04693	677	0.08002
									678	0.0196	678	-0.00162	678	0.02795		678	-0.08859	678	0.01156	678	0.0707		678	-0.08052	678	-0.04675	678	0.08015
									679	0.01934	679	-0.00202	679	0.02745		679	-0.08866	679	0.01103	679	0.06964		679	-0.08026	679	-0.04653	679	0.08031
									680	0.01926	680	-0.00208	680	0.02703		680	-0.08916	680	0.01067	680	0.06892		680	-0.08	680	-0.0463	680	0.08047
									681	0.01929	681	-0.00244	681	0.02656		681	-0.09012	681	0.00989	681	0.06801		681	-0.07975	681	-0.04608	681	0.08061
									682	0.01885	682	-0.0031	682	0.02589		682	-0.09022	682	0.00945	682	0.06683		682	-0.07953	682	-0.04589	682	0.0807
									683	0.01859	683	-0.00352	683	0.02518		683	-0.0912	683	0.00864	683	0.06563		683	-0.07934	683	-0.04572	683	0.08076
									684	0.01857	684	-0.00349	684	0.02529		684	-0.08961	684	0.00849	684	0.06474		684	-0.07917	684	-0.04556	684	0.0808
									685	0.01861	685	-0.00336	685	0.02516		685	-0.08945	685	0.00835	685	0.06408		685	-0.07901	685	-0.04543	685	0.08086
									686	0.01833	686	-0.00406	686	0.02424		686	-0.09043	686	0.00777	686	0.06292		686	-0.07885	686	-0.04529	686	0.08093
									687	0.01793	687	-0.00463	687	0.02324		687	-0.09152	687	0.00706	687	0.06222		687	-0.07868	687	-0.04516	687	0.08104
									688	0.01803	688	-0.00439	688	0.02291		688	-0.09165	688	0.00666	688	0.06168		688	-0.07851	688	-0.04502	688	0.08118
									689	0.0177	689	-0.0057	689	0.02239		689	-0.09169	689	0.00592	689	0.06042		689	-0.07835	689	-0.04489	689	0.08135
									690	0.01751	690	-0.00524	690	0.02186		690	-0.09246	690	0.00516	690	0.06001		690	-0.07821	690	-0.04477	690	0.08154
									691	0.01727	691	-0.00544	691	0.02209		691	-0.09063	691	0.00534	691	0.05922		691	-0.07811	691	-0.04467	691	0.08174
									692	0.01739	692	-0.00569	692	0.02153		692	-0.09088	692	0.00499	692	0.05803		692	-0.07804	692	-0.04458	692	0.08194
									693	0.01682	693	-0.00634	693	0.02108		693	-0.0908	693	0.0044	693	0.05744		693	-0.07801	693	-0.04452	693	0.08214
									694	0.01669	694	-0.00668	694	0.02043		694	-0.09125	694	0.0038	694	0.05661		694	-0.078	694	-0.04447	694	0.08235
									695	0.01634	695	-0.00693	695	0.01998		695	-0.09101	695	0.00351	695	0.05592		695	-0.07799	695	-0.04444	695	0.08255
									696	0.01653	696	-0.00733	696	0.01971		696	-0.09139	696	0.00301	696	0.05503		696	-0.07797	696	-0.04441	696	0.08274
									697	0.01628	697	-0.0072	697	0.0198		697	-0.08944	697	0.00307	697	0.05434		697	-0.07793	697	-0.04439	697	0.0829
									698	0.01607	698	-0.00762	698	0.01888		698	-0.09042	698	0.00245	698	0.05371		698	-0.07786	698	-0.04436	698	0.08303
									699	0.01597	699	-0.00811	699	0.01845		699	-0.09067	699	0.00187	699	0.05309		699	-0.07779	699	-0.04434	699	0.08313
									700	0.0155	700	-0.00845	700	0.01809		700	-0.09137	700	0.00141	700	0.05183		700	-0.07771	700	-0.04431	700	0.08319
									701	0.01551	701	-0.00858	701	0.01775		701	-0.09133	701	0.000977039	701	0.05136		701	-0.07764	701	-0.04427	701	0.08322
									702	0.01508	702	-0.00907	702	0.01723		702	-0.09107	702	0.000749588	702	0.05054		702	-0.07759	702	-0.04424	702	0.08325
									703	0.01512	703	-0.00897	703	0.01714		703	-0.09085	703	0.00043869	703	0.04999		703	-0.07754	703	-0.04419	703	0.0833
									704	0.01483	704	-0.0093	704	0.01668		704	-0.09128	704	2.19345e-05	704	0.04938		704	-0.0775	704	-0.04414	704	0.08336
									705	0.01472	705	-0.00975	705	0.01618		705	-0.09167	705	-0.000379562	705	0.04881		705	-0.07745	705	-0.04407	705	0.08346
									706	0.01481	706	-0.00974	706	0.01643		706	-0.09148	706	-0.00071764	706	0.04811		706	-0.07737	706	-0.044	706	0.08356
									707	0.01498	707	-0.0094	707	0.01664		707	-0.09007	707	-0.000270844	707	0.04763		707	-0.07727	707	-0.04392	707	0.08367
									708	0.0147	708	-0.0096	708	0.01589		708	-0.09009	708	-0.000872612	708	0.0469		708	-0.07714	708	-0.04383	708	0.08374
									709	0.01457	709	-0.00976	709	0.01601		709	-0.09051	709	-0.000809193	709	0.04607		709	-0.07698	709	-0.04374	709	0.08377
									710	0.01437	710	-0.01133	710	0.01496		710	-0.09302	710	-0.00207	710	0.04552		710	-0.07681	710	-0.04364	710	0.08372
									711	0.01461	711	-0.01138	711	0.01477		711	-0.09329	711	-0.00237	711	0.04529		711	-0.07664	711	-0.04356	711	0.08362
									712	0.01454	712	-0.01072	712	0.01442		712	-0.09352	712	-0.00264	712	0.04482		712	-0.07648	712	-0.04347	712	0.08346
									713	0.01433	713	-0.01109	713	0.01421		713	-0.09266	713	-0.00269	713	0.04415		713	-0.07633	713	-0.04339	713	0.08327
									714	0.01406	714	-0.01117	714	0.01414		714	-0.09238	714	-0.00275	714	0.04343		714	-0.07618	714	-0.04332	714	0.08309
									715	0.01422	715	-0.0115	715	0.01362		715	-0.09343	715	-0.00335	715	0.04299		715	-0.07604	715	-0.04324	715	0.08293
									716	0.01379	716	-0.01148	716	0.01352		716	-0.09355	716	-0.00344	716	0.04242		716	-0.0759	716	-0.04316	716	0.08282
									717	0.01381	717	-0.01234	717	0.01291		717	-0.0948	717	-0.00433	717	0.04156		717	-0.07574	717	-0.04306	717	0.08276
									718	0.01355	718	-0.01238	718	0.01254		718	-0.09453	718	-0.00427	718	0.04129		718	-0.07557	718	-0.04296	718	0.08275
									719	0.0137	719	-0.01228	719	0.01249		719	-0.09427	719	-0.00437	719	0.04096		719	-0.07539	719	-0.04285	719	0.08278
									720	0.01364	720	-0.01251	720	0.01221		720	-0.09467	720	-0.00476	720	0.04051		720	-0.0752	720	-0.04273	720	0.08283
									721	0.01332	721	-0.01279	721	0.01185		721	-0.0947	721	-0.005	721	0.03995		721	-0.07501	721	-0.04259	721	0.0829
									722	0.0136	722	-0.01268	722	0.01204		722	-0.09503	722	-0.00535	722	0.03943		722	-0.07483	722	-0.04246	722	0.083
									723	0.01317	723	-0.01337	723	0.01128		723	-0.09526	723	-0.00568	723	0.03903		723	-0.07466	723	-0.04231	723	0.08312
									724	0.01309	724	-0.01345	724	0.01125		724	-0.09496	724	-0.00573	724	0.03822		724	-0.07449	724	-0.04216	724	0.0833
									725	0.01294	725	-0.01372	725	0.01095		725	-0.09512	725	-0.00614	725	0.0381		725	-0.0743	725	-0.042	725	0.08353
									726	0.01304	726	-0.01344	726	0.01101		726	-0.09472	726	-0.00614	726	0.03762		726	-0.0741	726	-0.04183	726	0.08383
									727	0.01283	727	-0.01395	727	0.01032		727	-0.09508	727	-0.00665	727	0.03718		727	-0.07387	727	-0.04164	727	0.0842
									728	0.0127	728	-0.01421	728	0.01036		728	-0.0949	728	-0.0069	728	0.03671		728	-0.07361	728	-0.04143	728	0.08463
									729	0.01245	729	-0.01433	729	0.00997		729	-0.09444	729	-0.00685	729	0.0362		729	-0.07333	729	-0.04119	729	0.0851
									730	0.01237	730	-0.01437	730	0.00998		730	-0.09459	730	-0.00725	730	0.03584		730	-0.07304	730	-0.04094	730	0.08558
									731	0.01246	731	-0.01427	731	0.00984		731	-0.09322	731	-0.00704	731	0.03552		731	-0.07274	731	-0.04067	731	0.08605
									732	0.01193	732	-0.01465	732	0.00941		732	-0.09405	732	-0.00752	732	0.03525		732	-0.07245	732	-0.04041	732	0.08647
									733	0.01191	733	-0.01495	733	0.00916		733	-0.09347	733	-0.00746	733	0.03485		733	-0.07219	733	-0.04017	733	0.08683
									734	0.01207	734	-0.01469	734	0.00936		734	-0.09313	734	-0.00767	734	0.03438		734	-0.07197	734	-0.03997	734	0.08709
									735	0.01164	735	-0.01524	735	0.00873		735	-0.09327	735	-0.0078	735	0.03422		735	-0.0718	735	-0.03983	735	0.08725
									736	0.01173	736	-0.01544	736	0.00854		736	-0.09375	736	-0.0084	736	0.03385		736	-0.07167	736	-0.03976	736	0.08729
									737	0.0114	737	-0.01556	737	0.00844		737	-0.09321	737	-0.0081	737	0.03346		737	-0.07158	737	-0.03976	737	0.08721
									738	0.0114	738	-0.01628	738	0.0078		738	-0.09449	738	-0.00898	738	0.03285		738	-0.07153	738	-0.03981	738	0.08702
									739	0.01126	739	-0.01586	739	0.00807		739	-0.09299	739	-0.00879	739	0.03243		739	-0.07152	739	-0.03992	739	0.08672
									740	0.01104	740	-0.01623	740	0.00753		740	-0.09444	740	-0.00928	740	0.03182		740	-0.07152	740	-0.04006	740	0.08635
									741	0.01079	741	-0.01717	741	0.00668		741	-0.09523	741	-0.00994	741	0.03137		741	-0.07153	741	-0.0402	741	0.08593
									742	0.01095	742	-0.01695	742	0.00688		742	-0.09524	742	-0.01005	742	0.03103		742	-0.07153	742	-0.04033	742	0.08551
									743	0.0106	743	-0.01718	743	0.00642		743	-0.09515	743	-0.01008	743	0.03071		743	-0.07151	743	-0.04043	743	0.08512
									744	0.01041	744	-0.01735	744	0.0062		744	-0.09575	744	-0.01055	744	0.0304		744	-0.07145	744	-0.04049	744	0.08478
									745	0.01053	745	-0.01744	745	0.00597		745	-0.09594	745	-0.01068	745	0.0301		745	-0.07136	745	-0.04052	745	0.08451
									746	0.01062	746	-0.01744	746	0.00586		746	-0.0959	746	-0.01083	746	0.03		746	-0.07122	746	-0.04051	746	0.08432
									747	0.01066	747	-0.01743	747	0.00584		747	-0.09609	747	-0.01074	747	0.02993		747	-0.07105	747	-0.04047	747	0.08419
									748	0.01045	748	-0.01789	748	0.00548		748	-0.09672	748	-0.01119	748	0.02938		748	-0.07084	748	-0.04041	748	0.08411
									749	0.01054	749	-0.01764	749	0.00535		749	-0.0963	749	-0.01107	749	0.02914		749	-0.07063	749	-0.04033	749	0.08407
									750	0.011	750	-0.01726	750	0.00599		750	-0.09588	750	-0.01122	750	0.02857		750	-0.07041	750	-0.04023	750	0.08404
									751	0.01055	751	-0.01765	751	0.00539		751	-0.09645	751	-0.01142	751	0.02818		751	-0.0702	751	-0.04012	751	0.08404
									752	0.01041	752	-0.01805	752	0.00481		752	-0.09705	752	-0.01169	752	0.02778		752	-0.06999	752	-0.04	752	0.08405
									753	0.01048	753	-0.01796	753	0.00472		753	-0.09769	753	-0.01196	753	0.02767		753	-0.0698	753	-0.03986	753	0.08408
									754	0.01032	754	-0.01821	754	0.00484		754	-0.0971	754	-0.01185	754	0.0275		754	-0.06961	754	-0.03972	754	0.08414
									755	0.01051	755	-0.01769	755	0.00466		755	-0.09727	755	-0.01196	755	0.02768		755	-0.06943	755	-0.03958	755	0.08421
									756	0.01079	756	-0.01783	756	0.00479		756	-0.09701	756	-0.01187	756	0.02734		756	-0.06925	756	-0.03946	756	0.08429
									757	0.01102	757	-0.0174	757	0.00507		757	-0.09588	757	-0.01149	757	0.02731		757	-0.06909	757	-0.03936	757	0.08435
									758	0.01075	758	-0.01794	758	0.00471		758	-0.09647	758	-0.01179	758	0.02676		758	-0.06894	758	-0.03929	758	0.08438
									759	0.01063	759	-0.01826	759	0.00418		759	-0.0969	759	-0.01231	759	0.02612		759	-0.06882	759	-0.03927	759	0.08433
									760	0.01054	760	-0.01795	760	0.00454		760	-0.09629	760	-0.01214	760	0.0258		760	-0.06874	760	-0.0393	760	0.08422
									761	0.01062	761	-0.01788	761	0.00403		761	-0.0966	761	-0.01221	761	0.02591		761	-0.06869	761	-0.03936	761	0.08403
									762	0.00973	762	-0.01904	762	0.00328		762	-0.09841	762	-0.01306	762	0.02535		762	-0.06866	762	-0.03945	762	0.08379
									763	0.01039	763	-0.01868	763	0.0035		763	-0.09765	763	-0.01289	763	0.02568		763	-0.06867	763	-0.03956	763	0.08352
									764	0.01053	764	-0.01847	764	0.00381		764	-0.0969	764	-0.01283	764	0.025		764	-0.06868	764	-0.03968	764	0.08326
									765	0.01038	765	-0.01832	765	0.00363		765	-0.0958	765	-0.01255	765	0.02478		765	-0.06869	765	-0.03981	765	0.08301
									766	0.00973	766	-0.01963	766	0.00272		766	-0.09775	766	-0.0136	766	0.02382		766	-0.0687	766	-0.03994	766	0.08279
									767	0.00948	767	-0.01974	767	0.00255		767	-0.0985	767	-0.01422	767	0.02359		767	-0.06871	767	-0.04008	767	0.08259
									768	0.01002	768	-0.01911	768	0.00294		768	-0.09716	768	-0.01346	768	0.02443		768	-0.06872	768	-0.04024	768	0.08239
									769	0.00991	769	-0.01877	769	0.00307		769	-0.09672	769	-0.01347	769	0.0241		769	-0.06875	769	-0.04042	769	0.08216
									770	0.00951	770	-0.01993	770	0.00238		770	-0.0974	770	-0.01395	770	0.02356		770	-0.0688	770	-0.04063	770	0.08189
									771	0.00958	771	-0.01938	771	0.00256		771	-0.09646	771	-0.01406	771	0.02286		771	-0.06888	771	-0.04086	771	0.08155
									772	0.00903	772	-0.02035	772	0.00174		772	-0.09716	772	-0.01447	772	0.02258		772	-0.06899	772	-0.04111	772	0.08116
									773	0.00927	773	-0.02012	773	0.00198		773	-0.09721	773	-0.01458	773	0.02257		773	-0.06911	773	-0.04136	773	0.08075
									774	0.00889	774	-0.02031	774	0.0016		774	-0.0973	774	-0.01455	774	0.02265		774	-0.06923	774	-0.0416	774	0.08035
									775	0.00889	775	-0.02077	775	0.00134		775	-0.09754	775	-0.01493	775	0.02252		775	-0.06933	775	-0.04181	775	0.07999
									776	0.00906	776	-0.02107	776	0.00128		776	-0.09818	776	-0.01536	776	0.02171		776	-0.06939	776	-0.04199	776	0.0797
									777	0.00848	777	-0.0212	777	0.000946522		777	-0.09735	777	-0.0153	777	0.02157		777	-0.06942	777	-0.04213	777	0.07949
									778	0.00874	778	-0.02115	778	0.00122		778	-0.09736	778	-0.01549	778	0.02107		778	-0.06942	778	-0.04223	778	0.07934
									779	0.00879	779	-0.02035	779	0.00122		779	-0.0966	779	-0.01527	779	0.02142		779	-0.06939	779	-0.04231	779	0.07923
									780	0.00879	780	-0.02098	780	0.000905514		780	-0.09765	780	-0.01569	780	0.02099		780	-0.06937	780	-0.04239	780	0.07911
									781	0.00889	781	-0.02036	781	0.00134		781	-0.09601	781	-0.01498	781	0.02106		781	-0.06936	781	-0.04248	781	0.07895
									782	0.00849	782	-0.0215	782	0.000614166		782	-0.09676	782	-0.01549	782	0.02018		782	-0.06937	782	-0.0426	782	0.07872
									783	0.00849	783	-0.02141	783	0.000545502		783	-0.09722	783	-0.01586	783	0.0201		783	-0.06941	783	-0.04275	783	0.0784
									784	0.00837	784	-0.02104	784	0.000468254		784	-0.09667	784	-0.0157	784	0.02057		784	-0.06947	784	-0.04293	784	0.07801
									785	0.00876	785	-0.02148	785	0.000310898		785	-0.0978	785	-0.01601	785	0.02022		785	-0.06953	785	-0.04313	785	0.07756
									786	0.00827	786	-0.02175	786	8.39233e-05		786	-0.09734	786	-0.01617	786	0.01959		786	-0.06958	786	-0.04335	786	0.07709
									787	0.00842	787	-0.02161	787	4.57764e-05		787	-0.09717	787	-0.01625	787	0.01936		787	-0.06962	787	-0.04356	787	0.07662
									788	0.00831	788	-0.02141	788	0.000170231		788	-0.09669	788	-0.01586	788	0.01961		788	-0.06963	788	-0.04376	788	0.07618
									789	0.00869	789	-0.02105	789	-0.000123501		789	-0.09719	789	-0.01609	789	0.0196		789	-0.06963	789	-0.04394	789	0.07576
									790	0.00795	790	-0.02242	790	-0.000576019		790	-0.09841	790	-0.01657	790	0.01905		790	-0.06963	790	-0.04409	790	0.07536
									791	0.00814	791	-0.0225	791	-0.000885487		791	-0.09837	791	-0.01688	791	0.01842		791	-0.06963	791	-0.04424	791	0.07497
									792	0.00786	792	-0.02233	792	-0.000733852		792	-0.09789	792	-0.01676	792	0.01867		792	-0.06966	792	-0.04439	792	0.07456
									793	0.00839	793	-0.02166	793	-0.000502586		793	-0.09845	793	-0.01698	793	0.01883		793	-0.0697	793	-0.04455	793	0.07414
									794	0.00849	794	-0.02128	794	-0.000261784		794	-0.09693	794	-0.01638	794	0.01862		794	-0.06977	794	-0.04473	794	0.07368
									795	0.00852	795	-0.02195	795	-0.000648499		795	-0.09716	795	-0.01656	795	0.01799		795	-0.06985	795	-0.04494	795	0.07318
									796	0.00752	796	-0.02342	796	-0.00136		796	-0.09892	796	-0.01749	796	0.01719		796	-0.06993	796	-0.04517	796	0.07267
									797	0.00836	797	-0.0221	797	-0.00104		797	-0.0987	797	-0.01719	797	0.01822		797	-0.07001	797	-0.04541	797	0.07215
									798	0.00797	798	-0.02258	798	-0.00129		798	-0.09838	798	-0.01713	798	0.01785		798	-0.07007	798	-0.04566	798	0.07163
									799	0.00787	799	-0.02311	799	-0.00164		799	-0.09906	799	-0.01757	799	0.01713		799	-0.07011	799	-0.04589	799	0.07115
									800	0.00765	800	-0.02303	800	-0.00177		800	-0.09876	800	-0.01764	800	0.01684		800	-0.07013	800	-0.0461	800	0.0707
									801	0.00795	801	-0.02255	801	-0.00167		801	-0.09876	801	-0.01754	801	0.01752		801	-0.07014	801	-0.04627	801	0.0703
									802	0.00777	802	-0.02321	802	-0.00222		802	-0.09976	802	-0.01811	802	0.01686		802	-0.07014	802	-0.04641	802	0.06995
									803	0.00764	803	-0.02326	803	-0.00203		803	-0.0993	803	-0.01789	803	0.01666		803	-0.07013	803	-0.04653	803	0.06965
									804	0.00733	804	-0.02363	804	-0.0024		804	-0.09882	804	-0.01782	804	0.01638		804	-0.07012	804	-0.04663	804	0.06938
									805	0.00777	805	-0.02261	805	-0.00195		805	-0.09904	805	-0.01807	805	0.01665		805	-0.07012	805	-0.04674	805	0.06912
									806	0.00806	806	-0.02247	806	-0.00182		806	-0.09811	806	-0.01763	806	0.01666		806	-0.07012	806	-0.04687	806	0.06887
									807	0.0073	807	-0.02376	807	-0.00211		807	-0.09822	807	-0.01801	807	0.01591		807	-0.07012	807	-0.04702	807	0.06858
									808	0.00765	808	-0.02337	808	-0.00216		808	-0.09821	808	-0.01801	808	0.01633		808	-0.07014	808	-0.0472	808	0.06826
									809	0.00732	809	-0.02306	809	-0.00237		809	-0.09814	809	-0.01811	809	0.01605		809	-0.07018	809	-0.04741	809	0.06789
									810	0.00727	810	-0.0241	810	-0.00282		810	-0.09942	810	-0.01874	810	0.01538		810	-0.07023	810	-0.04762	810	0.06747
									811	0.00689	811	-0.02428	811	-0.00304		811	-0.09862	811	-0.01862	811	0.01533		811	-0.07029	811	-0.04784	811	0.067
									812	0.00704	812	-0.0242	812	-0.00285		812	-0.09894	812	-0.01863	812	0.01552		812	-0.07036	812	-0.04805	812	0.06651
									813	0.00726	813	-0.02348	813	-0.00294		813	-0.09879	813	-0.01856	813	0.01585		813	-0.07043	813	-0.04824	813	0.06601
									814	0.00734	814	-0.02417	814	-0.00306		814	-0.0979	814	-0.01857	814	0.01484		814	-0.07048	814	-0.04841	814	0.06554
									815	0.00648	815	-0.02458	815	-0.00357		815	-0.09899	815	-0.01901	815	0.01463		815	-0.0705	815	-0.04856	815	0.06509
									816	0.00704	816	-0.02416	816	-0.00351		816	-0.09896	816	-0.0189	816	0.01532		816	-0.0705	816	-0.0487	816	0.06469
									817	0.00688	817	-0.0244	817	-0.00359		817	-0.09903	817	-0.01897	817	0.01449		817	-0.07046	817	-0.04882	817	0.06431
									818	0.00703	818	-0.0247	818	-0.00365		818	-0.09906	818	-0.01931	818	0.01428		818	-0.0704	818	-0.04893	818	0.06396
									819	0.00666	819	-0.02442	819	-0.00378		819	-0.09942	819	-0.01922	819	0.01451		819	-0.07031	819	-0.04903	819	0.06362
									820	0.00696	820	-0.02435	820	-0.00393		820	-0.09933	820	-0.01933	820	0.01456		820	-0.07022	820	-0.04912	820	0.06326
									821	0.00669	821	-0.02477	821	-0.00369		821	-0.0988	821	-0.01946	821	0.01364		821	-0.07013	821	-0.04921	821	0.0629
									822	0.00687	822	-0.02513	822	-0.00378		822	-0.0994	822	-0.0196	822	0.01397		822	-0.07003	822	-0.04928	822	0.06252
									823	0.00678	823	-0.0246	823	-0.00394		823	-0.09975	823	-0.01948	823	0.01407		823	-0.06992	823	-0.04932	823	0.06213
									824	0.00665	824	-0.02573	824	-0.00452		824	-0.1004	824	-0.01985	824	0.01315		824	-0.06981	824	-0.04935	824	0.06175
									825	0.00688	825	-0.02483	825	-0.0043		825	-0.09956	825	-0.01969	825	0.0139		825	-0.06966	825	-0.04936	825	0.06138
									826	0.00692	826	-0.02458	826	-0.00434		826	-0.09972	826	-0.01954	826	0.01358		826	-0.06949	826	-0.04935	826	0.06103
									827	0.00674	827	-0.02526	827	-0.0046		827	-0.10027	827	-0.02002	827	0.01313		827	-0.06929	827	-0.04932	827	0.0607
									828	0.00637	828	-0.02559	828	-0.00484		828	-0.10036	828	-0.02005	828	0.01278		828	-0.06907	828	-0.04929	828	0.06037
									829	0.00697	829	-0.02454	829	-0.00438		829	-0.1001	829	-0.01982	829	0.01351		829	-0.06885	829	-0.04926	829	0.06003
									830	0.00631	830	-0.02631	830	-0.00525		830	-0.10121	830	-0.02035	830	0.01238		830	-0.06862	830	-0.04923	830	0.05967
									831	0.00654	831	-0.02599	831	-0.00536		831	-0.10176	831	-0.02061	831	0.01254		831	-0.06841	831	-0.04921	831	0.05927
									832	0.0065	832	-0.02524	832	-0.00498		832	-0.10151	832	-0.02041	832	0.01292		832	-0.06823	832	-0.04919	832	0.05884
									833	0.00642	833	-0.02596	833	-0.00527		833	-0.1014	833	-0.02062	833	0.01216		833	-0.06806	833	-0.04918	833	0.05839
									834	0.00667	834	-0.02554	834	-0.00519		834	-0.10119	834	-0.02057	834	0.01235		834	-0.06792	834	-0.04919	834	0.05794
									835	0.00628	835	-0.02581	835	-0.00546		835	-0.10154	835	-0.02028	835	0.01233		835	-0.06778	835	-0.0492	835	0.05751
									836	0.00619	836	-0.02632	836	-0.00559		836	-0.10239	836	-0.02105	836	0.01156		836	-0.06764	836	-0.04923	836	0.05709
									837	0.0061	837	-0.0267	837	-0.00605		837	-0.10244	837	-0.02092	837	0.01201		837	-0.06751	837	-0.04927	837	0.0567
									838	0.00616	838	-0.02591	838	-0.00589		838	-0.10223	838	-0.02065	838	0.01191		838	-0.06738	838	-0.04933	838	0.05633
									839	0.00671	839	-0.02598	839	-0.00588		839	-0.10243	839	-0.02092	839	0.01162		839	-0.06726	839	-0.04939	839	0.05596
									840	0.0061	840	-0.02645	840	-0.00597		840	-0.10202	840	-0.02069	840	0.01178		840	-0.06715	840	-0.04946	840	0.0556
									841	0.00624	841	-0.02609	841	-0.00582		841	-0.1023	841	-0.02079	841	0.01156		841	-0.06707	841	-0.04954	841	0.05522
									842	0.00639	842	-0.02663	842	-0.00621		842	-0.103	842	-0.02148	842	0.01108		842	-0.067	842	-0.04961	842	0.05485
									843	0.00626	843	-0.02665	843	-0.00639		843	-0.10241	843	-0.02116	843	0.0116		843	-0.06695	843	-0.04968	843	0.05449
									844	0.00653	844	-0.02642	844	-0.00635		844	-0.10245	844	-0.02135	844	0.01103		844	-0.06689	844	-0.04972	844	0.05416
									845	0.00609	845	-0.02687	845	-0.00647		845	-0.10235	845	-0.02163	845	0.01085		845	-0.06681	845	-0.04975	845	0.0539
									846	0.00619	846	-0.02642	846	-0.00612		846	-0.10239	846	-0.02126	846	0.01109		846	-0.0667	846	-0.04976	846	0.05371
									847	0.00613	847	-0.02661	847	-0.00662		847	-0.10238	847	-0.02155	847	0.01084		847	-0.06657	847	-0.04974	847	0.0536
									848	0.0061	848	-0.02731	848	-0.00653		848	-0.10191	848	-0.02138	848	0.0108		848	-0.06641	848	-0.0497	848	0.05357
									849	0.00604	849	-0.02634	849	-0.00639		849	-0.10221	849	-0.02145	849	0.01093		849	-0.06624	849	-0.04965	849	0.05358
									850	0.00555	850	-0.02745	850	-0.00719		850	-0.10231	850	-0.02189	850	0.01023		850	-0.06609	850	-0.0496	850	0.0536
									851	0.00573	851	-0.02709	851	-0.00691		851	-0.10165	851	-0.02134	851	0.01105		851	-0.06595	851	-0.04955	851	0.05362
									852	0.00612	852	-0.02642	852	-0.00675		852	-0.1019	852	-0.02157	852	0.01053		852	-0.06585	852	-0.04952	852	0.05358
									853	0.00601	853	-0.02624	853	-0.00639		853	-0.09938	853	-0.02082	853	0.01122		853	-0.0658	853	-0.04952	853	0.05349
									854	0.00541	854	-0.02699	854	-0.00671		854	-0.10033	854	-0.02116	854	0.01014		854	-0.06577	854	-0.04956	854	0.05332
									855	0.00543	855	-0.02728	855	-0.00703		855	-0.10038	855	-0.02153	855	0.00975		855	-0.06577	855	-0.04964	855	0.05309
									856	0.00555	856	-0.0273	856	-0.00719		856	-0.10086	856	-0.02167	856	0.01005		856	-0.06578	856	-0.04975	856	0.05281
									857	0.00553	857	-0.02707	857	-0.00721		857	-0.10068	857	-0.02155	857	0.01014		857	-0.06579	857	-0.04989	857	0.0525
									858	0.00529	858	-0.02751	858	-0.00744		858	-0.10034	858	-0.02192	858	0.00944		858	-0.06579	858	-0.05005	858	0.05216
									859	0.00574	859	-0.02725	859	-0.00717		859	-0.10056	859	-0.02188	859	0.01012		859	-0.06578	859	-0.05021	859	0.05181
									860	0.00536	860	-0.02742	860	-0.00744		860	-0.10033	860	-0.02184	860	0.00961		860	-0.06577	860	-0.05037	860	0.05146
									861	0.00513	861	-0.028	861	-0.00773		861	-0.10036	861	-0.02205	861	0.00954		861	-0.06576	861	-0.05051	861	0.05111
									862	0.00498	862	-0.02762	862	-0.00793		862	-0.1004	862	-0.02207	862	0.00973		862	-0.06575	862	-0.05064	862	0.05077
									863	0.00479	863	-0.0277	863	-0.00793		863	-0.09963	863	-0.02194	863	0.00926		863	-0.06574	863	-0.05076	863	0.05043
									864	0.00522	864	-0.02804	864	-0.00746		864	-0.10008	864	-0.02233	864	0.00897		864	-0.06573	864	-0.05087	864	0.05011
									865	0.00442	865	-0.02811	865	-0.00817		865	-0.10007	865	-0.02221	865	0.00894		865	-0.06572	865	-0.05096	865	0.0498
									866	0.00489	866	-0.0286	866	-0.00817		866	-0.10066	866	-0.0226	866	0.00905		866	-0.06568	866	-0.05106	866	0.0495
									867	0.00525	867	-0.02763	867	-0.00778		867	-0.09943	867	-0.02193	867	0.0093		867	-0.06563	867	-0.05115	867	0.0492
									868	0.0048	868	-0.02846	868	-0.00835		868	-0.10002	868	-0.02254	868	0.00841		868	-0.06556	868	-0.05124	868	0.0489
									869	0.00448	869	-0.0286	869	-0.00854		869	-0.1001	869	-0.02252	869	0.00904		869	-0.06547	869	-0.05132	869	0.0486
									870	0.00487	870	-0.02814	870	-0.00854		870	-0.1002	870	-0.02251	870	0.00854		870	-0.06538	870	-0.05137	870	0.04829
									871	0.00462	871	-0.02864	871	-0.00864		871	-0.09902	871	-0.02215	871	0.00908		871	-0.06529	871	-0.05141	871	0.04797
									872	0.00473	872	-0.0287	872	-0.00851		872	-0.10039	872	-0.02268	872	0.00824		872	-0.0652	872	-0.05142	872	0.04766
									873	0.00435	873	-0.02869	873	-0.0089		873	-0.10019	873	-0.02263	873	0.00846		873	-0.0651	873	-0.05141	873	0.04735
									874	0.00453	874	-0.02847	874	-0.00859		874	-0.10059	874	-0.02281	874	0.00868		874	-0.065	874	-0.05138	874	0.04707
									875	0.00453	875	-0.02865	875	-0.00898		875	-0.09962	875	-0.02279	875	0.00799		875	-0.06489	875	-0.05134	875	0.04679
									876	0.00481	876	-0.0287	876	-0.00853		876	-0.1003	876	-0.02256	876	0.00814		876	-0.06476	876	-0.05131	876	0.04653
									877	0.00433	877	-0.02871	877	-0.0088		877	-0.10053	877	-0.0229	877	0.00849		877	-0.06462	877	-0.05129	877	0.04626
									878	0.0046	878	-0.02846	878	-0.00896		878	-0.10007	878	-0.02272	878	0.00794		878	-0.06448	878	-0.05129	878	0.04597
									879	0.00456	879	-0.02878	879	-0.00906		879	-0.10034	879	-0.02256	879	0.00807		879	-0.06434	879	-0.05131	879	0.04563
									880	0.00502	880	-0.02811	880	-0.00872		880	-0.10003	880	-0.02275	880	0.00791		880	-0.06422	880	-0.05134	880	0.04523
									881	0.00478	881	-0.0287	881	-0.00909		881	-0.10058	881	-0.02277	881	0.00781		881	-0.06412	881	-0.05139	881	0.04478
									882	0.00452	882	-0.02936	882	-0.00944		882	-0.10101	882	-0.0232	882	0.00742		882	-0.06404	882	-0.05143	882	0.04427
									883	0.00521	883	-0.02845	883	-0.00901		883	-0.10154	883	-0.02316	883	0.00792		883	-0.06397	883	-0.05147	883	0.04374
									884	0.00444	884	-0.02915	884	-0.00947		884	-0.10156	884	-0.02303	884	0.00704		884	-0.0639	884	-0.0515	884	0.04321
									885	0.0052	885	-0.02868	885	-0.00936		885	-0.10188	885	-0.02337	885	0.00763		885	-0.0638	885	-0.05151	885	0.0427
									886	0.00449	886	-0.02913	886	-0.00956		886	-0.10133	886	-0.02293	886	0.00718		886	-0.06368	886	-0.0515	886	0.04224
									887	0.00543	887	-0.0291	887	-0.0093		887	-0.10258	887	-0.02342	887	0.00743		887	-0.06352	887	-0.05148	887	0.04183
									888	0.00438	888	-0.029	888	-0.00968		888	-0.10239	888	-0.02345	888	0.00711		888	-0.06334	888	-0.05145	888	0.04147
									889	0.00529	889	-0.02914	889	-0.00983		889	-0.10216	889	-0.02328	889	0.00727		889	-0.06314	889	-0.05142	889	0.04114
									890	0.00478	890	-0.02922	890	-0.0099		890	-0.1031	890	-0.02347	890	0.00727		890	-0.06295	890	-0.05139	890	0.04082
									891	0.00538	891	-0.02875	891	-0.00981		891	-0.10251	891	-0.02328	891	0.00729		891	-0.06279	891	-0.05135	891	0.04052
									892	0.00492	892	-0.02903	892	-0.00969		892	-0.10249	892	-0.0231	892	0.00742		892	-0.06265	892	-0.05131	892	0.04021
									893	0.00502	893	-0.02912	893	-0.01003		893	-0.10293	893	-0.02341	893	0.00645		893	-0.06253	893	-0.05128	893	0.03992
									894	0.00545	894	-0.02924	894	-0.00989		894	-0.10328	894	-0.02381	894	0.00708		894	-0.06244	894	-0.05124	894	0.03964
									895	0.0052	895	-0.02915	895	-0.00983		895	-0.10325	895	-0.02341	895	0.00694		895	-0.06234	895	-0.05121	895	0.0394
									896	0.00508	896	-0.02948	896	-0.01004		896	-0.10284	896	-0.02368	896	0.00696		896	-0.06222	896	-0.05118	896	0.0392
									897	0.00503	897	-0.02945	897	-0.01023		897	-0.10293	897	-0.02331	897	0.00651		897	-0.06209	897	-0.05115	897	0.03905
									898	0.00523	898	-0.02921	898	-0.01006		898	-0.10307	898	-0.02366	898	0.0069		898	-0.06193	898	-0.05112	898	0.03893
									899	0.00466	899	-0.02975	899	-0.0104		899	-0.10365	899	-0.02393	899	0.00615		899	-0.06176	899	-0.05109	899	0.03884
									900	0.00509	900	-0.02923	900	-0.01034		900	-0.10337	900	-0.02406	900	0.00673		900	-0.0616	900	-0.05105	900	0.03875
									901	0.00512	901	-0.02949	901	-0.0102		901	-0.103	901	-0.02348	901	0.00649		901	-0.06144	901	-0.05102	901	0.03865
									902	0.00503	902	-0.02985	902	-0.01043		902	-0.1026	902	-0.02375	902	0.00632		902	-0.06131	902	-0.05098	902	0.03854
									903	0.00494	903	-0.02983	903	-0.01072		903	-0.10327	903	-0.02409	903	0.00618		903	-0.0612	903	-0.05094	903	0.03841
									904	0.00504	904	-0.02941	904	-0.01049		904	-0.10268	904	-0.02415	904	0.00626		904	-0.0611	904	-0.0509	904	0.03828
									905	0.00465	905	-0.02937	905	-0.01028		905	-0.10204	905	-0.02353	905	0.00665		905	-0.06099	905	-0.05086	905	0.03815
									906	0.00489	906	-0.02978	906	-0.01043		906	-0.10188	906	-0.02367	906	0.0061		906	-0.06087	906	-0.05081	906	0.03805
									907	0.00472	907	-0.02999	907	-0.01057		907	-0.1027	907	-0.02371	907	0.00622		907	-0.06072	907	-0.05075	907	0.03797
									908	0.00479	908	-0.02999	908	-0.0108		908	-0.10208	908	-0.02371	908	0.00624		908	-0.06055	908	-0.05069	908	0.03792
									909	0.00449	909	-0.0296	909	-0.01074		909	-0.10225	909	-0.02385	909	0.00626		909	-0.06035	909	-0.05061	909	0.03789
									910	0.00412	910	-0.03007	910	-0.01092		910	-0.10176	910	-0.02361	910	0.00641		910	-0.06015	910	-0.05051	910	0.03787
									911	0.00487	911	-0.02987	911	-0.01071		911	-0.10213	911	-0.02418	911	0.00606		911	-0.05994	911	-0.0504	911	0.03787
									912	0.00425	912	-0.03039	912	-0.01093		912	-0.1017	912	-0.02405	912	0.00552		912	-0.05975	912	-0.05026	912	0.03787
									913	0.00388	913	-0.03033	913	-0.01094		913	-0.10177	913	-0.02417	913	0.00571		913	-0.05956	913	-0.05011	913	0.03788
									914	0.00432	914	-0.0301	914	-0.011		914	-0.1012	914	-0.02379	914	0.00568		914	-0.05937	914	-0.04994	914	0.03792
									915	0.00412	915	-0.03047	915	-0.01114		915	-0.10153	915	-0.02379	915	0.00587		915	-0.05917	915	-0.04976	915	0.03799
									916	0.00366	916	-0.03073	916	-0.01148		916	-0.10117	916	-0.0242	916	0.00558		916	-0.05894	916	-0.04958	916	0.0381
									917	0.00449	917	-0.0305	917	-0.01121		917	-0.10081	917	-0.02372	917	0.00611		917	-0.05868	917	-0.04939	917	0.03823
									918	0.00354	918	-0.03107	918	-0.01157		918	-0.10068	918	-0.02401	918	0.00529		918	-0.05838	918	-0.04918	918	0.03837
									919	0.0035	919	-0.03135	919	-0.01224		919	-0.10137	919	-0.02433	919	0.0057		919	-0.05804	919	-0.04895	919	0.03852
									920	0.00349	920	-0.03082	920	-0.01118		920	-0.10004	920	-0.0237	920	0.00526		920	-0.05767	920	-0.04869	920	0.03867
									921	0.00345	921	-0.03175	921	-0.01209		921	-0.10139	921	-0.02441	921	0.005		921	-0.05728	921	-0.04838	921	0.03882
									922	0.00331	922	-0.03109	922	-0.01222		922	-0.10004	922	-0.02397	922	0.0055		922	-0.05686	922	-0.04802	922	0.03898
									923	0.00347	923	-0.03122	923	-0.01183		923	-0.10058	923	-0.02387	923	0.00513		923	-0.0564	923	-0.0476	923	0.03918
									924	0.00353	924	-0.03153	924	-0.01231		924	-0.10024	924	-0.02389	924	0.00516		924	-0.05589	924	-0.04712	924	0.03943
									925	0.0025	925	-0.03208	925	-0.01283		925	-0.10073	925	-0.02467	925	0.00457		925	-0.05531	925	-0.04657	925	0.03975
									926	0.00421	926	-0.0313	926	-0.01232		926	-0.09985	926	-0.02357	926	0.00532		926	-0.05466	926	-0.04598	926	0.04017
									927	0.00261	927	-0.03233	927	-0.01271		927	-0.10054	927	-0.02432	927	0.00485		927	-0.05393	927	-0.04533	927	0.04067
									928	0.00325	928	-0.0317	928	-0.01229		928	-0.09977	928	-0.0242	928	0.00495		928	-0.05313	928	-0.04464	928	0.04124
									929	0.0025	929	-0.03291	929	-0.01309		929	-0.10044	929	-0.02466	929	0.00451		929	-0.05228	929	-0.04391	929	0.04185
									930	0.0032	930	-0.03212	930	-0.01316		930	-0.10018	930	-0.02484	930	0.00483		930	-0.05139	930	-0.04313	930	0.04249
									931	0.00204	931	-0.03285	931	-0.01333		931	-0.10108	931	-0.02517	931	0.00374		931	-0.05047	931	-0.04231	931	0.04314
									932	0.00349	932	-0.03215	932	-0.01325		932	-0.10057	932	-0.02517	932	0.00446		932	-0.04952	932	-0.04142	932	0.04379
									933	0.00285	933	-0.03259	933	-0.01339		933	-0.10056	933	-0.02472	933	0.0038		933	-0.04854	933	-0.04048	933	0.04448
									934	0.00288	934	-0.03304	934	-0.01345		934	-0.10099	934	-0.02506	934	0.00418		934	-0.04751	934	-0.03947	934	0.04521
									935	0.0022	935	-0.03306	935	-0.01359		935	-0.10061	935	-0.02468	935	0.00422		935	-0.0464	935	-0.03839	935	0.04602
									936	0.00228	936	-0.03337	936	-0.01403		936	-0.10156	936	-0.02494	936	0.00394		936	-0.04521	936	-0.03725	936	0.04691
									937	0.00219	937	-0.033	937	-0.014		937	-0.10094	937	-0.02515	937	0.00375		937	-0.04391	937	-0.03603	937	0.04789
									938	0.0018	938	-0.03358	938	-0.01481		938	-0.10162	938	-0.02516	938	0.00371		938	-0.04251	938	-0.03475	938	0.04896
									939	0.00188	939	-0.03363	939	-0.0145		939	-0.10124	939	-0.02542	939	0.00362		939	-0.04103	939	-0.03339	939	0.05009
									940	0.00199	940	-0.03399	940	-0.0147		940	-0.10192	940	-0.02503	940	0.00354		940	-0.03947	940	-0.03195	940	0.05127
									941	0.00201	941	-0.03392	941	-0.01476		941	-0.10179	941	-0.02584	941	0.00329		941	-0.03785	941	-0.03043	941	0.0525
									942	0.00188	942	-0.03417	942	-0.01543		942	-0.10222	942	-0.02532	942	0.00324		942	-0.03617	942	-0.0288	942	0.0538
									943	0.00131	943	-0.03433	943	-0.0153		943	-0.10211	943	-0.0254	943	0.00323		943	-0.03441	943	-0.02706	943	0.05518
									944	0.00215	944	-0.03422	944	-0.01527		944	-0.10235	944	-0.02556	944	0.00308		944	-0.03255	944	-0.0252	944	0.0567
									945	0.00179	945	-0.03448	945	-0.01546		945	-0.10299	945	-0.0258	945	0.00316		945	-0.03054	945	-0.0232	945	0.0584
									946	0.00183	946	-0.0349	946	-0.01617		946	-0.10248	946	-0.02556	946	0.00252		946	-0.02838	946	-0.02105	946	0.06029
									947	0.00167	947	-0.03441	947	-0.01538		947	-0.1032	947	-0.02568	947	0.00252		947	-0.02603	947	-0.01875	947	0.0624
									948	0.00137	948	-0.03487	948	-0.01629		948	-0.1028	948	-0.02568	948	0.00238		948	-0.0235	948	-0.0163	948	0.06469
									949	0.00177	949	-0.03502	949	-0.01619		949	-0.10322	949	-0.02609	949	0.00176		949	-0.02082	949	-0.0137	949	0.06712
									950	0.00123	950	-0.03505	950	-0.01661		950	-0.10309	950	-0.02616	950	0.00187		950	-0.01801	950	-0.01099	950	0.06966
									951	0.00146	951	-0.03551	951	-0.01626		951	-0.10359	951	-0.02667	951	0.00211		951	-0.01513	951	-0.00818	951	0.07223
									952	0.000830173	952	-0.03528	952	-0.01684		952	-0.10179	952	-0.02546	952	0.0021		952	-0.01222	952	-0.00531	952	0.07479
									953	0.000248909	953	-0.0366	953	-0.01728		953	-0.10227	953	-0.02657	953	0.00126		953	-0.00932	953	-0.00244	953	0.07731
									954	0.000819683	954	-0.03708	954	-0.01716		954	-0.10476	954	-0.02723	954	0.000788212		954	-0.00648	954	0.000394323	954	0.07975
									955	-0.000196457	955	-0.03699	955	-0.01857		955	-0.10416	955	-0.02667	955	0.00152		955	-0.00371	955	0.00313	955	0.0821
									956	0.000350952	956	-0.03677	956	-0.01857		956	-0.10519	956	-0.02672	956	0.00117		956	-0.00107	956	0.00571	956	0.08434
									957	0.000238419	957	-0.03693	957	-0.01895		957	-0.10425	957	-0.0271	957	0.000555515		957	0.00143	957	0.0081	957	0.08644
									958	0.000218391	958	-0.03713	958	-0.01869		958	-0.10481	958	-0.02684	958	0.00133		958	0.00374	958	0.01027	958	0.08836
									959	-0.000163078	959	-0.03768	959	-0.01915		959	-0.10526	959	-0.0278	959	0.000617504		959	0.00583	959	0.0122	959	0.09007
									960	-0.000645161	960	-0.0374	960	-0.01927		960	-0.10505	960	-0.02715	960	0.000305176		960	0.00767	960	0.01388	960	0.09153
									961	3.67165e-05	961	-0.03824	961	-0.01879		961	-0.10624	961	-0.02762	961	0.00116		961	0.00924	961	0.01532	961	0.09274
									962	-0.000657082	962	-0.03771	962	-0.01903		962	-0.1052	962	-0.02758	962	0.00157		962	0.01054	962	0.01654	962	0.0937
									963	-0.000592232	963	-0.03858	963	-0.02005		963	-0.10646	963	-0.02842	963	0.000543118		963	0.01161	963	0.01757	963	0.09444
									964	0.000681877	964	-0.03755	964	-0.01932		964	-0.106	964	-0.02799	964	0.00116		964	0.01248	964	0.01843	964	0.095
									965	0.000134468	965	-0.03788	965	-0.01968		965	-0.1053	965	-0.02772	965	0.000289917		965	0.01322	965	0.01916	965	0.09546
									966	-0.000183105	966	-0.0382	966	-0.01961		966	-0.10623	966	-0.02738	966	0.00114		966	0.01388	966	0.01978	966	0.09585
									967	-0.000332832	967	-0.03838	967	-0.01982		967	-0.10611	967	-0.02882	967	-0.000189781		967	0.01449	967	0.02032	967	0.09622
									968	2.81334e-05	968	-0.0385	968	-0.0193		968	-0.10612	968	-0.02834	968	0.00132		968	0.01507	968	0.02079	968	0.09658
									969	-0.000260353	969	-0.03826	969	-0.01967		969	-0.10584	969	-0.02815	969	-0.000165939		969	0.01563	969	0.02122	969	0.09693
									970	-0.000980377	970	-0.03853	970	-0.02013		970	-0.10584	970	-0.02699	970	0.0012		970	0.01614	970	0.02161	970	0.09726
									971	-0.000439644	971	-0.0384	971	-0.01941		971	-0.10576	971	-0.02882	971	-0.00101		971	0.01658	971	0.02196	971	0.09754
									972	-0.000967503	972	-0.03806	972	-0.02017		972	-0.10635	972	-0.02796	972	0.00221		972	0.01695	972	0.02228	972	0.09776
									973	0.000163555	973	-0.03903	973	-0.01935		973	-0.1056	973	-0.02799	973	0.000138283		973	0.01722	973	0.02255	973	0.09793
									974	-0.000717163	974	-0.03885	974	-0.01906		974	-0.10497	974	-0.02809	974	0.000439167		974	0.01741	974	0.02276	974	0.09804
									975	-0.00053978	975	-0.03822	975	-0.02017		975	-0.1051	975	-0.02682	975	0.000671864		975	0.01752	975	0.0229	975	0.09812
									976	8.10623e-06	976	-0.03862	976	-0.01951		976	-0.10672	976	-0.0295	976	-2.0504e-05		976	0.01757	976	0.02296	976	0.09815
									977	0.000139236	977	-0.03784	977	-0.02025		977	-0.10478	977	-0.02724	977	0.000229359		977	0.01758	977	0.02294	977	0.09816
									978	-0.000152588	978	-0.03769	978	-0.0195		978	-0.10523	978	-0.02869	978	0.000961304		978	0.01754	978	0.02285	978	0.0981
									979	-0.000312328	979	-0.03829	979	-0.01997		979	-0.10418	979	-0.02713	979	0.00122		979	0.01745	979	0.02268	979	0.09797
									980	-0.000548363	980	-0.03795	980	-0.01944		980	-0.10551	980	-0.02799	980	2.76566e-05		980	0.01728	980	0.02245	980	0.09774
									981	-0.000243664	981	-0.03868	981	-0.02043		981	-0.10414	981	-0.02764	981	0.000212669		981	0.01704	981	0.02217	981	0.09739
									982	0.000102043	982	-0.03827	982	-0.01912		982	-0.10562	982	-0.02833	982	0.000793457		982	0.01671	982	0.02184	982	0.09693
									983	0.000127316	983	-0.03759	983	-0.01925		983	-0.10503	983	-0.02916	983	-0.00106		983	0.01631	983	0.02147	983	0.09637
									984	-0.000916481	984	-0.03751	984	-0.0198		984	-0.10604	984	-0.02844	984	-0.000102997		984	0.01586	984	0.02105	984	0.09573
									985	0.000776768	985	-0.03796	985	-0.01924		985	-0.10436	985	-0.02804	985	-0.000128746		985	0.01538	985	0.02058	985	0.09505
									986	-7.53403e-05	986	-0.03751	986	-0.01916		986	-0.10454	986	-0.02691	986	0.000806332		986	0.01488	986	0.02005	986	0.09435
									987	-0.00011158	987	-0.03865	987	-0.0204		987	-0.10516	987	-0.02936	987	0.000125408		987	0.01439	987	0.01946	987	0.09362
									988	0.00108	988	-0.0379	988	-0.01889		988	-0.10461	988	-0.02878	988	-0.000110626		988	0.01388	988	0.0188	988	0.09286
									989	0.00118	989	-0.03754	989	-0.0183		989	-0.10712	989	-0.02996	989	-0.000398159		989	0.01334	989	0.01809	989	0.09206
									990	0	990	-0.03799	990	-0.01998		990	-0.10466	990	-0.02878	990	-0.00134		990	0.01274	990	0.01733	990	0.09118
									991	-0.000813007	991	-0.03868	991	-0.02027		991	-0.10534	991	-0.02876	991	0.0013		991	0.01207	991	0.01654	991	0.09024
									992	0.000886917	992	-0.03701	992	-0.01874		992	-0.10396	992	-0.02757	992	0.000488758		992	0.01132	992	0.01573	992	0.08924
									993	-0.000331879	993	-0.03736	993	-0.02012		993	-0.10474	993	-0.02812	993	0.000368595		993	0.01051	993	0.01491	993	0.08821
									994	-0.000312328	994	-0.03914	994	-0.02112		994	-0.10503	994	-0.02769	994	-0.00060463		994	0.00966	994	0.01409	994	0.0872
									995	0.00235	995	-0.03561	995	-0.01852		995	-0.10648	995	-0.02912	995	-0.00212		995	0.00881	995	0.01327	995	0.08625
									996	0.00155	996	-0.03656	996	-0.01856		996	-0.10582	996	-0.0279	996	-0.000803947		996	0.00798	996	0.01243	996	0.08535
									997	-0.000638008	997	-0.03823	997	-0.02062		997	-0.105	997	-0.02865	997	4.29153e-05		997	0.00717	997	0.01157	997	0.08451
									998	0.0014	998	-0.03686	998	-0.01906		998	-0.10494	998	-0.02863	998	-0.00104		998	0.00638	998	0.01069	998	0.08368
									999	-2.52724e-05	999	-0.03835	999	-0.01993		999	-0.10645	999	-0.02795	999	-0.000372887		999	0.00556	999	0.00976	999	0.0828
									1000	0.0032	1000	-0.03548	1000	-0.01884		1000	-0.10647	1000	-0.03101	1000	-0.00225		1000	0.00468	1000	0.0088	1000	0.08182
									1001	-0.000465393	1001	-0.03755	1001	-0.01903		1001	-0.10491	1001	-0.02829	1001	0.00107		1001	0.00371	1001	0.0078	1001	0.08071
									1002	0.00114	1002	-0.03653	1002	-0.01677		1002	-0.10531	1002	-0.02944	1002	-0.00102		1002	0.00265	1002	0.00677	1002	0.07946
									1003	-0.000139236	1003	-0.03688	1003	-0.01978		1003	-0.10555	1003	-0.02966	1003	-0.000301838		1003	0.00151	1003	0.00571	1003	0.07812
									1004	0.00197	1004	-0.03663	1004	-0.01761		1004	-0.10566	1004	-0.02878	1004	-0.00128		1004	0.000328915	1004	0.00463	1004	0.07672
									1005	0.00154	1005	-0.03635	1005	-0.01909		1005	-0.10574	1005	-0.02862	1005	-0.000938892		1005	-0.000832478	1005	0.00352	1005	0.07534
									1006	-0.000159264	1006	-0.03726	1006	-0.01772		1006	-0.1054	1006	-0.02702	1006	0.000320911		1006	-0.00194	1006	0.0024	1006	0.07402
									1007	0.00158	1007	-0.03612	1007	-0.01779		1007	-0.10608	1007	-0.0292	1007	-0.00144		1007	-0.00297	1007	0.00126	1007	0.07276
									1008	0.00126	1008	-0.0378	1008	-0.01811		1008	-0.10597	1008	-0.02949	1008	-0.000500202		1008	-0.00396	1008	7.99493e-05	1008	0.07154
									1009	0.00187	1009	-0.03624	1009	-0.01905		1009	-0.10385	1009	-0.02645	1009	-0.000369549		1009	-0.00493	1009	-0.00113	1009	0.07032
									1010	0.000901699	1010	-0.03659	1010	-0.01874		1010	-0.10664	1010	-0.02858	1010	-0.000494957		1010	-0.00596	1010	-0.00239	1010	0.06905
									1011	0.00165	1011	-0.03659	1011	-0.01826		1011	-0.10619	1011	-0.02784	1011	-0.00246		1011	-0.00709	1011	-0.00369	1011	0.06768
									1012	0.000180244	1012	-0.0369	1012	-0.0191		1012	-0.10522	1012	-0.02849	1012	0.00102		1012	-0.00835	1012	-0.00503	1012	0.06623
									1013	0.00366	1013	-0.03626	1013	-0.01738		1013	-0.10578	1013	-0.02896	1013	-0.00329		1013	-0.00974	1013	-0.0064	1013	0.06471
									1014	0.00205	1014	-0.03558	1014	-0.01808		1014	-0.10564	1014	-0.02797	1014	0.00176		1014	-0.0112	1014	-0.00778	1014	0.0632
									1015	0.00227	1015	-0.03746	1015	-0.02002		1015	-0.10624	1015	-0.02832	1015	-0.000650883		1015	-0.01267	1015	-0.00917	1015	0.06176
									1016	0.00117	1016	-0.03726	1016	-0.01886		1016	-0.10512	1016	-0.02897	1016	-0.000143051		1016	-0.01408	1016	-0.01053	1016	0.06044
									1017	0.000950336	1017	-0.03626	1017	-0.01967		1017	-0.10642	1017	-0.02852	1017	-0.00311		1017	-0.01539	1017	-0.01184	1017	0.05925
									1018	0.00131	1018	-0.03706	1018	-0.0187		1018	-0.10576	1018	-0.02893	1018	9.77516e-05		1018	-0.01657	1018	-0.01309	1018	0.05817
									1019	-1.43051e-05	1019	-0.03594	1019	-0.01883		1019	-0.10636	1019	-0.02729	1019	-0.000724792		1019	-0.01767	1019	-0.01426	1019	0.05711
									1020	0.000930786	1020	-0.03706	1020	-0.01926		1020	-0.10516	1020	-0.02779	1020	-0.000858784		1020	-0.01872	1020	-0.01535	1020	0.056
									1021	0.00112	1021	-0.0368	1021	-0.01863		1021	-0.10356	1021	-0.02845	1021	0.000551701		1021	-0.01978	1021	-0.01637	1021	0.05478
									1022	0.000481129	1022	-0.03853	1022	-0.01793		1022	-0.10593	1022	-0.02847	1022	-0.00241		1022	-0.02088	1022	-0.01734	1022	0.05343
									1023	0.00127	1023	-0.03727	1023	-0.01863		1023	-0.10602	1023	-0.02897	1023	-0.000617981		1023	-0.02202	1023	-0.01828	1023	0.05197
									1024	0.00269	1024	-0.03553	1024	-0.01754		1024	-0.10417	1024	-0.02728	1024	-2.86102e-06		1024	-0.02319	1024	-0.01922	1024	0.05046
									1025	0.000445843	1025	-0.035	1025	-0.01559		1025	-0.10465	1025	-0.02853	1025	0.000195026		1025	-0.02434	1025	-0.0202	1025	0.04898
									1026	0.00368	1026	-0.03575	1026	-0.01853		1026	-0.10596	1026	-0.02708	1026	-0.0019		1026	-0.02542	1026	-0.02122	1026	0.04761
									1027	0.00282	1027	-0.03598	1027	-0.01699		1027	-0.10511	1027	-0.02721	1027	-0.000294685		1027	-0.02643	1027	-0.02231	1027	0.04636
									1028	0.00293	1028	-0.0352	1028	-0.01847		1028	-0.10275	1028	-0.02805	1028	-0.000425339		1028	-0.02737	1028	-0.02344	1028	0.04524
									1029	-0.000212669	1029	-0.0369	1029	-0.01748		1029	-0.10152	1029	-0.02659	1029	0.000339508		1029	-0.0283	1029	-0.02462	1029	0.04419
									1030	-0.000868797	1030	-0.03886	1030	-0.02262		1030	-0.1043	1030	-0.0291	1030	3.67165e-05		1030	-0.02929	1030	-0.02582	1030	0.04314
									1031	0.00146	1031	-0.03243	1031	-0.01548		1031	-0.10383	1031	-0.02936	1031	-0.000173569		1031	-0.0304	1031	-0.02703	1031	0.04204
									1032	0.00183	1032	-0.03892	1032	-0.02005		1032	-0.10585	1032	-0.0305	1032	-0.00314		1032	-0.03166	1032	-0.02823	1032	0.04088
									1033	-0.0015	1033	-0.0367	1033	-0.01875		1033	-0.10175	1033	-0.02709	1033	0.00247		1033	-0.03306	1033	-0.02942	1033	0.03968
									1034	0.00248	1034	-0.03638	1034	-0.01935		1034	-0.10549	1034	-0.02859	1034	-0.00283		1034	-0.03454	1034	-0.0306	1034	0.03851
									1035	-0.000204563	1035	-0.0366	1035	-0.01757		1035	-0.10292	1035	-0.02598	1035	-0.00118		1035	-0.03601	1035	-0.03177	1035	0.03744
									1036	0.000220299	1036	-0.03862	1036	-0.01949		1036	-0.10327	1036	-0.02697	1036	0.00146		1036	-0.03737	1036	-0.03295	1036	0.03651
									1037	0.00192	1037	-0.03587	1037	-0.01899		1037	-0.10331	1037	-0.02866	1037	-0.00106		1037	-0.03855	1037	-0.03413	1037	0.03575
									1038	0.00103	1038	-0.03852	1038	-0.01961		1038	-0.10233	1038	-0.02867	1038	-0.00247		1038	-0.03954	1038	-0.03531	1038	0.03509
									1039	-0.0044	1039	-0.03809	1039	-0.02075		1039	-0.10325	1039	-0.02591	1039	-0.00173		1039	-0.04036	1039	-0.03648	1039	0.03443
									1040	0.00113	1040	-0.03919	1040	-0.02079		1040	-0.10005	1040	-0.02772	1040	0.000434875		1040	-0.04107	1040	-0.0376	1040	0.03368
									1041	-1.4782e-05	1041	-0.0379	1041	-0.01658		1041	-0.10564	1041	-0.02912	1041	-0.00404		1041	-0.04174	1041	-0.03864	1041	0.03277
									1042	-0.00137	1042	-0.03612	1042	-0.01956		1042	-0.10457	1042	-0.02846	1042	-0.002		1042	-0.04242	1042	-0.03958	1042	0.0317
									1043	-0.000161171	1043	-0.03864	1043	-0.01843		1043	-0.10616	1043	-0.02931	1043	-0.00502		1043	-0.04311	1043	-0.04041	1043	0.03053
									1044	0.00347	1044	-0.03539	1044	-0.01888		1044	-0.10167	1044	-0.02791	1044	-0.000673294		1044	-0.04378	1044	-0.04112	1044	0.0294
									1045	-0.00115	1045	-0.03886	1045	-0.01744		1045	-0.10056	1045	-0.02429	1045	-0.000492573		1045	-0.04439	1045	-0.04174	1045	0.02843
									1046	-0.00461	1046	-0.04331	1046	-0.02424		1046	-0.10202	1046	-0.02756	1046	-0.00193		1046	-0.04491	1046	-0.04233	1046	0.02772
									1047	-0.0004673	1047	-0.03562	1047	-0.01541		1047	-0.10317	1047	-0.032	1047	-0.0048		1047	-0.04533	1047	-0.04293	1047	0.02729
									1048	-0.000188351	1048	-0.04077	1048	-0.024		1048	-0.10332	1048	-0.02743	1048	-0.0023		1048	-0.04572	1048	-0.0436	1048	0.02705
									1049	0.000859737	1049	-0.0353	1049	-0.01639		1049	-0.10343	1049	-0.03013	1049	-0.00418		1049	-0.0462	1049	-0.0444	1049	0.02683
									1050	-0.00135	1050	-0.03548	1050	-0.02111		1050	-0.09898	1050	-0.02578	1050	-0.000290394		1050	-0.04687	1050	-0.04534	1050	0.02645
									1051	-0.00108	1051	-0.03826	1051	-0.01882		1051	-0.10519	1051	-0.02986	1051	-0.00338		1051	-0.04782	1051	-0.0464	1051	0.02573
									1052	-0.00829	1052	-0.0431	1052	-0.02665		1052	-0.10113	1052	-0.02644	1052	-0.00169		1052	-0.04908	1052	-0.04753	1052	0.02461
									1053	-0.00926	1053	-0.04391	1053	-0.02104		1053	-0.1039	1053	-0.02912	1053	-0.0018		1053	-0.05056	1053	-0.04864	1053	0.02314
									1054	-0.00464	1054	-0.04229	1054	-0.02569		1054	-0.10497	1054	-0.02885	1054	-0.0037		1054	-0.05208	1054	-0.04963	1054	0.02152
									1055	-0.01012	1055	-0.0472	1055	-0.02446		1055	-0.09912	1055	-0.0232	1055	0.00372		1055	-0.05345	1055	-0.0504	1055	0.01995
									1056	0.00296	1056	-0.03661	1056	-0.02161		1056	-0.1042	1056	-0.0344	1056	-0.00922		1056	-0.05446	1056	-0.05089	1056	0.01868
									1057	-0.00893	1057	-0.04898	1057	-0.03065		1057	-0.10205	1057	-0.02838	1057	-0.00359		1057	-0.055	1057	-0.05108	1057	0.01783
									1058	-0.00277	1058	-0.03936	1058	-0.02051		1058	-0.09873	1058	-0.02769	1058	-0.005		1058	-0.0551	1058	-0.051	1058	0.01741
									1059	-0.00332	1059	-0.04358	1059	-0.02657		1059	-0.09674	1059	-0.0263	1059	0.0033		1059	-0.05487	1059	-0.05075	1059	0.01731
									1060	-0.000191212	1060	-0.03928	1060	-0.0146		1060	-0.09698	1060	-0.02573	1060	-0.00658		1060	-0.05456	1060	-0.05044	1060	0.01731
									1061	-0.00546	1061	-0.03975	1061	-0.02534		1061	-0.10015	1061	-0.03105	1061	-0.000408649		1061	-0.05437	1061	-0.05021	1061	0.01721
									1062	-0.00783	1062	-0.03984	1062	-0.02222		1062	-0.0994	1062	-0.02523	1062	-0.00503		1062	-0.05447	1062	-0.05015	1062	0.01689
									1063	-0.00352	1063	-0.03717	1063	-0.01995		1063	-0.10371	1063	-0.02551	1063	-0.00375		1063	-0.05491	1063	-0.05031	1063	0.01635
									1064	-0.00563	1064	-0.04776	1064	-0.02713		1064	-0.10131	1064	-0.03067	1064	-0.00186		1064	-0.05557	1064	-0.05069	1064	0.01574
									1065	-0.00247	1065	-0.03867	1065	-0.01753		1065	-0.1006	1065	-0.02598	1065	-0.00436		1065	-0.05626	1065	-0.05123	1065	0.01528
									1066	-0.00354	1066	-0.04549	1066	-0.02564		1066	-0.10307	1066	-0.0278	1066	0.00456		1066	-0.05675	1066	-0.05183	1066	0.01518
									1067	-0.00746	1067	-0.03796	1067	-0.018		1067	-0.10322	1067	-0.02743	1067	-0.00932		1067	-0.05689	1067	-0.05241	1067	0.01551
									1068	0.00206	1068	-0.03745	1068	-0.02207		1068	-0.09315	1068	-0.02425	1068	0.00418		1068	-0.05667	1068	-0.0529	1068	0.01621
									1069	-0.00239	1069	-0.03719	1069	-0.01888		1069	-0.09863	1069	-0.0237	1069	-0.00107		1069	-0.05622	1069	-0.05331	1069	0.01701
									1070	-0.0079	1070	-0.04597	1070	-0.02937		1070	-0.10354	1070	-0.02789	1070	-0.00678		1070	-0.05581	1070	-0.05367	1070	0.01755
									1071	-0.00162	1071	-0.03353	1071	-0.01854		1071	-0.1039	1071	-0.02709	1071	-0.00951		1071	-0.05575	1071	-0.05407	1071	0.01746
									1072	-0.00906	1072	-0.04972	1072	-0.02008		1072	-0.10114	1072	-0.02918	1072	0.00468		1072	-0.05623	1072	-0.05458	1072	0.01656
									1073	-0.00348	1073	-0.03708	1073	-0.02722		1073	-0.09952	1073	-0.03245	1073	-0.01344		1073	-0.05727	1073	-0.05523	1073	0.01488
									1074	-0.00418	1074	-0.03667	1074	-0.02294		1074	-0.10013	1074	-0.0298	1074	0.00582		1074	-0.0587	1074	-0.05599	1074	0.01275
									1075	-0.01156	1075	-0.04255	1075	-0.02424		1075	-0.09963	1075	-0.03323	1075	-0.00744		1075	-0.06013	1075	-0.05673	1075	0.01067
									1076	-0.01041	1076	-0.05155	1076	-0.02772		1076	-0.10677	1076	-0.03004	1076	-0.00287		1076	-0.06115	1076	-0.05731	1076	0.0092
									1077	-0.00403	1077	-0.03687	1077	-0.0231		1077	-0.08705	1077	-0.0175	1077	0.01091		1077	-0.06142	1077	-0.05755	1077	0.00871
									1078	-0.01424	1078	-0.04974	1078	-0.02657		1078	-0.09946	1078	-0.0294	1078	-0.00103		1078	-0.06084	1078	-0.05736	1078	0.0093
									1079	-0.00308	1079	-0.03814	1079	-0.02457		1079	-0.09405	1079	-0.02394	1079	-0.00332		1079	-0.05958	1079	-0.05676	1079	0.01067
									1080	-0.01413	1080	-0.05685	1080	-0.02794		1080	-0.11391	1080	-0.04389	1080	-0.00578		1080	-0.05808	1080	-0.05586	1080	0.01225
									1081	-0.01043	1081	-0.04707	1081	-0.03431		1081	-0.09851	1081	-0.02605	1081	0.0051		1081	-0.05686	1081	-0.05489	1081	0.01331
									1082	-0.01625	1082	-0.05164	1082	-0.03313		1082	-0.10232	1082	-0.02509	1082	-0.00845		1082	-0.05639	1082	-0.05411	1082	0.01329
									1083	0.00181	1083	-0.04488	1083	-0.02441		1083	-0.0934	1083	-0.02133	1083	0.01462		1083	-0.05683	1083	-0.0537	1083	0.01199
									1084	-0.02149	1084	-0.04196	1084	-0.03038		1084	-0.09503	1084	-0.02134	1084	-0.01232		1084	-0.05797	1084	-0.05369	1084	0.00972
									1085	-0.00378	1085	-0.0556	1085	-0.02734		1085	-0.10304	1085	-0.02591	1085	0.00313		1085	-0.05923	1085	-0.05392	1085	0.00726
									1086	-0.02498	1086	-0.04159	1086	-0.03537		1086	-0.09531	1086	-0.02913	1086	0.00707		1086	-0.05984	1086	-0.05408	1086	0.00569
									1087	-0.01362	1087	-0.05399	1087	-0.02891		1087	-0.1006	1087	-0.01862	1087	0.00602		1087	-0.05911	1087	-0.05382	1087	0.00598
									1088	-0.02386	1088	-0.04979	1088	-0.03059		1088	-0.11121	1088	-0.0481	1088	-0.00704		1088	-0.05672	1088	-0.05285	1088	0.00863
									1089	0.004	1089	-0.04179	1089	-0.01775		1089	-0.10525	1089	-0.03096	1089	0.00184		1089	-0.05301	1089	-0.05116	1089	0.01335
									1090	-0.00816	1090	-0.05199	1090	-0.03274		1090	-0.10253	1090	-0.03098	1090	-0.0054		1090	-0.04896	1090	-0.0491	1090	0.01893
									1091	-0.016	1091	-0.04954	1091	-0.04353		1091	-0.11402	1091	-0.04788	1091	-0.01449		1091	-0.04604	1091	-0.04737	1091	0.0234
									1092	-0.01881	1092	-0.05515	1092	-0.03387		1092	-0.09381	1092	-0.02294	1092	-0.00382		1092	-0.04588	1092	-0.04685	1092	0.02444
									1093	-0.01648	1093	-0.04764	1093	-0.0384		1093	-0.10438	1093	-0.03169	1093	-0.00857		1093	-0.04971	1093	-0.04842	1093	0.01998
									1094	-0.02188	1094	-0.04961	1094	-0.03658		1094	-0.09834	1094	-0.02355	1094	0.01393		1094	-0.05793	1094	-0.05255	1094	0.00881
									1095	-0.02043	1095	-0.05181	1095	-0.04017		1095	-0.09322	1095	-0.01702	1095	-0.00363		1095	-0.06978	1095	-0.05906	1095	-0.00887
									1096	-0.026	1096	-0.05997	1096	-0.05458		1096	-0.09765	1096	-0.02198	1096	0.02186		1096	-0.08331	1096	-0.06694	1096	-0.03125
									1097	-0.01733	1097	-0.06498	1097	-0.03303		1097	-0.10483	1097	-0.02576	1097	-0.00734		1097	-0.09569	1097	-0.07442	1097	-0.05506
									1098	-0.01478	1098	-0.04778	1098	-0.03307		1098	-0.09509	1098	-0.00858	1098	0.00699		1098	-0.10377	1098	-0.07929	1098	-0.07604
									1099	-0.02294	1099	-0.05617	1099	-0.03228		1099	-0.10558	1099	-0.02762	1099	-0.00502		1099	-0.10487	1099	-0.07945	1099	-0.08975
									1100	-0.01599	1100	-0.06268	1100	-0.05715		1100	-0.08647	1100	-0.02271	1100	-0.00547		1100	-0.09747	1100	-0.07354	1100	-0.09244
