# Supplementary material for: Direct time-resolved observation of surface-bound carbon dioxide radical anions on metallic nanocatalysts
Source: Nat Commun. 2023 Nov 6;14:7116. doi: 10.1038/s41467-023-42936-6 (PMC10628153; doi:10.1038/s41467-023-42936-6)
Supplement: Supplementary file 4 — Source Data [file 41467_2023_42936_MOESM4_ESM.zip › Source Data/Figure S3/Figure S3.xlsx]

## Sheet: Sheet1
Ni		Cu		Au
-2.04576	-1.4	-0.1798	-1.4	3.62779	-1.3
-2.04576	-1.3	-0.18509	-1.3	3.53122	-1.2
-2	-1.2	-0.20901	-1.2	3.41562	-1.1
-2.04576	-1.1	-0.28735	-1.1	3.29087	-1
-2.1549	-1	-0.34582	-1	3.20599	-0.9
-2.30103	-0.9	-0.41908	-0.9	3.08509	-0.8
-2.69897	-0.8	-0.58838	-0.8	2.94202	-0.7
--	-0.7	-1.08619	-0.7	2.81686	-0.6
--	-0.6	-1.69897	-0.6	2.2781	-0.5
				1.46731	-0.4
