# Supplementary material for: Direct time-resolved observation of surface-bound carbon dioxide radical anions on metallic nanocatalysts
Source: Nat Commun. 2023 Nov 6;14:7116. doi: 10.1038/s41467-023-42936-6 (PMC10628153; doi:10.1038/s41467-023-42936-6)
Supplement: Supplementary file 4 — Source Data [file 41467_2023_42936_MOESM4_ESM.zip › Source Data/Figure S4/Figure S3a.xlsx]

## Sheet: Sheet1
Figure S3a
raw data									fitting data
-4.0118	0.000105	-4.0118	-0.000258	-4.0118	0.00115	-4.0118	-0.00148		0.2817	-0.01029	0.2139	-0.00881	0.2526	-0.01138	0.2429	-0.01149		-4.0118	0.000687418	-4.0118	-0.000167486	-4.0118	0.00136	-4.0118	-0.000424554
-3.9723	0.000868	-3.9723	0.000537	-3.9723	0.00131	-3.9723	-0.000874		0.29731	-0.00815	0.22974	-0.00719	0.2684	-0.00939	0.25871	-0.00942		-3.9723	0.000687416	-3.9723	-0.000167486	-3.9723	0.00134	-3.9723	-0.000424554
-3.9327	0.00137	-3.9327	0.00162	-3.9327	0.000884	-3.9327	-9.5e-05		0.31293	-0.00626	0.24558	-0.0057	0.2842	-0.00762	0.27452	-0.00756		-3.9327	0.000687414	-3.9327	-0.000167486	-3.9327	0.00132	-3.9327	-0.000424554
-3.8932	0.00199	-3.8932	0.00172	-3.8932	0.000742	-3.8932	0.000821		0.32854	-0.00456	0.26142	-0.00432	0.3	-0.00604	0.29033	-0.00587		-3.8932	0.000687412	-3.8932	-0.000167486	-3.8932	0.0013	-3.8932	-0.000424554
-3.8537	0.00188	-3.8537	0.000684	-3.8537	0.000763	-3.8537	-0.000279		0.34415	-0.00306	0.27726	-0.00304	0.31581	-0.00463	0.30615	-0.00435		-3.8537	0.000687409	-3.8537	-0.000167486	-3.8537	0.00128	-3.8537	-0.000424554
-3.8143	0.00104	-3.8143	-1.6e-05	-3.8143	0.00113	-3.8143	-0.00107		0.35976	-0.00171	0.2931	-0.00187	0.33161	-0.00338	0.32196	-0.00297		-3.8143	0.000687406	-3.8143	-0.000167486	-3.8143	0.00125	-3.8143	-0.000424554
-3.7748	0.00116	-3.7748	-0.000411	-3.7748	0.00252	-3.7748	-0.000726		0.37538	-0.000519416	0.30894	-0.00078117	0.34741	-0.00226	0.33777	-0.00173		-3.7748	0.000687403	-3.7748	-0.000167486	-3.7748	0.00123	-3.7748	-0.000424554
-3.7353	0.000768	-3.7353	0.0002	-3.7353	0.00275	-3.7353	-0.000732		0.39099	0.000545761	0.32478	0.00022058	0.36321	-0.00126	0.35358	-0.000600537		-3.7353	0.000687398	-3.7353	-0.000167486	-3.7353	0.00121	-3.7353	-0.000424554
-3.6958	0.000447	-3.6958	0.000521	-3.6958	0.00143	-3.6958	-0.0001		0.4066	0.00149	0.34062	0.00114	0.37901	-0.000362912	0.36939	0.000418897		-3.6958	0.000687394	-3.6958	-0.000167486	-3.6958	0.00119	-3.6958	-0.000424554
-3.6563	0.000289	-3.6563	0.000416	-3.6563	0.000647	-3.6563	-0.000816		0.42221	0.00234	0.35646	0.002	0.39481	0.00043712	0.3852	0.00134		-3.6563	0.000687388	-3.6563	-0.000167486	-3.6563	0.00116	-3.6563	-0.000424554
-3.6169	0.000353	-3.6169	0.000579	-3.6169	-0.000168	-3.6169	-0.000211		0.43783	0.0031	0.3723	0.00278	0.41062	0.00115	0.40101	0.00218		-3.6169	0.000687381	-3.6169	-0.000167486	-3.6169	0.00114	-3.6169	-0.000424554
-3.5774	0.000358	-3.5774	0.00101	-3.5774	0.00125	-3.5774	0.00148		0.45344	0.00377	0.38814	0.00351	0.42642	0.0018	0.41682	0.00294		-3.5774	0.000687374	-3.5774	-0.000167486	-3.5774	0.00111	-3.5774	-0.000424554
-3.5379	0.00178	-3.5379	0.000821	-3.5379	0.00117	-3.5379	0.000926		0.46905	0.00437	0.40398	0.00417	0.44222	0.00237	0.43264	0.00362		-3.5379	0.000687365	-3.5379	-0.000167486	-3.5379	0.00109	-3.5379	-0.000424554
-3.4985	0.00295	-3.4985	-0.000126	-3.4985	0.000111	-3.4985	0.000442		0.48467	0.0049	0.41982	0.00479	0.45802	0.00289	0.44845	0.00425		-3.4985	0.000687354	-3.4985	-0.000167486	-3.4985	0.00106	-3.4985	-0.000424554
-3.459	0.00255	-3.459	-0.000421	-3.459	-0.000263	-3.459	-8.9e-05		0.50028	0.00538	0.43566	0.00535	0.47382	0.00336	0.46426	0.00481		-3.459	0.000687342	-3.459	-0.000167486	-3.46142	0.00104	-3.459	-0.000424554
-3.4196	0.00187	-3.4196	0.000763	-3.4196	-0.00136	-3.4196	-0.000453		0.51589	0.00581	0.45151	0.00587	0.48962	0.00378	0.48007	0.00533		-3.4196	0.000687328	-3.42051	-0.000167486	-3.459	0.00104	-3.44606	-0.000424554
-3.3801	0.00193	-3.3801	0.00133	-3.3801	-0.000526	-3.3801	-0.000232		0.5315	0.00619	0.46735	0.00635	0.50543	0.00416	0.49588	0.00579		-3.39096	0.000687317	-3.4196	-0.000167486	-3.4578	0.00104	-3.44241	-0.000424554
-3.3407	0.00114	-3.3407	0.00166	-3.3407	0.000368	-3.3407	-0.000384		0.54712	0.00653	0.48319	0.00679	0.52123	0.0045	0.51169	0.00622		-3.38733	0.000687315	-3.41686	-0.000167486	-3.45418	0.00104	-3.43876	-0.000424554
-3.3013	0.000147	-3.3013	0.000821	-3.3013	0.000753	-3.3013	0.000921		0.56273	0.00683	0.49903	0.0072	0.53703	0.00482	0.5275	0.00661		-3.3837	0.000687314	-3.41321	-0.000167486	-3.45056	0.00103	-3.43511	-0.000424554
-3.2618	-0.00128	-3.2618	0.000453	-3.2618	0.000679	-3.2618	0.00174		0.57834	0.0071	0.51487	0.00757	0.55283	0.0051	0.54331	0.00696		-3.3801	0.000687312	-3.40956	-0.000167486	-3.44694	0.00103	-3.43146	-0.000424554
-3.2224	-0.000537	-3.2224	0.000426	-3.2224	0.000979	-3.2224	0.000947		0.59395	0.00734	0.53071	0.00791	0.56863	0.00535	0.55913	0.00728		-3.38007	0.000687312	-3.40591	-0.000167486	-3.44332	0.00103	-3.42781	-0.000424554
-3.183	0.000805	-3.183	0.000147	-3.183	0.00181	-3.183	0.000511		0.60957	0.00756	0.54655	0.00822	0.58443	0.00558	0.57494	0.00757		-3.37644	0.000687311	-3.40226	-0.000167486	-3.43969	0.00103	-3.42416	-0.000424554
-3.1436	0.000774	-3.1436	0.000816	-3.1436	0.00102	-3.1436	0.000816		0.62518	0.00775	0.56239	0.00851	0.60024	0.0058	0.59075	0.00784		-3.37281	0.000687309	-3.39861	-0.000167486	-3.43607	0.00102	-3.42051	-0.000424554
-3.1042	6.3e-05	-3.1042	0.00107	-3.1042	0.00166	-3.1042	0.000168		0.64079	0.00792	0.57823	0.00877	0.61604	0.00599	0.60656	0.00808		-3.36918	0.000687307	-3.39496	-0.000167486	-3.43245	0.00102	-3.4196	-0.000424554
-3.0647	-0.000126	-3.0647	0.000195	-3.0647	0.00153	-3.0647	-0.000395		0.65641	0.00808	0.59407	0.00901	0.63184	0.00616	0.62237	0.0083		-3.36555	0.000687306	-3.39131	-0.000167486	-3.42883	0.00102	-3.41686	-0.000424554
-3.0253	-0.000995	-3.0253	-0.000826	-3.0253	0.00213	-3.0253	-0.000253		0.67202	0.00821	0.60991	0.00923	0.64764	0.00632	0.63818	0.0085		-3.36192	0.000687304	-3.38766	-0.000167486	-3.42521	0.00102	-3.41321	-0.000424554
-2.9859	-0.00222	-2.9859	-0.00225	-2.9859	0.002	-2.9859	-0.000342		0.68763	0.00834	0.62575	0.00943	0.66344	0.00647	0.65399	0.00869		-3.35829	0.000687302	-3.38401	-0.000167486	-3.42159	0.00101	-3.40956	-0.000424554
-2.9465	-0.00172	-2.9465	-0.000884	-2.9465	0.00272	-2.9465	-0.000358		0.70324	0.00845	0.64159	0.00961	0.67924	0.00661	0.66981	0.00886		-3.35466	0.0006873	-3.38036	-0.000167486	-3.4196	0.00101	-3.40591	-0.000424554
-2.9071	-3.2e-05	-2.9071	0.00126	-2.9071	0.000926	-2.9071	-0.000184		0.71886	0.00854	0.65743	0.00978	0.69504	0.00673	0.68562	0.00901		-3.35103	0.000687299	-3.3801	-0.000167486	-3.41797	0.00101	-3.40226	-0.000424554
-2.8677	-0.000326	-2.8677	0.000974	-2.8677	-0.000153	-2.8677	-0.00105		0.73447	0.00863	0.67327	0.00993	0.71085	0.00684	0.70143	0.00915		-3.34739	0.000687297	-3.37671	-0.000167486	-3.41435	0.00101	-3.39861	-0.000424554
-2.8283	-0.000379	-2.8283	0.000805	-2.8283	0.000516	-2.8283	-0.00119		0.75008	0.00871	0.68911	0.01006	0.72665	0.00695	0.71724	0.00928		-3.34376	0.000687295	-3.37306	-0.000167486	-3.41073	0.00101	-3.39496	-0.000424554
-2.789	-0.000542	-2.789	0.000368	-2.789	0.00246	-2.789	-0.000332		0.76569	0.00878	0.70495	0.01019	0.74245	0.00704	0.73305	0.0094		-3.3407	0.000687293	-3.36941	-0.000167486	-3.40711	0.00101	-3.39131	-0.000424554
-2.7496	-0.000795	-2.7496	0.00232	-2.7496	0.00203	-2.7496	-0.000116		0.78131	0.00884	0.72079	0.0103	0.75825	0.00713	0.74886	0.00951		-3.34013	0.000687293	-3.36576	-0.000167486	-3.40349	0.001	-3.38766	-0.000424554
-2.7102	0.000516	-2.7102	0.00217	-2.7102	0.00172	-2.7102	-0.000289		0.79692	0.0089	0.73663	0.0104	0.77405	0.00721	0.76467	0.00961		-3.3365	0.000687291	-3.36211	-0.000167486	-3.39986	0.001	-3.38401	-0.000424554
-2.6708	0.00164	-2.6708	0.000695	-2.6708	-1.1e-05	-2.6708	0.000589		0.81253	0.00895	0.75247	0.01049	0.78985	0.00729	0.78048	0.0097		-3.33287	0.000687289	-3.35846	-0.000167487	-3.39624	0.000998209	-3.38036	-0.000424554
-2.6314	0.00217	-2.6314	0.00102	-2.6314	0.000205	-2.6314	0.00181		0.82814	0.00899	0.76831	0.01057	0.80566	0.00736	0.7963	0.00978		-3.32924	0.000687287	-3.35481	-0.000167487	-3.39262	0.000995833	-3.3801	-0.000424554
-2.5921	0.000789	-2.5921	0.00108	-2.5921	-0.000195	-2.5921	0.00191		0.84376	0.00903	0.78415	0.01064	0.82146	0.00742	0.81211	0.00985		-3.32561	0.000687285	-3.35116	-0.000167487	-3.389	0.000993454	-3.37671	-0.000424554
-2.5527	0.000721	-2.5527	7.9e-05	-2.5527	-0.0012	-2.5527	0.00163		0.85937	0.00907	0.79999	0.0107	0.83726	0.00748	0.82792	0.00992		-3.32198	0.000687283	-3.34751	-0.000167487	-3.38538	0.000991072	-3.37306	-0.000424554
-2.5133	0.00133	-2.5133	-0.000905	-2.5133	-0.000932	-2.5133	0.000105		0.87498	0.0091	0.81583	0.01076	0.85306	0.00754	0.84373	0.00999		-3.31835	0.000687281	-3.34386	-0.000167487	-3.38176	0.000988687	-3.36941	-0.000424554
-2.474	0.000816	-2.474	-0.000226	-2.474	7.9e-05	-2.474	-0.00133		0.8906	0.00912	0.83167	0.01081	0.86886	0.00759	0.85954	0.01004		-3.31472	0.000687279	-3.3407	-0.000167487	-3.3801	0.000987593	-3.36576	-0.000424554
-2.4346	-1.1e-05	-2.4346	-0.000184	-2.4346	0.00123	-2.4346	-0.00177		0.90621	0.00915	0.84751	0.01085	0.88466	0.00764	0.87535	0.0101		-3.31109	0.000687277	-3.34021	-0.000167487	-3.37814	0.0009863	-3.36211	-0.000424554
-2.3953	-0.000816	-2.3953	-0.000332	-2.3953	0.00218	-2.3953	0.000137		0.92182	0.00917	0.86335	0.01089	0.90047	0.00768	0.89116	0.01014		-3.30746	0.000687275	-3.33656	-0.000167487	-3.37452	0.00098391	-3.35846	-0.000424554
-2.3559	0.000421	-2.3559	-0.000511	-2.3559	0.00235	-2.3559	0.00107		0.93743	0.00919	0.87919	0.01092	0.91627	0.00772	0.90698	0.01019		-3.30383	0.000687273	-3.33291	-0.000167487	-3.3709	0.000981517	-3.35481	-0.000424554
-2.3166	0.000284	-2.3166	0.000405	-2.3166	0.000668	-2.3166	-0.000132		0.95305	0.0092	0.89503	0.01095	0.93207	0.00776	0.92279	0.01023		-3.3013	0.000687271	-3.32926	-0.000167487	-3.36728	0.000979122	-3.35116	-0.000424554
-2.2772	0.000179	-2.2772	0.000484	-2.2772	-0.000279	-2.2772	0.000726		0.96866	0.00922	0.91087	0.01097	0.94787	0.00779	0.9386	0.01026		-3.3002	0.000687271	-3.32561	-0.000167487	-3.36366	0.000976723	-3.34751	-0.000424554
-2.2379	0.000853	-2.2379	0.000616	-2.2379	-0.000268	-2.2379	-0.000484		0.98427	0.00923	0.92672	0.01099	0.96367	0.00782	0.95441	0.01029		-3.29657	0.000687269	-3.32196	-0.000167487	-3.36003	0.000974322	-3.34386	-0.000424554
-2.1985	0.000626	-2.1985	-5.3e-05	-2.1985	-0.000342	-2.1985	-0.00171		0.99988	0.00924	0.94256	0.011	0.97947	0.00785	0.97022	0.01032		-3.29294	0.000687266	-3.31831	-0.000167487	-3.35641	0.000971918	-3.3407	-0.000424554
-2.1592	0.000989	-2.1592	0.000568	-2.1592	0.000637	-2.1592	-0.00141		1.0155	0.00925	0.9584	0.01101	0.99528	0.00788	0.98603	0.01035		-3.2893	0.000687264	-3.31466	-0.000167487	-3.35279	0.000969511	-3.34021	-0.000424554
-2.1198	5.8e-05	-2.1198	0.000916	-2.1198	0.000721	-2.1198	-0.000589		1.03111	0.00925	0.97424	0.01102	1.01108	0.0079	1.00184	0.01037		-3.28567	0.000687262	-3.31101	-0.000167487	-3.34917	0.000967102	-3.33656	-0.000424554
-2.0805	-0.000253	-2.0805	0.00121	-2.0805	-0.000226	-2.0805	-0.00115		1.04672	0.00926	0.99008	0.01102	1.02688	0.00792	1.01765	0.01039		-3.28204	0.00068726	-3.30736	-0.000167487	-3.34555	0.000964689	-3.33291	-0.000424554
-2.0412	7.9e-05	-2.0412	0.000332	-2.0412	-0.000621	-2.0412	-0.00131		1.06234	0.00926	1.00592	0.01102	1.04268	0.00795	1.03347	0.01041		-3.27841	0.000687257	-3.30371	-0.000167487	-3.34193	0.000962274	-3.32926	-0.000424554
-2.0019	0.000384	-2.0019	-0.00154	-2.0019	0.000616	-2.0019	-0.0014		1.07795	0.00926	1.02176	0.01102	1.05848	0.00796	1.04928	0.01042		-3.27478	0.000687255	-3.3013	-0.000167487	-3.3407	0.000961453	-3.32561	-0.000424554
-1.9625	0.000926	-1.9625	-0.00133	-1.9625	0.000779	-1.9625	-0.00128		1.09356	0.00926	1.0376	0.01102	1.07428	0.00798	1.06509	0.01044		-3.27115	0.000687252	-3.30006	-0.000167487	-3.33831	0.000959856	-3.32196	-0.000424554
-1.9232	0.00118	-1.9232	-0.00194	-1.9232	-1.6e-05	-1.9232	0.000116		1.10917	0.00926	1.05344	0.01101	1.09008	0.008	1.0809	0.01045		-3.26752	0.00068725	-3.29641	-0.000167487	-3.33469	0.000957435	-3.31831	-0.000424554
-1.8839	0.000853	-1.8839	-0.00244	-1.8839	4.7e-05	-1.8839	-0.000847		1.12479	0.00926	1.06928	0.011	1.10589	0.00801	1.09671	0.01046		-3.26389	0.000687247	-3.29276	-0.000167487	-3.33107	0.000955011	-3.31466	-0.000424554
-1.8446	3.7e-05	-1.8446	-0.00138	-1.8446	0.000542	-1.8446	-0.00201		1.1404	0.00926	1.08512	0.01099	1.12169	0.00802	1.11252	0.01046		-3.2618	0.000687246	-3.28911	-0.000167487	-3.32745	0.000952585	-3.31101	-0.000424554
-1.8052	0.000526	-1.8052	-0.000716	-1.8052	-0.001	-1.8052	-0.00145		1.15601	0.00926	1.10096	0.01098	1.13749	0.00803	1.12833	0.01047		-3.26026	0.000687245	-3.28546	-0.000167487	-3.32383	0.000950155	-3.30736	-0.000424554
-1.7659	-0.000295	-1.7659	-0.00177	-1.7659	-0.00165	-1.7659	-0.00125		1.17162	0.00926	1.1168	0.01097	1.15329	0.00804	1.14414	0.01047		-3.25663	0.000687242	-3.28181	-0.000167487	-3.3202	0.000947723	-3.30371	-0.000424554
-1.7266	-0.00183	-1.7266	-0.00177	-1.7266	-0.000995	-1.7266	-0.0016		1.18724	0.00925	1.13264	0.01095	1.16909	0.00805	1.15996	0.01047		-3.253	0.00068724	-3.27816	-0.000167487	-3.31658	0.000945288	-3.3013	-0.000424554
-1.6873	-0.00154	-1.6873	-0.00336	-1.6873	-0.0019	-1.6873	-0.00238		1.20285	0.00925	1.14848	0.01093	1.18489	0.00805	1.17577	0.01047		-3.24937	0.000687237	-3.27451	-0.000167487	-3.31296	0.00094285	-3.30006	-0.000424554
-1.648	-0.0008	-1.648	-0.00286	-1.648	-0.00112	-1.648	-0.00143		1.21846	0.00924	1.16432	0.01092	1.2007	0.00806	1.19158	0.01047		-3.24574	0.000687235	-3.27086	-0.000167487	-3.30934	0.000940409	-3.29641	-0.000424554
-1.6087	-0.00233	-1.6087	-0.00246	-1.6087	0.000116	-1.6087	-0.00172		1.23408	0.00924	1.18016	0.0109	1.2165	0.00806	1.20739	0.01047		-3.24211	0.000687232	-3.26721	-0.000167487	-3.30572	0.000937966	-3.29276	-0.000424554
-1.5694	-0.0015	-1.5694	-0.00183	-1.5694	-0.000611	-1.5694	-0.00271		1.24969	0.00923	1.196	0.01088	1.2323	0.00807	1.2232	0.01047		-3.23848	0.000687229	-3.26356	-0.000167487	-3.3021	0.000935519	-3.28911	-0.000424554
-1.5301	-0.000489	-1.5301	-0.00181	-1.5301	-0.00112	-1.5301	-0.00291		1.2653	0.00923	1.21184	0.01086	1.2481	0.00807	1.23901	0.01046		-3.23485	0.000687226	-3.2618	-0.000167487	-3.3013	0.000934979	-3.28546	-0.000424554
-1.4908	-0.00112	-1.4908	-0.00298	-1.4908	-0.000711	-1.4908	-0.00153		1.28091	0.00922	1.22768	0.01083	1.2639	0.00807	1.25482	0.01046		-3.23121	0.000687224	-3.25991	-0.000167487	-3.29848	0.00093307	-3.28181	-0.000424554
-1.4515	-0.00285	-1.4515	-0.00278	-1.4515	-0.00145	-1.4515	-0.0013		1.29653	0.00921	1.24352	0.01081	1.2797	0.00807	1.27064	0.01045		-3.22758	0.000687221	-3.25626	-0.000167487	-3.29486	0.000930618	-3.27816	-0.000424554
-1.4122	-0.00242	-1.4122	-0.00292	-1.4122	-0.00297	-1.4122	-0.00272		1.31214	0.0092	1.25936	0.01079	1.29551	0.00807	1.28645	0.01044		-3.22395	0.000687218	-3.25261	-0.000167487	-3.29124	0.000928163	-3.27451	-0.000424554
-1.398	0.00214	-1.3729	-0.00317	-1.3729	-0.00405	-1.3729	-0.00365		1.32775	0.00919	1.2752	0.01076	1.31131	0.00807	1.30226	0.01043		-3.2224	0.000687217	-3.24896	-0.000167487	-3.28762	0.000925705	-3.27086	-0.000424554
-1.3881	0.00121	-1.3336	-0.00371	-1.3336	-0.00374	-1.3336	-0.00376		1.34336	0.00919	1.29104	0.01074	1.32711	0.00806	1.31807	0.01043		-3.22032	0.000687215	-3.24531	-0.000167487	-3.28399	0.000923244	-3.26721	-0.000424554
-1.3782	0.00208	-1.2943	-0.00238	-1.2943	-0.00415	-1.2943	-0.00398		1.35898	0.00918	1.30688	0.01071	1.34291	0.00806	1.33388	0.01041		-3.21669	0.000687212	-3.24166	-0.000167487	-3.28037	0.000920781	-3.26356	-0.000424554
-1.3683	0.00274	-1.255	-0.00171	-1.255	-0.00444	-1.255	-0.00321		1.37459	0.00917	1.32272	0.01069	1.35871	0.00806	1.34969	0.0104		-3.21306	0.000687209	-3.23801	-0.000167487	-3.27675	0.000918314	-3.2618	-0.000424554
-1.3584	0.00295	-1.2499	0.00204	-1.2157	-0.0053	-1.2157	-0.00186		1.3902	0.00916	1.33856	0.01066	1.37451	0.00805	1.3655	0.01039		-3.20943	0.000687206	-3.23436	-0.000167487	-3.27313	0.000915845	-3.25991	-0.000424554
-1.3486	0.00343	-1.2401	0.000853	-1.1765	-0.0046	-1.1765	-0.00244		1.40582	0.00915	1.3544	0.01063	1.39032	0.00805	1.38131	0.01038		-3.2058	0.000687203	-3.23071	-0.000167487	-3.26951	0.000913373	-3.25626	-0.000424554
-1.3387	0.00346	-1.2302	0.000947	-1.1615	-0.00245	-1.1615	-0.000705		1.42143	0.00914	1.37024	0.01061	1.40612	0.00804	1.39713	0.01036		-3.20217	0.0006872	-3.22706	-0.000167487	-3.26589	0.000910898	-3.25261	-0.000424554
-1.3288	0.00286	-1.2204	-0.000174	-1.1517	-0.00166	-1.1517	0.000637		1.43704	0.00913	1.38609	0.01058	1.42192	0.00803	1.41294	0.01035		-3.19854	0.000687196	-3.22341	-0.000167487	-3.26227	0.00090842	-3.24896	-0.000424554
-1.3189	0.00129	-1.2106	-0.00108	-1.1419	0.00141	-1.1419	-0.000337		1.45265	0.00911	1.40193	0.01055	1.43772	0.00803	1.42875	0.01033		-3.19491	0.000687193	-3.2224	-0.000167487	-3.2618	0.000908098	-3.24531	-0.000424554
-1.309	0.00216	-1.2008	-0.0022	-1.1321	0.000316	-1.1321	-0.000568		1.46827	0.0091	1.41777	0.01052	1.45352	0.00802	1.44456	0.01032		-3.19128	0.00068719	-3.21976	-0.000167488	-3.25865	0.000905939	-3.24166	-0.000424554
-1.2992	0.00182	-1.1909	-0.00218	-1.1223	0.00175	-1.1223	-0.000995		1.48388	0.00909	1.43361	0.01049	1.46932	0.00801	1.46037	0.0103		-3.18765	0.000687187	-3.21611	-0.000167488	-3.25503	0.000903455	-3.23801	-0.000424554
-1.2893	0.0015	-1.1811	-0.00309	-1.1125	8.4e-05	-1.1125	-0.00282		1.49949	0.00908	1.44945	0.01047	1.48512	0.008	1.47618	0.01028		-3.18402	0.000687183	-3.21246	-0.000167488	-3.25141	0.000900968	-3.23436	-0.000424554
-1.2795	0.00254	-1.1713	-0.00259	-1.1027	-0.00151	-1.1027	-0.00185		1.5151	0.00907	1.46529	0.01044	1.50093	0.00799	1.49199	0.01027		-3.183	0.000687182	-3.20881	-0.000167488	-3.24779	0.000898479	-3.23071	-0.000424554
-1.2696	0.00226	-1.1615	-0.000347	-1.0929	-4.2e-05	-1.0929	0.000295		1.53072	0.00905	1.48113	0.01041	1.51673	0.00798	1.5078	0.01025		-3.18039	0.00068718	-3.20516	-0.000167488	-3.24416	0.000895986	-3.22706	-0.000424554
-1.2598	0.000979	-1.1517	0.0004	-1.0831	-0.000532	-1.0831	-0.000542		1.54633	0.00904	1.49697	0.01038	1.53253	0.00797	1.52362	0.01023		-3.17675	0.000687176	-3.20151	-0.000167488	-3.24054	0.000893491	-3.22341	-0.000424554
-1.2499	0.000653	-1.1419	-0.00156	-1.0734	-0.00279	-1.0734	-0.000311		1.56194	0.00903	1.51281	0.01035	1.54833	0.00796	1.53943	0.01021		-3.17312	0.000687173	-3.19786	-0.000167488	-3.23692	0.000890993	-3.2224	-0.000424554
-1.2401	-0.0007	-1.1321	-0.00272	-1.0636	-0.000505	-1.0636	7.4e-05		1.57756	0.00902	1.52865	0.01032	1.56413	0.00795	1.55524	0.01019		-3.16949	0.000687169	-3.19421	-0.000167488	-3.2333	0.000888491	-3.21976	-0.000424554
-1.2302	-0.0013	-1.1223	-0.00263	-1.0538	-0.000179	-1.0538	0.00155		1.59317	0.009	1.54449	0.01029	1.57993	0.00793	1.57105	0.01017		-3.16586	0.000687166	-3.19056	-0.000167488	-3.22968	0.000885987	-3.21611	-0.000424554
-1.2204	0.00146	-1.1125	-0.000653	-1.044	-0.00259	-1.044	0.00235		1.60878	0.00899	1.56033	0.01026	1.59574	0.00792	1.58686	0.01015		-3.16223	0.000687162	-3.18691	-0.000167488	-3.22606	0.00088348	-3.21246	-0.000424554
-1.2106	0.00257	-1.1027	0.00138	-1.0343	-0.0021	-1.0343	0.00256		1.62439	0.00898	1.57617	0.01023	1.61154	0.00791	1.60267	0.01013		-3.1586	0.000687158	-3.18326	-0.000167488	-3.22244	0.00088097	-3.20881	-0.000424554
-1.2008	0.00262	-1.0929	0.00198	-1.0245	-0.000811	-1.0245	0.00148		1.64001	0.00896	1.59201	0.0102	1.62734	0.00789	1.61848	0.01011		-3.15497	0.000687155	-3.183	-0.000167488	-3.2224	0.000880943	-3.20516	-0.000424554
-1.1909	0.000505	-1.0831	0.00208	-1.0148	0.000279	-1.0148	0.000326		1.65562	0.00895	1.60785	0.01017	1.64314	0.00788	1.6343	0.01008		-3.15134	0.000687151	-3.17961	-0.000167488	-3.21882	0.000878457	-3.20151	-0.000424554
-1.1811	2.6e-05	-1.0734	0.00141	-1.005	-0.000595	-1.005	-0.000332		1.67123	0.00893	1.62369	0.01014	1.65894	0.00787	1.65011	0.01006		-3.14771	0.000687147	-3.17596	-0.000167488	-3.2152	0.000875942	-3.19786	-0.000424554
-1.1713	-0.00147	-1.0636	-0.00147	-0.9953	-0.00102	-0.9953	0.00123		1.68684	0.00892	1.63953	0.01011	1.67474	0.00785	1.66592	0.01004		-3.14408	0.000687143	-3.17231	-0.000167488	-3.21158	0.000873423	-3.19421	-0.000424554
-1.1615	-0.00285	-1.0538	-0.000184	-0.9855	0.000732	-0.9855	-0.00172		1.70246	0.00891	1.65537	0.01008	1.69055	0.00784	1.68173	0.01001		-3.1436	0.000687142	-3.16866	-0.000167488	-3.20796	0.000870901	-3.19056	-0.000424554
-1.1517	-0.000153	-1.044	0	-0.9758	0.00177	-0.9758	-0.00108		1.71807	0.00889	1.67121	0.01005	1.70635	0.00782	1.69754	0.00999		-3.14045	0.000687139	-3.16501	-0.000167488	-3.20433	0.000868376	-3.18691	-0.000424554
-1.1419	0.000926	-1.0343	0.000216	-0.966	0.00267	-0.966	-0.00133		1.73368	0.00888	1.68705	0.01002	1.72215	0.00781	1.71335	0.00997		-3.13682	0.000687135	-3.16136	-0.000167488	-3.20071	0.000865849	-3.18326	-0.000424554
-1.1321	0.000405	-1.0245	-0.000684	-0.9563	0.0017	-0.9563	1.1e-05		1.74929	0.00886	1.70289	0.00999	1.73795	0.00779	1.72916	0.00994		-3.13319	0.000687131	-3.15771	-0.000167488	-3.19709	0.000863318	-3.183	-0.000424554
-1.1223	0.00185	-1.0148	0.000668	-0.9465	0.0003	-0.9465	0.0013		1.76491	0.00885	1.71873	0.00997	1.75375	0.00777	1.74497	0.00992		-3.12956	0.000687127	-3.15406	-0.000167488	-3.19347	0.000860785	-3.17961	-0.000424554
-1.1125	0.00205	-1.005	0.00272	-0.9368	-0.001	-0.9368	0.00445		1.78052	0.00883	1.73457	0.00994	1.76955	0.00776	1.76079	0.00989		-3.12593	0.000687122	-3.15041	-0.000167488	-3.18985	0.000858248	-3.17596	-0.000424554
-1.1027	0.00281	-0.9953	0.0021	-0.9271	-0.00113	-0.9271	0.00533		1.79613	0.00882	1.75041	0.00991	1.78536	0.00774	1.7766	0.00987		-3.1223	0.000687118	-3.14676	-0.000167488	-3.18623	0.000855709	-3.17231	-0.000424554
-1.0929	0.00129	-0.9855	0.000758	-0.9173	-0.00198	-0.9173	0.00193		1.81175	0.0088	1.76625	0.00988	1.80116	0.00772	1.79241	0.00984		-3.11866	0.000687114	-3.1436	-0.000167488	-3.183	0.000853441	-3.16866	-0.000424554
-1.0831	0.0026	-0.9758	0.000684	-0.9076	-0.00272	-0.9076	0.000942		1.82736	0.00879	1.78209	0.00985	1.81696	0.00771	1.80822	0.00982		-3.11503	0.00068711	-3.14311	-0.000167488	-3.18261	0.000853167	-3.16501	-0.000424554
-1.0734	0.0043	-0.966	0.000132	-0.8979	-0.00283	-0.8979	0.000853		1.84297	0.00877	1.79793	0.00982	1.83276	0.00769	1.82403	0.00979		-3.1114	0.000687105	-3.13946	-0.000167489	-3.17899	0.000850621	-3.16136	-0.000424554
-1.0636	0.00257	-0.9563	0.00265	-0.8881	-0.000121	-0.8881	0.00287		1.85858	0.00876	1.81377	0.00979	1.84856	0.00767	1.83984	0.00977		-3.10777	0.000687101	-3.13581	-0.000167489	-3.17537	0.000848073	-3.15771	-0.000424554
-1.0538	0.00105	-0.9465	0.000816	-0.8784	-7.4e-05	-0.8784	0.000984		1.8742	0.00874	1.82961	0.00976	1.86436	0.00765	1.85565	0.00974		-3.1042	0.000687096	-3.13216	-0.000167489	-3.17175	0.000845522	-3.15406	-0.000424554
-1.044	0.00131	-0.9368	-3.2e-05	-0.8687	-0.000826	-0.8687	-0.000711		1.88981	0.00873	1.84546	0.00973	1.88016	0.00764	1.87147	0.00971		-3.10414	0.000687096	-3.12851	-0.000167489	-3.16813	0.000842967	-3.15041	-0.000424554
-1.0343	0.000937	-0.9271	-0.0011	-0.859	-0.000489	-0.859	-0.00146		1.90542	0.00871	1.8613	0.0097	1.89597	0.00762	1.88728	0.00969		-3.10051	0.000687091	-3.12486	-0.000167489	-3.1645	0.00084041	-3.14676	-0.000424554
-1.0245	0.000511	-0.9173	-0.000332	-0.8493	-0.000605	-0.8493	-0.00101		1.92103	0.00869	1.87714	0.00967	1.91177	0.0076	1.90309	0.00966		-3.09688	0.000687087	-3.12121	-0.000167489	-3.16088	0.00083785	-3.1436	-0.000424554
-1.0148	-0.000711	-0.9076	0.00125	-0.8396	-0.00138	-0.8396	-0.00128		1.93665	0.00868	1.89298	0.00964	1.92757	0.00758	1.9189	0.00963		-3.09325	0.000687082	-3.11756	-0.000167489	-3.15726	0.000835287	-3.14311	-0.000424554
-1.005	-0.00131	-0.8979	0.000742	-0.8298	-0.000789	-0.8298	-0.00103		1.95226	0.00866	1.90882	0.00961	1.94337	0.00756	1.93471	0.00961		-3.08962	0.000687077	-3.11391	-0.000167489	-3.15364	0.000832721	-3.13946	-0.000424554
-0.9953	0.0001	-0.8881	-0.000337	-0.8201	0.000526	-0.8201	-0.0025		1.96787	0.00865	1.92466	0.00958	1.95917	0.00754	1.95052	0.00958		-3.08599	0.000687072	-3.11026	-0.000167489	-3.15002	0.000830151	-3.13581	-0.000424554
-0.9855	-0.000116	-0.8784	-0.00146	-0.8104	-0.0023	-0.8104	-0.00328		1.98349	0.00863	1.9405	0.00956	1.97497	0.00753	1.96633	0.00955		-3.08236	0.000687067	-3.10661	-0.000167489	-3.1464	0.000827579	-3.13216	-0.000424554
-0.9758	-0.00108	-0.8687	-0.000911	-0.8007	-0.00421	-0.8007	-0.00124		1.9991	0.00861	1.95634	0.00953	1.99078	0.00751	1.98214	0.00952		-3.07873	0.000687062	-3.1042	-0.000167489	-3.1436	0.000825588	-3.12851	-0.000424554
-0.966	-0.00223	-0.859	0.000663	-0.791	-0.00372	-0.791	-0.00149		2.01471	0.0086	1.97218	0.0095	2.00658	0.00749	1.99796	0.0095		-3.0751	0.000687057	-3.10296	-0.000167489	-3.14278	0.000825004	-3.12486	-0.000424554
-0.9563	-0.0018	-0.8493	0.00105	-0.7813	-0.00387	-0.7813	-0.00201		2.03032	0.00858	1.98802	0.00947	2.02238	0.00747	2.01377	0.00947		-3.07147	0.000687052	-3.09931	-0.000167489	-3.13916	0.000822426	-3.12121	-0.000424554
-0.9465	-0.00161	-0.8396	-0.000711	-0.7716	-0.00406	-0.7716	-0.00316		2.04594	0.00857	2.00386	0.00944	2.03818	0.00745	2.02958	0.00944		-3.06784	0.000687047	-3.09566	-0.000167489	-3.13554	0.000819845	-3.11756	-0.000424554
-0.9368	-0.000547	-0.8298	-0.000837	-0.7619	-0.00274	-0.7619	-0.00201		2.06155	0.00855	2.0197	0.00941	2.05398	0.00743	2.04539	0.00941		-3.0647	0.000687042	-3.09201	-0.000167489	-3.13192	0.000817261	-3.11391	-0.000424554
-0.9271	-0.00124	-0.8201	0.00125	-0.7522	-0.00321	-0.7522	0.000911		2.07716	0.00853	2.03554	0.00939	2.06978	0.00741	2.0612	0.00938		-3.06421	0.000687042	-3.08836	-0.000167489	-3.1283	0.000814673	-3.11026	-0.000424554
-0.9173	-0.000147	-0.8104	0.00185	-0.7425	-0.0023	-0.7425	0.000268		2.09277	0.00852	2.05138	0.00936	2.08559	0.00739	2.07701	0.00936		-3.06057	0.000687036	-3.08471	-0.00016749	-3.12467	0.000812083	-3.10661	-0.000424554
-0.9076	-0.00111	-0.8007	0.000211	-0.7329	-0.00227	-0.7329	-0.00161		2.10839	0.0085	2.06722	0.00933	2.10139	0.00737	2.09282	0.00933		-3.05694	0.000687031	-3.08106	-0.00016749	-3.12105	0.00080949	-3.1042	-0.000424554
-0.8979	-0.00161	-0.791	-0.00114	-0.7232	-0.00246	-0.7232	-0.000605		2.124	0.00848	2.08306	0.0093	2.11719	0.00735	2.10863	0.0093		-3.05331	0.000687025	-3.07741	-0.00016749	-3.11743	0.000806894	-3.10296	-0.000424554
-0.8881	-0.0011	-0.7813	-0.00178	-0.7135	-0.00286	-0.7135	-0.00161		2.13961	0.00847	2.0989	0.00927	2.13299	0.00733	2.12445	0.00927		-3.04968	0.00068702	-3.07376	-0.00016749	-3.11381	0.000804294	-3.09931	-0.000424554
-0.8784	-0.000653	-0.7716	-0.00438	-0.7038	-0.00361	-0.7038	-0.0001		2.15523	0.00845	2.11474	0.00925	2.14879	0.00731	2.14026	0.00924		-3.04605	0.000687014	-3.07011	-0.00016749	-3.11019	0.000801692	-3.09566	-0.000424554
-0.8687	-0.00184	-0.7619	-0.0043	-0.6941	-0.00528	-0.6941	0.000226		2.17084	0.00843	2.13058	0.00922	2.16459	0.00729	2.15607	0.00921		-3.04242	0.000687008	-3.06646	-0.00016749	-3.10657	0.000799087	-3.09201	-0.000424554
-0.859	-0.0018	-0.7522	-0.00246	-0.6844	-0.0055	-0.6844	-0.00128		2.18645	0.00842	2.14642	0.00919	2.1804	0.00727	2.17188	0.00919		-3.03879	0.000687002	-3.0647	-0.00016749	-3.1042	0.00079738	-3.08836	-0.000424554
-0.8493	-0.00447	-0.7425	-0.000189	-0.6747	-0.00317	-0.6747	0.00127		2.20206	0.0084	2.16226	0.00916	2.1962	0.00725	2.18769	0.00916		-3.03516	0.000686996	-3.06281	-0.00016749	-3.10295	0.000796478	-3.08471	-0.000424554
-0.8396	-0.00332	-0.7329	-0.00148	-0.6651	-0.0022	-0.6651	0.000321		2.21768	0.00838	2.1781	0.00913	2.212	0.00723	2.2035	0.00913		-3.03153	0.00068699	-3.05916	-0.00016749	-3.09933	0.000793867	-3.08106	-0.000424554
-0.8298	-0.00395	-0.7232	-0.00319	-0.6554	-0.00244	-0.6554	-0.00209		2.23329	0.00837	2.19394	0.00911	2.2278	0.00721	2.21931	0.0091		-3.0279	0.000686984	-3.05551	-0.00016749	-3.09571	0.000791252	-3.07741	-0.000424554
-0.8201	-0.00216	-0.7135	-0.0022	-0.6457	-0.000979	-0.6457	-0.00288		2.2489	0.00835	2.20978	0.00908	2.2436	0.00719	2.23513	0.00907		-3.0253	0.00068698	-3.05186	-0.00016749	-3.09209	0.000788635	-3.07376	-0.000424554
-0.8104	6.8e-05	-0.7038	-0.0022	-0.636	-0.00239	-0.636	-0.00161		2.26451	0.00833	2.22562	0.00905	2.2594	0.00717	2.25094	0.00904		-3.02427	0.000686978	-3.04821	-0.00016749	-3.08847	0.000786014	-3.07011	-0.000424554
-0.8007	-0.000253	-0.6941	-0.00239	-0.6264	-0.000479	-0.6264	-0.00124		2.28013	0.00832	2.24146	0.00903	2.27521	0.00715	2.26675	0.00901		-3.02064	0.000686972	-3.04456	-0.00016749	-3.08484	0.00078339	-3.06646	-0.000424554
-0.791	-0.00226	-0.6844	-0.00217	-0.6167	-0.000721	-0.6167	-0.00147		2.29574	0.0083	2.2573	0.009	2.29101	0.00713	2.28256	0.00898		-3.01701	0.000686965	-3.04091	-0.000167491	-3.08122	0.000780764	-3.0647	-0.000424554
-0.7813	-0.00259	-0.6747	-0.0019	-0.607	-0.00222	-0.607	-0.00531		2.31135	0.00828	2.27314	0.00897	2.30681	0.00711	2.29837	0.00896		-3.01338	0.000686959	-3.03726	-0.000167491	-3.0776	0.000778134	-3.06281	-0.000424554
-0.7716	-0.0026	-0.6651	-0.000721	-0.5973	-0.0033	-0.5973	-0.00424		2.32697	0.00827	2.28898	0.00895	2.32261	0.00709	2.31418	0.00893		-3.00975	0.000686952	-3.03361	-0.000167491	-3.07398	0.000775501	-3.05916	-0.000424554
-0.7619	-0.00298	-0.6554	-0.0008	-0.5877	-0.00342	-0.5877	-0.00265		2.34258	0.00825	2.30482	0.00892	2.33841	0.00707	2.32999	0.0089		-3.00612	0.000686946	-3.02996	-0.000167491	-3.07036	0.000772865	-3.05551	-0.000424554
-0.7522	-0.00278	-0.6457	-0.00146	-0.578	-0.00347	-0.578	-0.00142		2.35819	0.00823	2.32067	0.00889	2.35421	0.00705	2.3458	0.00887		-3.00248	0.000686939	-3.02631	-0.000167491	-3.06674	0.000770226	-3.05186	-0.000424554
-0.7425	-0.00239	-0.636	-0.00304	-0.5683	-0.00291	-0.5683	-0.0019		2.3738	0.00822	2.33651	0.00887	2.37001	0.00703	2.36162	0.00884		-2.99885	0.000686932	-3.0253	-0.000167491	-3.0647	0.000768738	-3.04821	-0.000424554
-0.7329	-0.00228	-0.6264	-0.0027	-0.5587	-0.00236	-0.5587	-0.00357		2.38942	0.0082	2.35235	0.00884	2.38582	0.00701	2.37743	0.00881		-2.99522	0.000686925	-3.02266	-0.000167491	-3.06312	0.000767584	-3.04456	-0.000424554
-0.7232	-0.00389	-0.6167	-0.00297	-0.549	-0.00469	-0.549	-0.00228		2.40503	0.00818	2.36819	0.00881	2.40162	0.00699	2.39324	0.00878		-2.99159	0.000686918	-3.01901	-0.000167491	-3.0595	0.000764939	-3.04091	-0.000424554
-0.7135	-0.00483	-0.607	-0.000789	-0.5393	-0.007	-0.5393	-0.00164		2.42064	0.00816	2.38403	0.00879	2.41742	0.00697	2.40905	0.00876		-2.98796	0.000686911	-3.01536	-0.000167491	-3.05588	0.000762291	-3.03726	-0.000424554
-0.7038	-0.0038	-0.5973	-0.000447	-0.5297	-0.00733	-0.5297	-0.00251		2.43625	0.00815	2.39987	0.00876	2.43322	0.00695	2.42486	0.00873		-2.9859	0.000686907	-3.01171	-0.000167491	-3.05226	0.000759639	-3.03361	-0.000424554
-0.6941	-0.00361	-0.5877	-0.00158	-0.52	-0.00638	-0.52	-0.00425		2.45187	0.00813	2.41571	0.00873	2.44902	0.00693	2.44067	0.0087		-2.98433	0.000686904	-3.00806	-0.000167492	-3.04864	0.000756985	-3.02996	-0.000424554
-0.6844	-0.00298	-0.578	-0.00387	-0.5104	-0.00532	-0.5104	-0.00333		2.46748	0.00811	2.43155	0.00871	2.46482	0.00691	2.45648	0.00867		-2.9807	0.000686897	-3.00441	-0.000167492	-3.04501	0.000754327	-3.02631	-0.000424554
-0.6747	-0.00286	-0.5683	-0.00377	-0.5007	-0.00398	-0.5007	-0.00328		2.48309	0.0081	2.44739	0.00868	2.48063	0.00689	2.47229	0.00864		-2.97707	0.000686889	-3.00076	-0.000167492	-3.04139	0.000751667	-3.0253	-0.000424554
-0.6651	-0.00409	-0.5587	-0.00462	-0.491	-0.00441	-0.491	-0.00364		2.49871	0.00808	2.46323	0.00866	2.49643	0.00686	2.48811	0.00861		-2.97344	0.000686882	-2.99711	-0.000167492	-3.03777	0.000749003	-3.02266	-0.000424554
-0.6554	-0.00455	-0.549	-0.00602	-0.4814	-0.00417	-0.4814	-0.00165		2.51432	0.00806	2.47907	0.00863	2.51223	0.00684	2.50392	0.00858		-2.96981	0.000686874	-2.99346	-0.000167492	-3.03415	0.000746336	-3.01901	-0.000424554
-0.6457	-0.00245	-0.5393	-0.00543	-0.4717	-0.00577	-0.4717	-0.00164		2.52993	0.00805	2.49491	0.00861	2.52803	0.00682	2.51973	0.00856		-2.96618	0.000686867	-2.98981	-0.000167492	-3.03053	0.000743666	-3.01536	-0.000424554
-0.636	-0.000868	-0.5297	-0.00284	-0.4621	-0.00718	-0.4621	-0.00411		2.54554	0.00803	2.51075	0.00858	2.54383	0.0068	2.53554	0.00853		-2.96255	0.000686859	-2.98616	-0.000167492	-3.02691	0.000740993	-3.01171	-0.000424554
-0.6264	-0.00172	-0.52	-0.000626	-0.4524	-0.00657	-0.4524	-0.00298		2.56116	0.00801	2.52659	0.00856	2.55963	0.00678	2.55135	0.0085		-2.95892	0.000686851	-2.9859	-0.000167492	-3.0253	0.000739804	-3.00806	-0.000424554
-0.6167	-0.00375	-0.5104	-0.000553	-0.4428	-0.0066	-0.4428	-0.00484		2.57677	0.008	2.54243	0.00853	2.57544	0.00676	2.56716	0.00847		-2.95529	0.000686843	-2.98251	-0.000167492	-3.02329	0.000738317	-3.00441	-0.000424554
-0.607	-0.00201	-0.5007	-0.00215	-0.4331	-0.00764	-0.4331	-0.00525		2.59238	0.00798	2.55827	0.00851	2.59124	0.00674	2.58297	0.00844		-2.95166	0.000686835	-2.97886	-0.000167492	-3.01967	0.000735638	-3.00076	-0.000424554
-0.5973	-0.00323	-0.491	-0.00245	-0.4235	-0.00915	-0.4235	-0.00653		2.60799	0.00796	2.57411	0.00848	2.60704	0.00672	2.59879	0.00842		-2.94803	0.000686826	-2.97521	-0.000167493	-3.01605	0.000732955	-2.99711	-0.000424554
-0.5877	-0.00384	-0.4814	-0.00253	-0.4138	-0.01055	-0.4138	-0.00712		2.62361	0.00795	2.58995	0.00846	2.62284	0.0067	2.6146	0.00839		-2.9465	0.000686823	-2.97156	-0.000167493	-3.01243	0.00073027	-2.99346	-0.000424554
-0.578	-0.00482	-0.4717	-0.00365	-0.4041	-0.00994	-0.4041	-0.00864		2.63922	0.00793	2.60579	0.00843	2.63864	0.00668	2.63041	0.00836		-2.94439	0.000686818	-2.96791	-0.000167493	-3.0088	0.000727581	-2.98981	-0.000424554
-0.5683	-0.00456	-0.4621	-0.00507	-0.3945	-0.01114	-0.3945	-0.0083		2.65483	0.00791	2.62163	0.00841	2.65444	0.00666	2.64622	0.00833		-2.94076	0.00068681	-2.96426	-0.000167493	-3.00518	0.000724889	-2.98616	-0.000424554
-0.5587	-0.00314	-0.4524	-0.00466	-0.3848	-0.01184	-0.3848	-0.00898		2.67045	0.0079	2.63747	0.00838	2.67025	0.00664	2.66203	0.0083		-2.93713	0.000686801	-2.96061	-0.000167493	-3.00156	0.000722194	-2.9859	-0.000424554
-0.549	-0.00141	-0.4428	-0.00635	-0.3752	-0.01311	-0.3752	-0.00859		2.68606	0.00788	2.65331	0.00836	2.68605	0.00662	2.67784	0.00828		-2.9335	0.000686792	-2.95696	-0.000167493	-2.99794	0.000719496	-2.98251	-0.000424554
-0.5393	-0.003	-0.4331	-0.00568	-0.3655	-0.01457	-0.3655	-0.01068		2.70167	0.00786	2.66915	0.00833	2.70185	0.0066	2.69365	0.00825		-2.92987	0.000686783	-2.95331	-0.000167493	-2.99432	0.000716795	-2.97886	-0.000424554
-0.5297	-0.0039	-0.4235	-0.00807	-0.3559	-0.01312	-0.3559	-0.0117		2.71728	0.00785	2.68499	0.00831	2.71765	0.00658	2.70946	0.00822		-2.92624	0.000686774	-2.94966	-0.000167494	-2.9907	0.000714091	-2.97521	-0.000424554
-0.52	-0.00589	-0.4138	-0.00871	-0.3462	-0.01207	-0.3462	-0.01395		2.7329	0.00783	2.70083	0.00828	2.73345	0.00656	2.72528	0.00819		-2.92261	0.000686765	-2.9465	-0.000167494	-2.98708	0.000711383	-2.97156	-0.000424554
-0.5104	-0.00607	-0.4041	-0.00752	-0.3366	-0.01047	-0.3366	-0.01235		2.74851	0.00781	2.71667	0.00826	2.74925	0.00654	2.74109	0.00817		-2.91898	0.000686756	-2.94601	-0.000167494	-2.9859	0.0007105	-2.96791	-0.000424554
-0.5007	-0.00755	-0.3945	-0.00883	-0.3269	-0.01283	-0.3269	-0.01192		2.76412	0.0078	2.73251	0.00824	2.76505	0.00652	2.7569	0.00814		-2.91535	0.000686747	-2.94236	-0.000167494	-2.98346	0.000708672	-2.96426	-0.000424554
-0.491	-0.00723	-0.3848	-0.00815	-0.3173	-0.01501	-0.3173	-0.01428		2.77973	0.00778	2.74835	0.00821	2.78086	0.0065	2.77271	0.00811		-2.91172	0.000686737	-2.93871	-0.000167494	-2.97984	0.000705958	-2.96061	-0.000424554
-0.4814	-0.00762	-0.3752	-0.0086	-0.3076	-0.01606	-0.3076	-0.01776		2.79535	0.00776	2.76419	0.00819	2.79666	0.00648	2.78852	0.00808		-2.90809	0.000686728	-2.93506	-0.000167494	-2.97622	0.000703241	-2.95696	-0.000424554
-0.4717	-0.00664	-0.3655	-0.00976	-0.298	-0.01661	-0.298	-0.01651		2.81096	0.00775	2.78004	0.00816	2.81246	0.00646	2.80433	0.00806		-2.9071	0.000686725	-2.93141	-0.000167494	-2.9726	0.000700521	-2.95331	-0.000424554
-0.4621	-0.00785	-0.3559	-0.01254	-0.2883	-0.01558	-0.2883	-0.01578		2.82657	0.00773	2.79588	0.00814	2.82826	0.00645	2.82014	0.00803		-2.90446	0.000686718	-2.92776	-0.000167495	-2.96897	0.000697798	-2.94966	-0.000424554
-0.4524	-0.00792	-0.3462	-0.01311	-0.2787	-0.01616	-0.2787	-0.01564		2.84218	0.00772	2.81172	0.00812	2.84406	0.00643	2.83596	0.008		-2.90083	0.000686708	-2.92411	-0.000167495	-2.96535	0.000695071	-2.9465	-0.000424554
-0.4428	-0.00781	-0.3366	-0.01357	-0.269	-0.01531	-0.269	-0.01613		2.8578	0.0077	2.82756	0.00809	2.85986	0.00641	2.85177	0.00798		-2.8972	0.000686698	-2.92046	-0.000167495	-2.96173	0.000692342	-2.94601	-0.000424554
-0.4331	-0.00663	-0.3269	-0.01152	-0.2594	-0.0134	-0.2594	-0.01444		2.87341	0.00768	2.8434	0.00807	2.87567	0.00639	2.86758	0.00795		-2.89357	0.000686688	-2.91682	-0.000167495	-2.95811	0.000689609	-2.94236	-0.000424554
-0.4235	-0.00862	-0.3173	-0.01221	-0.2498	-0.01382	-0.2498	-0.01673		2.88902	0.00767	2.85924	0.00805	2.89147	0.00637	2.88339	0.00792		-2.88994	0.000686677	-2.91317	-0.000167495	-2.95449	0.000686873	-2.93871	-0.000424554
-0.4138	-0.00842	-0.3076	-0.01277	-0.2401	-0.01811	-0.2401	-0.01948		2.90464	0.00765	2.87508	0.00802	2.90727	0.00635	2.8992	0.0079		-2.8863	0.000686667	-2.90952	-0.000167496	-2.95087	0.000684133	-2.93506	-0.000424554
-0.4041	-0.00877	-0.298	-0.01097	-0.2305	-0.02209	-0.2305	-0.02125		2.92025	0.00763	2.89092	0.008	2.92307	0.00633	2.91501	0.00787		-2.88267	0.000686656	-2.9071	-0.000167496	-2.94725	0.000681391	-2.93141	-0.000424554
-0.3945	-0.00915	-0.2883	-0.01035	-0.2208	-0.02255	-0.2208	-0.02282		2.93586	0.00762	2.90676	0.00798	2.93887	0.00631	2.93082	0.00785		-2.87904	0.000686646	-2.90587	-0.000167496	-2.9465	0.000680823	-2.92776	-0.000424554
-0.3848	-0.01127	-0.2787	-0.01166	-0.2112	-0.02551	-0.2112	-0.02295		2.95147	0.0076	2.9226	0.00795	2.95467	0.00629	2.94663	0.00782		-2.87541	0.000686635	-2.90222	-0.000167496	-2.94363	0.000678645	-2.92411	-0.000424554
-0.3752	-0.01215	-0.269	-0.01328	-0.2015	-0.02734	-0.2015	-0.02335		2.96709	0.00759	2.93844	0.00793	2.97048	0.00627	2.96245	0.00779		-2.87178	0.000686624	-2.89857	-0.000167496	-2.94001	0.000675896	-2.92046	-0.000424554
-0.3655	-0.0126	-0.2594	-0.01472	-0.1919	-0.0271	-0.1919	-0.02741		2.9827	0.00757	2.95428	0.00791	2.98628	0.00625	2.97826	0.00777		-2.86815	0.000686613	-2.89492	-0.000167496	-2.93639	0.000673144	-2.91682	-0.000424554
-0.3559	-0.01438	-0.2498	-0.01393	-0.1822	-0.02757	-0.1822	-0.02933		2.99831	0.00755	2.97012	0.00788	3.00208	0.00623	2.99407	0.00774		-2.8677	0.000686611	-2.89127	-0.000167497	-2.93277	0.000670389	-2.91317	-0.000424554
-0.3462	-0.01565	-0.2401	-0.01713	-0.1726	-0.02989	-0.1726	-0.03122		3.01392	0.00754	2.98596	0.00786	3.01788	0.00621	3.00988	0.00772		-2.86452	0.000686601	-2.88762	-0.000167497	-2.92914	0.00066763	-2.90952	-0.000424554
-0.3366	-0.0157	-0.2305	-0.02014	-0.1629	-0.03372	-0.1629	-0.03356		3.02954	0.00752	3.0018	0.00784	3.03368	0.0062	3.02569	0.00769		-2.86089	0.00068659	-2.88397	-0.000167497	-2.92552	0.000664869	-2.9071	-0.000424554
-0.3269	-0.01748	-0.2208	-0.02142	-0.1533	-0.03884	-0.1533	-0.03786		3.04515	0.00751	3.01764	0.00782	3.04948	0.00618	3.0415	0.00766		-2.85726	0.000686578	-2.88032	-0.000167497	-2.9219	0.000662104	-2.90587	-0.000424554
-0.3173	-0.01836	-0.2112	-0.02241	-0.1436	-0.04272	-0.1436	-0.03908		3.06076	0.00749	3.03348	0.00779	3.06529	0.00616	3.05731	0.00764		-2.85363	0.000686566	-2.87667	-0.000167497	-2.91828	0.000659335	-2.90222	-0.000424554
-0.3076	-0.01705	-0.2015	-0.02236	-0.134	-0.04553	-0.134	-0.0415		3.07638	0.00747	3.04932	0.00777	3.08109	0.00614	3.07312	0.00761		-2.85	0.000686554	-2.87302	-0.000167498	-2.91466	0.000656564	-2.89857	-0.000424554
-0.298	-0.017	-0.1919	-0.02396	-0.1243	-0.05164	-0.1243	-0.04765		3.09199	0.00746	3.06516	0.00775	3.09689	0.00612	3.08894	0.00759		-2.84637	0.000686542	-2.86937	-0.000167498	-2.91104	0.000653789	-2.89492	-0.000424554
-0.2883	-0.01477	-0.1822	-0.02648	-0.1147	-0.0594	-0.1147	-0.05385		3.1076	0.00744	3.081	0.00773	3.11269	0.0061	3.10475	0.00756		-2.84274	0.00068653	-2.8677	-0.000167498	-2.90742	0.000651011	-2.89127	-0.000424554
-0.2787	-0.01518	-0.1726	-0.02851	-0.105	-0.06773	-0.105	-0.06312		3.12321	0.00743	3.09684	0.00771	3.12849	0.00608	3.12056	0.00754		-2.83911	0.000686517	-2.86572	-0.000167498	-2.9071	0.000650766	-2.88762	-0.000424554
-0.269	-0.01595	-0.1629	-0.02963	-0.0954	-0.08356	-0.0954	-0.08064		3.13883	0.00741	3.11268	0.00768	3.14429	0.00607	3.13637	0.00751		-2.83548	0.000686505	-2.86207	-0.000167498	-2.9038	0.00064823	-2.88397	-0.000424554
-0.2594	-0.01693	-0.1533	-0.03308	-0.0857	-0.12361	-0.0857	-0.11862		3.15444	0.0074	3.12852	0.00766	3.16009	0.00605	3.15218	0.00749		-2.83185	0.000686492	-2.85842	-0.000167499	-2.90018	0.000645446	-2.88032	-0.000424554
-0.2498	-0.02011	-0.1436	-0.03798	-0.0761	-0.19261	-0.0761	-0.18527		3.17005	0.00738	3.14436	0.00764	3.1759	0.00603	3.16799	0.00747		-2.8283	0.000686479	-2.85477	-0.000167499	-2.89656	0.000642658	-2.87667	-0.000424554
-0.2401	-0.02244	-0.134	-0.0407	-0.0664	-0.26786	-0.0664	-0.25447		3.18566	0.00737	3.1602	0.00762	3.1917	0.00601	3.1838	0.00744		-2.82821	0.000686479	-2.85112	-0.000167499	-2.89294	0.000639867	-2.87302	-0.000424554
-0.2305	-0.0245	-0.1243	-0.04493	-0.0567	-0.33325	-0.0567	-0.3115		3.20128	0.00735	3.17604	0.0076	3.2075	0.00599	3.19962	0.00742		-2.82458	0.000686465	-2.84747	-0.000167499	-2.88931	0.000637073	-2.86937	-0.000424554
-0.2208	-0.02573	-0.1147	-0.04952	-0.0471	-0.38207	-0.0471	-0.35382		3.21689	0.00733	3.19188	0.00757	3.2233	0.00598	3.21543	0.00739		-2.82095	0.000686452	-2.84382	-0.0001675	-2.88569	0.000634276	-2.8677	-0.000424554
-0.2112	-0.02636	-0.105	-0.05698	-0.0374	-0.4157	-0.0374	-0.38586		3.2325	0.00732	3.20772	0.00755	3.2391	0.00596	3.23124	0.00737		-2.81732	0.000686438	-2.84017	-0.0001675	-2.88207	0.000631475	-2.86572	-0.000424554
-0.2015	-0.02688	-0.0954	-0.07317	-0.0278	-0.44011	-0.0278	-0.40955		3.24812	0.0073	3.22356	0.00753	3.2549	0.00594	3.24705	0.00734		-2.81369	0.000686425	-2.83652	-0.0001675	-2.87845	0.000628671	-2.86207	-0.000424554
-0.1919	-0.02883	-0.0857	-0.11137	-0.0181	-0.45768	-0.0181	-0.42607		3.26373	0.00729	3.23941	0.00751	3.27071	0.00592	3.26286	0.00732		-2.81006	0.000686411	-2.83287	-0.000167501	-2.87483	0.000625864	-2.85842	-0.000424554
-0.1822	-0.03087	-0.0761	-0.17441	-0.0085	-0.46695	-0.0085	-0.43618		3.27934	0.00727	3.25525	0.00749	3.28651	0.0059	3.27867	0.0073		-2.80643	0.000686397	-2.82922	-0.000167501	-2.87121	0.000623054	-2.85477	-0.000424554
-0.1726	-0.0347	-0.0664	-0.23924	0.0012	-0.46681	0.0012	-0.43582		3.29495	0.00726	3.27109	0.00747	3.30231	0.00589	3.29448	0.00727		-2.8028	0.000686382	-2.8283	-0.000167501	-2.8677	0.000620326	-2.85112	-0.000424554
-0.1629	-0.03761	-0.0567	-0.29459	0.0109	-0.45753	0.0109	-0.42824		3.31057	0.00724	3.28693	0.00745	3.31811	0.00587	3.31029	0.00725		-2.79917	0.000686368	-2.82557	-0.000167501	-2.86759	0.00062024	-2.84747	-0.000424554
-0.1533	-0.0423	-0.0471	-0.33707	0.0205	-0.4398	0.0205	-0.41247		3.32618	0.00723	3.30277	0.00743	3.33391	0.00585	3.32611	0.00723		-2.79554	0.000686353	-2.82192	-0.000167501	-2.86397	0.000617423	-2.84382	-0.000424554
-0.1436	-0.0462	-0.0374	-0.36447	0.0302	-0.42026	0.0302	-0.39442		3.34179	0.00721	3.31861	0.00741	3.34971	0.00583	3.34192	0.0072		-2.79191	0.000686338	-2.81827	-0.000167502	-2.86035	0.000614603	-2.84017	-0.000424554
-0.134	-0.04886	-0.0278	-0.38366	0.0398	-0.39826	0.0398	-0.37486		3.3574	0.0072	3.33445	0.00738	3.36552	0.00582	3.35773	0.00718		-2.789	0.000686326	-2.81462	-0.000167502	-2.85673	0.000611779	-2.83652	-0.000424554
-0.1243	-0.05488	-0.0181	-0.39669	0.0495	-0.37198	0.0495	-0.34899		3.37302	0.00718	3.35029	0.00736	3.38132	0.0058	3.37354	0.00716		-2.78828	0.000686323	-2.81097	-0.000167502	-2.85311	0.000608952	-2.83287	-0.000424554
-0.1147	-0.06054	-0.0085	-0.40433	0.0592	-0.34086	0.0592	-0.31555		3.38863	0.00717	3.36613	0.00734	3.39712	0.00578	3.38935	0.00713		-2.78465	0.000686307	-2.80732	-0.000167503	-2.84948	0.000606122	-2.82922	-0.000424554
-0.105	-0.07176	0.0012	-0.4033	0.0688	-0.2967	0.0688	-0.27089		3.40424	0.00715	3.38197	0.00732	3.41292	0.00576	3.40516	0.00711		-2.78102	0.000686292	-2.80367	-0.000167503	-2.84586	0.000603289	-2.8283	-0.000424554
-0.0954	-0.08992	0.0109	-0.39167	0.0785	-0.23529	0.0785	-0.21006		3.41986	0.00714	3.39781	0.0073	3.42872	0.00575	3.42097	0.00709		-2.77739	0.000686276	-2.80002	-0.000167503	-2.84224	0.000600452	-2.82557	-0.000424554
-0.0857	-0.1298	0.0205	-0.37438	0.0882	-0.16546	0.0882	-0.14471		3.43547	0.00712	3.41365	0.00728	3.44452	0.00573	3.43678	0.00707		-2.77375	0.00068626	-2.79637	-0.000167504	-2.83862	0.000597612	-2.82192	-0.000424554
-0.0761	-0.1969	0.0302	-0.35432	0.0978	-0.11132	0.0978	-0.09546		3.45108	0.00711	3.42949	0.00726	3.46033	0.00571	3.4526	0.00704		-2.77012	0.000686244	-2.79272	-0.000167504	-2.835	0.000594768	-2.81827	-0.000424554
-0.0664	-0.27081	0.0398	-0.33336	0.1075	-0.08144	0.1075	-0.07173		3.46669	0.00709	3.44533	0.00724	3.47613	0.0057	3.46841	0.00702		-2.76649	0.000686227	-2.78907	-0.000167504	-2.83138	0.000591921	-2.81462	-0.000424554
-0.0567	-0.33035	0.0495	-0.30708	0.1172	-0.06667	0.1172	-0.05982		3.48231	0.00708	3.46117	0.00722	3.49193	0.00568	3.48422	0.007		-2.76286	0.000686211	-2.789	-0.000167504	-2.8283	0.000589498	-2.81097	-0.000424554
-0.0471	-0.37395	0.0592	-0.27399	0.1268	-0.05827	0.1268	-0.05012		3.49792	0.00707	3.47701	0.0072	3.50773	0.00566	3.50003	0.00698		-2.75923	0.000686194	-2.78542	-0.000167505	-2.82776	0.000589071	-2.80732	-0.000424554
-0.0374	-0.40447	0.0688	-0.2303	0.1365	-0.05204	0.1365	-0.04443		3.51353	0.00705	3.49285	0.00718	3.52353	0.00565	3.51584	0.00695		-2.7556	0.000686176	-2.78177	-0.000167505	-2.82414	0.000586218	-2.80367	-0.000424554
-0.0278	-0.43046	0.0785	-0.17526	0.1462	-0.04442	0.1462	-0.0383		3.52914	0.00704	3.50869	0.00716	3.53933	0.00563	3.53165	0.00693		-2.75197	0.000686159	-2.77812	-0.000167506	-2.82052	0.000583361	-2.80002	-0.000424554
-0.0181	-0.45084	0.0882	-0.1179	0.1558	-0.03842	0.1558	-0.02988		3.54476	0.00702	3.52453	0.00714	3.55513	0.00561	3.54746	0.00691		-2.7496	0.000686148	-2.77447	-0.000167506	-2.8169	0.000580501	-2.79637	-0.000424554
-0.0085	-0.46832	0.0978	-0.0772	0.1655	-0.03495	0.1655	-0.02321		3.56037	0.00701	3.54037	0.00712	3.57094	0.0056	3.56328	0.00689		-2.74834	0.000686141	-2.77082	-0.000167506	-2.81328	0.000577638	-2.79272	-0.000424554
0.0012	-0.47015	0.1075	-0.0551	0.1752	-0.03105	0.1752	-0.02434		3.57598	0.00699	3.55621	0.0071	3.58674	0.00558	3.57909	0.00687		-2.74471	0.000686123	-2.76717	-0.000167507	-2.80965	0.000574771	-2.78907	-0.000424554
0.0109	-0.46352	0.1172	-0.04538	0.1849	-0.02609	0.1849	-0.02229		3.5916	0.00698	3.57205	0.00708	3.60254	0.00556	3.5949	0.00685		-2.74108	0.000686105	-2.76352	-0.000167507	-2.80603	0.000571901	-2.789	-0.000424554
0.0205	-0.44592	0.1268	-0.03759	0.1945	-0.02354	0.1945	-0.01982		3.60721	0.00696	3.58789	0.00706	3.61834	0.00555	3.61071	0.00683		-2.73745	0.000686087	-2.75987	-0.000167508	-2.80241	0.000569028	-2.78542	-0.000424554
0.0302	-0.42996	0.1365	-0.03322	0.2042	-0.01955	0.2042	-0.01848		3.62282	0.00695	3.60373	0.00704	3.63414	0.00553	3.62652	0.0068		-2.73382	0.000686068	-2.75622	-0.000167508	-2.79879	0.000566151	-2.78177	-0.000424554
0.0398	-0.4145	0.1462	-0.03063	0.2139	-0.01757	0.2139	-0.01505		3.63843	0.00694	3.61957	0.00702	3.64994	0.00552	3.64233	0.00678		-2.73019	0.000686049	-2.75257	-0.000167508	-2.79517	0.000563271	-2.77812	-0.000424554
0.0495	-0.39267	0.1558	-0.02284	0.2236	-0.01535	0.2236	-0.01363		3.65405	0.00692	3.63541	0.007	3.66575	0.0055	3.65814	0.00676		-2.72656	0.00068603	-2.7496	-0.000167509	-2.79155	0.000560387	-2.77447	-0.000424554
0.0592	-0.36172	0.1655	-0.01976	0.2333	-0.01312	0.2333	-0.01117		3.66966	0.00691	3.65125	0.00698	3.68155	0.00548	3.67395	0.00674		-2.72293	0.000686011	-2.74892	-0.000167509	-2.789	0.000558355	-2.77082	-0.000424554
0.0688	-0.31146	0.1752	-0.01616	0.2429	-0.01123	0.2429	-0.01015		3.68527	0.00689	3.66709	0.00696	3.69735	0.00547	3.68977	0.00672		-2.7193	0.000685991	-2.74527	-0.000167509	-2.78793	0.000557501	-2.76717	-0.000424554
0.0785	-0.23913	0.1849	-0.01102	0.2526	-0.01026	0.2526	-0.0084		3.70088	0.00688	3.68293	0.00695	3.71315	0.00545	3.70558	0.0067		-2.71566	0.000685971	-2.74162	-0.00016751	-2.78431	0.00055461	-2.76352	-0.000424554
0.0882	-0.16373	0.1945	-0.01082	0.2623	-0.008	0.2623	-0.00864		3.7165	0.00687	3.69877	0.00693	3.72895	0.00544	3.72139	0.00668		-2.71203	0.000685951	-2.73797	-0.00016751	-2.78069	0.000551717	-2.75987	-0.000424554
0.0978	-0.10929	0.2042	-0.0106	0.272	-0.0078	0.272	-0.00757		3.73211	0.00685	3.71462	0.00691	3.74475	0.00542	3.7372	0.00666		-2.7102	0.00068594	-2.73432	-0.000167511	-2.77707	0.00054882	-2.75622	-0.000424554
0.1075	-0.08	0.2139	-0.01024	0.2817	-0.00821	0.2817	-0.00682		3.74772	0.00684	3.73046	0.00689	3.76056	0.0054	3.75301	0.00664		-2.7084	0.00068593	-2.73067	-0.000167511	-2.77345	0.00054592	-2.75257	-0.000424554
0.1172	-0.06421	0.2236	-0.00818	0.2914	-0.00899	0.2914	-0.00782		3.76333	0.00682	3.7463	0.00687	3.77636	0.00539	3.76882	0.00662		-2.70477	0.000685909	-2.72702	-0.000167512	-2.76982	0.000543016	-2.7496	-0.000424554
0.1268	-0.05661	0.2333	-0.00713	0.3011	-0.00791	0.3011	-0.00517		3.77895	0.00681	3.76214	0.00685	3.79216	0.00537	3.78463	0.0066		-2.70114	0.000685888	-2.72337	-0.000167512	-2.7662	0.000540109	-2.74892	-0.000424554
0.1365	-0.05001	0.2429	-0.00631	0.3108	-0.00516	0.3108	-0.00414		3.79456	0.0068	3.77798	0.00683	3.80796	0.00536	3.80045	0.00658		-2.69751	0.000685867	-2.71972	-0.000167513	-2.76258	0.000537198	-2.74527	-0.000424554
0.1462	-0.04225	0.2526	-0.00573	0.3205	-0.00511	0.3205	-0.00228		3.81017	0.00678	3.79382	0.00681	3.82376	0.00534	3.81626	0.00656		-2.69388	0.000685845	-2.71607	-0.000167513	-2.75896	0.000534284	-2.74162	-0.000424554
0.1558	-0.03731	0.2623	-0.00569	0.3302	-0.00491	0.3302	-0.00163		3.82579	0.00677	3.80966	0.00679	3.83956	0.00533	3.83207	0.00654		-2.69025	0.000685823	-2.71242	-0.000167514	-2.75534	0.000531367	-2.73797	-0.000424554
0.1655	-0.03188	0.272	-0.00461	0.3399	-0.00366	0.3399	-0.00274		3.8414	0.00676	3.8255	0.00678	3.85537	0.00531	3.84788	0.00652		-2.68662	0.000685801	-2.7102	-0.000167514	-2.75172	0.000528447	-2.73432	-0.000424554
0.1752	-0.02607	0.2817	-0.00401	0.3496	-0.00276	0.3496	-0.00228		3.85701	0.00674	3.84134	0.00676	3.87117	0.0053	3.86369	0.0065		-2.68299	0.000685778	-2.70877	-0.000167514	-2.7496	0.000526735	-2.73067	-0.000424554
0.1849	-0.02333	0.2914	-0.00305	0.3593	-0.00107	0.3593	-0.00312		3.87262	0.00673	3.85718	0.00674	3.88697	0.00528	3.8795	0.00648		-2.67936	0.000685755	-2.70512	-0.000167515	-2.7481	0.000525522	-2.72702	-0.000424554
0.1945	-0.02023	0.3011	-0.000484	0.369	-0.000289	0.369	-0.00228		3.88824	0.00672	3.87302	0.00672	3.90277	0.00527	3.89531	0.00646		-2.67573	0.000685732	-2.70147	-0.000167516	-2.74448	0.000522595	-2.72337	-0.000424554
0.2042	-0.01844	0.3108	0.00117	0.3787	-0.00127	0.3787	0.000232		3.90385	0.0067	3.88886	0.0067	3.91857	0.00525	3.91112	0.00644		-2.6721	0.000685708	-2.69782	-0.000167516	-2.74086	0.000519664	-2.71972	-0.000424554
0.2139	-0.01884	0.3205	0.00121	0.3884	0.000316	0.3884	0.00153		3.91946	0.00669	3.9047	0.00668	3.93437	0.00524	3.92694	0.00642		-2.6708	0.0006857	-2.69417	-0.000167517	-2.73724	0.00051673	-2.71607	-0.000424554
0.2236	-0.01641	0.3302	0.00107	0.3981	-4.2e-05	0.3981	-0.000779		3.93507	0.00668	3.92054	0.00667	3.95017	0.00522	3.94275	0.00641		-2.66847	0.000685684	-2.69052	-0.000167517	-2.73361	0.000513792	-2.71242	-0.000424554
0.2333	-0.01302	0.3399	0.000942	0.4078	0.000489	0.4078	0.000268		3.95069	0.00666	3.93638	0.00665	3.96598	0.00521	3.95856	0.00639		-2.66484	0.00068566	-2.68687	-0.000167518	-2.72999	0.000510851	-2.7102	-0.000424554
0.2429	-0.0142	0.3496	0.00268	0.4175	6.8e-05	0.4175	0.00323		3.9663	0.00665	3.95222	0.00663	3.98178	0.00519	3.97437	0.00637		-2.66121	0.000685635	-2.68322	-0.000167519	-2.72637	0.000507906	-2.70877	-0.000424554
0.2526	-0.01166	0.3593	0.00347	0.4272	0.0019	0.4272	0.00317		3.98191	0.00664	3.96806	0.00661	3.99758	0.00518	3.99018	0.00635		-2.65757	0.00068561	-2.67957	-0.000167519	-2.72275	0.000504958	-2.70512	-0.000424554
0.2623	-0.01084	0.369	0.00511	0.4369	0.00156	0.4369	0.00532		3.99753	0.00662	3.9839	0.00659	4.01338	0.00516	4.00599	0.00633		-2.65394	0.000685585	-2.67592	-0.00016752	-2.71913	0.000502007	-2.70147	-0.000424554
0.272	-0.01033	0.3787	0.00616	0.4466	0.00138	0.4466	0.00475		4.01314	0.00661	3.99974	0.00658	4.02918	0.00515	4.0218	0.00631		-2.65031	0.00068556	-2.67227	-0.000167521	-2.71551	0.000499052	-2.69782	-0.000424554
0.2817	-0.0102	0.3884	0.00559	0.4564	0.00364	0.4564	0.00492		4.02875	0.0066	4.01558	0.00656	4.04498	0.00514	4.03761	0.00629		-2.64668	0.000685534	-2.6708	-0.000167521	-2.71189	0.000496093	-2.69417	-0.000424554
0.2914	-0.00876	0.3981	0.0058	0.4661	0.00632	0.4661	0.00673		4.04436	0.00659	4.03142	0.00654	4.06079	0.00512	4.05343	0.00628		-2.64305	0.000685507	-2.66862	-0.000167521	-2.7102	0.000494712	-2.69052	-0.000424554
0.3011	-0.00651	0.4078	0.00405	0.4758	0.00633	0.4758	0.00831		4.05998	0.00657	4.04726	0.00652	4.07659	0.00511	4.06924	0.00626		-2.63942	0.00068548	-2.66497	-0.000167522	-2.70827	0.000493132	-2.68687	-0.000424554
0.3108	-0.00562	0.4175	0.00633	0.4855	0.00608	0.4855	0.009		4.07559	0.00656	4.0631	0.00651	4.09239	0.00509	4.08505	0.00624		-2.63579	0.000685453	-2.66132	-0.000167523	-2.70465	0.000490166	-2.68322	-0.000424554
0.3205	-0.00479	0.4272	0.00656	0.4952	0.00626	0.4952	0.00903		4.0912	0.00655	4.07894	0.00649	4.10819	0.00508	4.10086	0.00622		-2.63216	0.000685426	-2.65767	-0.000167523	-2.70103	0.000487198	-2.67957	-0.000424554
0.3302	-0.00208	0.4369	0.00632	0.505	0.00628	0.505	0.00975		4.10681	0.00653	4.09478	0.00647	4.12399	0.00506	4.11667	0.00621		-2.6314	0.00068542	-2.65402	-0.000167524	-2.69741	0.000484225	-2.67592	-0.000424554
0.3399	-0.00425	0.4466	0.00602	0.5147	0.00494	0.5147	0.00851		4.12243	0.00652	4.11062	0.00645	4.13979	0.00505	4.13248	0.00619		-2.62853	0.000685398	-2.65037	-0.000167525	-2.69378	0.00048125	-2.67227	-0.000424554
0.3496	-0.00414	0.4564	0.00492	0.5244	0.00542	0.5244	0.00753		4.13804	0.00651	4.12646	0.00644	4.1556	0.00504	4.14829	0.00617		-2.6249	0.00068537	-2.64672	-0.000167526	-2.69016	0.000478271	-2.6708	-0.000424554
0.3593	-0.00258	0.4661	0.0041	0.5342	0.00411	0.5342	0.00677		4.15365	0.0065	4.1423	0.00642	4.1714	0.00502	4.16411	0.00615		-2.62127	0.000685341	-2.64307	-0.000167526	-2.68654	0.000475288	-2.66862	-0.000424554
0.369	-0.00302	0.4758	0.00592	0.5439	0.0042	0.5439	0.00461		4.16927	0.00648	4.15814	0.0064	4.1872	0.00501	4.17992	0.00614		-2.61764	0.000685312	-2.63942	-0.000167527	-2.68292	0.000472302	-2.66497	-0.000424554
0.3787	-0.00136	0.4855	0.00675	0.5536	0.00721	0.5536	0.00542		4.18488	0.00647	4.17399	0.00639	4.203	0.00499	4.19573	0.00612		-2.61401	0.000685283	-2.63577	-0.000167528	-2.6793	0.000469312	-2.66132	-0.000424554
0.3884	0.000105	0.4952	0.00834	0.5634	0.00675	0.5634	0.00737		4.20049	0.00646	4.18983	0.00637	4.2188	0.00498	4.21154	0.0061		-2.61038	0.000685253	-2.63212	-0.000167529	-2.67568	0.000466319	-2.65767	-0.000424554
0.3981	0.000311	0.505	0.00901	0.5731	0.00666	0.5731	0.00731		4.2161	0.00645	4.20567	0.00635	4.2346	0.00497	4.22735	0.00609		-2.60675	0.000685223	-2.6314	-0.000167529	-2.67206	0.000463323	-2.65402	-0.000424554
0.4078	0.00105	0.5147	0.0083	0.5828	0.00434	0.5828	0.00696		4.23172	0.00643	4.22151	0.00634	4.25041	0.00495	4.24316	0.00607		-2.60312	0.000685192	-2.62847	-0.00016753	-2.6708	0.00046228	-2.65037	-0.000424554
0.4175	0.00185	0.5244	0.00667	0.5926	0.0019	0.5926	0.008		4.24733	0.00642	4.23735	0.00632	4.26621	0.00494	4.25897	0.00605		-2.59948	0.000685161	-2.62482	-0.00016753	-2.66844	0.000460323	-2.64672	-0.000424554
0.4272	0.00267	0.5342	0.00545	0.6023	0.00558	0.6023	0.00699		4.26294	0.00641	4.25319	0.0063	4.28201	0.00493	4.27478	0.00604		-2.59585	0.000685129	-2.62117	-0.000167531	-2.66482	0.000457319	-2.64307	-0.000424554
0.4369	0.00105	0.5439	0.00703	0.6121	0.00665	0.6121	0.00835		4.27855	0.0064	4.26903	0.00629	4.29781	0.00491	4.2906	0.00602		-2.59222	0.000685097	-2.61752	-0.000167532	-2.6612	0.000454312	-2.63942	-0.000424554
0.4466	0.00172	0.5536	0.00675	0.6218	0.00453	0.6218	0.0086		4.29417	0.00639	4.28487	0.00627	4.31361	0.0049	4.30641	0.006		-2.5921	0.000685096	-2.61387	-0.000167533	-2.65758	0.000451301	-2.63577	-0.000424554
0.4564	0.0014	0.5634	0.00646	0.6316	0.00395	0.6316	0.00674		4.30978	0.00637	4.30071	0.00625	4.32941	0.00489	4.32222	0.00599		-2.58859	0.000685065	-2.61022	-0.000167534	-2.65395	0.000448287	-2.63212	-0.000424554
0.4661	0.00352	0.5731	0.00712	0.6413	0.00612	0.6413	0.00647		4.32539	0.00636	4.31655	0.00624	4.34521	0.00487	4.33803	0.00597		-2.58496	0.000685032	-2.60657	-0.000167535	-2.65033	0.00044527	-2.6314	-0.000424554
0.4758	0.00646	0.5828	0.0086	0.6511	0.00623	0.6511	0.00543		4.34101	0.00635	4.33239	0.00622	4.36102	0.00486	4.35384	0.00595		-2.58133	0.000684999	-2.60292	-0.000167536	-2.64671	0.000442249	-2.62847	-0.000424554
0.4855	0.00508	0.5926	0.00936	0.6608	0.005	0.6608	0.00825		4.35662	0.00634	4.34823	0.0062	4.37682	0.00485	4.36965	0.00594		-2.5777	0.000684965	-2.59927	-0.000167537	-2.64309	0.000439224	-2.62482	-0.000424554
0.4952	0.00476	0.6023	0.00973	0.6706	0.00754	0.6706	0.01054		4.37223	0.00633	4.36407	0.00619	4.39262	0.00483	4.38546	0.00592		-2.57407	0.000684931	-2.59562	-0.000167538	-2.63947	0.000436196	-2.62117	-0.000424554
0.505	0.00667	0.6121	0.00933	0.6804	0.00758	0.6804	0.01008		4.38784	0.00631	4.37991	0.00617	4.40842	0.00482	4.40127	0.00591		-2.57044	0.000684896	-2.5921	-0.000167539	-2.63585	0.000433164	-2.61752	-0.000424554
0.5147	0.00865	0.6218	0.00929	0.6901	0.00797	0.6901	0.00981		4.40346	0.0063	4.39575	0.00615	4.42422	0.00481	4.41709	0.00589		-2.56681	0.000684861	-2.59197	-0.000167539	-2.63223	0.000430129	-2.61387	-0.000424554
0.5244	0.00746	0.6316	0.00815	0.6999	0.00646	0.6999	0.00852		4.41907	0.00629	4.41159	0.00614	4.44002	0.0048	4.4329	0.00587		-2.56318	0.000684825	-2.58832	-0.00016754	-2.6314	0.000429433	-2.61022	-0.000424554
0.5342	0.00663	0.6413	0.00891	0.7096	0.00461	0.7096	0.00813		4.43468	0.00628	4.42743	0.00612	4.45583	0.00478	4.44871	0.00586		-2.55955	0.000684789	-2.58467	-0.000167541	-2.62861	0.00042709	-2.60657	-0.000424554
0.5439	0.0056	0.6511	0.01182	0.7194	0.00567	0.7194	0.00768		4.45029	0.00627	4.44327	0.00611	4.47163	0.00477	4.46452	0.00584		-2.55592	0.000684752	-2.58102	-0.000167542	-2.62499	0.000424048	-2.60292	-0.000424554
0.5536	0.0068	0.6608	0.01164	0.7292	0.00526	0.7292	0.00967		4.46591	0.00626	4.45911	0.00609	4.48743	0.00476	4.48033	0.00583		-2.5527	0.000684719	-2.57737	-0.000167543	-2.62137	0.000421002	-2.59927	-0.000424554
0.5634	0.00568	0.6706	0.01016	0.739	0.00496	0.739	0.01011		4.48152	0.00624	4.47495	0.00607	4.50323	0.00475	4.49614	0.00581		-2.55229	0.000684715	-2.57372	-0.000167544	-2.61775	0.000417953	-2.59562	-0.000424554
0.5731	0.00559	0.6804	0.00767	0.7487	0.00399	0.7487	0.01102		4.49713	0.00623	4.49079	0.00606	4.51903	0.00473	4.51195	0.0058		-2.54866	0.000684677	-2.57007	-0.000167546	-2.61412	0.0004149	-2.5921	-0.000424554
0.5828	0.00753	0.6901	0.01011	0.7585	0.00526	0.7585	0.01147		4.51275	0.00622	4.50663	0.00604	4.53483	0.00472	4.52777	0.00578		-2.54503	0.000684639	-2.56642	-0.000167547	-2.6105	0.000411843	-2.59197	-0.000424554
0.5926	0.00886	0.6999	0.01118	0.7683	0.00603	0.7683	0.01188		4.52836	0.00621	4.52247	0.00603	4.55064	0.00471	4.54358	0.00577		-2.54139	0.0006846	-2.56277	-0.000167548	-2.60688	0.000408783	-2.58832	-0.000424554
0.6023	0.00874	0.7096	0.00907	0.7781	0.00891	0.7781	0.00982		4.54397	0.0062	4.53831	0.00601	4.56644	0.0047	4.55939	0.00575		-2.53776	0.000684561	-2.55912	-0.000167549	-2.60326	0.000405719	-2.58467	-0.000424554
0.6121	0.01178	0.7194	0.0072	0.7879	0.01145	0.7879	0.00785		4.55958	0.00619	4.55415	0.006	4.58224	0.00468	4.5752	0.00574		-2.53413	0.000684521	-2.55547	-0.00016755	-2.59964	0.000402652	-2.58102	-0.000424554
0.6218	0.01307	0.7292	0.00664	0.7976	0.01075	0.7976	0.01027		4.5752	0.00618	4.56999	0.00598	4.59804	0.00467	4.59101	0.00572		-2.5305	0.00068448	-2.5527	-0.000167551	-2.59602	0.000399581	-2.57737	-0.000424554
0.6316	0.01008	0.739	0.0094	0.8074	0.01094	0.8074	0.01078		4.59081	0.00616	4.58583	0.00597	4.61384	0.00466	4.60682	0.00571		-2.52687	0.000684439	-2.55182	-0.000167552	-2.5924	0.000396507	-2.57372	-0.000424554
0.6413	0.01095	0.7487	0.01263	0.8172	0.01003	0.8172	0.01065		4.60642	0.00615	4.60167	0.00595	4.62964	0.00465	4.62263	0.0057		-2.52324	0.000684398	-2.54817	-0.000167553	-2.5921	0.000396253	-2.57007	-0.000424554
0.6511	0.01224	0.7585	0.0129	0.827	0.00961	0.827	0.01081		4.62203	0.00614	4.61751	0.00593	4.64545	0.00464	4.63844	0.00568		-2.51961	0.000684356	-2.54452	-0.000167554	-2.58878	0.000393429	-2.56642	-0.000424554
0.6608	0.00793	0.7683	0.0102	0.8368	0.0075	0.8368	0.01124		4.63765	0.00613	4.63335	0.00592	4.66125	0.00462	4.65426	0.00567		-2.51598	0.000684313	-2.54087	-0.000167556	-2.58516	0.000390347	-2.56277	-0.000424554
0.6706	0.0077	0.7781	0.01137	0.8466	0.00621	0.8466	0.01251		4.65326	0.00612	4.6492	0.0059	4.67705	0.00461	4.67007	0.00565		-2.5133	0.000684281	-2.53722	-0.000167557	-2.58154	0.000387262	-2.55912	-0.000424554
0.6804	0.00656	0.7879	0.01186	0.8564	0.00838	0.8564	0.01278		4.66887	0.00611	4.66504	0.00589	4.69285	0.0046	4.68588	0.00564		-2.51235	0.000684269	-2.53357	-0.000167558	-2.57792	0.000384173	-2.55547	-0.000424554
0.6901	0.00612	0.7976	0.01078	0.8662	0.0083	0.8662	0.01137		4.68448	0.0061	4.68088	0.00587	4.70865	0.00459	4.70169	0.00562		-2.50872	0.000684226	-2.52992	-0.00016756	-2.57429	0.000381081	-2.5527	-0.000424554
0.6999	0.0063	0.8074	0.01123	0.876	0.00595	0.876	0.01126		4.7001	0.00609	4.69672	0.00586	4.72445	0.00458	4.7175	0.00561		-2.50509	0.000684181	-2.52627	-0.000167561	-2.57067	0.000377985	-2.55182	-0.000424554
0.7096	0.00637	0.8172	0.01278	0.8858	0.00735	0.8858	0.01038		4.71571	0.00608	4.71256	0.00584	4.74025	0.00456	4.73331	0.0056		-2.50146	0.000684136	-2.52262	-0.000167563	-2.56705	0.000374886	-2.54817	-0.000424554
0.7194	0.00753	0.827	0.01145	0.8956	0.00679	0.8956	0.00874		4.73132	0.00607	4.7284	0.00583	4.75606	0.00455	4.74912	0.00558		-2.49783	0.00068409	-2.51897	-0.000167564	-2.56343	0.000371782	-2.54452	-0.000424554
0.7292	0.00985	0.8368	0.01254	0.9054	0.00791	0.9054	0.01196		4.74694	0.00605	4.74424	0.00581	4.77186	0.00454	4.76494	0.00557		-2.4942	0.000684044	-2.51532	-0.000167566	-2.55981	0.000368676	-2.54087	-0.000424554
0.739	0.00755	0.8466	0.01191	0.9153	0.00727	0.9153	0.01386		4.76255	0.00604	4.76008	0.0058	4.78766	0.00453	4.78075	0.00556		-2.49057	0.000683996	-2.5133	-0.000167567	-2.55619	0.000365565	-2.53722	-0.000424554
0.7487	0.00813	0.8564	0.00913	0.9251	0.00606	0.9251	0.01106		4.77816	0.00603	4.77592	0.00578	4.80346	0.00452	4.79656	0.00554		-2.48694	0.000683949	-2.51167	-0.000167567	-2.5527	0.000362564	-2.53357	-0.000424554
0.7585	0.00831	0.8662	0.00912	0.9349	0.00471	0.9349	0.00922		4.79377	0.00602	4.79176	0.00577	4.81926	0.00451	4.81237	0.00553		-2.4833	0.0006839	-2.50802	-0.000167569	-2.55257	0.000362451	-2.52992	-0.000424554
0.7683	0.00894	0.876	0.00988	0.9447	0.00654	0.9447	0.01114		4.80939	0.00601	4.8076	0.00576	4.83506	0.0045	4.82818	0.00552		-2.47967	0.000683851	-2.50437	-0.00016757	-2.54895	0.000359333	-2.52627	-0.000424554
0.7781	0.00887	0.8858	0.01065	0.9545	0.00619	0.9545	0.00932		4.825	0.006	4.82344	0.00574	4.85087	0.00448	4.84399	0.0055		-2.47604	0.000683802	-2.50072	-0.000167572	-2.54533	0.000356212	-2.52262	-0.000424554
0.7879	0.00928	0.8956	0.00993	0.9644	0.00651	0.9644	0.01038		4.84061	0.00599	4.83928	0.00573	4.86667	0.00447	4.8598	0.00549		-2.474	0.000683773	-2.49707	-0.000167574	-2.54171	0.000353087	-2.51897	-0.000424555
0.7976	0.00857	0.9054	0.01036	0.9742	0.00873	0.9742	0.01085		4.85622	0.00598	4.85512	0.00571	4.88247	0.00446	4.87561	0.00548		-2.47241	0.000683751	-2.49342	-0.000167575	-2.53809	0.000349958	-2.51532	-0.000424555
0.8074	0.00772	0.9153	0.01009	0.984	0.00911	0.984	0.0081		4.87184	0.00597	4.87096	0.0057	4.89827	0.00445	4.89143	0.00546		-2.46878	0.0006837	-2.48977	-0.000167577	-2.53446	0.000346826	-2.5133	-0.000424555
0.8172	0.00712	0.9251	0.01141	0.9938	0.00707	0.9938	0.0089		4.88745	0.00596	4.8868	0.00568	4.91407	0.00444	4.90724	0.00545		-2.46515	0.000683648	-2.48612	-0.000167579	-2.53084	0.00034369	-2.51167	-0.000424555
0.827	0.00657	0.9349	0.01053	1.0037	0.00835	1.0037	0.01034		4.90306	0.00595	4.90264	0.00567	4.92987	0.00443	4.92305	0.00544		-2.46152	0.000683595	-2.48247	-0.000167581	-2.52722	0.000340551	-2.50802	-0.000424555
0.8368	0.00786	0.9447	0.00944	1.0135	0.00829	1.0135	0.00952		4.91868	0.00594	4.91848	0.00565	4.94568	0.00442	4.93886	0.00543		-2.45789	0.000683542	-2.47882	-0.000167583	-2.5236	0.000337407	-2.50437	-0.000424555
0.8466	0.00673	0.9545	0.00678	1.0234	0.0072	1.0234	0.00805		4.93429	0.00593	4.93432	0.00564	4.96148	0.00441	4.95467	0.00541		-2.45426	0.000683488	-2.47517	-0.000167585	-2.51998	0.00033426	-2.50072	-0.000424555
0.8564	0.00684	0.9644	0.00703	1.0332	0.00818	1.0332	0.009		4.9499	0.00592	4.95016	0.00563	4.97728	0.0044	4.97048	0.0054		-2.45063	0.000683433	-2.474	-0.000167585	-2.51636	0.00033111	-2.49707	-0.000424555
0.8662	0.00724	0.9742	0.00677	1.043	0.00821	1.043	0.00888		4.96551	0.00591	4.966	0.00561	4.99308	0.00438	4.98629	0.00539		-2.447	0.000683378	-2.47152	-0.000167586	-2.5133	0.000328445	-2.49342	-0.000424555
0.876	0.00732	0.984	0.00983	1.0529	0.00894	1.0529	0.00756		4.98113	0.0059	4.98184	0.0056	5.00888	0.00437	5.0021	0.00538		-2.44337	0.000683321	-2.46787	-0.000167588	-2.51274	0.000327956	-2.48977	-0.000424555
0.8858	0.00941	0.9938	0.01161	1.0627	0.00985	1.0627	0.00728		4.99674	0.00589	4.99768	0.00558	5.02468	0.00436	5.01792	0.00536		-2.43974	0.000683264	-2.46422	-0.00016759	-2.50912	0.000324798	-2.48612	-0.000424555
0.8956	0.01014	1.0037	0.01137	1.0726	0.01198	1.0726	0.00798		5.01235	0.00588	5.01352	0.00557	5.04049	0.00435	5.03373	0.00535		-2.43611	0.000683206	-2.46057	-0.000167592	-2.5055	0.000321636	-2.48247	-0.000424555
0.9054	0.01034	1.0135	0.01144	1.0824	0.00841	1.0824	0.00912		5.02796	0.00587	5.02936	0.00556	5.05629	0.00434	5.04954	0.00534		-2.4346	0.000683182	-2.45692	-0.000167595	-2.50188	0.000318471	-2.47882	-0.000424555
0.9153	0.0113	1.0234	0.00971	1.0923	0.00621	1.0923	0.00854		5.04358	0.00586	5.0452	0.00554	5.07209	0.00433	5.06535	0.00533		-2.43248	0.000683148	-2.45327	-0.000167597	-2.49826	0.000315302	-2.47517	-0.000424555
0.9251	0.01201	1.0332	0.00695	1.1022	0.00544	1.1022	0.00911		5.05919	0.00585	5.06104	0.00553	5.08789	0.00432	5.08116	0.00532		-2.42885	0.000683088	-2.44962	-0.000167599	-2.49463	0.000312129	-2.474	-0.000424555
0.9349	0.01145	1.043	0.00723	1.112	0.00541	1.112	0.01111		5.0748	0.00584	5.07688	0.00552	5.10369	0.00431	5.09697	0.0053		-2.42521	0.000683028	-2.44597	-0.000167601	-2.49101	0.000308953	-2.47152	-0.000424555
0.9447	0.01096	1.0529	0.01005	1.1219	0.00708	1.1219	0.01221		5.09042	0.00583	5.09272	0.0055	5.11949	0.0043	5.11278	0.00529		-2.42158	0.000682966	-2.44232	-0.000167603	-2.48739	0.000305773	-2.46787	-0.000424555
0.9545	0.01217	1.0627	0.01194	1.1317	0.00632	1.1317	0.01231		5.10603	0.00582	5.10857	0.00549	5.13529	0.00429	5.1286	0.00528		-2.41795	0.000682904	-2.43867	-0.000167606	-2.48377	0.000302589	-2.46422	-0.000424555
0.9644	0.01308	1.0726	0.01235	1.1416	0.00542	1.1416	0.01128		5.12164	0.00581	5.12441	0.00547	5.1511	0.00428	5.14441	0.00527		-2.41432	0.000682841	-2.43502	-0.000167608	-2.48015	0.000299401	-2.46057	-0.000424555
0.9742	0.01571	1.0824	0.01131	1.1515	0.00676	1.1515	0.00862		5.13725	0.0058	5.14025	0.00546	5.1669	0.00427	5.16022	0.00526		-2.41069	0.000682778	-2.4346	-0.000167608	-2.47653	0.00029621	-2.45692	-0.000424555
0.984	0.01354	1.0923	0.01102	1.1614	0.00647	1.1614	0.00656		5.15287	0.00579	5.15609	0.00545	5.1827	0.00426	5.17603	0.00525		-2.40706	0.000682713	-2.43137	-0.00016761	-2.474	0.000293978	-2.45327	-0.000424555
0.9938	0.01114	1.1022	0.01066	1.1712	0.006	1.1712	0.01065		5.16848	0.00578	5.17193	0.00543	5.1985	0.00425	5.19184	0.00523		-2.40343	0.000682647	-2.42772	-0.000167613	-2.47291	0.000293015	-2.44962	-0.000424555
1.0037	0.0089	1.112	0.01227	1.1811	0.00768	1.1811	0.0095		5.18409	0.00577	5.18777	0.00542	5.2143	0.00424	5.20765	0.00522		-2.3998	0.000682581	-2.42407	-0.000167615	-2.46929	0.000289816	-2.44597	-0.000424555
1.0135	0.00756	1.1219	0.01247	1.191	0.01032	1.191	0.00975		5.1997	0.00576	5.20361	0.00541	5.2301	0.00423	5.22346	0.00521		-2.39617	0.000682513	-2.42042	-0.000167618	-2.46567	0.000286614	-2.44232	-0.000424555
1.0234	0.00766	1.1317	0.0134	1.2009	0.00997	1.2009	0.00879		5.21532	0.00575	5.21945	0.00539	5.24591	0.00422	5.23927	0.0052		-2.3953	0.000682497	-2.41677	-0.00016762	-2.46205	0.000283408	-2.43867	-0.000424555
1.0332	0.01049	1.1416	0.01347	1.2108	0.00842	1.2108	0.00797		5.23093	0.00574	5.23529	0.00538	5.26171	0.00421	5.25509	0.00519		-2.39254	0.000682445	-2.41312	-0.000167623	-2.45842	0.000280198	-2.43502	-0.000424555
1.043	0.01174	1.1515	0.01466	1.2207	0.00875	1.2207	0.00844		5.24654	0.00573	5.25113	0.00537	5.27751	0.0042	5.2709	0.00518		-2.38891	0.000682376	-2.40947	-0.000167626	-2.4548	0.000276984	-2.4346	-0.000424555
1.0529	0.01072	1.1614	0.01245	1.2305	0.00562	1.2305	0.00886		5.26216	0.00572	5.26697	0.00535	5.29331	0.00419	5.28671	0.00517		-2.38528	0.000682306	-2.40582	-0.000167628	-2.45118	0.000273767	-2.43137	-0.000424555
1.0627	0.0057	1.1712	0.01226	1.2404	0.005	1.2404	0.01055		5.27777	0.00571	5.28281	0.00534	5.30911	0.00418	5.30252	0.00516		-2.38165	0.000682234	-2.40217	-0.000167631	-2.44756	0.000270546	-2.42772	-0.000424555
1.0726	0.00518	1.1811	0.01023	1.2503	0.00534	1.2503	0.01164		5.29338	0.0057	5.29865	0.00533	5.32491	0.00417	5.31833	0.00515		-2.37802	0.000682162	-2.39852	-0.000167634	-2.44394	0.000267321	-2.42407	-0.000424555
1.0824	0.00882	1.191	0.00967	1.2602	0.00806	1.2602	0.01318		5.30899	0.00569	5.31449	0.00532	5.34072	0.00416	5.33414	0.00514		-2.37439	0.000682089	-2.3953	-0.000167636	-2.44032	0.000264092	-2.42042	-0.000424555
1.0923	0.00786	1.2009	0.01176	1.2701	0.00846	1.2701	0.00987		5.32461	0.00569	5.33033	0.0053	5.35652	0.00415	5.34995	0.00512		-2.37075	0.000682015	-2.39487	-0.000167637	-2.4367	0.00026086	-2.41677	-0.000424555
1.1022	0.00822	1.2108	0.0099	1.28	0.00819	1.28	0.00668		5.34022	0.00568	5.34617	0.00529	5.37232	0.00414	5.36576	0.00511		-2.36712	0.000681939	-2.39122	-0.00016764	-2.4346	0.000258984	-2.41312	-0.000424555
1.112	0.00863	1.2207	0.01002	1.2899	0.0068	1.2899	0.0057		5.35583	0.00567	5.36201	0.00528	5.38812	0.00413	5.38158	0.0051		-2.36349	0.000681863	-2.38757	-0.000167643	-2.43308	0.000257623	-2.40947	-0.000424555
1.1219	0.0105	1.2305	0.01054	1.2998	0.00643	1.2998	0.00884		5.37144	0.00566	5.37785	0.00526	5.40392	0.00412	5.39739	0.00509		-2.35986	0.000681785	-2.38392	-0.000167646	-2.42946	0.000254383	-2.40582	-0.000424555
1.1317	0.01026	1.2404	0.00864	1.3098	0.00855	1.3098	0.01164		5.38706	0.00565	5.39369	0.00525	5.41972	0.00411	5.4132	0.00508		-2.35623	0.000681707	-2.38027	-0.000167649	-2.42584	0.00025114	-2.40217	-0.000424556
1.1416	0.00672	1.2503	0.00757	1.3197	0.00725	1.3197	0.00924		5.40267	0.00564	5.40953	0.00524	5.43553	0.0041	5.42901	0.00507		-2.3559	0.0006817	-2.37662	-0.000167652	-2.42222	0.000247892	-2.39852	-0.000424556
1.1515	0.00504	1.2602	0.00853	1.3296	0.00788	1.3296	0.00778		5.41828	0.00563	5.42537	0.00523	5.45133	0.00409	5.44482	0.00506		-2.3526	0.000681627	-2.37297	-0.000167655	-2.41859	0.000244641	-2.3953	-0.000424556
1.1614	0.00726	1.2701	0.00979	1.3395	0.00773	1.3395	0.00864		5.4339	0.00562	5.44121	0.00521	5.46713	0.00408	5.46063	0.00505		-2.34897	0.000681547	-2.36932	-0.000167659	-2.41497	0.000241386	-2.39487	-0.000424556
1.1712	0.0093	1.28	0.00895	1.3494	0.00996	1.3494	0.00905		5.44951	0.00561	5.45705	0.0052	5.48293	0.00407	5.47644	0.00504		-2.34534	0.000681465	-2.36567	-0.000167662	-2.41135	0.000238127	-2.39122	-0.000424556
1.1811	0.00995	1.2899	0.00957	1.3593	0.00905	1.3593	0.00945		5.46512	0.0056	5.47289	0.00519	5.49873	0.00406	5.49226	0.00503		-2.34171	0.000681382	-2.36202	-0.000167665	-2.40773	0.000234864	-2.38757	-0.000424556
1.191	0.00865	1.2998	0.00874	1.3693	0.00778	1.3693	0.01039		5.48073	0.00559	5.48873	0.00518	5.51453	0.00406	5.50807	0.00502		-2.33808	0.000681298	-2.35837	-0.000167669	-2.40411	0.000231598	-2.38392	-0.000424556
1.2009	0.00788	1.3098	0.0077	1.3792	0.00746	1.3792	0.01253		5.49635	0.00559	5.50457	0.00516	5.53033	0.00405	5.52388	0.00501		-2.33445	0.000681213	-2.3559	-0.000167671	-2.40049	0.000228327	-2.38027	-0.000424556
1.2108	0.00845	1.3197	0.00691	1.3891	0.00789	1.3891	0.01183		5.51196	0.00558	5.52041	0.00515	5.54614	0.00404	5.53969	0.005		-2.33082	0.000681126	-2.35472	-0.000167673	-2.39687	0.000225053	-2.37662	-0.000424556
1.2207	0.0088	1.3296	0.00777	1.3991	0.01114	1.3991	0.01054		5.52757	0.00557	5.53625	0.00514	5.56194	0.00403	5.5555	0.00499		-2.32719	0.000681038	-2.35107	-0.000167676	-2.3953	0.000223633	-2.37297	-0.000424556
1.2305	0.00797	1.3395	0.01175	1.409	0.01002	1.409	0.00925		5.54318	0.00556	5.55209	0.00513	5.57774	0.00402	5.57131	0.00498		-2.32356	0.00068095	-2.34742	-0.00016768	-2.39325	0.000221775	-2.36932	-0.000424556
1.2404	0.00776	1.3494	0.013	1.4189	0.00823	1.4189	0.01041		5.5588	0.00555	5.56794	0.00512	5.59354	0.00401	5.58712	0.00497		-2.31993	0.000680859	-2.34377	-0.000167684	-2.38963	0.000218493	-2.36567	-0.000424556
1.2503	0.00497	1.3593	0.0109	1.4289	0.00951	1.4289	0.0106		5.57441	0.00554	5.58378	0.0051	5.60934	0.004	5.60293	0.00496		-2.3166	0.000680776	-2.34012	-0.000167688	-2.38601	0.000215208	-2.36202	-0.000424556
1.2602	0.00355	1.3693	0.00921	1.4388	0.01	1.4388	0.00962		5.59002	0.00553	5.59962	0.00509	5.62514	0.00399	5.61875	0.00495		-2.3163	0.000680768	-2.33647	-0.000167691	-2.38239	0.000211918	-2.35837	-0.000424556
1.2701	0.00655	1.3792	0.00801	1.4488	0.00971	1.4488	0.00913		5.60564	0.00553	5.61546	0.00508	5.64095	0.00398	5.63456	0.00494		-2.31266	0.000680675	-2.33282	-0.000167695	-2.37876	0.000208625	-2.3559	-0.000424556
1.28	0.00637	1.3891	0.00921	1.4587	0.00793	1.4587	0.00856		5.62125	0.00552	5.6313	0.00507	5.65675	0.00397	5.65037	0.00493		-2.30903	0.000680582	-2.32917	-0.0001677	-2.37514	0.000205328	-2.35472	-0.000424556
1.2899	0.00636	1.3991	0.01165	1.4687	0.00683	1.4687	0.00939		5.63686	0.00551	5.64714	0.00506	5.67255	0.00397	5.66618	0.00493		-2.3054	0.000680486	-2.32552	-0.000167704	-2.37152	0.000202027	-2.35107	-0.000424556
1.2998	0.00845	1.409	0.01005	1.4786	0.01043	1.4786	0.01217		5.65247	0.0055	5.66298	0.00504	5.68835	0.00396	5.68199	0.00492		-2.30177	0.00068039	-2.32187	-0.000167708	-2.3679	0.000198722	-2.34742	-0.000424556
1.3098	0.00761	1.4189	0.01348	1.4886	0.01064	1.4886	0.01293		5.66809	0.00549	5.67882	0.00503	5.70415	0.00395	5.6978	0.00491		-2.29814	0.000680292	-2.31822	-0.000167712	-2.36428	0.000195413	-2.34377	-0.000424556
1.3197	0.00593	1.4289	0.01314	1.4985	0.01186	1.4985	0.01117		5.6837	0.00548	5.69466	0.00502	5.71995	0.00394	5.71361	0.0049		-2.29451	0.000680193	-2.3166	-0.000167714	-2.36066	0.000192101	-2.34012	-0.000424557
1.3296	0.00819	1.4388	0.01218	1.5085	0.01233	1.5085	0.01028		5.69931	0.00547	5.7105	0.00501	5.73576	0.00393	5.72943	0.00489		-2.29088	0.000680092	-2.31457	-0.000167717	-2.35704	0.000188784	-2.33647	-0.000424557
1.3395	0.00815	1.4488	0.00969	1.5185	0.01043	1.5185	0.01092		5.71492	0.00547	5.72634	0.005	5.75156	0.00392	5.74524	0.00488		-2.28725	0.00067999	-2.31092	-0.000167721	-2.3559	0.00018774	-2.33282	-0.000424557
1.3494	0.00892	1.4587	0.00895	1.5284	0.00886	1.5284	0.01016		5.73054	0.00546	5.74218	0.00498	5.76736	0.00391	5.76105	0.00487		-2.28362	0.000679886	-2.30727	-0.000167726	-2.35342	0.000185464	-2.32917	-0.000424557
1.3593	0.00814	1.4687	0.0087	1.5384	0.00759	1.5384	0.00904		5.74615	0.00545	5.75802	0.00497	5.78316	0.00391	5.77686	0.00486		-2.27999	0.000679782	-2.30362	-0.00016773	-2.3498	0.00018214	-2.32552	-0.000424557
1.3693	0.00736	1.4786	0.00898	1.5484	0.00959	1.5484	0.00821		5.76176	0.00544	5.77386	0.00496	5.79896	0.0039	5.79267	0.00485		-2.2772	0.0006797	-2.29997	-0.000167735	-2.34618	0.000178812	-2.32187	-0.000424557
1.3792	0.00894	1.4886	0.00934	1.5583	0.01124	1.5583	0.01218		5.77737	0.00543	5.7897	0.00495	5.81476	0.00389	5.80848	0.00484		-2.27636	0.000679675	-2.29632	-0.00016774	-2.34256	0.00017548	-2.31822	-0.000424557
1.3891	0.00963	1.4985	0.0074	1.5683	0.01132	1.5683	0.01233		5.79299	0.00542	5.80554	0.00494	5.83057	0.00388	5.82429	0.00484		-2.27273	0.000679567	-2.29267	-0.000167745	-2.33893	0.000172144	-2.3166	-0.000424557
1.3991	0.00907	1.5085	0.00553	1.5783	0.00994	1.5783	0.0114		5.8086	0.00542	5.82138	0.00493	5.84637	0.00387	5.8401	0.00483		-2.2691	0.000679458	-2.28902	-0.00016775	-2.33531	0.000168805	-2.31457	-0.000424557
1.409	0.00818	1.5185	0.00768	1.5883	0.00818	1.5883	0.01113		5.82421	0.00541	5.83722	0.00492	5.86217	0.00386	5.85592	0.00482		-2.26547	0.000679347	-2.28537	-0.000167755	-2.33169	0.000165461	-2.31092	-0.000424557
1.4189	0.00842	1.5284	0.00926	1.5983	0.0054	1.5983	0.01084		5.83983	0.0054	5.85306	0.0049	5.87797	0.00386	5.87173	0.00481		-2.26184	0.000679235	-2.28172	-0.00016776	-2.32807	0.000162114	-2.30727	-0.000424557
1.4289	0.00921	1.5384	0.01083	1.6082	0.00725	1.6082	0.01141		5.85544	0.00539	5.8689	0.00489	5.89377	0.00385	5.88754	0.0048		-2.25821	0.000679121	-2.27807	-0.000167766	-2.32445	0.000158762	-2.30362	-0.000424557
1.4388	0.00952	1.5484	0.01062	1.6182	0.00704	1.6182	0.00987		5.87105	0.00538	5.88474	0.00488	5.90957	0.00384	5.90335	0.00479		-2.25457	0.000679005	-2.2772	-0.000167767	-2.32083	0.000155407	-2.29997	-0.000424557
1.4488	0.01024	1.5583	0.00957	1.6282	0.00751	1.6282	0.01105		5.88666	0.00538	5.90058	0.00487	5.92537	0.00383	5.91916	0.00478		-2.25094	0.000678888	-2.27442	-0.000167771	-2.31721	0.000152048	-2.29632	-0.000424558
1.4587	0.00673	1.5683	0.00846	1.6382	0.0043	1.6382	0.01524		5.90228	0.00537	5.91642	0.00486	5.94118	0.00382	5.93497	0.00478		-2.24731	0.000678769	-2.27077	-0.000167777	-2.3166	0.000151482	-2.29267	-0.000424558
1.4687	0.00968	1.5783	0.00955	1.6482	0.00534	1.6482	0.01485		5.91789	0.00536	5.93226	0.00485	5.95698	0.00381	5.95078	0.00477		-2.24368	0.000678649	-2.26712	-0.000167782	-2.31359	0.000148685	-2.28902	-0.000424558
1.4786	0.00942	1.5883	0.01244	1.6582	0.00825	1.6582	0.01247		5.9335	0.00535	5.9481	0.00484	5.97278	0.00381	5.96659	0.00476		-2.24005	0.000678527	-2.26347	-0.000167788	-2.30997	0.000145318	-2.28537	-0.000424558
1.4886	0.00774	1.5983	0.0114	1.6682	0.00824	1.6682	0.01256		5.94911	0.00535	5.96394	0.00483	5.98858	0.0038	5.98241	0.00475		-2.2379	0.000678454	-2.25982	-0.000167794	-2.30635	0.000141947	-2.28172	-0.000424558
1.4985	0.00955	1.6082	0.01032	1.6782	0.0083	1.6782	0.01191		5.96473	0.00534	5.97978	0.00482	6.00438	0.00379	5.99822	0.00474		-2.23642	0.000678403	-2.25617	-0.0001678	-2.30273	0.000138572	-2.27807	-0.000424558
1.5085	0.01012	1.6182	0.00685	1.6882	0.00702	1.6882	0.0119		5.98034	0.00533	5.99562	0.0048	6.02018	0.00378	6.01403	0.00474		-2.23279	0.000678277	-2.25252	-0.000167806	-2.2991	0.000135193	-2.2772	-0.000424558
1.5185	0.01041	1.6282	0.00816	1.6982	0.00632	1.6982	0.01155		5.99595	0.00532	6.01146	0.00479	6.03599	0.00378	6.02984	0.00473		-2.22916	0.00067815	-2.24887	-0.000167812	-2.29548	0.00013181	-2.27442	-0.000424558
1.5284	0.01117	1.6382	0.00983	1.7082	0.00714	1.7082	0.01111		6.01157	0.00531	6.0273	0.00478	6.05179	0.00377	6.04565	0.00472		-2.22553	0.000678021	-2.24522	-0.000167819	-2.29186	0.000128423	-2.27077	-0.000424558
1.5384	0.00974	1.6482	0.00943	1.7182	0.00835	1.7182	0.01158		6.02718	0.00531	6.04315	0.00477	6.06759	0.00376	6.06146	0.00471		-2.2219	0.00067789	-2.24157	-0.000167825	-2.28824	0.000125033	-2.26712	-0.000424559
1.5484	0.01022	1.6582	0.00884	1.7283	0.01103	1.7283	0.01104		6.04279	0.0053	6.05899	0.00476	6.08339	0.00375	6.07727	0.0047		-2.21827	0.000677757	-2.23792	-0.000167832	-2.28462	0.000121638	-2.26347	-0.000424559
1.5583	0.00823	1.6682	0.00695	1.7383	0.0091	1.7383	0.00925		6.0584	0.00529	6.07483	0.00475	6.09919	0.00374	6.09309	0.0047		-2.21464	0.000677623	-2.2379	-0.000167832	-2.281	0.000118239	-2.25982	-0.000424559
1.5683	0.00868	1.6782	0.00909	1.7483	0.00754	1.7483	0.00775		6.07402	0.00528	6.09067	0.00474	6.11499	0.00374	6.1089	0.00469		-2.21101	0.000677487	-2.23427	-0.000167839	-2.27738	0.000114837	-2.25617	-0.000424559
1.5783	0.00935	1.6882	0.01078	1.7583	0.00854	1.7583	0.01041		6.08963	0.00528	6.10651	0.00473	6.1308	0.00373	6.12471	0.00468		-2.20738	0.000677348	-2.23062	-0.000167846	-2.2772	0.000114669	-2.25252	-0.000424559
1.5883	0.01105	1.6982	0.01111	1.7683	0.00776	1.7683	0.01077		6.10524	0.00527	6.12235	0.00472	6.1466	0.00372	6.14052	0.00467		-2.20375	0.000677208	-2.22697	-0.000167853	-2.27376	0.00011143	-2.24887	-0.000424559
1.5983	0.00965	1.7082	0.01142	1.7784	0.00763	1.7784	0.011		6.12085	0.00526	6.13819	0.00471	6.1624	0.00371	6.15633	0.00467		-2.20012	0.000677066	-2.22332	-0.00016786	-2.27014	0.00010802	-2.24522	-0.000424559
1.6082	0.00905	1.7182	0.01258	1.7884	0.00854	1.7884	0.00916		6.13647	0.00525	6.15403	0.0047	6.1782	0.00371	6.17214	0.00466		-2.1985	0.000677002	-2.21967	-0.000167867	-2.26652	0.000104605	-2.24157	-0.00042456
1.6182	0.00932	1.7283	0.01406	1.7984	0.00752	1.7984	0.00908		6.15208	0.00525	6.16987	0.00469	6.194	0.0037	6.18795	0.00465		-2.19648	0.000676922	-2.21602	-0.000167874	-2.2629	0.000101187	-2.23792	-0.00042456
1.6282	0.01016	1.7383	0.0125	1.8085	0.00707	1.8085	0.00915		6.16769	0.00524	6.18571	0.00468	6.2098	0.00369	6.20376	0.00464		-2.19285	0.000676776	-2.21237	-0.000167882	-2.25927	9.77644e-05	-2.2379	-0.00042456
1.6382	0.00874	1.7483	0.01028	1.8185	0.00658	1.8185	0.00803		6.18331	0.00523	6.20155	0.00467	6.22561	0.00368	6.21958	0.00464		-2.18922	0.000676628	-2.20872	-0.00016789	-2.25565	9.4338e-05	-2.23427	-0.00042456
1.6482	0.01117	1.7583	0.01009	1.8285	0.00673	1.8285	0.00955		6.19892	0.00522	6.21739	0.00465	6.24141	0.00368	6.23539	0.00463		-2.18559	0.000676477	-2.20507	-0.000167898	-2.25203	9.09076e-05	-2.23062	-0.00042456
1.6582	0.0108	1.7683	0.013	1.8386	0.00436	1.8386	0.01233		6.21453	0.00522	6.23323	0.00464	6.25721	0.00367	6.2512	0.00462		-2.18196	0.000676325	-2.20142	-0.000167906	-2.24841	8.74731e-05	-2.22697	-0.00042456
1.6682	0.00974	1.7784	0.01277	1.8486	0.00548	1.8486	0.01108		6.23014	0.00521	6.24907	0.00463	6.27301	0.00366	6.26701	0.00461		-2.17833	0.000676171	-2.1985	-0.000167912	-2.24479	8.40347e-05	-2.22332	-0.00042456
1.6782	0.00856	1.7884	0.01103	1.8587	0.00692	1.8587	0.0089		6.24576	0.0052	6.26491	0.00462	6.28881	0.00366	6.28282	0.00461		-2.1747	0.000676014	-2.19777	-0.000167914	-2.24117	8.05922e-05	-2.21967	-0.000424561
1.6882	0.00781	1.7984	0.01007	1.8687	0.00603	1.8687	0.009		6.26137	0.0052	6.28075	0.00461	6.30461	0.00365	6.29863	0.0046		-2.17107	0.000675855	-2.19412	-0.000167922	-2.2379	7.74803e-05	-2.21602	-0.000424561
1.6982	0.008	1.8085	0.01104	1.8787	0.00598	1.8787	0.0083		6.27698	0.00519	6.29659	0.0046	6.32042	0.00364	6.31444	0.00459		-2.16744	0.000675694	-2.19047	-0.000167931	-2.23755	7.71458e-05	-2.21237	-0.000424561
1.7082	0.00755	1.8185	0.01147	1.8888	0.00618	1.8888	0.0082		6.29259	0.00518	6.31243	0.00459	6.33622	0.00363	6.33025	0.00459		-2.16381	0.000675531	-2.18683	-0.000167939	-2.23393	7.36953e-05	-2.20872	-0.000424561
1.7182	0.00913	1.8285	0.01261	1.8989	0.00525	1.8989	0.00965		6.30821	0.00517	6.32827	0.00458	6.35202	0.00363	6.34607	0.00458		-2.16018	0.000675366	-2.18318	-0.000167948	-2.23031	7.02408e-05	-2.20507	-0.000424561
1.7283	0.00994	1.8386	0.01256	1.9089	0.00471	1.9089	0.00799		6.32382	0.00517	6.34411	0.00457	6.36782	0.00362	6.36188	0.00457		-2.1592	0.000675321	-2.17953	-0.000167957	-2.22669	6.67822e-05	-2.20142	-0.000424562
1.7383	0.01006	1.8486	0.01234	1.919	0.00386	1.919	0.00993		6.33943	0.00516	6.35995	0.00456	6.38362	0.00361	6.37769	0.00456		-2.15655	0.000675198	-2.17588	-0.000167966	-2.22307	6.33196e-05	-2.1985	-0.000424562
1.7483	0.0109	1.8587	0.01214	1.929	0.00385	1.929	0.01085		6.35505	0.00515	6.37579	0.00455	6.39942	0.00361	6.3935	0.00456		-2.15292	0.000675028	-2.17223	-0.000167976	-2.21944	5.9853e-05	-2.19777	-0.000424562
1.7583	0.00908	1.8687	0.01225	1.9391	0.00405	1.9391	0.00905		6.37066	0.00515	6.39163	0.00454	6.41522	0.0036	6.40931	0.00455		-2.14929	0.000674855	-2.16858	-0.000167985	-2.21582	5.63824e-05	-2.19412	-0.000424562
1.7683	0.01051	1.8787	0.01132	1.9492	0.00605	1.9492	0.00999		6.38627	0.00514	6.40747	0.00453	6.43103	0.00359	6.42512	0.00454		-2.14566	0.00067468	-2.16493	-0.000167995	-2.2122	5.29076e-05	-2.19047	-0.000424562
1.7784	0.01261	1.8888	0.01148	1.9592	0.00751	1.9592	0.01064		6.40188	0.00513	6.42331	0.00452	6.44683	0.00358	6.44093	0.00454		-2.14203	0.000674503	-2.16128	-0.000168005	-2.20858	4.94289e-05	-2.18683	-0.000424562
1.7884	0.01104	1.8989	0.01143	1.9693	0.0089	1.9693	0.01102		6.4175	0.00512	6.43915	0.00451	6.46263	0.00358	6.45675	0.00453		-2.13839	0.000674323	-2.1592	-0.00016801	-2.20496	4.59461e-05	-2.18318	-0.000424563
1.7984	0.01117	1.9089	0.012	1.9794	0.00814	1.9794	0.00936		6.43311	0.00512	6.45499	0.0045	6.47843	0.00357	6.47256	0.00452		-2.13476	0.000674141	-2.15763	-0.000168015	-2.20134	4.24592e-05	-2.17953	-0.000424563
1.8085	0.0101	1.919	0.00894	1.9894	0.00725	1.9894	0.0101		6.44872	0.00511	6.47083	0.00449	6.49423	0.00356	6.48837	0.00452		-2.13113	0.000673956	-2.15398	-0.000168025	-2.1985	3.97219e-05	-2.17588	-0.000424563
1.8185	0.008	1.929	0.00989	1.9995	0.00753	1.9995	0.00967		6.46433	0.0051	6.48667	0.00448	6.51003	0.00356	6.50418	0.00451		-2.1275	0.000673769	-2.15033	-0.000168036	-2.19772	3.89682e-05	-2.17223	-0.000424563
1.8285	0.00705	1.9391	0.01055	2.0096	0.00843	2.0096	0.01095		6.47995	0.0051	6.50252	0.00447	6.52584	0.00355	6.51999	0.0045		-2.12387	0.000673579	-2.14668	-0.000168046	-2.1941	3.54732e-05	-2.16858	-0.000424564
1.8386	0.00793	1.9492	0.0093	2.0197	0.00976	2.0197	0.01037		6.49556	0.00509	6.51836	0.00446	6.54164	0.00354	6.5358	0.0045		-2.12024	0.000673386	-2.14303	-0.000168057	-2.19048	3.19741e-05	-2.16493	-0.000424564
1.8486	0.00781	1.9592	0.0087	2.0297	0.01073	2.0297	0.01114		6.51117	0.00508	6.5342	0.00445	6.55744	0.00354	6.55161	0.00449		-2.1198	0.000673362	-2.13938	-0.000168068	-2.18686	2.84709e-05	-2.16128	-0.000424564
1.8587	0.00824	1.9693	0.0087	2.0398	0.0109	2.0398	0.01095		6.52679	0.00508	6.55004	0.00445	6.57324	0.00353	6.56742	0.00449		-2.11661	0.000673191	-2.13573	-0.00016808	-2.18323	2.49636e-05	-2.1592	-0.000424564
1.8687	0.00954	1.9794	0.0101	2.0499	0.0097	2.0499	0.0112		6.5424	0.00507	6.56588	0.00444	6.58904	0.00352	6.58324	0.00448		-2.11298	0.000672993	-2.13208	-0.000168091	-2.17961	2.14523e-05	-2.15763	-0.000424565
1.8787	0.00975	1.9894	0.0112	2.06	0.00844	2.06	0.01126		6.55801	0.00506	6.58172	0.00443	6.60484	0.00352	6.59905	0.00447		-2.10935	0.000672792	-2.12843	-0.000168103	-2.17599	1.79368e-05	-2.15398	-0.000424565
1.8888	0.00767	1.9995	0.0091	2.0701	0.0075	2.0701	0.01194		6.57362	0.00506	6.59756	0.00442	6.62065	0.00351	6.61486	0.00447		-2.10572	0.000672588	-2.12478	-0.000168115	-2.17237	1.44173e-05	-2.15033	-0.000424565
1.8989	0.00917	2.0096	0.00794	2.0802	0.00884	2.0802	0.01126		6.58924	0.00505	6.6134	0.00441	6.63645	0.0035	6.63067	0.00446		-2.10209	0.000672382	-2.12113	-0.000168127	-2.16875	1.08936e-05	-2.14668	-0.000424565
1.9089	0.01185	2.0197	0.00655	2.0903	0.00667	2.0903	0.00925		6.60485	0.00504	6.62924	0.0044	6.65225	0.0035	6.64648	0.00445		-2.09846	0.000672173	-2.1198	-0.000168132	-2.16513	7.36582e-06	-2.14303	-0.000424566
1.919	0.01207	2.0297	0.00943	2.1004	0.00554	2.1004	0.0098		6.62046	0.00504	6.64508	0.00439	6.66805	0.00349	6.66229	0.00445		-2.09483	0.00067196	-2.11748	-0.00016814	-2.16151	3.83393e-06	-2.13938	-0.000424566
1.929	0.01168	2.0398	0.01186	2.1105	0.0063	2.1105	0.01015		6.63607	0.00503	6.66092	0.00438	6.68385	0.00349	6.6781	0.00444		-2.0912	0.000671745	-2.11383	-0.000168152	-2.1592	1.57915e-06	-2.13573	-0.000424566
1.9391	0.00988	2.0499	0.01071	2.1206	0.00791	2.1206	0.00776		6.65169	0.00503	6.67676	0.00437	6.69965	0.00348	6.69392	0.00444		-2.08757	0.000671527	-2.11018	-0.000168165	-2.15789	2.97916e-07	-2.13208	-0.000424567
1.9492	0.00994	2.06	0.01027	2.1307	0.00754	2.1307	0.00745		6.6673	0.00502	6.6926	0.00436	6.71546	0.00347	6.70973	0.00443		-2.08394	0.000671306	-2.10653	-0.000168179	-2.15427	-3.24222e-06	-2.12843	-0.000424567
1.9592	0.00945	2.0701	0.00984	2.1408	0.00658	2.1408	0.00987		6.68291	0.00501	6.70844	0.00435	6.73126	0.00347	6.72554	0.00442		-2.0805	0.000671094	-2.10288	-0.000168192	-2.15065	-6.78648e-06	-2.12478	-0.000424568
1.9693	0.00922	2.0802	0.0094	2.1509	0.00759	2.1509	0.00948		6.69852	0.00501	6.72428	0.00434	6.74706	0.00346	6.74135	0.00442		-2.0803	0.000671082	-2.09923	-0.000168206	-2.14703	-1.03349e-05	-2.12113	-0.000424568
1.9794	0.01141	2.0903	0.00985	2.161	0.00692	2.161	0.01179		6.71414	0.005	6.74012	0.00433	6.76286	0.00345	6.75716	0.00441		-2.07667	0.000670854	-2.09558	-0.00016822	-2.1434	-1.38874e-05	-2.1198	-0.000424568
1.9894	0.01006	2.1004	0.00967	2.1711	0.0064	2.1711	0.01394		6.72975	0.00499	6.75596	0.00432	6.77866	0.00345	6.77297	0.00441		-2.07304	0.000670624	-2.09193	-0.000168234	-2.13978	-1.74441e-05	-2.11748	-0.000424568
1.9995	0.00976	2.1105	0.00927	2.1812	0.00772	2.1812	0.01074		6.74536	0.00499	6.7718	0.00431	6.79446	0.00344	6.78878	0.0044		-2.06941	0.00067039	-2.08828	-0.000168249	-2.13616	-2.10049e-05	-2.11383	-0.000424569
2.0096	0.00983	2.1206	0.00916	2.1913	0.00973	2.1913	0.01101		6.76098	0.00498	6.78764	0.00431	6.81026	0.00343	6.80459	0.0044		-2.06578	0.000670153	-2.08463	-0.000168264	-2.13254	-2.45699e-05	-2.11018	-0.000424569
2.0197	0.0071	2.1307	0.01065	2.2014	0.00788	2.2014	0.01083		6.77659	0.00497	6.80348	0.0043	6.82607	0.00343	6.82041	0.00439		-2.06215	0.000669913	-2.08098	-0.000168279	-2.12892	-2.81391e-05	-2.10653	-0.00042457
2.0297	0.00604	2.1408	0.00974	2.2116	0.00899	2.2116	0.01113		6.7922	0.00497	6.81932	0.00429	6.84187	0.00342	6.83622	0.00438		-2.05852	0.000669669	-2.0805	-0.000168281	-2.1253	-3.17124e-05	-2.10288	-0.00042457
2.0398	0.00825	2.1509	0.00911	2.2217	0.0086	2.2217	0.0096		6.80781	0.00496	6.83516	0.00428	6.85767	0.00342	6.85203	0.00438		-2.05489	0.000669422	-2.07733	-0.000168294	-2.12168	-3.52899e-05	-2.09923	-0.00042457
2.0499	0.00903	2.161	0.01048	2.2318	0.00762	2.2318	0.01066		6.82343	0.00496	6.851	0.00427	6.87347	0.00341	6.86784	0.00437		-2.05126	0.000669172	-2.07368	-0.00016831	-2.1198	-3.71482e-05	-2.09558	-0.000424571
2.06	0.00902	2.1711	0.00939	2.2419	0.00906	2.2419	0.01238		6.83904	0.00495	6.86684	0.00426	6.88927	0.0034	6.88365	0.00437		-2.04763	0.000668918	-2.07003	-0.000168326	-2.11806	-3.88715e-05	-2.09193	-0.000424571
2.0701	0.00862	2.1812	0.00804	2.252	0.00885	2.252	0.01285		6.85465	0.00494	6.88268	0.00425	6.90507	0.0034	6.89946	0.00436		-2.044	0.00066866	-2.06638	-0.000168342	-2.11444	-4.24573e-05	-2.08828	-0.000424572
2.0802	0.01095	2.1913	0.00833	2.2622	0.00749	2.2622	0.00934		6.87026	0.00494	6.89852	0.00424	6.92088	0.00339	6.91527	0.00436		-2.0412	0.00066846	-2.06273	-0.000168359	-2.11082	-4.60474e-05	-2.08463	-0.000424572
2.0903	0.01128	2.2014	0.00809	2.2723	0.00755	2.2723	0.00705		6.88588	0.00493	6.91436	0.00423	6.93668	0.00339	6.93108	0.00435		-2.04037	0.000668399	-2.05908	-0.000168376	-2.1072	-4.96416e-05	-2.08098	-0.000424573
2.1004	0.00828	2.2116	0.0113	2.2824	0.00944	2.2824	0.00789		6.90149	0.00493	6.9302	0.00423	6.95248	0.00338	6.9469	0.00435		-2.03674	0.000668135	-2.05543	-0.000168393	-2.10357	-5.324e-05	-2.0805	-0.000424573
2.1105	0.00501	2.2217	0.01127	2.2926	0.0067	2.2926	0.00753		6.9171	0.00492	6.94604	0.00422	6.96828	0.00337	6.96271	0.00434		-2.03311	0.000667866	-2.05178	-0.000168411	-2.09995	-5.68425e-05	-2.07733	-0.000424573
2.1206	0.00547	2.2318	0.00865	2.3027	0.0059	2.3027	0.00811		6.93272	0.00491	6.96188	0.00421	6.98408	0.00337	6.97852	0.00434		-2.02948	0.000667594	-2.04813	-0.000168429	-2.09633	-6.04493e-05	-2.07368	-0.000424574
2.1307	0.00966	2.2419	0.00941	2.3128	0.00478	2.3128	0.00588		6.94833	0.00491	6.97773	0.0042	6.99988	0.00336	6.99433	0.00433		-2.02585	0.000667318	-2.04448	-0.000168447	-2.09271	-6.40604e-05	-2.07003	-0.000424575
2.1408	0.00858	2.252	0.0099	2.323	0.00717	2.323	0.0069		6.96394	0.0049	6.99357	0.00419	7.01569	0.00336	7.01014	0.00432		-2.02221	0.000667039	-2.0412	-0.000168464	-2.08909	-6.76756e-05	-2.06638	-0.000424575
2.1509	0.00614	2.2622	0.00936	2.3331	0.00713	2.3331	0.00934		6.97955	0.0049	7.00941	0.00418	7.03149	0.00335	7.02595	0.00432		-2.01858	0.000666755	-2.04083	-0.000168466	-2.08547	-7.1295e-05	-2.06273	-0.000424576
2.161	0.00726	2.2723	0.01018	2.3432	0.0063	2.3432	0.00683		6.99517	0.00489	7.02525	0.00417	7.04729	0.00335	7.04176	0.00431		-2.01495	0.000666468	-2.03718	-0.000168485	-2.08185	-7.49187e-05	-2.05908	-0.000424576
2.1711	0.00914	2.2824	0.01099	2.3534	0.00686	2.3534	0.00433		7.01078	0.00488	7.04109	0.00416	7.06309	0.00334	7.05758	0.00431		-2.01132	0.000666176	-2.03353	-0.000168505	-2.0805	-7.62699e-05	-2.05543	-0.000424577
2.1812	0.01091	2.2926	0.00979	2.3635	0.0055	2.3635	0.00537		7.02639	0.00488	7.05693	0.00416	7.07889	0.00333	7.07339	0.0043		-2.00769	0.00066588	-2.02988	-0.000168524	-2.07823	-7.85465e-05	-2.05178	-0.000424578
2.1913	0.01025	2.3027	0.00875	2.3737	0.00695	2.3737	0.00373		7.042	0.00487	7.07277	0.00415	7.09469	0.00333	7.0892	0.0043		-2.00406	0.000665581	-2.02623	-0.000168545	-2.07461	-8.21787e-05	-2.04813	-0.000424578
2.2014	0.00914	2.3128	0.00916	2.3838	0.00804	2.3838	0.00515		7.05762	0.00487	7.08861	0.00414	7.1105	0.00332	7.10501	0.00429		-2.0019	0.0006654	-2.02258	-0.000168565	-2.07099	-8.5815e-05	-2.04448	-0.000424579
2.2116	0.0086	2.323	0.00954	2.394	0.0095	2.394	0.0075		7.07323	0.00486	7.10445	0.00413	7.1263	0.00332	7.12082	0.00429		-2.00043	0.000665277	-2.01893	-0.000168586	-2.06737	-8.94556e-05	-2.0412	-0.00042458
2.2217	0.007	2.3331	0.00952	2.4041	0.00975	2.4041	0.00864		7.08884	0.00485	7.12029	0.00412	7.1421	0.00331	7.13663	0.00428		-1.9968	0.000664969	-2.01528	-0.000168608	-2.06374	-9.31005e-05	-2.04083	-0.00042458
2.2318	0.00667	2.3432	0.00956	2.4143	0.00866	2.4143	0.00798		7.10446	0.00485	7.13613	0.00411	7.1579	0.00331	7.15244	0.00428		-1.99317	0.000664656	-2.01163	-0.000168629	-2.06012	-9.67496e-05	-2.03718	-0.00042458
2.2419	0.00782	2.3534	0.00675	2.4244	0.00726	2.4244	0.00772		7.12007	0.00484	7.15197	0.00411	7.1737	0.0033	7.16825	0.00427		-1.98954	0.00066434	-2.00798	-0.000168652	-2.0565	-0.000100403	-2.03353	-0.000424581
2.252	0.00874	2.3635	0.00637	2.4346	0.00871	2.4346	0.00521		7.13568	0.00484	7.16781	0.0041	7.1895	0.0033	7.18407	0.00427		-1.98591	0.000664018	-2.00433	-0.000168674	-2.05288	-0.000104061	-2.02988	-0.000424582
2.2622	0.00832	2.3737	0.00947	2.4447	0.00832	2.4447	0.00601		7.15129	0.00483	7.18365	0.00409	7.2053	0.00329	7.19988	0.00426		-1.98228	0.000663693	-2.0019	-0.00016869	-2.04926	-0.000107722	-2.02623	-0.000424583
2.2723	0.00782	2.3838	0.00986	2.4549	0.00824	2.4549	0.00804		7.16691	0.00483	7.19949	0.00408	7.22111	0.00328	7.21569	0.00426		-1.97865	0.000663363	-2.00068	-0.000168697	-2.04564	-0.000111389	-2.02258	-0.000424583
2.2824	0.00673	2.394	0.00906	2.465	0.00541	2.465	0.00995		7.18252	0.00482	7.21533	0.00407	7.23691	0.00328	7.2315	0.00425		-1.97502	0.000663028	-1.99703	-0.000168721	-2.04202	-0.000115059	-2.01893	-0.000424584
2.2926	0.00964	2.4041	0.00913	2.4752	0.00562	2.4752	0.00928		7.19813	0.00482	7.23117	0.00406	7.25271	0.00327	7.24731	0.00425		-1.97139	0.000662689	-1.99338	-0.000168745	-2.0412	-0.00011589	-2.01528	-0.000424585
2.3027	0.00966	2.4143	0.00725	2.4854	0.00524	2.4854	0.00851		7.21374	0.00481	7.24701	0.00406	7.26851	0.00327	7.26312	0.00425		-1.96775	0.000662344	-1.98973	-0.00016877	-2.0384	-0.000118734	-2.01163	-0.000424586
2.3128	0.01074	2.4244	0.00774	2.4955	0.00491	2.4955	0.01035		7.22936	0.0048	7.26285	0.00405	7.28431	0.00326	7.27893	0.00424		-1.96412	0.000661996	-1.98608	-0.000168795	-2.03478	-0.000122413	-2.00798	-0.000424587
2.323	0.00757	2.4346	0.00702	2.5057	0.00532	2.5057	0.00935		7.24497	0.0048	7.27869	0.00404	7.30011	0.00326	7.29474	0.00424		-1.9625	0.000661838	-1.98243	-0.00016882	-2.03116	-0.000126096	-2.00433	-0.000424588
2.3331	0.00802	2.4447	0.00778	2.5158	0.00613	2.5158	0.00879		7.26058	0.00479	7.29453	0.00403	7.31592	0.00325	7.31056	0.00423		-1.96049	0.000661642	-1.97878	-0.000168846	-2.02754	-0.000129784	-2.0019	-0.000424588
2.3432	0.00804	2.4549	0.00726	2.526	0.00906	2.526	0.00925		7.2762	0.00479	7.31037	0.00402	7.33172	0.00325	7.32637	0.00423		-1.95686	0.000661283	-1.97513	-0.000168872	-2.02391	-0.000133476	-2.00068	-0.000424589
2.3534	0.0105	2.465	0.00884	2.5362	0.00711	2.5362	0.00677		7.29181	0.00478	7.32621	0.00402	7.34752	0.00324	7.34218	0.00422		-1.95323	0.000660919	-1.97148	-0.000168899	-2.02029	-0.000137172	-1.99703	-0.00042459
2.3635	0.01004	2.4752	0.0084	2.5463	0.00326	2.5463	0.00518		7.30742	0.00478	7.34205	0.00401	7.36332	0.00324	7.35799	0.00422		-1.9496	0.000660551	-1.96783	-0.000168927	-2.01667	-0.000140872	-1.99338	-0.000424591
2.3737	0.01134	2.4854	0.00861	2.5565	0.00385	2.5565	0.00452		7.32303	0.00477	7.35789	0.004	7.37912	0.00323	7.3738	0.00421		-1.94597	0.000660177	-1.96418	-0.000168955	-2.01305	-0.000144577	-1.98973	-0.000424592
2.3838	0.01109	2.4955	0.0079	2.5667	0.00495	2.5667	0.00677		7.33865	0.00477	7.37373	0.00399	7.39492	0.00323	7.38961	0.00421		-1.94234	0.000659798	-1.9625	-0.000168968	-2.00943	-0.000148286	-1.98608	-0.000424593
2.394	0.00966	2.5057	0.00823	2.5769	0.00755	2.5769	0.00838		7.35426	0.00476	7.38957	0.00399	7.41073	0.00322	7.40542	0.0042		-1.93871	0.000659414	-1.96053	-0.000168984	-2.00581	-0.000152	-1.98243	-0.000424594
2.4041	0.00693	2.5158	0.00844	2.587	0.00923	2.587	0.0097		7.36987	0.00476	7.40541	0.00398	7.42653	0.00322	7.42124	0.0042		-1.93508	0.000659024	-1.95688	-0.000169013	-2.00219	-0.000155718	-1.97878	-0.000424595
2.4143	0.00634	2.526	0.00782	2.5972	0.00905	2.5972	0.00955		7.38548	0.00475	7.42125	0.00397	7.44233	0.00321	7.43705	0.0042		-1.93145	0.000658629	-1.95323	-0.000169042	-2.0019	-0.000156014	-1.97513	-0.000424596
2.4244	0.00731	2.5362	0.00709	2.6074	0.0096	2.6074	0.0077		7.4011	0.00475	7.4371	0.00396	7.45813	0.00321	7.45286	0.00419		-1.92782	0.000658228	-1.94958	-0.000169073	-1.99857	-0.00015944	-1.97148	-0.000424597
2.4346	0.00883	2.5463	0.00615	2.6176	0.00708	2.6176	0.01077		7.41671	0.00474	7.45294	0.00395	7.47393	0.0032	7.46867	0.00419		-1.92419	0.000657822	-1.94593	-0.000169104	-1.99495	-0.000163166	-1.96783	-0.000424599
2.4447	0.00868	2.5565	0.00787	2.6277	0.00401	2.6277	0.0114		7.43232	0.00473	7.46878	0.00395	7.48973	0.0032	7.48448	0.00418		-1.9232	0.000657711	-1.94228	-0.000169135	-1.99133	-0.000166897	-1.96418	-0.0004246
2.4549	0.00836	2.5667	0.00941	2.6379	0.00351	2.6379	0.0093		7.44794	0.00473	7.48462	0.00394	7.50554	0.00319	7.50029	0.00418		-1.92056	0.00065741	-1.93863	-0.000169167	-1.98771	-0.000170632	-1.9625	-0.0004246
2.465	0.00809	2.5769	0.00941	2.6481	0.00247	2.6481	0.00735		7.46355	0.00472	7.50046	0.00393	7.52134	0.00319	7.5161	0.00417		-1.91693	0.000656993	-1.93498	-0.0001692	-1.98408	-0.000174372	-1.96053	-0.000424601
2.4752	0.00728	2.587	0.00903	2.6583	0.00426	2.6583	0.00686		7.47916	0.00472	7.5163	0.00392	7.53714	0.00318	7.53191	0.00417		-1.9133	0.000656569	-1.93133	-0.000169233	-1.98046	-0.000178116	-1.95688	-0.000424602
2.4854	0.00805	2.5972	0.00738	2.6684	0.00614	2.6684	0.00665		7.49477	0.00471	7.53214	0.00392	7.55294	0.00318	7.54773	0.00417		-1.90966	0.00065614	-1.92768	-0.000169267	-1.97684	-0.000181864	-1.95323	-0.000424604
2.4955	0.00971	2.6074	0.00782	2.6786	0.00463	2.6786	0.00735		7.51039	0.00471	7.54798	0.00391	7.56874	0.00317	7.56354	0.00416		-1.90603	0.000655705	-1.92403	-0.000169302	-1.97322	-0.000185617	-1.94958	-0.000424605
2.5057	0.00853	2.6176	0.00933	2.6888	0.00475	2.6888	0.00765		7.526	0.0047	7.56382	0.0039	7.58454	0.00317	7.57935	0.00416		-1.9024	0.000655264	-1.9232	-0.00016931	-1.9696	-0.000189374	-1.94593	-0.000424607
2.5158	0.00578	2.6277	0.00823	2.699	0.00763	2.699	0.00735		7.54161	0.0047	7.57966	0.00389	7.60034	0.00316	7.59516	0.00415		-1.89877	0.000654816	-1.92038	-0.000169337	-1.96598	-0.000193135	-1.94228	-0.000424608
2.526	0.0025	2.6379	0.00907	2.7092	0.00585	2.7092	0.00715		7.55722	0.00469	7.5955	0.00389	7.61615	0.00316	7.61097	0.00415		-1.89514	0.000654363	-1.91673	-0.000169373	-1.9625	-0.000196754	-1.93863	-0.00042461
2.5362	0.00597	2.6481	0.01134	2.7194	0.00666	2.7194	0.00767		7.57284	0.00469	7.61134	0.00388	7.63195	0.00315	7.62678	0.00415		-1.89151	0.000653903	-1.91308	-0.00016941	-1.96236	-0.000196901	-1.93498	-0.000424611
2.5463	0.00942	2.6583	0.01166	2.7296	0.00884	2.7296	0.00613		7.58845	0.00468	7.62718	0.00387	7.64775	0.00315	7.64259	0.00414		-1.88788	0.000653437	-1.90943	-0.000169447	-1.95874	-0.000200672	-1.93133	-0.000424613
2.5565	0.01083	2.6684	0.00972	2.7397	0.00884	2.7397	0.0072		7.60406	0.00468	7.64302	0.00386	7.66355	0.00314	7.65841	0.00414		-1.88425	0.000652964	-1.90578	-0.000169486	-1.95512	-0.000204446	-1.92768	-0.000424614
2.5667	0.0089	2.6786	0.0088	2.7499	0.00733	2.7499	0.00687		7.61967	0.00467	7.65886	0.00386	7.67935	0.00314	7.67422	0.00413		-1.8839	0.000652918	-1.90213	-0.000169524	-1.9515	-0.000208225	-1.92403	-0.000424616
2.5769	0.00861	2.6888	0.00924	2.7601	0.00667	2.7601	0.00599		7.63529	0.00467	7.6747	0.00385	7.69515	0.00313	7.69003	0.00413		-1.88062	0.000652485	-1.89848	-0.000169564	-1.94788	-0.000212009	-1.9232	-0.000424616
2.587	0.0108	2.699	0.01027	2.7703	0.00779	2.7703	0.00703		7.6509	0.00466	7.69054	0.00384	7.71096	0.00313	7.70584	0.00413		-1.87699	0.000651998	-1.89483	-0.000169605	-1.94425	-0.000215797	-1.92038	-0.000424618
2.5972	0.01177	2.7092	0.00849	2.7805	0.00774	2.7805	0.01011		7.66651	0.00466	7.70638	0.00383	7.72676	0.00312	7.72165	0.00412		-1.87336	0.000651506	-1.89118	-0.000169646	-1.94063	-0.000219589	-1.91673	-0.000424619
2.6074	0.01024	2.7194	0.00734	2.7907	0.00765	2.7907	0.01168		7.68213	0.00465	7.72222	0.00383	7.74256	0.00312	7.73746	0.00412		-1.86973	0.000651006	-1.88753	-0.000169688	-1.93701	-0.000223386	-1.91308	-0.000424621
2.6176	0.00775	2.7296	0.00665	2.8009	0.00631	2.8009	0.00964		7.69774	0.00465	7.73806	0.00382	7.75836	0.00312	7.75327	0.00411		-1.8661	0.000650499	-1.8839	-0.00016973	-1.93339	-0.000227187	-1.90943	-0.000424623
2.6277	0.00635	2.7397	0.00859	2.8111	0.00544	2.8111	0.00788		7.71335	0.00464	7.7539	0.00381	7.77416	0.00311	7.76908	0.00411		-1.86247	0.000649986	-1.88388	-0.000169731	-1.92977	-0.000230992	-1.90578	-0.000424625
2.6379	0.00621	2.7499	0.01124	2.8213	0.00586	2.8213	0.00615		7.72896	0.00464	7.76974	0.00381	7.78996	0.00311	7.7849	0.00411		-1.85884	0.000649465	-1.88023	-0.000169774	-1.92615	-0.000234802	-1.90213	-0.000424627
2.6481	0.00598	2.7601	0.00927	2.8315	0.00837	2.8315	0.00656		7.74458	0.00463	7.78558	0.0038	7.80577	0.0031	7.80071	0.0041		-1.85521	0.000648937	-1.87658	-0.000169819	-1.9232	-0.000237909	-1.89848	-0.000424629
2.6583	0.00737	2.7703	0.01005	2.8416	0.0085	2.8416	0.0075		7.76019	0.00463	7.80142	0.00379	7.82157	0.0031	7.81652	0.0041		-1.85157	0.000648402	-1.87293	-0.000169864	-1.92253	-0.000238617	-1.89483	-0.000424631
2.6684	0.00717	2.7805	0.00918	2.8518	0.00816	2.8518	0.01082		7.7758	0.00463	7.81726	0.00378	7.83737	0.00309	7.83233	0.0041		-1.84794	0.000647859	-1.86928	-0.000169911	-1.91891	-0.000242436	-1.89118	-0.000424633
2.6786	0.00593	2.7907	0.00791	2.862	0.00864	2.862	0.01007		7.79141	0.00462	7.8331	0.00378	7.85317	0.00309	7.84814	0.00409		-1.8446	0.000647352	-1.86563	-0.000169958	-1.91529	-0.000246259	-1.88753	-0.000424636
2.6888	0.00736	2.8009	0.0097	2.8722	0.00811	2.8722	0.00741		7.80703	0.00462	7.84894	0.00377	7.86897	0.00308	7.86395	0.00409		-1.84431	0.000647308	-1.86198	-0.000170006	-1.91167	-0.000250087	-1.8839	-0.000424638
2.699	0.01061	2.8111	0.01091	2.8824	0.00684	2.8824	0.00768		7.82264	0.00461	7.86478	0.00376	7.88477	0.00308	7.87976	0.00409		-1.84068	0.00064675	-1.85833	-0.000170055	-1.90804	-0.000253919	-1.88388	-0.000424638
2.7106	0.00704	2.8213	0.01103	2.8926	0.00641	2.8926	0.00688		7.83825	0.00461	7.88062	0.00376	7.90058	0.00308	7.89557	0.00408		-1.83705	0.000646185	-1.85468	-0.000170105	-1.90442	-0.000257756	-1.88023	-0.00042464
2.7499	0.00573	2.8315	0.00843	2.9028	0.00624	2.9028	0.00777		7.85387	0.0046	7.89647	0.00375	7.91638	0.00307	7.91139	0.00408		-1.83342	0.000645611	-1.85103	-0.000170156	-1.9008	-0.000261598	-1.87658	-0.000424643
2.7892	0.00586	2.8416	0.00891	2.913	0.00697	2.913	0.01046		7.86948	0.0046	7.91231	0.00374	7.93218	0.00307	7.9272	0.00407		-1.82979	0.000645029	-1.84738	-0.000170208	-1.89718	-0.000265443	-1.87293	-0.000424645
2.8284	0.00603	2.8518	0.00805	2.9232	0.00786	2.9232	0.01041		7.88509	0.00459	7.92815	0.00374	7.94798	0.00306	7.94301	0.00407		-1.82616	0.00064444	-1.8446	-0.000170248	-1.89356	-0.000269294	-1.86928	-0.000424648
2.8677	0.00624	2.862	0.0069	2.9334	0.00686	2.9334	0.00923		7.9007	0.00459	7.94399	0.00373	7.96378	0.00306	7.95882	0.00407		-1.82253	0.000643842	-1.84373	-0.000170261	-1.88994	-0.000273148	-1.86563	-0.00042465
2.907	0.00749	2.8722	0.00917	2.9436	0.00528	2.9436	0.00722		7.91632	0.00458	7.95983	0.00372	7.97958	0.00305	7.97463	0.00406		-1.8189	0.000643235	-1.84008	-0.000170315	-1.88632	-0.000277008	-1.86198	-0.000424653
2.9463	0.00896	2.8824	0.01074	2.9538	0.00586	2.9538	0.00591		7.93193	0.00458	7.97567	0.00372	7.99538	0.00305	7.99044	0.00406		-1.81527	0.000642621	-1.83643	-0.00017037	-1.8839	-0.000279589	-1.85833	-0.000424656
2.9856	0.00724	2.8926	0.00945	2.964	0.00635	2.964	0.00604		7.94754	0.00457	7.99151	0.00371	8.01119	0.00305	8.00625	0.00406		-1.81164	0.000641998	-1.83278	-0.000170426	-1.8827	-0.000280872	-1.85468	-0.000424658
3.0249	0.00682	2.9028	0.00904	2.9742	0.00612	2.9742	0.00576		7.96315	0.00457	8.00735	0.0037	8.02699	0.00304	8.02207	0.00405		-1.80801	0.000641366	-1.82913	-0.000170483	-1.87908	-0.00028474	-1.85103	-0.000424661
3.0642	0.00712	2.913	0.00752	2.9844	0.00562	2.9844	0.00806		7.97877	0.00457	8.02319	0.00369	8.04279	0.00304	8.03788	0.00405		-1.8052	0.000640871	-1.82548	-0.000170541	-1.87546	-0.000288613	-1.84738	-0.000424664
3.1036	0.00786	2.9232	0.01	2.9946	0.00565	2.9946	0.00891		7.99438	0.00456	8.03903	0.00369	8.05859	0.00303	8.05369	0.00405		-1.80438	0.000640725	-1.82183	-0.000170601	-1.87184	-0.00029249	-1.8446	-0.000424667
3.1429	0.00655	2.9334	0.01266	3.0048	0.0056	3.0048	0.00991		8.00999	0.00456	8.05487	0.00368	8.07439	0.00303	8.0695	0.00404		-1.80075	0.000640075	-1.81818	-0.000170661	-1.86821	-0.000296372	-1.84373	-0.000424667
3.1822	0.00701	2.9436	0.01216	3.015	0.00555	3.015	0.01101		8.02561	0.00455	8.07071	0.00367	8.09019	0.00302	8.08531	0.00404		-1.79712	0.000639417	-1.81453	-0.000170723	-1.86459	-0.000300258	-1.84008	-0.00042467
3.2215	0.00744	2.9538	0.00887	3.0252	0.00618	3.0252	0.01052		8.04122	0.00455	8.08655	0.00367	8.106	0.00302	8.10112	0.00404		-1.79348	0.000638749	-1.81088	-0.000170786	-1.86097	-0.000304149	-1.83643	-0.000424674
3.2608	0.00773	2.964	0.00813	3.0354	0.00577	3.0354	0.01127		8.05683	0.00454	8.10239	0.00366	8.1218	0.00302	8.11693	0.00403		-1.78985	0.000638072	-1.80723	-0.00017085	-1.85735	-0.000308045	-1.83278	-0.000424677
3.3001	0.00533	2.9742	0.00926	3.0456	0.00726	3.0456	0.00859		8.07244	0.00454	8.11823	0.00365	8.1376	0.00301	8.13274	0.00403		-1.78622	0.000637385	-1.8052	-0.000170887	-1.85373	-0.000311945	-1.82913	-0.00042468
3.3394	0.00601	2.9844	0.01005	3.0558	0.00846	3.0558	0.00728		8.08806	0.00453	8.13407	0.00365	8.1534	0.00301	8.14856	0.00403		-1.78259	0.000636689	-1.80358	-0.000170916	-1.85011	-0.000315849	-1.82548	-0.000424684
3.3787	0.00622	2.9946	0.00612	3.066	0.00939	3.066	0.00743		8.10367	0.00453	8.14991	0.00364	8.1692	0.003	8.16437	0.00402		-1.77896	0.000635984	-1.79993	-0.000170983	-1.84649	-0.000319759	-1.82183	-0.000424688
3.4181	0.00672	3.0048	0.00775	3.0762	0.01037	3.0762	0.00787		8.11928	0.00453	8.16575	0.00364	8.185	0.003	8.18018	0.00402		-1.77533	0.000635268	-1.79628	-0.000171051	-1.8446	-0.0003218	-1.81818	-0.000424691
3.4574	0.0064	3.015	0.0083	3.0864	0.00814	3.0864	0.00944		8.13489	0.00452	8.18159	0.00363	8.20081	0.003	8.19599	0.00402		-1.7717	0.000634543	-1.79263	-0.00017112	-1.84287	-0.000323672	-1.81453	-0.000424695
3.4967	0.00589	3.0252	0.008	3.0966	0.00595	3.0966	0.00838		8.15051	0.00452	8.19743	0.00362	8.21661	0.00299	8.2118	0.00402		-1.76807	0.000633807	-1.78898	-0.000171191	-1.83925	-0.000327591	-1.81088	-0.000424699
3.536	0.00605	3.0354	0.00765	3.1068	0.00495	3.1068	0.00743		8.16612	0.00451	8.21327	0.00362	8.23241	0.00299	8.22761	0.00401		-1.7659	0.000633362	-1.78533	-0.000171263	-1.83563	-0.000331514	-1.80723	-0.000424703
3.5754	0.00683	3.0456	0.00726	3.117	0.00414	3.117	0.00529		8.18173	0.00451	8.22911	0.00361	8.24821	0.00298	8.24342	0.00401		-1.76444	0.000633061	-1.78168	-0.000171336	-1.83201	-0.000335441	-1.8052	-0.000424705
3.6147	0.00703	3.0558	0.00953	3.1272	0.00592	3.1272	0.00681		8.19735	0.0045	8.24495	0.0036	8.26401	0.00298	8.25923	0.00401		-1.76081	0.000632305	-1.77803	-0.000171411	-1.82838	-0.000339373	-1.80358	-0.000424707
3.654	0.00775	3.066	0.00964	3.1373	0.00666	3.1373	0.0085		8.21296	0.0045	8.26079	0.0036	8.27981	0.00298	8.27505	0.004		-1.75718	0.000631538	-1.77438	-0.000171488	-1.82476	-0.00034331	-1.79993	-0.000424711
3.6933	0.00702	3.0762	0.00728	3.1475	0.0058	3.1475	0.00832		8.22857	0.0045	8.27663	0.00359	8.29562	0.00297	8.29086	0.004		-1.75355	0.000630761	-1.77073	-0.000171565	-1.82114	-0.000347251	-1.79628	-0.000424716
3.7327	0.00639	3.0864	0.01098	3.1577	0.00585	3.1577	0.00673		8.24418	0.00449	8.29247	0.00358	8.31142	0.00297	8.30667	0.004		-1.74992	0.000629973	-1.76708	-0.000171645	-1.81752	-0.000351197	-1.79263	-0.00042472
3.772	0.00765	3.0966	0.01013	3.1679	0.00604	3.2215	0.005		8.2598	0.00449	8.30831	0.00358	8.32722	0.00296	8.32248	0.00399		-1.74629	0.000629174	-1.7659	-0.000171671	-1.8139	-0.000355148	-1.78898	-0.000424725
3.8114	0.00723	3.1068	0.00876	3.1781	0.00334	3.2608	0.0054		8.27541	0.00448	8.32415	0.00357	8.34302	0.00296	8.33829	0.00399		-1.74266	0.000628363	-1.76343	-0.000171726	-1.81028	-0.000359103	-1.78533	-0.00042473
3.8507	0.00706	3.117	0.00871	3.1883	0.00177	3.3001	0.0066		8.29102	0.00448	8.33999	0.00357	8.35882	0.00296	8.3541	0.00399		-1.73903	0.000627542	-1.75978	-0.000171808	-1.80666	-0.000363063	-1.78168	-0.000424735
3.89	0.00564	3.1272	0.00953	3.1985	0.0022	3.3394	0.00647		8.30663	0.00448	8.35583	0.00356	8.37462	0.00295	8.36991	0.00399		-1.73539	0.000626709	-1.75613	-0.000171892	-1.8052	-0.00036466	-1.77803	-0.00042474
3.9294	0.00555	3.1373	0.00905	3.2087	0.00548	3.3787	0.00614		8.32225	0.00447	8.37168	0.00355	8.39042	0.00295	8.38573	0.00398		-1.73176	0.000625864	-1.75248	-0.000171978	-1.80304	-0.000367027	-1.77438	-0.000424745
3.9687	0.00698	3.1475	0.00851	3.2189	0.00551	3.4181	0.00641		8.33786	0.00447	8.38752	0.00355	8.40623	0.00295	8.40154	0.00398		-1.72813	0.000625008	-1.74883	-0.000172065	-1.79942	-0.000370996	-1.77073	-0.00042475
4.0081	0.00736	3.1577	0.00804	3.2291	0.00529	3.4574	0.00503		8.35347	0.00446	8.40336	0.00354	8.42203	0.00294	8.41735	0.00398		-1.7266	0.000624643	-1.74518	-0.000172155	-1.7958	-0.00037497	-1.76708	-0.000424755
4.0474	0.00745	3.1679	0.00773	3.2393	0.00746	3.4967	0.00601		8.36909	0.00446	8.4192	0.00353	8.43783	0.00294	8.43316	0.00397		-1.7245	0.00062414	-1.74153	-0.000172245	-1.79218	-0.000378948	-1.7659	-0.000424757
4.0868	0.00722	3.1781	0.00805	3.2495	0.0064	3.536	0.00587		8.3847	0.00445	8.43504	0.00353	8.45363	0.00293	8.44897	0.00397		-1.72087	0.00062326	-1.73788	-0.000172338	-1.78855	-0.000382931	-1.76343	-0.000424761
4.1261	0.00718	3.1883	0.0072	3.2597	0.00692	3.5754	0.00623		8.40031	0.00445	8.45088	0.00352	8.46943	0.00293	8.46478	0.00397		-1.71724	0.000622367	-1.73423	-0.000172432	-1.78493	-0.000386919	-1.75978	-0.000424767
4.1655	0.00625	3.1985	0.00657	3.2699	0.00642	3.6147	0.00613		8.41592	0.00445	8.46672	0.00352	8.48523	0.00293	8.48059	0.00397		-1.71361	0.000621462	-1.73058	-0.000172529	-1.78131	-0.000390911	-1.75613	-0.000424773
4.2048	0.0062	3.2087	0.00605	3.28	0.00775	3.654	0.00696		8.43154	0.00444	8.48256	0.00351	8.50104	0.00292	8.4964	0.00396		-1.70998	0.000620545	-1.72693	-0.000172627	-1.77769	-0.000394908	-1.75248	-0.000424779
4.2442	0.00545	3.2189	0.00732	3.2902	0.00663	3.6933	0.00782		8.44715	0.00444	8.4984	0.0035	8.51684	0.00292	8.51222	0.00396		-1.70635	0.000619614	-1.7266	-0.000172636	-1.77407	-0.00039891	-1.74883	-0.000424785
4.2836	0.00646	3.2291	0.0081	3.3004	0.00717	3.7327	0.00728		8.46276	0.00444	8.51424	0.0035	8.53264	0.00292	8.52803	0.00396		-1.70272	0.000618671	-1.72328	-0.000172727	-1.77045	-0.000402916	-1.74518	-0.000424791
4.3229	0.00803	3.2393	0.0083	3.3106	0.00602	3.772	0.00601		8.47837	0.00443	8.53008	0.00349	8.54844	0.00291	8.54384	0.00395		-1.69909	0.000617715	-1.71963	-0.000172829	-1.76683	-0.000406927	-1.74153	-0.000424798
4.3623	0.00632	3.2495	0.00822	3.3208	0.00728	3.8114	0.00678		8.49399	0.00443	8.54592	0.00349	8.56424	0.00291	8.55965	0.00395		-1.69546	0.000616745	-1.71598	-0.000172933	-1.7659	-0.000407957	-1.73788	-0.000424805
4.4017	0.0063	3.2597	0.00903	3.331	0.00792	3.8507	0.00644		8.5096	0.00442	8.56176	0.00348	8.58004	0.00291	8.57546	0.00395		-1.69183	0.000615762	-1.71233	-0.000173039	-1.76321	-0.000410943	-1.73423	-0.000424812
4.441	0.00597	3.2699	0.00992	3.3411	0.00712	3.89	0.00584		8.52521	0.00442	8.5776	0.00347	8.59585	0.0029	8.59127	0.00395		-1.6882	0.000614765	-1.70868	-0.000173147	-1.75959	-0.000414964	-1.73058	-0.000424819
4.4804	0.00627	3.28	0.00998	3.3513	0.00506	3.9294	0.0056		8.54083	0.00442	8.59344	0.00347	8.61165	0.0029	8.60708	0.00394		-1.6873	0.000614517	-1.70503	-0.000173257	-1.75597	-0.000418989	-1.72693	-0.000424826
4.5198	0.00523	3.2902	0.00945	3.3615	0.0073	3.9687	0.00522		8.55644	0.00441	8.60928	0.00346	8.62745	0.0029	8.62289	0.00394		-1.68457	0.000613754	-1.70138	-0.000173369	-1.75235	-0.000423019	-1.7266	-0.000424827
4.5592	0.00504	3.3004	0.00718	3.3717	0.00773	4.0081	0.0058		8.57205	0.00441	8.62512	0.00346	8.64325	0.00289	8.63871	0.00394		-1.68094	0.00061273	-1.69773	-0.000173484	-1.74872	-0.000427054	-1.72328	-0.000424834
4.5985	0.00413	3.3106	0.0053	3.3819	0.00672	4.0474	0.00606		8.58766	0.0044	8.64096	0.00345	8.65905	0.00289	8.65452	0.00394		-1.6773	0.000611691	-1.69408	-0.0001736	-1.7451	-0.000431093	-1.71963	-0.000424842
4.6379	0.00564	3.3208	0.00676	3.392	0.0044	4.0868	0.00529		8.60328	0.0044	8.6568	0.00345	8.67485	0.00288	8.67033	0.00393		-1.67367	0.000610637	-1.69043	-0.000173719	-1.74148	-0.000435137	-1.71598	-0.00042485
4.6773	0.00351	3.331	0.00783	3.3394	0.00568	4.1261	0.00556		8.61889	0.0044	8.67264	0.00344	8.69066	0.00288	8.68614	0.00393		-1.67004	0.000609569	-1.6873	-0.000173823	-1.73786	-0.000439186	-1.71233	-0.000424858
4.7167	0.00385	3.3411	0.00761	3.3787	0.00618	4.1655	0.00666		8.6345	0.00439	8.68848	0.00343	8.70646	0.00288	8.70195	0.00393		-1.66641	0.000608486	-1.68678	-0.00017384	-1.73424	-0.00044324	-1.70868	-0.000424866
4.7561	0.00528	3.3513	0.00899	3.4181	0.00554	4.2048	0.00648		8.65011	0.00439	8.70432	0.00343	8.72226	0.00287	8.71776	0.00393		-1.66278	0.000607388	-1.68313	-0.000173964	-1.73062	-0.000447298	-1.70503	-0.000424875
4.7955	0.00508	3.3615	0.00904	3.4574	0.00548	4.2442	0.00568		8.66573	0.00439	8.72016	0.00342	8.73806	0.00287	8.73357	0.00392		-1.65915	0.000606275	-1.67948	-0.00017409	-1.727	-0.000451361	-1.70138	-0.000424884
4.8349	0.00464	3.3717	0.00915	3.4967	0.00461	4.2836	0.00533		8.68134	0.00438	8.736	0.00342	8.75386	0.00287	8.74939	0.00392		-1.65552	0.000605146	-1.67583	-0.000174219	-1.7266	-0.000451809	-1.69773	-0.000424893
4.8743	0.00562	3.3819	0.0084	3.536	0.00487	4.3229	0.0055		8.69695	0.00438	8.75184	0.00341	8.76966	0.00286	8.7652	0.00392		-1.65189	0.000604002	-1.67218	-0.00017435	-1.72338	-0.000455429	-1.69408	-0.000424903
4.9137	0.00611	3.392	0.00817	3.5754	0.00397	4.3623	0.00591		8.71256	0.00437	8.76768	0.00341	8.78546	0.00286	8.78101	0.00392		-1.64826	0.000602841	-1.66853	-0.000174483	-1.71976	-0.000459502	-1.69043	-0.000424912
4.9531	0.00552	3.4022	0.00766	3.6147	0.00502	4.4017	0.00501		8.72818	0.00437	8.78352	0.0034	8.80127	0.00286	8.79682	0.00391		-1.648	0.000602758	-1.66488	-0.000174619	-1.71614	-0.000463579	-1.6873	-0.000424921
4.9925	0.0051	3.4124	0.00778	3.654	0.00611	4.441	0.00467		8.74379	0.00437	8.79936	0.00339	8.81707	0.00285	8.81263	0.00391		-1.64463	0.000601665	-1.66123	-0.000174758	-1.71252	-0.000467662	-1.68678	-0.000424922
5.0319	0.0044	3.4226	0.00725	3.6933	0.0054	4.4804	0.00455		8.7594	0.00436	8.8152	0.00339	8.83287	0.00285	8.82844	0.00391		-1.641	0.000600472	-1.65758	-0.0001749	-1.70889	-0.000471749	-1.68313	-0.000424932
5.0713	0.00381	3.4327	0.0057	3.7327	0.00507	4.5198	0.00455		8.77502	0.00436	8.83105	0.00338	8.84867	0.00285	8.84425	0.00391		-1.63737	0.000599263	-1.65393	-0.000175044	-1.70527	-0.000475841	-1.67948	-0.000424943
5.1107	0.00417	3.4429	0.00503	3.772	0.00566	4.5592	0.00448		8.79063	0.00436	8.84689	0.00338	8.86447	0.00284	8.86006	0.0039		-1.63374	0.000598036	-1.65028	-0.000175191	-1.70165	-0.000479937	-1.67583	-0.000424954
5.1501	0.00418	3.4531	0.00705	3.8114	0.00496	4.5985	0.00488		8.80624	0.00435	8.86273	0.00337	8.88027	0.00284	8.87588	0.0039		-1.63011	0.000596793	-1.648	-0.000175284	-1.69803	-0.000484039	-1.67218	-0.000424965
5.1895	0.00332	3.4632	0.00636	3.8507	0.00548	4.6379	0.00516		8.82185	0.00435	8.87857	0.00337	8.89608	0.00284	8.89169	0.0039		-1.62648	0.000595532	-1.64663	-0.000175341	-1.69441	-0.000488145	-1.66853	-0.000424976
5.229	0.00328	3.4734	0.00691	3.89	0.00463	4.6773	0.00609		8.83747	0.00435	8.89441	0.00336	8.91188	0.00283	8.9075	0.0039		-1.62285	0.000594254	-1.64298	-0.000175494	-1.69079	-0.000492257	-1.66488	-0.000424988
5.2684	0.0053	3.4836	0.00488	3.9294	0.00348	4.7167	0.00606		8.85308	0.00434	8.91025	0.00336	8.92768	0.00283	8.92331	0.00389		-1.61921	0.000592958	-1.63933	-0.000175649	-1.6873	-0.000496223	-1.66123	-0.000425
5.3078	0.0059	3.4937	0.00572	3.9687	0.00283	4.7561	0.00591		8.86869	0.00434	8.92609	0.00335	8.94348	0.00283	8.93912	0.00389		-1.61558	0.000591644	-1.63568	-0.000175808	-1.68717	-0.000496373	-1.65758	-0.000425012
5.3472	0.00542	3.5039	0.0061	4.0081	0.00348	4.7955	0.00629		8.8843	0.00433	8.94193	0.00335	8.95928	0.00283	8.95493	0.00389		-1.61195	0.000590312	-1.63203	-0.00017597	-1.68355	-0.000500493	-1.65393	-0.000425025
5.3867	0.00478	3.536	0.00495	4.0474	0.00292	4.8349	0.00762		8.89992	0.00433	8.95777	0.00334	8.97508	0.00282	8.97074	0.00389		-1.6087	0.000589103	-1.62838	-0.000176135	-1.67993	-0.000504619	-1.65028	-0.000425038
5.4261	0.00426	3.5754	0.00585	4.0868	0.00242	4.8743	0.00676		8.91553	0.00433	8.97361	0.00333	8.99089	0.00282	8.98656	0.00389		-1.60832	0.000588961	-1.62473	-0.000176303	-1.67631	-0.00050875	-1.648	-0.000425046
5.4655	0.00456	3.6147	0.0065	4.1261	0.00265	4.9137	0.00668		8.93114	0.00432	8.98945	0.00333	9.00669	0.00282	9.00237	0.00388		-1.60469	0.000587592	-1.62108	-0.000176475	-1.67269	-0.000512885	-1.64663	-0.000425052
5.505	0.00468	3.654	0.00485	4.1655	0.0033	4.9531	0.00573		8.94676	0.00432	9.00529	0.00332	9.02249	0.00281	9.01818	0.00388		-1.60106	0.000586203	-1.61743	-0.00017665	-1.66906	-0.000517026	-1.64298	-0.000425065
5.5444	0.00484	3.6933	0.0055	4.2048	0.00361	4.9925	0.00679		8.96237	0.00432	9.02113	0.00332	9.03829	0.00281	9.03399	0.00388		-1.59743	0.000584795	-1.61378	-0.000176828	-1.66544	-0.000521171	-1.63933	-0.00042508
5.5838	0.0042	3.7327	0.00715	4.2442	0.00538	5.0319	0.00586		8.97798	0.00431	9.03697	0.00331	9.05409	0.00281	9.0498	0.00388		-1.5938	0.000583368	-1.61013	-0.00017701	-1.66182	-0.000525321	-1.63568	-0.000425094
5.6233	0.00387	3.772	0.0078	4.2836	0.00668	5.0713	0.00668		8.99359	0.00431	9.05281	0.00331	9.06989	0.0028	9.06561	0.00387		-1.59017	0.00058192	-1.6087	-0.000177082	-1.6582	-0.000529476	-1.63203	-0.000425109
5.6627	0.00504	3.8114	0.00776	4.3229	0.00578	5.1107	0.00575		9.00921	0.00431	9.06865	0.0033	9.0857	0.0028	9.08142	0.00387		-1.58654	0.000580453	-1.60648	-0.000177195	-1.65458	-0.000533636	-1.62838	-0.000425125
5.7022	0.00571	3.8507	0.00618	4.3623	0.00466	5.1501	0.00516		9.02482	0.0043	9.08449	0.0033	9.1015	0.0028	9.09723	0.00387		-1.58291	0.000578965	-1.60283	-0.000177384	-1.65096	-0.000537801	-1.62473	-0.00042514
5.7416	0.00602	3.89	0.00536	4.4017	0.00592	5.1895	0.00563		9.04043	0.0043	9.10033	0.00329	9.1173	0.00279	9.11305	0.00387		-1.57928	0.000577456	-1.59918	-0.000177577	-1.648	-0.000541209	-1.62108	-0.000425157
5.7811	0.00598	3.9294	0.00514	4.441	0.00429	5.229	0.00455		9.05604	0.0043	9.11617	0.00329	9.1331	0.00279	9.12886	0.00387		-1.57565	0.000575927	-1.59553	-0.000177773	-1.64734	-0.000541971	-1.61743	-0.000425173
5.8205	0.00504	3.9687	0.00642	4.4804	0.00438	5.2684	0.00473		9.07166	0.00429	9.13201	0.00328	9.1489	0.00279	9.14467	0.00386		-1.57202	0.000574376	-1.59188	-0.000177973	-1.64372	-0.000546146	-1.61378	-0.000425191
5.86	0.00502	4.0081	0.00567	4.5198	0.00643	5.3078	0.00436		9.08727	0.00429	9.14785	0.00328	9.1647	0.00279	9.16048	0.00386		-1.5694	0.000573245	-1.58823	-0.000178177	-1.6401	-0.000550325	-1.61013	-0.000425208
5.8995	0.00478	4.0474	0.00592	4.5592	0.00697	5.3472	0.00528		9.10288	0.00429	9.16369	0.00327	9.1805	0.00278	9.17629	0.00386		-1.56839	0.000572803	-1.58458	-0.000178385	-1.63648	-0.00055451	-1.6087	-0.000425215
5.9389	0.00576	4.0868	0.00561	4.5985	0.0058	5.3867	0.00521		9.1185	0.00428	9.17953	0.00327	9.19631	0.00278	9.1921	0.00386		-1.56475	0.000571209	-1.58093	-0.000178597	-1.63285	-0.0005587	-1.60648	-0.000425226
5.9784	0.00634	4.1261	0.00545	4.6379	0.00364	5.4261	0.00484		9.13411	0.00428	9.19537	0.00326	9.21211	0.00278	9.20791	0.00386		-1.56112	0.000569593	-1.57728	-0.000178813	-1.62923	-0.000562894	-1.60283	-0.000425245
6.0179	0.00491	4.1655	0.00548	4.6773	0.00269	5.4655	0.00556		9.14972	0.00428	9.21121	0.00326	9.22791	0.00277	9.22372	0.00385		-1.55749	0.000567954	-1.57363	-0.000179034	-1.62561	-0.000567094	-1.59918	-0.000425264
6.0573	0.00624	4.2048	0.0037	4.7167	0.0026	5.505	0.0048		9.16533	0.00427	9.22705	0.00325	9.24371	0.00277	9.23954	0.00385		-1.55386	0.000566292	-1.56998	-0.000179258	-1.62199	-0.000571298	-1.59553	-0.000425284
6.0968	0.00744	4.2442	0.0035	4.7561	0.00344	5.5444	0.00532		9.18095	0.00427	9.24289	0.00325	9.25951	0.00277	9.25535	0.00385		-1.55023	0.000564607	-1.5694	-0.000179295	-1.61837	-0.000575508	-1.59188	-0.000425304
6.1363	0.00646	4.2836	0.00445	4.7955	0.00366	5.5838	0.00477		9.19656	0.00427	9.25873	0.00324	9.27531	0.00277	9.27116	0.00385		-1.5466	0.000562899	-1.56633	-0.000179487	-1.61475	-0.000579722	-1.58823	-0.000425325
6.1758	0.00405	4.3229	0.00501	4.8349	0.00186	5.6233	0.0047		9.21217	0.00426	9.27457	0.00324	9.29112	0.00276	9.28697	0.00385		-1.54297	0.000561167	-1.56268	-0.000179721	-1.61113	-0.000583942	-1.58458	-0.000425347
6.2152	0.00433	4.3623	0.00513	4.8743	0.00207	5.6627	0.00395		9.22778	0.00426	9.29042	0.00323	9.30692	0.00276	9.30278	0.00384		-1.53934	0.00055941	-1.55903	-0.000179959	-1.6087	-0.000586776	-1.58093	-0.000425369
6.2547	0.00484	4.4017	0.00467	4.9137	0.00277	5.7022	0.00478		9.2434	0.00426	9.30626	0.00323	9.32272	0.00276	9.31859	0.00384		-1.53571	0.00055763	-1.55538	-0.000180202	-1.60751	-0.000588166	-1.57728	-0.000425391
6.2942	0.008	4.441	0.00538	4.9531	0.00333	5.7416	0.00527		9.25901	0.00426	9.3221	0.00322	9.33852	0.00275	9.3344	0.00384		-1.53208	0.000555824	-1.55173	-0.000180449	-1.60389	-0.000592396	-1.57363	-0.000425414
6.3337	0.00698	4.4804	0.00471	4.9925	0.00406	5.7811	0.00471		9.27462	0.00425	9.33794	0.00322	9.35432	0.00275	9.35022	0.00384		-1.5301	0.00055483	-1.54808	-0.000180701	-1.60027	-0.000596631	-1.56998	-0.000425438
6.3732	0.00548	4.5198	0.00395	5.0319	0.0034	5.8205	0.00568		9.29024	0.00425	9.35378	0.00321	9.37012	0.00275	9.36603	0.00384		-1.52845	0.000553994	-1.54443	-0.000180958	-1.59665	-0.00060087	-1.5694	-0.000425442
6.4127	0.0069	4.5592	0.00395	5.0713	0.00444	5.86	0.00588		9.30585	0.00425	9.36962	0.00321	9.38593	0.00275	9.38184	0.00383		-1.52482	0.000552138	-1.54078	-0.00018122	-1.59302	-0.000605115	-1.56633	-0.000425463
6.4522	0.00666	4.5985	0.00453	5.1107	0.00258	5.8995	0.00436		9.32146	0.00424	9.38546	0.0032	9.40173	0.00274	9.39765	0.00383		-1.52119	0.000550256	-1.53713	-0.000181488	-1.5894	-0.000609365	-1.56268	-0.000425488
6.4917	0.00655	4.6379	0.0047	5.1501	0.00336	5.9389	0.0037		9.33707	0.00424	9.4013	0.0032	9.41753	0.00274	9.41346	0.00383		-1.51756	0.000548348	-1.53348	-0.00018176	-1.58578	-0.00061362	-1.55903	-0.000425514
6.5312	0.00636	4.6773	0.0043	5.1895	0.00326	5.9784	0.00369		9.35269	0.00424	9.41714	0.00319	9.43333	0.00274	9.42927	0.00383		-1.51393	0.000546414	-1.5301	-0.000182017	-1.58216	-0.00061788	-1.55538	-0.000425541
6.5707	0.00644	4.7167	0.00328	5.229	0.00361	6.0179	0.00528		9.3683	0.00423	9.43298	0.00319	9.44913	0.00273	9.44508	0.00383		-1.5103	0.000544453	-1.52983	-0.000182038	-1.57854	-0.000622145	-1.55173	-0.000425568
6.6102	0.00684	4.7561	0.00405	5.2684	0.00354	6.0573	0.00578		9.38391	0.00423	9.44882	0.00318	9.46493	0.00273	9.46089	0.00383		-1.50666	0.000542464	-1.52618	-0.000182321	-1.57492	-0.000626415	-1.54808	-0.000425596
6.6497	0.00531	4.7955	0.00511	5.3078	0.00434	6.0968	0.00521		9.39952	0.00423	9.46466	0.00318	9.48074	0.00273	9.47671	0.00382		-1.50303	0.000540448	-1.52253	-0.00018261	-1.5713	-0.00063069	-1.54443	-0.000425625
6.6893	0.00631	4.8349	0.0045	5.3472	0.00495	6.1363	0.00401		9.41514	0.00422	9.4805	0.00317	9.49654	0.00273	9.49252	0.00382		-1.4994	0.000538403	-1.51888	-0.000182904	-1.5694	-0.000632935	-1.54078	-0.000425655
6.7288	0.00687	4.8743	0.00375	5.3867	0.00364	6.1758	0.00413		9.43075	0.00422	9.49634	0.00317	9.51234	0.00272	9.50833	0.00382		-1.49577	0.000536331	-1.51523	-0.000183204	-1.56768	-0.000634971	-1.53713	-0.000425685
6.7683	0.00513	4.9137	0.00365	5.4261	0.0017	6.2152	0.00483		9.44636	0.00422	9.51218	0.00316	9.52814	0.00272	9.52414	0.00382		-1.49214	0.000534229	-1.51158	-0.000183509	-1.56406	-0.000639256	-1.53348	-0.000425717
6.8078	0.00397	4.9531	0.00527	5.4655	0.00213	6.2547	0.00493		9.46198	0.00422	9.52802	0.00316	9.54394	0.00272	9.53995	0.00382		-1.4908	0.000533445	-1.50793	-0.000183821	-1.56044	-0.000643547	-1.5301	-0.000425747
6.8473	0.00409	4.9925	0.00544	5.505	0.0023	6.2942	0.00522		9.47759	0.00421	9.54386	0.00315	9.55974	0.00272	9.55576	0.00382		-1.48851	0.000532098	-1.50428	-0.000184139	-1.55682	-0.000647843	-1.52983	-0.000425749
6.8869	0.00447	5.0319	0.00538	5.5444	0.00241	6.3337	0.00507		9.4932	0.00421	9.5597	0.00315	9.57554	0.00271	9.57157	0.00381		-1.48488	0.000529938	-1.50063	-0.000184463	-1.55319	-0.000652144	-1.52618	-0.000425782
6.9264	0.00533	5.0713	0.00367	5.5838	0.0045	6.3732	0.00475		9.50881	0.00421	9.57554	0.00315	9.59135	0.00271	9.58738	0.00381		-1.48125	0.000527747	-1.49698	-0.000184793	-1.54957	-0.000656451	-1.52253	-0.000425816
6.9659	0.00558	5.1107	0.00328	5.6233	0.00342	6.4127	0.00291		9.52443	0.0042	9.59138	0.00314	9.60715	0.00271	9.6032	0.00381		-1.47762	0.000525526	-1.49333	-0.00018513	-1.54595	-0.000660762	-1.51888	-0.000425851
7.0055	0.00604	5.1501	0.00428	5.6627	0.00164	6.4522	0.00303		9.54004	0.0042	9.60722	0.00314	9.62295	0.00271	9.61901	0.00381		-1.47399	0.000523274	-1.4908	-0.000185368	-1.54233	-0.000665079	-1.51523	-0.000425887
7.045	0.00426	5.1895	0.00502	5.7022	0.00252	6.4917	0.0033		9.55565	0.0042	9.62306	0.00313	9.63875	0.0027	9.63482	0.00381		-1.47036	0.000520991	-1.48968	-0.000185473	-1.53871	-0.000669401	-1.51158	-0.000425924
7.0846	0.00325	5.229	0.00425	5.7416	0.00388	6.5312	0.00388		9.57126	0.00419	9.6389	0.00313	9.65455	0.0027	9.65063	0.0038		-1.46673	0.000518676	-1.48603	-0.000185823	-1.53509	-0.000673728	-1.50793	-0.000425962
7.1241	0.0052	5.2684	0.00398	5.7811	0.00476	6.5707	0.00362		9.58688	0.00419	9.65474	0.00312	9.67035	0.0027	9.66644	0.0038		-1.4631	0.000516329	-1.48238	-0.00018618	-1.53147	-0.00067806	-1.50428	-0.000426001
7.1637	0.00505	5.3078	0.00349	5.8205	0.00475	6.6102	0.00393		9.60249	0.00419	9.67058	0.00312	9.68616	0.0027	9.68225	0.0038		-1.45947	0.000513949	-1.47873	-0.000186544	-1.5301	-0.0006797	-1.50063	-0.000426042
7.2032	0.00501	5.3472	0.00374	5.86	0.00442	6.6497	0.00527		9.6181	0.00419	9.68642	0.00311	9.70196	0.00269	9.69806	0.0038		-1.45584	0.000511536	-1.47508	-0.000186914	-1.52785	-0.000682398	-1.49698	-0.000426083
7.2428	0.00531	5.3867	0.00425	5.8995	0.00473	6.6893	0.00542		9.63371	0.00418	9.70226	0.00311	9.71776	0.00269	9.71388	0.0038		-1.45221	0.00050909	-1.47143	-0.000187292	-1.52423	-0.000686741	-1.49333	-0.000426125
7.2823	0.00685	5.4261	0.00416	5.9389	0.00516	6.7288	0.00581		9.64933	0.00418	9.7181	0.0031	9.73356	0.00269	9.72969	0.0038		-1.4515	0.00050861	-1.46778	-0.000187678	-1.52061	-0.000691089	-1.4908	-0.000426156
7.3219	0.00714	5.4655	0.00491	5.9784	0.00608	6.7683	0.00493		9.66494	0.00418	9.73394	0.0031	9.74936	0.00269	9.7455	0.0038		-1.44857	0.000506609	-1.46413	-0.000188071	-1.51699	-0.000695443	-1.48968	-0.000426169
7.3614	0.00526	5.505	0.00487	6.0179	0.0059	6.8078	0.00493		9.68055	0.00417	9.74978	0.0031	9.76516	0.00268	9.76131	0.00379		-1.44494	0.000504094	-1.46048	-0.000188471	-1.51336	-0.000699802	-1.48603	-0.000426214
7.401	0.00454	5.5444	0.0048	6.0573	0.0054	6.8473	0.00385		9.69617	0.00417	9.76563	0.00309	9.78097	0.00268	9.77712	0.00379		-1.44131	0.000501544	-1.45684	-0.000188879	-1.50974	-0.000704166	-1.48238	-0.00042626
7.4406	0.0047	5.5838	0.00529	6.0968	0.00423	6.8869	0.00386		9.71178	0.00417	9.78147	0.00309	9.79677	0.00268	9.79293	0.00379		-1.43768	0.000498959	-1.45319	-0.000189296	-1.50612	-0.000708536	-1.47873	-0.000426307
7.4802	0.00633	5.6233	0.00524	6.1363	0.00223	6.9264	0.0044		9.72739	0.00417	9.79731	0.00308	9.81257	0.00268	9.80874	0.00379		-1.43405	0.000496337	-1.4515	-0.00018949	-1.5025	-0.000712911	-1.47508	-0.000426356
7.5197	0.00596	5.6627	0.0051	6.1758	0.00251	6.9659	0.00537		9.743	0.00416	9.81315	0.00308	9.82837	0.00267	9.82455	0.00379		-1.43042	0.00049368	-1.44954	-0.00018972	-1.49888	-0.000717291	-1.47143	-0.000426406
7.5593	0.00663	5.7022	0.00601	6.2152	0.00264	7.0055	0.00478		9.75862	0.00416	9.82899	0.00307	9.84417	0.00267	9.84037	0.00379		-1.42679	0.000490985	-1.44589	-0.000190152	-1.49526	-0.000721677	-1.46778	-0.000426457
7.5989	0.00558	5.7416	0.00573	6.2547	0.00382	7.045	0.00343		9.77423	0.00416	9.84483	0.00307	9.85997	0.00267	9.85618	0.00378		-1.42316	0.000488252	-1.44224	-0.000190593	-1.49164	-0.000726068	-1.46413	-0.00042651
7.6385	0.0047	5.7811	0.00554	6.2942	0.00301	7.0846	0.00327		9.78984	0.00416	9.86067	0.00306	9.87578	0.00267	9.87199	0.00378		-1.41953	0.000485482	-1.43859	-0.000191043	-1.4908	-0.000727086	-1.46048	-0.000426564
7.6781	0.00296	5.8205	0.00507	6.3337	0.00214	7.1241	0.00304		9.80545	0.00415	9.87651	0.00306	9.89158	0.00266	9.8878	0.00378		-1.4159	0.000482673	-1.43494	-0.000191501	-1.48802	-0.000730464	-1.45684	-0.00042662
7.7176	0.00337	5.86	0.00485	6.3732	0.00121	7.1637	0.00546		9.82107	0.00415	9.89235	0.00306	9.90738	0.00266	9.90361	0.00378		-1.41227	0.000479825	-1.43129	-0.000191969	-1.4844	-0.000734866	-1.45319	-0.000426678
7.7572	0.00507	5.8995	0.00521	6.4127	0.00217	7.2032	0.00506		9.83668	0.00415	9.90819	0.00305	9.92318	0.00266	9.91942	0.00378		-1.4122	0.000479771	-1.42764	-0.000192445	-1.48078	-0.000739274	-1.4515	-0.000426705
7.7968	0.00672	5.9389	0.00346	6.4522	0.00322	7.2428	0.00482		9.85229	0.00414	9.92403	0.00305	9.93898	0.00266	9.93523	0.00378		-1.40864	0.000476938	-1.42399	-0.00019293	-1.47716	-0.000743687	-1.44954	-0.000426737
7.8364	0.00541	5.9784	0.00343	6.4917	0.00285	7.2823	0.00454		9.86791	0.00414	9.93987	0.00304	9.95478	0.00265	9.95105	0.00378		-1.40501	0.00047401	-1.42034	-0.000193425	-1.47353	-0.000748105	-1.44589	-0.000426797
7.876	0.00611	6.0179	0.00328	6.5312	0.00445	7.3219	0.00491		9.88352	0.00414	9.95571	0.00304	9.97058	0.00265	9.96686	0.00377		-1.40138	0.000471042	-1.41669	-0.00019393	-1.46991	-0.000752529	-1.44224	-0.000426859
7.9156	0.00613	6.0573	0.00373	6.5707	0.00371	7.3614	0.00514		9.89913	0.00414	9.97155	0.00304	9.98639	0.00265	9.98267	0.00377		-1.398	0.000468244	-1.41304	-0.000194445	-1.46629	-0.000756959	-1.43859	-0.000426923
7.9552	0.00638	6.0968	0.00388	6.6102	0.000958	7.401	0.0053		9.91474	0.00413	9.98739	0.00303	10.0022	0.00265	9.99848	0.00377		-1.39775	0.000468032	-1.4122	-0.000194564	-1.46267	-0.000761394	-1.43494	-0.000426989
7.9948	0.0061	6.1363	0.00397	6.6497	0.00203	7.4406	0.00571		9.93036	0.00413	10.0032	0.00303	10.018	0.00265	10.0143	0.00377		-1.39412	0.00046498	-1.40939	-0.000194969	-1.45905	-0.000765835	-1.43129	-0.000427057
8.0344	0.00501	6.1758	0.0049	6.6893	0.00415	7.4802	0.00545		9.94597	0.00413	10.0191	0.00302	10.0338	0.00264	10.0301	0.00377		-1.39048	0.000461886	-1.40574	-0.000195504	-1.45543	-0.000770281	-1.42764	-0.000427126
8.0741	0.00396	6.2152	0.00488	6.7288	0.00435	7.5197	0.00429		9.96158	0.00413	10.0349	0.00302	10.0496	0.00264	10.0459	0.00377		-1.3881	0.000459831	-1.40209	-0.000196049	-1.45181	-0.000774733	-1.42399	-0.000427198
8.1137	0.00446	6.2547	0.00504	6.7683	0.00437	7.5593	0.00437		9.97719	0.00412	10.0508	0.00301	10.0654	0.00264	10.0617	0.00377		-1.38685	0.000458749	-1.39844	-0.000196605	-1.4515	-0.000775113	-1.42034	-0.000427271
8.1533	0.00561	6.2942	0.00524	6.8078	0.00413	7.5989	0.00513		9.99281	0.00412	10.0666	0.00301	10.0812	0.00264	10.0775	0.00376		-1.38322	0.000455569	-1.39479	-0.000197171	-1.44819	-0.00077919	-1.41669	-0.000427346
8.1929	0.00587	6.3337	0.00415	6.8473	0.00267	7.6385	0.00537		10.0084	0.00412	10.0824	0.00301	10.097	0.00263	10.0933	0.00376		-1.37959	0.000452344	-1.39114	-0.000197749	-1.44457	-0.000783654	-1.41304	-0.000427424
8.2325	0.00622	6.3732	0.00392	6.8869	0.00285	7.6781	0.00502		10.024	0.00412	10.0983	0.003	10.1128	0.00263	10.1092	0.00376		-1.3782	0.000451095	-1.38749	-0.000198337	-1.44095	-0.000788123	-1.4122	-0.000427442
8.2722	0.00551	6.4127	0.00485	6.9264	0.00262	7.7176	0.00488		10.0396	0.00411	10.1141	0.003	10.1286	0.00263	10.125	0.00376		-1.37596	0.000449074	-1.38384	-0.000198938	-1.43733	-0.000792597	-1.40939	-0.000427503
8.3118	0.00504	6.4522	0.00415	6.9659	0.00278	7.7572	0.00331		10.0553	0.00411	10.1299	0.00299	10.1444	0.00263	10.1408	0.00376		-1.37233	0.000445759	-1.38019	-0.000199549	-1.4337	-0.000797078	-1.40574	-0.000427585
8.3514	0.00485	6.4917	0.00322	7.0055	0.00322	7.7968	0.00322		10.0709	0.00411	10.1458	0.00299	10.1602	0.00263	10.1566	0.00376		-1.3687	0.000442397	-1.37654	-0.000200173	-1.43008	-0.000801564	-1.40209	-0.000427669
8.3911	0.00355	6.5312	0.00422	7.045	0.0029	7.8364	0.00303		10.0865	0.00411	10.1616	0.00299	10.176	0.00262	10.1724	0.00376		-1.3683	0.000442023	-1.3729	-0.000200807	-1.42646	-0.000806056	-1.39844	-0.000427756
8.4307	0.00289	6.5707	0.00397	7.0846	0.00318	7.876	0.00282		10.1021	0.0041	10.1775	0.00298	10.1918	0.00262	10.1882	0.00375		-1.36507	0.000438989	-1.37289	-0.000200809	-1.42284	-0.000810553	-1.39479	-0.000427845
8.4703	0.0036	6.6102	0.00287	7.1241	0.00367	7.9156	0.00267		10.1177	0.0041	10.1933	0.00298	10.2076	0.00262	10.204	0.00375		-1.36144	0.000435534	-1.36924	-0.000201457	-1.41922	-0.000815057	-1.39114	-0.000427936
8.51	0.00442	6.6497	0.00411	7.1637	0.00405	7.9552	0.00345		10.1333	0.0041	10.2091	0.00297	10.2234	0.00262	10.2198	0.00375		-1.3584	0.000432604	-1.36559	-0.000202118	-1.4156	-0.000819566	-1.38749	-0.00042803
8.5496	0.0028	6.6893	0.0058	7.2032	0.00438	7.9948	0.00314		10.1489	0.0041	10.225	0.00297	10.2392	0.00262	10.2356	0.00375		-1.35781	0.00043203	-1.36194	-0.000202792	-1.4122	-0.000823805	-1.38384	-0.000428126
8.5893	0.00304	6.7288	0.00572	7.2428	0.00341	8.0344	0.00262		10.1646	0.00409	10.2408	0.00297	10.255	0.00261	10.2515	0.00375		-1.35418	0.000428478	-1.35829	-0.000203479	-1.41198	-0.000824082	-1.38019	-0.000428226
8.6289	0.00327	6.7683	0.00376	7.2823	0.00443	8.0741	0.00333		10.1802	0.00409	10.2567	0.00296	10.2708	0.00261	10.2673	0.00375		-1.35055	0.000424876	-1.35464	-0.000204179	-1.40836	-0.000828603	-1.37654	-0.000428328
8.6686	0.00338	6.8078	0.00182	7.3219	0.0036	8.1137	0.00475		10.1958	0.00409	10.2725	0.00296	10.2866	0.00261	10.2831	0.00375		-1.3486	0.000422923	-1.35099	-0.000204893	-1.40474	-0.00083313	-1.3729	-0.000428432
8.7082	0.00411	6.8473	0.00281	7.3614	0.00298	8.1533	0.00362		10.2114	0.00409	10.2884	0.00295	10.3024	0.00261	10.2989	0.00375		-1.34692	0.000421224	-1.34734	-0.000205621	-1.40112	-0.000837663	-1.37289	-0.000428432
8.7479	0.00447	6.8869	0.00399	7.401	0.00371	8.1929	0.00344		10.227	0.00408	10.3042	0.00295	10.3182	0.0026	10.3147	0.00374		-1.34329	0.000417522	-1.34369	-0.000206363	-1.3975	-0.000842202	-1.36924	-0.00042854
8.7876	0.00474	6.9264	0.00429	7.4406	0.00283	8.2325	0.00375		10.2426	0.00408	10.32	0.00295	10.334	0.0026	10.3305	0.00374		-1.33966	0.000413768	-1.34004	-0.000207119	-1.39387	-0.000846747	-1.36559	-0.000428651
8.8272	0.00481	6.9659	0.00471	7.4802	0.00339	8.2722	0.0045		10.2582	0.00408	10.3359	0.00294	10.3498	0.0026	10.3463	0.00374		-1.3387	0.000412771	-1.33639	-0.00020789	-1.39025	-0.000851299	-1.36194	-0.000428764
8.8669	0.00616	7.0055	0.00377	7.5197	0.00207	8.3118	0.0059		10.2738	0.00408	10.3517	0.00294	10.3656	0.0026	10.3621	0.00374		-1.33603	0.000409961	-1.3336	-0.000208489	-1.38663	-0.000855856	-1.35829	-0.000428881
8.9066	0.00533	7.045	0.00207	7.5593	0.0026	8.3514	0.00614		10.2895	0.00407	10.3676	0.00293	10.3814	0.0026	10.378	0.00374		-1.33239	0.000406102	-1.33274	-0.000208676	-1.38301	-0.00086042	-1.35464	-0.000429001
8.9463	0.00451	7.0846	0.00324	7.5989	0.00178	8.3911	0.00496		10.3051	0.00407	10.3834	0.00293	10.3972	0.00259	10.3938	0.00374		-1.3288	0.000402228	-1.32909	-0.000209478	-1.37939	-0.00086499	-1.35099	-0.000429125
8.9859	0.00472	7.1241	0.00451	7.6385	0.00282	8.4307	0.00491		10.3207	0.00407	10.3992	0.00293	10.413	0.00259	10.4096	0.00374		-1.32876	0.000402189	-1.32544	-0.000210295	-1.37577	-0.000869566	-1.34734	-0.000429251
9.0256	0.00432	7.1637	0.00433	7.6781	0.00351	8.4703	0.00596		10.3363	0.00407	10.4151	0.00292	10.4288	0.00259	10.4254	0.00374		-1.32513	0.000398222	-1.32179	-0.000211127	-1.3729	-0.000873196	-1.34369	-0.000429382
9.0653	0.004	7.2032	0.0042	7.7176	0.0033	8.51	0.00451		10.3519	0.00406	10.4309	0.00292	10.4446	0.00259	10.4412	0.00373		-1.3215	0.000394199	-1.31814	-0.000211977	-1.37215	-0.000874148	-1.34004	-0.000429516
9.105	0.00541	7.2428	0.00543	7.7572	0.00267	8.5496	0.0038		10.3675	0.00406	10.4468	0.00292	10.4604	0.00259	10.457	0.00373		-1.3189	0.000391281	-1.31449	-0.000212842	-1.36853	-0.000878736	-1.33639	-0.000429653
9.1447	0.00445	7.2823	0.00499	7.7968	0.00229	8.5893	0.00448		10.3831	0.00406	10.4626	0.00291	10.4762	0.00258	10.4728	0.00373		-1.31787	0.000390121	-1.31084	-0.000213725	-1.36491	-0.000883331	-1.3336	-0.000429761
9.1844	0.00421	7.3219	0.00472	7.8364	0.00394	8.6289	0.00444		10.3987	0.00406	10.4784	0.00291	10.492	0.00258	10.4886	0.00373		-1.31424	0.000385986	-1.30719	-0.000214624	-1.36129	-0.000887932	-1.33274	-0.000429795
9.224	0.00461	7.3614	0.00474	7.876	0.00452	8.6686	0.00536		10.4144	0.00406	10.4943	0.0029	10.5078	0.00258	10.5044	0.00373		-1.31061	0.000381793	-1.30354	-0.000215541	-1.35766	-0.00089254	-1.32909	-0.00042994
9.2637	0.0045	7.401	0.00605	7.9156	0.00332	8.7082	0.00472		10.43	0.00405	10.5101	0.0029	10.5236	0.00258	10.5203	0.00373		-1.309	0.000379914	-1.29989	-0.000216476	-1.35404	-0.000897154	-1.32544	-0.00043009
9.3034	0.00361	7.4406	0.0058	7.9552	0.00319	8.7479	0.0043		10.4456	0.00405	10.526	0.0029	10.5394	0.00258	10.5361	0.00373		-1.30698	0.000377542	-1.29624	-0.000217429	-1.35042	-0.000901775	-1.32179	-0.000430244
9.3431	0.00358	7.4802	0.005	7.9948	0.0035	8.7876	0.00313		10.4612	0.00405	10.5418	0.00289	10.5552	0.00257	10.5519	0.00373		-1.30335	0.000373232	-1.2943	-0.000217943	-1.3468	-0.000906402	-1.31814	-0.000430402
9.3828	0.00329	7.5197	0.00494	8.0344	0.0039	8.8272	0.0033		10.4768	0.00405	10.5576	0.00289	10.571	0.00257	10.5677	0.00373		-1.29972	0.000368862	-1.29259	-0.000218401	-1.34318	-0.000911036	-1.31449	-0.000430564
9.4225	0.00334	7.5593	0.00428	8.0741	0.00368	8.8669	0.00393		10.4924	0.00404	10.5735	0.00289	10.5869	0.00257	10.5835	0.00372		-1.2992	0.000368232	-1.28894	-0.000219391	-1.33956	-0.000915676	-1.31084	-0.000430731
9.4623	0.00456	7.5989	0.00531	8.1137	0.00423	8.9066	0.00331		10.508	0.00404	10.5893	0.00288	10.6027	0.00257	10.5993	0.00372		-1.29609	0.000364431	-1.28529	-0.000220401	-1.33594	-0.000920324	-1.30719	-0.000430902
9.502	0.00387	7.6385	0.00553	8.1533	0.00338	8.9463	0.00364		10.5236	0.00404	10.6052	0.00288	10.6184	0.00257	10.6151	0.00372		-1.29246	0.000359938	-1.28164	-0.000221431	-1.3336	-0.00092333	-1.30354	-0.000431078
9.5417	0.00322	7.6781	0.00506	8.1929	0.00323	8.9859	0.0038		10.5392	0.00404	10.621	0.00288	10.6342	0.00257	10.6309	0.00372		-1.2893	0.00035598	-1.27799	-0.00022248	-1.33232	-0.000924978	-1.29989	-0.000431259
9.5814	0.00329	7.7176	0.00536	8.2325	0.00418	9.0256	0.00405		10.5549	0.00403	10.6368	0.00287	10.6501	0.00256	10.6467	0.00372		-1.28883	0.000355383	-1.27434	-0.00022355	-1.3287	-0.000929638	-1.29624	-0.000431445
9.6211	0.00356	7.7572	0.00517	8.2722	0.00487	9.0653	0.00515		10.5705	0.00403	10.6527	0.00287	10.6659	0.00256	10.6625	0.00372		-1.2852	0.000350765	-1.27069	-0.000224641	-1.32508	-0.000934306	-1.2943	-0.000431546
9.6608	0.00427	7.7968	0.00458	8.3118	0.00566	9.105	0.00475		10.5861	0.00403	10.6685	0.00286	10.6817	0.00256	10.6784	0.00372		-1.28157	0.000346082	-1.26704	-0.000225753	-1.32146	-0.000938981	-1.29259	-0.000431637
9.7006	0.00348	7.8364	0.00379	8.3514	0.00794	9.1447	0.00437		10.6017	0.00403	10.6844	0.00286	10.6975	0.00256	10.6942	0.00372		-1.2795	0.000343389	-1.26339	-0.000226886	-1.31783	-0.000943662	-1.28894	-0.000431833
9.7403	0.00418	7.876	0.00391	8.3911	0.00911	9.1844	0.00398		10.6173	0.00403	10.7002	0.00286	10.7133	0.00256	10.71	0.00372		-1.27794	0.000341334	-1.25974	-0.000228042	-1.31421	-0.000948351	-1.28529	-0.000432035
9.78	0.00589	7.9156	0.00389	8.4307	0.00741	9.224	0.00384		10.6329	0.00402	10.716	0.00285	10.7291	0.00255	10.7258	0.00371		-1.2743	0.000336521	-1.25609	-0.00022922	-1.31059	-0.000953047	-1.28164	-0.000432243
9.8198	0.00592	7.9552	0.0035	8.4703	0.00557	9.2637	0.00182		10.6485	0.00402	10.7319	0.00285	10.7449	0.00255	10.7416	0.00371		-1.27067	0.00033164	-1.255	-0.000229576	-1.30697	-0.00095775	-1.27799	-0.000432456
9.8595	0.00586	7.9948	0.00476	8.51	0.00441	9.3034	0.00218		10.6641	0.00402	10.7477	0.00285	10.7607	0.00255	10.7574	0.00371		-1.2696	0.000330183	-1.25244	-0.000230421	-1.30335	-0.00096246	-1.27434	-0.000432675
9.8992	0.00435	8.0344	0.00444	8.5496	0.0036	9.3431	0.00376		10.6798	0.00402	10.7636	0.00284	10.7765	0.00255	10.7732	0.00371		-1.26704	0.000326691	-1.2499	-0.00023127	-1.29973	-0.000967177	-1.27069	-0.000432901
9.939	0.00477	8.0741	0.00341	8.5893	0.0049	9.3828	0.00513		10.6954	0.00402	10.7794	0.00284	10.7923	0.00255	10.789	0.00371		-1.26341	0.000321674	-1.24879	-0.000231646	-1.29611	-0.000971902	-1.26704	-0.000433133
9.9787	0.00551	8.1137	0.00222	8.6289	0.004	9.4225	0.0055		10.711	0.00401	10.7952	0.00284	10.8081	0.00255	10.8049	0.00371		-1.2598	0.000316612	-1.24514	-0.000232894	-1.2943	-0.000974266	-1.26339	-0.000433371
10.0185	0.0039	8.1533	0.00234	8.6686	0.00392	9.4623	0.0043		10.7266	0.00401	10.8111	0.00283	10.8239	0.00254	10.8207	0.00371		-1.25978	0.000316587	-1.24149	-0.000234167	-1.29249	-0.000976634	-1.25974	-0.000433615
10.0582	0.00551	8.1929	0.00319	8.7082	0.00419	9.502	0.00363		10.7422	0.00401	10.8269	0.00283	10.8397	0.00254	10.8365	0.00371		-1.25615	0.000311429	-1.2401	-0.000234657	-1.28887	-0.000981374	-1.25609	-0.000433867
10.0979	0.00527	8.2325	0.0021	8.7479	0.00468	9.5417	0.00264		10.7578	0.00401	10.8428	0.00283	10.8555	0.00254	10.8523	0.00371		-1.25252	0.000306199	-1.23784	-0.000235464	-1.28525	-0.000986122	-1.255	-0.000433943
10.1377	0.00392	8.2722	0.00191	8.7876	0.00446	9.5814	0.00256		10.7734	0.004	10.8586	0.00282	10.8713	0.00254	10.8681	0.00371		-1.2499	0.000302379	-1.23419	-0.000236786	-1.28163	-0.000990877	-1.25244	-0.000434125
10.1775	0.00513	8.3118	0.0023	8.8272	0.00422	9.6211	0.0036		10.7891	0.004	10.8744	0.00282	10.8871	0.00254	10.8839	0.0037		-1.24889	0.000300896	-1.23054	-0.000238135	-1.278	-0.00099564	-1.24879	-0.000434391
10.2172	0.00589	8.3514	0.00256	8.8669	0.00355	9.6608	0.00401		10.8047	0.004	10.8903	0.00282	10.9029	0.00253	10.8997	0.0037		-1.24526	0.00029552	-1.2302	-0.000238261	-1.27438	-0.001	-1.24514	-0.000434664
10.257	0.00452	8.3911	0.0014	8.9066	0.0031	9.7006	0.00393		10.8203	0.004	10.9061	0.00281	10.9187	0.00253	10.9155	0.0037		-1.24163	0.000290069	-1.22689	-0.000239509	-1.27076	-0.00101	-1.24149	-0.000434944
10.2967	0.00346	8.4307	0.00166	8.9463	0.00247	9.7403	0.00558		10.8359	0.004	10.922	0.00281	10.9345	0.00253	10.9314	0.0037		-1.2401	0.000287751	-1.22324	-0.00024091	-1.26714	-0.00101	-1.23784	-0.000435233
10.3365	0.00474	8.4703	0.00313	8.9859	0.00378	9.78	0.00468		10.8515	0.00399	10.9378	0.00281	10.9503	0.00253	10.9472	0.0037		-1.238	0.000284542	-1.2204	-0.000242019	-1.26352	-0.00101	-1.23419	-0.000435529
10.3763	0.00456	8.51	0.00343	9.0256	0.00431	9.8198	0.00497		10.8671	0.00399	10.9536	0.0028	10.9661	0.00253	10.963	0.0037		-1.23437	0.000278939	-1.21959	-0.000242339	-1.2599	-0.00102	-1.23054	-0.000435834
10.416	0.00374	8.5496	0.00321	9.0653	0.00343	9.8595	0.0036		10.8827	0.00399	10.9695	0.0028	10.9819	0.00253	10.9788	0.0037		-1.23074	0.000273257	-1.21594	-0.000243795	-1.25628	-0.00102	-1.22689	-0.000436147
10.4558	0.00375	8.5893	0.00286	9.105	0.00432	9.8992	0.00248		10.8983	0.00399	10.9853	0.0028	10.9977	0.00252	10.9946	0.0037		-1.2302	0.00027241	-1.21229	-0.00024528	-1.255	-0.00103	-1.22324	-0.000436469
10.4956	0.00406	8.6289	0.00148	9.1447	0.00433	9.939	0.00323		10.914	0.00399	11.0012	0.00279	11.0135	0.00252	11.0104	0.0037		-1.22711	0.000267496	-1.2106	-0.000245976	-1.25266	-0.00103	-1.21959	-0.000436799
10.5353	0.00486	8.6686	0.00194	9.1844	0.00408	9.9787	0.0031		10.9296	0.00398	11.017	0.00279	11.0293	0.00252	11.0262	0.0037		-1.22348	0.000261655	-1.20864	-0.000246793	-1.24904	-0.00103	-1.21594	-0.000437139
10.5751	0.00512	8.7082	0.00459	9.224	0.00287	10.0185	0.00397		10.9452	0.00398	11.0328	0.00279	11.0451	0.00252	11.042	0.00369		-1.2204	0.000256644	-1.20499	-0.000248336	-1.24542	-0.00104	-1.2157	-0.000437162
10.6149	0.00446	8.7479	0.00468	9.2637	0.00381	10.0582	0.00447		10.9608	0.00398	11.0487	0.00278	11.0609	0.00252	11.0578	0.00369		-1.21985	0.000255733	-1.20134	-0.000249909	-1.2418	-0.00104	-1.21229	-0.000437488
10.6547	0.00355	8.7876	0.00488	9.3034	0.004	10.0979	0.00531		10.9764	0.00398	11.0645	0.00278	11.0767	0.00252	11.0737	0.00369		-1.21621	0.000249729	-1.2008	-0.000250144	-1.23817	-0.00105	-1.20864	-0.000437847
10.6945	0.00263	8.8272	0.00433	9.3431	0.00415	10.1377	0.00439		10.992	0.00398	11.0804	0.00278	11.0925	0.00251	11.0895	0.00369		-1.21258	0.000243641	-1.19769	-0.000251513	-1.23455	-0.00105	-1.20499	-0.000438216
10.7343	0.0028	8.8669	0.00327	9.3828	0.0038	10.1775	0.00406		11.0076	0.00397	11.0962	0.00277	11.1083	0.00251	11.1053	0.00369		-1.2106	0.000240279	-1.19404	-0.000253148	-1.23093	-0.00106	-1.20134	-0.000438595
10.774	0.00246	8.9066	0.00361	9.4225	0.0027	10.2172	0.00482		11.0233	0.00397	11.112	0.00277	11.1241	0.00251	11.1211	0.00369		-1.20895	0.000237469	-1.1909	-0.000254579	-1.22731	-0.00106	-1.19769	-0.000438985
10.8138	0.00221	8.9463	0.00307	9.4623	0.00276	10.257	0.00477		11.0389	0.00397	11.1279	0.00277	11.1399	0.00251	11.1369	0.00369		-1.20532	0.00023121	-1.19039	-0.000254815	-1.22369	-0.00107	-1.19404	-0.000439385
10.8536	0.00217	8.9859	0.0025	9.502	0.00245	10.2967	0.00401		11.0545	0.00397	11.1437	0.00276	11.1557	0.00251	11.1527	0.00369		-1.20169	0.000224865	-1.18674	-0.000256514	-1.22007	-0.00107	-1.19039	-0.000439797
10.8934	0.00333	9.0256	0.00194	9.5417	0.00245	10.3365	0.00382		11.0701	0.00397	11.1596	0.00276	11.1715	0.00251	11.1685	0.00369		-1.2008	0.000223292	-1.18309	-0.000258246	-1.21645	-0.00108	-1.18674	-0.00044022
10.9332	0.00293	9.0653	0.00336	9.5814	0.00343	10.3763	0.00297		11.0857	0.00396	11.1754	0.00276	11.1873	0.00251	11.1843	0.00369		-1.19806	0.000218431	-1.1811	-0.000259204	-1.2157	-0.00108	-1.18309	-0.000440655
10.973	0.00395	9.105	0.00256	9.6211	0.00336	10.416	0.00406		11.1013	0.00396	11.1913	0.00275	11.2031	0.0025	11.2001	0.00369		-1.19443	0.000211908	-1.17944	-0.000260012	-1.21283	-0.00108	-1.17944	-0.000441102
11.0128	0.00446	9.1447	0.00249	9.6608	0.00324	10.4558	0.00415		11.1169	0.00396	11.2071	0.00275	11.2189	0.0025	11.2159	0.00369		-1.1909	0.000205477	-1.17579	-0.000261812	-1.20921	-0.00109	-1.1765	-0.000441471
11.0526	0.00344	9.1844	0.0022	9.7006	0.00294	10.4956	0.00438		11.1325	0.00396	11.2229	0.00275	11.2347	0.0025	11.2318	0.00368		-1.1908	0.000205294	-1.17214	-0.000263647	-1.20559	-0.00109	-1.17579	-0.000441561
11.0924	0.00251	9.224	0.00305	9.7403	0.00341	10.5353	0.00451		11.1481	0.00396	11.2388	0.00275	11.2505	0.0025	11.2476	0.00368		-1.18717	0.000198588	-1.1713	-0.000264074	-1.20197	-0.0011	-1.17214	-0.000442033
11.1323	0.00437	9.2637	0.00272	9.78	0.00391	10.5751	0.00425		11.1638	0.00396	11.2546	0.00274	11.2663	0.0025	11.2634	0.00368		-1.18354	0.000191788	-1.16849	-0.000265518	-1.19834	-0.0011	-1.16849	-0.000442518
11.1721	0.00464	9.3034	0.00197	9.8198	0.00302	10.6149	0.00317		11.1794	0.00395	11.2705	0.00274	11.2821	0.0025	11.2792	0.00368		-1.1811	0.000187168	-1.16484	-0.000267425	-1.19472	-0.00111	-1.16484	-0.000443017
11.2119	0.00418	9.3431	0.00276	9.8595	0.00285	10.6547	0.00288		11.195	0.00395	11.2863	0.00274	11.2979	0.00249	11.295	0.00368		-1.17991	0.000184895	-1.1615	-0.000269203	-1.1911	-0.00111	-1.1615	-0.000443485
11.2517	0.00271	9.3828	0.0023	9.8992	0.00529	10.6945	0.00394		11.2106	0.00395	11.3021	0.00273	11.3137	0.00249	11.3108	0.00368		-1.17628	0.000177905	-1.16119	-0.00026937	-1.18748	-0.00112	-1.16119	-0.000443529
11.2915	0.0032	9.4225	0.00223	9.939	0.0063	10.7343	0.00406		11.2262	0.00395	11.318	0.00273	11.3295	0.00249	11.3266	0.00368		-1.17265	0.000170818	-1.15754	-0.000271352	-1.18386	-0.00112	-1.15754	-0.000444056
11.3313	0.00345	9.4623	0.0024	9.9787	0.0053	10.774	0.00393		11.2418	0.00395	11.3338	0.00273	11.3453	0.00249	11.3424	0.00368		-1.1713	0.000168164	-1.15389	-0.000273373	-1.18024	-0.00113	-1.15389	-0.000444597
11.3711	0.00306	9.502	0.00151	10.0185	0.00427	10.8138	0.00418		11.2574	0.00394	11.3497	0.00272	11.3611	0.00249	11.3582	0.00368		-1.16902	0.000163633	-1.1517	-0.000274604	-1.17662	-0.00113	-1.1517	-0.000444929
11.411	0.00358	9.5417	0.00225	10.0582	0.0018	10.8536	0.00391		11.273	0.00394	11.3655	0.00272	11.3769	0.00249	11.3741	0.00368		-1.16539	0.000156347	-1.15024	-0.000275433	-1.1765	-0.00113	-1.15024	-0.000445153
11.4508	0.00267	9.5814	0.00346	10.0979	-0.0002	10.8934	0.00496		11.2887	0.00394	11.3813	0.00272	11.3927	0.00249	11.3899	0.00368		-1.16175	0.00014896	-1.14659	-0.000277533	-1.173	-0.00114	-1.14659	-0.000445725
11.4906	0.00189	9.6211	0.00335	10.1377	-0.000884	10.9332	0.00446		11.3043	0.00394	11.3972	0.00272	11.4085	0.00248	11.4057	0.00368		-1.1615	0.000148438	-1.14294	-0.000279674	-1.16938	-0.00114	-1.14294	-0.000446312
11.5305	0.00305	9.6608	0.00307	10.1775	5e-06	10.973	0.00303		11.3199	0.00394	11.413	0.00271	11.4243	0.00248	11.4215	0.00367		-1.15812	0.000141471	-1.1419	-0.000280292	-1.16576	-0.00115	-1.1419	-0.000446483
11.5703	0.00329	9.7006	0.00357	10.2172	0.0002	11.0128	0.00346		11.3355	0.00394	11.4289	0.00271	11.4401	0.00248	11.4373	0.00367		-1.15449	0.000133877	-1.13929	-0.000281857	-1.16214	-0.00115	-1.13929	-0.000446916
11.6101	0.00275	9.7403	0.00387	10.257	0.00192	11.0526	0.00356		11.3511	0.00393	11.4447	0.00271	11.4559	0.00248	11.4531	0.00367		-1.1517	0.000127962	-1.13564	-0.000284083	-1.1615	-0.00115	-1.13564	-0.000447537
11.65	0.00346	9.78	0.00357	10.2967	0.003	11.0924	0.00396		11.3667	0.00393	11.4605	0.0027	11.4717	0.00248	11.4689	0.00367		-1.15086	0.000126178	-1.1321	-0.000286282	-1.15851	-0.00116	-1.1321	-0.000448155
11.6898	0.00355	9.8198	0.00345	10.3365	0.00243	11.1323	0.00337		11.3823	0.00393	11.4764	0.0027	11.4875	0.00248	11.4847	0.00367		-1.14723	0.000118372	-1.13199	-0.000286351	-1.15489	-0.00116	-1.13199	-0.000448175
11.7296	0.00398	9.8595	0.00321	10.3763	0.00215	11.1721	0.00429		11.3979	0.00393	11.4922	0.0027	11.5033	0.00248	11.5006	0.00367		-1.1436	0.000110457	-1.12834	-0.000288664	-1.1517	-0.00117	-1.12834	-0.00044883
11.7695	0.00414	9.8992	0.00509	10.416	0.00196	11.2119	0.00537		11.4136	0.00393	11.5081	0.00269	11.5191	0.00247	11.5164	0.00367		-1.1419	0.000106709	-1.12469	-0.000291022	-1.15127	-0.00117	-1.12469	-0.000449504
11.8093	0.00411	9.939	0.00374	10.4558	0.000337	11.2517	0.00486		11.4292	0.00392	11.5239	0.00269	11.5349	0.00247	11.5322	0.00367		-1.13997	0.000102432	-1.1223	-0.00029259	-1.14765	-0.00117	-1.1223	-0.000449955
11.8492	0.00472	9.9787	0.00341	10.4956	-0.000368	11.2915	0.0041		11.4448	0.00392	11.5397	0.00269	11.5508	0.00247	11.548	0.00367		-1.13634	9.4295e-05	-1.12104	-0.000293425	-1.14403	-0.00118	-1.12104	-0.000450196
11.889	0.00323	10.0185	0.00261	10.5353	0.000153	11.3313	0.00278		11.4604	0.00392	11.5556	0.00269	11.5665	0.00247	11.5638	0.00367		-1.13271	8.60452e-05	-1.11739	-0.000295876	-1.1419	-0.00118	-1.11739	-0.000450908
11.9289	0.00355	10.0582	0.00272	10.5751	-5e-06	11.3711	0.00326		11.476	0.00392	11.5714	0.00268	11.5823	0.00247	11.5796	0.00367		-1.1321	8.46481e-05	-1.11374	-0.000298374	-1.14041	-0.00118	-1.11374	-0.000451639
11.9687	0.00361	10.0979	0.00276	10.6149	0.00212	11.411	0.00333		11.4916	0.00392	11.5873	0.00268	11.5982	0.00247	11.5954	0.00367		-1.12908	7.76806e-05	-1.1125	-0.000299234	-1.13679	-0.00119	-1.1125	-0.000451892
12.0086	0.00276	10.1377	0.00438	10.6547	0.00355	11.4508	0.00358		11.5072	0.00392	11.6031	0.00268	11.614	0.00247	11.6112	0.00367		-1.12545	6.91997e-05	-1.11009	-0.000300921	-1.13317	-0.00119	-1.11009	-0.000452391
12.0484	0.00423	10.1775	0.00337	10.6945	0.00385	11.4906	0.00291		11.5229	0.00391	11.6189	0.00267	11.6297	0.00246	11.627	0.00367		-1.1223	6.17493e-05	-1.10644	-0.000303517	-1.1321	-0.0012	-1.10644	-0.000453163
12.0883	0.00437	10.2172	0.00315	10.7343	0.00378	11.5305	0.00276		11.5385	0.00391	11.6348	0.00267	11.6456	0.00246	11.6429	0.00366		-1.12182	6.06009e-05	-1.10279	-0.000306164	-1.12955	-0.0012	-1.10279	-0.000453957
12.1281	0.00514	10.257	0.00343	10.774	0.00414	11.5703	0.0035		11.5541	0.00391	11.6506	0.00267	11.6614	0.00246	11.6587	0.00366		-1.11819	5.18824e-05	-1.1027	-0.00030623	-1.12593	-0.0012	-1.1027	-0.000453977
12.168	0.00496	10.2967	0.00356	10.8138	0.00244	11.6101	0.00341		11.5697	0.00391	11.6665	0.00267	11.6772	0.00246	11.6745	0.00366		-1.11456	4.30427e-05	-1.09914	-0.000308862	-1.12231	-0.00121	-1.09914	-0.000454773
12.2078	0.00418	10.3365	0.00227	10.8536	0.00157	11.65	0.00426		11.5853	0.00391	11.6823	0.00266	11.693	0.00246	11.6903	0.00366		-1.1125	3.79805e-05	-1.09549	-0.000311613	-1.1223	-0.00121	-1.09549	-0.000455612
12.2477	0.00352	10.3763	0.00222	10.8934	0.00174	11.6898	0.00551		11.6009	0.00391	11.6982	0.00266	11.7088	0.00246	11.7061	0.00366		-1.11093	3.408e-05	-1.0929	-0.000313598	-1.11868	-0.00121	-1.0929	-0.000456221
12.2876	0.00391	10.416	0.00193	10.9332	0.0024	11.7296	0.0062		11.6165	0.0039	11.714	0.00266	11.7246	0.00246	11.7219	0.00366		-1.1073	2.49926e-05	-1.09184	-0.000314418	-1.11506	-0.00122	-1.09184	-0.000456474
12.3274	0.00404	10.4558	0.00222	10.973	0.00394	11.7695	0.00361		11.6321	0.0039	11.7298	0.00265	11.7404	0.00245	11.7377	0.00366		-1.10366	1.57789e-05	-1.08819	-0.000317277	-1.1125	-0.00122	-1.08819	-0.00045736
12.3673	0.00472	10.4956	0.00307	11.0128	0.0039	11.8093	0.00392		11.6478	0.0039	11.7457	0.00265	11.7562	0.00245	11.7535	0.00366		-1.1027	1.33088e-05	-1.08454	-0.000320192	-1.11144	-0.00123	-1.08454	-0.00045827
12.4072	0.00468	10.5353	0.00335	11.0526	0.00258	11.8492	0.00395		11.6634	0.0039	11.7615	0.00265	11.772	0.00245	11.7693	0.00366		-1.10003	6.43699e-06	-1.0831	-0.000321357	-1.10782	-0.00123	-1.0831	-0.000458636
12.447	0.005	10.5751	0.0032	11.0924	0.00311	11.889	0.00399		11.679	0.0039	11.7774	0.00265	11.7878	0.00245	11.7852	0.00366		-1.0964	-3.03484e-06	-1.08089	-0.000323163	-1.1042	-0.00124	-1.08089	-0.000459206
12.4869	0.004	10.6149	0.00267	11.1323	0.00471	11.9289	0.00426		11.6946	0.0039	11.7932	0.00264	11.8036	0.00245	11.801	0.00366		-1.0929	-1.23002e-05	-1.07724	-0.000326193	-1.1027	-0.00124	-1.07724	-0.000460168
12.5268	0.00388	10.6547	0.00179	11.1721	0.00442	11.9687	0.0046		11.7102	0.00389	11.809	0.00264	11.8194	0.00245	11.8168	0.00366		-1.09277	-1.26384e-05	-1.07359	-0.000329281	-1.10058	-0.00124	-1.07359	-0.000461156
12.5666	0.00521	10.6945	0.00227	11.2119	0.00365	12.0086	0.00445		11.7258	0.00389	11.8249	0.00264	11.8352	0.00245	11.8326	0.00366		-1.08914	-2.23756e-05	-1.0734	-0.000329443	-1.09696	-0.00125	-1.0734	-0.000461208
12.6065	0.00621	10.7343	0.00221	11.2517	0.00102	12.0484	0.00362		11.7414	0.00389	11.8407	0.00264	11.851	0.00245	11.8484	0.00366		-1.08551	-3.22481e-05	-1.06994	-0.000332429	-1.09334	-0.00125	-1.06994	-0.000462172
12.6464	0.00446	10.774	0.00233	11.2915	-0.000526	12.0883	0.00285		11.757	0.00389	11.8566	0.00263	11.8668	0.00244	11.8642	0.00366		-1.0831	-3.8882e-05	-1.06629	-0.000335639	-1.0929	-0.00125	-1.06629	-0.000463216
12.6863	0.00335	10.8138	0.00251	11.3313	0.00199	12.1281	0.000647		11.7727	0.00389	11.8724	0.00263	11.8826	0.00244	11.88	0.00365		-1.08188	-4.2258e-05	-1.0636	-0.000338045	-1.08972	-0.00126	-1.0636	-0.000464004
12.7262	0.00285	10.8536	0.0032	11.3711	0.00367	12.168	0.000974		11.7883	0.00389	11.8882	0.00263	11.8984	0.00244	11.8958	0.00365		-1.07825	-5.24072e-05	-1.06264	-0.000338911	-1.0861	-0.00126	-1.06264	-0.000464289
12.766	0.0028	10.8934	0.00327	11.411	0.00351	12.2078	0.00284		11.8039	0.00389	11.9041	0.00263	11.9142	0.00244	11.9116	0.00365		-1.07462	-6.26974e-05	-1.05899	-0.000342247	-1.0831	-0.00127	-1.05899	-0.000465392
12.8059	0.00335	10.9332	0.00418	11.4508	0.00217	12.2477	0.00404		11.8195	0.00388	11.9199	0.00262	11.93	0.00244	11.9275	0.00365		-1.0734	-6.61868e-05	-1.05534	-0.000345648	-1.08247	-0.00127	-1.05534	-0.000466525
12.8458	0.00378	10.973	0.00405	11.4906	0.00305	12.2876	0.00396		11.8351	0.00388	11.9358	0.00262	11.9458	0.00244	11.9433	0.00365		-1.07099	-7.31309e-05	-1.0538	-0.000347103	-1.07885	-0.00127	-1.0538	-0.000467013
12.8857	0.00421	11.0128	0.00272	11.5305	0.00376	12.3274	0.00433		11.8507	0.00388	11.9516	0.00262	11.9616	0.00244	11.9591	0.00365		-1.06736	-8.37094e-05	-1.05169	-0.000349115	-1.07523	-0.00128	-1.05169	-0.00046769
12.9256	0.00317	11.0526	0.00206	11.5703	0.00261	12.3673	0.00602		11.8663	0.00388	11.9674	0.00261	11.9774	0.00244	11.9749	0.00365		-1.06373	-9.4435e-05	-1.04804	-0.00035265	-1.0734	-0.00128	-1.04804	-0.000468887
12.9655	0.0037	11.0924	0.00296	11.6101	0.00237	12.4072	0.00548		11.8819	0.00388	11.9833	0.00261	11.9932	0.00243	11.9907	0.00365		-1.0636	-9.48157e-05	-1.04439	-0.000356253	-1.07161	-0.00128	-1.04439	-0.000470117
13.0053	0.00538	11.1323	0.00294	11.65	0.00239	12.447	0.00405		11.8976	0.00388	11.9991	0.00261	12.009	0.00243	12.0065	0.00365		-1.0601	-0.00010531	-1.044	-0.000356643	-1.06799	-0.00129	-1.044	-0.000470251
13.0452	0.00452	11.1721	0.00322	11.6898	0.00253	12.4869	0.00229		11.9132	0.00387	12.015	0.00261	12.0248	0.00243	12.0223	0.00365		-1.05647	-0.000116336	-1.04074	-0.000359927	-1.06437	-0.0013	-1.04074	-0.000471382
13.0851	0.00372	11.2119	0.00389	11.7296	0.00133	12.5268	0.00161		11.9288	0.00387	12.0308	0.0026	12.0406	0.00243	12.0381	0.00365		-1.0538	-0.000124532	-1.03709	-0.000363672	-1.0636	-0.0013	-1.03709	-0.000472681
13.125	0.00361	11.2517	0.00516	11.7695	0.00204	12.5666	0.00318		11.9444	0.00387	12.0466	0.0026	12.0564	0.00243	12.054	0.00365		-1.05284	-0.000127515	-1.0343	-0.000366585	-1.06075	-0.0013	-1.0343	-0.000473699
13.1649	0.00304	11.2915	0.00505	11.8093	0.00141	12.6065	0.0048		11.96	0.00387	12.0625	0.0026	12.0722	0.00243	12.0698	0.00365		-1.04921	-0.00013885	-1.03344	-0.00036749	-1.05713	-0.00131	-1.03344	-0.000474017
13.2048	0.00313	11.3313	0.0035	11.8492	0.00138	12.6464	0.00403		11.9756	0.00387	12.0783	0.0026	12.088	0.00243	12.0856	0.00365		-1.04557	-0.000150343	-1.02979	-0.000371383	-1.0538	-0.00131	-1.02979	-0.00047539
13.2447	0.00418	11.3711	0.00301	11.889	0.00133	12.6863	0.00257		11.9912	0.00387	12.0942	0.00259	12.1038	0.00243	12.1014	0.00365		-1.044	-0.000155377	-1.02614	-0.000375351	-1.05351	-0.00131	-1.02614	-0.0004768
13.2846	0.0045	11.411	0.00264	11.9289	0.00191	12.7262	0.00197		12.0069	0.00387	12.11	0.00259	12.1196	0.00242	12.1172	0.00365		-1.04194	-0.000161996	-1.0245	-0.00037716	-1.04989	-0.00132	-1.0245	-0.000477447
13.3245	0.00403	11.4508	0.00301	11.9687	0.00228	12.766	0.00177		12.0225	0.00386	12.1258	0.00259	12.1354	0.00242	12.133	0.00364		-1.03831	-0.00017381	-1.02249	-0.000379397	-1.04627	-0.00132	-1.02249	-0.00047825
13.3644	0.00303	11.4906	0.00325	12.0086	0.00383	12.8059	0.00229		12.0381	0.00386	12.1417	0.00259	12.1512	0.00242	12.1488	0.00364		-1.03468	-0.000185789	-1.01884	-0.000383521	-1.044	-0.00133	-1.01884	-0.000479741
13.4043	0.00312	11.5305	0.00282	12.0484	0.00218	12.8458	0.00304		12.0537	0.00386	12.1575	0.00258	12.167	0.00242	12.1646	0.00364		-1.0343	-0.000187062	-1.01519	-0.000387726	-1.04264	-0.00133	-1.01519	-0.000481272
13.4442	0.00253	11.5703	0.00423	12.0883	0.00191	12.8857	0.00242		12.0693	0.00386	12.1734	0.00258	12.1828	0.00242	12.1804	0.00364		-1.03105	-0.000197934	-1.0148	-0.000388182	-1.03902	-0.00134	-1.0148	-0.000481439
13.4841	0.00167	11.6101	0.00314	12.1281	0.00133	12.9256	0.000737		12.0849	0.00386	12.1892	0.00258	12.1986	0.00242	12.1962	0.00364		-1.02742	-0.000210249	-1.01154	-0.000392013	-1.0354	-0.00134	-1.01154	-0.000482846
13.524	0.00291	11.65	0.00278	12.168	0.00247	12.9655	0.00107		12.1005	0.00386	12.205	0.00258	12.2144	0.00242	12.2121	0.00364		-1.0245	-0.000220283	-1.00789	-0.000396383	-1.0343	-0.00134	-1.00789	-0.000484464
13.5639	0.00247	11.6898	0.00243	12.2078	0.00186	13.0053	0.00318		12.1161	0.00386	12.2209	0.00257	12.2302	0.00242	12.2279	0.00364		-1.02379	-0.000222734	-1.005	-0.000399905	-1.03178	-0.00135	-1.005	-0.000485777
13.6038	0.00329	11.7296	0.00196	12.2477	0.000442	13.0452	0.00332		12.1318	0.00385	12.2367	0.00257	12.246	0.00242	12.2437	0.00364		-1.02016	-0.000235394	-1.00424	-0.000400839	-1.02816	-0.00135	-1.00424	-0.000486127
13.6437	0.00327	11.7695	0.00245	12.2876	0.00151	13.0851	0.00381		12.1474	0.00385	12.2526	0.00257	12.2618	0.00241	12.2595	0.00364		-1.01653	-0.000248229	-1.00059	-0.000405381	-1.02454	-0.00136	-1.00059	-0.000487835
13.6836	0.00265	11.8093	0.0025	12.3274	0.00372	13.125	0.00325		12.163	0.00385	12.2684	0.00257	12.2776	0.00241	12.2753	0.00364		-1.0148	-0.000254407	-0.99694	-0.000410012	-1.0245	-0.00136	-0.99694	-0.000489592
13.7235	0.00291	11.8492	0.00344	12.3673	0.00278	13.1649	0.00193		12.1786	0.00385	12.2842	0.00256	12.2934	0.00241	12.2911	0.00364		-1.0129	-0.000261243	-0.9953	-0.000412124	-1.02092	-0.00136	-0.9953	-0.000490397
13.7634	0.00354	11.889	0.00246	12.4072	0.00285	13.2048	0.0028		12.1942	0.00385	12.3001	0.00256	12.3092	0.00241	12.3069	0.00364		-1.00927	-0.000274438	-0.99329	-0.000414733	-1.0173	-0.00137	-0.99329	-0.000491397
13.8033	0.00234	11.9289	0.0019	12.447	0.00359	13.2447	0.00301		12.2098	0.00385	12.3159	0.00256	12.325	0.00241	12.3227	0.00364		-1.00564	-0.000287817	-0.98964	-0.000419546	-1.0148	-0.00137	-0.98964	-0.000493252
13.8432	0.000468	11.9687	0.00269	12.4869	0.00242	13.2846	0.00289		12.2254	0.00385	12.3318	0.00256	12.3408	0.00241	12.3385	0.00364		-1.005	-0.000290186	-0.98599	-0.000424453	-1.01368	-0.00138	-0.98599	-0.000495158
13.8832	0.00184	12.0086	0.00156	12.5268	0.00262	13.3245	0.00316		12.241	0.00384	12.3476	0.00256	12.3566	0.00241	12.3544	0.00364		-1.00201	-0.000301381	-0.9855	-0.000425121	-1.01006	-0.00138	-0.9855	-0.000495419
13.9231	0.00285	12.0484	0.00311	12.5666	0.00146	13.3644	0.00362		12.2567	0.00384	12.3634	0.00255	12.3724	0.00241	12.3702	0.00364		-0.99838	-0.000315134	-0.98234	-0.000429456	-1.00644	-0.00139	-0.98234	-0.000497118
13.963	0.0041	12.0883	0.00303	12.6065	0.000595	13.4043	0.00408		12.2723	0.00384	12.3793	0.00255	12.3882	0.00241	12.386	0.00364		-0.9953	-0.000326938	-0.97869	-0.000434556	-1.005	-0.00139	-0.97869	-0.000499132
14.0029	0.00439	12.1281	0.00305	12.6464	3.2e-05	13.4442	0.0037		12.2879	0.00384	12.3951	0.00255	12.404	0.0024	12.4018	0.00364		-0.99475	-0.000329079	-0.9758	-0.000438667	-1.00281	-0.00139	-0.9758	-0.000500767
14.0428	0.00333	12.168	0.00373	12.6863	0.00108	13.4841	0.00294		12.3035	0.00384	12.411	0.00255	12.4198	0.0024	12.4176	0.00364		-0.99112	-0.000343217	-0.97504	-0.000439755	-0.99919	-0.0014	-0.97504	-0.000501201
14.0827	0.00371	12.2078	0.00278	12.7262	0.000711	13.524	0.00267		12.3191	0.00384	12.4268	0.00254	12.4356	0.0024	12.4334	0.00363		-0.98748	-0.000357553	-0.97139	-0.000445056	-0.99557	-0.00141	-0.97139	-0.000503329
14.1226	0.00321	12.2477	0.00342	12.766	0.00127	13.5639	0.00344		12.3347	0.00384	12.4426	0.00254	12.4514	0.0024	12.4492	0.00363		-0.9855	-0.000365473	-0.96774	-0.000450461	-0.9953	-0.00141	-0.96774	-0.000505515
14.1625	0.00412	12.2876	0.0023	12.8059	0.00153	13.6038	0.00333		12.3503	0.00383	12.4585	0.00254	12.4672	0.0024	12.465	0.00363		-0.98385	-0.000372087	-0.966	-0.000453077	-0.99195	-0.00141	-0.966	-0.000506579
14.2024	0.00491	12.3274	0.00231	12.8458	0.00204	13.6437	0.00347		12.3659	0.00383	12.4743	0.00254	12.483	0.0024	12.4809	0.00363		-0.98022	-0.000386824	-0.96409	-0.000455971	-0.98833	-0.00142	-0.96409	-0.000507762
14.2424	0.00461	12.3673	0.00234	12.8857	0.00228	13.6836	0.00525		12.3816	0.00383	12.4902	0.00253	12.4988	0.0024	12.4967	0.00363		-0.97659	-0.000401765	-0.96044	-0.000461588	-0.9855	-0.00142	-0.96044	-0.000510071
14.2823	0.00276	12.4072	0.00322	12.9256	0.00372	13.7235	0.00486		12.3972	0.00383	12.506	0.00253	12.5146	0.0024	12.5125	0.00363		-0.9758	-0.000405056	-0.95679	-0.000467315	-0.98471	-0.00143	-0.95679	-0.000512444
14.3222	0.00254	12.447	0.00341	12.9655	0.00315	13.7634	0.00507		12.4128	0.00383	12.5218	0.00253	12.5304	0.0024	12.5283	0.00363		-0.97296	-0.000416915	-0.9563	-0.000468095	-0.98109	-0.00143	-0.9563	-0.000512769
14.3621	0.00351	12.4869	0.00345	13.0053	0.000568	13.8033	0.00468		12.4284	0.00383	12.5377	0.00253	12.5463	0.00239	12.5441	0.00363		-0.96933	-0.000432275	-0.95314	-0.000473154	-0.97747	-0.00144	-0.95314	-0.000514884
14.402	0.005	12.5268	0.00438	13.0452	0.000574	13.8432	0.00429		12.444	0.00383	12.5535	0.00253	12.562	0.00239	12.5599	0.00363		-0.966	-0.000446558	-0.94949	-0.000479106	-0.9758	-0.00144	-0.94949	-0.000517391
14.4419	0.00414	12.5666	0.00313	13.0851	0.00232	13.8832	0.0047		12.4596	0.00382	12.5694	0.00252	12.5778	0.00239	12.5757	0.00363		-0.9657	-0.000447849	-0.9465	-0.000484072	-0.97385	-0.00144	-0.9465	-0.000519497
14.4818	0.00481	12.6065	0.00245	13.125	0.00287	13.9231	0.00523		12.4752	0.00382	12.5852	0.00252	12.5937	0.00239	12.5915	0.00363		-0.96207	-0.000463639	-0.94584	-0.000485175	-0.97023	-0.00145	-0.94584	-0.000519967
14.5218	0.00514	12.6464	0.00274	13.1649	0.00317	13.963	0.00343		12.4908	0.00382	12.6011	0.00252	12.6095	0.00239	12.6074	0.00363		-0.95844	-0.000479649	-0.94219	-0.000491362	-0.96661	-0.00146	-0.94219	-0.000522615
14.5617	0.00445	12.6863	0.00166	13.2048	0.00287	14.0029	0.0031		12.5064	0.00382	12.6169	0.00252	12.6252	0.00239	12.6232	0.00363		-0.9563	-0.000489189	-0.93854	-0.000497671	-0.966	-0.00146	-0.93854	-0.000525337
14.6016	0.00424	12.7262	0.000721	13.2447	0.00259	14.0428	0.00333		12.5221	0.00382	12.6327	0.00251	12.6411	0.00239	12.639	0.00363		-0.95481	-0.000495882	-0.9368	-0.000500725	-0.96298	-0.00146	-0.9368	-0.000526662
14.6415	0.00458	12.766	0.00254	13.2846	0.00232	14.0827	0.00371		12.5377	0.00382	12.6486	0.00251	12.6569	0.00239	12.6548	0.00363		-0.95118	-0.000512341	-0.93489	-0.000504102	-0.95936	-0.00147	-0.93489	-0.000528134
14.6814	0.00483	12.8059	0.00383	13.3245	0.00297	14.1226	0.00406		12.5533	0.00382	12.6644	0.00251	12.6727	0.00239	12.6706	0.00363		-0.94755	-0.000529028	-0.93124	-0.000510659	-0.9563	-0.00148	-0.93124	-0.000531009
14.7213	0.00435	12.8458	0.00383	13.3644	0.00464	14.1625	0.00352		12.5689	0.00382	12.6802	0.00251	12.6885	0.00239	12.6864	0.00363		-0.9465	-0.000533887	-0.92759	-0.000517344	-0.95574	-0.00148	-0.92759	-0.000533963
14.7613	0.00313	12.8857	0.00429	13.4043	0.00411	14.2024	0.00345		12.5845	0.00381	12.6961	0.00251	12.7043	0.00238	12.7022	0.00363		-0.94392	-0.000545948	-0.9271	-0.000518255	-0.95212	-0.00148	-0.9271	-0.000534368
14.8012	0.00305	12.9256	0.00326	13.4442	0.00351	14.2424	0.00371		12.6001	0.00381	12.7119	0.0025	12.7201	0.00238	12.718	0.00363		-0.94029	-0.000563103	-0.92394	-0.000524159	-0.9485	-0.00149	-0.92394	-0.000537
14.8411	0.00348	12.9655	0.0034	13.4841	0.00406	14.2823	0.00459		12.6157	0.00381	12.7278	0.0025	12.7359	0.00238	12.7338	0.00363		-0.9368	-0.000579801	-0.92029	-0.000531108	-0.9465	-0.00149	-0.92029	-0.00054012
14.881	0.00368	13.0053	0.00352	13.524	0.0012	14.3222	0.00483		12.6314	0.00381	12.7436	0.0025	12.7517	0.00238	12.7497	0.00363		-0.93666	-0.000580496	-0.9173	-0.000536906	-0.94488	-0.0015	-0.9173	-0.000542744
14.9209	0.00447	13.0452	0.00297	13.5639	-4.2e-05	14.3621	0.00492		12.647	0.00381	12.7594	0.0025	12.7675	0.00238	12.7655	0.00362		-0.93303	-0.000598131	-0.91664	-0.000538193	-0.94126	-0.0015	-0.91664	-0.000543328
14.9608	0.00431	13.0851	0.00196	13.6038	0.000774	14.402	0.00268		12.6626	0.00381	12.7753	0.00249	12.7833	0.00238	12.7813	0.00362		-0.92939	-0.000616012	-0.91299	-0.000545416	-0.93764	-0.00151	-0.91299	-0.000546624
15.0008	0.00321	13.125	0.00262	13.6437	0.00137	14.4419	0.00259		12.6782	0.00381	12.7911	0.00249	12.7991	0.00238	12.7971	0.00362		-0.9271	-0.000627441	-0.90934	-0.00055278	-0.9368	-0.00151	-0.90934	-0.000550012
15.0407	0.0032	13.1649	0.00432	13.6836	0.000516	14.4818	0.00322		12.6938	0.00381	12.807	0.00249	12.8149	0.00238	12.8129	0.00362		-0.92576	-0.000634142	-0.9076	-0.000556347	-0.93402	-0.00152	-0.9076	-0.000551663
15.0806	0.00363	13.2048	0.00388	13.7235	0.00183	14.5218	0.00418		12.7094	0.0038	12.8228	0.00249	12.8307	0.00238	12.8287	0.00362		-0.92213	-0.000652523	-0.90569	-0.000560289	-0.9304	-0.00153	-0.90569	-0.000553494
15.1205	0.00335	13.2447	0.00334	13.7634	0.00247	14.5617	0.00397		12.725	0.0038	12.8386	0.00249	12.8465	0.00238	12.8445	0.00362		-0.9185	-0.00067116	-0.90204	-0.000567944	-0.9271	-0.00153	-0.90204	-0.000557073
15.1604	0.00442	13.2846	0.0031	13.8033	0.00237	14.6016	0.00237		12.7406	0.0038	12.8545	0.00248	12.8623	0.00238	12.8603	0.00362		-0.9173	-0.000677391	-0.89839	-0.000575749	-0.92678	-0.00153	-0.89839	-0.000560751
15.2003	0.00371	13.3245	0.00333	13.8432	0.00113	14.6415	0.00305		12.7563	0.0038	12.8703	0.00248	12.8781	0.00237	12.8761	0.00362		-0.91487	-0.000690057	-0.8979	-0.000576815	-0.92315	-0.00154	-0.8979	-0.000561256
15.2402	0.00246	13.3644	0.00166	13.8832	0.000716	14.6814	0.00363		12.7719	0.0038	12.8862	0.00248	12.8939	0.00237	12.8919	0.00362		-0.91124	-0.000709216	-0.89474	-0.000583707	-0.91953	-0.00155	-0.89474	-0.000564531
15.2801	0.00173	13.4043	0.00251	13.9231	0.00122	14.7213	0.00323		12.7875	0.0038	12.902	0.00248	12.9097	0.00237	12.9078	0.00362		-0.90761	-0.000728642	-0.89109	-0.000591821	-0.9173	-0.00155	-0.89109	-0.000568417
15.3201	0.00341	13.4442	0.00225	13.963	0.00225	14.7613	0.00236		12.8031	0.0038	12.9178	0.00248	12.9255	0.00237	12.9236	0.00362		-0.9076	-0.0007287	-0.8881	-0.000598592	-0.91591	-0.00155	-0.8881	-0.000571683
15.36	0.0037	13.4841	0.00358	14.0029	0.00155	14.8012	0.00168		12.8187	0.0038	12.9337	0.00247	12.9413	0.00237	12.9394	0.00362		-0.90398	-0.000748338	-0.88744	-0.000600094	-0.91229	-0.00156	-0.88744	-0.00057241
15.3999	0.0037	13.524	0.00235	14.0428	0.000611	14.8411	0.00429		12.8343	0.00379	12.9495	0.00247	12.9571	0.00237	12.9552	0.00362		-0.90035	-0.000768308	-0.88379	-0.000608528	-0.90867	-0.00157	-0.88379	-0.000576513
15.4398	0.00339	13.5639	0.00132	14.0827	0.00244	14.881	0.00376		12.8499	0.00379	12.9654	0.00247	12.9729	0.00237	12.971	0.00362		-0.8979	-0.000781938	-0.88014	-0.000617128	-0.9076	-0.00157	-0.88014	-0.000580731
15.4797	0.00512	13.6038	0.00165	14.1226	0.00298	14.9209	0.0039		12.8656	0.00379	12.9812	0.00247	12.9887	0.00237	12.9868	0.00362		-0.89672	-0.000788555	-0.8784	-0.000621294	-0.90505	-0.00158	-0.8784	-0.000582786
15.5196	0.00513	13.6437	0.00161	14.1625	0.00332	14.9608	0.0036		12.8812	0.00379	12.997	0.00247	13.0045	0.00237	13.0026	0.00362		-0.89309	-0.000809085	-0.87649	-0.000625897	-0.90143	-0.00158	-0.87649	-0.000585066
15.5595	0.00493	13.6836	0.00158	14.2024	0.00286	15.0008	0.00329		12.8968	0.00379	13.0129	0.00246	13.0203	0.00237	13.0184	0.00362		-0.88946	-0.000829899	-0.87284	-0.000634837	-0.8979	-0.00159	-0.87284	-0.000589521
15.5994	0.00379	13.7235	0.00307	14.2424	0.00261	15.0407	0.0033		12.9124	0.00379	13.0287	0.00246	13.0361	0.00237	13.0343	0.00362		-0.8881	-0.000837757	-0.86919	-0.000643953	-0.89781	-0.00159	-0.86919	-0.0005941
15.6393	0.00162	13.7634	0.00359	14.2823	0.00213	15.0806	0.00309		12.928	0.00379	13.0446	0.00246	13.0519	0.00236	13.0501	0.00362		-0.88583	-0.000851004	-0.8687	-0.000645198	-0.89419	-0.0016	-0.8687	-0.000594729
15.6792	0.00354	13.8033	0.00325	14.3222	0.00305	15.1205	0.00357		12.9436	0.00379	13.0604	0.00246	13.0677	0.00236	13.0659	0.00362		-0.8822	-0.000872402	-0.86554	-0.000653248	-0.89057	-0.00161	-0.86554	-0.000598806
15.7191	0.00281	13.8432	0.00111	14.3621	0.0031	15.1604	0.00349		12.9592	0.00379	13.0763	0.00246	13.0835	0.00236	13.0817	0.00362		-0.87857	-0.000894097	-0.86189	-0.000662725	-0.8881	-0.00161	-0.86189	-0.000603643
15.7591	0.00245	13.8832	0.00207	14.402	0.0029	15.2003	0.00299		12.9748	0.00378	13.0921	0.00245	13.0993	0.00236	13.0975	0.00362		-0.8784	-0.000895095	-0.859	-0.000670369	-0.88695	-0.00162	-0.859	-0.000607572
15.799	0.00445	13.9231	0.00302	14.4419	0.00339	15.2402	0.00342		12.9904	0.00378	13.1079	0.00245	13.1151	0.00236	13.1133	0.00362		-0.87494	-0.000916094	-0.85824	-0.000672388	-0.88332	-0.00162	-0.85824	-0.000608614
15.8389	0.00482	13.963	0.00319	14.4818	0.00251	15.2801	0.00342		13.0061	0.00378	13.1238	0.00245	13.1309	0.00236	13.1291	0.00362		-0.8713	-0.000938398	-0.85459	-0.000682241	-0.8797	-0.00163	-0.85459	-0.000613724
15.8788	0.00463	14.0029	0.00328	14.5218	0.00134	15.3201	0.00375		13.0217	0.00378	13.1396	0.00245	13.1467	0.00236	13.1449	0.00362		-0.8687	-0.000954588	-0.85094	-0.000692288	-0.8784	-0.00164	-0.85094	-0.000618975
15.9187	0.00409	14.0428	0.0023	14.5617	0.00157	15.36	0.00362		13.0373	0.00378	13.1555	0.00245	13.1625	0.00236	13.1607	0.00362		-0.86767	-0.000961011	-0.8493	-0.000696876	-0.87608	-0.00164	-0.8493	-0.000621386
15.9586	0.00282	14.0827	0.00174	14.6016	0.00214	15.3999	0.00221		13.0529	0.00378	13.1713	0.00244	13.1783	0.00236	13.1766	0.00361		-0.86404	-0.000983939	-0.84729	-0.000702532	-0.87246	-0.00165	-0.84729	-0.000624371
15.9985	0.00346	14.1226	0.00257	14.6415	0.00313	15.4398	0.00211		13.0685	0.00378	13.1871	0.00244	13.1941	0.00236	13.1924	0.00361		-0.86041	-0.00101	-0.84364	-0.000712978	-0.86884	-0.00166	-0.84364	-0.000629918
16.0384	0.00311	14.1625	0.00175	14.6814	0.00155	15.4797	0.00336		13.0841	0.00378	13.203	0.00244	13.2099	0.00236	13.2082	0.00361		-0.859	-0.00102	-0.83999	-0.00072363	-0.8687	-0.00166	-0.83999	-0.000635619
		14.2024	0.00158	14.7213	0.000711	15.5196	0.00333		13.0997	0.00378	13.2188	0.00244	13.2257	0.00235	13.224	0.00361		-0.85678	-0.00103	-0.8396	-0.000724791	-0.86522	-0.00167	-0.8396	-0.000636243
		14.2424	0.00172	14.7613	0.000779	15.5595	0.0033		13.1153	0.00377	13.2347	0.00244	13.2415	0.00235	13.2398	0.00361		-0.85315	-0.00105	-0.83634	-0.000734491	-0.8616	-0.00168	-0.83634	-0.000641478
		14.2823	0.00227	14.8012	0.00211	15.5994	0.00436		13.131	0.00377	13.2505	0.00243	13.2573	0.00235	13.2556	0.00361		-0.84952	-0.00108	-0.83269	-0.000745566	-0.859	-0.00168	-0.83269	-0.0006475
		14.3222	0.00277	14.8411	0.00206	15.6393	0.00383		13.1466	0.00377	13.2663	0.00243	13.2731	0.00235	13.2714	0.00361		-0.8493	-0.00108	-0.8298	-0.000754501	-0.85798	-0.00168	-0.8298	-0.000652393
		14.3621	0.00268	14.881	0.00163	15.6792	0.00455		13.1622	0.00377	13.2822	0.00243	13.2889	0.00235	13.2872	0.00361		-0.84589	-0.0011	-0.82904	-0.00075686	-0.85436	-0.00169	-0.82904	-0.00065369
		14.402	0.00255	14.9209	0.000584	15.7191	0.00398		13.1778	0.00377	13.298	0.00243	13.3047	0.00235	13.303	0.00361		-0.84226	-0.00113	-0.82539	-0.000768376	-0.85074	-0.0017	-0.82539	-0.000660051
		14.4419	0.00314	14.9608	0.000542	15.7591	0.00242		13.1934	0.00377	13.3139	0.00243	13.3205	0.00235	13.3188	0.00361		-0.8396	-0.00115	-0.82174	-0.00078012	-0.8493	-0.00171	-0.82174	-0.000666589
		14.4818	0.00374	15.0008	0.00132	15.799	0.00257		13.209	0.00377	13.3297	0.00242	13.3363	0.00235	13.3347	0.00361		-0.83863	-0.00115	-0.8201	-0.000785484	-0.84712	-0.00171	-0.8201	-0.000669592
		14.5218	0.00358	15.0407	0.00102	15.8389	0.00344		13.2246	0.00377	13.3455	0.00242	13.3521	0.00235	13.3505	0.00361		-0.835	-0.00118	-0.81809	-0.000792095	-0.84349	-0.00172	-0.81809	-0.000673309
		14.5617	0.00235	15.0806	0.0007	15.8788	0.00364		13.2402	0.00377	13.3614	0.00242	13.3679	0.00235	13.3663	0.00361		-0.83137	-0.00121	-0.81444	-0.000804307	-0.83987	-0.00173	-0.81444	-0.000680215
		14.6016	0.00288	15.1205	0.00171	15.9187	0.00422		13.2559	0.00376	13.3772	0.00242	13.3837	0.00235	13.3821	0.00361		-0.8298	-0.00122	-0.81079	-0.000816761	-0.8396	-0.00173	-0.81079	-0.000687313
		14.6415	0.00186	15.1604	0.00244	15.9586	0.00318		13.2715	0.00376	13.3931	0.00242	13.3995	0.00235	13.3979	0.00361		-0.82774	-0.00123	-0.8104	-0.00081812	-0.83625	-0.00174	-0.8104	-0.000688091
		14.6814	0.00165	15.2003	0.00308	15.9985	0.00262		13.2871	0.00376	13.4089	0.00242	13.4153	0.00235	13.4137	0.00361		-0.82411	-0.00126	-0.80714	-0.000829461	-0.83263	-0.00175	-0.80714	-0.000694609
		14.7213	0.00163	15.2402	0.00338	16.0384	0.00344		13.3027	0.00376	13.4247	0.00241	13.4311	0.00234	13.4295	0.00361		-0.82048	-0.00129	-0.80349	-0.000842413	-0.8298	-0.00176	-0.80349	-0.000702108
		14.7613	0.00117	15.2801	0.00242				13.3183	0.00376	13.4406	0.00241	13.4469	0.00234	13.4453	0.00361		-0.8201	-0.00129	-0.8007	-0.0008525	-0.82901	-0.00176	-0.8007	-0.000707988
		14.8012	0.000574	15.3201	0.00117				13.3339	0.00376	13.4564	0.00241	13.4627	0.00234	13.4612	0.00361		-0.81685	-0.00131	-0.79984	-0.000855621	-0.82539	-0.00177	-0.79984	-0.000709814
		14.8411	0.00111	15.36	0.00163				13.3495	0.00376	13.4723	0.00241	13.4785	0.00234	13.477	0.00361		-0.81321	-0.00134	-0.79619	-0.000869091	-0.82177	-0.00178	-0.79619	-0.000717736
		14.881	0.00333	15.3999	0.00439				13.3651	0.00376	13.4881	0.00241	13.4943	0.00234	13.4928	0.00361		-0.8104	-0.00136	-0.79254	-0.000882829	-0.8201	-0.00179	-0.79254	-0.000725877
		14.9209	0.00285	15.4398	0.0032				13.3808	0.00376	13.5039	0.0024	13.5101	0.00234	13.5086	0.00361		-0.80958	-0.00137	-0.791	-0.000888723	-0.81815	-0.00179	-0.791	-0.000729389
		14.9608	0.00301	15.4797	0.00233				13.3964	0.00376	13.5198	0.0024	13.5259	0.00234	13.5244	0.00361		-0.80595	-0.0014	-0.78889	-0.00089684	-0.81453	-0.0018	-0.78889	-0.000734245
		15.0008	0.0028	15.5196	0.00302				13.412	0.00375	13.5356	0.0024	13.5418	0.00234	13.5402	0.00361		-0.80232	-0.00143	-0.78524	-0.000911129	-0.81091	-0.00182	-0.78524	-0.000742846
		15.0407	0.00273	15.5595	0.00261				13.4276	0.00375	13.5515	0.0024	13.5576	0.00234	13.556	0.00361		-0.8007	-0.00144	-0.78159	-0.000925703	-0.8104	-0.00182	-0.78159	-0.000751685
		15.0806	0.00268	15.5994	0.00245				13.4432	0.00375	13.5673	0.0024	13.5733	0.00234	13.5718	0.00361		-0.79869	-0.00146	-0.7813	-0.000926891	-0.80728	-0.00183	-0.7813	-0.000752409
		15.1205	0.00385	15.6393	0.00233				13.4588	0.00375	13.5831	0.0024	13.5892	0.00234	13.5877	0.00361		-0.79506	-0.00149	-0.77794	-0.000940567	-0.80366	-0.00184	-0.77794	-0.000760771
		15.1604	0.00335	15.6792	0.00211				13.4744	0.00375	13.599	0.00239	13.605	0.00234	13.6035	0.00361		-0.79143	-0.00152	-0.77429	-0.000955728	-0.8007	-0.00185	-0.77429	-0.00077011
		15.2003	0.00178	15.7191	0.000911				13.4901	0.00375	13.6148	0.00239	13.6207	0.00234	13.6193	0.00361		-0.791	-0.00152	-0.7716	-0.000967114	-0.80004	-0.00185	-0.7716	-0.00077717
		15.2402	0.000679	15.7591	0.00105				13.5057	0.00375	13.6307	0.00239	13.6366	0.00233	13.6351	0.00361		-0.7878	-0.00155	-0.77064	-0.000971192	-0.79642	-0.00186	-0.77064	-0.000779708
		15.2801	0.000195	15.799	0.00147				13.5213	0.00375	13.6465	0.00239	13.6524	0.00233	13.6509	0.0036		-0.78417	-0.00158	-0.76699	-0.000986965	-0.7928	-0.00187	-0.76699	-0.000789574
		15.3201	-0.000221	15.8389	0.00201				13.5369	0.00375	13.6623	0.00239	13.6682	0.00233	13.6667	0.0036		-0.7813	-0.0016	-0.76334	-0.001	-0.791	-0.00188	-0.76334	-0.000799714
		15.36	0.000174	15.8788	0.00257				13.5525	0.00375	13.6782	0.00239	13.684	0.00233	13.6825	0.0036		-0.78054	-0.00161	-0.7619	-0.00101	-0.78918	-0.00189	-0.7619	-0.000803805
		15.3999	0.000905	15.9187	0.00175				13.5681	0.00374	13.694	0.00238	13.6998	0.00233	13.6983	0.0036		-0.77691	-0.00164	-0.75969	-0.00102	-0.78556	-0.0019	-0.75969	-0.000810137
		15.4398	0.0008	15.9586	0.0027				13.5837	0.00374	13.7099	0.00238	13.7156	0.00233	13.7141	0.0036		-0.77328	-0.00167	-0.75604	-0.00104	-0.78194	-0.00191	-0.75604	-0.00082085
		15.4797	0.000942	15.9985	0.00301				13.5993	0.00374	13.7257	0.00238	13.7314	0.00233	13.73	0.0036		-0.7716	-0.00169	-0.75239	-0.00105	-0.7813	-0.00191	-0.75239	-0.000831862
		15.5196	0.00142	16.0384	0.0031				13.615	0.00374	13.7416	0.00238	13.7472	0.00233	13.7458	0.0036		-0.76965	-0.00171	-0.7522	-0.00105	-0.77832	-0.00193	-0.7522	-0.000832458
		15.5595	0.00295						13.6306	0.00374	13.7574	0.00238	13.763	0.00233	13.7616	0.0036		-0.76602	-0.00174	-0.74874	-0.00107	-0.7747	-0.00194	-0.74874	-0.00084318
		15.5994	0.00254						13.6462	0.00374	13.7732	0.00237	13.7788	0.00233	13.7774	0.0036		-0.76239	-0.00177	-0.74509	-0.00109	-0.7716	-0.00195	-0.74509	-0.000854814
		15.6393	0.00194						13.6618	0.00374	13.7891	0.00237	13.7946	0.00233	13.7932	0.0036		-0.7619	-0.00178	-0.7425	-0.0011	-0.77108	-0.00195	-0.7425	-0.000863281
		15.6792	0.00112						13.6774	0.00374	13.8049	0.00237	13.8104	0.00233	13.809	0.0036		-0.75875	-0.00181	-0.74144	-0.00111	-0.76745	-0.00197	-0.74144	-0.000866772
		15.7191	0.0007						13.693	0.00374	13.8208	0.00237	13.8262	0.00233	13.8248	0.0036		-0.75512	-0.00184	-0.73779	-0.00113	-0.76383	-0.00198	-0.73779	-0.000879064
		15.7591	0.00192						13.7086	0.00374	13.8366	0.00237	13.842	0.00233	13.8406	0.0036		-0.7522	-0.00187	-0.73414	-0.00114	-0.7619	-0.00199	-0.73414	-0.000891699
		15.799	0.00216						13.7242	0.00374	13.8524	0.00237	13.8578	0.00232	13.8564	0.0036		-0.75149	-0.00188	-0.7329	-0.00115	-0.76021	-0.002	-0.7329	-0.000896088
		15.8389	0.00301						13.7399	0.00373	13.8683	0.00236	13.8736	0.00232	13.8722	0.0036		-0.74786	-0.00191	-0.73049	-0.00116	-0.75659	-0.00201	-0.73049	-0.000904686
		15.8788	0.00383						13.7555	0.00373	13.8841	0.00236	13.8894	0.00232	13.8881	0.0036		-0.74423	-0.00195	-0.72685	-0.00118	-0.75297	-0.00203	-0.72685	-0.000918036
		15.9187	0.00317						13.7711	0.00373	13.9	0.00236	13.9052	0.00232	13.9039	0.0036		-0.7425	-0.00197	-0.7232	-0.0012	-0.7522	-0.00203	-0.7232	-0.00093174
		15.9586	0.00197						13.7867	0.00373	13.9158	0.00236	13.921	0.00232	13.9197	0.0036		-0.7406	-0.00199	-0.7232	-0.0012	-0.74935	-0.00204	-0.7232	-0.000931759
		15.9985	0.00274						13.8023	0.00373	13.9316	0.00236	13.9368	0.00232	13.9355	0.0036		-0.73697	-0.00202	-0.71955	-0.00122	-0.74573	-0.00206	-0.71955	-0.000945865
		16.0384	0.00184						13.8179	0.00373	13.9475	0.00236	13.9526	0.00232	13.9513	0.0036		-0.73334	-0.00206	-0.7159	-0.00124	-0.7425	-0.00207	-0.7159	-0.000960365
									13.8335	0.00373	13.9633	0.00236	13.9684	0.00232	13.9671	0.0036		-0.7329	-0.00207	-0.7135	-0.00126	-0.74211	-0.00207	-0.7135	-0.0009701
									13.8491	0.00373	13.9792	0.00235	13.9842	0.00232	13.9829	0.0036		-0.72971	-0.0021	-0.71225	-0.00127	-0.73849	-0.00209	-0.71225	-0.000975271
									13.8648	0.00373	13.995	0.00235	14	0.00232	13.9987	0.0036		-0.72608	-0.00214	-0.7086	-0.00129	-0.73487	-0.00211	-0.7086	-0.000990594
									13.8804	0.00373	14.0108	0.00235	14.0158	0.00232	14.0145	0.0036		-0.7232	-0.00217	-0.70495	-0.00131	-0.7329	-0.00212	-0.70495	-0.00101
									13.896	0.00373	14.0267	0.00235	14.0316	0.00232	14.0304	0.0036		-0.72245	-0.00218	-0.7038	-0.00132	-0.73125	-0.00212	-0.7038	-0.00101
									13.9116	0.00372	14.0425	0.00235	14.0474	0.00232	14.0462	0.0036		-0.71882	-0.00222	-0.7013	-0.00133	-0.72762	-0.00214	-0.7013	-0.00102
									13.9272	0.00372	14.0584	0.00235	14.0632	0.00232	14.062	0.0036		-0.71519	-0.00226	-0.69765	-0.00136	-0.724	-0.00216	-0.69765	-0.00104
									13.9428	0.00372	14.0742	0.00234	14.079	0.00232	14.0778	0.0036		-0.7135	-0.00228	-0.6941	-0.00138	-0.7232	-0.00217	-0.6941	-0.00106
									13.9584	0.00372	14.09	0.00234	14.0948	0.00231	14.0936	0.0036		-0.71156	-0.0023	-0.694	-0.00138	-0.72038	-0.00218	-0.694	-0.00106
									13.9741	0.00372	14.1059	0.00234	14.1106	0.00231	14.1094	0.0036		-0.70793	-0.00234	-0.69035	-0.0014	-0.71676	-0.0022	-0.69035	-0.00107
									13.9897	0.00372	14.1217	0.00234	14.1264	0.00231	14.1252	0.0036		-0.7043	-0.00238	-0.6867	-0.00143	-0.7135	-0.00222	-0.6867	-0.00109
									14.0053	0.00372	14.1376	0.00234	14.1422	0.00231	14.141	0.0036		-0.7038	-0.00239	-0.6844	-0.00144	-0.71314	-0.00222	-0.6844	-0.0011
									14.0209	0.00372	14.1534	0.00234	14.158	0.00231	14.1569	0.0036		-0.70066	-0.00242	-0.68305	-0.00145	-0.70952	-0.00224	-0.68305	-0.00111
									14.0365	0.00372	14.1692	0.00233	14.1738	0.00231	14.1727	0.0036		-0.69703	-0.00247	-0.6794	-0.00148	-0.7059	-0.00226	-0.6794	-0.00113
									14.0521	0.00372	14.1851	0.00233	14.1896	0.00231	14.1885	0.0036		-0.6941	-0.0025	-0.67575	-0.0015	-0.7038	-0.00227	-0.67575	-0.00115
									14.0677	0.00372	14.2009	0.00233	14.2054	0.00231	14.2043	0.0036		-0.6934	-0.00251	-0.6747	-0.00151	-0.70228	-0.00228	-0.6747	-0.00116
									14.0833	0.00371	14.2168	0.00233	14.2212	0.00231	14.2201	0.0036		-0.68977	-0.00256	-0.6721	-0.00153	-0.69866	-0.0023	-0.6721	-0.00117
									14.099	0.00371	14.2326	0.00233	14.237	0.00231	14.2359	0.0036		-0.68614	-0.0026	-0.66845	-0.00156	-0.69504	-0.00233	-0.66845	-0.00119
									14.1146	0.00371	14.2484	0.00233	14.2528	0.00231	14.2517	0.0036		-0.6844	-0.00262	-0.6651	-0.00158	-0.6941	-0.00233	-0.6651	-0.00121
									14.1302	0.00371	14.2643	0.00233	14.2686	0.00231	14.2675	0.00359		-0.68251	-0.00265	-0.6648	-0.00159	-0.69142	-0.00235	-0.6648	-0.00121
									14.1458	0.00371	14.2801	0.00232	14.2844	0.00231	14.2833	0.00359		-0.67888	-0.00269	-0.66115	-0.00161	-0.68779	-0.00237	-0.66115	-0.00123
									14.1614	0.00371	14.296	0.00232	14.3002	0.00231	14.2992	0.00359		-0.67525	-0.00274	-0.6575	-0.00164	-0.6844	-0.0024	-0.6575	-0.00126
									14.177	0.00371	14.3118	0.00232	14.316	0.00231	14.315	0.00359		-0.6747	-0.00275	-0.6554	-0.00166	-0.68417	-0.0024	-0.6554	-0.00127
									14.1926	0.00371	14.3276	0.00232	14.3318	0.00231	14.3308	0.00359		-0.67162	-0.00279	-0.65385	-0.00167	-0.68055	-0.00242	-0.65385	-0.00128
									14.2082	0.00371	14.3435	0.00232	14.3476	0.0023	14.3466	0.00359		-0.66799	-0.00284	-0.6502	-0.0017	-0.67693	-0.00245	-0.6502	-0.0013
									14.2239	0.00371	14.3593	0.00232	14.3634	0.0023	14.3624	0.00359		-0.6651	-0.00288	-0.64655	-0.00173	-0.6747	-0.00246	-0.64655	-0.00133
									14.2395	0.00371	14.3752	0.00232	14.3792	0.0023	14.3782	0.00359		-0.66436	-0.00289	-0.6457	-0.00174	-0.67331	-0.00247	-0.6457	-0.00133
									14.2551	0.00371	14.391	0.00231	14.395	0.0023	14.394	0.00359		-0.66073	-0.00294	-0.6429	-0.00177	-0.66969	-0.0025	-0.6429	-0.00135
									14.2707	0.00371	14.4068	0.00231	14.4108	0.0023	14.4098	0.00359		-0.6571	-0.00299	-0.63925	-0.0018	-0.66607	-0.00253	-0.63925	-0.00138
									14.2863	0.0037	14.4227	0.00231	14.4266	0.0023	14.4256	0.00359		-0.6554	-0.00301	-0.636	-0.00183	-0.6651	-0.00254	-0.636	-0.0014
									14.3019	0.0037	14.4385	0.00231	14.4424	0.0023	14.4415	0.00359		-0.65347	-0.00304	-0.6356	-0.00183	-0.66245	-0.00256	-0.6356	-0.00141
									14.3175	0.0037	14.4544	0.00231	14.4582	0.0023	14.4573	0.00359		-0.64984	-0.00309	-0.63195	-0.00187	-0.65883	-0.00259	-0.63195	-0.00143
									14.3331	0.0037	14.4702	0.00231	14.474	0.0023	14.4731	0.00359		-0.64621	-0.00314	-0.6283	-0.0019	-0.6554	-0.00262	-0.6283	-0.00146
									14.3488	0.0037	14.4861	0.00231	14.4898	0.0023	14.4889	0.00359		-0.6457	-0.00315	-0.6264	-0.00192	-0.65521	-0.00262	-0.6264	-0.00148
									14.3644	0.0037	14.5019	0.0023	14.5056	0.0023	14.5047	0.00359		-0.64257	-0.00319	-0.62465	-0.00194	-0.65159	-0.00265	-0.62465	-0.00149
									14.38	0.0037	14.5177	0.0023	14.5214	0.0023	14.5205	0.00359		-0.63894	-0.00325	-0.621	-0.00197	-0.64796	-0.00268	-0.621	-0.00152
									14.3956	0.0037	14.5336	0.0023	14.5373	0.0023	14.5363	0.00359		-0.636	-0.00329	-0.61735	-0.00201	-0.6457	-0.0027	-0.61735	-0.00155
									14.4112	0.0037	14.5494	0.0023	14.5531	0.0023	14.5521	0.00359		-0.63531	-0.0033	-0.6167	-0.00201	-0.64434	-0.00271	-0.6167	-0.00156
									14.4268	0.0037	14.5653	0.0023	14.5688	0.0023	14.5679	0.00359		-0.63168	-0.00336	-0.6137	-0.00205	-0.64072	-0.00275	-0.6137	-0.00158
									14.4424	0.0037	14.5811	0.0023	14.5846	0.0023	14.5838	0.00359		-0.62805	-0.00341	-0.61005	-0.00208	-0.6371	-0.00278	-0.61005	-0.00162
									14.458	0.0037	14.5969	0.0023	14.6005	0.0023	14.5996	0.00359		-0.6264	-0.00344	-0.607	-0.00212	-0.636	-0.00279	-0.607	-0.00164
									14.4737	0.0037	14.6128	0.00229	14.6163	0.0023	14.6154	0.00359		-0.62442	-0.00347	-0.6064	-0.00212	-0.63348	-0.00282	-0.6064	-0.00165
									14.4893	0.00369	14.6286	0.00229	14.6321	0.00229	14.6312	0.00359		-0.62079	-0.00353	-0.60275	-0.00216	-0.62986	-0.00285	-0.60275	-0.00168
									14.5049	0.00369	14.6445	0.00229	14.6479	0.00229	14.647	0.00359		-0.61716	-0.00359	-0.5991	-0.00221	-0.6264	-0.00289	-0.5991	-0.00172
									14.5205	0.00369	14.6603	0.00229	14.6637	0.00229	14.6628	0.00359		-0.6167	-0.0036	-0.5973	-0.00223	-0.62624	-0.00289	-0.5973	-0.00174
									14.5361	0.00369	14.6761	0.00229	14.6795	0.00229	14.6786	0.00359		-0.61353	-0.00365	-0.59545	-0.00225	-0.62262	-0.00293	-0.59545	-0.00176
									14.5517	0.00369	14.692	0.00229	14.6953	0.00229	14.6944	0.00359		-0.6099	-0.00371	-0.5918	-0.00229	-0.619	-0.00297	-0.5918	-0.00179
									14.5673	0.00369	14.7078	0.00229	14.7111	0.00229	14.7103	0.00359		-0.607	-0.00376	-0.58815	-0.00234	-0.6167	-0.003	-0.58815	-0.00183
									14.5829	0.00369	14.7236	0.00228	14.7269	0.00229	14.7261	0.00359		-0.60627	-0.00377	-0.5877	-0.00234	-0.61538	-0.00301	-0.5877	-0.00184
									14.5986	0.00369	14.7395	0.00228	14.7427	0.00229	14.7419	0.00359		-0.60264	-0.00383	-0.5845	-0.00238	-0.61176	-0.00305	-0.5845	-0.00187
									14.6142	0.00369	14.7553	0.00228	14.7585	0.00229	14.7577	0.00359		-0.59901	-0.00389	-0.58085	-0.00243	-0.60813	-0.0031	-0.58085	-0.00191
									14.6298	0.00369	14.7712	0.00228	14.7743	0.00229	14.7735	0.00359		-0.5973	-0.00392	-0.578	-0.00246	-0.607	-0.00311	-0.578	-0.00195
									14.6454	0.00369	14.787	0.00228	14.7901	0.00229	14.7893	0.00359		-0.59538	-0.00396	-0.5772	-0.00247	-0.60451	-0.00314	-0.5772	-0.00196
									14.661	0.00369	14.8028	0.00228	14.8059	0.00229	14.8051	0.00359		-0.59175	-0.00402	-0.57355	-0.00252	-0.60089	-0.00319	-0.57355	-0.002
									14.6766	0.00369	14.8187	0.00228	14.8217	0.00229	14.8209	0.00359		-0.58812	-0.00409	-0.5699	-0.00257	-0.5973	-0.00324	-0.5699	-0.00204
									14.6922	0.00368	14.8345	0.00228	14.8375	0.00229	14.8367	0.00359		-0.5877	-0.0041	-0.5683	-0.0026	-0.59727	-0.00324	-0.5683	-0.00206
									14.7079	0.00368	14.8504	0.00227	14.8533	0.00229	14.8526	0.00359		-0.58448	-0.00415	-0.56625	-0.00262	-0.59365	-0.00329	-0.56625	-0.00209
									14.7235	0.00368	14.8662	0.00227	14.8691	0.00229	14.8684	0.00359		-0.58085	-0.00422	-0.5626	-0.00268	-0.59003	-0.00334	-0.5626	-0.00214
									14.7391	0.00368	14.8821	0.00227	14.8849	0.00229	14.8842	0.00359		-0.578	-0.00428	-0.55895	-0.00273	-0.5877	-0.00337	-0.55895	-0.00219
									14.7547	0.00368	14.8979	0.00227	14.9007	0.00229	14.9	0.00359		-0.57722	-0.00429	-0.5587	-0.00273	-0.58641	-0.00339	-0.5587	-0.00219
									14.7703	0.00368	14.9137	0.00227	14.9165	0.00229	14.9158	0.00359		-0.57359	-0.00436	-0.5553	-0.00279	-0.58279	-0.00345	-0.5553	-0.00224
									14.7859	0.00368	14.9296	0.00227	14.9323	0.00228	14.9316	0.00359		-0.56996	-0.00443	-0.55165	-0.00284	-0.57917	-0.0035	-0.55165	-0.00229
									14.8015	0.00368	14.9454	0.00227	14.9481	0.00228	14.9474	0.00359		-0.5683	-0.00446	-0.549	-0.00288	-0.578	-0.00352	-0.549	-0.00233
									14.8171	0.00368	14.9613	0.00227	14.9639	0.00228	14.9632	0.00359		-0.56633	-0.0045	-0.548	-0.0029	-0.57555	-0.00356	-0.548	-0.00234
									14.8328	0.00368	14.9771	0.00226	14.9797	0.00228	14.979	0.00359		-0.5627	-0.00457	-0.54435	-0.00296	-0.57193	-0.00362	-0.54435	-0.0024
									14.8484	0.00368	14.9929	0.00226	14.9955	0.00228	14.9948	0.00359		-0.55907	-0.00465	-0.5407	-0.00302	-0.5683	-0.00368	-0.5407	-0.00246
									14.864	0.00368	15.0088	0.00226	15.0113	0.00228	15.0107	0.00359		-0.5587	-0.00465	-0.5393	-0.00304	-0.5683	-0.00368	-0.5393	-0.00248
									14.8796	0.00368	15.0246	0.00226	15.0271	0.00228	15.0265	0.00359		-0.55544	-0.00472	-0.53705	-0.00308	-0.56468	-0.00374	-0.53705	-0.00252
									14.8952	0.00368	15.0405	0.00226	15.0429	0.00228	15.0423	0.00359		-0.55181	-0.0048	-0.5334	-0.00315	-0.56106	-0.00381	-0.5334	-0.00258
									14.9108	0.00368	15.0563	0.00226	15.0587	0.00228	15.0581	0.00359		-0.549	-0.00485	-0.52975	-0.00321	-0.5587	-0.00385	-0.52975	-0.00264
									14.9264	0.00367	15.0721	0.00226	15.0745	0.00228	15.0739	0.00359		-0.54818	-0.00487	-0.5297	-0.00321	-0.55744	-0.00388	-0.5297	-0.00264
									14.942	0.00367	15.088	0.00226	15.0903	0.00228	15.0897	0.00359		-0.54455	-0.00495	-0.5261	-0.00328	-0.55382	-0.00395	-0.5261	-0.0027
									14.9576	0.00367	15.1038	0.00225	15.1061	0.00228	15.1055	0.00358		-0.54092	-0.00503	-0.52245	-0.00335	-0.5502	-0.00402	-0.52245	-0.00277
									14.9733	0.00367	15.1197	0.00225	15.1219	0.00228	15.1213	0.00358		-0.5393	-0.00506	-0.52	-0.0034	-0.549	-0.00404	-0.52	-0.00282
									14.9889	0.00367	15.1355	0.00225	15.1377	0.00228	15.1372	0.00358		-0.53729	-0.00511	-0.5188	-0.00342	-0.54658	-0.00409	-0.5188	-0.00284
									15.0045	0.00367	15.1513	0.00225	15.1535	0.00228	15.153	0.00358		-0.53366	-0.00519	-0.51515	-0.0035	-0.54296	-0.00417	-0.51515	-0.00291
									15.0201	0.00367	15.1672	0.00225	15.1693	0.00228	15.1688	0.00358		-0.53003	-0.00527	-0.5115	-0.00357	-0.53934	-0.00425	-0.5115	-0.00299
									15.0357	0.00367	15.183	0.00225	15.1851	0.00228	15.1846	0.00358		-0.5297	-0.00528	-0.5104	-0.00359	-0.5393	-0.00425	-0.5104	-0.00301
									15.0513	0.00367	15.1989	0.00225	15.2009	0.00228	15.2004	0.00358		-0.52639	-0.00535	-0.50785	-0.00365	-0.53572	-0.00433	-0.50785	-0.00306
									15.0669	0.00367	15.2147	0.00225	15.2167	0.00228	15.2162	0.00358		-0.52276	-0.00544	-0.5042	-0.00373	-0.53209	-0.00441	-0.5042	-0.00314
									15.0825	0.00367	15.2305	0.00224	15.2325	0.00228	15.232	0.00358		-0.52	-0.0055	-0.5007	-0.00381	-0.5297	-0.00447	-0.5007	-0.00322
									15.0982	0.00367	15.2464	0.00224	15.2483	0.00228	15.2478	0.00358		-0.51913	-0.00552	-0.50055	-0.00381	-0.52847	-0.0045	-0.50055	-0.00322
									15.1138	0.00367	15.2622	0.00224	15.2641	0.00228	15.2637	0.00358		-0.5155	-0.00561	-0.4969	-0.0039	-0.52485	-0.00459	-0.4969	-0.00331
									15.1294	0.00367	15.2781	0.00224	15.2799	0.00227	15.2795	0.00358		-0.51187	-0.00569	-0.49325	-0.00398	-0.52123	-0.00468	-0.49325	-0.0034
									15.145	0.00367	15.2939	0.00224	15.2957	0.00227	15.2953	0.00358		-0.5104	-0.00573	-0.491	-0.00404	-0.52	-0.00471	-0.491	-0.00345
									15.1606	0.00366	15.3097	0.00224	15.3115	0.00227	15.3111	0.00358		-0.50824	-0.00578	-0.4896	-0.00408	-0.51761	-0.00478	-0.4896	-0.00349
									15.1762	0.00366	15.3256	0.00224	15.3273	0.00227	15.3269	0.00358		-0.50461	-0.00587	-0.48595	-0.00417	-0.51399	-0.00487	-0.48595	-0.00358
									15.1918	0.00366	15.3414	0.00224	15.3431	0.00227	15.3427	0.00358		-0.50098	-0.00596	-0.4823	-0.00426	-0.5104	-0.00497	-0.4823	-0.00368
									15.2074	0.00366	15.3573	0.00224	15.3589	0.00227	15.3585	0.00358		-0.5007	-0.00597	-0.4814	-0.00429	-0.51037	-0.00498	-0.4814	-0.0037
									15.2231	0.00366	15.3731	0.00223	15.3747	0.00227	15.3743	0.00358		-0.49735	-0.00606	-0.47865	-0.00436	-0.50675	-0.00508	-0.47865	-0.00378
									15.2387	0.00366	15.3889	0.00223	15.3905	0.00227	15.3901	0.00358		-0.49372	-0.00615	-0.475	-0.00447	-0.50313	-0.00519	-0.475	-0.00388
									15.2543	0.00366	15.4048	0.00223	15.4063	0.00227	15.406	0.00358		-0.491	-0.00622	-0.4717	-0.00456	-0.5007	-0.00526	-0.4717	-0.00398
									15.2699	0.00366	15.4206	0.00223	15.4221	0.00227	15.4218	0.00358		-0.49009	-0.00625	-0.47135	-0.00457	-0.49951	-0.0053	-0.47135	-0.00399
									15.2855	0.00366	15.4365	0.00223	15.4379	0.00227	15.4376	0.00358		-0.48646	-0.00634	-0.4677	-0.00468	-0.49589	-0.00542	-0.4677	-0.00411
									15.3011	0.00366	15.4523	0.00223	15.4537	0.00227	15.4534	0.00358		-0.48283	-0.00644	-0.46405	-0.00479	-0.49226	-0.00554	-0.46405	-0.00422
									15.3167	0.00366	15.4681	0.00223	15.4695	0.00227	15.4692	0.00358		-0.4814	-0.00648	-0.4621	-0.00485	-0.491	-0.00558	-0.4621	-0.00429
									15.3324	0.00366	15.484	0.00223	15.4853	0.00227	15.485	0.00358		-0.4792	-0.00654	-0.4604	-0.00491	-0.48864	-0.00566	-0.4604	-0.00435
									15.348	0.00366	15.4998	0.00223	15.5012	0.00227	15.5008	0.00358		-0.47557	-0.00664	-0.45675	-0.00503	-0.48502	-0.00579	-0.45675	-0.00447
									15.3636	0.00366	15.5157	0.00222	15.5169	0.00227	15.5166	0.00358		-0.47194	-0.00674	-0.4531	-0.00515	-0.4814	-0.00592	-0.4531	-0.00461
									15.3792	0.00366	15.5315	0.00222	15.5328	0.00227	15.5324	0.00358		-0.4717	-0.00675	-0.4524	-0.00518	-0.4814	-0.00592	-0.4524	-0.00463
									15.3948	0.00366	15.5473	0.00222	15.5486	0.00227	15.5482	0.00358		-0.4683	-0.00685	-0.44945	-0.00528	-0.47778	-0.00606	-0.44945	-0.00475
									15.4104	0.00366	15.5632	0.00222	15.5643	0.00227	15.5641	0.00358		-0.46467	-0.00695	-0.4458	-0.00542	-0.47416	-0.0062	-0.4458	-0.00489
									15.426	0.00365	15.579	0.00222	15.5801	0.00227	15.5799	0.00358		-0.4621	-0.00703	-0.4428	-0.00553	-0.4717	-0.00629	-0.4428	-0.00501
									15.4416	0.00365	15.5949	0.00222	15.596	0.00227	15.5957	0.00358		-0.46104	-0.00706	-0.44215	-0.00556	-0.47054	-0.00634	-0.44215	-0.00504
									15.4573	0.00365	15.6107	0.00222	15.6118	0.00227	15.6115	0.00358		-0.45741	-0.00716	-0.4385	-0.0057	-0.46692	-0.00649	-0.4385	-0.0052
									15.4729	0.00365	15.6265	0.00222	15.6276	0.00227	15.6273	0.00358		-0.45378	-0.00727	-0.43485	-0.00585	-0.4633	-0.00665	-0.43485	-0.00536
									15.4885	0.00365	15.6424	0.00222	15.6434	0.00227	15.6431	0.00358		-0.4524	-0.00732	-0.4331	-0.00592	-0.4621	-0.0067	-0.4331	-0.00544
									15.5041	0.00365	15.6582	0.00221	15.6592	0.00226	15.6589	0.00358		-0.45015	-0.00738	-0.4312	-0.006	-0.45968	-0.00681	-0.4312	-0.00554
									15.5197	0.00365	15.6741	0.00221	15.675	0.00226	15.6747	0.00358		-0.44652	-0.0075	-0.42755	-0.00616	-0.45606	-0.00697	-0.42755	-0.00572
									15.5353	0.00365	15.6899	0.00221	15.6908	0.00226	15.6905	0.00358		-0.44289	-0.00761	-0.4239	-0.00633	-0.45243	-0.00714	-0.4239	-0.0059
									15.5509	0.00365	15.7058	0.00221	15.7066	0.00226	15.7064	0.00358		-0.4428	-0.00761	-0.4235	-0.00635	-0.4524	-0.00715	-0.4235	-0.00593
									15.5665	0.00365	15.7216	0.00221	15.7224	0.00226	15.7222	0.00358		-0.43926	-0.00773	-0.42025	-0.0065	-0.44881	-0.00732	-0.42025	-0.0061
									15.5822	0.00365	15.7374	0.00221	15.7382	0.00226	15.738	0.00358		-0.43563	-0.00784	-0.4166	-0.00668	-0.44519	-0.0075	-0.4166	-0.00631
									15.5978	0.00365	15.7533	0.00221	15.754	0.00226	15.7538	0.00358		-0.4331	-0.00792	-0.4138	-0.00682	-0.4428	-0.00763	-0.4138	-0.00648
									15.6134	0.00365	15.7691	0.00221	15.7698	0.00226	15.7696	0.00358		-0.432	-0.00796	-0.41295	-0.00687	-0.44157	-0.00769	-0.41295	-0.00653
									15.629	0.00365	15.785	0.00221	15.7856	0.00226	15.7854	0.00358		-0.42837	-0.00808	-0.4093	-0.00706	-0.43795	-0.00789	-0.4093	-0.00676
									15.6446	0.00365	15.8008	0.0022	15.8014	0.00226	15.8012	0.00358		-0.42474	-0.0082	-0.40565	-0.00726	-0.43433	-0.00809	-0.40565	-0.007
									15.6602	0.00365	15.8166	0.0022	15.8172	0.00226	15.817	0.00358		-0.4235	-0.00825	-0.4041	-0.00735	-0.4331	-0.00816	-0.4041	-0.0071
									15.6758	0.00365	15.8325	0.0022	15.833	0.00226	15.8329	0.00358		-0.42111	-0.00833	-0.402	-0.00747	-0.43071	-0.0083	-0.402	-0.00725
									15.6914	0.00365	15.8483	0.0022	15.8488	0.00226	15.8487	0.00358		-0.41748	-0.00845	-0.39835	-0.00769	-0.42709	-0.00852	-0.39835	-0.00752
									15.7071	0.00364	15.8642	0.0022	15.8646	0.00226	15.8645	0.00358		-0.41385	-0.00858	-0.3947	-0.00792	-0.4235	-0.00874	-0.3947	-0.0078
									15.7227	0.00364	15.88	0.0022	15.8804	0.00226	15.8803	0.00358		-0.4138	-0.00858	-0.3945	-0.00793	-0.42347	-0.00874	-0.3945	-0.00782
									15.7383	0.00364	15.8958	0.0022	15.8962	0.00226	15.8961	0.00358		-0.41021	-0.00871	-0.39105	-0.00816	-0.41985	-0.00897	-0.39105	-0.0081
									15.7539	0.00364	15.9117	0.0022	15.912	0.00226	15.9119	0.00358		-0.40658	-0.00884	-0.3874	-0.00841	-0.41623	-0.00921	-0.3874	-0.00842
									15.7695	0.00364	15.9275	0.0022	15.9278	0.00226	15.9277	0.00358		-0.4041	-0.00894	-0.3848	-0.00859	-0.4138	-0.00937	-0.3848	-0.00865
									15.7851	0.00364	15.9434	0.0022	15.9436	0.00226	15.9435	0.00358		-0.40295	-0.00898	-0.38375	-0.00867	-0.4126	-0.00945	-0.38375	-0.00875
									15.8007	0.00364	15.9592	0.00219	15.9594	0.00226	15.9593	0.00358		-0.39932	-0.00913	-0.3801	-0.00894	-0.40898	-0.00971	-0.3801	-0.0091
									15.8163	0.00364	15.975	0.00219	15.9752	0.00226	15.9751	0.00358		-0.39569	-0.00931	-0.37645	-0.00922	-0.40536	-0.00997	-0.37645	-0.00948
									15.832	0.00364	15.9909	0.00219	15.991	0.00226	15.991	0.00358		-0.3945	-0.00939	-0.3752	-0.00932	-0.4041	-0.01007	-0.3752	-0.00961
									15.8476	0.00364	16.0067	0.00219	16.0068	0.00226	16.0068	0.00358		-0.39206	-0.00958	-0.3728	-0.00951	-0.40174	-0.01025	-0.3728	-0.00988
									15.8632	0.00364	16.0226	0.00219	16.0226	0.00226	16.0226	0.00358		-0.38843	-0.01008	-0.36915	-0.00982	-0.39812	-0.01053	-0.36915	-0.0103
									15.8788	0.00364	16.0384	0.00219	16.0384	0.00226	16.0384	0.00358		-0.3848	-0.01124	-0.3655	-0.01015	-0.3945	-0.01082	-0.3655	-0.01075
