# Supplementary material for: Direct time-resolved observation of surface-bound carbon dioxide radical anions on metallic nanocatalysts
Source: Nat Commun. 2023 Nov 6;14:7116. doi: 10.1038/s41467-023-42936-6 (PMC10628153; doi:10.1038/s41467-023-42936-6)
Supplement: Supplementary file 4 — Source Data [file 41467_2023_42936_MOESM4_ESM.zip › Source Data/Figure S4/Figure S3b.xlsx]

## Sheet: Sheet1
Figure S3b
raw data									fitting data
300.205	-0.000255	300.205	0.01106	300.205	0.00482	300.205	0.00845		300.205	0.00327	300.761	0.0029	300.205	0.00449	300.205	0.00437
300.761	0.0025	300.761	0.00849	300.761	0.00543	300.761	0.00713		300.424	0.00326	301.318	0.0029	300.425	0.00447	300.645	0.00436
301.318	0.00351	301.318	0.00571	301.318	0.00605	301.318	0.00552		300.642	0.00326	301.874	0.0029	300.645	0.00445	300.761	0.00436
301.874	0.00274	301.874	0.00277	301.874	0.00592	301.874	0.00412		300.761	0.00326	302.431	0.0029	300.865	0.00442	300.865	0.00436
302.431	0.00215	302.431	0.00249	302.431	0.0042	302.431	0.00268		300.861	0.00326	302.987	0.00289	301.085	0.0044	301.085	0.00435
302.987	0.00258	302.987	0.00428	302.987	0.00365	302.987	0.00383		301.08	0.00326	303.544	0.00289	301.305	0.00438	301.305	0.00435
303.544	0.0029	303.544	0.00519	303.544	0.00467	303.544	0.00415		301.299	0.00326	304.1	0.00289	301.525	0.00436	301.318	0.00435
304.1	0.00397	304.1	0.0041	304.1	0.00515	304.1	0.00364		301.318	0.00326	304.657	0.00289	301.745	0.00433	301.525	0.00434
304.657	0.0044	304.657	0.0028	304.657	0.00443	304.657	0.00366		301.518	0.00326	305.213	0.00289	301.965	0.00431	301.745	0.00434
305.213	0.00528	305.213	-0.000561	305.213	0.00237	305.213	0.00435		301.737	0.00326	305.77	0.00289	302.185	0.00429	301.874	0.00434
305.77	0.00358	305.77	-0.000232	305.77	0.00168	305.77	0.00385		301.874	0.00325	306.326	0.00289	302.405	0.00427	301.965	0.00433
306.326	0.0048	306.326	0.00131	306.326	0.00126	306.326	0.00241		301.956	0.00325	306.883	0.00289	302.625	0.00425	302.185	0.00433
306.883	0.00477	306.883	0.00119	306.883	0.00229	306.883	0.00105		302.175	0.00325	307.439	0.00288	302.845	0.00422	302.405	0.00433
307.439	0.00503	307.439	0.000266	307.439	0.00229	307.439	0.00224		302.394	0.00325	307.996	0.00288	303.065	0.0042	302.431	0.00433
307.996	0.00485	307.996	-0.00111	307.996	0.00063	307.996	0.00187		302.431	0.00325	308.552	0.00288	303.285	0.00418	302.625	0.00432
308.552	0.00415	308.552	0.00228	308.552	-0.000119	308.552	0.00305		302.613	0.00325	309.109	0.00288	303.505	0.00416	302.845	0.00432
309.109	0.00333	309.109	0.00451	309.109	-0.00191	309.109	0.00318		302.832	0.00325	309.666	0.00288	303.725	0.00414	302.987	0.00431
309.666	0.00187	309.666	0.00279	309.666	0.000892	309.666	0.004		302.987	0.00325	310.222	0.00288	303.945	0.00412	303.065	0.00431
310.222	0.00444	310.222	0.00321	310.222	0.0017	310.222	0.00406		303.051	0.00325	310.779	0.00288	304.165	0.0041	303.285	0.00431
310.779	0.00761	310.779	0.000282	310.779	0.00322	310.779	0.00569		303.27	0.00324	311.335	0.00287	304.385	0.00408	303.505	0.0043
311.335	0.00777	311.335	0.000879	311.335	0.00464	311.335	0.00685		303.489	0.00324	311.892	0.00287	304.606	0.00406	303.544	0.0043
311.892	0.0055	311.892	0.00178	311.892	0.00574	311.892	0.00735		303.544	0.00324	312.448	0.00287	304.826	0.00404	303.725	0.0043
312.448	0.00241	312.448	0.00323	312.448	0.00553	312.448	0.00655		303.708	0.00324	313.005	0.00287	305.046	0.00402	303.945	0.0043
313.005	0.00162	313.005	0.00376	313.005	0.00499	313.005	0.00526		303.926	0.00324	313.561	0.00287	305.266	0.004	304.1	0.00429
313.561	0.00295	313.561	0.00333	313.561	0.00624	313.561	0.00416		304.1	0.00324	314.118	0.00287	305.486	0.00398	304.165	0.00429
314.118	0.00385	314.118	0.00176	314.118	0.00481	314.118	0.0041		304.145	0.00324	314.674	0.00286	305.706	0.00396	304.385	0.00429
314.674	0.00438	314.674	0.000755	314.674	0.0046	314.674	0.0061		304.364	0.00324	315.231	0.00286	305.926	0.00394	304.606	0.00428
315.231	0.00368	315.231	0.000695	315.231	0.00396	315.231	0.00665		304.583	0.00323	315.787	0.00286	306.146	0.00392	304.657	0.00428
315.787	0.000897	315.787	0.00101	315.787	0.00259	315.787	0.00567		304.657	0.00323	316.344	0.00286	306.366	0.0039	304.826	0.00428
316.344	0.000239	316.344	0.0018	316.344	0.00194	316.344	0.00562		304.802	0.00323	316.9	0.00286	306.586	0.00388	305.046	0.00427
316.9	0.00241	316.9	0.00384	316.9	0.00251	316.9	0.00487		305.021	0.00323	317.457	0.00285	306.806	0.00386	305.213	0.00427
317.457	0.00478	317.457	0.00446	317.457	0.00385	317.457	0.00415		305.213	0.00323	318.013	0.00285	307.026	0.00384	305.266	0.00427
318.013	0.00668	318.013	0.00481	318.013	0.00575	318.013	0.00388		305.24	0.00323	318.57	0.00285	307.246	0.00382	305.486	0.00427
318.57	0.00641	318.57	0.00606	318.57	0.00557	318.57	0.0024		305.459	0.00323	319.126	0.00285	307.466	0.00381	305.706	0.00426
319.126	0.00488	319.126	0.00481	319.126	0.00479	319.126	0.00402		305.678	0.00323	319.683	0.00285	307.686	0.00379	305.77	0.00426
319.683	0.00274	319.683	0.00361	319.683	0.00446	319.683	0.004		305.77	0.00322	320.239	0.00284	307.906	0.00377	305.926	0.00426
320.239	0.000868	320.239	0.0024	320.239	0.00496	320.239	0.00275		305.897	0.00322	320.796	0.00284	308.126	0.00375	306.146	0.00425
320.796	-0.000645	320.796	0.00303	320.796	0.00493	320.796	0.000808		306.116	0.00322	321.352	0.00284	308.346	0.00373	306.326	0.00425
321.352	0.00101	321.352	0.00337	321.352	0.00545	321.352	0.000986		306.326	0.00322	321.909	0.00284	308.566	0.00371	306.366	0.00425
321.909	0.00207	321.909	0.00268	321.909	0.00582	321.909	0.00177		306.335	0.00322	322.466	0.00284	308.786	0.0037	306.586	0.00424
322.466	0.00198	322.466	0.00395	322.466	0.00365	322.466	0.00171		306.554	0.00322	323.022	0.00283	309.006	0.00368	306.806	0.00424
323.022	0.000787	323.022	0.00321	323.022	0.00343	323.022	0.00107		306.773	0.00322	323.579	0.00283	309.226	0.00366	306.883	0.00424
323.579	-0.00228	323.579	0.00274	323.579	0.00184	323.579	0.00316		306.883	0.00322	324.135	0.00283	309.447	0.00364	307.026	0.00424
324.135	-0.00275	324.135	0.00549	324.135	0.00109	324.135	0.00444		306.991	0.00321	324.692	0.00283	309.667	0.00363	307.246	0.00423
324.692	-0.00193	324.692	0.00691	324.692	0.00229	324.692	0.00348		307.21	0.00321	325.248	0.00282	309.887	0.00361	307.439	0.00423
325.248	-0.000134	325.248	0.00809	325.248	0.00303	325.248	0.0025		307.429	0.00321	325.805	0.00282	310.107	0.00359	307.466	0.00423
325.805	0.00208	325.805	0.00674	325.805	0.00362	325.805	0.00358		307.439	0.00321	326.361	0.00282	310.327	0.00358	307.686	0.00422
326.361	0.00408	326.361	0.00378	326.361	0.00271	326.361	0.00341		307.648	0.00321	326.918	0.00282	310.547	0.00356	307.906	0.00422
326.918	0.00376	326.918	0.000608	326.918	0.0035	326.918	0.00197		307.867	0.00321	327.474	0.00281	310.767	0.00354	307.996	0.00422
327.474	0.00324	327.474	-0.000526	327.474	0.00515	327.474	0.00321		307.996	0.00321	328.031	0.00281	310.987	0.00353	308.126	0.00421
328.031	0.00237	328.031	0.0019	328.031	0.00458	328.031	0.00355		308.086	0.0032	328.587	0.00281	311.207	0.00351	308.346	0.00421
328.587	0.00285	328.587	0.00438	328.587	0.00505	328.587	0.00236		308.305	0.0032	329.144	0.0028	311.427	0.00349	308.552	0.0042
329.144	0.00408	329.144	0.00544	329.144	0.00394	329.144	0.00211		308.524	0.0032	329.7	0.0028	311.647	0.00348	308.566	0.0042
329.7	0.00322	329.7	0.00512	329.7	0.00226	329.7	0.00224		308.552	0.0032	330.257	0.0028	311.867	0.00346	308.786	0.0042
330.257	0.00246	330.257	0.00207	330.257	0.00122	330.257	0.00341		308.743	0.0032	330.813	0.00279	312.087	0.00345	309.006	0.0042
330.813	0.00223	330.813	0.000784	330.813	0.00164	330.813	0.0043		308.962	0.0032	331.37	0.00279	312.307	0.00343	309.109	0.00419
331.37	0.0021	331.37	0.000363	331.37	0.00275	331.37	0.00334		309.109	0.00319	331.926	0.00279	312.527	0.00341	309.226	0.00419
331.926	0.00222	331.926	-0.000803	331.926	0.00257	331.926	0.00363		309.181	0.00319	332.483	0.00279	312.747	0.0034	309.447	0.00419
332.483	0.00275	332.483	-0.000187	332.483	0.00109	332.483	0.00427		309.4	0.00319	333.039	0.00278	312.967	0.00338	309.666	0.00418
333.039	0.00397	333.039	0.000982	333.039	6.5e-05	333.039	0.00288		309.619	0.00319	333.596	0.00278	313.187	0.00337	309.667	0.00418
333.596	0.00492	333.596	0.00184	333.596	0.000538	333.596	0.00149		309.666	0.00319	334.152	0.00278	313.407	0.00335	309.887	0.00418
334.152	0.00407	334.152	0.00212	334.152	0.00264	334.152	0.00203		309.838	0.00319	334.709	0.00277	313.627	0.00334	310.107	0.00417
334.709	0.00261	334.709	0.00163	334.709	0.00529	334.709	0.00337		310.057	0.00319	335.265	0.00277	313.847	0.00332	310.222	0.00417
335.265	0.00156	335.265	0.00273	335.265	0.00505	335.265	0.00457		310.222	0.00318	335.822	0.00276	314.067	0.00331	310.327	0.00417
335.822	0.00186	335.822	0.00257	335.822	0.00408	335.822	0.00486		310.275	0.00318	336.378	0.00276	314.288	0.00329	310.547	0.00416
336.378	0.00233	336.378	0.00203	336.378	0.00267	336.378	0.00435		310.494	0.00318	336.935	0.00276	314.508	0.00328	310.767	0.00416
336.935	0.00261	336.935	0.0015	336.935	-0.000516	336.935	0.00262		310.713	0.00318	337.491	0.00275	314.728	0.00326	310.779	0.00416
337.491	0.00355	337.491	5e-06	337.491	-0.00137	337.491	0.00223		310.779	0.00318	337.855	0.00275	314.948	0.00325	310.987	0.00416
338.048	0.00231	338.048	-0.000184	338.048	-0.00173	338.048	0.00305		310.932	0.00318	338.048	0.00275	315.168	0.00324	311.335	0.00415
338.605	0.00106	338.605	0.000434	338.605	-0.000492	338.605	0.00321		311.151	0.00317	338.074	0.00275	315.388	0.00322	311.892	0.00414
339.161	0.00111	339.161	0.00157	339.161	0.00113	339.161	0.00354		311.335	0.00317	338.294	0.00275	315.608	0.00321	312.448	0.00412
339.718	0.00139	339.718	0.00255	339.718	0.00173	339.718	0.0025		311.37	0.00317	338.513	0.00275	315.828	0.00319	313.005	0.00411
340.274	0.00305	340.274	0.00164	340.274	2.7e-05	340.274	0.0034		311.589	0.00317	338.605	0.00275	316.048	0.00318	313.561	0.0041
340.831	0.0038	340.831	0.00226	340.831	0.000705	340.831	0.00343		311.808	0.00317	338.733	0.00274	316.268	0.00317	314.118	0.00409
341.387	0.00407	341.387	0.00251	341.387	0.00132	341.387	0.0045		311.892	0.00317	338.952	0.00274	316.488	0.00315	314.674	0.00408
341.944	0.00449	341.944	0.0019	341.944	0.00168	341.944	0.00541		312.027	0.00317	339.161	0.00274	316.708	0.00314	315.231	0.00407
342.5	0.00433	342.5	0.00282	342.5	0.0014	342.5	0.00457		312.246	0.00316	339.172	0.00274	316.928	0.00312	315.787	0.00405
343.057	0.00402	343.057	0.00239	343.057	0.0011	343.057	0.00561		312.448	0.00316	339.391	0.00274	317.148	0.00311	316.344	0.00404
343.613	0.00247	343.613	0.0025	343.613	0.0015	343.613	0.00529		312.465	0.00316	339.611	0.00274	317.368	0.0031	316.9	0.00403
344.17	0.000287	344.17	0.0015	344.17	0.00139	344.17	0.00439		312.684	0.00316	339.718	0.00274	317.588	0.00308	317.457	0.00402
344.726	0.000221	344.726	0.00132	344.726	0.00182	344.726	0.00502		312.903	0.00316	339.83	0.00274	317.808	0.00307	318.013	0.00401
345.283	-0.000961	345.283	0.0026	345.283	0.00128	345.283	0.00495		313.005	0.00315	340.05	0.00274	318.028	0.00306	318.57	0.004
345.839	0.000724	345.839	0.00282	345.839	0.000335	345.839	0.00519		313.122	0.00315	340.269	0.00273	318.248	0.00305	319.126	0.00398
346.396	0.00292	346.396	0.00148	346.396	-0.000281	346.396	0.00353		313.341	0.00315	340.274	0.00273	318.468	0.00303	319.683	0.00397
346.952	0.00432	346.952	0.00151	346.952	0.000946	346.952	0.00451		313.559	0.00315	340.489	0.00273	318.688	0.00302	320.239	0.00396
347.509	0.00634	347.509	0.00195	347.509	0.00243	347.509	0.0044		313.561	0.00315	340.708	0.00273	318.909	0.00301	320.796	0.00395
348.065	0.00552	348.065	0.00195	348.065	0.00286	348.065	0.00335		313.778	0.00315	340.831	0.00273	319.129	0.00299	321.352	0.00393
348.622	0.00518	348.622	0.00296	348.622	0.00325	348.622	0.00249		313.997	0.00314	340.928	0.00273	319.349	0.00298	321.909	0.00392
349.178	0.00415	349.178	0.00398	349.178	0.00321	349.178	0.00214		314.118	0.00314	341.147	0.00273	319.569	0.00297	322.466	0.00391
349.735	0.00341	349.735	0.00391	349.735	0.00121	349.735	0.00222		314.216	0.00314	341.367	0.00273	319.789	0.00296	323.022	0.0039
350.291	0.00331	350.291	0.00435	350.291	0.00193	350.291	0.00272		314.435	0.00314	341.387	0.00273	320.009	0.00294	323.579	0.00389
350.848	0.00227	350.848	0.00532	350.848	0.00214	350.848	0.00312		314.654	0.00314	341.586	0.00272	320.229	0.00293	324.135	0.00387
351.404	0.00196	351.404	0.00512	351.404	0.00134	351.404	0.00501		314.674	0.00314	341.806	0.00272	320.449	0.00292	324.692	0.00386
351.961	0.00407	351.961	0.00432	351.961	0.00131	351.961	0.00551		314.873	0.00313	341.944	0.00272	320.669	0.00291	325.248	0.00385
352.518	0.00499	352.518	0.00282	352.518	0.00159	352.518	0.00399		315.092	0.00313	342.025	0.00272	320.889	0.0029	325.805	0.00384
353.074	0.00455	353.074	0.00182	353.074	0.00163	353.074	0.0027		315.231	0.00313	342.245	0.00272	321.109	0.00288	326.361	0.00382
353.631	0.00243	353.631	0.00238	353.631	0.000738	353.631	0.00315		315.311	0.00313	342.464	0.00272	321.329	0.00287	326.918	0.00381
354.187	0.00116	354.187	0.00362	354.187	0.00181	354.187	0.00382		315.53	0.00313	342.5	0.00272	321.549	0.00286	327.474	0.0038
354.744	-0.000545	354.744	0.00321	354.744	0.0021	354.744	0.00427		315.749	0.00312	342.683	0.00272	321.769	0.00285	328.031	0.00379
355.3	-0.000911	355.3	0.0025	355.3	0.002	355.3	0.00298		315.787	0.00312	342.903	0.00271	321.989	0.00284	328.587	0.00377
355.857	0.00121	355.857	0.0026	355.857	0.00116	355.857	0.0022		315.968	0.00312	343.057	0.00271	322.209	0.00283	329.144	0.00376
356.413	0.00343	356.413	0.00137	356.413	0.00172	356.413	0.00164		316.187	0.00312	343.122	0.00271	322.429	0.00282	329.7	0.00375
356.97	0.00373	356.97	0.00143	356.97	0.00208	356.97	0.00204		316.344	0.00312	343.342	0.00271	322.649	0.0028	330.257	0.00373
357.526	0.00345	357.526	0.00331	357.526	0.00215	357.526	0.00275		316.406	0.00312	343.561	0.00271	322.869	0.00279	330.813	0.00372
358.083	0.00402	358.083	0.00525	358.083	0.00234	358.083	0.00411		316.624	0.00311	343.613	0.00271	323.089	0.00278	331.37	0.00371
358.639	0.00367	358.639	0.00495	358.639	0.00346	358.639	0.00396		316.843	0.00311	343.781	0.00271	323.309	0.00277	331.926	0.0037
359.196	0.00308	359.196	0.00388	359.196	0.00332	359.196	0.0035		316.9	0.00311	344	0.0027	323.529	0.00276	332.483	0.00368
359.752	0.00285	359.752	0.00279	359.752	0.00242	359.752	0.0036		317.062	0.00311	344.17	0.0027	323.75	0.00275	333.039	0.00367
360.309	0.00155	360.309	0.00219	360.309	0.000262	360.309	0.00455		317.281	0.00311	344.22	0.0027	323.97	0.00274	333.596	0.00366
360.865	0.00128	360.865	0.00189	360.865	-0.0012	360.865	0.00486		317.457	0.0031	344.439	0.0027	324.19	0.00273	334.152	0.00364
361.422	0.00101	361.422	0.00324	361.422	-0.000519	361.422	0.00501		317.5	0.0031	344.659	0.0027	324.41	0.00272	334.709	0.00363
361.978	0.00205	361.978	0.00349	361.978	0.00194	361.978	0.00379		317.719	0.0031	344.726	0.0027	324.63	0.00271	335.265	0.00362
362.535	0.00341	362.535	0.00285	362.535	0.00373	362.535	0.00241		317.938	0.0031	344.878	0.0027	324.85	0.0027	335.822	0.00361
363.091	0.00324	363.091	0.00228	363.091	0.00393	363.091	0.00248		318.013	0.0031	345.098	0.0027	325.07	0.00269	336.378	0.00359
363.648	0.00305	363.648	0.00336	363.648	0.00272	363.648	0.00268		318.157	0.00309	345.283	0.00269	325.29	0.00268	336.935	0.00358
364.204	0.0026	364.204	0.00355	364.204	0.00235	364.204	0.00271		318.376	0.00309	345.317	0.00269	325.51	0.00267	337.491	0.00357
364.761	0.00176	364.761	0.00308	364.761	0.000746	364.761	0.0026		318.57	0.00309	345.537	0.00269	325.73	0.00266	338.048	0.00355
365.318	0.00172	365.318	0.00366	365.318	0.000197	365.318	0.00227		318.595	0.00309	345.756	0.00269	325.95	0.00265	338.605	0.00354
365.874	0.00207	365.874	0.00405	365.874	4.6e-05	365.874	0.00285		318.814	0.00309	345.839	0.00269	326.17	0.00264	339.161	0.00353
366.431	0.00302	366.431	0.00341	366.431	0.000168	366.431	0.00418		319.033	0.00308	345.976	0.00269	326.39	0.00263	339.718	0.00351
366.987	0.00308	366.987	0.00277	366.987	0.00216	366.987	0.00521		319.126	0.00308	346.195	0.00269	326.61	0.00262	340.274	0.0035
367.544	0.00298	367.544	0.00246	367.544	0.00348	367.544	0.00624		319.252	0.00308	346.396	0.00268	326.83	0.00261	340.831	0.00349
368.1	0.00165	368.1	0.00262	368.1	0.00371	368.1	0.00517		319.471	0.00308	346.415	0.00268	327.05	0.0026	341.387	0.00347
368.657	0.0015	368.657	0.0028	368.657	0.00412	368.657	0.00386		319.683	0.00308	346.634	0.00268	327.27	0.00259	341.944	0.00346
369.213	0.00102	369.213	0.00321	369.213	0.00234	369.213	0.00445		319.69	0.00308	346.854	0.00268	327.49	0.00258	342.5	0.00345
369.77	0.00133	369.77	0.00307	369.77	0.000697	369.77	0.00507		319.908	0.00307	346.952	0.00268	327.71	0.00257	343.057	0.00343
370.326	0.0027	370.326	0.00336	370.326	0.000511	370.326	0.00478		320.127	0.00307	347.073	0.00268	327.93	0.00256	343.613	0.00342
370.883	0.0046	370.883	0.00341	370.883	4.3e-05	370.883	0.00407		320.239	0.00307	347.293	0.00268	328.15	0.00255	344.17	0.00341
371.439	0.0062	371.439	0.00349	371.439	-0.000154	371.439	0.00388		320.346	0.00307	347.509	0.00267	328.37	0.00254	344.726	0.00339
371.996	0.00486	371.996	0.00328	371.996	0.000662	371.996	0.00427		320.565	0.00306	347.512	0.00267	328.591	0.00253	345.283	0.00338
372.552	0.00306	372.552	0.00307	372.552	0.000384	372.552	0.00321		320.784	0.00306	347.732	0.00267	328.811	0.00252	345.839	0.00336
373.109	0.00258	373.109	0.00374	373.109	0.000124	373.109	0.00206		320.796	0.00306	347.951	0.00267	329.031	0.00251	346.396	0.00335
373.665	0.00277	373.665	0.00239	373.665	0.000695	373.665	0.00161		321.003	0.00306	348.065	0.00267	329.251	0.0025	346.952	0.00334
374.222	0.00284	374.222	0.000982	374.222	0.0008	374.222	0.00187		321.222	0.00305	348.171	0.00267	329.471	0.00249	347.509	0.00332
374.778	0.00333	374.778	0.00143	374.778	0.0005	374.778	0.00318		321.352	0.00305	348.39	0.00267	329.691	0.00248	348.065	0.00331
375.335	0.00277	375.335	0.00193	375.335	-0.000316	375.335	0.00428		321.441	0.00305	348.61	0.00266	329.911	0.00248	348.622	0.0033
375.892	0.00243	375.892	0.00255	375.892	1.4e-05	375.892	0.00484		321.66	0.00305	348.622	0.00266	330.131	0.00247	349.178	0.00328
376.448	0.00222	376.448	0.00386	376.448	0.000478	376.448	0.00474		321.879	0.00305	348.829	0.00266	330.351	0.00246	349.735	0.00327
377.005	0.00238	377.005	0.00438	377.005	0.00177	377.005	0.00357		321.909	0.00305	349.049	0.00266	330.571	0.00245	350.291	0.00326
377.561	0.00256	377.561	0.00411	377.561	0.00361	377.561	0.00293		322.098	0.00304	349.178	0.00266	330.791	0.00244	350.848	0.00324
378.118	0.0016	378.118	0.00293	378.118	0.00397	378.118	0.00245		322.317	0.00304	349.268	0.00266	331.011	0.00243	351.404	0.00323
378.674	2.1e-05	378.674	0.00169	378.674	0.00305	378.674	0.00215		322.466	0.00304	349.488	0.00266	331.231	0.00242	351.961	0.00321
379.231	-2.1e-05	379.231	0.0007	379.231	0.0017	379.231	0.00234		322.536	0.00304	349.707	0.00265	331.451	0.00242	352.518	0.0032
379.787	0.000379	379.787	0.0004	379.787	0.00122	379.787	0.00191		322.755	0.00303	349.735	0.00265	331.671	0.00241	353.074	0.00319
380.344	0.00122	380.344	0.000139	380.344	0.00196	380.344	0.00157		322.974	0.00303	349.927	0.00265	331.891	0.0024	353.631	0.00317
380.9	0.00131	380.9	0.00197	380.9	0.00247	380.9	0.00253		323.022	0.00303	350.146	0.00265	332.111	0.00239	354.187	0.00316
381.457	0.00147	381.457	0.00362	381.457	0.00273	381.457	0.00183		323.192	0.00303	350.291	0.00265	332.331	0.00238	354.744	0.00315
382.013	0.00185	382.013	0.0043	382.013	0.00364	382.013	0.00146		323.411	0.00302	350.366	0.00265	332.551	0.00237	355.3	0.00313
382.57	0.000563	382.57	0.0041	382.57	0.00379	382.57	0.0016		323.579	0.00302	350.585	0.00265	332.771	0.00237	355.857	0.00312
383.126	0.000339	383.126	0.0025	383.126	0.00204	383.126	0.00102		323.63	0.00302	350.805	0.00264	332.991	0.00236	356.413	0.0031
383.683	0.000874	383.683	0.000955	383.683	0.000949	383.683	0.000654		323.849	0.00302	350.848	0.00264	333.211	0.00235	356.97	0.00309
384.239	0.00211	384.239	0.000324	384.239	0.000781	384.239	0.00113		324.068	0.00302	351.024	0.00264	333.432	0.00234	357.526	0.00308
384.796	0.00276	384.796	0.00116	384.796	0.000254	384.796	0.000916		324.135	0.00301	351.244	0.00264	333.652	0.00234	358.083	0.00306
385.352	0.00316	385.352	0.00312	385.352	3e-06	385.352	0.000846		324.287	0.00301	351.404	0.00264	333.872	0.00233	358.639	0.00305
385.909	0.00265	385.909	0.00409	385.909	0.000343	385.909	0.000708		324.506	0.00301	351.463	0.00264	334.092	0.00232	359.196	0.00304
386.465	0.00231	386.465	0.00386	386.465	0.00105	386.465	0.00121		324.692	0.00301	351.683	0.00263	334.312	0.00231	359.752	0.00302
387.022	0.00159	387.022	0.00316	387.022	0.00212	387.022	0.0015		324.725	0.00301	351.902	0.00263	334.532	0.0023	360.309	0.00301
387.578	0.00123	387.578	0.00315	387.578	0.00289	387.578	0.00141		324.944	0.003	351.961	0.00263	334.752	0.0023	360.865	0.00299
388.135	0.000855	388.135	0.00369	388.135	0.00345	388.135	0.00146		325.163	0.003	352.122	0.00263	334.972	0.00229	361.422	0.00298
388.692	0.0012	388.692	0.00383	388.692	0.0029	388.692	0.00134		325.248	0.003	352.341	0.00263	335.192	0.00228	361.978	0.00297
389.248	0.00194	389.248	0.00378	389.248	0.00284	389.248	0.00149		325.382	0.003	352.518	0.00263	335.412	0.00227	362.535	0.00295
389.805	0.00249	389.805	0.00232	389.805	0.00198	389.805	0.00201		325.601	0.00299	352.56	0.00263	335.632	0.00227	363.091	0.00294
390.361	0.00163	390.361	0.000126	390.361	0.00122	390.361	0.00253		325.805	0.00299	352.78	0.00262	335.852	0.00226	363.648	0.00292
390.918	0.000805	390.918	-0.000187	390.918	0.000916	390.918	0.00273		325.82	0.00299	352.999	0.00262	336.072	0.00225	364.204	0.00291
391.474	0.000679	391.474	-5.5e-05	391.474	0.00167	391.474	0.00229		326.039	0.00299	353.074	0.00262	336.292	0.00225	364.761	0.0029
392.031	0.00025	392.031	0.00123	392.031	0.00171	392.031	0.00217		326.257	0.00298	353.219	0.00262	336.512	0.00224	365.318	0.00288
392.587	0.000463	392.587	0.003	392.587	0.00161	392.587	0.00241		326.361	0.00298	353.438	0.00262	336.732	0.00223	365.874	0.00287
393.144	0.00127	393.144	0.00391	393.144	0.000789	393.144	0.00194		326.476	0.00298	353.631	0.00262	336.952	0.00222	366.431	0.00285
393.7	0.00205	393.7	0.00403	393.7	0.000438	393.7	0.00131		326.695	0.00298	353.658	0.00261	337.172	0.00222	366.987	0.00284
394.257	0.00397	394.257	0.00311	394.257	0.0014	394.257	0.000911		326.914	0.00297	353.877	0.00261	337.392	0.00221	367.544	0.00283
394.813	0.00429	394.813	0.00217	394.813	0.00247	394.813	0.00124		326.918	0.00297	354.097	0.00261	337.612	0.0022	368.1	0.00281
395.37	0.0041	395.37	0.000255	395.37	0.00296	395.37	0.00162		327.133	0.00297	354.187	0.00261	337.832	0.0022	368.657	0.0028
395.926	0.00355	395.926	-0.000663	395.926	0.00213	395.926	0.00205		327.352	0.00297	354.316	0.00261	338.053	0.00219	369.213	0.00279
396.483	0.00344	396.483	0.000179	396.483	0.00142	396.483	0.00189		327.474	0.00297	354.536	0.00261	338.273	0.00218	369.77	0.00277
397.039	0.00262	397.039	0.00153	397.039	0.00116	397.039	0.00163		327.571	0.00296	354.744	0.0026	338.493	0.00218	370.326	0.00276
397.596	0.00202	397.596	0.00298	397.596	0.000703	397.596	0.00169		327.79	0.00296	354.755	0.0026	338.713	0.00217	370.883	0.00274
398.152	0.00145	398.152	0.00296	398.152	0.0011	398.152	0.00279		328.009	0.00296	354.975	0.0026	338.933	0.00216	371.439	0.00273
398.709	0.000971	398.709	0.00263	398.709	0.00153	398.709	0.00296		328.031	0.00296	355.194	0.0026	339.153	0.00216	371.996	0.00272
399.265	0.000995	399.265	0.00186	399.265	0.00227	399.265	0.00231		328.228	0.00295	355.3	0.0026	339.373	0.00215	372.552	0.0027
399.822	0.00151	399.822	0.0016	399.822	0.00389	399.822	0.002		328.447	0.00295	355.414	0.0026	339.593	0.00214	373.109	0.00269
400.378	0.00213	400.378	0.0012	400.378	0.0037	400.378	0.00174		328.587	0.00295	355.633	0.00259	339.813	0.00214	373.665	0.00267
400.935	0.00313	400.935	0.000547	400.935	0.00338	400.935	0.00205		328.666	0.00295	355.853	0.00259	340.033	0.00213	374.222	0.00266
401.491	0.00274	401.491	0.000732	401.491	0.00288	401.491	0.00204		328.885	0.00294	355.857	0.00259	340.253	0.00213	374.778	0.00265
402.048	0.00243	402.048	0.00104	402.048	0.00241	402.048	0.00193		329.104	0.00294	356.072	0.00259	340.473	0.00212	375.335	0.00263
402.604	0.00111	402.604	0.000979	402.604	0.00184	402.604	0.00152		329.144	0.00294	356.292	0.00259	340.693	0.00211	375.892	0.00262
403.161	0.00158	403.161	0.000771	403.161	0.00213	403.161	0.000692		329.323	0.00294	356.413	0.00259	340.913	0.00211	376.448	0.00261
403.717	0.000708	403.717	-5e-06	403.717	0.00137	403.717	0.00063		329.541	0.00293	356.511	0.00258	341.133	0.0021	377.005	0.00259
404.274	0.000226	404.274	1.3e-05	404.274	0.00138	404.274	0.000389		329.7	0.00293	356.731	0.00258	341.353	0.00209	377.561	0.00258
404.831	0.000253	404.831	0.00119	404.831	0.0015	404.831	0.00125		329.76	0.00293	356.95	0.00258	341.573	0.00209	378.118	0.00256
405.387	0.000947	405.387	0.000892	405.387	0.00179	405.387	0.00179		329.979	0.00293	356.97	0.00258	341.793	0.00208	378.674	0.00255
405.944	0.00172	405.944	0.00168	405.944	0.00241	405.944	0.00153		330.198	0.00292	357.17	0.00258	342.013	0.00208	379.231	0.00254
406.5	0.00172	406.5	0.00139	406.5	0.00218	406.5	0.0018		330.257	0.00292	357.389	0.00257	342.233	0.00207	379.787	0.00252
407.057	0.000961	407.057	0.0012	407.057	0.00173	407.057	0.00133		330.417	0.00292	357.526	0.00257	342.453	0.00206	380.344	0.00251
407.613	0.000405	407.613	0.00189	407.613	0.00201	407.613	0.002		330.636	0.00292	357.609	0.00257	342.673	0.00206	380.9	0.0025
408.17	0.000584	408.17	0.00188	408.17	0.00247	408.17	0.00116		330.813	0.00291	357.828	0.00257	342.894	0.00205	381.457	0.00248
408.726	0.00115	408.726	0.00157	408.726	0.00223	408.726	0.00102		330.855	0.00291	358.048	0.00257	343.114	0.00205	382.013	0.00247
409.283	0.000963	409.283	0.00116	409.283	0.00144	409.283	0.000832		331.074	0.00291	358.083	0.00257	343.334	0.00204	382.57	0.00246
409.839	0.000584	409.839	0.00241	409.839	0.000305	409.839	0.00143		331.293	0.00291	358.267	0.00256	343.554	0.00204	383.126	0.00244
410.396	7.9e-05	410.396	0.00184	410.396	4.3e-05	410.396	0.00155		331.37	0.0029	358.487	0.00256	343.774	0.00203	383.683	0.00243
410.952	-2.1e-05	410.952	0.00191	410.952	0.00077	410.952	0.0015		331.512	0.0029	358.639	0.00256	343.994	0.00202	384.239	0.00242
411.509	0.000666	411.509	0.00132	411.509	0.00142	411.509	0.000878		331.731	0.0029	358.706	0.00256	344.214	0.00202	384.796	0.0024
412.065	0.000963	412.065	0.00101	412.065	0.00136	412.065	0.00179		331.926	0.0029	358.926	0.00256	344.434	0.00201	385.352	0.00239
412.622	-8.9e-05	412.622	0.000776	412.622	0.000962	412.622	0.00125		331.95	0.0029	359.145	0.00255	344.654	0.00201	385.909	0.00238
413.178	-0.00108	413.178	0.000539	413.178	0.00193	413.178	0.00145		332.169	0.00289	359.196	0.00255	344.874	0.002	386.465	0.00236
413.735	-9.7e-05	413.735	0.00115	413.735	0.00248	413.735	0.00153		332.388	0.00289	359.365	0.00255	345.094	0.002	387.022	0.00235
414.291	0.00113	414.291	0.00194	414.291	0.00202	414.291	0.00108		332.483	0.00289	359.584	0.00255	345.314	0.00199	387.578	0.00234
414.848	0.0011	414.848	0.00208	414.848	0.00174	414.848	0.00128		332.606	0.00288	359.752	0.00255	345.534	0.00199	388.135	0.00232
415.404	0.000863	415.404	0.0015	415.404	0.0011	415.404	0.00171		332.825	0.00288	359.804	0.00255	345.754	0.00198	388.692	0.00231
415.961	-0.000105	415.961	0.0014	415.961	0.000838	415.961	0.00157		333.039	0.00288	360.023	0.00254	345.974	0.00198	389.248	0.0023
416.517	3.2e-05	416.517	0.00144	416.517	0.000214	416.517	0.00141		333.044	0.00288	360.243	0.00254	346.194	0.00197	389.805	0.00228
417.074	0.000711	417.074	0.00163	417.074	0.00208	417.074	0.000873		333.263	0.00287	360.309	0.00254	346.414	0.00197	390.361	0.00227
417.631	0.00163	417.631	0.00252	417.631	0.00232	417.631	0.000968		333.482	0.00287	360.462	0.00254	346.634	0.00196	390.918	0.00226
418.187	0.0019	418.187	0.00272	418.187	0.00202	418.187	0.0016		333.596	0.00287	360.682	0.00254	346.854	0.00196	391.474	0.00224
418.744	0.00185	418.744	0.00199	418.744	0.000711	418.744	0.00279		333.701	0.00287	360.865	0.00253	347.074	0.00195	392.031	0.00223
419.3	0.00193	419.3	0.00138	419.3	-0.000319	419.3	0.00336		333.92	0.00286	360.901	0.00253	347.294	0.00195	392.587	0.00222
419.857	0.00118	419.857	0.0014	419.857	-0.000114	419.857	0.00228		334.139	0.00286	361.121	0.00253	347.514	0.00194	393.144	0.0022
420.413	0.00159	420.413	0.00144	420.413	0.000195	420.413	0.00149		334.152	0.00286	361.34	0.00253	347.735	0.00194	393.7	0.00219
420.97	0.00211	420.97	0.00253	420.97	0.00147	420.97	0.00118		334.358	0.00286	361.422	0.00253	347.955	0.00193	394.257	0.00218
421.526	0.00251	421.526	0.00201	421.526	0.00142	421.526	0.000916		334.577	0.00285	361.56	0.00252	348.175	0.00193	394.813	0.00217
422.083	0.00226	422.083	0.00199	422.083	0.00204	422.083	0.00053		334.709	0.00285	361.779	0.00252	348.395	0.00192	395.37	0.00215
422.639	0.00128	422.639	0.0019	422.639	0.00295	422.639	0.000881		334.796	0.00285	361.978	0.00252	348.615	0.00192	395.926	0.00214
423.196	0.000361	423.196	0.000774	423.196	0.00201	423.196	0.00187		335.015	0.00284	361.998	0.00252	348.835	0.00191	396.483	0.00213
423.752	0.000168	423.752	-0.000121	423.752	0.00114	423.752	0.00208		335.234	0.00284	362.218	0.00252	349.055	0.00191	397.039	0.00212
424.309	0.000647	424.309	-0.00103	424.309	0.000635	424.309	0.00177		335.265	0.00284	362.437	0.00251	349.275	0.0019	397.596	0.0021
424.865	0.00172	424.865	-0.000524	424.865	0.00136	424.865	0.00147		335.453	0.00284	362.535	0.00251	349.495	0.0019	397.685	0.0021
425.422	0.00211	425.422	0.00107	425.422	0.00261	425.422	0.0014		335.672	0.00283	362.657	0.00251	349.715	0.00189	397.905	0.0021
425.978	0.0025	425.978	0.00124	425.978	0.00354	425.978	0.00053		335.822	0.00283	362.876	0.00251	349.935	0.00189	398.125	0.00209
426.535	0.00281	426.535	0.000879	426.535	0.00318	426.535	0.000389		335.89	0.00283	363.091	0.00251	350.155	0.00188	398.152	0.00209
427.091	0.00242	427.091	0.000466	427.091	0.0023	427.091	0.00118		336.109	0.00283	363.096	0.00251	350.375	0.00188	398.345	0.00209
427.648	0.00219	427.648	9.7e-05	427.648	0.00146	427.648	0.00157		336.328	0.00282	363.315	0.0025	350.595	0.00188	398.565	0.00208
428.204	0.000863	428.204	0.000687	428.204	0.001	428.204	0.00135		336.378	0.00282	363.535	0.0025	350.815	0.00187	398.709	0.00208
428.761	-5.3e-05	428.761	0.000829	428.761	0.00207	428.761	0.00132		336.547	0.00282	363.648	0.0025	351.035	0.00187	398.785	0.00208
429.317	8.2e-05	429.317	0.0012	429.317	0.00208	429.317	0.00172		336.766	0.00281	363.754	0.0025	351.255	0.00186	399.005	0.00207
429.874	-8.9e-05	429.874	0.000126	429.874	0.00174	429.874	0.000997		336.935	0.00281	363.974	0.00249	351.475	0.00186	399.225	0.00207
430.43	0.000455	430.43	-2.6e-05	430.43	0.00225	430.43	0.000876		336.985	0.00281	364.193	0.00249	351.695	0.00185	399.265	0.00207
430.987	0.000816	430.987	0.000984	430.987	0.00306	430.987	0.00136		337.204	0.00281	364.204	0.00249	351.915	0.00185	399.445	0.00206
431.544	0.000895	431.544	0.00199	431.544	0.0039	431.544	0.000786		337.423	0.0028	364.413	0.00249	352.135	0.00184	399.665	0.00206
432.1	0.00112	432.1	0.00209	432.1	0.00324	432.1	0.00121		337.491	0.0028	364.632	0.00249	352.355	0.00184	399.822	0.00205
432.657	0.00103	432.657	0.00166	432.657	0.00281	432.657	0.00073		337.642	0.0028	364.761	0.00248	352.576	0.00184	399.885	0.00205
433.213	0.000624	433.213	0.000808	433.213	0.00187	433.213	0.0016		337.861	0.0028	364.852	0.00248	352.796	0.00183	400.105	0.00205
433.77	-0.000105	433.77	0.000161	433.77	0.00102	433.77	0.00186		338.048	0.00279	365.071	0.00248	353.016	0.00183	400.326	0.00204
434.326	-0.000782	434.326	-0.000629	434.326	0.000268	434.326	0.00192		338.08	0.00279	365.291	0.00248	353.236	0.00182	400.378	0.00204
434.883	-0.000276	434.883	-0.000537	434.883	0.000557	434.883	0.00182		338.299	0.00279	365.318	0.00248	353.456	0.00182	400.546	0.00204
435.439	0.000471	435.439	0.000687	435.439	0.000619	435.439	0.00162		338.518	0.00278	365.51	0.00247	353.676	0.00182	400.766	0.00203
435.996	0.00143	435.996	0.00156	435.996	0.00087	435.996	0.00258		338.605	0.00278	365.73	0.00247	353.896	0.00181	400.935	0.00203
436.552	0.0008	436.552	0.000658	436.552	0.000584	436.552	0.00218		338.737	0.00278	365.874	0.00247	354.116	0.00181	400.986	0.00203
437.109	0.000353	437.109	0.000303	437.109	0.000249	437.109	0.00245		338.956	0.00278	365.949	0.00247	354.336	0.0018	401.206	0.00202
437.665	0.000571	437.665	0.000347	437.665	8.6e-05	437.665	0.0029		339.161	0.00277	366.169	0.00246	354.556	0.0018	401.426	0.00202
438.222	0.00151	438.222	0.000813	438.222	0.000341	438.222	0.00227		339.174	0.00277	366.388	0.00246	354.776	0.0018	401.491	0.00202
438.778	0.00203	438.778	0.00144	438.778	0.000654	438.778	0.00188		339.393	0.00277	366.431	0.00246	354.996	0.00179	401.646	0.00201
439.335	0.00287	439.335	0.00163	439.335	0.000362	439.335	0.00155		339.612	0.00276	366.608	0.00246	355.216	0.00179	401.866	0.00201
439.891	0.0027	439.891	0.00201	439.891	0.000776	439.891	0.00219		339.718	0.00276	366.827	0.00246	355.436	0.00178	402.048	0.002
440.448	0.00287	440.448	0.00188	440.448	0.00127	440.448	0.00297		339.831	0.00276	366.987	0.00245	355.656	0.00178	402.086	0.002
441.005	0.00198	441.005	0.000992	441.005	0.00139	441.005	0.00281		340.05	0.00276	367.047	0.00245	355.876	0.00178	402.306	0.002
441.561	0.00161	441.561	0.000455	441.561	0.00198	441.561	0.00196		340.269	0.00275	367.266	0.00245	356.096	0.00177	402.526	0.00199
442.118	0.00182	442.118	0.000911	442.118	0.00174	442.118	0.000686		340.274	0.00275	367.486	0.00245	356.316	0.00177	402.604	0.00199
442.674	0.00238	442.674	0.00177	442.674	0.000865	442.674	-0.000127		340.488	0.00275	367.544	0.00245	356.536	0.00177	402.746	0.00199
443.231	0.00192	443.231	0.0018	443.231	0.000565	443.231	-0.000335		340.707	0.00274	367.705	0.00244	356.756	0.00176	402.966	0.00198
443.787	0.00148	443.787	0.00141	443.787	0.000716	443.787	-0.000322		340.831	0.00274	367.925	0.00244	356.976	0.00176	403.161	0.00198
444.344	0.00111	444.344	0.00165	444.344	0.00135	444.344	0.000892		340.926	0.00274	368.1	0.00244	357.197	0.00175	403.186	0.00198
444.9	0.00103	444.9	0.00118	444.9	0.00235	444.9	0.00123		341.145	0.00274	368.144	0.00244	357.417	0.00175	403.406	0.00197
445.457	0.00113	445.457	0.000547	445.457	0.00289	445.457	0.000932		341.364	0.00273	368.364	0.00243	357.637	0.00175	403.626	0.00197
446.013	0.000553	446.013	0.000861	446.013	0.00325	446.013	0.00114		341.387	0.00273	368.583	0.00243	357.857	0.00174	403.717	0.00197
446.57	0.00103	446.57	0.00204	446.57	0.00198	446.57	0.00138		341.583	0.00273	368.657	0.00243	358.077	0.00174	403.846	0.00196
447.126	0.00148	447.126	0.00241	447.126	0.00108	447.126	0.0014		341.802	0.00273	368.803	0.00243	358.297	0.00174	404.066	0.00196
447.683	0.0019	447.683	0.00211	447.683	0.00131	447.683	0.000843		341.944	0.00272	369.022	0.00242	358.517	0.00173	404.274	0.00196
448.239	0.00269	448.239	0.000942	448.239	0.000616	448.239	0.000881		342.021	0.00272	369.213	0.00242	358.737	0.00173	404.286	0.00195
448.796	0.00319	448.796	0.000782	448.796	0.000127	448.796	0.00218		342.239	0.00272	369.242	0.00242	358.957	0.00173	404.506	0.00195
449.352	0.00288	449.352	0.00135	449.352	0.000789	449.352	0.00229		342.458	0.00271	369.461	0.00242	359.177	0.00172	404.726	0.00195
449.909	0.00214	449.909	0.00171	449.909	0.0016	449.909	0.00157		342.5	0.00271	369.681	0.00242	359.397	0.00172	404.831	0.00194
450.465	0.00197	450.465	0.00131	450.465	0.00238	450.465	0.00104		342.677	0.00271	369.77	0.00241	359.617	0.00172	404.946	0.00194
451.022	0.000561	451.022	0.00175	451.022	0.00244	451.022	0.000297		342.896	0.00271	369.9	0.00241	359.837	0.00171	405.167	0.00194
451.578	-0.000613	451.578	0.00247	451.578	0.0013	451.578	-5e-06		343.057	0.0027	370.12	0.00241	360.057	0.00171	405.387	0.00193
452.135	-0.000571	452.135	0.00143	452.135	-0.000768	452.135	0.000543		343.115	0.0027	370.326	0.00241	360.277	0.00171	405.387	0.00193
452.691	-5e-05	452.691	0.000424	452.691	-0.0016	452.691	0.00141		343.334	0.0027	370.339	0.00241	360.497	0.0017	405.607	0.00193
453.248	9.7e-05	453.248	-0.000474	453.248	-0.000619	453.248	0.00147		343.553	0.00269	370.559	0.0024	360.717	0.0017	405.827	0.00192
453.804	-0.000503	453.804	-0.000589	453.804	0.00109	453.804	0.00139		343.613	0.00269	370.778	0.0024	360.937	0.0017	405.944	0.00192
454.361	-0.000208	454.361	6.3e-05	454.361	0.00157	454.361	0.00221		343.772	0.00269	370.883	0.0024	361.157	0.00169	406.047	0.00192
454.918	0.000442	454.918	0.00118	454.918	0.00192	454.918	0.00219		343.991	0.00269	370.998	0.0024	361.377	0.00169	406.267	0.00191
455.474	0.00129	455.474	0.00206	455.474	0.00139	455.474	0.00233		344.17	0.00268	371.217	0.00239	361.597	0.00169	406.487	0.00191
456.031	0.00158	456.031	0.00276	456.031	0.000959	456.031	0.00226		344.21	0.00268	371.437	0.00239	361.817	0.00169	406.5	0.00191
456.587	0.000708	456.587	0.0018	456.587	0.00141	456.587	0.002		344.429	0.00268	371.439	0.00239	362.038	0.00168	406.707	0.0019
457.144	-0.000621	457.144	0.0015	457.144	0.00211	457.144	0.000916		344.648	0.00267	371.656	0.00239	362.258	0.00168	406.927	0.0019
457.7	-0.00117	457.7	0.00234	457.7	0.00239	457.7	0.00123		344.726	0.00267	371.875	0.00238	362.478	0.00168	407.057	0.0019
458.257	-0.000747	458.257	0.00298	458.257	0.00222	458.257	0.00186		344.867	0.00267	371.996	0.00238	362.698	0.00167	407.147	0.00189
458.813	0.0002	458.813	0.00155	458.813	0.00149	458.813	0.00155		345.086	0.00266	372.095	0.00238	362.918	0.00167	407.367	0.00189
459.37	0.000755	459.37	0.000347	459.37	0.00117	459.37	0.000573		345.283	0.00266	372.314	0.00238	363.138	0.00167	407.587	0.00188
459.926	0.000282	459.926	-0.000784	459.926	0.00158	459.926	0.000157		345.305	0.00266	372.534	0.00237	363.358	0.00166	407.613	0.00188
460.483	0.000458	460.483	5.3e-05	460.483	0.00185	460.483	0.000532		345.523	0.00266	372.552	0.00237	363.578	0.00166	407.807	0.00188
461.039	0.000918	461.039	0.000916	461.039	0.00236	461.039	0.000749		345.742	0.00265	372.753	0.00237	363.798	0.00166	408.027	0.00188
461.596	0.00133	461.596	0.000961	461.596	0.0021	461.596	0.00161		345.839	0.00265	372.973	0.00237	364.018	0.00166	408.17	0.00187
462.152	0.00137	462.152	0.00137	462.152	0.00158	462.152	0.000989		345.961	0.00265	373.109	0.00236	364.238	0.00165	408.247	0.00187
462.709	0.00166	462.709	0.00162	462.709	0.000792	462.709	0.00107		346.18	0.00264	373.192	0.00236	364.458	0.00165	408.467	0.00187
463.265	0.00172	463.265	0.00193	463.265	-0.000192	463.265	0.000792		346.396	0.00264	373.412	0.00236	364.678	0.00165	408.687	0.00186
463.822	0.00169	463.822	0.00184	463.822	-0.00118	463.822	0.000649		346.399	0.00264	373.631	0.00236	364.898	0.00164	408.726	0.00186
464.378	0.00143	464.378	0.00181	464.378	-0.000681	464.378	0.000435		346.618	0.00264	373.665	0.00236	365.118	0.00164	408.907	0.00186
464.935	0.00121	464.935	0.00143	464.935	0.0011	464.935	3.8e-05		346.837	0.00263	373.851	0.00235	365.338	0.00164	409.127	0.00185
465.491	-5e-06	465.491	0.00106	465.491	0.00204	465.491	0.000668		346.952	0.00263	374.07	0.00235	365.558	0.00164	409.283	0.00185
466.048	0.000287	466.048	0.00148	466.048	0.00144	466.048	0.000554		347.056	0.00263	374.222	0.00235	365.778	0.00163	409.347	0.00185
466.604	0.000729	466.604	0.00113	466.604	0.00116	466.604	0.00105		347.275	0.00262	374.29	0.00235	365.998	0.00163	409.567	0.00184
467.161	0.000666	467.161	0.000271	467.161	0.00111	467.161	0.00108		347.494	0.00262	374.509	0.00234	366.218	0.00163	409.787	0.00184
467.717	0.00102	467.717	-0.000458	467.717	0.00144	467.717	1.9e-05		347.509	0.00262	374.729	0.00234	366.438	0.00162	409.839	0.00184
468.274	0.00183	468.274	0.00105	468.274	0.00144	468.274	0.00033		347.713	0.00262	374.778	0.00234	366.658	0.00162	410.008	0.00183
468.83	0.00129	468.83	0.00173	468.83	0.000859	468.83	0.000743		347.932	0.00261	374.948	0.00234	366.879	0.00162	410.228	0.00183
469.387	0.00111	469.387	0.00179	469.387	0.000135	469.387	0.00167		348.065	0.00261	375.168	0.00233	367.099	0.00162	410.396	0.00183
469.943	0.000218	469.943	0.00123	469.943	0.00077	469.943	0.00231		348.151	0.00261	375.335	0.00233	367.319	0.00161	410.448	0.00183
470.5	-0.000542	470.5	0.000824	470.5	0.00214	470.5	0.00206		348.622	0.0026	375.387	0.00233	367.539	0.00161	410.668	0.00182
471.057	-0.000605	471.057	0.0016	471.057	0.00215	471.057	0.00153		349.178	0.00259	375.607	0.00232	367.759	0.00161	410.888	0.00182
471.613	-0.000529	471.613	0.00169	471.613	0.0017	471.613	0.000819		349.735	0.00258	375.826	0.00232	367.979	0.00161	410.952	0.00182
472.17	0.000695	472.17	0.00119	472.17	0.000897	472.17	0.000865		350.291	0.00257	375.892	0.00232	368.199	0.0016	411.108	0.00181
472.726	0.00152	472.726	0.00153	472.726	0.000911	472.726	0.00103		350.848	0.00256	376.046	0.00232	368.419	0.0016	411.328	0.00181
473.283	0.000866	473.283	0.00102	473.283	0.000935	473.283	0.00205		351.404	0.00254	376.265	0.00231	368.639	0.0016	411.509	0.0018
473.839	0.000418	473.839	-0.000121	473.839	0.00179	473.839	0.00142		351.961	0.00253	376.448	0.00231	368.859	0.0016	411.548	0.0018
474.396	0.000505	474.396	-0.00162	474.396	0.00256	474.396	0.0006		352.518	0.00252	376.485	0.00231	369.079	0.00159	411.768	0.0018
474.952	0.000155	474.952	-0.0013	474.952	0.00259	474.952	0.000832		353.074	0.00251	376.704	0.00231	369.299	0.00159	411.988	0.00179
475.509	-0.0004	475.509	0.000134	475.509	0.00198	475.509	0.000608		353.631	0.0025	376.924	0.0023	369.519	0.00159	412.065	0.00179
476.065	-0.000632	476.065	0.00144	476.065	0.00138	476.065	-0.000211		354.187	0.00249	377.005	0.0023	369.739	0.00159	412.208	0.00179
476.622	-0.000116	476.622	0.00152	476.622	0.000273	476.622	0.000246		354.744	0.00248	377.143	0.0023	369.959	0.00158	412.428	0.00179
477.178	0.000105	477.178	0.00116	477.178	-0.000135	477.178	0.000724		355.3	0.00247	377.363	0.0023	370.179	0.00158	412.622	0.00178
477.735	-0.000882	477.735	0.00102	477.735	-0.000554	477.735	0.00184		355.857	0.00246	377.561	0.00229	370.399	0.00158	412.648	0.00178
478.291	-0.000295	478.291	0.000795	478.291	-6.8e-05	478.291	0.00175		356.413	0.00245	377.582	0.00229	370.619	0.00158	412.868	0.00178
478.848	0.000984	478.848	0.0011	478.848	0.00101	478.848	0.00127		356.97	0.00243	377.802	0.00229	370.839	0.00158	413.088	0.00177
479.404	0.00153	479.404	0.00123	479.404	0.0005	479.404	0.00153		357.526	0.00242	378.021	0.00229	371.059	0.00157	413.178	0.00177
479.961	0.00234	479.961	0.00119	479.961	0.000189	479.961	0.00197		358.083	0.00241	378.118	0.00228	371.279	0.00157	413.308	0.00177
480.517	0.00308	480.517	0.00111	480.517	0.00107	480.517	0.00218		358.639	0.0024	378.241	0.00228	371.499	0.00157	413.528	0.00176
481.074	0.0017	481.074	0.000766	481.074	0.00269	481.074	0.00259		359.196	0.00239	378.46	0.00228	371.72	0.00157	413.735	0.00176
481.63	0.00147	481.63	0.000863	481.63	0.00283	481.63	0.00222		359.752	0.00238	378.674	0.00227	371.94	0.00156	413.748	0.00176
482.187	0.00116	482.187	0.00177	482.187	0.00276	482.187	0.00169		360.309	0.00237	378.68	0.00227	372.16	0.00156	413.968	0.00176
482.743	0.000961	482.743	0.00194	482.743	0.00247	482.743	0.00215		360.865	0.00236	378.899	0.00227	372.38	0.00156	414.188	0.00175
483.3	-0.000166	483.3	0.00249	483.3	0.00141	483.3	0.00213		361.422	0.00235	379.119	0.00227	372.6	0.00156	414.291	0.00175
483.857	-0.000629	483.857	0.00342	483.857	0.000659	483.857	0.00128		361.978	0.00233	379.231	0.00227	372.82	0.00156	414.408	0.00175
484.413	-3e-06	484.413	0.00323	484.413	0.00111	484.413	0.00153		362.535	0.00232	379.338	0.00226	373.04	0.00155	414.628	0.00174
484.97	0.000121	484.97	0.00179	484.97	0.00172	484.97	0.00154		363.091	0.00231	379.558	0.00226	373.26	0.00155	414.848	0.00174
485.526	7.1e-05	485.526	0.00138	485.526	0.00187	485.526	0.00169		363.648	0.0023	379.777	0.00226	373.48	0.00155	414.849	0.00174
486.083	-8e-06	486.083	0.00144	486.083	0.00168	486.083	0.00222		364.204	0.00229	379.787	0.00226	373.7	0.00155	415.069	0.00173
486.639	0.000916	486.639	0.00235	486.639	0.00209	486.639	0.00261		364.761	0.00228	379.997	0.00225	373.92	0.00155	415.289	0.00173
487.196	0.00143	487.196	0.00264	487.196	0.00165	487.196	0.0027		365.318	0.00227	380.216	0.00225	374.14	0.00154	415.404	0.00173
487.752	0.000271	487.752	0.00173	487.752	0.00108	487.752	0.00151		365.874	0.00226	380.344	0.00225	374.36	0.00154	415.509	0.00173
488.309	0.000808	488.309	0.000832	488.309	0.00112	488.309	0.00117		366.431	0.00225	380.436	0.00225	374.58	0.00154	415.729	0.00172
488.865	0.00135	488.865	0.000261	488.865	0.00176	488.865	0.000705		366.987	0.00223	380.655	0.00224	374.8	0.00154	415.949	0.00172
489.422	0.00126	489.422	0.000621	489.422	0.00203	489.422	0.000919		367.544	0.00222	380.875	0.00224	375.02	0.00153	415.961	0.00172
489.978	0.00113	489.978	0.000916	489.978	0.000711	489.978	0.00185		368.1	0.00221	380.9	0.00224	375.24	0.00153	416.169	0.00171
490.535	0.00123	490.535	0.0011	490.535	0.00013	490.535	0.0009		368.657	0.0022	381.094	0.00223	375.46	0.00153	416.389	0.00171
491.091	0.000668	491.091	0.000605	491.091	4.9e-05	491.091	0.00181		369.213	0.00219	381.314	0.00223	375.68	0.00153	416.517	0.00171
491.648	0.000555	491.648	0.000868	491.648	-0.000395	491.648	0.00206		369.77	0.00218	381.457	0.00223	375.9	0.00153	416.609	0.0017
492.204	0.000808	492.204	0.000971	492.204	-0.000554	492.204	0.000884		370.326	0.00217	381.533	0.00223	376.12	0.00153	416.829	0.0017
492.761	0.00121	492.761	0.000624	492.761	-0.000289	492.761	0.000849		370.883	0.00216	381.752	0.00222	376.341	0.00152	417.049	0.0017
493.317	0.000353	493.317	0.000295	493.317	-1.9e-05	493.317	0.000451		371.439	0.00214	381.972	0.00222	376.561	0.00152	417.074	0.0017
493.874	0.000384	493.874	0.000439	493.874	0.000303	493.874	0.00113		371.996	0.00213	382.013	0.00222	376.781	0.00152	417.269	0.00169
494.43	0.000771	494.43	-0.000147	494.43	0.00129	494.43	0.00167		372.552	0.00212	382.191	0.00221	377.001	0.00152	417.489	0.00169
494.987	0.000847	494.987	9.2e-05	494.987	0.00136	494.987	0.00266		373.109	0.00211	382.411	0.00221	377.221	0.00152	417.631	0.00168
495.543	0.000771	495.543	0.00164	495.543	8.6e-05	495.543	0.00235		373.665	0.0021	382.57	0.00221	377.441	0.00151	417.709	0.00168
496.1	0.00159	496.1	0.00276	496.1	-0.000973	496.1	0.00206		374.222	0.00209	382.63	0.00221	377.661	0.00151	417.929	0.00168
496.657	0.00196	496.657	0.00275	496.657	-6.8e-05	496.657	0.000932		374.778	0.00208	382.85	0.0022	377.881	0.00151	418.149	0.00168
497.213	0.0027	497.213	0.00168	497.213	0.00136	497.213	0.00123		375.335	0.00207	383.069	0.0022	378.101	0.00151	418.187	0.00167
497.77	0.00291	497.77	0.000511	497.77	0.00129	497.77	0.00199		375.892	0.00206	383.126	0.0022	378.321	0.00151	418.369	0.00167
498.326	0.00173	498.326	0.000566	498.326	0.00137	498.326	0.00183		376.448	0.00204	383.289	0.0022	378.541	0.0015	418.589	0.00167
498.883	0.00122	498.883	0.000479	498.883	0.00172	498.883	0.00114		377.005	0.00203	383.508	0.00219	378.761	0.0015	418.744	0.00166
499.439	0.0011	499.439	0.000924	499.439	0.00155	499.439	0.000762		377.561	0.00202	383.683	0.00219	378.981	0.0015	418.809	0.00166
499.996	0.000432	499.996	0.00203	499.996	0.000595	499.996	-0.000105		378.118	0.00201	383.728	0.00219	379.201	0.0015	419.029	0.00166
500.552	0.000837	500.552	0.00236	500.552	0.000495	500.552	-4.9e-05		378.674	0.002	383.947	0.00218	379.421	0.0015	419.249	0.00165
501.109	0.000868	501.109	0.00235	501.109	-0.000484	501.109	0.000141		379.231	0.00199	384.239	0.00218	379.641	0.0015	419.3	0.00165
501.665	0.000987	501.665	0.00181	501.665	-0.000916	501.665	0.000297		379.787	0.00198	384.796	0.00217	379.861	0.00149	419.469	0.00165
502.222	0.00147	502.222	0.000937	502.222	-0.000543	502.222	0.000749		380.344	0.00197	385.352	0.00216	380.081	0.00149	419.69	0.00165
502.778	0.00158	502.778	0.000421	502.778	0.000435	502.778	0.000949		380.9	0.00196	385.909	0.00215	380.301	0.00149	419.857	0.00164
503.335	0.00135	503.335	0.000918	503.335	0.000259	503.335	0.00105		381.457	0.00195	386.465	0.00214	380.521	0.00149	419.91	0.00164
503.891	0.000739	503.891	0.00167	503.891	0.000714	503.891	0.00151		382.013	0.00193	387.022	0.00213	380.741	0.00149	420.13	0.00164
504.448	0.000208	504.448	0.00314	504.448	0.000757	504.448	0.0014		382.57	0.00192	387.578	0.00212	380.961	0.00149	420.35	0.00163
505.004	-0.000303	505.004	0.00256	505.004	0.0014	505.004	0.0014		383.126	0.00191	388.135	0.00211	381.182	0.00148	420.413	0.00163
505.561	0.00065	505.561	0.00179	505.561	0.00148	505.561	0.000151		383.683	0.0019	388.692	0.0021	381.402	0.00148	420.57	0.00163
506.117	0.000308	506.117	0.00156	506.117	0.00135	506.117	0.00159		384.239	0.00189	389.248	0.00209	381.622	0.00148	420.79	0.00163
506.674	0.000326	506.674	0.00141	506.674	0.000978	506.674	0.00136		384.796	0.00188	389.805	0.00208	381.842	0.00148	420.97	0.00162
507.231	0.000684	507.231	0.00192	507.231	0.000792	507.231	0.00137		385.352	0.00187	390.361	0.00207	382.062	0.00148	421.01	0.00162
507.787	0.00145	507.787	0.00121	507.787	0.000854	507.787	0.00077		385.909	0.00186	390.918	0.00206	382.282	0.00148	421.23	0.00162
508.344	0.00209	508.344	0.000574	508.344	0.00175	508.344	0.000746		386.465	0.00185	391.474	0.00204	382.502	0.00147	421.45	0.00161
508.9	0.00203	508.9	0.000232	508.9	0.00155	508.9	0.00142		387.022	0.00184	392.031	0.00203	382.722	0.00147	421.526	0.00161
509.457	0.00126	509.457	-0.00025	509.457	0.00165	509.457	0.00133		387.578	0.00183	392.587	0.00202	382.942	0.00147	421.67	0.00161
510.013	0.000142	510.013	-0.000329	510.013	0.000365	510.013	0.000859		388.135	0.00182	393.144	0.00201	383.162	0.00147	421.89	0.00161
510.57	-0.000255	510.57	0.000192	510.57	0.00125	510.57	0.000692		388.692	0.00181	393.7	0.002	383.382	0.00147	422.083	0.0016
511.126	0.000795	511.126	8.7e-05	511.126	0.00182	511.126	0.000557		389.248	0.0018	394.257	0.00199	383.602	0.00147	422.11	0.0016
511.683	0.000926	511.683	0.000276	511.683	0.00273	511.683	0.00122		389.805	0.00179	394.813	0.00198	383.822	0.00147	422.33	0.0016
512.239	0.000882	512.239	0.000245	512.239	0.00215	512.239	0.00152		390.361	0.00178	395.37	0.00197	384.042	0.00146	422.55	0.00159
512.796	0.001	512.796	0.00102	512.796	0.00172	512.796	0.00191		390.918	0.00176	395.926	0.00196	384.262	0.00146	422.639	0.00159
513.352	0.0012	513.352	0.00158	513.352	0.00175	513.352	0.00161		391.28	0.00176	396.483	0.00195	384.482	0.00146	422.77	0.00159
513.909	0.00145	513.909	0.00206	513.909	0.00205	513.909	0.000986		391.474	0.00175	397.039	0.00194	384.702	0.00146	422.99	0.00159
514.465	0.00142	514.465	0.00205	514.465	0.00156	514.465	0.00131		391.499	0.00175	397.596	0.00193	384.922	0.00146	423.196	0.00158
515.022	0.00143	515.022	0.0016	515.022	0.000841	515.022	0.000686		391.718	0.00175	398.152	0.00191	385.142	0.00146	423.21	0.00158
515.578	0.000334	515.578	0.0015	515.578	0.000168	515.578	0.00141		391.937	0.00175	398.709	0.0019	385.362	0.00146	423.43	0.00158
516.135	-0.00186	516.135	0.00189	516.135	-0.000335	516.135	0.0008		392.031	0.00174	399.265	0.00189	385.582	0.00145	423.65	0.00158
516.691	-0.0016	516.691	0.00191	516.691	5.7e-05	516.691	0.00111		392.156	0.00174	399.822	0.00188	385.802	0.00145	423.752	0.00157
517.248	-0.000705	517.248	0.002	517.248	-0.000373	517.248	0.000662		392.375	0.00174	400.378	0.00187	386.023	0.00145	423.87	0.00157
517.804	7.9e-05	517.804	0.00135	517.804	-0.00067	517.804	0.000773		392.587	0.00173	400.935	0.00186	386.243	0.00145	424.09	0.00157
518.361	-0.000653	518.361	0.00102	518.361	0.00124	518.361	0.000181		392.594	0.00173	401.491	0.00185	386.463	0.00145	424.309	0.00156
518.917	-0.00194	518.917	0.000221	518.917	0.00148	518.917	0.00112		392.813	0.00173	402.048	0.00184	386.683	0.00145	424.311	0.00156
519.474	-0.003	519.474	0.000966	519.474	0.00116	519.474	0.000886		393.032	0.00173	402.604	0.00182	386.903	0.00145	424.531	0.00156
520.03	-0.00301	520.03	0.00282	520.03	0.000438	520.03	0.000849		393.144	0.00172	403.161	0.00181	387.123	0.00144	424.751	0.00156
									393.251	0.00172	403.717	0.0018	387.343	0.00144	424.865	0.00155
									393.47	0.00172	404.274	0.00179	387.563	0.00144	424.971	0.00155
									393.688	0.00171	404.831	0.00178	387.783	0.00144	425.191	0.00155
									393.7	0.00171	405.387	0.00177	388.003	0.00144	425.411	0.00155
									393.907	0.00171	405.944	0.00176	388.223	0.00144	425.422	0.00155
									394.126	0.00171	406.5	0.00175	388.443	0.00144	425.631	0.00154
									394.257	0.0017	407.057	0.00173	388.663	0.00144	425.851	0.00154
									394.345	0.0017	407.613	0.00172	388.883	0.00143	425.978	0.00154
									394.564	0.0017	408.17	0.00171	389.103	0.00143	426.071	0.00153
									394.783	0.00169	408.726	0.0017	389.323	0.00143	426.291	0.00153
									394.813	0.00169	409.283	0.00169	389.543	0.00143	426.511	0.00153
									395.002	0.00169	409.839	0.00168	389.763	0.00143	426.535	0.00153
									395.221	0.00169	410.396	0.00167	389.983	0.00143	426.731	0.00152
									395.37	0.00168	410.952	0.00166	390.203	0.00143	426.951	0.00152
									395.44	0.00168	411.509	0.00164	390.423	0.00143	427.091	0.00152
									395.659	0.00168	412.065	0.00163	390.643	0.00142	427.171	0.00152
									395.878	0.00167	412.622	0.00162	390.864	0.00142	427.391	0.00151
									395.926	0.00167	413.178	0.00161	391.084	0.00142	427.611	0.00151
									396.097	0.00167	413.735	0.0016	391.304	0.00142	427.648	0.00151
									396.316	0.00167	414.291	0.00159	391.524	0.00142	427.831	0.00151
									396.483	0.00166	414.848	0.00158	391.744	0.00142	428.051	0.0015
									396.535	0.00166	415.404	0.00157	391.964	0.00142	428.204	0.0015
									396.753	0.00166	415.961	0.00155	392.184	0.00142	428.271	0.0015
									396.972	0.00165	416.517	0.00154	392.404	0.00141	428.491	0.00149
									397.039	0.00165	417.074	0.00153	392.624	0.00141	428.711	0.00149
									397.191	0.00165	417.631	0.00152	392.844	0.00141	428.761	0.00149
									397.41	0.00165	418.187	0.00151	393.064	0.00141	428.931	0.00149
									397.596	0.00164	418.744	0.0015	393.284	0.00141	429.152	0.00148
									397.629	0.00164	419.3	0.00149	393.504	0.00141	429.317	0.00148
									397.848	0.00164	419.857	0.00148	393.724	0.00141	429.372	0.00148
									398.067	0.00163	420.413	0.00147	393.944	0.00141	429.592	0.00148
									398.152	0.00163	420.97	0.00146	394.164	0.00141	429.812	0.00147
									398.286	0.00163	421.526	0.00145	394.384	0.0014	429.874	0.00147
									398.505	0.00163	422.083	0.00144	394.604	0.0014	430.032	0.00147
									398.709	0.00162	422.358	0.00143	394.824	0.0014	430.252	0.00147
									398.724	0.00162	422.577	0.00143	395.044	0.0014	430.43	0.00146
									398.943	0.00162	422.639	0.00143	395.264	0.0014	430.472	0.00146
									399.162	0.00162	422.797	0.00142	395.484	0.0014	430.692	0.00146
									399.265	0.00161	423.016	0.00142	395.705	0.0014	430.912	0.00146
									399.381	0.00161	423.196	0.00142	395.925	0.0014	430.987	0.00146
									399.6	0.00161	423.236	0.00141	396.145	0.0014	431.132	0.00145
									399.819	0.0016	423.455	0.00141	396.365	0.0014	431.352	0.00145
									399.822	0.0016	423.675	0.00141	396.585	0.00139	431.544	0.00145
									400.037	0.0016	423.752	0.0014	396.805	0.00139	431.572	0.00145
									400.256	0.0016	423.894	0.0014	397.025	0.00139	431.792	0.00144
									400.378	0.00159	424.114	0.0014	397.245	0.00139	432.012	0.00144
									400.475	0.00159	424.309	0.00139	397.465	0.00139	432.1	0.00144
									400.694	0.00159	424.333	0.00139	397.685	0.00139	432.232	0.00144
									400.913	0.00159	424.553	0.00139	397.905	0.00139	432.452	0.00143
									400.935	0.00158	424.772	0.00139	398.125	0.00139	432.657	0.00143
									401.132	0.00158	424.865	0.00138	398.345	0.00139	432.672	0.00143
									401.351	0.00158	424.992	0.00138	398.565	0.00139	432.892	0.00143
									401.491	0.00158	425.211	0.00138	398.785	0.00139	433.112	0.00142
									401.57	0.00157	425.422	0.00137	399.005	0.00138	433.213	0.00142
									401.789	0.00157	425.431	0.00137	399.225	0.00138	433.332	0.00142
									402.008	0.00157	425.65	0.00137	399.445	0.00138	433.552	0.00142
									402.048	0.00157	425.87	0.00137	399.665	0.00138	433.77	0.00141
									402.227	0.00156	425.978	0.00136	399.885	0.00138	433.772	0.00141
									402.446	0.00156	426.089	0.00136	400.105	0.00138	433.993	0.00141
									402.604	0.00156	426.309	0.00136	400.326	0.00138	434.213	0.00141
									402.665	0.00156	426.528	0.00135	400.546	0.00138	434.326	0.00141
									402.884	0.00155	426.535	0.00135	400.766	0.00138	434.433	0.0014
									403.103	0.00155	426.748	0.00135	400.986	0.00138	434.653	0.0014
									403.161	0.00155	426.967	0.00135	401.206	0.00138	434.873	0.0014
									403.321	0.00154	427.091	0.00134	401.426	0.00137	434.883	0.0014
									403.54	0.00154	427.187	0.00134	401.646	0.00137	435.093	0.00139
									403.717	0.00154	427.406	0.00134	401.866	0.00137	435.313	0.00139
									403.759	0.00154	427.626	0.00133	402.086	0.00137	435.439	0.00139
									403.978	0.00153	427.648	0.00133	402.306	0.00137	435.533	0.00139
									404.197	0.00153	427.845	0.00133	402.526	0.00137	435.753	0.00138
									404.274	0.00153	428.065	0.00133	402.746	0.00137	435.973	0.00138
									404.416	0.00153	428.204	0.00132	402.966	0.00137	435.996	0.00138
									404.635	0.00152	428.284	0.00132	403.186	0.00137	436.193	0.00138
									404.831	0.00152	428.504	0.00132	403.406	0.00137	436.413	0.00138
									404.854	0.00152	428.723	0.00132	403.626	0.00137	436.552	0.00137
									405.073	0.00151	428.761	0.00132	403.846	0.00137	436.633	0.00137
									405.292	0.00151	428.943	0.00131	404.066	0.00136	436.853	0.00137
									405.387	0.00151	429.162	0.00131	404.286	0.00136	437.073	0.00137
									405.511	0.00151	429.317	0.00131	404.506	0.00136	437.109	0.00137
									405.73	0.0015	429.382	0.0013	404.726	0.00136	437.293	0.00136
									405.944	0.0015	429.601	0.0013	404.946	0.00136	437.513	0.00136
									405.949	0.0015	429.821	0.0013	405.167	0.00136	437.665	0.00136
									406.168	0.0015	429.874	0.0013	405.387	0.00136	437.733	0.00136
									406.386	0.00149	430.04	0.00129	405.607	0.00136	437.953	0.00135
									406.5	0.00149	430.26	0.00129	405.827	0.00136	438.173	0.00135
									406.605	0.00149	430.43	0.00129	406.047	0.00136	438.222	0.00135
									406.824	0.00149	430.479	0.00129	406.267	0.00136	438.393	0.00135
									407.043	0.00148	430.699	0.00128	406.487	0.00136	438.613	0.00135
									407.057	0.00148	430.918	0.00128	406.707	0.00136	438.778	0.00134
									407.262	0.00148	430.987	0.00128	406.927	0.00136	438.834	0.00134
									407.481	0.00148	431.137	0.00127	407.147	0.00135	439.054	0.00134
									407.613	0.00147	431.357	0.00127	407.367	0.00135	439.274	0.00134
									407.7	0.00147	431.544	0.00127	407.587	0.00135	439.335	0.00134
									407.919	0.00147	431.576	0.00127	407.807	0.00135	439.494	0.00133
									408.138	0.00146	431.796	0.00126	408.027	0.00135	439.714	0.00133
									408.17	0.00146	432.015	0.00126	408.247	0.00135	439.891	0.00133
									408.357	0.00146	432.1	0.00126	408.467	0.00135	439.934	0.00133
									408.576	0.00146	432.235	0.00126	408.687	0.00135	440.154	0.00133
									408.726	0.00145	432.454	0.00125	408.907	0.00135	440.374	0.00132
									408.795	0.00145	432.657	0.00125	409.127	0.00135	440.448	0.00132
									409.014	0.00145	432.674	0.00125	409.347	0.00135	440.594	0.00132
									409.233	0.00145	432.893	0.00125	409.567	0.00135	440.814	0.00132
									409.283	0.00145	433.113	0.00124	409.787	0.00135	441.005	0.00132
									409.452	0.00144	433.213	0.00124	410.008	0.00135	441.034	0.00132
									409.67	0.00144	433.332	0.00124	410.228	0.00135	441.254	0.00131
									409.839	0.00144	433.552	0.00124	410.448	0.00134	441.474	0.00131
									409.889	0.00144	433.77	0.00123	410.668	0.00134	441.561	0.00131
									410.108	0.00143	433.771	0.00123	410.888	0.00134	441.694	0.00131
									410.327	0.00143	433.991	0.00123	411.108	0.00134	441.914	0.0013
									410.396	0.00143	434.21	0.00123	411.328	0.00134	442.118	0.0013
									410.546	0.00143	434.326	0.00122	411.548	0.00134	442.134	0.0013
									410.765	0.00142	434.43	0.00122	411.768	0.00134	442.354	0.0013
									410.952	0.00142	434.649	0.00122	411.988	0.00134	442.574	0.0013
									410.984	0.00142	434.869	0.00122	412.208	0.00134	442.674	0.0013
									411.203	0.00142	434.883	0.00122	412.428	0.00134	442.794	0.00129
									411.422	0.00141	435.088	0.00121	412.648	0.00134	443.014	0.00129
									411.509	0.00141	435.308	0.00121	412.868	0.00134	443.231	0.00129
									411.641	0.00141	435.439	0.00121	413.088	0.00134	443.234	0.00129
									411.86	0.00141	435.527	0.00121	413.308	0.00134	443.455	0.00129
									412.065	0.0014	435.747	0.0012	413.528	0.00134	443.675	0.00128
									412.079	0.0014	435.966	0.0012	413.748	0.00134	443.787	0.00128
									412.298	0.0014	435.996	0.0012	413.968	0.00134	443.895	0.00128
									412.517	0.0014	436.186	0.0012	414.188	0.00133	444.115	0.00128
									412.622	0.00139	436.405	0.00119	414.408	0.00133	444.335	0.00128
									412.736	0.00139	436.552	0.00119	414.628	0.00133	444.344	0.00128
									412.954	0.00139	436.625	0.00119	414.849	0.00133	444.555	0.00127
									413.173	0.00139	436.844	0.00119	415.069	0.00133	444.775	0.00127
									413.178	0.00139	437.064	0.00118	415.289	0.00133	444.9	0.00127
									413.392	0.00138	437.109	0.00118	415.509	0.00133	444.995	0.00127
									413.611	0.00138	437.283	0.00118	415.729	0.00133	445.215	0.00127
									413.735	0.00138	437.503	0.00118	415.949	0.00133	445.435	0.00126
									413.83	0.00138	437.665	0.00117	416.169	0.00133	445.457	0.00126
									414.049	0.00137	437.722	0.00117	416.389	0.00133	445.655	0.00126
									414.268	0.00137	437.942	0.00117	416.609	0.00133	445.875	0.00126
									414.291	0.00137	438.161	0.00117	416.829	0.00133	446.013	0.00126
									414.487	0.00137	438.222	0.00117	417.049	0.00133	446.095	0.00126
									414.706	0.00136	438.381	0.00116	417.269	0.00133	446.315	0.00125
									414.848	0.00136	438.6	0.00116	417.489	0.00133	446.535	0.00125
									414.925	0.00136	438.778	0.00116	417.709	0.00133	446.57	0.00125
									415.144	0.00136	438.82	0.00116	417.929	0.00133	446.755	0.00125
									415.363	0.00135	439.039	0.00116	418.149	0.00133	446.975	0.00125
									415.404	0.00135	439.259	0.00115	418.369	0.00133	447.126	0.00125
									415.582	0.00135	439.335	0.00115	418.589	0.00132	447.195	0.00124
									415.801	0.00135	439.478	0.00115	418.809	0.00132	447.415	0.00124
									415.961	0.00134	439.698	0.00115	419.029	0.00132	447.635	0.00124
									416.019	0.00134	439.891	0.00114	419.249	0.00132	447.683	0.00124
									416.238	0.00134	439.917	0.00114	419.469	0.00132	447.855	0.00124
									416.457	0.00134	440.137	0.00114	419.69	0.00132	448.075	0.00124
									416.517	0.00134	440.356	0.00114	419.91	0.00132	448.239	0.00123
									416.676	0.00133	440.448	0.00114	420.13	0.00132	448.296	0.00123
									416.895	0.00133	440.576	0.00113	420.35	0.00132	448.516	0.00123
									417.074	0.00133	440.795	0.00113	420.57	0.00132	448.736	0.00123
									417.114	0.00133	441.005	0.00113	420.79	0.00132	448.796	0.00123
									417.333	0.00132	441.014	0.00113	421.01	0.00132	448.956	0.00123
									417.552	0.00132	441.234	0.00113	421.23	0.00132	449.176	0.00122
									417.631	0.00132	441.453	0.00112	421.45	0.00132	449.352	0.00122
									417.771	0.00132	441.561	0.00112	421.67	0.00132	449.396	0.00122
									417.99	0.00131	441.673	0.00112	421.89	0.00132	449.616	0.00122
									418.187	0.00131	441.892	0.00112	422.11	0.00132	449.836	0.00122
									418.209	0.00131	442.112	0.00112	422.33	0.00132	449.909	0.00122
									418.428	0.00131	442.118	0.00111	422.55	0.00132	450.056	0.00122
									418.647	0.0013	442.331	0.00111	422.77	0.00132	450.276	0.00121
									418.744	0.0013	442.551	0.00111	422.99	0.00132	450.465	0.00121
									418.866	0.0013	442.674	0.00111	423.21	0.00132	450.496	0.00121
									419.085	0.0013	442.77	0.00111	423.43	0.00131	450.716	0.00121
									419.3	0.00129	442.99	0.0011	423.65	0.00131	450.936	0.00121
									419.303	0.00129	443.209	0.0011	423.87	0.00131	451.022	0.00121
									419.522	0.00129	443.231	0.0011	424.09	0.00131	451.156	0.00121
									419.741	0.00129	443.429	0.0011	424.311	0.00131	451.376	0.0012
									419.857	0.00129	443.648	0.0011	424.531	0.00131	451.578	0.0012
									419.96	0.00129	443.787	0.00109	424.751	0.00131	451.596	0.0012
									420.179	0.00128	443.868	0.00109	424.971	0.00131	451.816	0.0012
									420.398	0.00128	444.087	0.00109	425.191	0.00131	452.036	0.0012
									420.413	0.00128	444.307	0.00109	425.411	0.00131	452.135	0.0012
									420.617	0.00128	444.344	0.00109	425.631	0.00131	452.256	0.0012
									420.836	0.00127	444.526	0.00109	425.851	0.00131	452.476	0.00119
									420.97	0.00127	444.746	0.00108	426.071	0.00131	452.691	0.00119
									421.055	0.00127	444.9	0.00108	426.291	0.00131	452.696	0.00119
									421.274	0.00127	444.965	0.00108	426.511	0.00131	452.916	0.00119
									421.493	0.00126	445.185	0.00108	426.731	0.00131	453.137	0.00119
									421.526	0.00126	445.404	0.00108	426.951	0.00131	453.248	0.00119
									421.712	0.00126	445.457	0.00108	427.171	0.00131	453.357	0.00119
									421.931	0.00126	445.624	0.00107	427.391	0.00131	453.577	0.00118
									422.083	0.00126	445.843	0.00107	427.611	0.00131	453.797	0.00118
									422.15	0.00126	446.013	0.00107	427.831	0.00131	453.804	0.00118
									422.369	0.00125	446.063	0.00107	428.051	0.00131	454.017	0.00118
									422.587	0.00125	446.282	0.00107	428.271	0.00131	454.237	0.00118
									422.639	0.00125	446.502	0.00107	428.491	0.00131	454.361	0.00118
									422.806	0.00125	446.57	0.00106	428.711	0.00131	454.457	0.00118
									423.025	0.00124	446.721	0.00106	428.931	0.00131	454.677	0.00118
									423.196	0.00124	446.941	0.00106	429.152	0.00131	454.897	0.00117
									423.244	0.00124	447.126	0.00106	429.372	0.0013	454.918	0.00117
									423.463	0.00124	447.16	0.00106	429.592	0.0013	455.117	0.00117
									423.682	0.00123	447.38	0.00106	429.812	0.0013	455.337	0.00117
									423.752	0.00123	447.599	0.00105	430.032	0.0013	455.474	0.00117
									423.901	0.00123	447.683	0.00105	430.252	0.0013	455.557	0.00117
									424.12	0.00123	447.819	0.00105	430.472	0.0013	455.777	0.00117
									424.309	0.00123	448.038	0.00105	430.692	0.0013	455.997	0.00117
									424.339	0.00123	448.239	0.00105	430.912	0.0013	456.031	0.00116
									424.558	0.00122	448.258	0.00105	431.132	0.0013	456.217	0.00116
									424.777	0.00122	448.477	0.00105	431.352	0.0013	456.437	0.00116
									424.865	0.00122	448.697	0.00104	431.572	0.0013	456.587	0.00116
									424.996	0.00122	448.796	0.00104	431.792	0.0013	456.657	0.00116
									425.215	0.00121	448.916	0.00104	432.012	0.0013	456.877	0.00116
									425.422	0.00121	449.136	0.00104	432.232	0.0013	457.097	0.00116
									425.434	0.00121	449.352	0.00104	432.452	0.0013	457.144	0.00116
									425.652	0.00121	449.355	0.00104	432.672	0.0013	457.317	0.00116
									425.871	0.00121	449.575	0.00104	432.892	0.0013	457.537	0.00115
									425.978	0.0012	449.794	0.00103	433.112	0.0013	457.7	0.00115
									426.09	0.0012	449.909	0.00103	433.332	0.0013	457.757	0.00115
									426.309	0.0012	450.014	0.00103	433.552	0.0013	457.978	0.00115
									426.528	0.0012	450.233	0.00103	433.772	0.0013	458.198	0.00115
									426.535	0.0012	450.453	0.00103	433.993	0.0013	458.257	0.00115
									426.747	0.00119	450.465	0.00103	434.213	0.0013	458.418	0.00115
									426.966	0.00119	450.672	0.00103	434.433	0.0013	458.638	0.00115
									427.091	0.00119	450.892	0.00102	434.653	0.0013	458.813	0.00115
									427.185	0.00119	451.022	0.00102	434.873	0.0013	458.858	0.00115
									427.404	0.00119	451.111	0.00102	435.093	0.0013	459.078	0.00114
									427.623	0.00118	451.33	0.00102	435.313	0.0013	459.298	0.00114
									427.648	0.00118	451.55	0.00102	435.533	0.0013	459.37	0.00114
									427.842	0.00118	451.578	0.00102	435.753	0.0013	459.518	0.00114
									428.061	0.00118	451.769	0.00102	435.973	0.0013	459.738	0.00114
									428.204	0.00118	451.989	0.00102	436.193	0.0013	459.926	0.00114
									428.28	0.00117	452.135	0.00102	436.413	0.0013	459.958	0.00114
									428.499	0.00117	452.208	0.00101	436.633	0.0013	460.178	0.00114
									428.718	0.00117	452.428	0.00101	436.853	0.00129	460.398	0.00114
									428.761	0.00117	452.647	0.00101	437.073	0.00129	460.483	0.00114
									428.936	0.00117	452.691	0.00101	437.293	0.00129	460.618	0.00113
									429.155	0.00116	452.867	0.00101	437.513	0.00129	460.838	0.00113
									429.317	0.00116	453.086	0.00101	437.733	0.00129	461.039	0.00113
									429.374	0.00116	453.248	0.00101	437.953	0.00129	461.058	0.00113
									429.593	0.00116	453.306	0.00101	438.173	0.00129	461.278	0.00113
									429.812	0.00116	453.525	0.00101	438.393	0.00129	461.498	0.00113
									429.874	0.00115	453.745	0.001	438.613	0.00129	461.596	0.00113
									430.031	0.00115	453.804	0.001	438.834	0.00129	461.718	0.00113
									430.25	0.00115	453.964	0.001	439.054	0.00129	461.938	0.00113
									430.43	0.00115	454.184	0.001	439.274	0.00129	462.152	0.00113
									430.469	0.00115	454.361	0.000999772	439.494	0.00129	462.158	0.00113
									430.688	0.00114	454.403	0.000999507	439.714	0.00129	462.378	0.00112
									430.907	0.00114	454.623	0.00099815	439.934	0.00129	462.599	0.00112
									430.987	0.00114	454.842	0.000996818	440.154	0.00129	462.709	0.00112
									431.126	0.00114	454.918	0.000996368	440.374	0.00129	462.819	0.00112
									431.345	0.00114	455.062	0.000995513	440.594	0.00129	463.039	0.00112
									431.544	0.00113	455.281	0.000994233	440.814	0.00129	463.259	0.00112
									431.564	0.00113	455.474	0.000993132	441.034	0.00129	463.265	0.00112
									431.783	0.00113	455.501	0.00099298	441.254	0.00129	463.479	0.00112
									432.002	0.00113	455.72	0.000991754	441.474	0.00129	463.699	0.00112
									432.1	0.00113	455.94	0.000990553	441.694	0.00129	463.822	0.00112
									432.22	0.00113	456.031	0.000990065	441.914	0.00129	463.919	0.00112
									432.439	0.00112	456.159	0.000989379	442.134	0.00129	464.139	0.00112
									432.657	0.00112	456.379	0.000988232	442.354	0.00129	464.359	0.00111
									432.658	0.00112	456.587	0.000987167	442.574	0.00129	464.378	0.00111
									432.877	0.00112	456.598	0.000987111	442.794	0.00129	464.579	0.00111
									433.096	0.00112	456.818	0.000986016	443.014	0.00129	464.799	0.00111
									433.213	0.00111	457.037	0.000984948	443.234	0.00129	464.935	0.00111
									433.315	0.00111	457.144	0.00098444	443.455	0.00129	465.019	0.00111
									433.534	0.00111	457.257	0.000983907	443.675	0.00129	465.239	0.00111
									433.753	0.00111	457.476	0.000982892	443.895	0.00129	465.459	0.00111
									433.77	0.00111	457.696	0.000981904	444.115	0.00129	465.491	0.00111
									433.972	0.00111	457.7	0.000981885	444.335	0.00129	465.679	0.00111
									434.191	0.0011	457.915	0.000980943	444.555	0.00129	465.899	0.00111
									434.326	0.0011	458.135	0.000980009	444.775	0.00129	466.048	0.00111
									434.41	0.0011	458.257	0.000979501	444.995	0.00129	466.119	0.00111
									434.629	0.0011	458.354	0.000979101	445.215	0.00129	466.339	0.00111
									434.848	0.0011	458.574	0.000978221	445.435	0.00129	466.559	0.00111
									434.883	0.0011	458.793	0.000977367	445.655	0.00129	466.604	0.00111
									435.067	0.00109	458.813	0.00097729	445.875	0.00129	466.779	0.0011
									435.285	0.00109	459.013	0.00097654	446.095	0.00129	466.999	0.0011
									435.439	0.00109	459.232	0.00097574	446.315	0.00129	467.161	0.0011
									435.504	0.00109	459.37	0.000975253	446.535	0.00128	467.219	0.0011
									435.723	0.00109	459.452	0.000974967	446.755	0.00128	467.44	0.0011
									435.942	0.00108	459.671	0.000974222	446.975	0.00128	467.66	0.0011
									435.996	0.00108	459.891	0.000973503	447.195	0.00128	467.717	0.0011
									436.161	0.00108	459.926	0.000973389	447.415	0.00128	467.88	0.0011
									436.38	0.00108	460.11	0.000972811	447.635	0.00128	468.1	0.0011
									436.552	0.00108	460.33	0.000972147	447.855	0.00128	468.274	0.0011
									436.599	0.00108	460.483	0.000971699	448.075	0.00128	468.32	0.0011
									436.818	0.00107	460.549	0.00097151	448.296	0.00128	468.54	0.0011
									437.037	0.00107	460.769	0.0009709	448.516	0.00128	468.76	0.0011
									437.109	0.00107	460.988	0.000970317	448.736	0.00128	468.83	0.0011
									437.256	0.00107	461.039	0.000970185	448.956	0.00128	468.98	0.0011
									437.475	0.00107	461.207	0.000969761	449.176	0.00128	469.2	0.0011
									437.665	0.00106	461.427	0.000969233	449.396	0.00128	469.387	0.0011
									437.694	0.00106	461.596	0.000968845	449.616	0.00128	469.42	0.0011
									437.913	0.00106	461.646	0.000968731	449.836	0.00128	469.64	0.0011
									438.132	0.00106	461.866	0.000968258	450.056	0.00128	469.86	0.0011
									438.222	0.00106	462.085	0.000967811	450.276	0.00128	469.943	0.00109
									438.351	0.00106	462.152	0.000967681	450.496	0.00128	470.08	0.00109
									438.569	0.00105	462.305	0.000967392	450.716	0.00128	470.3	0.00109
									438.778	0.00105	462.524	0.000967	450.936	0.00128	470.5	0.00109
									438.788	0.00105	462.709	0.000966692	451.156	0.00128	470.52	0.00109
									439.007	0.00105	462.744	0.000966636	451.376	0.00128	470.74	0.00109
									439.226	0.00105	462.963	0.000966299	451.596	0.00128	470.96	0.00109
									439.335	0.00105	463.183	0.000965989	451.816	0.00128	471.057	0.00109
									439.445	0.00104	463.265	0.00096588	452.036	0.00128	471.18	0.00109
									439.664	0.00104	463.402	0.000965707	452.256	0.00128	471.4	0.00109
									439.883	0.00104	463.622	0.000965452	452.476	0.00128	471.613	0.00109
									439.891	0.00104	463.822	0.000965244	452.696	0.00128	471.62	0.00109
									440.102	0.00104	463.841	0.000965225	452.916	0.00128	471.84	0.00109
									440.321	0.00104	464.061	0.000965025	453.137	0.00128	472.06	0.00109
									440.448	0.00103	464.28	0.000964853	453.357	0.00128	472.17	0.00109
									440.54	0.00103	464.378	0.000964784	453.577	0.00128	472.281	0.00109
									440.759	0.00103	464.5	0.000964708	453.797	0.00128	472.501	0.00109
									440.978	0.00103	464.719	0.00096459	454.017	0.00128	472.721	0.00109
									441.005	0.00103	464.935	0.000964501	454.237	0.00128	472.726	0.00109
									441.197	0.00103	464.939	0.0009645	454.457	0.00128	472.941	0.00109
									441.416	0.00102	465.158	0.000964438	454.677	0.00128	473.161	0.00109
									441.561	0.00102	465.378	0.000964402	454.897	0.00128	473.283	0.00109
									441.635	0.00102	465.491	0.000964395	455.117	0.00128	473.381	0.00109
									441.853	0.00102	465.597	0.000964395	455.337	0.00128	473.601	0.00109
									442.072	0.00102	465.817	0.000964415	455.557	0.00128	473.821	0.00109
									442.118	0.00102	466.036	0.000964462	455.777	0.00128	473.839	0.00109
									442.291	0.00102	466.048	0.000964466	455.997	0.00128	474.041	0.00109
									442.51	0.00101	466.256	0.000964537	456.217	0.00128	474.261	0.00109
									442.674	0.00101	466.475	0.00096464	456.437	0.00128	474.396	0.00109
									442.729	0.00101	466.604	0.000964713	456.657	0.00128	474.481	0.00109
									442.948	0.00101	466.695	0.000964769	456.877	0.00128	474.701	0.00109
									443.167	0.00101	466.914	0.000964927	457.097	0.00128	474.921	0.00109
									443.231	0.00101	467.134	0.000965111	457.317	0.00128	474.952	0.00109
									443.386	0.001	467.161	0.000965136	457.537	0.00128	475.141	0.00109
									443.605	0.001	467.353	0.000965324	457.757	0.00128	475.361	0.00109
									443.787	0.001	467.573	0.000965563	457.978	0.00128	475.509	0.00109
									443.824	0.001	467.717	0.000965737	458.198	0.00128	475.581	0.00109
									444.043	0.000997881	467.792	0.00096583	458.418	0.00128	475.801	0.00109
									444.262	0.000995735	468.012	0.000966125	458.638	0.00128	476.021	0.00109
									444.344	0.000994934	468.231	0.000966447	458.858	0.00128	476.065	0.00109
									444.481	0.000993596	468.274	0.000966513	459.078	0.00128	476.241	0.00109
									444.7	0.000991466	468.451	0.000966796	459.298	0.00128	476.461	0.00109
									444.9	0.000989521	468.67	0.000967173	459.518	0.00128	476.622	0.00109
									444.918	0.000989343	468.83	0.000967466	459.738	0.00128	476.681	0.00109
									445.137	0.000987229	468.89	0.000967577	459.958	0.00128	476.901	0.00109
									445.356	0.000985123	469.109	0.000968009	460.178	0.00128	477.122	0.00109
									445.457	0.000984161	469.329	0.000968467	460.398	0.00128	477.178	0.00109
									445.575	0.000983025	469.387	0.000968594	460.618	0.00128	477.342	0.00109
									445.794	0.000980935	469.548	0.000968953	460.838	0.00128	477.562	0.00109
									446.013	0.000978853	469.768	0.000969467	461.058	0.00127	477.735	0.00109
									446.013	0.000978852	469.943	0.000969898	461.278	0.00127	477.782	0.00109
									446.232	0.000976779	469.987	0.000970007	461.498	0.00127	478.002	0.00109
									446.451	0.000974713	470.207	0.000970575	461.718	0.00127	478.222	0.00109
									446.57	0.000973596	470.426	0.00097117	461.938	0.00127	478.291	0.00109
									446.67	0.000972655	470.5	0.000971378	462.158	0.00127	478.442	0.00109
									446.889	0.000970605	470.646	0.000971793	462.378	0.00127	478.662	0.00109
									447.108	0.000968564	470.865	0.000972442	462.599	0.00127	478.848	0.00109
									447.126	0.000968392	471.057	0.000973032	462.819	0.00127	478.882	0.00109
									447.327	0.00096653	471.084	0.000973119	463.039	0.00127	479.102	0.00109
									447.546	0.000964504	471.304	0.000973823	463.259	0.00127	479.322	0.00109
									447.683	0.00096324	471.523	0.000974554	463.479	0.00127	479.404	0.00109
									447.765	0.000962486	471.613	0.00097486	463.699	0.00127	479.542	0.00109
									447.984	0.000960476	471.743	0.000975312	463.919	0.00127	479.762	0.00109
									448.202	0.000958473	471.962	0.000976097	464.139	0.00127	479.961	0.00109
									448.239	0.000958138	472.17	0.000976862	464.359	0.00127	479.982	0.00109
									448.421	0.000956479	472.182	0.000976909	464.579	0.00127	480.202	0.00109
									448.64	0.000954493	472.401	0.000977747	464.799	0.00127	480.422	0.00109
									448.796	0.000953088	472.621	0.000978613	465.019	0.00127	480.517	0.00109
									448.859	0.000952514	472.726	0.000979038	465.239	0.00127	480.642	0.00109
									449.078	0.000950544	472.84	0.000979506	465.459	0.00127	480.862	0.00109
									449.297	0.000948581	473.06	0.000980426	465.679	0.00127	481.074	0.00109
									449.352	0.000948087	473.279	0.000981372	465.899	0.00127	481.082	0.00109
									449.516	0.000946626	473.283	0.000981387	466.119	0.00127	481.302	0.00109
									449.735	0.000944679	473.499	0.000982345	466.339	0.00127	481.522	0.00109
									449.909	0.000943139	473.718	0.000983345	466.559	0.00127	481.63	0.00109
									449.954	0.00094274	473.839	0.000983907	466.779	0.00127	481.743	0.00109
									450.173	0.000940808	473.938	0.000984372	466.999	0.00127	481.963	0.00109
									450.392	0.000938885	474.157	0.000985425	467.219	0.00127	482.183	0.00109
									450.465	0.00093824	474.377	0.000986505	467.44	0.00127	482.187	0.00109
									450.611	0.000936969	474.396	0.000986599	467.66	0.00127	482.403	0.00109
									450.83	0.00093506	474.596	0.000987611	467.88	0.00127	482.623	0.00109
									451.022	0.000933392	474.816	0.000988744	468.1	0.00127	482.743	0.00109
									451.049	0.00093316	474.952	0.000989462	468.32	0.00127	482.843	0.00109
									451.267	0.000931267	475.035	0.000989904	468.54	0.00127	483.063	0.00109
									451.486	0.000929382	475.255	0.00099109	468.76	0.00127	483.283	0.00109
									451.578	0.000928593	475.474	0.000992302	468.98	0.00127	483.3	0.00109
									451.705	0.000927505	475.509	0.000992495	469.2	0.00127	483.503	0.00109
									451.924	0.000925635	475.694	0.00099354	469.42	0.00127	483.723	0.00109
									452.135	0.000923844	475.913	0.000994805	469.64	0.00127	483.857	0.00109
									452.143	0.000923773	476.065	0.000995697	469.86	0.00127	483.943	0.00109
									452.362	0.000921919	476.133	0.000996096	470.08	0.00127	484.163	0.0011
									452.581	0.000920072	476.352	0.000997414	470.3	0.00127	484.383	0.0011
									452.691	0.000919145	476.572	0.000998757	470.52	0.00127	484.413	0.0011
									452.8	0.000918233	476.622	0.000999067	470.74	0.00127	484.603	0.0011
									453.019	0.000916402	476.791	0.001	470.96	0.00127	484.823	0.0011
									453.238	0.000914578	477.011	0.001	471.18	0.00127	484.97	0.0011
									453.248	0.000914494	477.178	0.001	471.4	0.00127	485.043	0.0011
									453.457	0.000912761	477.23	0.001	471.62	0.00127	485.263	0.0011
									453.676	0.000910953	477.45	0.001	471.84	0.00127	485.483	0.0011
									453.804	0.000909893	477.669	0.00101	472.06	0.00127	485.526	0.0011
									453.895	0.000909151	477.735	0.00101	472.281	0.00127	485.703	0.0011
									454.114	0.000907358	477.889	0.00101	472.501	0.00127	485.923	0.0011
									454.333	0.000905571	478.108	0.00101	472.721	0.00127	486.083	0.0011
									454.361	0.00090534	478.291	0.00101	472.941	0.00127	486.143	0.0011
									454.551	0.000903793	478.328	0.00101	473.161	0.00127	486.363	0.0011
									454.77	0.000902021	478.547	0.00101	473.381	0.00127	486.584	0.0011
									454.918	0.000900836	478.767	0.00101	473.601	0.00127	486.639	0.0011
									454.989	0.000900258	478.848	0.00101	473.821	0.00127	486.804	0.0011
									455.208	0.000898501	478.986	0.00102	474.041	0.00127	487.024	0.0011
									455.427	0.000896752	479.206	0.00102	474.261	0.00127	487.196	0.00111
									455.474	0.000896379	479.404	0.00102	474.481	0.00127	487.244	0.00111
									455.646	0.000895011	479.425	0.00102	474.701	0.00127	487.464	0.00111
									455.865	0.000893277	479.645	0.00102	474.921	0.00127	487.684	0.00111
									456.031	0.000891971	479.864	0.00102	475.141	0.00127	487.752	0.00111
									456.084	0.00089155	479.961	0.00102	475.361	0.00127	487.904	0.00111
									456.303	0.000889831	480.084	0.00102	475.581	0.00127	488.124	0.00111
									456.522	0.000888119	480.303	0.00103	475.801	0.00127	488.309	0.00111
									456.587	0.000887611	480.517	0.00103	476.021	0.00127	488.344	0.00111
									456.741	0.000886414	480.522	0.00103	476.241	0.00127	488.564	0.00111
									456.96	0.000884717	480.742	0.00103	476.461	0.00127	488.784	0.00111
									457.144	0.000883297	480.961	0.00103	476.681	0.00127	488.865	0.00111
									457.179	0.000883027	481.074	0.00103	476.901	0.00127	489.004	0.00111
									457.398	0.000881344	481.181	0.00103	477.122	0.00127	489.224	0.00111
									457.617	0.000879668	481.4	0.00103	477.342	0.00127	489.422	0.00111
									457.7	0.00087903	481.62	0.00104	477.562	0.00127	489.444	0.00111
									457.835	0.000878	481.63	0.00104	477.782	0.00127	489.664	0.00112
									458.054	0.000876339	481.839	0.00104	478.002	0.00127	489.884	0.00112
									458.257	0.000874811	482.059	0.00104	478.222	0.00127	489.978	0.00112
									458.273	0.000874685	482.187	0.00104	478.442	0.00127	490.104	0.00112
									458.492	0.000873038	482.278	0.00104	478.662	0.00127	490.324	0.00112
									458.711	0.000871399	482.498	0.00104	478.882	0.00127	490.535	0.00112
									458.813	0.000870638	482.717	0.00105	479.102	0.00127	490.544	0.00112
									458.93	0.000869767	482.743	0.00105	479.322	0.00127	490.764	0.00112
									459.149	0.000868141	482.937	0.00105	479.542	0.00127	490.984	0.00112
									459.368	0.000866523	483.156	0.00105	479.762	0.00127	491.091	0.00112
									459.37	0.000866511	483.3	0.00105	479.982	0.00127	491.204	0.00112
									459.587	0.000864913	483.376	0.00105	480.202	0.00127	491.425	0.00112
									459.806	0.000863309	483.595	0.00106	480.422	0.00127	491.645	0.00113
									459.926	0.00086243	483.815	0.00106	480.642	0.00127	491.648	0.00113
									460.025	0.000861712	483.857	0.00106	480.862	0.00127	491.865	0.00113
									460.244	0.000860122	484.034	0.00106	481.082	0.00127	492.085	0.00113
									460.463	0.00085854	484.254	0.00106	481.302	0.00127	492.204	0.00113
									460.483	0.000858395	484.413	0.00106	481.522	0.00127	492.305	0.00113
									460.682	0.000856964	484.473	0.00106	481.743	0.00127	492.525	0.00113
									460.9	0.000855395	484.693	0.00107	481.963	0.00127	492.745	0.00113
									461.039	0.000854405	484.912	0.00107	482.183	0.00127	492.761	0.00113
									461.119	0.000853834	484.97	0.00107	482.403	0.00127	492.965	0.00113
									461.338	0.000852279	485.132	0.00107	482.623	0.00127	493.185	0.00113
									461.557	0.000850731	485.351	0.00107	482.843	0.00127	493.317	0.00113
									461.596	0.00085046	485.526	0.00108	483.063	0.00127	493.405	0.00114
									461.776	0.00084919	485.571	0.00108	483.283	0.00127	493.625	0.00114
									461.995	0.000847656	485.79	0.00108	483.503	0.00127	493.845	0.00114
									462.152	0.00084656	486.01	0.00108	483.723	0.00127	493.874	0.00114
									462.214	0.000846129	486.083	0.00108	483.943	0.00127	494.065	0.00114
									462.433	0.000844609	486.229	0.00108	484.163	0.00127	494.285	0.00114
									462.652	0.000843096	486.449	0.00109	484.383	0.00127	494.43	0.00114
									462.709	0.000842704	486.639	0.00109	484.603	0.00127	494.505	0.00114
									462.871	0.00084159	486.668	0.00109	484.823	0.00127	494.725	0.00114
									463.09	0.00084009	486.888	0.00109	485.043	0.00127	494.945	0.00114
									463.265	0.000838893	487.107	0.00109	485.263	0.00127	494.987	0.00115
									463.309	0.000838597	487.196	0.00109	485.483	0.00127	495.165	0.00115
									463.528	0.000837111	487.327	0.0011	485.703	0.00127	495.385	0.00115
									463.747	0.000835632	487.546	0.0011	485.923	0.00127	495.543	0.00115
									463.822	0.000835126	487.752	0.0011	486.143	0.00127	495.605	0.00115
									463.966	0.00083416	487.766	0.0011	486.363	0.00127	495.825	0.00115
									464.184	0.000832694	487.985	0.0011	486.584	0.00127	496.045	0.00115
									464.378	0.000831401	488.205	0.00111	486.804	0.00127	496.1	0.00115
									464.403	0.000831235	488.309	0.00111	487.024	0.00127	496.266	0.00115
									464.622	0.000829783	488.424	0.00111	487.244	0.00127	496.486	0.00116
									464.841	0.000828337	488.644	0.00111	487.464	0.00127	496.657	0.00116
									464.935	0.000827721	488.863	0.00111	487.684	0.00127	496.706	0.00116
									465.06	0.000826898	488.865	0.00111	487.904	0.00127	496.926	0.00116
									465.279	0.000825466	489.083	0.00112	488.124	0.00127	497.146	0.00116
									465.491	0.000824083	489.302	0.00112	488.344	0.00127	497.213	0.00116
									465.498	0.00082404	489.422	0.00112	488.564	0.00127	497.366	0.00116
									465.717	0.000822621	489.522	0.00112	488.784	0.00127	497.586	0.00116
									465.936	0.000821208	489.741	0.00112	489.004	0.00127	497.77	0.00116
									466.048	0.000820488	489.961	0.00113	489.224	0.00127	497.806	0.00116
									466.155	0.000819802	489.978	0.00113	489.444	0.00127	498.026	0.00117
									466.374	0.000818403	490.18	0.00113	489.664	0.00127	498.246	0.00117
									466.593	0.00081701	490.399	0.00113	489.884	0.00126	498.326	0.00117
									466.604	0.000816936	490.535	0.00113	490.104	0.00126	498.466	0.00117
									466.812	0.000815624	490.619	0.00114	490.324	0.00126	498.686	0.00117
									467.031	0.000814244	490.838	0.00114	490.544	0.00126	498.883	0.00117
									467.161	0.000813426	491.058	0.00114	490.764	0.00126	498.906	0.00117
									467.25	0.00081287	491.091	0.00114	490.984	0.00126	499.126	0.00118
									467.468	0.000811504	491.277	0.00114	491.204	0.00126	499.346	0.00118
									467.687	0.000810143	491.497	0.00115	491.425	0.00126	499.439	0.00118
									467.717	0.000809956	491.648	0.00115	491.645	0.00126	499.566	0.00118
									467.906	0.000808789	491.716	0.00115	491.865	0.00126	499.786	0.00118
									468.125	0.000807441	491.936	0.00115	492.085	0.00126	499.996	0.00118
									468.274	0.000806529	492.155	0.00116	492.305	0.00126	500.006	0.00118
									468.344	0.0008061	492.204	0.00116	492.525	0.00126	500.226	0.00118
									468.563	0.000804765	492.375	0.00116	492.745	0.00126	500.446	0.00119
									468.782	0.000803436	492.594	0.00116	492.965	0.00126	500.552	0.00119
									468.83	0.000803143	492.761	0.00116	493.185	0.00126	500.666	0.00119
									469.001	0.000802114	492.814	0.00117	493.405	0.00126	500.887	0.00119
									469.22	0.000800798	493.033	0.00117	493.625	0.00126	501.107	0.00119
									469.387	0.000799798	493.253	0.00117	493.845	0.00126	501.109	0.00119
									469.439	0.000799489	493.317	0.00117	494.065	0.00126	501.327	0.00119
									469.658	0.000798185	493.472	0.00117	494.285	0.00126	501.547	0.0012
									469.877	0.000796888	493.692	0.00118	494.505	0.00126	501.665	0.0012
									469.943	0.000796493	493.874	0.00118	494.725	0.00126	501.767	0.0012
									470.096	0.000795597	493.911	0.00118	494.945	0.00126	501.987	0.0012
									470.315	0.000794312	494.131	0.00118	495.165	0.00126	502.207	0.0012
									470.5	0.000793228	494.35	0.00119	495.385	0.00126	502.222	0.0012
									470.533	0.000793034	494.43	0.00119	495.605	0.00126	502.427	0.0012
									470.752	0.000791761	494.57	0.00119	495.825	0.00126	502.647	0.00121
									470.971	0.000790495	494.789	0.00119	496.045	0.00126	502.778	0.00121
									471.057	0.000790004	494.987	0.0012	496.266	0.00126	502.867	0.00121
									471.19	0.000789235	495.009	0.0012	496.486	0.00126	503.087	0.00121
									471.409	0.000787981	495.228	0.0012	496.706	0.00126	503.307	0.00121
									471.613	0.000786819	495.448	0.0012	496.926	0.00126	503.335	0.00121
									471.628	0.000786733	495.543	0.00121	497.146	0.00126	503.527	0.00121
									471.847	0.000785491	495.667	0.00121	497.366	0.00126	503.747	0.00122
									472.066	0.000784256	495.887	0.00121	497.586	0.00126	503.891	0.00122
									472.17	0.000783673	496.1	0.00121	497.806	0.00126	503.967	0.00122
									472.285	0.000783026	496.106	0.00121	498.026	0.00126	504.187	0.00122
									472.504	0.000781802	496.326	0.00122	498.246	0.00126	504.407	0.00122
									472.723	0.000780585	496.545	0.00122	498.466	0.00126	504.448	0.00122
									472.726	0.000780566	496.657	0.00122	498.686	0.00126	504.627	0.00122
									472.942	0.000779373	496.765	0.00122	498.906	0.00126	504.847	0.00123
									473.161	0.000778167	496.984	0.00123	499.126	0.00126	505.004	0.00123
									473.283	0.000777498	497.204	0.00123	499.346	0.00126	505.067	0.00123
									473.38	0.000776968	497.213	0.00123	499.566	0.00126	505.287	0.00123
									473.599	0.000775774	497.423	0.00123	499.786	0.00126	505.507	0.00123
									473.817	0.000774586	497.643	0.00124	500.006	0.00126	505.561	0.00123
									473.839	0.000774468	497.77	0.00124	500.226	0.00126	505.728	0.00123
									474.036	0.000773404	497.862	0.00124	500.446	0.00126	505.948	0.00124
									474.255	0.000772227	498.082	0.00124	500.666	0.00126	506.117	0.00124
									474.396	0.000771476	498.301	0.00125	500.887	0.00126	506.168	0.00124
									474.474	0.000771057	498.326	0.00125	501.107	0.00126	506.388	0.00124
									474.693	0.000769893	498.521	0.00125	501.327	0.00126	506.608	0.00124
									474.912	0.000768734	498.74	0.00125	501.547	0.00126	506.674	0.00124
									474.952	0.000768522	498.883	0.00126	501.767	0.00126	506.828	0.00125
									475.131	0.000767581	498.96	0.00126	501.987	0.00126	507.048	0.00125
									475.35	0.000766434	499.179	0.00126	502.207	0.00126	507.231	0.00125
									475.509	0.000765605	499.399	0.00127	502.427	0.00126	507.268	0.00125
									475.569	0.000765292	499.439	0.00127	502.647	0.00126	507.488	0.00125
									475.788	0.000764157	499.618	0.00127	502.867	0.00126	507.708	0.00126
									476.065	0.000762725	499.838	0.00127	503.087	0.00126	507.787	0.00126
									476.622	0.000759883	499.996	0.00128	503.307	0.00126	507.928	0.00126
									477.178	0.000757076	500.057	0.00128	503.527	0.00126	508.148	0.00126
									477.735	0.000754305	500.276	0.00128	503.747	0.00126	508.344	0.00126
									478.291	0.000751571	500.496	0.00128	503.967	0.00126	508.368	0.00126
									478.848	0.000748872	500.552	0.00128	504.187	0.00126	508.588	0.00127
									479.404	0.000746208	500.715	0.00129	504.407	0.00126	508.808	0.00127
									479.961	0.000743579	500.935	0.00129	504.627	0.00126	508.9	0.00127
									480.517	0.000740984	501.109	0.00129	504.847	0.00126	509.028	0.00127
									481.074	0.000738424	501.154	0.00129	505.067	0.00126	509.248	0.00127
									481.63	0.000735897	501.374	0.0013	505.287	0.00126	509.457	0.00128
									482.187	0.000733404	501.593	0.0013	505.507	0.00126	509.468	0.00128
									482.743	0.000730945	501.665	0.0013	505.728	0.00126	509.688	0.00128
									483.3	0.000728518	501.813	0.00131	505.948	0.00126	509.908	0.00128
									483.857	0.000726124	502.032	0.00131	506.168	0.00126	510.013	0.00128
									484.413	0.000723762	502.222	0.00131	506.388	0.00126	510.128	0.00128
									484.97	0.000721432	502.252	0.00131	506.608	0.00126	510.348	0.00129
									485.526	0.000719134	502.471	0.00132	506.828	0.00126	510.569	0.00129
									486.083	0.000716867	502.691	0.00132	507.048	0.00126	510.57	0.00129
									486.639	0.000714632	502.778	0.00132	507.268	0.00126	510.789	0.00129
									487.196	0.000712427	502.91	0.00132	507.488	0.00126	511.009	0.00129
									487.752	0.000710253	503.13	0.00133	507.708	0.00126	511.126	0.00129
									488.309	0.000708109	503.335	0.00133	507.928	0.00126	511.229	0.0013
									488.865	0.000705995	503.349	0.00133	508.148	0.00126	511.449	0.0013
									489.422	0.00070391	503.569	0.00134	508.368	0.00126	511.669	0.0013
									489.978	0.000701854	503.788	0.00134	508.588	0.00126	511.683	0.0013
									490.535	0.000699828	503.891	0.00134	508.808	0.00126	511.889	0.0013
									491.091	0.00069783	504.008	0.00134	509.028	0.00126	512.109	0.00131
									491.648	0.00069586	504.227	0.00135	509.248	0.00126	512.239	0.00131
									492.204	0.000693919	504.447	0.00135	509.468	0.00126	512.329	0.00131
									492.761	0.000692005	504.448	0.00135	509.688	0.00126	512.549	0.00131
									493.317	0.000690119	504.666	0.00136	509.908	0.00126	512.769	0.00131
									493.874	0.00068826	504.886	0.00136	510.128	0.00126	512.796	0.00131
									494.43	0.000686427	505.004	0.00136	510.348	0.00126	512.989	0.00132
									494.987	0.000684622	505.105	0.00136	510.569	0.00126	513.209	0.00132
									495.543	0.000682842	505.325	0.00137	510.789	0.00126	513.352	0.00132
									496.1	0.000681089	505.544	0.00137	511.009	0.00126	513.429	0.00132
									496.657	0.000679361	505.561	0.00137	511.229	0.00126	513.649	0.00133
									497.213	0.000677659	505.764	0.00138	511.449	0.00126	513.869	0.00133
									497.77	0.000675981	505.983	0.00138	511.669	0.00126	513.909	0.00133
									498.326	0.000674329	506.117	0.00138	511.889	0.00126	514.089	0.00133
									498.883	0.000672701	506.203	0.00138	512.109	0.00126	514.309	0.00133
									499.439	0.000671097	506.422	0.00139	512.329	0.00126	514.465	0.00134
									499.996	0.000669518	506.642	0.00139	512.549	0.00126	514.529	0.00134
									500.552	0.000667962	506.674	0.00139	512.769	0.00126	514.749	0.00134
									501.109	0.00066643	506.861	0.0014	512.989	0.00126	514.969	0.00134
									501.665	0.00066492	507.081	0.0014	513.209	0.00126	515.022	0.00134
									502.222	0.000663434	507.231	0.0014	513.429	0.00126	515.189	0.00135
									502.778	0.00066197	507.3	0.0014	513.649	0.00126	515.41	0.00135
									503.335	0.000660529	507.52	0.00141	513.869	0.00126	515.578	0.00135
									503.891	0.00065911	507.739	0.00141	514.089	0.00126	515.63	0.00135
									504.448	0.000657712	507.787	0.00141	514.309	0.00126	515.85	0.00135
									505.004	0.000656336	507.959	0.00142	514.529	0.00126	516.07	0.00136
									505.561	0.000654982	508.178	0.00142	514.749	0.00126	516.135	0.00136
									506.117	0.000653648	508.344	0.00142	514.969	0.00126	516.29	0.00136
									506.674	0.000652335	508.398	0.00142	515.189	0.00126	516.51	0.00136
									507.231	0.000651043	508.617	0.00143	515.41	0.00126	516.691	0.00137
									507.787	0.000649771	508.9	0.00143	515.63	0.00126	516.73	0.00137
									508.344	0.000648519	509.457	0.00144	515.85	0.00126	516.95	0.00137
									508.9	0.000647287	510.013	0.00145	516.07	0.00126	517.17	0.00137
									509.457	0.000646075	510.57	0.00147	516.29	0.00126	517.248	0.00137
									510.013	0.000644881	511.126	0.00148	516.51	0.00126	517.39	0.00138
									510.57	0.000643707	511.683	0.00149	516.73	0.00126	517.61	0.00138
									511.126	0.000642551	512.239	0.0015	516.95	0.00126	517.804	0.00138
									511.683	0.000641414	512.796	0.00151	517.17	0.00126	517.83	0.00138
									512.239	0.000640295	513.352	0.00152	517.39	0.00126	518.05	0.00138
									512.796	0.000639195	513.909	0.00153	517.61	0.00126	518.27	0.00139
									513.352	0.000638112	514.465	0.00154	517.83	0.00126	518.361	0.00139
									513.909	0.000637046	515.022	0.00155	518.05	0.00126	518.49	0.00139
									514.465	0.000635999	515.578	0.00156	518.27	0.00126	518.71	0.00139
									515.022	0.000634968	516.135	0.00157	518.49	0.00126	518.917	0.0014
									515.578	0.000633954	516.691	0.00159	518.71	0.00126	518.93	0.0014
									516.135	0.000632957	517.248	0.0016	518.93	0.00126	519.15	0.0014
									516.691	0.000631976	517.804	0.00161	519.15	0.00126	519.37	0.0014
									517.248	0.000631011	518.361	0.00162	519.37	0.00126	519.474	0.0014
									517.804	0.000630063	518.917	0.00163	519.59	0.00126	519.59	0.00141
									518.361	0.00062913	519.474	0.00164	519.81	0.00126	519.81	0.00141
									518.917	0.000628213	520.03	0.00165	520.03	0.00126	520.03	0.00141
