# Supplementary material for: Direct time-resolved observation of surface-bound carbon dioxide radical anions on metallic nanocatalysts
Source: Nat Commun. 2023 Nov 6;14:7116. doi: 10.1038/s41467-023-42936-6 (PMC10628153; doi:10.1038/s41467-023-42936-6)
Supplement: Supplementary file 4 — Source Data [file 41467_2023_42936_MOESM4_ESM.zip › Source Data/Figure S4/Figure S3c-g.xlsx]

## Sheet: Sheet1
Figure S3c									Figure S3d									Figure S3e						Figure S3f										Figure S3g
raw data			fitting data						raw data			fitting data						raw data			fitting data			raw data					fitting data					raw data					fitting data
-22.8153	-0.000874		1.2715	0.01412		-17.2138	-0.000885865		-22.6153	0.000416		0.977	0.00311		-14.6658	-0.000642365		300.205	0.00393		300.205	0.00227		300.205	-0.00090775	300.205	0.02038		300.205	0.000862669	300.205	0.01615		-20.9853	0.00023375	-16.1853	3.7e-05		3.6841	0.00118	1.4833	-0.0231		-16.1853	0.000498138
-22.5985	-0.000189		1.34877	0.0139		-17.197	-0.000885865		-22.3985	7.9e-05		0.9868	0.0031		-14.6368	-0.000642365		300.761	0.0038		300.425	0.00228		300.761	-0.00059225	300.761	0.01636		300.425	0.000861586	300.761	0.01637		-20.7685	0.00022375	-15.9685	0.000668		3.76078	0.00118	1.5226	-0.0213		-16.1709	0.000496652
-22.3818	-0.000205		1.42604	0.01369		-17.1802	-0.000885865		-22.1818	-0.000132		0.9966	0.0031		-14.453	-0.000642365		301.318	0.00308		300.645	0.00228		301.318	-0.000275	301.318	0.02384		300.645	0.000860492	301.318	0.01659		-20.5518	5.25e-05	-15.7518	-0.000421		3.83747	0.00118	1.5618	-0.01959		-16.1565	0.000495162
-22.1652	-0.00148		1.5033	0.01348		-17.1634	-0.000885865		-21.9652	-0.000153		1.0064	0.0031		-14.2403	-0.000642365		301.874	0.00259		300.761	0.00228		301.874	-0.0005735	301.874	0.03366		300.761	0.000859909	301.874	0.01681		-20.3352	-2.5e-05	-15.5352	0.000568		3.91415	0.00118	1.56387	-0.0195		-16.1422	0.000493666
-21.9487	-0.00246		1.58057	0.01327		-17.1466	-0.000885865		-21.7487	0.000363		1.0162	0.00309		-14.0276	-0.000642365		302.431	0.00365		300.865	0.00228		302.431	-0.00105	302.431	0.03169		300.865	0.000859388	302.431	0.01703		-20.1187	0.00010875	-15.3187	0.00376		3.99084	0.00118	1.6011	-0.01798		-16.1278	0.000492164
-21.7323	-0.00111		1.65784	0.01307		-17.1298	-0.000885865		-21.5323	-2.6e-05		1.026	0.00309		-13.8151	-0.000642365		302.987	0.00246		301.085	0.00229		302.987	0.000672	302.987	0.02027		301.085	0.000858272	302.987	0.01725		-19.9023	-0.0002425	-15.1023	0.00228		4.06752	0.00118	1.6403	-0.01645		-16.1134	0.000490658
-21.516	5.8e-05		1.73511	0.01287		-17.113	-0.000885865		-21.316	0.000568		1.0358	0.00308		-13.6027	-0.000642365		303.544	0.00162		301.305	0.00229		303.544	0.00218	303.544	0.02313		301.305	0.000857146	303.544	0.01747		-19.686	-0.00025875	-14.886	0.00106		4.14421	0.00118	1.64444	-0.0163		-16.099	0.000489146
-21.2999	0.00139		1.81238	0.01268		-17.0962	-0.000885865		-21.0999	0.000789		1.0456	0.00308		-13.3904	-0.000642365		304.1	0.000638		301.318	0.00229		304.1	0.00076725	304.1	0.01931		301.318	0.000857081	304.1	0.01769		-19.4699	-0.00013625	-14.6699	0.000258		4.22089	0.00118	1.6796	-0.01501		-16.0846	0.000487628
-21.0839	0.0022		1.88964	0.01249		-17.0794	-0.000885865		-20.8839	0.00113		1.05476	0.00307		-13.1782	-0.000642365		304.657	-0.000526		301.525	0.00229		304.657	-0.0008345	304.657	0.02743		301.525	0.00085601	304.657	0.0179		-19.2539	0.00048	-14.4539	0.00168		4.29758	0.00118	1.7188	-0.01365		-16.0702	0.000486105
-20.8679	0.00131		1.96691	0.0123		-17.0626	-0.000885865		-20.6679	0.000189		1.0554	0.00307		-12.9661	-0.000642365		305.213	0.00113		301.745	0.0023		305.213	-0.00219	305.213	0.03811		301.745	0.000854862	305.213	0.01811		-19.0379	0.0002775	-14.2379	0.00228		4.37426	0.00118	1.725	-0.01344		-16.0559	0.000484577
-20.6521	0.0013		2.04418	0.01212		-17.0458	-0.000885865		-20.4521	2.6e-05		1.0653	0.00307		-12.7541	-0.000642365		305.77	0.00139		301.874	0.0023		305.77	-0.0004625	305.77	0.03328		301.874	0.000854183	305.77	0.01833		-18.8221	0.0003125	-14.0221	-0.000868		4.45095	0.00118	1.7581	-0.01235		-16.0415	0.000483044
-20.4364	0.000947		2.12145	0.01194		-17.029	-0.000885865		-20.2364	-0.0005		1.0751	0.00307		-12.5422	-0.000642365		306.326	0.00351		301.965	0.0023		306.326	-0.000153	306.326	0.01702		301.965	0.000853703	306.326	0.01854		-18.6064	9.75e-05	-13.8064	-0.000626		4.52763	0.00118	1.7973	-0.01113		-16.0271	0.000481505
-20.2208	0.00112		2.19871	0.01176		-17.0122	-0.000885865		-20.0208	-0.000595		1.0849	0.00306		-12.3304	-0.000642365		306.883	0.00344		302.185	0.0023		306.883	0.00223	306.883	0.00111		302.185	0.000852534	306.883	0.01875		-18.3908	0.0005475	-13.5908	4.2e-05		4.60432	0.00118	1.80557	-0.01088		-16.0127	0.00047996
-20.0053	8.4e-05		2.27598	0.01159		-16.9954	-0.000885865		-19.8053	0.000211		1.0947	0.00306		-12.1187	-0.000642365		307.439	0.00432		302.405	0.00231		307.439	0.00252	307.439	0.01187		302.405	0.000851353	307.439	0.01896		-18.1753	0.0008975	-13.3753	-0.00186		4.681	0.00118	1.8366	-0.00997		-15.9983	0.00047841
-19.7899	0.000795		2.35325	0.01142		-16.9786	-0.000885865		-19.5899	0.000726		1.1045	0.00305		-11.9071	-0.000642365		307.996	0.00437		302.431	0.00231		307.996	0.00067975	307.996	0.02023		302.431	0.000851215	307.996	0.01917		-17.9599	0.00079625	-13.1599	-0.00364		4.75769	0.00118	1.8758	-0.00888		-15.984	0.000476854
-19.5747	5.8e-05		2.43052	0.01125		-16.9618	-0.000885865		-19.3747	-0.000226		1.1144	0.00305		-11.6955	-0.000642365		308.552	0.0021		302.625	0.00231		308.552	0.00148	308.552	0.02287		302.625	0.000850161	308.552	0.01937		-17.7447	-0.000185	-12.9447	-0.00484		4.83437	0.00118	1.88614	-0.0086		-15.9696	0.000475293
-19.3595	0.000147		2.50779	0.01109		-16.945	-0.000885865		-19.1595	-0.000874		1.1242	0.00304		-11.4841	-0.000642365		309.109	0.00152		302.845	0.00231		309.109	0.00159	309.109	0.01985		302.845	0.000848957	309.109	0.01958		-17.5295	-0.00065125	-12.7295	-0.0032		4.91105	0.00118	1.9151	-0.00784		-15.9552	0.000473727
-19.1444	-0.00193		2.58505	0.01093		-16.9282	-0.000885865		-18.9444	-0.000642		1.13253	0.00304		-11.2728	-0.000642365		309.666	0.00174		302.987	0.00232		309.666	0.00193	309.666	0.01955		302.987	0.000848175	309.666	0.01978		-17.3144	-0.0007525	-12.5144	0.000411		4.98774	0.00118	1.9543	-0.00686		-15.9408	0.000472154
-18.9295	-0.000974		2.66232	0.01077		-16.9114	-0.000885865		-18.7295	-0.000284		1.134	0.00304		-11.0616	-0.000642365		310.222	6.4e-05		303.065	0.00232		310.222	0.00266	310.222	0.01461		303.065	0.000847743	309.667	0.01978		-17.0995	-0.00028	-12.2995	0.0012		5.06442	0.00118	1.96671	-0.00656		-15.9264	0.000470577
-18.7147	-0.000747		2.73959	0.01062		-16.8946	-0.000885865		-18.5147	0.000368		1.1438	0.00304		-10.8505	-0.000642365		310.779	0.00216		303.285	0.00232		310.779	0.00255	310.779	0.01698		303.285	0.000846516	309.887	0.01986		-16.8847	-0.00048	-12.0847	-0.000337		5.14111	0.00118	1.9936	-0.00593		-15.912	0.000468993
-18.4999	-0.00168		2.81686	0.01047		-16.8778	-0.000885865		-18.2999	0.000253		1.1537	0.00303		-10.6395	-0.000642365		311.335	0.00216		303.505	0.00232		311.335	0.00203	311.335	0.01328		303.505	0.000845279	310.107	0.01994		-16.6699	-0.00050125	-11.8699	-0.00193		5.21779	0.00118	2.0328	-0.00505		-15.8977	0.000467404
-18.2853	-0.00177		2.89413	0.01032		-16.861	-0.000885865		-18.0853	0.000147		1.1635	0.00303		-10.4286	-0.000642365		311.892	0.00176		303.544	0.00232		311.892	0.00221	311.892	0.00941		303.544	0.000845061	310.222	0.01999		-16.4553	-0.00018625	-11.6553	-0.000495		5.29448	0.00118	2.04727	-0.00474		-15.8833	0.000465809
-18.0708	-0.00176		2.97139	0.01018		-16.8442	-0.000885865		-17.8708	-2.6e-05		1.1734	0.00302		-10.2916	-0.000642365		312.448	0.000661		303.725	0.00233		312.448	0.00117	312.448	0.00182		303.725	0.000844029	310.327	0.02002		-16.2408	2.5e-06	-11.4408	0.00232		5.37116	0.00118	2.0721	-0.00422		-15.8689	0.000464209
-17.8564	-0.000868		3.04866	0.01003		-16.8274	-0.000885865		-17.6564	-0.000332		1.1832	0.00302		-10.2771	-0.000642365		313.005	0.00135		303.945	0.00233		313.005	0.00166	313.005	0.0002		303.945	0.000842768	310.547	0.0201		-16.0264	-9.125e-05	-11.2264	0.000384		5.44785	0.00118	2.1113	-0.00342		-15.8545	0.000462603
-17.6421	0.000126		3.12593	0.00989		-16.8106	-0.000885865		-17.4421	-0.000847		1.193	0.00301		-10.2626	-0.000642365		313.561	0.000941		304.1	0.00233		313.561	0.00163	313.561	-3.3e-05		304.1	0.000841873	310.767	0.02018		-15.8121	-0.0004075	-11.0121	-0.00176		5.52453	0.00118	2.12784	-0.0031		-15.8401	0.000460991
-17.4279	-0.00106		3.2032	0.00976		-16.7938	-0.000885865		-17.2279	-0.000642		1.2029	0.00301		-10.2482	-0.000642365		314.118	0.000764		304.165	0.00233		314.118	0.00125	314.118	0.00982		304.165	0.000841495	310.779	0.02019		-15.5979	-0.00057125	-10.7979	-4.2e-05		5.60122	0.00118	2.1506	-0.00267		-15.8257	0.000459373
-17.2138	-0.000668		3.28046	0.00962		-16.777	-0.000885865		-17.0138	-0.00111		1.21029	0.00301		-10.2337	-0.000642365		314.674	0.00029		304.385	0.00234		314.674	0.00103	314.674	0.02294		304.385	0.00084021	310.987	0.02026		-15.3838	-0.00053	-10.5838	0.00247		5.6779	0.00118	2.1898	-0.00196		-15.8114	0.00045775
-16.9998	0.000163		3.35773	0.00949		-16.7602	-0.000885865		-16.7998	-0.000832		1.2127	0.00301		-10.2192	-0.000642365		315.231	0.000357		304.606	0.00234		315.231	-0.00062175	315.231	0.01837		304.606	0.000838913	311.207	0.02034		-15.1698	-0.000195	-10.3698	0.00213		5.75459	0.00118	2.20841	-0.00164		-15.797	0.000456121
-16.7859	-0.000147		3.435	0.00936		-16.7434	-0.000885865		-16.5859	-0.0009		1.2226	0.003		-10.2178	-0.000642365		315.787	0.000603		304.657	0.00234		315.787	-0.00027025	315.787	0.01824		304.657	0.000838609	311.335	0.02039		-14.9559	-0.00036625	-10.1559	-0.000153		5.83127	0.00118	2.2291	-0.00128		-15.7826	0.000454486
-16.5722	0.00101		3.51227	0.00923		-16.7265	-0.000885865		-16.3722	-0.00136		1.2324	0.003		-10.2047	-0.000642365		316.344	0.00155		304.826	0.00234		316.344	0.00329	316.344	0.02277		304.826	0.000837604	311.427	0.02042		-14.7422	-0.00017875	-9.9422	-0.00116		5.90796	0.00118	2.2683	-0.000642662		-15.7682	0.000452846
-16.3585	0.00118		3.58954	0.00911		-16.7097	-0.000885865		-16.1585	-0.000984		1.2423	0.00299		-10.1902	-0.000642365		316.9	0.00167		305.046	0.00235		316.9	-0.00225	316.9	0.02062		305.046	0.000836283	311.647	0.0205		-14.5285	-0.0002425	-9.7285	-0.000963		5.98464	0.00118	2.28898	-0.000317625		-15.7538	0.000451199
-16.145	-0.00135		3.6668	0.00899		-16.6929	-0.000885865		-15.945	-0.000605		1.2522	0.00299		-10.1757	-0.000642365		317.457	0.00327		305.213	0.00235		317.457	0.00388	317.457	0.0237		305.213	0.000835268	311.867	0.02058		-14.315	-5.625e-05	-9.515	0.000937		6.06133	0.00118	2.3076	-3.22862e-05		-15.7395	0.000449547
-15.9315	-0.00185		3.74407	0.00887		-16.6761	-0.000885865		-15.7315	0.000111		1.262	0.00298		-10.1613	-0.000642365		318.013	0.00299		305.266	0.00235		318.013	0.0026	318.013	0.01502		305.266	0.000834949	311.892	0.02059		-14.1015	0.00055625	-9.3015	-0.000879		6.13801	0.00118	2.3468	0.000546096		-15.7251	0.000447888
-15.7182	-0.00194		3.82134	0.00875		-16.6593	-0.000885865		-15.5182	-0.000453		1.2719	0.00298		-10.1468	-0.000642365		318.57	0.00321		305.486	0.00235		318.57	0.00275	318.57	0.02268		305.486	0.000833604	312.087	0.02066		-13.8882	0.00083	-9.0882	-0.00164		6.21469	0.00118	2.36954	0.000868413		-15.7107	0.000446224
-15.5049	-0.0017		3.89861	0.00863		-16.6425	-0.000885865		-15.3049	-0.000768		1.2817	0.00298		-10.1323	-0.000642365		319.126	0.00325		305.706	0.00235		319.126	0.00079675	319.126	0.01903		305.706	0.000832245	312.307	0.02074		-13.6749	0.00071125	-8.8749	-0.00193		6.29138	0.00118	2.3861	0.0011		-15.6963	0.000444554
-15.2918	-0.000511		3.97588	0.00852		-16.6257	-0.000885865		-15.0918	-0.000979		1.28805	0.00297		-10.1178	-0.000642365		319.683	0.00354		305.77	0.00236		319.683	0.0002875	319.683	0.02083		305.77	0.000831848	312.448	0.02079		-13.4618	0.00015875	-8.6618	-0.0026		6.36806	0.00118	2.4254	0.00162		-15.6819	0.000442878
-15.0787	-0.000284		4.05314	0.00841		-16.6089	-0.000885865		-14.8787	-0.000963		1.2916	0.00297		-10.1033	-0.000642365		320.239	0.00397		305.926	0.00236		320.239	-0.00156	320.239	0.03203		305.926	0.000830875	312.527	0.02081		-13.2487	0.0003675	-8.4487	-0.00485		6.44475	0.00118	2.45011	0.00194		-15.6676	0.000441196
-14.8658	-0.00146		4.13041	0.0083		-16.5921	-0.000885865		-14.6658	-0.00149		1.3015	0.00297		-10.0888	-0.000642365		320.796	0.00411		306.146	0.00236		320.796	-0.00038125	320.796	0.02202		306.146	0.000829491	312.747	0.02089		-13.0358	0.00029875	-8.2358	-0.00536		6.52143	0.00118	2.4646	0.00212		-15.6532	0.000439508
-14.653	-0.000305		4.20768	0.0082		-16.5753	-0.000885865		-14.453	-0.00179		1.3114	0.00296		-10.0744	-0.000642365		321.352	0.00478		306.326	0.00236		321.352	0.00236	321.352	0.03158		306.326	0.000828348	312.967	0.02097		-12.823	0.00062125	-8.023	-0.00543		6.59812	0.00118	2.5039	0.00259		-15.6388	0.000437814
-14.4403	-0.00129		4.28495	0.00809		-16.5585	-0.000885865		-14.2403	-5e-06		1.3212	0.00296		-10.0599	-0.000642365		321.909	0.00426		306.366	0.00236		321.909	0.000161	321.909	0.025		306.366	0.000828096	313.005	0.02098		-12.6103	0.00053	-7.8103	-0.0057		6.6748	0.00118	2.53068	0.0029		-15.6244	0.000436114
-14.2276	-0.00283		4.36221	0.00799		-16.5417	-0.000885865		-14.0276	0.000232		1.3311	0.00296		-10.0454	-0.000642365		322.466	0.00099		306.586	0.00237		322.466	-0.00123	322.466	0.02116		306.586	0.000826687	313.187	0.02105		-12.3976	0.00061875	-7.5976	-0.00875		6.75149	0.00118	2.5431	0.00304		-15.61	0.000434408
-14.0151	-0.0029		4.43948	0.00789		-16.5249	-0.000885865		-13.8151	-0.000184		1.341	0.00295		-10.0309	-0.000642365		323.022	0.000223		306.806	0.00237		323.022	0.0043	323.022	0.02643		306.806	0.000825265	313.407	0.02112		-12.1851	0.00012125	-7.3851	-0.00566		6.82817	0.00118	2.5824	0.00347		-15.5956	0.000432696
-13.8027	-0.00196		4.51675	0.00779		-16.5081	-0.000885865		-13.6027	0.000347		1.3509	0.00295		-10.0164	-0.000642365		323.579	0.00186		306.883	0.00237		323.579	-0.00040475	323.579	0.02405		306.883	0.000824766	313.561	0.02118		-11.9727	-0.00033625	-7.1727	-0.00308		6.90486	0.00118	2.61125	0.00377		-15.5813	0.000430978
-13.5904	-0.0025		4.59402	0.00769		-16.4913	-0.000885865		-13.3904	0.000247		1.3608	0.00294		-10.0071	-0.000642365		324.135	0.00366		307.026	0.00237		324.135	0.00247	324.135	0.0272		307.026	0.000823831	313.627	0.0212		-11.7604	-0.0004475	-6.9604	0.00132		6.98154	0.00118	2.6216	0.00388		-15.5669	0.000429253
-13.3782	-0.00319		4.67129	0.0076		-16.4745	-0.000885865		-13.1782	-0.000163		1.36581	0.00294		-10.0019	-0.000642365		324.692	0.00474		307.246	0.00237		324.692	0.00217	324.692	0.02769		307.246	0.000822384	313.847	0.02128		-11.5482	-0.00086625	-6.7482	0.00271		7.05823	0.00118	2.6609	0.00427		-15.5525	0.000427523
-13.1661	-0.00202		4.74855	0.0075		-16.4577	-0.000885865		-12.9661	-0.0009		1.3707	0.00294		-9.98744	-0.000642365		325.248	0.00487		307.439	0.00238		325.248	0.00191	325.248	0.03768		307.439	0.000821101	314.067	0.02135		-11.3361	-0.00096375	-6.5361	0.00355		7.13491	0.00118	2.69181	0.00457		-15.5381	0.000425786
-12.9541	-0.00314		4.82582	0.00741		-16.4409	-0.000885865		-12.7541	-0.000526		1.3805	0.00293		-9.97296	-0.000642365		325.805	0.00356		307.466	0.00238		325.805	0.0005095	325.805	0.03997		307.466	0.000820923	314.118	0.02137		-11.1241	-0.0004975	-6.3241	0.000384		7.2116	0.00118	2.7002	0.00464		-15.5237	0.000424044
-12.7422	-0.000842		4.90309	0.00732		-16.4241	-0.000885865		-12.5422	-0.000579		1.3904	0.00293		-9.95847	-0.000642365		326.361	0.00323		307.686	0.00238		326.361	0.00039075	326.361	0.0274		307.686	0.00081945	314.288	0.02143		-10.9122	-0.0006925	-6.1122	-0.00395		7.28828	0.00118	2.7394	0.005		-15.5093	0.000422295
-12.5304	-0.00103		4.98036	0.00723		-16.4073	-0.000885865		-12.3304	-0.00107		1.4003	0.00293		-9.94399	-0.000642365		326.918	0.00299		307.906	0.00238		326.918	0.00236	326.918	0.0258		307.906	0.000817963	314.508	0.0215		-10.7004	-0.00042125	-5.9004	-0.0037		7.36496	0.00118	2.77238	0.00528		-15.495	0.000420539
-12.3187	-5.8e-05		5.05763	0.00715		-16.3905	-0.000885865		-12.1187	-0.000795		1.4102	0.00292		-9.9295	-0.000642365		327.474	0.00285		307.996	0.00238		327.474	-0.00054075	327.474	0.02248		307.996	0.000817353	314.674	0.02156		-10.4887	-0.00054875	-5.6887	-0.00307		7.44165	0.00118	2.7787	0.00534		-15.4806	0.000418778
-12.1071	0.000158		5.13489	0.00706		-16.3737	-0.000885865		-11.9071	-0.000605		1.4201	0.00292		-9.91502	-0.000642365		328.031	0.00293		308.126	0.00239		328.031	0.00133	328.031	0.01858		308.126	0.000816462	314.728	0.02158		-10.2771	-0.0008	-5.4771	-0.00321		7.51833	0.00118	2.8179	0.00566		-15.4662	0.00041701
-11.8955	-0.000268		5.21216	0.00698		-16.3569	-0.000885865		-11.6955	-0.000674		1.43	0.00291		-9.90054	-0.000642365		328.587	0.00381		308.346	0.00239		328.587	0.0003235	328.587	0.01528		308.346	0.000814949	314.948	0.02166		-10.0655	-0.00026875	-5.2655	-0.00661		7.59502	0.00118	2.85295	0.00594		-15.4518	0.000415236
-11.6841	0.000326		5.28943	0.0069		-16.3401	-0.000885865		-11.4841	-0.0003		1.4399	0.00291		-9.88605	-0.000642365		329.144	0.00442		308.552	0.00239		329.144	0.00074525	329.144	0.01568		308.552	0.000813519	315.168	0.02173		-9.8541	-1.75e-05	-5.0541	-0.00646		7.6717	0.00118	2.8572	0.00597		-15.4374	0.000413456
-11.4728	-0.000147		5.3667	0.00682		-16.3233	-0.000885865		-11.2728	-0.000668		1.44358	0.00291		-9.87157	-0.000642365		329.7	0.00444		308.566	0.00239		329.7	0.00239	329.7	0.01403		308.566	0.000813422	315.231	0.02175		-9.6428	-0.0001325	-4.8428	-0.00628		7.74839	0.00118	2.8965	0.00627		-15.423	0.000411669
-11.2616	-0.000353		5.44396	0.00674		-16.3065	-0.000885865		-11.0616	-0.000132		1.4498	0.00291		-9.85708	-0.000642365		330.257	0.00349		308.786	0.00239		330.257	-0.00163	330.257	0.02688		308.786	0.000811881	315.388	0.02181		-9.4316	-0.00038875	-4.6316	-0.00578		7.82507	0.00118	2.93352	0.00654		-15.4087	0.000409876
-11.0505	0.000395		5.52123	0.00666		-16.2897	-0.000885865		-10.8505	0.0004		1.4598	0.0029		-9.8426	-0.000642365		330.813	0.00282		309.006	0.0024		330.813	-0.00348	330.813	0.02473		309.006	0.000810327	315.608	0.02188		-9.2205	0.00042	-4.4205	-0.00628		7.90176	0.00118	2.9357	0.00655		-15.3943	0.000408077
-10.8395	0.00182		5.5985	0.00659		-16.2729	-0.000885865		-10.6395	-0.000105		1.4697	0.0029		-9.82812	-0.000642365		331.37	0.00214		309.109	0.0024		331.37	0.00076725	331.37	0.03131		309.109	0.000809598	315.787	0.02194		-9.0095	0.00030125	-4.2095	-0.00715		7.97844	0.00118	2.975	0.00682		-15.3799	0.000406271
-10.6286	0.00178		5.67577	0.00651		-16.2561	-0.000885865		-10.4286	1.6e-05		1.4796	0.00289		-9.81363	-0.000642365		331.926	0.00296		309.226	0.0024		331.926	0.0007875	331.926	0.0321		309.226	0.000808759	315.828	0.02195		-8.7986	-0.00013875	-3.9986	-0.01041		8.05513	0.00118	3.01408	0.00708		-15.3655	0.000404459
-10.4178	0.000842		5.75304	0.00644		-16.2393	-0.000885865		-10.2178	-0.0005		1.4895	0.00289		-9.79915	-0.000642365		332.483	0.0031		309.447	0.0024		332.483	-0.00131	332.483	0.02666		309.447	0.000807177	316.048	0.02203		-8.5878	0.00023375	-3.7878	-0.01128		8.13181	0.00118	3.0143	0.00708		-15.3512	0.00040264
-10.2071	0.000521		5.8303	0.00637		-16.2225	-0.000885865		-10.0071	-0.00103		1.4994	0.00289		-9.7965	-0.000642365		333.039	0.00266		309.666	0.0024		333.039	-0.00293	333.039	0.02973		309.666	0.000805589	316.268	0.0221		-8.3771	0.0001	-3.5771	-0.00865		8.2085	0.00118	3.0535	0.00733		-15.3368	0.000400815
-9.9965	0.000195		5.90757	0.0063		-16.2057	-0.000885865		-9.7965	-0.000321		1.5093	0.00288		-9.78466	-0.000642365		333.596	0.00166		309.667	0.0024		333.596	-0.00018275	333.596	0.02809		309.667	0.000805581	316.344	0.02213		-8.1665	-0.00059	-3.3665	-0.00775		8.28518	0.00118	3.0928	0.00757		-15.3224	0.000398983
-9.786	0.000489		5.98484	0.00623		-16.1889	-0.000885865		-9.586	-0.000411		1.5193	0.00288		-9.77018	-0.000642365		334.152	0.00104		309.887	0.00241		334.152	-0.00105	334.152	0.02685		309.887	0.000803971	316.488	0.02218		-7.956	-0.00103	-3.156	-0.01163		8.36187	0.00118	3.09465	0.00758		-15.308	0.000397145
-9.5756	0.0005		6.06211	0.00617		-16.1721	-0.000885865		-9.3756	0.000616		1.52134	0.00288		-9.7557	-0.000642365		334.709	0.000598		310.107	0.00241		334.709	-0.00116	334.709	0.02888		310.107	0.000802347	316.708	0.02225		-7.7456	-0.0009325	-2.9456	-0.01243		8.43855	0.00118	3.1321	0.0078		-15.2936	0.0003953
-9.3653	-0.000416		6.13938	0.0061		-16.1553	-0.000885865		-9.1653	-0.000721		1.5292	0.00287		-9.74121	-0.000642365		335.265	0.00182		310.222	0.00241		335.265	0.0003875	335.265	0.02962		310.222	0.00080149	316.9	0.02231		-7.5353	-0.0011	-2.9618	-0.01699		8.51524	0.00118	3.1714	0.00802		-15.2792	0.000393449
-9.155	-0.000779		6.21664	0.00603		-16.1385	-0.000885865		-8.955	-0.000426		1.5391	0.00287		-9.72673	-0.000642365		335.822	0.00189		310.327	0.00241		335.822	-0.000239	335.822	0.03356		310.327	0.000800709	316.928	0.02232		-7.325	-0.00137	-2.9223	-0.01101		8.59192	0.00118	3.17522	0.00804		-15.2648	0.000391591
-8.9449	-0.00176		6.29391	0.00597		-16.1217	-0.000885865		-8.7449	-3.2e-05		1.5491	0.00287		-9.71224	-0.000642365		336.378	0.00376		310.547	0.00241		336.378	0.00278	336.378	0.03969		310.547	0.000799057	317.148	0.0224		-7.1149	-0.00132	-2.8827	-0.00946		8.6686	0.00118	3.2106	0.00823		-15.2505	0.000389727
-8.7349	-0.00191		6.37118	0.00591		-16.1049	-0.000885865		-8.5349	0.000121		1.559	0.00286		-9.69776	-0.000642365		336.935	0.00361		310.767	0.00242		336.935	0.00162	336.935	0.03692		310.767	0.00079739	317.368	0.02247		-6.9049	-7.375e-05	-2.8432	-0.01001		8.74529	0.00118	3.2499	0.00844		-15.2361	0.000387856
-8.525	-0.000779		6.44845	0.00585		-16.0881	-0.000885865		-8.325	3.2e-05		1.5689	0.00286		-9.68328	-0.000642365		337.491	0.00323		310.779	0.00242		337.491	0.00176	337.491	0.03102		310.779	0.000797301	317.457	0.0225		-6.695	-1.125e-05	-2.8037	-0.01015		8.82197	0.00118	3.25579	0.00847		-15.2217	0.000385978
-8.3151	-0.000184		6.52572	0.00579		-16.0713	-0.000885865		-8.1151	0.000284		1.5789	0.00285		-9.66879	-0.000642365		338.048	0.00207		310.987	0.00242		338.048	0.00255	338.048	0.02427		310.987	0.000795709	317.588	0.02254		-6.4851	-0.0005825	-2.7643	-0.01215		8.89866	0.00118	3.2892	0.00864		-15.2073	0.000384094
-8.1054	-0.0004		6.60298	0.00573		-16.0545	-0.000885865		-7.9054	0.000121		1.5888	0.00285		-9.65431	-0.000642365		338.605	0.0021		311.207	0.00242		338.605	-0.00030325	338.605	0.03078		311.207	0.000794014	317.808	0.02261		-6.2754	-0.00017875	-2.7248	-0.01082		8.97534	0.00118	3.3284	0.00883		-15.1929	0.000382202
-7.8958	-0.00222		6.68025	0.00567		-16.0377	-0.000885865		-7.6958	-2.6e-05		1.5988	0.00284		-9.63982	-0.000642365		339.161	0.00223		311.335	0.00242		339.161	0.000347	339.161	0.03461		311.335	0.00079302	318.013	0.02268		-6.0658	-0.0007	-2.6853	-0.00764		9.05203	0.00118	3.33635	0.00886		-15.1786	0.000380305
-7.6862	-0.000942		6.75752	0.00561		-16.0209	-0.000885865		-7.4862	-0.000579		1.5991	0.00284		-9.62534	-0.000642365		339.718	0.00248		311.427	0.00242		339.718	0.00403	339.718	0.03695		311.427	0.000792304	318.028	0.02269		-5.8562	-0.00085125	-2.6458	-0.01011		9.12871	0.00118	3.3677	0.00901		-15.1642	0.0003784
-7.4768	-0.000205		6.83479	0.00556		-16.0041	-0.000885865		-7.2768	-0.000626		1.6087	0.00284		-9.61085	-0.000642365		340.274	0.000877		311.647	0.00242		340.274	0.0017	340.274	0.03588		311.647	0.00079058	318.248	0.02276		-5.6468	-0.0009425	-2.6063	-0.00954		9.2054	0.00118	3.407	0.00918		-15.1498	0.000376489
-7.2674	-0.000368		6.91205	0.0055		-15.9873	-0.000885865		-7.0674	-0.000632		1.6187	0.00284		-9.59637	-0.000642365		340.831	0.000969		311.867	0.00243		340.831	0.00016725	340.831	0.03108		311.867	0.00078884	318.468	0.02283		-5.4374	-0.00032375	-2.5669	-0.00771		9.28208	0.00118	3.41692	0.00923		-15.1354	0.00037457
-7.0581	-0.00222		6.98932	0.00545		-15.9705	-0.000885865		-6.8581	-0.000858		1.6286	0.00283		-9.586	-0.000642365		341.387	0.00104		311.892	0.00243		341.387	0.00124	341.387	0.02573		311.892	0.000788646	318.57	0.02286		-5.2281	-0.0006175	-2.5274	-0.01174		9.35877	0.00118	3.4463	0.00936		-15.121	0.000372645
-6.849	-0.00344		7.06659	0.0054		-15.9537	-0.000885865		-6.649	-0.0007		1.6386	0.00283		-9.58189	-0.000642365		341.944	0.00118		312.087	0.00243		341.944	0.00090775	341.944	0.01846		312.087	0.000787086	318.688	0.0229		-5.019	-0.0006025	-2.4879	-0.01332		9.43545	0.00118	3.4856	0.00952		-15.1067	0.000370713
-6.6399	-0.00223		7.14386	0.00535		-15.9369	-0.000885865		-6.4399	-0.00176		1.6485	0.00283		-9.5674	-0.000642365		342.5	0.00234		312.307	0.00243		342.5	0.000839	342.5	0.01609		312.307	0.000785318	318.909	0.02297		-4.8099	-0.00048125	-2.4485	-0.0142		9.51214	0.00118	3.49749	0.00957		-15.0923	0.000368775
-6.4309	-0.00201		7.22113	0.0053		-15.9201	-0.000885865		-6.2309	-0.00159		1.6585	0.00282		-9.55292	-0.000642365		343.057	0.00287		312.448	0.00243		343.057	-0.0003985	343.057	0.01686		312.448	0.000784177	319.126	0.02304		-4.6009	-0.00011125	-2.409	-0.01461		9.58882	0.00118	3.5248	0.00968		-15.0779	0.000366829
-6.2221	-0.000332		7.29839	0.00525		-15.9033	-0.000885865		-6.0221	-0.000847		1.6685	0.00282		-9.53843	-0.000642365		343.613	0.00398		312.527	0.00243		343.613	-0.00087025	343.613	0.02548		312.527	0.000783534	319.129	0.02304		-4.3921	-0.000375	-2.3696	-0.00812		9.66551	0.00118	3.5641	0.00983		-15.0635	0.000364876
-6.0133	-0.00165		7.37566	0.0052		-15.8865	-0.000885865		-5.9018	-0.00192		1.67687	0.00281		-9.52395	-0.000642365		344.17	0.00516		312.747	0.00244		344.17	-0.000186	344.17	0.0332		312.747	0.000781735	319.349	0.02311		-4.1833	-0.00041875	-2.3301	-0.00958		9.74219	0.00118	3.57806	0.00989		-15.0491	0.000362917
-5.9718	-0.00108		7.45293	0.00515		-15.8697	-0.000885865		-5.8623	4.7e-05		1.6784	0.00281		-9.50947	-0.000642365		344.726	0.00521		312.967	0.00244		344.726	-0.00088275	344.726	0.03201		312.967	0.000779922	319.569	0.02318		-3.9746	-0.00025875	-2.2907	-0.01218		9.81887	0.00118	3.6034	0.00998		-15.0347	0.000360951
-5.9323	-0.00141		7.5302	0.0051		-15.8529	-0.000885865		-5.8227	0.00156		1.6884	0.00281		-9.49498	-0.000642365		345.283	0.00392		313.005	0.00244		345.283	-0.00034225	345.283	0.02485		313.005	0.000779612	319.683	0.02322		-3.766	-0.00104	-2.2513	-0.00942		9.89556	0.00118	3.6427	0.01013		-15.0204	0.000358977
-5.8927	-0.00141		7.60747	0.00506		-15.8361	-0.000885865		-5.7832	0.000253		1.6984	0.00281		-9.4805	-0.000642365		345.839	0.00208		313.187	0.00244		345.839	-0.00102	345.839	0.02058		313.187	0.000778093	319.789	0.02325		-3.5574	-0.00080875	-2.2118	-0.0108		9.97224	0.00118	3.65862	0.01019		-15.006	0.000356997
-5.8532	-1.6e-05		7.68473	0.00501		-15.8193	-0.000885865		-5.7437	-0.00167		1.7083	0.0028		-9.46601	-0.000642365		346.396	0.00272		313.407	0.00244		346.396	-0.00262	346.396	0.01651		313.407	0.000776249	320.009	0.02332		-3.349	-0.00055375	-2.1724	-0.01443		10.0489	0.00118	3.682	0.01027		-14.9916	0.000355009
-5.8137	0.000537		7.762	0.00497		-15.8025	-0.000885865		-5.7043	-0.000989		1.7183	0.0028		-9.45153	-0.000642365		346.952	0.00217		313.561	0.00244		346.952	-0.00281	346.952	0.01721		313.561	0.000774951	320.229	0.02339		-3.1407	-0.00079	-2.133	-0.01317		10.1256	0.00118	3.7213	0.01041		-14.9772	0.000353014
-5.7743	0.00205		7.83927	0.00492		-15.7857	-0.000885865		-5.6648	-4.2e-05		1.7283	0.00279		-9.43705	-0.000642365		347.509	0.00249		313.627	0.00244		347.509	0.000497	347.509	0.01701		313.627	0.000774389	320.239	0.02339		-2.9325	-0.00104	-2.0936	-0.01032		10.2023	0.00118	3.73919	0.01047		-14.9628	0.000351013
-5.7348	0.00163		7.91654	0.00488		-15.7689	-0.000885865		-5.6253	0.000211		1.7383	0.00279		-9.42256	-0.000642365		348.065	0.003		313.847	0.00245		348.065	0.000725	348.065	0.02213		313.847	0.000772515	320.449	0.02346		-2.7243	-0.001	-2.0542	-0.01078		10.279	0.00118	3.7606	0.01054		-14.9484	0.000349004
-5.6953	0.000884		7.9938	0.00484		-15.7521	-0.000885865		-5.5858	-0.000705		1.7483	0.00279		-9.40808	-0.000642365		348.622	0.00337		314.067	0.00245		348.622	0.000689	348.622	0.02065		314.067	0.000770625	320.669	0.02353		-2.5163	-0.00078875	-2.0147	-0.01534		10.3557	0.00118	3.7999	0.01067		-14.9341	0.000346988
-5.6558	0.00174		8.07107	0.0048		-15.7353	-0.000885865		-5.5463	-0.000795		1.75463	0.00278		-9.39359	-0.000642365		349.178	0.00265		314.118	0.00245		349.178	0.00163	349.178	0.02535		314.118	0.000770192	320.796	0.02357		-2.3083	-0.00175	-1.9753	-0.01621		10.4323	0.00118	3.81976	0.01073		-14.9197	0.000344965
-5.6163	0.00258		8.14834	0.00476		-15.7185	-0.000885865		-5.5069	-0.000742		1.7582	0.00278		-9.37911	-0.000642365		349.735	0.00235		314.288	0.00245		349.735	0.00111	349.735	0.02918		314.288	0.000768719	320.889	0.0236		-2.1005	-0.00144	-1.9359	-0.01812		10.509	0.00118	3.8392	0.01079		-14.9053	0.000342934
-5.5769	0.00345		8.22561	0.00472		-15.7017	-0.000885865		-5.4674	0.000189		1.7682	0.00278		-9.3756	-0.000642365		350.291	0.0019		314.508	0.00245		350.291	0.00192	350.291	0.02994		314.508	0.000766798	321.109	0.02367		-1.8927	-0.00133	-1.8965	-0.01707		10.5857	0.00118	3.8784	0.01092		-14.8909	0.000340897
-5.5374	0.00153		8.30288	0.00468		-15.6849	-0.000885865		-5.4279	0.000521		1.7782	0.00277		-9.36463	-0.000642365		350.848	0.00171		314.674	0.00245		350.848	0.00103	350.848	0.03429		314.674	0.000765334	321.329	0.02373		-1.685	-0.00181	-1.8571	-0.01669		10.6624	0.00118	3.90033	0.01098		-14.8765	0.000338852
-5.4979	-0.00165		8.38014	0.00464		-15.668	-0.000885865		-5.3885	-0.000616		1.7882	0.00277		-9.35014	-0.000642365		351.404	0.000797		314.728	0.00245		351.404	-0.00124	351.404	0.03692		314.728	0.000764861	321.352	0.02374		-1.4774	-0.00242	-1.8177	-0.01722		10.7391	0.00118	3.9177	0.01104		-14.8622	0.0003368
-5.4585	-0.00424		8.45741	0.00461		-15.6512	-0.000885865		-5.349	-0.000158		1.7982	0.00277		-9.33566	-0.000642365		351.961	0.000893		314.948	0.00246		351.961	-0.00112	351.961	0.03053		314.948	0.000762909	321.549	0.0238		-1.2699	-0.00297	-1.7783	-0.02167		10.8158	0.00118	3.957	0.01115		-14.8478	0.00033474
-5.419	-0.00264		8.53468	0.00457		-15.6344	-0.000885865		-5.3096	0.000521		1.8082	0.00276		-9.32117	-0.000642365		352.518	0.00051		315.168	0.00246		352.518	-0.0008095	352.518	0.02079		315.168	0.000760941	321.769	0.02387		-1.0624	-0.00447	-1.739	-0.02513		10.8925	0.00118	3.98089	0.01122		-14.8334	0.000332674
-5.3796	0.000432		8.61195	0.00453		-15.6176	-0.000885865		-5.2701	0.00195		1.8182	0.00276		-9.30669	-0.000642365		353.074	0.000721		315.231	0.00246		353.074	-0.00103	353.074	0.01707		315.231	0.000760375	321.909	0.02391		-0.8551	-0.00633	-1.6996	-0.03117		10.9692	0.00118	3.9963	0.01127		-14.819	0.0003306
-5.3401	0.0011		8.68922	0.0045		-15.6008	-0.000885865		-5.2307	0.00141		1.8282	0.00275		-9.2922	-0.000642365		353.631	0.0016		315.388	0.00246		353.631	-0.00173	353.631	0.02025		315.388	0.000758957	321.989	0.02394		-0.6479	-0.0086	-1.6602	-0.03532		11.0458	0.00118	4.0356	0.01138		-14.8046	0.000328518
-5.3007	2.6e-05		8.76648	0.00446		-15.584	-0.000885865		-5.1913	0.00148		1.83239	0.00275		-9.27772	-0.000642365		354.187	0.00141		315.608	0.00246		354.187	-0.00087975	354.187	0.03023		315.608	0.000756957	322.209	0.024		-0.4407	-0.01057	-1.6208	-0.03186		11.1225	0.00118	4.06146	0.01145		-14.7903	0.000326429
-5.2613	0.000821		8.84375	0.00443		-15.5672	-0.000885865		-5.1518	0.000537		1.8382	0.00275		-9.26324	-0.000642365		354.744	0.00123		315.787	0.00246		354.744	0.00084225	354.744	0.0296		315.787	0.000755315	322.429	0.02407		-0.2337	-0.01314	-1.5814	-0.03308		11.1992	0.00118	4.0749	0.01149		-14.7759	0.000324333
-5.2218	0.00106		8.92102	0.0044		-15.5504	-0.000885865		-5.1124	-0.000674		1.8482	0.00275		-9.24875	-0.000642365		355.3	0.00115		315.828	0.00246		355.3	0.00125	355.3	0.03466		315.828	0.000754941	322.466	0.02408		-0.0267	-0.01489	-1.5421	-0.03761		11.2759	0.00118	4.1142	0.01159		-14.7615	0.000322229
-5.1824	0.000663		8.99829	0.00436		-15.5336	-0.000885865		-5.073	-0.000468		1.8582	0.00274		-9.23427	-0.000642365		355.857	0.00127		316.048	0.00246		355.857	-0.000114	355.857	0.04401		316.048	0.00075291	322.649	0.02413		0.1802	-0.01574	-1.5027	-0.03871		11.3526	0.00118	4.14203	0.01167		-14.7471	0.000320118
-5.143	-0.000411		9.07555	0.00433		-15.5168	-0.000885865		-5.0336	0.000442		1.8682	0.00274		-9.21978	-0.000642365		356.413	0.00123		316.268	0.00247		356.413	-0.00115	356.413	0.04256		316.268	0.000750862	322.869	0.0242		0.387	-0.01582	-1.4633	-0.03303		11.4292	0.00118	4.1536	0.0117		-14.7327	0.000317999
-5.1036	-0.0011		9.15282	0.0043		-15.5	-0.000885865		-4.9942	-0.0003		1.8783	0.00274		-9.2053	-0.000642365		356.97	0.00205		316.344	0.00247		356.97	-0.00093125	356.97	0.04136		316.344	0.000750153	323.022	0.02425		0.5937	-0.01525	-1.424	-0.03355		11.5059	0.00118	4.1929	0.0118		-14.7183	0.000315873
-5.0642	-0.00158		9.23009	0.00427		-15.4832	-0.000885865		-4.9547	-0.00143		1.8883	0.00273		-9.19082	-0.000642365		357.526	0.00193		316.488	0.00247		357.526	3.6e-05	357.526	0.05088		316.488	0.000748798	323.089	0.02427		0.8003	-0.01436	-1.3846	-0.03848		11.5826	0.00118	4.2226	0.01187		-14.704	0.000313739
-5.0247	-0.00164		9.30736	0.00424		-15.4664	-0.000885865		-4.9153	-0.00152		1.8983	0.00273		-9.17633	-0.000642365		358.083	0.00128		316.708	0.00247		358.083	0.000947	358.083	0.05043		316.708	0.000746718	323.309	0.02433		1.0069	-0.01353	-1.3453	-0.04228		11.6593	0.00118	4.2322	0.0119		-14.6896	0.000311598
-4.9853	-0.00206		9.38463	0.00421		-15.4496	-0.000885865		-4.8759	-0.000474		1.9083	0.00272		-9.1653	-0.000642365		358.639	0.00203		316.9	0.00247		358.639	0.00146	358.639	0.04367		316.9	0.000744888	323.529	0.0244		1.2133	-0.0122	-1.3059	-0.04512		11.736	0.00118	4.2715	0.012		-14.6752	0.000309449
-4.9459	-0.000674		9.46189	0.00418		-15.4328	-0.000885865		-4.8365	-0.000216		1.91015	0.00272		-9.16185	-0.000642365		359.196	0.00323		316.928	0.00247		359.196	0.00067025	359.196	0.03711		316.928	0.000744622	323.579	0.02441		1.4197	-0.01045	-1.2666	-0.04695		11.8127	0.00118	4.30316	0.01207		-14.6608	0.000307292
-4.9065	-0.00253		9.53916	0.00415		-15.416	-0.000885865		-4.7971	-0.000158		1.9183	0.00272		-9.14736	-0.000642365		359.752	0.00328		317.148	0.00247		359.752	0.00119	359.752	0.03382		317.148	0.000742509	323.75	0.02446		1.626	-0.00929	-1.2272	-0.05086		11.8894	0.00118	4.3108	0.01209		-14.6464	0.000305128
-4.8671	-0.0034		9.61643	0.00412		-15.3992	-0.000885865		-4.7577	0.0002		1.9284	0.00272		-9.13288	-0.000642365		360.309	0.00366		317.368	0.00247		360.309	0.00143	360.309	0.03481		317.368	0.00074038	323.97	0.02453		1.8322	-0.00762	-1.1879	-0.05258		11.966	0.00118	4.3501	0.01219		-14.632	0.000302955
-4.8277	-0.00118		9.6937	0.00409		-15.3824	-0.000885865		-4.7183	-0.000737		1.9384	0.00271		-9.1184	-0.000642365		360.865	0.00358		317.457	0.00247		360.865	0.00088125	360.865	0.03113		317.457	0.000739519	324.135	0.02457		2.0383	-0.00549	-1.1485	-0.05332		12.0427	0.00118	4.38373	0.01227		-14.6177	0.000300776
-4.7883	-0.000753		9.77097	0.00407		-15.3656	-0.000885865		-4.679	-0.00147		1.9484	0.00271		-9.10391	-0.000642365		361.422	0.0026		317.588	0.00248		361.422	0.00060925	361.422	0.03131		317.588	0.000738235	324.19	0.02459		2.2443	-0.00289	-1.1092	-0.05506		12.1194	0.00118	4.3894	0.01228		-14.6033	0.000298588
-4.749	0.0007		9.84823	0.00404		-15.3488	-0.000885865		-4.6396	-0.00287		1.9585	0.0027		-9.08943	-0.000642365		361.978	0.00267		317.808	0.00248		361.978	0.00121	361.978	0.0273		317.808	0.000736074	324.41	0.02465		2.4502	-0.00020625	-1.0698	-0.05588		12.1961	0.00118	4.4287	0.01237		-14.5889	0.000296393
-4.7096	0.00153		9.9255	0.00401		-15.332	-0.000885865		-4.6002	-0.00316		1.9685	0.0027		-9.07494	-0.000642365		362.535	0.00222		318.013	0.00248		362.535	0.000511	362.535	0.03366		318.013	0.000734045	324.63	0.02472		2.6561	0.00093375	-1.0305	-0.05597		12.2728	0.00118	4.4643	0.01245		-14.5745	0.00029419
-4.6702	0.000947		10.0028	0.00399		-15.3152	-0.000885865		-4.5608	-0.0028		1.9785	0.0027		-9.06046	-0.000642365		363.091	0.00136		318.028	0.00248		363.091	0.0006015	363.091	0.0306		318.028	0.000733896	324.692	0.02474		2.8618	0.00117	-0.9912	-0.05792		12.3495	0.00118	4.4681	0.01246		-14.5601	0.000291979
-4.6308	-0.00151		10.08	0.00396		-15.2984	-0.000885865		-4.5214	-0.0021		1.98792	0.00269		-9.04598	-0.000642365		363.648	0.00124		318.248	0.00248		363.648	0.00090775	363.648	0.03127		318.248	0.000731701	324.85	0.02478		3.0675	0.00123	-0.9519	-0.06588		12.4261	0.00118	4.5074	0.01255		-14.5457	0.00028976
-4.5914	-0.00307		10.1573	0.00394		-15.2816	-0.000885865		-4.4821	-0.000695		1.9886	0.00269		-9.03149	-0.000642365		364.204	0.00227		318.468	0.00248		364.204	0.00202	364.204	0.03493		318.468	0.00072949	325.07	0.02484		3.2731	0.0012	-0.9125	-0.07539		12.5028	0.00118	4.54487	0.01263		-14.5314	0.000287533
-4.5521	-0.00691		10.2346	0.00391		-15.2648	-0.000885865		-4.4427	-0.00105		1.9986	0.00269		-9.01701	-0.000642365		364.761	0.00215		318.57	0.00248		364.761	0.000778	364.761	0.03776		318.57	0.000728465	325.248	0.0249		3.4786	0.00055375	-0.8732	-0.08008		12.5795	0.00118	4.5467	0.01264		-14.517	0.000285298
-4.5127	-0.0064		10.3118	0.00389		-15.248	-0.000885865		-4.4033	-0.00116		2.0087	0.00269		-9.00252	-0.000642365		365.318	0.00273		318.688	0.00248		365.318	-0.00025775	365.318	0.03683		318.688	0.000727262	325.29	0.02491		3.6841	0.00059	-0.8339	-0.08893		12.6562	0.00118	4.586	0.01272		-14.5026	0.000283056
-4.4733	-0.00455		10.3891	0.00387		-15.2312	-0.000885865		-4.364	-0.000537		2.0187	0.00268		-8.98804	-0.000642365		365.874	0.00233		318.909	0.00248		365.874	-0.00014225	365.874	0.03876		318.909	0.000725018	325.51	0.02497		3.8894	0.00124	-0.7946	-0.0942		12.7329	0.00118	4.6254	0.01281		-14.4882	0.000280805
-4.434	-0.00242		10.4664	0.00384		-15.2144	-0.000885865		-4.3246	-0.000253		2.0287	0.00268		-8.97355	-0.000642365		366.431	0.00313		319.126	0.00249		366.431	-0.00033275	366.431	0.03863		319.126	0.00072278	325.73	0.02503		4.0947	0.00169	-0.7552	-0.09693		12.8096	0.00118	4.62544	0.01281		-14.4738	0.000278546
-4.3946	-0.000168		10.5436	0.00382		-15.1976	-0.000885865		-4.2853	-0.000863		2.0388	0.00267		-8.95907	-0.000642365		366.987	0.00341		319.129	0.00249		366.987	-0.00011725	366.987	0.03777		319.129	0.000722756	325.805	0.02505		4.2999	0.00177	-0.7159	-0.09487		12.8863	0.00118	4.6647	0.01289		-14.4595	0.00027628
-4.3553	0.000726		10.6209	0.0038		-15.1808	-0.000885865		-4.2459	-0.00118		2.0489	0.00267		-8.955	-0.000642365		367.544	0.00292		319.349	0.00249		367.544	-0.0004485	367.544	0.03139		319.349	0.000720479	325.95	0.02509		4.505	0.00082875	-0.6766	-0.09839		12.9629	0.00118	4.704	0.01297		-14.4451	0.000274005
-4.3159	-0.00181		10.6982	0.00378		-15.164	-0.000885865		-4.2066	-0.00187		2.0589	0.00267		-8.94459	-0.000642365		368.1	0.00226		319.569	0.00249		368.1	-0.00054375	368.1	0.02387		319.569	0.000718184	326.17	0.02516		4.71	0.0007325	-0.6373	-0.10818		13.0396	0.00118	4.706	0.01298		-14.4307	0.000271722
-4.2766	-0.00357		10.7754	0.00375		-15.1472	-0.000885865		-4.1672	-0.00111		2.06568	0.00266		-8.9301	-0.000642365		368.657	0.00209		319.683	0.00249		368.657	-0.00036875	368.657	0.02735		319.683	0.000716987	326.361	0.02521		4.9149	0.00128	-0.598	-0.11954		13.1163	0.00118	4.7433	0.01305		-14.4163	0.000269431
-4.2372	-0.00238		10.8527	0.00373		-15.1304	-0.000885865		-4.1279	0.000189		2.069	0.00266		-8.91562	-0.000642365		369.213	0.00204		319.789	0.00249		369.213	-0.0012	369.213	0.02868		319.789	0.000715872	326.39	0.02522		5.1198	0.00126	-0.5587	-0.12984		13.193	0.00118	4.7827	0.01313		-14.4019	0.000267132
-4.1979	-0.000979		10.93	0.00371		-15.1136	-0.000885865		-4.0885	0.00131		2.079	0.00266		-8.90113	-0.000642365		369.77	0.00134		320.009	0.00249		369.77	-0.0001875	369.77	0.03149		320.009	0.000713544	326.61	0.02528		5.3245	0.00102	-0.5194	-0.1417		13.2697	0.00118	4.78657	0.01314		-14.3875	0.000264825
-4.1585	-0.00125		11.0073	0.00369		-15.0968	-0.000885865		-4.0492	0.00108		2.0891	0.00266		-8.88665	-0.000642365		370.326	0.00118		320.229	0.00249		370.326	0.00117	370.326	0.03398		320.229	0.000711199	326.83	0.02534		5.5292	0.00112	-0.4801	-0.15053		13.3464	0.00118	4.822	0.01321		-14.3732	0.000262509
-4.1192	-0.00307		11.0845	0.00367		-15.08	-0.000885865		-4.0098	-0.000853		2.0992	0.00265		-8.87217	-0.000642365		370.883	0.00276		320.239	0.00249		370.883	7.025e-05	370.883	0.02968		320.239	0.000711086	326.918	0.02536		5.7338	0.0008725	-0.4408	-0.16451		13.423	0.00118	4.8614	0.01329		-14.3588	0.000260186
-4.0798	-0.00377		11.1618	0.00365		-15.0632	-0.000885865		-3.9705	-0.000863		2.1092	0.00265		-8.85768	-0.000642365		371.439	0.00205		320.449	0.00249		371.439	-0.00021875	371.439	0.02026		320.449	0.000708837	327.05	0.0254		5.9383	0.00068625	-0.4015	-0.189		13.4997	0.00118	4.86714	0.0133		-14.3444	0.000257854
-4.0405	-0.00322		11.2391	0.00363		-15.0464	-0.000885865		-3.9312	8.4e-05		2.1193	0.00265		-8.8432	-0.000642365		371.996	0.0014		320.669	0.00249		371.996	-0.00049375	371.996	0.01731		320.669	0.000706458	327.27	0.02546		6.1428	0.00074	-0.3622	-0.23677		13.5764	0.00118	4.9007	0.01337		-14.33	0.000255513
-4.0012	0.000611		11.3163	0.00361		-15.0296	-0.000885865		-3.8919	-6.3e-05		2.1294	0.00264		-8.82871	-0.000642365		372.552	0.00145		320.796	0.00249		372.552	-0.00089525	372.552	0.02454		320.796	0.000705077	327.474	0.02551		6.3472	0.0006975	-0.3229	-0.32169		13.6531	0.00118	4.94	0.01345		-14.3156	0.000253165
-3.9619	0.00231		11.3936	0.0036		-15.0128	-0.000885865		-3.8525	-0.000811		2.1394	0.00264		-8.81423	-0.000642365		373.109	0.0027		320.889	0.00249		373.109	-0.00093425	373.109	0.0272		320.889	0.000704062	327.49	0.02552		6.5514	0.00135	-0.2836	-0.4305		13.7298	0.00118	4.94771	0.01346		-14.3013	0.000250808
-3.9225	-0.000342		11.4709	0.00358		-14.996	-0.000885865		-3.8132	-0.000163		2.14344	0.00264		-8.79975	-0.000642365		373.665	0.00318		321.109	0.0025		373.665	-0.0009375	373.665	0.03185		321.109	0.000701649	327.71	0.02558		6.7557	0.00131	-0.2443	-0.5319		13.8065	0.00118	4.9794	0.01352		-14.2869	0.000248443
-3.8832	-0.00165		11.5481	0.00356		-14.9792	-0.000885865		-3.7739	0.000584		2.1495	0.00263		-8.78526	-0.000642365		374.222	0.00273		321.329	0.0025		374.222	-0.00029225	374.222	0.03608		321.329	0.000699219	327.93	0.02564		6.9598	0.0009675	-0.205	-0.60887		13.8832	0.00118	5.0187	0.0136		-14.2725	0.000246069
-3.8439	0.000426		11.6254	0.00354		-14.9624	-0.000885865		-3.7346	0.000489		2.1596	0.00263		-8.77078	-0.000642365		374.778	0.00188		321.352	0.0025		374.778	-0.0004375	374.778	0.03442		321.352	0.000698959	328.031	0.02566		7.1638	0.00064875	-0.1657	-0.65588		13.9598	0.00118	5.02827	0.01361		-14.2581	0.000243687
-3.8046	0.000868		11.7027	0.00353		-14.9456	-0.000885865		-3.6952	0.000847		2.1697	0.00263		-8.75629	-0.000642365		375.335	0.00154		321.549	0.0025		375.335	-0.00054525	375.335	0.02779		321.549	0.000696771	328.15	0.0257		7.3678	0.000355	-0.1265	-0.68231		14.0365	0.00118	5.0581	0.01367		-14.2437	0.000241296
-3.7652	0.00194		11.7799	0.00351		-14.9288	-0.000885865		-3.6559	-8.9e-05		2.1797	0.00262		-8.7449	-0.000642365		375.892	0.00108		321.769	0.0025		375.892	-0.00019675	375.892	0.02584		321.769	0.000694307	328.37	0.02575		7.5717	0.00111	-0.0872	-0.7004		14.1132	0.00118	5.0974	0.01374		-14.2294	0.000238897
-3.7259	0.00295		11.8572	0.00349		-14.912	-0.000885865		-3.6166	-0.000816		2.1898	0.00262		-8.74181	-0.000642365		376.448	0.00137		321.909	0.0025		376.448	0.000189	376.448	0.0308		321.909	0.000692733	328.587	0.02581		7.7755	0.00083375	-0.0479	-0.71311		14.1899	0.00118	5.10884	0.01377		-14.215	0.000236489
-3.6866	-0.000305		11.9345	0.00348		-14.8952	-0.000885865		-3.5773	-0.00139		2.1999	0.00262		-8.72733	-0.000642365		377.005	0.00186		321.989	0.0025		377.005	-6.55e-05	377.005	0.03025		321.989	0.000691826	328.591	0.02581		7.9792	0.00063375	-0.0086	-0.72077		14.2666	0.00118	5.1368	0.01382		-14.2006	0.000234073
-3.6473	-0.00132		12.0117	0.00346		-14.8784	-0.000885865		-3.538	-0.00129		2.21	0.00261		-8.71284	-0.000642365		377.561	0.00225		322.209	0.0025		377.561	0.00029075	377.561	0.02379		322.209	0.000689328	328.811	0.02587		8.1829	0.00127	0.0307	-0.72325		14.3433	0.00118	5.1761	0.01389		-14.1862	0.000231648
-3.608	-0.00273		12.089	0.00344		-14.8616	-0.000885865		-3.4987	-0.000984		2.2201	0.00261		-8.69836	-0.000642365		378.118	0.00152		322.429	0.0025		378.118	0.00020925	378.118	0.02348		322.429	0.000686812	329.031	0.02593		8.3865	0.00133	0.0699	-0.71212		14.42	0.00118	5.18941	0.01391		-14.1718	0.000229214
-3.5687	-0.00288		12.1663	0.00343		-14.8448	-0.000885865		-3.4594	0.000626		2.22121	0.00261		-8.68387	-0.000642365		378.674	0.00138		322.466	0.0025		378.674	0.00064225	378.674	0.02394		322.466	0.000686396	329.144	0.02596		8.59	0.00084875	0.1092	-0.69707		14.4966	0.00118	5.2155	0.01396		-14.1574	0.000226772
-3.5294	-0.00472		12.2435	0.00341		-14.828	-0.000885865		-3.4201	-0.000137		2.2302	0.00261		-8.66939	-0.000642365		379.231	0.00136		322.649	0.0025		379.231	-0.0001875	379.231	0.02522		322.649	0.000684279	329.251	0.02598		8.7934	0.00036875	0.1485	-0.67882		14.5733	0.00118	5.2548	0.01403		-14.1431	0.000224321
-3.4901	-0.00437		12.3208	0.0034		-14.8112	-0.000885865		-3.3808	-0.00233		2.2403	0.0026		-8.65491	-0.000642365		379.787	0.00118		322.869	0.0025		379.787	-0.000661	379.787	0.02548		322.869	0.00068173	329.471	0.02604		8.9967	-0.0002175	0.1878	-0.6585		14.65	0.00118	5.26998	0.01406		-14.1287	0.000221862
-3.4508	-0.00213		12.3981	0.00338		-14.7944	-0.000885865		-3.3415	-0.00163		2.2504	0.0026		-8.64042	-0.000642365		380.344	0.00176		323.022	0.0025		380.344	-0.0007905	380.344	0.02913		323.022	0.00067995	329.691	0.0261		9.2	-0.00014125	0.227	-0.63122		14.7267	0.00118	5.2942	0.0141		-14.1143	0.000219393
-3.4115	0.000268		12.4753	0.00337		-14.7776	-0.000885865		-3.3022	-0.00161		2.2605	0.00259		-8.62594	-0.000642365		380.9	0.0024		323.089	0.0025		380.9	-0.00042975	380.9	0.03452		323.089	0.000679163	329.7	0.0261		9.4032	0.00094875	0.2663	-0.58965		14.8034	0.00118	5.3336	0.01417		-14.0999	0.000216916
-3.3722	-0.000321		12.5526	0.00335		-14.7608	-0.000885865		-3.2629	-0.00155		2.2706	0.00259		-8.61145	-0.000642365		381.457	0.00232		323.309	0.0025		381.457	-0.00015325	381.457	0.03332		323.309	0.000676578	329.911	0.02615		9.6063	0.00136	0.3056	-0.52076		14.8801	0.00118	5.35054	0.0142		-14.0855	0.00021443
-3.3329	-0.0035		12.6299	0.00334		-14.744	-0.000885865		-3.2236	-0.000516		2.2807	0.00259		-8.59697	-0.000642365		382.013	0.0017		323.529	0.0025		382.013	-0.000125	382.013	0.03083		323.529	0.000673977	330.131	0.02621		9.8094	0.0009075	0.3449	-0.42221		14.9567	0.00118	5.3729	0.01424		-14.0711	0.000211935
-3.2936	-0.00247		12.7071	0.00333		-14.7272	-0.000885865		-3.1843	-0.00155		2.2908	0.00258		-8.58248	-0.000642365		382.57	0.00196		323.579	0.0025		382.57	0.00018275	382.57	0.03111		323.579	0.000673395	330.257	0.02624		10.0123	0.0006175	0.3841	-0.30997		15.0334	0.00118	5.4123	0.01431		-14.0568	0.000209432
-3.2543	-0.000489		12.7844	0.00331		-14.7104	-0.000885865		-3.145	-0.00214		2.29897	0.00258		-8.568	-0.000642365		383.126	0.00178		323.75	0.00251		383.126	0.00066875	383.126	0.03182		323.75	0.000671359	330.351	0.02627		10.2152	0.00064375	0.4234	-0.21821		15.1101	0.00118	5.43111	0.01435		-14.0424	0.000206919
-3.215	0.00163		12.8617	0.0033		-14.6936	-0.000885865		-3.1057	-0.000921		2.3009	0.00258		-8.55352	-0.000642365		383.683	0.00227		323.97	0.00251		383.683	0.00129	383.683	0.03167		323.97	0.000668723	330.571	0.02632		10.418	0.00083	0.4627	-0.16787		15.1868	0.00118	5.4517	0.01438		-14.028	0.000204398
-3.1757	0.0006		12.939	0.00329		-14.6768	-0.000885865		-3.0665	-0.000205		2.311	0.00258		-8.53903	-0.000642365		384.239	0.00165		324.135	0.00251		384.239	0.00039525	384.239	0.02839		324.135	0.00066673	330.791	0.02638		10.6208	0.00133	0.5019	-0.13983		15.2635	0.00118	5.491	0.01445		-14.0136	0.000201867
-3.1365	-0.00226		13.0162	0.00327		-14.66	-0.000885865		-3.0272	0.000689		2.3211	0.00257		-8.5349	-0.000642365		384.796	0.000569		324.19	0.00251		384.796	0.0006375	384.796	0.0265		324.19	0.00066607	330.813	0.02638		10.8235	0.00124	0.5412	-0.12354		15.3402	0.00118	5.51168	0.01449		-13.9992	0.000199328
-3.0972	-0.0017		13.0935	0.00326		-14.6432	-0.000885865		-2.9879	0.000747		2.3312	0.00257		-8.52455	-0.000642365		385.352	-0.000266		324.41	0.00251		385.352	0.00052175	385.352	0.02715		324.41	0.0006634	331.011	0.02643		11.0261	0.001	0.5804	-0.10962		15.4169	0.00118	5.5304	0.01452		-13.9849	0.000196779
-3.0579	0.000732		13.1707	0.00325		-14.6264	-0.000885865		-2.9486	-0.000563		2.3413	0.00257		-8.51006	-0.000642365		385.909	-0.000397		324.63	0.00251		385.909	0.0008655	385.909	0.03316		324.63	0.000660713	331.231	0.02649		11.2286	0.00097375	0.6197	-0.0969		15.4935	0.00118	5.5698	0.01458		-13.9705	0.000194222
-3.0186	0.000263		13.248	0.00324		-14.6096	-0.000885865		-2.9093	-0.00188		2.3514	0.00256		-8.49558	-0.000642365		386.465	-0.000303		324.692	0.00251		386.465	0.0002595	386.465	0.0356		324.692	0.000659955	331.37	0.02652		11.431	0.00078875	0.659	-0.08545		15.5702	0.00118	5.59225	0.01462		-13.9561	0.000191655
-2.9793	-0.00567		13.3253	0.00322		-14.5928	-0.000885865		-2.8701	-0.00247		2.3616	0.00256		-8.4811	-0.000642365		387.022	-0.000257		324.85	0.00251		387.022	-0.00014375	387.022	0.03328		324.85	0.000658009	331.451	0.02654		11.6334	0.00106	0.6982	-0.07343		15.6469	0.00118	5.6092	0.01465		-13.9417	0.000189079
-2.9401	-0.00901		13.4026	0.00321		-14.576	-0.000885865		-2.8308	-0.00236		2.3717	0.00255		-8.46661	-0.000642365		387.578	0.000289		325.07	0.00251		387.578	0.00024075	387.578	0.02698		325.07	0.000655287	331.671	0.02659		11.8357	0.0005675	0.7375	-0.07048		15.7236	0.00118	5.6485	0.01472		-13.9273	0.000186494
-2.9008	-0.00379		13.4798	0.0032		-14.5592	-0.000885865		-2.7915	-0.000789		2.37673	0.00255		-8.45213	-0.000642365		388.135	0.0007		325.248	0.00251		388.135	0.000622	388.135	0.02506		325.248	0.000653071	331.891	0.02665		12.0379	0.00071	0.7767	-0.06664		15.8003	0.00118	5.67281	0.01476		-13.913	0.0001839
-2.8615	-0.00106		13.5571	0.00319		-14.5424	-0.000885865		-2.7522	5.8e-05		2.3818	0.00255		-8.43764	-0.000642365		388.692	0.00125		325.29	0.00251		388.692	0.00107	388.692	0.02693		325.29	0.000652549	331.926	0.02665		12.2401	0.00076375	0.816	-0.06074		15.877	0.00118	5.6879	0.01478		-13.8986	0.000181297
-2.8222	-0.00163		13.6344	0.00318		-14.5255	-0.000885865		-2.713	0.000637		2.3919	0.00255		-8.42316	-0.000642365		389.248	0.00173		325.51	0.00251		389.248	0.00042025	389.248	0.02453		325.51	0.000649793	332.111	0.0267		12.4422	0.00124	0.8553	-0.05609		15.9536	0.00118	5.7273	0.01485		-13.8842	0.000178684
-2.783	0.000253		13.7116	0.00317		-14.5087	-0.000885865		-2.6737	0.000395		2.402	0.00254		-8.40868	-0.000642365		389.805	0.00125		325.73	0.00251		389.805	-0.0003375	389.805	0.02678		325.73	0.00064702	332.331	0.02675		12.6442	0.00167	0.8945	-0.05021		16.0303	0.00118	5.75338	0.01489		-13.8698	0.000176062
-2.7437	0.00126		13.7889	0.00316		-14.4919	-0.000885865		-2.6344	0.000611		2.4122	0.00254		-8.39419	-0.000642365		390.361	0.00107		325.805	0.00251		390.361	-0.00105	390.361	0.02958		325.805	0.000646075	332.483	0.02679		12.8461	0.0013	0.9338	-0.04785		16.107	0.00118	5.7667	0.01491		-13.8554	0.000173431
-2.7044	0.00107		13.8662	0.00315		-14.4751	-0.000885865		-2.5951	-0.00102		2.4223	0.00254		-8.37971	-0.000642365		390.918	0.000884		325.95	0.00251		390.918	-0.00159	390.918	0.02572		325.95	0.00064423	332.551	0.0268		13.048	0.00163	0.973	-0.04646		16.1837	0.00118	5.8061	0.01498		-13.841	0.00017079
-2.6651	0.000358		13.9434	0.00314		-14.4583	-0.000885865		-2.5559	-0.00238		2.4324	0.00253		-8.36522	-0.000642365		391.474	0.00217		326.17	0.00251		391.474	-0.0015	391.474	0.01984		326.17	0.000641423	332.771	0.02686		13.2498	0.00224	1.0123	-0.04366		16.2604	0.00118	5.83395	0.01502		-13.8267	0.00016814
-2.6259	-0.000579		14.0207	0.00313		-14.4415	-0.000885865		-2.5166	-0.00235		2.4426	0.00253		-8.35074	-0.000642365		392.031	0.00273		326.361	0.00251		392.031	-0.00107	392.031	0.02168		326.361	0.000638972	332.991	0.02691		13.4515	0.00189	1.0515	-0.04053		16.3371	0.00118	5.8455	0.01504		-13.8123	0.000165481
-2.5866	-0.00198		14.098	0.00312		-14.4247	-0.000885865		-2.4773	-0.00102		2.4527	0.00253		-8.33626	-0.000642365		392.587	0.00317		326.39	0.00251		392.587	-0.00121	392.587	0.02728		326.39	0.000638599	333.039	0.02692		13.6532	0.00137	1.0908	-0.03473		16.4138	0.00118	5.8849	0.01511		-13.7979	0.000162812
-2.5473	0.00136		14.1752	0.00311		-14.4079	-0.000885865		-2.4381	-0.000542		2.45449	0.00253		-8.325	-0.000642365		393.144	0.00317		326.61	0.00251		393.144	-0.000953	393.144	0.02908		326.61	0.000635758	333.211	0.02696		13.8548	0.0011	1.13	-0.03753		16.4904	0.00118	5.91452	0.01516		-13.7835	0.000160133
-2.5081	-2.1e-05		14.2525	0.0031		-14.3911	-0.000885865		-2.4281	-0.00435		2.4628	0.00252		-8.32177	-0.000642365		393.7	0.00266		326.83	0.00251		393.7	-0.00014675	393.7	0.03212		326.83	0.0006329	333.432	0.02701		14.0563	0.00097875	1.1693	-0.03769		16.5671	0.00118	5.9243	0.01517		-13.7691	0.000157445
-2.4688	-0.00251		14.3298	0.00309		-14.3743	-0.000885865		-2.4089	-0.0035		2.473	0.00252		-8.30729	-0.000642365		394.257	0.00171		326.918	0.00251		394.257	-0.000475	394.257	0.03448		326.918	0.00063176	333.596	0.02705		14.2577	0.0009825	1.2086	-0.03672		16.6438	0.00118	5.9637	0.01523		-13.7547	0.000154748
-2.4296	-0.00202		14.407	0.00308		-14.3575	-0.000885865		-2.3897	-0.00286		2.4831	0.00252		-8.2928	-0.000642365		394.813	0.00164		327.05	0.00251		394.813	-0.0004875	394.813	0.03257		327.05	0.000630025	333.652	0.02706		14.4591	0.00116	1.2478	-0.02835		16.7205	0.00118	5.99508	0.01528		-13.7404	0.000152041
-2.3903	1.6e-05		14.4843	0.00307		-14.3407	-0.000885865		-2.3705	-0.00183		2.4932	0.00251		-8.27832	-0.000642365		395.37	0.000977		327.27	0.00251		395.37	-0.00065775	395.37	0.02726		327.27	0.000627133	333.872	0.02711		14.6604	0.00192	1.2871	-0.02338		16.7972	0.00118	6.0031	0.0153		-13.726	0.000149324
-2.351	-0.000595		14.5616	0.00306		-14.3239	-0.000885865		-2.3513	-0.00221		2.5034	0.00251		-8.26383	-0.000642365		395.926	0.000425		327.474	0.00251		395.926	-0.00069225	395.926	0.02927		327.474	0.000624439	334.092	0.02716		14.8617	0.00181	1.3263	-0.02165		16.8739	0.00118	6.0425	0.01536		-13.7116	0.000146598
-2.3118	6.3e-05		14.6388	0.00305		-14.3071	-0.000885865		-2.3321	-0.000784		2.5135	0.00251		-8.24935	-0.000642365		396.483	0.000551		327.49	0.00251		396.483	-0.00064675	396.483	0.03229		327.49	0.000624224	334.152	0.02717		15.0628	0.00154	1.3656	-0.02793		16.9505	0.00118	6.07565	0.01541		-13.6972	0.000143861
-2.2725	0.000437		14.7161	0.00304		-14.2903	-0.000885865		-2.3129	-8.9e-05		2.5237	0.0025		-8.23487	-0.000642365		397.039	0.00102		327.71	0.00251		397.039	-0.00065	397.039	0.03247		327.71	0.000621299	334.312	0.02721		15.2639	0.00169	1.4048	-0.02957		17.0272	0.00118	6.0819	0.01542		-13.6828	0.000141116
-2.2333	-0.0032		14.7934	0.00303		-14.2735	-0.000885865		-2.2937	0.0008		2.53226	0.0025		-8.22038	-0.000642365		397.596	0.00145		327.93	0.00251		397.596	-9.525e-05	397.596	0.02523		327.93	0.000618356	334.532	0.02726		15.465	0.00182	1.4441	-0.02318		17.1039	0.00118	6.1213	0.01548		-13.6684	0.00013836
-2.2013	4.7e-05		14.8706	0.00302		-14.2567	-0.000885865		-2.2746	0.000742		2.5338	0.0025		-8.2059	-0.000642365		398.152	0.00228		328.031	0.00251		398.152	-1.4e-05	398.152	0.02279		328.031	0.000617011	334.709	0.0273		15.666	0.00167	1.4833	-0.01767		17.1806	0.00118	6.15622	0.01554		-13.6541	0.000135595
-2.1821	0.000489		14.9479	0.00301		-14.2399	-0.000885865		-2.2554	0.000458		2.544	0.0025		-8.19141	-0.000642365		398.709	0.00198		328.15	0.00251		398.709	0.0001765	398.709	0.01975		328.15	0.000615397	334.752	0.02731		15.8669	0.00157	1.5226	-0.01895		17.2573	0.00118	6.1607	0.01555		-13.6397	0.000132819
-2.163	0.000295		15.0252	0.00301		-14.2231	-0.000885865		-2.2362	-0.000305		2.5541	0.00249		-8.17693	-0.000642365		399.265	0.00162		328.37	0.00251		399.265	-0.00082175	399.265	0.02335		328.37	0.000612422	334.972	0.02736		16.0677	0.00099625	1.5618	-0.02131		17.334	0.00118	6.2001	0.01561		-13.6253	0.000130034
-2.1438	-0.000832		15.1024	0.003		-14.2063	-0.000885865		-2.2171	-0.000974		2.5643	0.00249		-8.16245	-0.000642365		399.822	0.00201		328.587	0.00251		399.822	-0.00106	399.822	0.02258		328.587	0.000609474	335.192	0.02741		16.2685	0.00096	1.6011	-0.02074		17.4107	0.00118	6.23679	0.01567		-13.6109	0.000127239
-2.1247	-0.00114		15.1797	0.00299		-14.1895	-0.000885865		-2.1979	-0.00172		2.5744	0.00249		-8.14796	-0.000642365		400.378	0.00158		328.591	0.00251		400.378	-0.00107	400.378	0.02498		328.591	0.000609429	335.265	0.02742		16.4692	0.0008125	1.6403	-0.01988		17.4873	0.00118	6.2395	0.01567		-13.5965	0.000124434
-2.1056	0.000116		15.257	0.00298		-14.1727	-0.000885865		-2.1787	-0.00203		2.5846	0.00248		-8.13348	-0.000642365		400.935	0.00137		328.811	0.00251		400.935	-0.0011	400.935	0.02634		328.811	0.00060642	335.412	0.02745		16.6698	0.0009625	1.6796	-0.01957		17.564	0.00118	6.279	0.01573		-13.5822	0.000121619
-2.0864	-0.000211		15.3343	0.00297		-14.1559	-0.000885865		-2.1596	-0.0012		2.5947	0.00248		-8.11899	-0.000642365		401.491	0.0011		329.031	0.00251		401.491	-0.00147	401.491	0.02877		329.031	0.000603394	335.632	0.0275		16.8704	0.00153	1.7188	-0.01834		17.6407	0.00118	6.31735	0.01579		-13.5678	0.000118794
-2.0673	-0.000353		15.4115	0.00297		-14.1391	-0.000885865		-2.1404	-0.00165		2.6049	0.00247		-8.1151	-0.000642365		402.048	0.000977		329.144	0.00251		402.048	-0.00182	402.048	0.02878		329.144	0.000601833	335.822	0.02754		17.0709	0.00173	1.7581	-0.01427		17.7174	0.00118	6.3184	0.01579		-13.5534	0.000115959
-2.0482	-0.00299		15.4888	0.00296		-14.1223	-0.000885865		-2.1213	-0.00271		2.61002	0.00247		-8.10451	-0.000642365		402.604	0.00111		329.251	0.00251		402.604	-0.00205	402.604	0.02816		329.251	0.000600352	335.852	0.02755		17.2713	0.00123	1.7973	-0.01241		17.7941	0.00118	6.3578	0.01585		-13.539	0.000113114
-2.029	-0.00566		15.5661	0.00295		-14.1055	-0.000885865		-2.1021	-0.00303		2.615	0.00247		-8.09003	-0.000642365		403.161	0.00145		329.471	0.00251		403.161	-0.00148	403.161	0.02511		329.471	0.000597294	336.072	0.0276		17.4717	0.00118	1.8366	-0.011		17.8708	0.00118	6.3972	0.01591		-13.5246	0.000110259
-2.0099	-0.00258		15.6433	0.00294		-14.0887	-0.000885865		-2.083	-0.00185		2.6252	0.00247		-8.07554	-0.000642365		403.717	0.00222		329.691	0.00251		403.717	-8.275e-05	403.717	0.02478		329.691	0.000594219	336.292	0.02764		17.672	0.00103	1.8758	-0.0082		17.9474	0.00118	6.39792	0.01591		-13.5102	0.000107393
-1.9908	-0.0019		15.7206	0.00294		-14.0719	-0.000885865		-2.0638	-0.00211		2.6354	0.00246		-8.06106	-0.000642365		404.274	0.00238		329.7	0.00251		404.274	-0.00029525	404.274	0.02358		329.7	0.000594087	336.378	0.02766		17.8722	0.00187	1.9151	-0.00433		18.0241	0.00118	6.4367	0.01597		-13.4959	0.000104518
-1.9717	-0.00251		15.7979	0.00293		-14.0551	-0.000885865		-2.0447	-0.00154		2.6455	0.00246		-8.04657	-0.000642365		404.831	0.00216		329.911	0.00251		404.831	-0.00067825	404.831	0.02114		329.911	0.000591128	336.512	0.02769		18.0724	0.00211	1.9543	-0.00586		18.1008	0.00118	6.4761	0.01603		-13.4815	0.000101632
-1.9526	-0.00166		15.8751	0.00292		-14.0383	-0.000885865		-2.0256	-0.000258		2.6557	0.00246		-8.03209	-0.000642365		405.387	0.00204		330.131	0.00251		405.387	-0.00104	405.387	0.02509		330.131	0.00058802	336.732	0.02773		18.2725	0.00186	1.9936	-0.00352		18.1775	0.00118	6.47849	0.01604		-13.4671	9.87359e-05
-1.9334	-0.000216		15.9524	0.00292		-14.0215	-0.000885865		-2.0064	-3.7e-05		2.6658	0.00245		-8.01761	-0.000642365		405.944	0.00214		330.257	0.00251		405.944	-0.000789	405.944	0.03027		330.257	0.000586236	336.935	0.02778		18.4726	0.00178	2.0328	-0.00321		18.2542	0.00118	6.5155	0.01609		-13.4527	9.58295e-05
-1.9143	-0.000205		16.0297	0.00291		-14.0047	-0.000885865		-1.9873	-0.000763		2.676	0.00245		-8.00312	-0.000642365		406.5	0.00303		330.351	0.00251		406.5	-0.0006875	406.5	0.02887		330.351	0.000584897	336.952	0.02778		18.6726	0.00172	2.0721	-0.00595		18.3309	0.00118	6.555	0.01615		-13.4383	9.29127e-05
-1.8952	0.000474		16.1069	0.0029		-13.9879	-0.000885865		-1.9682	-0.00124		2.6862	0.00245		-7.98864	-0.000642365		407.057	0.00304		330.571	0.00251		407.057	-0.00084225	407.057	0.02611		330.571	0.000581757	337.172	0.02782		18.8725	0.00175	2.1113	-0.00415		18.4076	0.00118	6.55906	0.01616		-13.424	8.99856e-05
-1.8761	0.000316		16.1842	0.0029		-13.9711	-0.000885865		-1.949	-0.00142		2.68778	0.00245		-7.97415	-0.000642365		407.613	0.00333		330.791	0.00251		407.613	1.1e-05	407.613	0.02428		330.791	0.000578602	337.392	0.02787		19.0723	0.00152	2.1506	-0.00338		18.4842	0.00118	6.5944	0.01621		-13.4096	8.70481e-05
-1.857	-0.0012		16.2615	0.00289		-13.9543	-0.000885865		-1.9299	-0.00163		2.6963	0.00244		-7.95967	-0.000642365		408.17	0.00327		330.813	0.00251		408.17	-0.000286	408.17	0.02778		330.813	0.000578281	337.491	0.02789		19.2721	0.00144	2.1898	-0.00255		18.5609	0.00118	6.6338	0.01627		-13.3952	8.41001e-05
-1.8379	-0.000826		16.3387	0.00288		-13.9375	-0.000885865		-1.9108	-0.00134		2.7065	0.00244		-7.94518	-0.000642365		408.726	0.00238		331.011	0.00251		408.726	-3.6e-05	408.726	0.02795		331.011	0.00057543	337.612	0.02791		19.4719	0.00118	2.2291	0.00156		18.6376	0.00118	6.63962	0.01628		-13.3808	8.11416e-05
-1.8188	-0.00192		16.416	0.00288		-13.9207	-0.000885865		-1.8917	0.0009		2.7167	0.00244		-7.9307	-0.000642365		409.283	0.00137		331.231	0.00251		409.283	0.0005905	409.283	0.02774		331.231	0.000572243	337.832	0.02796		19.6715	0.00161	2.2683	0.00427		18.7143	0.00118	6.6733	0.01633		-13.3664	7.81726e-05
-1.7997	-0.00388		16.4933	0.00287		-13.9039	-0.000885865		-1.8726	0.00243		2.7269	0.00243		-7.91622	-0.000642365		409.839	0.000874		331.37	0.00251		409.839	0.0002875	409.839	0.02591		331.37	0.000570226	338.048	0.028		19.8712	0.00192	2.3076	0.00365		18.791	0.00118	6.7127	0.01638		-13.3521	7.51931e-05
-1.7806	-0.00365		16.5705	0.00286		-13.8871	-0.000885865		-1.8534	0.00273		2.737	0.00243		-7.9054	-0.000642365		410.396	0.000798		331.451	0.00251		410.396	6.725e-05	410.396	0.02036		331.451	0.00056904	338.053	0.028		20.0707	0.00173	2.3468	0.00306		18.8677	0.00118	6.72019	0.0164		-13.3377	7.22029e-05
-1.7615	-0.00183		16.6478	0.00286		-13.8703	-0.000885865		-1.8343	-0.000274		2.7472	0.00243		-7.90173	-0.000642365		410.952	0.00107		331.671	0.00251		410.952	-0.00039075	410.952	0.02195		331.671	0.000565821	338.273	0.02804		20.2702	0.00118	2.3861	0.00698		18.9444	0.00118	6.7522	0.01644		-13.3233	6.92021e-05
-1.7424	0.000126		16.7251	0.00285		-13.8535	-0.000885865		-1.8152	-0.00141		2.7574	0.00242		-7.88725	-0.000642365		411.509	0.00112		331.891	0.00251		411.509	-0.00043275	411.509	0.02261		331.891	0.000562587	338.493	0.02809		20.4696	0.00147	2.4254	0.00787		19.021	0.00118	6.7916	0.0165		-13.3089	6.61906e-05
-1.7233	0.000947		16.8023	0.00285		-13.8367	-0.000885865		-1.7961	-0.000279		2.76555	0.00242		-7.87276	-0.000642365		412.065	0.00147		331.926	0.00251		412.065	-0.0008905	412.065	0.02195		331.926	0.00056207	338.605	0.02811		20.669	0.00152	2.4646	0.00413		19.0977	0.00118	6.80076	0.01651		-13.2945	6.31684e-05
-1.7042	-0.000605		16.8796	0.00284		-13.8199	-0.000885865		-1.777	0.000463		2.7676	0.00242		-7.85828	-0.000642365		412.622	0.00222		332.111	0.00251		412.622	-0.00168	412.622	0.02104		332.111	0.000559338	338.713	0.02813		20.8683	0.00166	2.5039	0.00454		19.1744	0.00118	6.8311	0.01656		-13.2801	6.01355e-05
-1.6851	-0.00186		16.9569	0.00284		-13.8031	-0.000885865		-1.7579	0.000258		2.7777	0.00242		-7.8438	-0.000642365		413.178	0.00222		332.331	0.00251		413.178	-0.0017	413.178	0.02335		332.331	0.000556073	338.933	0.02817		21.0676	0.00135	2.5431	0.00213		19.2511	0.00118	6.8705	0.01661		-13.2658	5.70917e-05
-1.666	-0.00221		17.0342	0.00283		-13.7863	-0.000885865		-1.7388	-0.00119		2.7879	0.00241		-7.82931	-0.000642365		413.735	0.00174		332.483	0.00251		413.735	-0.00095475	413.735	0.02576		332.483	0.000553816	339.153	0.02821		21.2668	0.0009925	2.5824	0.000563		19.3278	0.00118	6.88133	0.01663		-13.2514	5.40372e-05
-1.6469	-0.00314		17.1114	0.00282		-13.7695	-0.000885865		-1.7197	-0.00193		2.7981	0.00241		-7.81483	-0.000642365		414.291	0.00197		332.551	0.00251		414.291	-0.000311	414.291	0.02646		332.551	0.000552792	339.161	0.02822		21.4659	0.00105	2.6216	-6.8e-05		19.4045	0.00118	6.91	0.01667		-13.237	5.09718e-05
-1.6278	-0.00327		17.1887	0.00282		-13.7527	-0.000885865		-1.7006	-0.000889		2.8083	0.00241		-7.80034	-0.000642365		414.848	0.00163		332.771	0.00251		414.848	0.00019075	414.848	0.02803		332.771	0.000549497	339.373	0.02826		21.665	0.0007525	2.6609	-0.00105		19.4811	0.00118	6.9495	0.01673		-13.2226	4.78954e-05
-1.6087	-0.00205		17.266	0.00281		-13.7359	-0.000885865		-1.6815	-0.000211		2.8184	0.0024		-7.78586	-0.000642365		415.404	0.00149		332.991	0.0025		415.404	0.00025325	415.404	0.02462		332.991	0.000546186	339.593	0.0283		21.864	0.000615	2.7002	0.00324		19.5578	0.00118	6.96189	0.01675		-13.2082	4.48081e-05
-1.5896	-0.00375		17.3432	0.00281		-13.7191	-0.000885865		-1.6624	-0.000216		2.8286	0.0024		-7.77138	-0.000642365		415.961	0.00138		333.039	0.0025		415.961	-0.00033275	415.961	0.02044		333.039	0.000545464	339.718	0.02832		22.0629	0.00055375	2.7394	0.0088		19.6345	0.00118	6.9889	0.01679		-13.1938	4.17099e-05
-1.5705	-0.00237		17.4205	0.0028		-13.7023	-0.000885865		-1.6433	0.000284		2.8388	0.0024		-7.75689	-0.000642365		416.517	0.00149		333.211	0.0025		416.517	-0.000539	416.517	0.01945		333.211	0.000542861	339.813	0.02834		22.2618	0.0007125	2.7787	0.00711		19.7112	0.00118	7.0284	0.01684		-13.1795	3.86006e-05
-1.5515	0.00152		17.4977	0.0028		-13.6855	-0.000885865		-1.6242	-0.000337		2.84331	0.0024		-7.74241	-0.000642365		417.074	0.000939		333.432	0.0025		417.074	-0.00045625	417.074	0.02007		333.432	0.000539521	340.033	0.02838		22.4606	-3.5e-05	2.8179	0.00906		19.7879	0.00118	7.04246	0.01686		-13.1651	3.54802e-05
-1.5324	0.00215		17.575	0.00279		-13.6687	-0.000885865		-1.6051	-0.000211		2.849	0.00239		-7.72792	-0.000642365		417.631	0.000921		333.596	0.0025		417.631	-6.25e-05	417.631	0.01838		333.596	0.000537016	340.253	0.02842		22.6594	2e-05	2.8572	0.00891		19.8646	0.00118	7.0679	0.0169		-13.1507	3.23488e-05
-1.5133	-0.000884		17.6523	0.00279		-13.6519	-0.000885865		-1.586	0.000463		2.8592	0.00239		-7.71344	-0.000642365		418.187	0.000748		333.652	0.0025		418.187	-0.00013275	418.187	0.02103		333.652	0.000536166	340.274	0.02842		22.8581	0.00111	2.8965	0.00962		19.9413	0.00118	7.1073	0.01695		-13.1363	2.92062e-05
-1.4942	-0.00121		17.7296	0.00278		-13.6351	-0.000885865		-1.5669	-0.00146		2.8694	0.00239		-7.69896	-0.000642365		418.744	0.00144		333.872	0.0025		418.744	0.000711	418.744	0.02296		333.872	0.000532796	340.473	0.02846		23.0568	0.00145	2.9357	0.00728		20.0179	0.00118	7.12303	0.01698		-13.1219	2.60524e-05
-1.4751	-0.00205		17.8068	0.00278		-13.6183	-0.000885865		-1.5478	-0.000174		2.8796	0.00238		-7.6958	-0.000642365		419.3	0.002		334.092	0.0025		419.3	0.00133	419.3	0.023		334.092	0.000529412	340.693	0.0285		23.2554	0.00102	2.975	0.00896		20.0946	0.00118	7.1468	0.01701		-13.1076	2.28874e-05
-1.456	-0.00397		17.8841	0.00277		-13.6015	-0.000885865		-1.5287	0.000842		2.8897	0.00238		-7.68447	-0.000642365		419.857	0.00205		334.152	0.0025		419.857	0.000775	419.857	0.02504		334.152	0.000528476	340.831	0.02852		23.454	0.00132	3.0143	0.01058		20.1713	0.00118	7.1863	0.01707		-13.0932	1.97111e-05
-1.4369	-0.00298		17.9614	0.00277		-13.5846	-0.000885865		-1.5096	-0.000189		2.8999	0.00238		-7.66999	-0.000642365		420.413	0.00129		334.312	0.0025		420.413	8.275e-05	420.413	0.02509		334.312	0.000526014	340.913	0.02854		23.6524	0.00121	3.0535	0.0074		20.248	0.00118	7.2036	0.01709		-13.0788	1.65236e-05
-1.4179	-0.00349		18.0386	0.00276		-13.5678	-0.000885865		-1.4905	-0.00147		2.9101	0.00238		-7.6555	-0.000642365		420.97	0.000462		334.532	0.0025		420.97	-0.0001655	420.97	0.02721		334.532	0.000522602	341.133	0.02858		23.8509	0.00124	3.0928	0.0039		20.3247	0.00118	7.2258	0.01712		-13.0644	1.33247e-05
-1.3988	-0.00173		18.1159	0.00276		-13.5511	-0.000885865		-1.4715	-0.00106		2.9203	0.00237		-7.64102	-0.000642365		421.526	0.00062		334.709	0.0025		421.526	-0.00062975	421.526	0.03002		334.709	0.000519844	341.353	0.02861		24.0493	0.0005075	3.1321	0.00621		20.4014	0.00118	7.2652	0.01718		-13.05	1.01144e-05
-1.3797	0.00304		18.1932	0.00275		-13.5343	-0.000885865		-1.4524	0.000816		2.92107	0.00237		-7.62654	-0.000642365		422.083	0.000438		334.752	0.0025		422.083	-0.00106	422.083	0.02702		334.752	0.000519175	341.387	0.02862		24.2476	0.00101	3.1714	0.00887		20.478	0.00118	7.28416	0.0172		-13.0357	6.89269e-06
-1.3606	0.00462		18.2704	0.00275		-13.5175	-0.000885865		-1.4333	-0.00173		2.9305	0.00237		-7.61205	-0.000642365		422.639	0.000959		334.972	0.0025		422.639	-0.00103	422.639	0.02572		334.972	0.000515734	341.573	0.02865		24.4458	0.00127	3.2106	0.00895		20.5547	0.00118	7.3047	0.01723		-13.0213	3.65953e-06
-1.3415	0.00329		18.3477	0.00275		-13.5007	-0.000885865		-1.4142	-0.00253		2.9407	0.00237		-7.59757	-0.000642365		423.196	0.000489		335.192	0.0025		423.196	-0.000353	423.196	0.02483		335.192	0.00051228	341.793	0.02869		24.6441	0.00155	3.2499	0.006		20.6314	0.00118	7.3442	0.01729		-13.0069	4.14857e-07
-1.3225	0.00127		18.425	0.00274		-13.4838	-0.000885865		-1.3951	-0.00111		2.9509	0.00236		-7.58308	-0.000642365		423.752	0.000734		335.265	0.0025		423.752	0.0005	423.752	0.0211		335.265	0.000511123	341.944	0.02871		24.8422	0.00148	3.2892	0.0031		20.7081	0.00118	7.36473	0.01731		-12.9925	-2.84136e-06
-1.3034	-7.9e-05		18.5022	0.00274		-13.467	-0.000885865		-1.376	0.000463		2.9611	0.00236		-7.5686	-0.000642365		424.309	0.000231		335.412	0.00249		424.309	0.00157	424.309	0.02512		335.412	0.000508812	342.013	0.02873		25.0403	0.00086375	3.3284	0.00512		20.7848	0.00118	7.3837	0.01734		-12.9781	-6.10915e-06
-1.2843	1.6e-05		18.5795	0.00273		-13.4502	-0.000885865		-1.3569	-0.00115		2.9713	0.00236		-7.55411	-0.000642365		424.865	0.000643		335.632	0.00249		424.865	0.0013	424.865	0.02709		335.632	0.000505331	342.233	0.02876		25.2384	-1.75e-05	3.3677	0.00795		20.8615	0.00118	7.4232	0.0174		-12.9637	-9.38858e-06
-1.2652	-0.00136		18.6568	0.00273		-13.4334	-0.000885865		-1.3379	-0.00233		2.9815	0.00235		-7.53963	-0.000642365		425.422	0.000607		335.822	0.00249		425.422	0.0001265	425.422	0.02535		335.822	0.000502314	342.453	0.0288		25.4364	-1e-05	3.407	0.00595		20.9382	0.00118	7.4453	0.01743		-12.9494	-1.26797e-05
-1.2462	-0.00409		18.734	0.00272		-13.4166	-0.000885865		-1.3188	-0.00109		2.9916	0.00235		-7.52515	-0.000642365		425.978	0.00126		335.852	0.00249		425.978	-0.00085625	425.978	0.02981		335.852	0.000501836	342.5	0.02881		25.6343	0.0002825	3.4463	0.00443		21.0148	0.00118	7.4627	0.01745		-12.935	-1.59825e-05
-1.2271	-0.00424		18.8113	0.00272		-13.3998	-0.000885865		-1.2997	-0.00107		2.99883	0.00235		-7.51066	-0.000642365		426.535	0.00196		336.072	0.00249		426.535	-0.00151	426.535	0.03332		336.072	0.000498328	342.673	0.02884		25.8322	0.000655	3.4856	0.00847		21.0915	0.00118	7.5022	0.0175		-12.9206	-1.9297e-05
-1.208	-0.00434		18.8886	0.00272		-13.383	-0.000885865		-1.2806	-0.00327		3.0018	0.00235		-7.49618	-0.000642365		427.091	0.00171		336.292	0.00249		427.091	-0.00112	427.091	0.03293		336.292	0.000494806	342.894	0.02887		26.03	0.00075125	3.5248	0.00763		21.1682	0.00118	7.52587	0.01754		-12.9062	-2.26234e-05
-1.1889	-0.00398		18.9658	0.00271		-13.3662	-0.000885865		-1.2615	-0.00365		3.012	0.00234		-7.4862	-0.000642365		427.648	0.00204		336.378	0.00249		427.648	-0.00019225	427.648	0.03122		336.378	0.000493421	343.057	0.0289		26.2278	0.00109	3.5641	0.0038		21.2449	0.00118	7.5417	0.01756		-12.8918	-2.59615e-05
-1.1698	-0.00372		19.0431	0.00271		-13.3494	-0.000885865		-1.248	-0.000616		3.0222	0.00234		-7.48169	-0.000642365		428.204	0.00155		336.512	0.00249		428.204	0.00036875	428.204	0.02898		336.512	0.000491272	343.114	0.02891		26.4256	0.00104	3.6034	-0.000468		21.3216	0.00118	7.5812	0.01761		-12.8774	-2.93116e-05
-1.1508	-0.00433		19.1204	0.0027		-13.3326	-0.000885865		-1.2381	0.000379		3.0324	0.00234		-7.46721	-0.000642365		428.761	0.00151		336.732	0.00249		428.761	0.00028125	428.761	0.02428		336.732	0.000487725	343.334	0.02894		26.6232	0.0013	3.6427	-0.00132		21.3983	0.00118	7.60644	0.01765		-12.8631	-3.26736e-05
-1.1317	-0.00416		19.1976	0.0027		-13.3158	-0.000885865		-1.2282	0.00177		3.0426	0.00233		-7.45273	-0.000642365		429.317	0.00101		336.935	0.00249		429.317	0.00103	429.317	0.01857		336.935	0.000484446	343.554	0.02898		26.8209	0.00156	3.682	0.00393		21.4749	0.00118	7.6207	0.01766		-12.8487	-3.60475e-05
-1.1201	-0.00588		19.2749	0.0027		-13.299	-0.000885865		-1.2183	0.0006		3.0528	0.00233		-7.43824	-0.000642365		429.874	0.000826		336.952	0.00249		429.874	0.000328	429.874	0.02198		336.952	0.000484166	343.613	0.02899		27.0185	0.00058875	3.7213	0.00923		21.5516	0.00118	7.6602	0.01772		-12.8343	-3.94335e-05
-1.1102	-0.00529		19.3522	0.00269		-13.2822	-0.000885865		-1.2084	0.0002		3.063	0.00233		-7.42376	-0.000642365		430.43	0.00147		337.172	0.00249		430.43	0.00016725	430.43	0.02407		337.172	0.000480594	343.774	0.02901		27.216	7.125e-05	3.7606	0.01163		21.6283	0.00118	7.687	0.01775		-12.8199	-4.28314e-05
-1.1004	-0.00646		19.4294	0.00269		-13.2654	-0.000885865		-1.1986	-0.0003		3.0732	0.00232		-7.40927	-0.000642365		430.987	0.00164		337.392	0.00248		430.987	-0.00013425	430.987	0.02114		337.392	0.00047701	343.994	0.02904		27.4135	0.0005525	3.7999	0.0098		21.705	0.00118	7.6997	0.01777		-12.8055	-4.62415e-05
-1.0906	-0.00431		19.5067	0.00268		-13.2486	-0.000885865		-1.1887	-0.0003		3.0766	0.00232		-7.39479	-0.000642365		431.544	0.000913		337.491	0.00248		431.544	3.75e-05	431.544	0.02058		337.491	0.000475391	344.17	0.02907		27.6109	0.00118	3.8392	0.01877		21.7817	0.00118	7.7393	0.01782		-12.7912	-4.96637e-05
-1.0808	-0.00163		19.584	0.00268		-13.2318	-0.000885865		-1.1788	0.000974		3.0834	0.00232		-7.38031	-0.000642365		432.1	0.000416		337.612	0.00248		432.1	-0.00048125	432.1	0.02369		337.612	0.000473413	344.214	0.02908		27.8083	0.00058125	3.8784	0.01475		21.8584	0.00118	7.76757	0.01786		-12.7768	-5.30981e-05
-1.0709	-0.00222		19.6612	0.00268		-13.215	-0.000885865		-1.1689	0.00198		3.0936	0.00232		-7.36582	-0.000642365		432.657	0.000893		337.832	0.00248		432.657	-0.00116	432.657	0.02325		337.832	0.000469805	344.434	0.02911		28.0056	0.00088875	3.9177	0.00765		21.9351	0.00118	7.7788	0.01788		-12.7624	-5.65447e-05
-1.0611	-0.00448		19.7385	0.00267		-13.1982	-0.000885865		-1.159	0.00182		3.1038	0.00231		-7.35134	-0.000642365		433.213	0.000949		338.048	0.00248		433.213	-0.00109	433.213	0.02424		338.048	0.000466259	344.654	0.02914		28.2029	0.00185	3.957	0.00504		22.0117	0.00118	7.8183	0.01793		-12.748	-6.00036e-05
-1.0513	-0.00379		19.8158	0.00267		-13.1814	-0.000885865		-1.1492	0.000205		3.114	0.00231		-7.33685	-0.000642365		433.77	0.000833		338.053	0.00248		433.77	-0.00066575	433.77	0.02398		338.053	0.000466185	344.726	0.02915		28.4001	0.00182	3.9963	0.00962		22.0884	0.00118	7.84814	0.01797		-12.7336	-6.34748e-05
-1.0415	-0.00318		19.8931	0.00267		-13.1646	-0.000885865		-1.1393	-0.00108		3.1242	0.00231		-7.32237	-0.000642365		434.326	0.000798		338.273	0.00248		434.326	0.00012825	434.326	0.02086		338.273	0.000462553	344.874	0.02918		28.5973	0.00154	4.0356	0.00918		22.1651	0.00118	7.8578	0.01798		-12.7192	-6.69583e-05
-1.0317	-0.00502		19.9703	0.00266		-13.1478	-0.000885865		-1.1295	-0.000711		3.1344	0.00231		-7.30789	-0.000642365		434.883	0.0014		338.493	0.00248		434.883	-0.0002125	434.883	0.02052		338.493	0.00045891	345.094	0.02921		28.7944	0.00143	4.0749	0.00944		22.2418	0.00118	7.8973	0.01803		-12.7049	-7.04542e-05
-1.0219	-0.00135		20.0476	0.00266		-13.131	-0.000885865		-1.1196	-0.000163		3.1446	0.0023		-7.2934	-0.000642365		435.439	0.000838		338.605	0.00248		435.439	-0.00121	435.439	0.02108		338.605	0.000457052	345.283	0.02924		28.9915	0.00108	4.1142	0.00992		22.3185	0.00118	7.92871	0.01808		-12.6905	-7.39626e-05
-1.0121	0.000384		20.1249	0.00266		-13.1142	-0.000885865		-1.1098	-0.000211		3.15436	0.0023		-7.27892	-0.000642365		435.996	0.00117		338.713	0.00248		435.996	-0.000903	435.996	0.02455		338.713	0.000455256	345.314	0.02924		29.1885	0.0013	4.1536	0.01334		22.3952	0.00118	7.9369	0.01809		-12.6761	-7.74834e-05
-1.0023	-0.00101		20.2021	0.00265		-13.0974	-0.000885865		-1.0999	-0.00151		3.1548	0.0023		-7.2768	-0.000642365		436.552	0.001		338.933	0.00247		436.552	-0.00078125	436.552	0.02387		338.933	0.000451591	345.534	0.02927		29.3855	0.00176	4.1929	0.00953		22.4718	0.00118	7.9764	0.01814		-12.6617	-8.10168e-05
-0.9925	-0.00405		20.2794	0.00265		-13.0806	-0.000885865		-1.0901	-0.00213		3.165	0.0023		-7.26443	-0.000642365		437.109	0.00133		339.153	0.00247		437.109	-0.00111	437.109	0.02409		339.153	0.000447914	345.754	0.0293		29.5824	0.00186	4.2322	0.00843		22.5485	0.00118	8.00927	0.01818		-12.6473	-8.45627e-05
-0.9827	-0.00482		20.3567	0.00265		-13.0638	-0.000885865		-1.0802	0.000921		3.1752	0.00229		-7.24995	-0.000642365		437.665	0.00168		339.161	0.00247		437.665	-0.000575	437.665	0.02735		339.161	0.000447774	345.839	0.02931		29.7793	0.00125	4.2715	0.00786		22.6252	0.00118	8.0159	0.01819		-12.6329	-8.81213e-05
-0.9729	-0.00427		20.4339	0.00264		-13.047	-0.000885865		-1.0704	0.000284		3.1854	0.00229		-7.23546	-0.000642365		438.222	0.00204		339.373	0.00247		438.222	0.000186	438.222	0.02794		339.373	0.000444227	345.974	0.02933		29.9761	0.00078125	4.3108	0.01053		22.7019	0.00118	8.0555	0.01824		-12.6186	-9.16925e-05
-0.9631	-0.00751		20.5112	0.00264		-13.0302	-0.000885865		-1.0606	-0.00288		3.1956	0.00229		-7.22098	-0.000642365		438.778	0.00181		339.593	0.00247		438.778	-7.175e-05	438.778	0.02471		339.593	0.00044053	346.194	0.02936		30.1729	0.00076	4.3501	0.0115		22.7786	0.00118	8.08984	0.01829		-12.6042	-9.52764e-05
-0.9534	-0.01046		20.5885	0.00264		-13.0134	-0.000885865		-1.0508	-0.00283		3.2058	0.00228		-7.2065	-0.000642365		439.335	0.00117		339.718	0.00247		439.335	-1.4e-05	439.335	0.02381		339.718	0.000438429	346.396	0.02939		30.3697	0.00091625	4.3894	0.01583		22.8553	0.00118	8.095	0.01829		-12.5898	-9.88731e-05
-0.9436	-0.00359		20.6657	0.00263		-12.9966	-0.000885865		-1.0409	-0.00332		3.216	0.00228		-7.19201	-0.000642365		439.891	0.00072		339.813	0.00247		439.891	3.125e-05	439.891	0.02269		339.813	0.000436822	346.414	0.02939		30.5664	0.0009325	4.4287	0.01434		22.932	0.00118	8.1346	0.01834		-12.5754	-0.000102483
-0.9338	-0.00114		20.743	0.00263		-12.9798	-0.000885865		-1.0311	-0.00312		3.2262	0.00228		-7.17753	-0.000642365		440.448	0.000595		340.033	0.00247		440.448	-0.00054225	440.448	0.01807		340.033	0.000433105	346.634	0.02942		30.763	0.00119	4.4681	0.01225		23.0086	0.00118	8.17041	0.01839		-12.561	-0.000106105
-0.924	-0.00258		20.8203	0.00263		-12.963	-0.000885865		-1.0213	-0.00128		3.23212	0.00228		-7.16304	-0.000642365		441.005	0.00151		340.253	0.00246		441.005	-0.0011	441.005	0.01937		340.253	0.000429377	346.854	0.02945		30.9596	0.00077625	4.5074	0.01443		23.0853	0.00118	8.1741	0.01839		-12.5467	-0.00010974
-0.9143	-0.00391		20.8975	0.00262		-12.9462	-0.000885865		-1.0115	-0.00142		3.2364	0.00227		-7.14856	-0.000642365		441.561	0.00126		340.274	0.00246		441.561	-0.00060925	441.561	0.01906		340.274	0.000429018	346.952	0.02946		31.1562	0.0008675	4.5467	0.02013		23.162	0.00118	8.2137	0.01845		-12.5323	-0.000113388
-0.9045	-0.00525		20.9748	0.00262		-12.9294	-0.000885865		-1.0017	-0.000837		3.2466	0.00227		-7.13408	-0.000642365		442.118	0.000969		340.473	0.00246		442.118	-0.00025	442.118	0.02222		340.473	0.000425639	347.074	0.02948		31.3527	0.00137	4.586	0.01453		23.2387	0.00118	8.25098	0.01849		-12.5179	-0.000117049
-0.8948	-0.00473		21.0521	0.00262		-12.9126	-0.000885865		-0.9919	3.2e-05		3.2568	0.00227		-7.11959	-0.000642365		442.674	0.00122		340.693	0.00246		442.674	-0.000122	442.674	0.02522		340.693	0.000421893	347.294	0.02951		31.5492	0.00125	4.6254	0.01132		23.3154	0.00118	8.2532	0.0185		-12.5035	-0.000120723
-0.885	-0.00534		21.1293	0.00262		-12.8958	-0.000885865		-0.9821	0.00134		3.267	0.00227		-7.10511	-0.000642365		443.231	0.000982		340.831	0.00246		443.231	-0.000589	443.231	0.02566		340.831	0.000419546	347.509	0.02953		31.7456	0.0002675	4.6647	0.01229		23.3921	0.00118	8.2928	0.01855		-12.4891	-0.000124411
-0.8753	-0.00552		21.2066	0.00261		-12.879	-0.000885865		-0.9723	0.000232		3.2772	0.00226		-7.09062	-0.000642365		443.787	8.9e-05		340.913	0.00246		443.787	-0.00064375	443.787	0.02458		340.913	0.000418136	347.514	0.02954		31.942	0.000325	4.704	0.01751		23.4688	0.00118	8.33154	0.0186		-12.4748	-0.000128111
-0.8655	-0.00259		21.2839	0.00261		-12.8622	-0.000885865		-0.9625	-0.000684		3.2873	0.00226		-7.07614	-0.000642365		444.344	-0.00011		341.133	0.00246		444.344	-0.00017175	444.344	0.02163		341.133	0.000414371	347.735	0.02956		32.1384	0.00043375	4.7433	0.01606		23.5454	0.00118	8.3323	0.0186		-12.4604	-0.000131824
-0.8558	-0.0028		21.3611	0.00261		-12.8454	-0.000885865		-0.9527	0.000526		3.2975	0.00226		-7.0674	-0.000642365		444.9	0.000775		341.353	0.00246		444.9	0.00015925	444.9	0.02283		341.353	0.000410597	347.955	0.02959		32.3347	0.00052625	4.7827	0.01492		23.6221	0.00118	8.3719	0.01865		-12.446	-0.000135551
-0.846	-0.00413		21.4384	0.0026		-12.8286	-0.000885865		-0.9429	0.000495		3.3077	0.00225		-7.06166	-0.000642365		445.457	0.000746		341.387	0.00246		445.457	2.175e-05	445.457	0.02259		341.387	0.000410015	348.065	0.0296		32.5309	0.00065625	4.822	0.01883		23.6988	0.00118	8.4114	0.0187		-12.4316	-0.000139291
-0.8363	-0.00492		21.5157	0.0026		-12.8118	-0.000885865		-0.9331	-0.0002		3.30989	0.00225		-7.04717	-0.000642365		446.013	0.000936		341.573	0.00245		446.013	-9.25e-06	446.013	0.02223		341.573	0.000406814	348.175	0.02962		32.7271	0.00138	4.8614	0.01915		23.7755	0.00118	8.41211	0.0187		-12.4172	-0.000143044
-0.8265	-0.0053		21.5929	0.0026		-12.795	-0.000885865		-0.9234	-0.00157		3.3179	0.00225		-7.03269	-0.000642365		446.57	0.001		341.793	0.00245		446.57	0.00051875	446.57	0.02048		341.793	0.000403023	348.395	0.02964		32.9233	0.00144	4.9007	0.01266		23.8522	0.00118	8.451	0.01875		-12.4028	-0.000146811
-0.8168	-0.00682		21.6702	0.0026		-12.7782	-0.000885865		-0.9136	-0.000684		3.3281	0.00225		-7.0182	-0.000642365		447.126	0.000757		341.944	0.00245		447.126	0.000497	447.126	0.01818		341.944	0.000400427	348.615	0.02967		33.1194	0.00177	4.94	0.01089		23.9289	0.00118	8.4906	0.0188		-12.3885	-0.000150591
-0.8071	-0.00496		21.7475	0.00259		-12.7614	-0.000885865		-0.9038	-0.000637		3.3383	0.00224		-7.00372	-0.000642365		447.683	0.00112		342.013	0.00245		447.683	0.00023275	447.683	0.02171		342.013	0.000399224	348.622	0.02967		33.3155	0.00124	4.9794	0.01463		24.0055	0.00118	8.49268	0.0188		-12.3741	-0.000154384
-0.7973	-0.00481		21.8248	0.00259		-12.7446	-0.000885865		-0.894	-0.00191		3.3485	0.00224		-6.98924	-0.000642365		448.239	0.00147		342.233	0.00245		448.239	-0.0004235	448.239	0.02676		342.233	0.000395416	348.835	0.02969		33.5116	0.0009	5.0187	0.01597		24.0822	0.00118	8.5302	0.01885		-12.3597	-0.000158191
-0.7876	-0.0012		21.902	0.00259		-12.7278	-0.000885865		-0.8843	-0.000463		3.3587	0.00224		-6.97475	-0.000642365		448.796	0.000698		342.453	0.00245		448.796	-0.00126	448.796	0.02951		342.453	0.000391601	349.055	0.02972		33.7076	0.000835	5.0581	0.0017		24.1589	0.00118	8.5697	0.01889		-12.3453	-0.000162012
-0.7779	-0.00155		21.9793	0.00258		-12.711	-0.000885865		-0.8745	-0.0022		3.3689	0.00224		-6.96027	-0.000642365		449.352	0.000313		342.5	0.00245		449.352	-0.0006655	449.352	0.02898		342.5	0.000390789	349.178	0.02973		33.9035	0.0006925	5.0974	0.00126		24.2356	0.00118	8.57325	0.0189		-12.3309	-0.000165846
-0.7681	-0.00498		22.0566	0.00258		-12.6942	-0.000885865		-0.8648	-0.00467		3.3791	0.00223		-6.94578	-0.000642365		449.909	0.000767		342.673	0.00244		449.909	0.00010775	449.909	0.02759		342.673	0.000387778	349.275	0.02974		34.0995	0.00115	5.1368	0.00818		24.3123	0.00118	8.6093	0.01894		-12.3165	-0.000169694
-0.7584	-0.00775		22.1338	0.00258		-12.6774	-0.000885865		-0.855	-0.00245		3.38765	0.00223		-6.9313	-0.000642365		450.465	0.00133		342.894	0.00244		450.465	0.000672	450.465	0.02311		342.894	0.000383948	349.495	0.02977		34.2953	0.00211	5.1761	0.01739		24.389	0.00118	8.6489	0.01899		-12.3022	-0.000173555
-0.7487	-0.00898		22.2111	0.00258		-12.6606	-0.000885865		-0.8453	-0.00275		3.3893	0.00223		-6.91682	-0.000642365		451.022	0.000772		343.057	0.00244		451.022	-8.75e-05	451.022	0.02303		343.057	0.000381103	349.715	0.02979		34.4912	0.00219	5.2155	0.01576		24.4657	0.00118	8.65381	0.019		-12.2878	-0.00017743
-0.739	-0.00917		22.2884	0.00257		-12.6438	-0.000885865		-0.8355	-0.00546		3.3995	0.00223		-6.90233	-0.000642365		451.578	0.000939		343.114	0.00244		451.578	-0.00070925	451.578	0.02503		343.114	0.00038011	349.735	0.0298		34.687	0.00171	5.2548	0.01335		24.5423	0.00118	8.6885	0.01904		-12.2734	-0.000181319
-0.7293	-0.01003		22.3656	0.00257		-12.627	-0.000885865		-0.8258	-0.00486		3.4097	0.00222		-6.88785	-0.000642365		452.135	0.000967		343.334	0.00244		452.135	-0.00075775	452.135	0.02518		343.334	0.000376266	349.935	0.02982		34.8827	0.000935	5.2942	0.01484		24.619	0.00118	8.7281	0.01909		-12.259	-0.000185222
-0.7196	-0.0088		22.4429	0.00257		-12.6102	-0.000885865		-0.816	-0.0028		3.4199	0.00222		-6.87336	-0.000642365		452.691	0.00111		343.554	0.00244		452.691	-0.00032175	452.691	0.02046		343.554	0.000372415	350.155	0.02984		35.0785	0.00075625	5.3336	0.01624		24.6957	0.00118	8.73438	0.0191		-12.2446	-0.000189139
-0.7098	-0.00765		22.5202	0.00257		-12.5934	-0.000885865		-0.8063	-0.00427		3.43	0.00222		-6.85888	-0.000642365		453.248	0.00168		343.613	0.00244		453.248	0.00053125	453.248	0.02116		343.613	0.00037137	350.291	0.02985		35.2742	0.00060875	5.3729	0.01746		24.7724	0.00118	8.7676	0.01914		-12.2302	-0.000193069
-0.7001	-0.00564		22.5974	0.00256		-12.5766	-0.000885865		-0.7965	-0.00323		3.4402	0.00221		-6.8581	-0.000642365		453.804	0.00147		343.774	0.00243		453.804	0.000186	453.804	0.02001		343.774	0.000368558	350.375	0.02986		35.4698	0.00062125	5.4123	0.01385		24.8491	0.00118	8.8072	0.01919		-12.2159	-0.000197014
-0.6904	-0.00458		22.6747	0.00256		-12.5598	-0.000885865		-0.7868	-0.000211		3.4504	0.00221		-6.84439	-0.000642365		454.361	0.0011		343.994	0.00243		454.361	-0.00030775	454.361	0.01881		343.994	0.000364694	350.595	0.02989		35.6654	0.00095625	5.4517	0.01755		24.9258	0.00118	8.81495	0.0192		-12.2015	-0.000200973
-0.6807	-0.00536		22.752	0.00256		-12.5429	-0.000885865		-0.7771	0.0019		3.4606	0.00221		-6.82991	-0.000642365		454.918	0.000136		344.17	0.00243		454.918	-0.0003	454.918	0.01693		344.17	0.000361599	350.815	0.02991		35.861	0.0017	5.491	0.01974		25.0024	0.00118	8.8468	0.01924		-12.1871	-0.000204945
-0.671	-0.00622		22.8292	0.00256		-12.5261	-0.000885865		-0.7673	0.0039		3.46541	0.00221		-6.81543	-0.000642365		455.474	5.4e-05		344.214	0.00243		455.474	-0.0003375	455.474	0.01758		344.214	0.000360825	350.848	0.02991		36.0565	0.00156	5.5304	0.01892		25.0791	0.00118	8.8864	0.01928		-12.1727	-0.000208932
-0.6613	-0.01005		22.9065	0.00255		-12.5093	-0.000885865		-0.7576	0.00397		3.4708	0.00221		-6.80094	-0.000642365		456.031	1.3e-05		344.434	0.00243		456.031	-0.0003	456.031	0.01893		344.434	0.000356949	351.035	0.02993		36.252	0.00178	5.5698	0.01794		25.1558	0.00118	8.89552	0.01929		-12.1584	-0.000212933
-0.6516	-0.00846		22.9838	0.00255		-12.4925	-0.000885865		-0.7479	0.000484		3.481	0.0022		-6.78646	-0.000642365		456.587	-0.000254		344.654	0.00243		456.587	-0.0001905	456.587	0.02069		344.654	0.000353069	351.255	0.02995		36.4475	0.00104	5.6092	0.01587		25.2325	0.00118	8.926	0.01933		-12.144	-0.000216949
-0.6419	-0.00578		23.061	0.00255		-12.4757	-0.000885865		-0.7381	-0.000611		3.4911	0.0022		-6.77197	-0.000642365		457.144	0.00042		344.726	0.00242		457.144	-4.05e-05	457.144	0.02432		344.726	0.00035179	351.404	0.02997		36.6429	0.00108	5.6485	0.01408		25.3092	0.00118	8.9656	0.01938		-12.1296	-0.000220978
-0.6322	-0.0068		23.1383	0.00255		-12.4589	-0.000885865		-0.7284	0.00237		3.5013	0.0022		-6.75749	-0.000642365		457.7	0.000582		344.874	0.00242		457.7	0.000253	457.7	0.02427		344.874	0.000349183	351.475	0.02997		36.8383	0.00119	5.6879	0.01016		25.3859	0.00118	8.97608	0.01939		-12.1152	-0.000225022
-0.6225	-0.00909		23.2156	0.00254		-12.4421	-0.000885865		-0.7187	0.00138		3.5115	0.00219		-6.74301	-0.000642365		458.257	0.00103		345.094	0.00242		458.257	-3.9e-05	458.257	0.02083		345.094	0.000345291	351.695	0.02999		37.0336	0.00093875	5.7273	0.01091		25.4626	0.00118	9.0052	0.01943		-12.1008	-0.00022908
-0.6129	-0.00883		23.2928	0.00254		-12.4253	-0.000885865		-0.709	-0.00178		3.5217	0.00219		-6.72852	-0.000642365		458.813	0.00152		345.283	0.00242		458.813	-0.00054525	458.813	0.01903		345.283	0.000341949	351.915	0.03001		37.2289	0.000395	5.7667	0.01554		25.5392	0.00118	9.0448	0.01947		-12.0864	-0.000233153
-0.6032	-0.00486		23.3701	0.00254		-12.4085	-0.000885865		-0.6993	-0.00138		3.5319	0.00219		-6.71404	-0.000642365		459.37	0.000859		345.314	0.00242		459.37	-0.00146	459.37	0.02198		345.314	0.000341396	351.961	0.03002		37.4242	0.00050375	5.8061	0.01656		25.6159	0.00118	9.05665	0.01949		-12.0721	-0.00023724
-0.5935	-0.00511		23.4474	0.00254		-12.3917	-0.000885865		-0.6896	-0.000863		3.542	0.00219		-6.69955	-0.000642365		459.926	0.000803		345.534	0.00242		459.926	-0.00044675	459.926	0.02012		345.534	0.000337495	352.135	0.03003		37.6194	0.00125	5.8455	0.01753		25.6926	0.00118	9.0844	0.01952		-12.0577	-0.000241342
-0.5838	-0.0045		23.5247	0.00254		-12.3749	-0.000885865		-0.6798	-0.00184		3.54317	0.00218		-6.68507	-0.000642365		460.483	0.00139		345.754	0.00241		460.483	0.00018275	460.483	0.02111		345.754	0.000333591	352.355	0.03005		37.8146	0.00135	5.8849	0.01603		25.7693	0.00118	9.1241	0.01957		-12.0433	-0.000245458
-0.5741	-0.00719		23.6019	0.00253		-12.3581	-0.000885865		-0.6701	-0.00188		3.5522	0.00218		-6.67059	-0.000642365		461.039	0.00112		345.839	0.00241		461.039	0.00112	461.039	0.0236		345.839	0.000332078	352.518	0.03007		38.0098	0.00166	5.9243	0.01991		25.846	0.00118	9.13722	0.01958		-12.0289	-0.000249589
-0.5644	-0.00384		23.6792	0.00253		-12.3413	-0.000885865		-0.6604	0.000158		3.5624	0.00218		-6.6561	-0.000642365		461.596	0.00142		345.974	0.00241		461.596	0.0001625	461.596	0.02133		345.974	0.000329682	352.576	0.03007		38.205	0.00198	5.9637	0.02133		25.9227	0.00118	9.1637	0.01961		-12.0145	-0.000253735
-0.5547	-0.00662		23.7565	0.00253		-12.3245	-0.000885865		-0.6507	0.00116		3.5726	0.00218		-6.649	-0.000642365		462.152	0.00137		346.194	0.00241		462.152	-0.00118	462.152	0.01906		346.194	0.000325769	352.796	0.03009		38.4001	0.00155	6.0031	0.01856		25.9993	0.00118	9.2033	0.01966		-12.0001	-0.000257896
-0.5451	-0.01576		23.8337	0.00253		-12.3077	-0.000885865		-0.641	-0.000732		3.5827	0.00217		-6.64162	-0.000642365		462.709	0.00113		346.396	0.00241		462.709	-0.0005735	462.709	0.02122		346.396	0.00032218	353.016	0.03011		38.5951	0.00138	6.0425	0.01743		26.076	0.00118	9.21779	0.01968		-11.9858	-0.000262071
-0.5354	-0.01716		23.911	0.00252		-12.2909	-0.000885865		-0.6313	0.000916		3.5929	0.00217		-6.62713	-0.000642365		463.265	0.000452		346.414	0.00241		463.265	5.775e-05	463.265	0.02031		346.414	0.000321853	353.074	0.03011		38.7902	0.00121	6.0819	0.01268		26.1527	0.00118	9.2429	0.01971		-11.9714	-0.000266261
-0.5257	-0.01125		23.9883	0.00252		-12.2741	-0.000885865		-0.6216	0.003		3.6031	0.00217		-6.61265	-0.000642365		463.822	-5.2e-05		346.634	0.0024		463.822	-0.00064525	463.822	0.02249		346.634	0.000317934	353.236	0.03013		38.9852	0.00151	6.1213	0.01054		26.2294	0.00118	9.2825	0.01975		-11.957	-0.000270466
-0.516	-0.00804		24.0655	0.00252		-12.2573	-0.000885865		-0.6119	0.00348		3.6132	0.00217		-6.59817	-0.000642365		464.378	0.000634		346.854	0.0024		464.378	-0.00102	464.378	0.02028		346.854	0.000314011	353.456	0.03015		39.1801	0.0012	6.1607	0.011		26.3061	0.00118	9.29835	0.01977		-11.9426	-0.000274686
-0.5064	-0.00884		24.1428	0.00252		-12.2405	-0.000885865		-0.6022	0.000384		3.62094	0.00216		-6.58368	-0.000642365		464.935	0.000774		346.952	0.0024		464.935	-0.0008345	464.935	0.02008		346.952	0.000312262	353.631	0.03016		39.3751	0.00065625	6.2001	0.01745		26.3828	0.00118	9.3222	0.0198		-11.9282	-0.000278921
-0.4967	-0.00901		24.2201	0.00252		-12.2237	-0.000885865		-0.5925	-0.000621		3.6234	0.00216		-6.5692	-0.000642365		465.491	0.00017		347.074	0.0024		465.491	-0.000464	465.491	0.01888		347.074	0.000310086	353.676	0.03016		39.57	0.000885	6.2395	0.01831		26.4595	0.00118	9.3618	0.01985		-11.9139	-0.000283171
-0.487	-0.01011		24.2973	0.00251		-12.2069	-0.000885865		-0.5829	-0.000811		3.6336	0.00216		-6.55471	-0.000642365		466.048	0.000807		347.294	0.0024		466.048	-0.00057025	466.048	0.01815		347.294	0.000306158	353.896	0.03018		39.7649	0.0014	6.279	0.01362		26.5361	0.00118	9.37892	0.01987		-11.8995	-0.000287436
-0.4773	-0.00952		24.3746	0.00251		-12.1901	-0.000885865		-0.5732	-0.00138		3.6437	0.00216		-6.54023	-0.000642365		466.604	0.000846		347.509	0.00239		466.604	-0.00105	466.604	0.01742		347.509	0.000302327	354.116	0.0302		39.9597	0.00109	6.3184	0.00849		26.6128	0.00118	9.4014	0.01989		-11.8851	-0.000291716
-0.4677	-0.00863		24.4519	0.00251		-12.1733	-0.000885865		-0.5635	-6.3e-05		3.6539	0.00215		-6.52574	-0.000642365		467.161	0.000633		347.514	0.00239		467.161	-0.0013	467.161	0.01718		347.514	0.000302227	354.187	0.0302		40.1545	0.0007825	6.3578	0.00937		26.6895	0.00118	9.4411	0.01994		-11.8707	-0.000296012
-0.458	-0.011		24.5291	0.00251		-12.1565	-0.000885865		-0.5538	0.0013		3.664	0.00215		-6.51126	-0.000642365		467.717	0.00103		347.735	0.00239		467.717	-0.00147	467.717	0.01792		348.065	0.000292379	354.336	0.03021		40.3493	0.0008475	6.3972	0.01118		26.7662	0.00118	9.45949	0.01996		-11.8563	-0.000300323
-0.4483	-0.01302		24.6064	0.0025		-12.1397	-0.000885865		-0.5441	0.000453		3.6742	0.00215		-6.49678	-0.000642365		468.274	0.00114		347.955	0.00239		468.274	-0.00138	468.274	0.01833		348.622	0.000282421	354.556	0.03023		40.5441	0.00104	6.4367	0.00849		26.8429	0.00118	9.4807	0.01998		-11.8419	-0.000304649
-0.4387	-0.00783		24.6837	0.0025		-12.1229	-0.000885865		-0.5344	-0.00109		3.6844	0.00215		-6.48229	-0.000642365		468.83	0.00157		348.065	0.00239		468.83	-0.0004595	468.83	0.01835		349.178	0.000272457	354.744	0.03024		40.7388	0.00142	6.4761	0.01352		26.9196	0.00118	9.5203	0.02003		-11.8276	-0.000308991
-0.429	-0.00923		24.7609	0.0025		-12.1061	-0.000885865		-0.5247	-0.00276		3.6945	0.00214		-6.46781	-0.000642365		469.387	0.0012		348.175	0.00239		469.387	0.000278	469.387	0.01811		349.735	0.000262493	354.776	0.03024		40.9335	0.00121	6.5155	0.01404		26.9962	0.00118	9.54006	0.02005		-11.8132	-0.000313348
-0.4193	-0.01333		24.8382	0.0025		-12.0893	-0.000885865		-0.5151	-0.00426		3.6987	0.00214		-6.45332	-0.000642365		469.943	0.00164		348.395	0.00238		469.943	-8.9e-05	469.943	0.0202		350.291	0.000252532	354.996	0.03026		41.1281	0.00132	6.555	0.01564		27.0729	0.00118	9.56	0.02007		-11.7988	-0.00031772
-0.4097	-0.01525		24.9155	0.0025		-12.0725	-0.000885865		-0.5054	-0.00589		3.7047	0.00214		-6.4399	-0.000642365		470.5	0.00183		348.615	0.00238		470.5	-0.000403	470.5	0.02268		350.848	0.000242578	355.216	0.03027		41.3228	0.00153	6.5944	0.01378		27.1496	0.00118	9.5996	0.02012		-11.7844	-0.000322108
-0.4	-0.01968		24.9927	0.00249		-12.0557	-0.000885865		-0.4957	-0.00456		3.7148	0.00214		-6.43884	-0.000642365		471.057	0.00124		348.622	0.00238		471.057	-0.00083275	471.057	0.01837		351.035	0.000239232	355.3	0.03028		41.5174	0.00086875	6.6338	0.01507		27.2263	0.00118	9.62062	0.02014		-11.77	-0.000326512
-0.3904	-0.01919		25.07	0.00249		-12.0389	-0.000885865		-0.486	-0.00246		3.725	0.00213		-6.42436	-0.000642365		471.613	0.00101		348.835	0.00238		471.613	-2.975e-05	471.613	0.02037		351.255	0.0002353	355.436	0.03029		41.712	0.00077125	6.6733	0.02042		27.303	0.00118	9.6393	0.02016		-11.7556	-0.000330931
-0.3807	-0.01419		25.1473	0.00249		-12.0221	-0.000885865		-0.4764	-0.0021		3.7351	0.00213		-6.40987	-0.000642365		472.17	0.000715		349.055	0.00238		472.17	0.000186	472.17	0.02384		351.404	0.000232635	355.656	0.0303		41.9065	0.00105	6.7127	0.01752		27.3797	0.00118	9.6789	0.02021		-11.7413	-0.000335367
-0.371	-0.01328		25.2245	0.00249		-12.0053	-0.000885865		-0.4667	-0.0013		3.7453	0.00213		-6.39539	-0.000642365		472.726	-0.000531		349.178	0.00237		472.726	0.00021875	472.726	0.01896		351.475	0.000231371	355.857	0.03031		42.101	0.00133	6.7522	0.0171		27.4564	0.00118	9.70119	0.02023		-11.7269	-0.000339817
-0.3614	-0.01654		25.3018	0.00249		-11.9885	-0.000885865		-0.457	-0.00138		3.7554	0.00213		-6.3809	-0.000642365		473.283	-0.00067		349.275	0.00237		473.283	-0.00029525	473.283	0.01443		351.695	0.000227445	355.876	0.03031		42.2955	0.00142	6.7916	0.01713		27.533	0.00118	9.7186	0.02025		-11.7125	-0.000344284
-0.3517	-0.02018		25.3791	0.00248		-11.9717	-0.000885865		-0.4473	-0.000858		3.7655	0.00212		-6.36642	-0.000642365		473.839	-0.000531		349.495	0.00237		473.839	-0.000639	473.839	0.01649		351.915	0.000223521	356.096	0.03033		42.49	0.0008675	6.8311	0.01865		27.6097	0.00118	9.7582	0.0203		-11.6981	-0.000348767
-0.3421	-0.02054		25.4563	0.00248		-11.9549	-0.000885865		-0.4377	-0.00175		3.7757	0.00212		-6.35194	-0.000642365		474.396	7e-06		349.715	0.00237		474.396	-0.00052825	474.396	0.01563		351.961	0.000222706	356.316	0.03034		42.6844	0.00056	6.8705	0.01586		27.6864	0.00118	9.78176	0.02033		-11.6837	-0.000353265
-0.3324	-0.02596		25.5336	0.00248		-11.9381	-0.000885865		-0.428	-0.00413		3.77646	0.00212		-6.33745	-0.000642365		474.952	0.00068		349.735	0.00237		474.952	-0.000686	474.952	0.01628		352.135	0.0002196	356.413	0.03035		42.8788	0.0008775	6.91	0.01478		27.7631	0.00118	9.7979	0.02034		-11.6694	-0.00035778
-0.3228	-0.02946		25.6109	0.00248		-11.9213	-0.000885865		-0.4183	-0.00477		3.7796	0.00212		-6.32297	-0.000642365		475.509	0.00121		349.935	0.00236		475.509	-0.00075625	475.509	0.01814		352.355	0.000215682	356.536	0.03035		43.0732	0.00103	6.9495	0.02205		27.8398	0.00118	9.8376	0.02039		-11.655	-0.00036231
-0.3131	-0.02891		25.6882	0.00248		-11.9045	-0.000885865		-0.4087	-0.00442		3.7995	0.00211		-6.30848	-0.000642365		476.065	0.000933		350.155	0.00236		476.065	-0.0002515	476.065	0.01615		352.518	0.000212798	356.756	0.03036		43.2675	0.00069	6.9889	0.02452		27.9165	0.00118	9.86233	0.02042		-11.6406	-0.000366857
-0.3035	-0.03101		25.7654	0.00247		-11.8877	-0.000885865		-0.399	-0.00527		3.8194	0.00211		-6.294	-0.000642365		476.622	0.000856		350.291	0.00236		476.622	-0.00082975	476.622	0.01571		352.576	0.000211767	356.97	0.03038		43.4619	0.00095	7.0284	0.02516		27.9931	0.00118	9.8772	0.02043		-11.6262	-0.00037142
-0.2938	-0.03198		25.8427	0.00247		-11.8709	-0.000885865		-0.3893	-0.00464		3.8393	0.0021		-6.27952	-0.000642365		477.178	0.000428		350.375	0.00236		477.178	-0.0006125	477.178	0.01465		352.796	0.000207857	356.976	0.03038		43.6562	0.0013	7.0679	0.02247		28.0698	0.00118	9.9169	0.02048		-11.6118	-0.000375999
-0.2841	-0.03594		25.92	0.00247		-11.8541	-0.000885865		-0.3797	-0.00374		3.85423	0.0021		-6.26503	-0.000642365		477.735	0.000505		350.595	0.00236		477.735	0.00047025	477.735	0.0141		353.016	0.00020395	357.197	0.03039		43.8504	0.00133	7.1073	0.02226		28.1465	0.00118	9.94289	0.0205		-11.5975	-0.000380595
-0.2745	-0.0351		25.9972	0.00247		-11.8373	-0.000885865		-0.37	-0.0043		3.8592	0.0021		-6.25055	-0.000642365		478.291	0.00128		350.815	0.00235		478.291	0.00069525	478.291	0.01322		353.074	0.000202913	357.417	0.0304		44.0447	0.00157	7.1468	0.02048		28.2232	0.00118	9.9566	0.02052		-11.5831	-0.000385207
-0.2648	-0.03051		26.0745	0.00247		-11.8205	-0.000885865		-0.3604	-0.00354		3.8791	0.00209		-6.23606	-0.000642365		478.848	0.00135		350.848	0.00235		478.848	-0.0009015	478.848	0.01429		353.236	0.000200048	357.526	0.0304		44.2389	0.00105	7.1863	0.01961		28.2999	0.00118	9.9963	0.02056		-11.5687	-0.000389835
-0.2552	-0.03196		26.1517	0.00246		-11.8037	-0.000885865		-0.3507	-0.000326		3.899	0.00209		-6.2309	-0.000642365		479.404	0.00153		351.035	0.00235		479.404	-0.00030925	479.404	0.01741		353.456	0.000196149	357.637	0.03041		44.4331	0.0013	7.2258	0.01724		28.3766	0.00118	10.0235	0.02059		-11.5543	-0.000394479
-0.2455	-0.0345		26.229	0.00246		-11.7869	-0.000885865		-0.341	-0.0015		3.9189	0.00208		-6.22158	-0.000642365		479.961	0.00124		351.255	0.00235		479.961	-0.00045925	479.961	0.01348		353.631	0.000193055	357.857	0.03042		44.6273	0.00132	7.2652	0.02038		28.4533	0.00118	10.0359	0.02061		-11.5399	-0.000399141
-0.2359	-0.035		26.3063	0.00246		-11.7701	-0.000885865		-0.3314	-0.00381		3.93199	0.00208		-6.20709	-0.000642365		480.517	0.00132		351.404	0.00234		480.517	-0.00067175	480.517	0.01299		353.676	0.000192256	358.077	0.03043		44.8214	0.00163	7.3047	0.01705		28.5299	0.00118	10.0756	0.02065		-11.5255	-0.000403818
-0.2262	-0.03677		26.3836	0.00246		-11.7533	-0.000885865		-0.3217	-0.00314		3.9388	0.00208		-6.19261	-0.000642365		481.074	0.000831		351.475	0.00234		481.074	-0.000275	481.074	0.015		353.896	0.000188368	358.083	0.03043		45.0156	0.00158	7.3442	0.01774		28.6066	0.00118	10.104	0.02068		-11.5112	-0.000408513
-0.2166	-0.03987		26.4608	0.00246		-11.7365	-0.000885865		-0.3121	-0.00559		3.9587	0.00207		-6.17813	-0.000642365		481.63	0.000789		351.695	0.00234		481.63	-0.00072025	481.63	0.01508		354.116	0.000184484	358.297	0.03044		45.2097	0.00163	7.3837	0.01741		28.6833	0.00118	10.1153	0.02069		-11.4968	-0.000413224
-0.2069	-0.04262		26.5381	0.00246		-11.7197	-0.000885865		-0.3024	-0.00642		3.9786	0.00207		-6.16364	-0.000642365		482.187	0.000564		351.915	0.00234		482.187	-0.00030475	482.187	0.01559		354.187	0.000183228	358.517	0.03045		45.4038	0.00177	7.4232	0.01707		28.76	0.00118	10.155	0.02074		-11.4824	-0.000417952
-0.1973	-0.04175		26.6154	0.00245		-11.7029	-0.000885865		-0.2928	-0.00493		3.9985	0.00206		-6.14916	-0.000642365		482.743	0.000349		351.961	0.00234		482.743	-0.000536	482.743	0.01541		354.336	0.000180606	358.639	0.03045		45.5978	0.0018	7.4627	0.015		28.8367	0.00118	10.1846	0.02077		-11.468	-0.000422697
-0.1876	-0.04241		26.6926	0.00245		-11.6861	-0.000885865		-0.2831	-0.00518		4.00975	0.00206		-6.13467	-0.000642365		483.3	0.000323		352.135	0.00233		483.3	-0.00073125	483.3	0.01386		354.556	0.000176734	358.737	0.03046		45.7919	0.00133	7.5022	0.01357		28.9134	0.00118	10.1947	0.02078		-11.4536	-0.000427458
-0.178	-0.04755		26.7699	0.00245		-11.6693	-0.000885865		-0.2735	-0.00429		4.0185	0.00206		-6.12019	-0.000642365		483.857	0.000848		352.355	0.00233		483.857	-0.00063425	483.857	0.00938		354.744	0.000173434	358.957	0.03046		45.9859	0.00171	7.5417	0.01476		28.9901	0.00118	10.2344	0.02082		-11.4392	-0.000432237
-0.1683	-0.05487		26.8472	0.00245		-11.6525	-0.000885865		-0.2638	-0.00399		4.0384	0.00205		-6.10571	-0.000642365		484.413	0.00105		352.518	0.00233		484.413	-0.0001125	484.413	0.0088		354.776	0.000172867	359.177	0.03047		46.1799	0.00177	7.5812	0.01752		29.0667	0.00118	10.2652	0.02086		-11.4249	-0.000437032
-0.1587	-0.05608		26.9244	0.00245		-11.6357	-0.000885865		-0.2541	-0.0026		4.0583	0.00205		-6.09122	-0.000642365		484.97	0.0018		352.576	0.00233		484.97	1.725e-05	484.97	0.00903		354.996	0.000169007	359.196	0.03047		46.3739	0.0007475	7.6207	0.02049		29.1434	0.00118	10.274	0.02087		-11.4105	-0.000441845
-0.149	-0.05963		27.0017	0.00244		-11.6189	-0.000885865		-0.2445	-0.00416		4.0783	0.00204		-6.07674	-0.000642365		485.526	0.00181		352.796	0.00232		485.526	0.00112	485.526	0.01014		355.216	0.000165153	359.397	0.03048		46.5678	0.00028	7.6602	0.01594		29.2201	0.00118	10.3137	0.02091		-11.3961	-0.000446674
-0.1394	-0.0625		27.079	0.00244		-11.6021	-0.000885865		-0.2348	-0.00683		4.08751	0.00204		-6.06225	-0.000642365		486.083	0.00163		353.016	0.00232		486.083	0.00118	486.083	0.00939		355.3	0.000163681	359.617	0.03049		46.7617	0.00102	7.6997	0.0139		29.2968	0.00118	10.3457	0.02094		-11.3817	-0.000451521
-0.1298	-0.06626		27.1562	0.00244		-11.5853	-0.000885865		-0.2252	-0.00729		4.0982	0.00204		-6.04777	-0.000642365		486.639	0.0015		353.074	0.00232		486.639	0.000175	486.639	0.01263		355.436	0.000161305	359.752	0.03049		46.9556	0.00131	7.7393	0.01571		29.3735	0.00118	10.3534	0.02095		-11.3673	-0.000456385
-0.1201	-0.07993		27.2335	0.00244		-11.5685	-0.000885865		-0.2155	-0.00799		4.1182	0.00203		-6.03329	-0.000642365		487.196	0.00149		353.236	0.00232		487.196	-0.00083125	487.196	0.01898		355.656	0.000157465	359.837	0.03049		47.1495	0.00177	7.7788	0.02253		29.4502	0.00118	10.3931	0.02099		-11.3529	-0.000461267
-0.1105	-0.09392		27.3108	0.00244		-11.5517	-0.000885865		-0.2059	-0.00937		4.1381	0.00202		-6.0221	-0.000642365		487.752	0.000936		353.456	0.00232		487.752	-0.00167	487.752	0.01821		355.857	0.000153971	360.057	0.0305		47.3434	0.000825	7.8183	0.02178		29.5268	0.00118	10.4263	0.02103		-11.3386	-0.000466166
-0.1008	-0.10822		27.388	0.00243		-11.5349	-0.000885865		-0.1962	-0.01058		4.1581	0.00202		-6.0188	-0.000642365		488.309	0.000757		353.631	0.00231		488.309	-0.00099375	488.309	0.01884		355.876	0.000153631	360.277	0.03051		47.5373	0.0005175	7.8578	0.01578		29.6035	0.00118	10.4328	0.02103		-11.3242	-0.000471082
-0.0912	-0.12657		27.4653	0.00243		-11.5181	-0.000885865		-0.1866	-0.01324		4.16528	0.00202		-6.00432	-0.000642365		488.865	4.8e-05		353.676	0.00231		488.865	-0.00101	488.865	0.01823		356.096	0.000149805	360.309	0.03051		47.7311	0.00094625	7.8973	0.01449		29.6802	0.00118	10.4725	0.02108		-11.3098	-0.000476016
-0.0815	-0.16073		27.5426	0.00243		-11.5013	-0.000885865		-0.1769	-0.01437		4.178	0.00201		-5.98983	-0.000642365		489.422	0.000192		353.896	0.00231		489.422	-0.00094075	489.422	0.01586		356.316	0.000145986	360.497	0.03051		47.9249	0.0008275	7.9369	0.01648		29.7569	0.00118	10.5069	0.02111		-11.2954	-0.000480967
-0.0719	-0.23645		27.6198	0.00243		-11.4845	-0.000885865		-0.1673	-0.01568		4.198	0.00201		-5.97535	-0.000642365		489.978	0.000544		354.116	0.00231		489.978	-0.00092975	489.978	0.01162		356.413	0.000144307	360.717	0.03052		48.1187	0.00142	7.9764	0.01542		29.8336	0.00118	10.5123	0.02112		-11.281	-0.000485936
-0.0622	-0.34845		27.6971	0.00243		-11.4677	-0.000885865		-0.1576	-0.01581		4.2179	0.002		-5.96087	-0.000642365		490.535	0.000897		354.187	0.0023		490.535	-0.00095325	490.535	0.00814		356.536	0.000142174	360.865	0.03052		48.3125	0.00133	8.0159	0.02243		29.9103	0.00118	10.552	0.02116		-11.2667	-0.000490923
-0.0526	-0.45176		27.7744	0.00243		-11.4509	-0.000885865		-0.148	-0.01573		4.2379	0.002		-5.94638	-0.000642365		491.091	0.00162		354.336	0.0023		491.091	-0.000511	491.091	0.00865		356.756	0.000138371	360.937	0.03052		48.5063	0.00109	8.0555	0.02656		29.987	0.00118	10.5874	0.0212		-11.2523	-0.000495927
-0.0429	-0.51851		27.8516	0.00242		-11.434	-0.000885865		-0.1383	-0.01545		4.24304	0.002		-5.9319	-0.000642365		491.648	0.00192		354.556	0.0023		491.648	-0.00035775	491.648	0.00866		356.97	0.00013469	361.157	0.03053		48.7	0.00051875	8.095	0.02766		30.0636	0.00118	10.5917	0.0212		-11.2379	-0.000500949
-0.0333	--		27.9289	0.00242		-11.4172	-0.000885865		-0.1287	-0.01795		4.2579	0.00199		-5.91741	-0.000642365		492.204	0.00133		354.744	0.0023		492.204	-0.00076725	492.204	0.01016		356.976	0.000134576	361.377	0.03053		48.8937	0.00105	8.1346	0.02562		30.1403	0.00118	10.6314	0.02124		-11.2235	-0.000505989
-0.0236	-0.59071		28.0062	0.00242		-11.4004	-0.000885865		-0.119	-0.02101		4.2778	0.00199		-5.90293	-0.000642365		492.761	0.000607		354.776	0.0023		492.761	-0.000278	492.761	0.00936		357.197	0.000130789	361.422	0.03053		49.0875	0.00174	8.1741	0.01973		30.217	0.00118	10.668	0.02128		-11.2091	-0.000511047
-0.014	-0.60667		28.0834	0.00242		-11.3836	-0.000885865		-0.1094	-0.02114		4.2978	0.00198		-5.9018	-0.000642365		493.317	0.000161		354.996	0.00229		493.317	2.975e-05	493.317	0.00883		357.417	0.00012701	361.597	0.03054		49.2811	0.00089375	8.2137	0.016		30.2937	0.00118	10.6711	0.02128		-11.1948	-0.000516123
-0.0043	-0.61153		28.1607	0.00242		-11.3668	-0.000885865		-0.0998	-0.02392		4.3178	0.00198		-5.88845	-0.000642365		493.874	0.00106		355.216	0.00229		493.874	0.00018125	493.874	0.0096		357.526	0.000125129	361.817	0.03054		49.4748	0.000655	8.2532	0.01051		30.3704	0.00118	10.7108	0.02133		-11.1804	-0.000521217
0.0053	-0.6061		28.238	0.00242		-11.35	-0.000885865		-0.0901	-0.0279		4.3208	0.00198		-5.87396	-0.000642365		494.43	0.00104		355.3	0.00229		494.43	-6.4e-05	494.43	0.00644		357.637	0.000123241	361.978	0.03054		49.6685	0.00103	8.2928	0.01463		30.4471	0.00118	10.7486	0.02136		-11.166	-0.000526329
0.015	-0.58899		28.3152	0.00241		-11.3332	-0.000885865		-0.0805	-0.03809		4.3378	0.00197		-5.8623	-0.000642365		494.987	0.00149		355.436	0.00229		494.987	-0.000275	494.987	0.00411		357.857	0.00011948	362.038	0.03054		49.8621	0.00165	8.3323	0.01913		30.5237	0.00118	10.7506	0.02137		-11.1516	-0.000531459
0.0246	-0.56763		28.3925	0.00241		-11.3164	-0.000885865		-0.0708	-0.05995		4.3578	0.00197		-5.85948	-0.000642365		495.543	0.00237		355.656	0.00228		495.543	-0.0006125	495.543	0.0081		358.077	0.000115729	362.258	0.03054		50.0558	0.0012	8.3719	0.01638		30.6004	0.00118	10.7903	0.02141		-11.1372	-0.000536608
0.0343	-0.54578		28.4698	0.00241		-11.2996	-0.000885865		-0.0612	-0.09621		4.3777	0.00196		-5.84499	-0.000642365		496.1	0.00219		355.857	0.00228		496.1	-0.0009735	496.1	0.00874		358.083	0.000115625	362.478	0.03055		50.2494	0.00131	8.4114	0.01544		30.6771	0.00118	10.8291	0.02145		-11.1228	-0.000541775
0.0439	-0.52457		28.5471	0.00241		-11.2828	-0.000885865		-0.0515	-0.13203		4.3977	0.00196		-5.83051	-0.000642365		496.657	0.00163		355.876	0.00228		496.657	-0.00186	496.657	0.00788		358.297	0.000111987	362.535	0.03055		50.443	0.00134	8.451	0.01721		30.7538	0.00118	10.83	0.02145		-11.1085	-0.00054696
0.0536	-0.50148		28.6243	0.00241		-11.266	-0.000885865		-0.0419	-0.15641		4.39857	0.00196		-5.8227	-0.000642365		497.213	0.00137		356.096	0.00228		497.213	-0.00090925	497.213	0.00741		358.517	0.000108254	362.698	0.03055		50.6366	0.00126	8.4906	0.02089		30.8305	0.00118	10.8698	0.02149		-11.0941	-0.000552164
0.0633	-0.47021		28.7016	0.0024		-11.2492	-0.000885865		-0.0322	-0.1686		4.4177	0.00196		-5.81602	-0.000642365		497.77	0.00103		356.316	0.00227		497.77	-8.125e-05	497.77	0.00519		358.639	0.00010618	362.918	0.03055		50.8302	0.00080125	8.5302	0.01943		30.9072	0.00118	10.9095	0.02153		-11.0797	-0.000557386
0.0729	-0.42615		28.7789	0.0024		-11.2324	-0.000885865		-0.0226	-0.17756		4.4377	0.00195		-5.80154	-0.000642365		498.326	0.00109		356.413	0.00227		498.326	8.9e-05	498.326	0.00428		358.737	0.000104532	363.091	0.03055		51.0237	0.00056375	8.5697	0.02031		30.9839	0.00118	10.9097	0.02153		-11.0653	-0.000562627
0.0826	-0.35946		28.8561	0.0024		-11.2156	-0.000885865		-0.0129	-0.18822		4.4577	0.00195		-5.78706	-0.000642365		498.883	0.00137		356.536	0.00227		498.883	0.00032825	498.883	0.0045		358.957	0.000100819	363.138	0.03055		51.2173	0.00040375	8.6093	0.02182		31.0605	0.00118	10.9492	0.02157		-11.0509	-0.000567886
0.0922	-0.26718		28.9334	0.0024		-11.1988	-0.000885865		-0.0033	-0.1946		4.47633	0.00194		-5.7832	-0.000642365		499.439	0.00156		356.756	0.00227		499.439	-0.000464	499.439	0.00412		359.177	9.71167e-05	363.358	0.03055		51.4108	0.00102	8.6489	0.0214		31.1372	0.00118	10.989	0.02161		-11.0366	-0.000573164
0.1019	-0.18248		29.0107	0.0024		-11.182	-0.000885865		0.0064	-0.19365		4.4777	0.00194		-5.77257	-0.000642365		499.996	0.00168		356.97	0.00226		499.996	-0.00072975	499.996	0.00438		359.196	9.67977e-05	363.578	0.03055		51.6043	0.00151	8.6885	0.02041		31.2139	0.00118	10.9903	0.02161		-11.0222	-0.000578461
0.1115	-0.13162		29.0879	0.0024		-11.1652	-0.000885865		0.016	-0.19327		4.4977	0.00194		-5.75809	-0.000642365		500.552	0.00153		356.976	0.00226		500.552	-0.00119	500.552	0.0074		359.397	9.34247e-05	363.648	0.03055		51.7978	0.00184	8.7281	0.01857		31.2906	0.00118	11.0287	0.02165		-11.0078	-0.000583777
0.1212	-0.10684		29.1652	0.00239		-11.1484	-0.000885865		0.0257	-0.19073		4.5178	0.00193		-5.7437	-0.000642365		501.109	0.00138		357.197	0.00226		501.109	-0.00192	501.109	0.00714		359.617	8.97433e-05	363.798	0.03055		51.9914	0.00155	8.7676	0.0162		31.3673	0.00118	11.0685	0.02169		-10.9934	-0.000589112
0.1309	-0.09466		29.2425	0.00239		-11.1316	-0.000885865		0.0353	-0.18407		4.5378	0.00193		-5.7436	-0.000642365		501.665	0.00104		357.417	0.00225		501.665	-0.00222	501.665	0.00331		359.752	8.74834e-05	364.018	0.03055		52.1848	0.00171	8.8072	0.01578		31.444	0.00118	11.0708	0.02169		-10.979	-0.000594465
0.1405	-0.08225		29.3197	0.00239		-11.1148	-0.000885865		0.045	-0.17309		4.55409	0.00192		-5.72912	-0.000642365		502.222	0.00153		357.526	0.00225		502.222	-0.0022	502.222	0.000742		359.837	8.60726e-05	364.204	0.03055		52.3783	0.00132	8.8468	0.01759		31.5206	0.00118	11.1082	0.02173		-10.9646	-0.000599838
0.1502	-0.07123		29.397	0.00239		-11.098	-0.000885865		0.0546	-0.16173		4.5578	0.00192		-5.71464	-0.000642365		502.778	0.00173		357.637	0.00225		502.778	-0.00222	502.778	0.00433		360.057	8.2413e-05	364.238	0.03055		52.5718	0.00117	8.8864	0.02092		31.5973	0.00118	11.1479	0.02177		-10.9503	-0.00060523
0.1598	-0.06298		29.4743	0.00239		-11.0812	-0.000885865		0.0643	-0.14741		4.5778	0.00192		-5.7043	-0.000642365		503.335	0.00163		357.857	0.00225		503.335	-0.00137	503.335	0.00768		360.277	7.87644e-05	364.458	0.03055		52.7652	0.00096625	8.926	0.01818		31.674	0.00118	11.1514	0.02177		-10.9359	-0.000610641
0.1695	-0.0566		29.5515	0.00239		-11.0644	-0.000885865		0.0739	-0.12538		4.5978	0.00191		-5.70015	-0.000642365		503.891	0.000795		358.077	0.00224		503.891	-0.00032825	503.891	0.0082		360.309	7.82388e-05	364.678	0.03055		52.9587	0.00126	8.9656	0.02011		31.7507	0.00118	11.1877	0.02181		-10.9215	-0.000616071
0.1792	-0.04688		29.6288	0.00238		-11.0476	-0.000885865		0.0836	-0.10137		4.6179	0.00191		-5.68567	-0.000642365		504.448	-0.000392		358.083	0.00224		504.448	-0.00058125	504.448	0.00503		360.497	7.51272e-05	364.761	0.03055		53.1521	0.00121	9.0052	0.01657		31.8274	0.00118	11.2275	0.02185		-10.9071	-0.000621521
0.1888	-0.03673		29.7061	0.00238		-11.0308	-0.000885865		0.0933	-0.07444		4.63185	0.0019		-5.67118	-0.000642365		505.004	-0.000839		358.297	0.00224		505.004	-0.00102	505.004	0.00174		360.717	7.15015e-05	364.898	0.03055		53.3455	0.0009125	9.0448	0.01661		31.9041	0.00118	11.232	0.02185		-10.8927	-0.00062699
0.1985	-0.03313		29.7833	0.00238		-11.014	-0.000885865		0.1029	-0.05227		4.6379	0.0019		-5.6648	-0.000642365		505.561	6.2e-05		358.517	0.00224		505.561	0.00136	505.561	-8.3e-05		360.865	6.90668e-05	365.118	0.03055		53.539	0.00065	9.0844	0.02153		31.9808	0.00118	11.2672	0.02189		-10.8783	-0.000632478
0.2082	-0.03157		29.8606	0.00238		-10.9972	-0.000885865		0.1126	-0.03758		4.6579	0.0019		-5.6567	-0.000642365		506.117	0.000785		358.639	0.00223		506.117	0.0007515	506.117	-0.00255		360.937	6.78875e-05	365.318	0.03055		53.7324	0.00073375	9.1241	0.0231		32.0574	0.00118	11.307	0.02193		-10.864	-0.000637986
0.2178	-0.03021		29.9379	0.00238		-10.9804	-0.000885865		0.1222	-0.02868		4.678	0.00189		-5.64222	-0.000642365		506.674	0.00163		358.737	0.00223		506.674	-0.000314	506.674	-0.000342		361.157	6.42853e-05	365.338	0.03055		53.9258	0.00098875	9.1637	0.01583		32.1341	0.00118	11.3125	0.02193		-10.8496	-0.000643514
0.2275	-0.02748		30.0151	0.00238		-10.9636	-0.000885865		0.1319	-0.02242		4.698	0.00189		-5.62773	-0.000642365		507.231	0.0017		358.957	0.00223		507.231	0.0001	507.231	-0.000992		361.377	6.06952e-05	365.558	0.03054		54.1192	0.00153	9.2033	0.01493		32.2108	0.00118	11.3467	0.02197		-10.8352	-0.000649061
0.2372	-0.02457		30.0924	0.00237		-10.9468	-0.000885865		0.1415	-0.01597		4.70962	0.00189		-5.6253	-0.000642365		507.787	0.00154		359.177	0.00223		507.787	-0.00034525	507.787	-0.00542		361.422	5.99702e-05	365.778	0.03054		54.3125	0.00179	9.2429	0.0198		32.2875	0.00118	11.3865	0.02201		-10.8208	-0.000654628
0.2468	-0.02171		30.1697	0.00237		-10.93	-0.000885865		0.1512	-0.01305		4.718	0.00188		-5.61325	-0.000642365		508.344	0.000731		359.196	0.00223		508.344	-0.00016875	508.344	-0.00593		361.597	5.71173e-05	365.874	0.03054		54.5059	0.0018	9.2825	0.02229		32.3642	0.00118	11.3931	0.02201		-10.8064	-0.000660215
0.2565	-0.01786		30.2469	0.00237		-10.9132	-0.000885865		0.1609	-0.01302		4.7381	0.00188		-5.59876	-0.000642365		508.9	0.000336		359.397	0.00222		508.9	-0.0002015	508.9	-0.00145		361.817	5.35517e-05	365.998	0.03054		54.6993	0.00134	9.3222	0.02533		32.4409	0.00118	11.4263	0.02204		-10.7921	-0.000665821
0.2662	-0.01952		30.3242	0.00237		-10.8964	-0.000885865		0.1705	-0.01515		4.7581	0.00188		-5.5858	-0.000642365		509.457	0.000257		359.617	0.00222		509.457	-0.00023425	509.457	0.00424		361.978	5.09503e-05	366.218	0.03053		54.8926	0.00146	9.3618	0.02521		32.5175	0.00118	11.466	0.02208		-10.7777	-0.000671448
0.2758	-0.02265		30.4015	0.00237		-10.8796	-0.000885865		0.1802	-0.01446		4.7782	0.00187		-5.58428	-0.000642365		510.013	0.000679		359.752	0.00222		510.013	-0.00094075	510.013	0.00668		362.038	4.99987e-05	366.431	0.03053		55.086	0.00206	9.4014	0.02618		32.5942	0.00118	11.4737	0.02209		-10.7633	-0.000677094
0.2855	-0.02074		30.4788	0.00237		-10.8628	-0.000885865		0.1898	-0.01036		4.78738	0.00187		-5.5698	-0.000642365		510.57	0.000977		359.837	0.00221		510.57	-0.00037175	510.57	0.00389		362.258	4.64584e-05	366.438	0.03053		55.2794	0.00184	9.4411	0.02318		32.6709	0.00118	11.5058	0.02212		-10.7489	-0.000682761
0.2952	-0.01771		30.556	0.00236		-10.846	-0.000885865		0.1995	-0.0093		4.7982	0.00187		-5.55531	-0.000642365		511.126	0.000267		360.057	0.00221		511.126	0.00176	511.126	-0.000625		362.478	4.29309e-05	366.658	0.03053		55.4727	0.00165	9.4807	0.0199		32.7476	0.00118	11.5456	0.02216		-10.7345	-0.000688448
0.3049	-0.01618		30.6333	0.00236		-10.8292	-0.000885865		0.2092	-0.00798		4.8183	0.00186		-5.5463	-0.000642365		511.683	-0.000277		360.277	0.00221		511.683	0.0006265	511.683	-0.00123		362.535	4.20129e-05	366.879	0.03052		55.666	0.00146	9.5203	0.01721		32.8243	0.00118	11.5542	0.02217		-10.7202	-0.000694155
0.3145	-0.01535		30.7106	0.00236		-10.8124	-0.000885865		0.2188	-0.00666		4.8383	0.00186		-5.54083	-0.000642365		512.239	-1.3e-05		360.309	0.00221		512.239	-9.375e-05	512.239	-0.00748		362.698	3.94164e-05	366.987	0.03052		55.8593	0.00113	9.56	0.02164		32.901	0.00118	11.5853	0.0222		-10.7058	-0.000699882
0.3242	-0.01461		30.7878	0.00236		-10.7956	-0.000885865		0.2285	-0.0081		4.8584	0.00185		-5.52634	-0.000642365		512.796	0.00157		360.497	0.0022		512.796	-0.00102	512.796	-0.0095		362.918	3.59151e-05	367.099	0.03052		56.0527	0.000915	9.5996	0.01816		32.9776	0.00118	11.6251	0.02224		-10.6914	-0.00070563
0.3339	-0.01447		30.8651	0.00236		-10.7788	-0.000885865		0.2382	-0.00833		4.86514	0.00185		-5.51186	-0.000642365		513.352	0.00155		360.717	0.0022		513.352	-0.000422	513.352	-0.00858		363.091	3.31589e-05	367.319	0.03051		56.246	0.00148	9.6393	0.02074		33.0543	0.00118	11.6348	0.02225		-10.677	-0.000711398
0.3436	-0.01323		30.9424	0.00236		-10.762	-0.000885865		0.2478	-0.00647		4.8785	0.00185		-5.5069	-0.000642365		513.909	0.00165		360.865	0.0022		513.909	0.00013125	513.909	-0.01176		363.138	3.24271e-05	367.539	0.03051		56.4393	0.00134	9.6789	0.02209		33.131	0.00118	11.6649	0.02227		-10.6626	-0.000717187
0.3533	-0.01008		31.0196	0.00235		-10.7452	-0.000885865		0.2575	-0.00271		4.8985	0.00184		-5.49737	-0.000642365		514.465	0.00121		360.937	0.0022		514.465	7.65e-05	514.465	-0.01098		363.358	2.89525e-05	367.544	0.03051		56.6326	0.00175	9.7186	0.02148		33.2077	0.00118	11.7047	0.02231		-10.6482	-0.000722997
0.3629	-0.00836		31.0969	0.00235		-10.7284	-0.000885865		0.2672	-0.0038		4.9186	0.00184		-5.48289	-0.000642365		515.022	0.000459		361.157	0.00219		515.022	-0.00187	515.022	-0.00844		363.578	2.54915e-05	367.759	0.0305		56.8259	0.00155	9.7582	0.01903		33.2844	0.00118	11.7154	0.02232		-10.6339	-0.000728827
0.3726	-0.01396		31.1742	0.00235		-10.7116	-0.000885865		0.2768	-0.00428		4.9387	0.00183		-5.46841	-0.000642365		515.578	0.000357		361.377	0.00219		515.578	-0.00354	515.578	-0.0061		363.648	2.43908e-05	367.979	0.03049		57.0192	0.00143	9.7979	0.01928		33.3611	0.00118	11.7445	0.02235		-10.6195	-0.000734677
0.3823	-0.01694		31.2514	0.00235		-10.6948	-0.000885865		0.2865	-0.00395		4.94291	0.00183		-5.4674	-0.000642365		516.135	0.00106		361.422	0.00219		516.135	-0.00292	516.135	-0.00618		363.798	2.20443e-05	368.1	0.03049		57.2125	0.00115	9.8376	0.01917		33.4378	0.00118	11.7843	0.02239		-10.6051	-0.000740549
0.392	-0.01122		31.3287	0.00235		-10.678	-0.000885865		0.2962	-0.00255		4.9588	0.00183		-5.45392	-0.000642365		516.691	0.00106		361.597	0.00218		516.691	-0.00299	516.691	-0.00638		364.018	1.86109e-05	368.199	0.03049		57.4058	0.00132	9.8772	0.01998		33.5144	0.00118	11.7959	0.0224		-10.5907	-0.000746441
0.4017	-0.00699		31.406	0.00235		-10.6612	-0.000885865		0.3058	-0.00253		4.9788	0.00183		-5.43944	-0.000642365		517.248	0.0022		361.817	0.00218		517.248	-0.0004875	517.248	-0.00203		364.204	1.57108e-05	368.419	0.03048		57.5991	0.00129	9.9169	0.01819		33.5911	0.00118	11.824	0.02242		-10.5763	-0.000752355
0.4114	-0.00731		31.4832	0.00234		-10.6444	-0.000885865		0.3155	-0.00465		4.9989	0.00182		-5.4279	-0.000642365		517.804	0.0019		361.978	0.00218		517.804	0.00012825	517.804	-0.0041		364.238	1.51916e-05	368.639	0.03047		57.7924	0.00107	9.9566	0.01702		33.6678	0.00118	11.8638	0.02246		-10.5619	-0.000758289
0.4211	-0.00682		31.5605	0.00234		-10.6276	-0.000885865		0.3252	-0.00423		5.019	0.00182		-5.42495	-0.000642365		518.361	0.00164		362.038	0.00218		518.361	-8.275e-05	518.361	-0.00807		364.458	1.17864e-05	368.657	0.03047		57.9857	0.00108	9.9963	0.02094		33.7445	0.00118	11.8765	0.02247		-10.5476	-0.000764245
0.4308	-0.00427		31.6378	0.00234		-10.6108	-0.000885865		0.3349	-0.000958		5.02067	0.00182		-5.41047	-0.000642365		518.917	0.0012		362.258	0.00217		518.917	0.00060475	518.917	-0.00563		364.678	8.39548e-06	368.859	0.03046		58.179	0.00101	10.0359	0.02468		33.8212	0.00118	11.9036	0.0225		-10.5332	-0.000770222
0.4405	-0.00412		31.715	0.00234		-10.594	-0.000885865		0.3445	0.000279		5.0391	0.00181		-5.39599	-0.000642365		519.474	0.000587		362.478	0.00217		519.474	0.000972	519.474	-0.00608		364.761	7.12113e-06	369.079	0.03046		58.3723	0.000895	10.0756	0.02338		33.8979	0.00118	11.9434	0.02254		-10.5188	-0.00077622
0.4502	-0.00202		31.7923	0.00234		-10.5772	-0.000885865		0.3542	-0.000305		5.0592	0.00181		-5.3885	-0.000642365		520.03	-0.000318		362.535	0.00217		520.03	-0.0007155	520.03	-0.00826		364.898	5.01896e-06	369.213	0.03045		58.5656	0.00149	10.1153	0.02102		33.9746	0.00118	11.9571	0.02255		-10.5044	-0.000782239
0.4599	-0.00412		31.8696	0.00234		-10.5604	-0.000885865		0.3639	-0.00203		5.0793	0.0018		-5.3815	-0.000642365					362.698	0.00217							365.118	1.65696e-06	369.299	0.03045		58.7589	0.00194	10.155	0.02421		34.0512	0.00118	11.9832	0.02257		-10.49	-0.00078828
0.4696	-0.00163		31.9468	0.00234		-10.5436	-0.000885865		0.3736	-0.00299		5.09843	0.0018		-5.36702	-0.000642365					362.918	0.00216							365.318	-1.37765e-06	369.519	0.03044		58.9522	0.00204	10.1947	0.02649		34.1279	0.00118	12.023	0.02261		-10.4756	-0.000794342
0.4793	0.000605		32.0241	0.00233		-10.5268	-0.000885865		0.3833	-0.00302		5.0993	0.0018		-5.35253	-0.000642365					363.091	0.00216							365.338	-1.6904e-06	369.739	0.03043		59.1455	0.00156	10.2344	0.02646		34.2046	0.00118	12.0376	0.02262		-10.4613	-0.000800426
0.489	0.00376		32.1014	0.00233		-10.51	-0.000885865		0.3929	-0.00156		5.1194	0.0018		-5.349	-0.000642365					363.138	0.00216							365.558	-5.02299e-06	369.77	0.03043		59.3388	0.001	10.274	0.029		34.2813	0.00118	12.0628	0.02265		-10.4469	-0.000806531
0.4987	0.0029		32.1786	0.00233		-10.4932	-0.000885865		0.4026	-0.00403		5.1395	0.00179		-5.33805	-0.000642365					363.358	0.00215							365.778	-8.34071e-06	369.959	0.03042		59.5321	0.00141	10.3137	0.02508		34.358	0.00118	12.1026	0.02268		-10.4325	-0.000812659
0.5084	2.1e-05		32.2559	0.00233		-10.4764	-0.000885865		0.4123	-0.00508		5.1596	0.00179		-5.32357	-0.000642365					363.578	0.00215							365.874	-9.78056e-06	370.179	0.03041		59.7254	0.00126	10.3534	0.02546		34.4347	0.00118	12.1182	0.0227		-10.4181	-0.000818808
0.5181	0.00176		32.3332	0.00233		-10.4596	-0.000885865		0.422	-0.00556		5.17619	0.00178		-5.3096	-0.000642365					363.648	0.00215							365.998	-1.16434e-05	370.326	0.03041		59.9187	0.00148	10.3931	0.02416		34.5113	0.00118	12.1424	0.02272		-10.4037	-0.000824979
0.5278	0.00329		32.4104	0.00233		-10.4428	-0.000885865		0.4317	-0.00355		5.1797	0.00178		-5.30908	-0.000642365					363.798	0.00215							366.218	-1.49311e-05	370.399	0.0304		60.112	0.00158	10.4328	0.02325		34.588	0.00118	12.1823	0.02276		-10.3894	-0.000831171
0.5375	0.00332		32.4877	0.00232		-10.426	-0.000885865		0.4414	-0.000358		5.1998	0.00178		-5.2946	-0.000642365					364.018	0.00214							366.431	-1.80873e-05	370.619	0.03039		60.3053	0.00184	10.4725	0.01877		34.6647	0.00118	12.1988	0.02277		-10.375	-0.000837386
0.5472	0.00473		32.565	0.00232		-10.4092	-0.000885865		0.4511	-0.000605		5.2199	0.00177		-5.28011	-0.000642365					364.204	0.00214							366.438	-1.82035e-05	370.839	0.03038		60.4986	0.00122	10.5123	0.01841		34.7414	0.00118	12.2221	0.02279		-10.3606	-0.000843623
0.5569	0.00397		32.6422	0.00232		-10.3924	-0.000885865		0.4608	0.000389		5.24	0.00177		-5.2701	-0.000642365					364.238	0.00214							366.658	-2.14606e-05	370.883	0.03038		60.6919	0.00125	10.552	0.01861		34.8181	0.00118	12.2619	0.02283		-10.3462	-0.000849883
0.5666	0.00709		32.7195	0.00232		-10.3756	-0.000885865		0.4705	-0.000374		5.25396	0.00177		-5.26563	-0.000642365					364.458	0.00213							366.879	-2.47023e-05	371.059	0.03037		60.8852	0.00124	10.5917	0.0238		34.8948	0.00118	12.2794	0.02284		-10.3318	-0.000856164
0.5764	0.00727		32.7968	0.00232		-10.3588	-0.000885865		0.4802	0.00132		5.2602	0.00177		-5.25115	-0.000642365					364.678	0.00213							366.987	-2.62962e-05	371.279	0.03036		61.0785	0.000855	10.6314	0.02672		34.9714	0.00118	12.3017	0.02286		-10.3174	-0.000862468
0.5861	0.00637		32.8741	0.00232		-10.3419	-0.000885865		0.4899	0.000953		5.2803	0.00176		-5.23666	-0.000642365					364.761	0.00213							367.099	-2.79285e-05	371.439	0.03035		61.2719	0.00103	10.6711	0.02657		35.0481	0.00118	12.3415	0.0229		-10.3031	-0.000868794
0.5958	0.0045		32.9513	0.00231		-10.3251	-0.000885865		0.4996	-0.00308		5.3004	0.00176		-5.2307	-0.000642365					364.898	0.00213							367.319	-3.11391e-05	371.499	0.03035		61.4652	0.00164	10.7108	0.02672		35.1248	0.00118	12.3599	0.02292		-10.2887	-0.000875143
0.6055	0.00751		33.0286	0.00231		-10.3083	-0.000885865		0.5093	-0.000932		5.3205	0.00175		-5.22218	-0.000642365					365.118	0.00212							367.539	-3.4334e-05	371.72	0.03034		61.6585	0.00107	10.7506	0.02263		35.2015	0.00118	12.3813	0.02294		-10.2743	-0.000881514
0.6152	0.00961		33.1059	0.00231		-10.2915	-0.000885865		0.519	0.00168		5.33172	0.00175		-5.20769	-0.000642365					365.318	0.00212							367.544	-3.44056e-05	371.94	0.03032		61.8518	0.0005325	10.7903	0.02135		35.2782	0.00118	12.4211	0.02297		-10.2599	-0.000887908
0.625	0.00758		33.1831	0.00231		-10.2747	-0.000885865		0.5287	-0.0008		5.3406	0.00175		-5.19321	-0.000642365					365.338	0.00212							367.759	-3.75131e-05	371.996	0.03032		62.0452	0.000495	10.83	0.02564		35.3549	0.00118	12.4405	0.02299		-10.2455	-0.000894325
0.6347	0.00958		33.2604	0.00231		-10.2579	-0.000885865		0.5384	-0.00315		5.3607	0.00174		-5.1913	-0.000642365					365.558	0.00211							367.979	-4.06764e-05	372.16	0.03031		62.2385	0.00102	10.8698	0.02983		35.4316	0.00118	12.461	0.02301		-10.2312	-0.000900764
0.6444	0.01031		33.3377	0.00231		-10.2411	-0.000885865		0.5481	-0.00426		5.3809	0.00174		-5.17872	-0.000642365					365.778	0.00211							368.1	-4.24155e-05	372.38	0.0303		62.4319	0.0007475	10.9095	0.02822		35.5082	0.00118	12.5008	0.02304		-10.2168	-0.000907227
0.6542	0.00897		33.4149	0.0023		-10.2243	-0.000885865		0.5578	-0.00142		5.401	0.00174		-5.16424	-0.000642365					365.874	0.00211							368.199	-4.38237e-05	372.552	0.03029		62.6252	0.0012	10.9492	0.02325		35.5849	0.00118	12.5211	0.02306		-10.2024	-0.000913712
0.6639	0.00992		33.4922	0.0023		-10.2075	-0.000885865		0.5675	0.000316		5.40948	0.00173		-5.1518	-0.000642365					365.998	0.00211							368.419	-4.6955e-05	372.6	0.03029		62.8186	0.0015	10.989	0.02131		35.6616	0.00118	12.5406	0.02308		-10.188	-0.000920221
0.6736	0.01128		33.5695	0.0023		-10.1907	-0.000885865		0.5772	-5e-06		5.4211	0.00173		-5.14976	-0.000642365					366.218	0.0021							368.639	-5.00702e-05	372.82	0.03027		63.0119	0.00185	11.0287	0.01876		35.7383	0.00118	12.5805	0.02311		-10.1736	-0.000926753
0.6834	0.00863		33.6467	0.0023		-10.1739	-0.000885865		0.5869	0.000168		5.4412	0.00173		-5.13527	-0.000642365					366.431	0.0021							368.657	-5.03216e-05	373.04	0.03026		63.2053	0.00237	11.0685	0.0186		35.815	0.00118	12.6016	0.02313		-10.1593	-0.000933308
0.6931	0.01101		33.724	0.0023		-10.1571	-0.000885865		0.5966	-0.00318		5.4614	0.00172		-5.12079	-0.000642365					366.438	0.0021							368.859	-5.31692e-05	373.109	0.03026		63.3987	0.00187	11.1082	0.02227		35.8917	0.00118	12.6203	0.02315		-10.1449	-0.000939886
0.7028	0.00818		33.8013	0.0023		-10.1403	-0.000885865		0.6064	-0.00467		5.4815	0.00172		-5.1124	-0.000642365					366.658	0.00209							369.079	-5.62519e-05	373.26	0.03025		63.5921	0.00080125	11.1479	0.02312		35.9684	0.00118	12.6601	0.02318		-10.1305	-0.000946488
0.7126	0.01048		33.8785	0.0023		-10.1235	-0.000885865		0.6161	-0.00104		5.48725	0.00172		-5.1063	-0.000642365					366.879	0.00209							369.213	-5.81243e-05	373.48	0.03023		63.7855	0.0006625	11.1877	0.02871		36.045	0.00118	12.6822	0.0232		-10.1161	-0.000953113
0.7223	0.01548		33.9558	0.00229		-10.1067	-0.000885865		0.6258	0.0006		5.5016	0.00172		-5.09182	-0.000642365					366.987	0.00209							369.299	-5.93183e-05	373.665	0.03022		63.9789	0.00087625	11.2275	0.02779		36.1217	0.00118	12.7	0.02322		-10.1017	-0.000959762
0.7321	0.01361		34.0331	0.00229		-10.0899	-0.000885865		0.6355	0.00249		5.5218	0.00171		-5.07734	-0.000642365					367.099	0.00209							369.519	-6.23684e-05	373.7	0.03022		64.1723	0.00113	11.2672	0.02376		36.1984	0.00118	12.7398	0.02325		-10.0873	-0.000966434
0.7418	0.00911		34.1103	0.00229		-10.0731	-0.000885865		0.6452	0.00231		5.5419	0.00171		-5.073	-0.000642365					367.319	0.00208							369.739	-6.5402e-05	373.92	0.0302		64.3657	0.00197	11.307	0.02134		36.2751	0.00118	12.7628	0.02327		-10.073	-0.00097313
0.7516	0.00698		34.1876	0.00229		-10.0563	-0.000885865		0.655	0.00241		5.562	0.0017		-5.06285	-0.000642365					367.539	0.00208							369.77	-6.58223e-05	374.14	0.03019		64.5592	0.00173	11.3467	0.01698		36.3518	0.00118	12.7796	0.02329		-10.0586	-0.00097985
0.7613	0.00685		34.2649	0.00229		-10.0395	-0.000885865		0.6647	0.00307		5.56501	0.0017		-5.04837	-0.000642365					367.544	0.00208							369.959	-6.84191e-05	374.222	0.03018		64.7526	0.00196	11.3865	0.01595		36.4285	0.00118	12.8195	0.02332		-10.0442	-0.000986594
0.7711	0.01106		34.3421	0.00229		-10.0227	-0.000885865		0.6744	0.00363		5.5822	0.0017		-5.03388	-0.000642365					367.759	0.00207							370.179	-7.14196e-05	374.36	0.03017		64.9461	0.00166	11.4263	0.02188		36.5052	0.00118	12.8433	0.02334		-10.0298	-0.000993362
0.7808	0.01086		34.4194	0.00228		-10.0059	-0.000885865		0.6842	0.00555		5.6023	0.0017		-5.0336	-0.000642365					367.979	0.00207							370.326	-7.3416e-05	374.58	0.03016		65.1396	0.00148	11.466	0.02015		36.5818	0.00118	12.8593	0.02336		-10.0154	-0.001
0.7906	0.00744		34.4967	0.00228		-9.98911	-0.000885865		0.6939	0.00512		5.6224	0.00169		-5.0194	-0.000642365					368.1	0.00207							370.399	-7.44035e-05	374.778	0.03014		65.333	0.00154	11.5058	0.01958		36.6585	0.00118	12.8992	0.02339		-10.001	-0.00101
0.8004	0.00965		34.574	0.00228		-9.97231	-0.000885865		0.7036	0.0018		5.6426	0.00169		-5.00492	-0.000642365					368.199	0.00207							370.619	-7.73707e-05	374.8	0.03014		65.5265	0.00143	11.5456	0.01816		36.7352	0.00118	12.9239	0.02341		-9.98667	-0.00101
0.8101	0.01343		34.6512	0.00228		-9.95551	-0.000885865		0.7134	0.00147		5.64277	0.00169		-4.9942	-0.000642365					368.419	0.00206							370.839	-8.03212e-05	375.02	0.03012		65.72	0.00134	11.5853	0.01555		36.8119	0.00118	12.939	0.02343		-9.97228	-0.00102
0.8199	0.013		34.7285	0.00228		-9.93871	-0.000885865		0.7231	0.00186		5.6627	0.00168		-4.99043	-0.000642365					368.639	0.00206							370.883	-8.09018e-05	375.24	0.03011		65.9135	0.00127	11.6251	0.01674		36.8886	0.00118	12.9789	0.02346		-9.9579	-0.00103
0.8296	0.01056		34.8058	0.00228		-9.9219	-0.000885865		0.7328	0.0017		5.6829	0.00168		-4.97595	-0.000642365					368.657	0.00206							371.059	-8.32549e-05	375.335	0.0301		66.1071	0.00137	11.6649	0.01964		36.9652	0.00118	13.0045	0.02348		-9.94352	-0.00103
0.8394	0.01105		34.883	0.00228		-9.9051	-0.000885865		0.7426	0.00348		5.703	0.00168		-4.96146	-0.000642365					369.213	0.00205							371.279	-8.61718e-05	375.46	0.03009		66.3006	0.0013	11.7047	0.01967		37.0419	0.00118	13.0187	0.02349		-9.92914	-0.00104
0.8492	0.00862		34.9603	0.00227		-9.8883	-0.000885865		0.7523	0.00201		5.72053	0.00167		-4.9547	-0.000642365					369.77	0.00204							371.439	-8.82803e-05	375.68	0.03007		66.4942	0.0009825	11.7445	0.01825		37.1186	0.00118	13.0586	0.02353		-9.91476	-0.00105
0.859	0.01313		35.0376	0.00227		-9.8715	-0.000885865		0.7621	0.000189		5.7232	0.00167		-4.94698	-0.000642365					370.326	0.00202							371.499	-8.90718e-05	375.892	0.03006		66.6877	0.00119	11.7843	0.01738		37.1953	0.00118	13.085	0.02355		-9.90037	-0.00106
0.8687	0.0116		35.1148	0.00227		-9.8547	-0.000885865		0.7718	0.0014		5.7433	0.00167		-4.9325	-0.000642365					370.883	0.00201							371.72	-9.1955e-05	375.9	0.03006		66.8813	0.00152	11.824	0.02196		37.272	0.00118	13.0984	0.02356		-9.88599	-0.00106
0.8785	0.00824		35.1921	0.00227		-9.8379	-0.000885865		0.7816	0.00233		5.7635	0.00166		-4.91801	-0.000642365					371.439	0.002							371.94	-9.48212e-05	376.12	0.03004		67.0749	0.00174	11.8638	0.02352		37.3487	0.00118	13.1383	0.02359		-9.87161	-0.00107
0.8883	0.01054		35.2694	0.00227		-9.8211	-0.000885865		0.7913	0.00451		5.7836	0.00166		-4.9153	-0.000642365					371.996	0.00199							371.996	-9.55508e-05	376.341	0.03002		67.2685	0.00129	11.9036	0.02242		37.4254	0.00118	13.1656	0.02362		-9.85723	-0.00108
0.8981	0.01096		35.3466	0.00227		-9.80429	-0.000885865		0.8011	0.00424		5.7983	0.00166		-4.90353	-0.000642365					372.552	0.00198							372.16	-9.76705e-05	376.448	0.03001		67.4622	0.00091625	11.9434	0.02507		37.502	0.00118	13.1781	0.02363		-9.84285	-0.00108
0.9079	0.01215		35.4239	0.00226		-9.78749	-0.000885865		0.8108	0.00362		5.8038	0.00166		-4.88904	-0.000642365					373.109	0.00197							372.38	-0.000100503	376.561	0.03		67.6558	0.00143	11.9832	0.02447		37.5787	0.00118	13.218	0.02366		-9.82846	-0.00109
0.9176	0.01542		35.5012	0.00226		-9.77069	-0.000885865		0.8206	0.00323		5.8239	0.00165		-4.8759	-0.000642365					373.665	0.00196							372.552	-0.000102714	376.781	0.02998		67.8495	0.000855	12.023	0.01895		37.6554	0.00118	13.2462	0.02368		-9.81408	-0.0011
0.9274	0.01362		35.5784	0.00226		-9.75389	-0.000885865		0.8304	-2.1e-05		5.8441	0.00165		-4.87456	-0.000642365					374.222	0.00195							372.6	-0.000103318	377.001	0.02997		68.0431	0.00094625	12.0628	0.01728		37.7321	0.00118	13.2578	0.02369		-9.7997	-0.0011
0.9372	0.00502		35.6557	0.00226		-9.73709	-0.000885865		0.8401	0.000589		5.8643	0.00165		-4.86008	-0.000642365					374.778	0.00194							372.82	-0.000106116	377.005	0.02996		68.2368	0.00125	12.1026	0.01724		37.8088	0.00118	13.2977	0.02373		-9.78532	-0.00111
0.947	0.0051		35.733	0.00226		-9.72029	-0.000885865		0.8499	0.00348		5.87606	0.00164		-4.84559	-0.000642365					375.335	0.00193							373.04	-0.000108897	377.221	0.02995		68.4305	0.0008025	12.1424	0.01345		37.8855	0.00118	13.3267	0.02375		-9.77094	-0.00112
0.9568	0.00753		35.8102	0.00226		-9.70348	-0.000885865		0.8596	0.00358		5.8844	0.00164		-4.8365	-0.000642365					375.892	0.00192							373.109	-0.000109767	377.441	0.02993		68.6243	0.00105	12.1823	0.01959		37.9622	0.00118	13.3376	0.02376		-9.75655	-0.00113
0.9666	0.0086		35.8875	0.00225		-9.68668	-0.000885865		0.8694	0.00159		5.9046	0.00164		-4.83111	-0.000642365					376.448	0.00191							373.26	-0.000111661	377.561	0.02992		68.818	0.00116	12.2221	0.02056		38.0388	0.00118	13.3774	0.02379		-9.74217	-0.00113
0.9764	0.01		35.9648	0.00225		-9.66988	-0.000885865		0.8792	-0.000568		5.9247	0.00163		-4.81662	-0.000642365					377.005	0.0019							373.48	-0.000114408	377.661	0.02991		69.0118	0.00093	12.2619	0.02192		38.1155	0.00118	13.4073	0.02382		-9.72779	-0.00114
0.9862	0.0137		36.042	0.00225		-9.65308	-0.000885865		0.889	-0.00144		5.9449	0.00163		-4.80214	-0.000642365					377.561	0.00188							373.665	-0.000116711	377.881	0.02989		69.2055	0.00068	12.3017	0.0193		38.1922	0.00118	13.4173	0.02383		-9.71341	-0.00115
0.996	0.01524		36.1193	0.00225		-9.63628	-0.000885865		0.8987	0.000274		5.95382	0.00163		-4.7971	-0.000642365					378.118	0.00187							373.7	-0.000117138	378.101	0.02987		69.3993	0.00059	12.3415	0.01519		38.2689	0.00118	13.4572	0.02386		-9.69903	-0.00116
1.0058	0.01251		36.1966	0.00225		-9.61948	-0.000885865		0.9085	-0.000121		5.965	0.00163		-4.78765	-0.000642365					378.674	0.00186							373.92	-0.000119851	378.118	0.02987		69.5931	0.00085625	12.3813	0.02016		38.3456	0.00118	13.4879	0.02388		-9.68464	-0.00116
1.0156	0.00747		36.2738	0.00225		-9.60267	-0.000885865		0.9183	0.00253		5.9852	0.00162		-4.77317	-0.000642365					379.231	0.00185							374.14	-0.000122546	378.321	0.02985		69.787	0.00096875	12.4211	0.02253		38.4223	0.00118	13.497	0.02389		-9.67026	-0.00117
1.0254	0.00366		36.3511	0.00225		-9.58587	-0.000885865		0.9281	0.0039		6.0054	0.00162		-4.75869	-0.000642365					379.787	0.00184							374.222	-0.000123545	378.541	0.02983		69.9808	0.0015	12.461	0.02075		38.499	0.00118	13.5369	0.02392		-9.65588	-0.00118
1.0353	0.00474		36.4284	0.00224		-9.56907	-0.000885865		0.9379	0.000789		6.0255	0.00162		-4.7577	-0.000642365					380.344	0.00183							374.36	-0.000125224	378.674	0.02981		70.1747	0.00203	12.5008	0.02042		38.5756	0.00118	13.5684	0.02395		-9.6415	-0.00119
1.0451	0.00996		36.5057	0.00224		-9.55227	-0.000885865		0.9476	0.00263		6.03159	0.00161		-4.7442	-0.000642365					380.9	0.00182							374.58	-0.000127886	378.761	0.02981		70.3686	0.00126	12.5406	0.02722		38.6523	0.00118	13.5768	0.02396		-9.62712	-0.00119
1.0549	0.0146		36.5829	0.00224		-9.53547	-0.000885865		0.9574	0.00612		6.0457	0.00161		-4.72972	-0.000642365					381.457	0.00181							374.778	-0.000130269	378.981	0.02978		70.5625	0.00121	12.5805	0.02907		38.729	0.00118	13.6166	0.02399		-9.61273	-0.0012
1.0647	0.01558		36.6602	0.00224		-9.51867	-0.000885865		0.9672	0.00744		6.0659	0.00161		-4.7183	-0.000642365					382.013	0.0018							374.8	-0.00013053	379.201	0.02976		70.7564	0.0008425	12.6203	0.02465		38.8057	0.00118	13.649	0.02401		-9.59835	-0.00121
1.0745	0.01316		36.7375	0.00224		-9.50186	-0.000885865		0.977	0.00693		6.086	0.00161		-4.71523	-0.000642365					382.57	0.00179							375.02	-0.000133156	379.231	0.02976		70.9504	0.00121	12.6601	0.02069		38.8824	0.00118	13.6565	0.02402		-9.58397	-0.00122
1.0844	0.01384		36.8147	0.00224		-9.48506	-0.000885865		0.9868	0.00474		6.1062	0.0016		-4.70075	-0.000642365					383.126	0.00178							375.24	-0.000135766	379.421	0.02974		71.1444	0.00113	12.7	0.02162		38.959	0.00118	13.6964	0.02405		-9.56959	-0.00122
1.0942	0.01277		36.892	0.00223		-9.46826	-0.000885865		0.9966	0.00388		6.10935	0.0016		-4.68627	-0.000642365					383.683	0.00177							375.335	-0.000136884	379.641	0.02972		71.3384	0.00134	12.7398	0.0238		39.0357	0.00118	13.7296	0.02408		-9.55521	-0.00123
1.104	0.01116		36.9693	0.00223		-9.45146	-0.000885865		1.0064	0.000953		6.1264	0.0016		-4.679	-0.000642365					384.239	0.00176							375.46	-0.000138358	379.787	0.02971		71.5324	0.00062875	12.7796	0.02758		39.1124	0.00118	13.7363	0.02408		-9.54082	-0.00124
1.1138	0.00867		37.0465	0.00223		-9.43466	-0.000885865		1.0162	-0.00275		6.1465	0.00159		-4.67178	-0.000642365					384.796	0.00175							375.68	-0.000140934	379.861	0.0297		71.7264	0.00073	12.8195	0.03832		39.1891	0.00118	13.7762	0.02412		-9.52644	-0.00125
1.1237	0.00521		37.1238	0.00223		-9.41786	-0.000885865		1.026	-0.00222		6.1667	0.00159		-4.6573	-0.000642365					385.352	0.00173							375.892	-0.000143389	380.081	0.02968		71.9205	0.00134	12.8593	0.03319		39.2658	0.00118	13.8101	0.02414		-9.51206	-0.00125
1.1335	0.00637		37.2011	0.00223		-9.40106	-0.000885865		1.0358	-0.00137		6.1869	0.00159		-4.64281	-0.000642365					385.909	0.00172							375.9	-0.000143492	380.301	0.02965		72.1146	0.00166	12.8992	0.02404		39.3425	0.00118	13.816	0.02415		-9.49768	-0.00126
1.1434	0.00917		37.2783	0.00223		-9.38425	-0.000885865		1.0456	-0.000821		6.18711	0.00159		-4.6396	-0.000642365					386.465	0.00171							376.12	-0.000146033	380.344	0.02965		72.3087	0.00166	12.939	0.01742		39.4192	0.00118	13.8559	0.02418		-9.4833	-0.00127
1.1532	0.007		37.3556	0.00223		-9.36745	-0.000885865		1.0554	0.000779		6.207	0.00158		-4.62833	-0.000642365					387.022	0.0017							376.341	-0.000148557	380.521	0.02963		72.5028	0.00108	12.9789	0.02349		39.4958	0.00118	13.8907	0.02421		-9.46891	-0.00128
1.163	0.0074		37.4329	0.00222		-9.35065	-0.000885865		1.0653	-0.000137		6.2272	0.00158		-4.61385	-0.000642365					387.123	0.0017							376.448	-0.000149783	380.741	0.02961		72.697	0.00104	13.0187	0.02748		39.5725	0.00118	13.9713	0.02427		-9.45453	-0.00128
1.1729	0.01041		37.5101	0.00222		-9.33385	-0.000885865		1.0751	0.00242		6.2474	0.00158		-4.6002	-0.000642365					387.343	0.0017							376.561	-0.000151063	380.9	0.02959		72.8912	0.00125	13.0586	0.02662		39.6492	0.00118	14	0.02429		-9.44015	-0.00129
1.1827	0.01133		37.5874	0.00222		-9.31705	-0.000885865		1.0849	0.00295		6.26487	0.00157		-4.59936	-0.000642365					387.563	0.00169							376.781	-0.000153553	380.961	0.02958		73.0854	0.00123	13.0984	0.02669		39.7259	0.00118	14.0518	0.02433		-9.42577	-0.0013
1.1926	0.00915		37.6647	0.00222		-9.30025	-0.000885865		1.0947	-0.000174		6.2675	0.00157		-4.58488	-0.000642365					387.578	0.00169							377.001	-0.000156025	381.182	0.02956		73.2797	0.00122	13.1383	0.02437		39.8026	0.00118	14.1324	0.0244		-9.41139	-0.00131
1.2024	0.00992		37.7419	0.00222		-9.28344	-0.000885865		1.1045	-0.000637		6.2877	0.00157		-4.57039	-0.000642365					387.783	0.00169							377.005	-0.000156069	381.402	0.02954		73.4739	0.00126	13.1781	0.01938		39.8793	0.00118	14.2032	0.02445		-9.397	-0.00132
1.2123	0.0093		37.8192	0.00222		-9.26664	-0.000885865		1.1144	0.00195		6.3079	0.00157		-4.5608	-0.000642365					388.003	0.00169							377.221	-0.000158481	381.457	0.02953		73.6682	0.00123	13.218	0.01558		39.956	0.00118	14.213	0.02446		-9.38262	-0.00132
1.2222	0.00865		37.8965	0.00221		-9.24984	-0.000885865		1.1242	0.00473		6.328	0.00156		-4.55591	-0.000642365					388.135	0.00168							377.441	-0.000160919	381.622	0.02951		73.8625	0.00105	13.2578	0.01922		40.0326	0.00118	14.2935	0.02452		-9.36824	-0.00133
1.232	0.00746		37.9737	0.00221		-9.23304	-0.000885865		1.134	0.00342		6.34264	0.00156		-4.54143	-0.000642365					388.223	0.00168							377.561	-0.000162245	381.842	0.02949		74.0569	0.00156	13.2977	0.0184		40.1093	0.00118	14.3741	0.02458		-9.35386	-0.00134
1.2419	0.00774		38.051	0.00221		-9.21624	-0.000885865		1.1438	0.000716		6.3482	0.00156		-4.52694	-0.000642365					388.443	0.00168							377.661	-0.00016334	382.013	0.02947		74.2512	0.00107	13.3376	0.01865		40.186	0.00118	14.4063	0.0246		-9.33948	-0.00135
1.2517	0.01204		38.1283	0.00221		-9.19944	-0.000885865		1.1537	0.00131		6.3684	0.00156		-4.5214	-0.000642365					388.663	0.00167							377.881	-0.000165745	382.062	0.02947		74.4456	0.00096375	13.3774	0.02248		40.2627	0.00118	14.4547	0.02464		-9.32509	-0.00136
1.2616	0.01407		38.2055	0.00221		-9.18263	-0.000885865		1.1635	0.000858		6.3885	0.00155		-4.51246	-0.000642365					388.692	0.00167							378.101	-0.000168132	382.282	0.02944		74.64	0.00061875	13.4173	0.02378		40.3394	0.00118	14.5352	0.0247		-9.31071	-0.00136
1.2715	0.01118		38.2828	0.00221		-9.16583	-0.000885865		1.1734	0.000942		6.4087	0.00155		-4.49797	-0.000642365					388.883	0.00167							378.118	-0.000168313	382.502	0.02942		74.8345	0.00020125	13.4572	0.02201		40.4161	0.00118	14.6094	0.02476		-9.29633	-0.00137
1.2814	0.00856		38.3601	0.00221		-9.14903	-0.000885865		1.1832	-0.000737		6.4204	0.00155		-4.48349	-0.000642365					389.103	0.00166							378.321	-0.000170502	382.57	0.02941		75.029	0.00097	13.497	0.02834		40.4928	0.00118	14.6158	0.02476		-9.28195	-0.00138
1.2912	0.00678		38.4373	0.0022		-9.13223	-0.000885865		1.193	0.000126		6.4289	0.00155		-4.4821	-0.000642365					389.248	0.00166							378.541	-0.000172856	382.722	0.02939		75.2235	0.00146	13.5369	0.02562		40.5694	0.00118	14.6964	0.02482		-9.26757	-0.00139
1.3011	0.00723		38.5146	0.0022		-9.11543	-0.000885865		1.2029	0.00527		6.449	0.00154		-4.469	-0.000642365					389.323	0.00166							378.674	-0.000174271	382.942	0.02937		75.418	0.00126	13.5768	0.02174		40.6461	0.00118	14.7769	0.02488		-9.25318	-0.0014
1.311	0.00877		38.5919	0.0022		-9.09863	-0.000885865		1.2127	0.00518		6.4692	0.00154		-4.45452	-0.000642365					389.543	0.00166							378.761	-0.000175192	383.126	0.02935		75.6126	0.00183	13.6166	0.02395		40.7228	0.00118	14.8123	0.02491		-9.2388	-0.00141
1.3209	0.00744		38.6692	0.0022		-9.08182	-0.000885865		1.2226	0.00237		6.4894	0.00153		-4.4427	-0.000642365					389.763	0.00165							378.981	-0.000177512	383.683	0.02928		75.8072	0.00187	13.6565	0.02445		40.7995	0.00118	14.8575	0.02494		-9.22442	-0.00141
1.3308	0.00823		38.7464	0.0022		-9.06502	-0.000885865		1.2324	0.00229		6.49816	0.00153		-4.44004	-0.000642365					389.805	0.00165							379.201	-0.000179815	384.239	0.02921		76.0018	0.0009125	13.6964	0.02272		40.8762	0.00118	14.9381	0.025		-9.21004	-0.00142
1.3407	0.00944		38.8237	0.0022		-9.04822	-0.000885865		1.2423	0.0035		6.5095	0.00153		-4.42555	-0.000642365					389.983	0.00165							379.231	-0.000180122	384.796	0.02915		76.1965	0.00030625	13.7363	0.02195		40.9529	0.00118	15.0152	0.02505		-9.19566	-0.00143
1.3505	0.00826		38.901	0.00219		-9.03142	-0.000885865		1.2522	0.00421		6.5297	0.00153		-4.41107	-0.000642365					390.203	0.00164							379.421	-0.000182101	385.352	0.02908		76.3912	0.000525	13.7762	0.02263		41.0295	0.00118	15.0186	0.02505		-9.18127	-0.00144
1.3604	0.00981		38.9782	0.00219		-9.01462	-0.000885865		1.262	0.00518		6.5499	0.00152		-4.4033	-0.000642365					390.361	0.00164							379.641	-0.00018437	385.909	0.02901		76.5859	0.00076	13.816	0.02525		41.1062	0.00118	15.0992	0.02511		-9.16689	-0.00145
1.3703	0.01135		39.0555	0.00219		-8.99782	-0.000885865		1.2719	0.00282		6.57	0.00152		-4.39658	-0.000642365					390.423	0.00164							379.787	-0.000185865	386.465	0.02894		76.7807	0.00036875	13.8559	0.02555		41.1829	0.00118	15.1798	0.02517		-9.15251	-0.00146
1.3802	0.01058		39.1328	0.00219		-8.98102	-0.000885865		1.2817	0.0014		6.57593	0.00152		-4.3821	-0.000642365					390.643	0.00164							379.861	-0.000186622	387.022	0.02887		76.9755	0.0002375	14	0.02146		41.2596	0.00118	15.218	0.0252		-9.13813	-0.00146
1.3901	0.016		39.21	0.00219		-8.96421	-0.000885865		1.2916	-6.8e-05		6.5902	0.00152		-4.36762	-0.000642365					390.864	0.00163							380.081	-0.000188858	387.578	0.02879		77.1703	0.00087875	14.2032	0.02121		41.3363	0.00118	15.2604	0.02523		-9.12375	-0.00147
1.4	0.01663		39.2873	0.00219		-8.94741	-0.000885865		1.3015	0.00144		6.6104	0.00151		-4.364	-0.000642365					390.918	0.00163							380.301	-0.000191077	388.135	0.02872		77.3651	0.00189	14.4063	0.02202		41.413	0.00118	15.3409	0.02528		-9.10936	-0.00148
1.4099	0.01835		39.3646	0.00219		-8.93061	-0.000885865		1.3114	0.00165		6.6305	0.00151		-4.35313	-0.000642365					391.084	0.00163							380.344	-0.000191502	388.692	0.02865		77.56	0.0009475	14.6094	0.02585		41.4896	0.00118	15.4208	0.02534		-9.09498	-0.00149
1.4198	0.02251		39.4418	0.00218		-8.91381	-0.000885865		1.3212	0.00162		6.6507	0.00151		-4.33865	-0.000642365					391.304	0.00162							380.521	-0.00019328	389.248	0.02857		77.7549	0.00065375	14.8123	0.0227		41.5663	0.00118	15.4215	0.02534		-9.0806	-0.0015
1.4298	0.01588		39.5191	0.00218		-8.89701	-0.000885865		1.3311	0.00231		6.65369	0.00151		-4.3246	-0.000642365					391.474	0.00162							380.741	-0.000195466	389.805	0.02849		77.9499	0.00074125	15.0152	0.01956		41.643	0.00118	15.5021	0.02539		-9.06622	-0.00151
1.4397	0.00882		39.5964	0.00218		-8.88021	-0.000885865		1.341	0.00317		6.6709	0.0015		-4.32416	-0.000642365					391.524	0.00162							380.9	-0.000197033	390.361	0.02842		78.1449	0.00040125	15.218	0.02359		41.7197	0.00118	15.5826	0.02545		-9.05184	-0.00151
1.4496	0.01103		39.6736	0.00218		-8.8634	-0.000885865		1.3509	0.00197		6.691	0.0015		-4.30968	-0.000642365					391.744	0.00162							380.961	-0.000197636	390.918	0.02834		78.3399	-8.125e-05	15.4208	0.02431		41.7964	0.00118	15.6235	0.02548		-9.03745	-0.00152
1.4595	0.0167		39.7509	0.00218		-8.8466	-0.000885865		1.3608	0.00307		6.7112	0.0015		-4.2952	-0.000642365					391.964	0.00161							381.182	-0.000199789	391.474	0.02826		78.535	5.5e-05	15.6235	0.02752		41.8731	0.00118	15.6632	0.0255		-9.02307	-0.00153
1.4694	0.01587		39.8282	0.00218		-8.8298	-0.000885865		1.3707	0.00204		6.7313	0.0015		-4.2853	-0.000642365					392.031	0.00161							381.402	-0.000201926	392.031	0.02818		78.7301	0.00046875	15.8261	0.02778		41.9498	0.00118	15.7438	0.02556		-9.00869	-0.00154
1.4793	0.0151		39.9054	0.00217		-8.813	-0.000885865		1.3805	0.00351		6.73145	0.0015		-4.28071	-0.000642365					392.184	0.00161							381.457	-0.000202458	392.587	0.0281		78.9252	0.0007275	16.0286	0.02746		42.0264	0.00118	15.8243	0.02561		-8.99431	-0.00155
1.4893	0.01545		39.9827	0.00217		-8.7962	-0.000885865		1.3904	0.00431		6.7515	0.00149		-4.26623	-0.000642365					392.404	0.00161							381.622	-0.000204046	393.144	0.02802		79.1204	0.00091	16.231	0.02548		42.1031	0.00118	15.8261	0.02561		-8.97993	-0.00156
1.4992	0.01562		40.06	0.00217		-8.7794	-0.000885865		1.4003	0.00244		6.7717	0.00149		-4.25174	-0.000642365					392.587	0.0016							381.842	-0.00020615	393.7	0.02794		79.3156	0.00112	16.4334	0.02408		42.1798	0.00118	15.9049	0.02567		-8.96555	-0.00157
1.5091	0.01463		40.1372	0.00217		-8.76259	-0.000885865		1.4102	-0.00296		6.7918	0.00149		-4.2459	-0.000642365					392.624	0.0016							382.013	-0.000207779	394.257	0.02786		79.5108	0.00073125	16.6357	0.02408		42.2565	0.00118	15.9855	0.02572		-8.95116	-0.00158
1.5191	0.01526		40.2145	0.00217		-8.74579	-0.000885865		1.4201	-0.00354		6.80921	0.00148		-4.23726	-0.000642365					392.844	0.0016							382.062	-0.000208238	394.813	0.02778		79.7061	0.00078875	16.8379	0.02548		42.3332	0.00118	16.0286	0.02575		-8.93678	-0.00158
1.529	0.0149		40.2918	0.00217		-8.72899	-0.000885865		1.43	-0.000542		6.812	0.00148		-4.22278	-0.000642365					393.064	0.00159							382.282	-0.00021031	395.37	0.0277		79.9014	0.00121	17.0401	0.02623		42.4099	0.00118	16.066	0.02577		-8.9224	-0.00159
1.5389	0.01117		40.369	0.00217		-8.71219	-0.000885865		1.4399	0.00272		6.8182	0.00148		-4.20829	-0.000642365					393.144	0.00159							382.502	-0.000212365	395.926	0.02761		80.0968	0.00134	17.2422	0.02712		42.4866	0.00118	16.1466	0.02582		-8.90802	-0.0016
1.5489	0.0116		40.4463	0.00216		-8.69539	-0.000885865		1.4498	0.00446		6.8579	0.00148		-4.2066	-0.000642365					393.284	0.00159							382.57	-0.000212996	396.483	0.02753		80.2921	0.00151	17.4442	0.02811		42.5632	0.00118	16.2272	0.02588		-8.89364	-0.00161
1.5588	0.01251		40.5236	0.00216		-8.67859	-0.000885865		1.4598	0.00414		6.88698	0.00147		-4.19381	-0.000642365					393.504	0.00159							382.722	-0.000214405	397.039	0.02745				17.6461	0.03015		42.6399	0.00118	16.231	0.02588		-8.87925	-0.00162
1.5688	0.01438		40.6008	0.00216		-8.66178	-0.000885865		1.4697	0.00334		6.8976	0.00147		-4.17932	-0.000642365					393.7	0.00158							382.942	-0.000216428	397.596	0.02737				17.848	0.02768		42.7166	0.00118	16.3077	0.02593		-8.86487	-0.00163
1.5787	0.01468		40.6781	0.00216		-8.64498	-0.000885865		1.4796	0.00531		6.9372	0.00146		-4.1672	-0.000642365					393.724	0.00158							383.126	-0.000218112	398.152	0.02728				18.0498	0.0288		42.7933	0.00118	16.3883	0.02598		-8.85049	-0.00164
1.5887	0.01618		40.7554	0.00216		-8.62818	-0.000885865		1.4895	0.00427		6.96474	0.00146		-4.16484	-0.000642365					393.944	0.00158							383.162	-0.000218436	398.709	0.0272				18.2515	0.02697		42.87	0.00118	16.4334	0.02601		-8.83611	-0.00165
1.5986	0.01355		40.8327	0.00216		-8.61138	-0.000885865		1.4994	0.00401		6.9769	0.00146		-4.15035	-0.000642365					394.164	0.00157							383.382	-0.000220427	399.265	0.02712				18.4532	0.02748		42.9467	0.00118	16.4689	0.02603		-8.82173	-0.00166
1.6086	0.01241		40.9099	0.00216		-8.59458	-0.000885865		1.5093	0.00392		7.0166	0.00145		-4.13587	-0.000642365					394.257	0.00157							383.602	-0.000222403	399.822	0.02704				18.6548	0.02886		43.0233	0.00118	16.5494	0.02608		-8.80734	-0.00167
1.6185	0.0127		40.9872	0.00215		-8.57778	-0.000885865		1.5193	0.00528		7.0425	0.00145		-4.1279	-0.000642365					394.384	0.00157							383.683	-0.000223124	400.378	0.02695				18.8563	0.02823		43.1	0.00118	16.63	0.02613		-8.79296	-0.00168
1.6285	0.01646		41.0645	0.00215		-8.56098	-0.000885865		1.5292	0.00598		7.0563	0.00144		-4.12139	-0.000642365					394.604	0.00157							383.822	-0.000224363	400.935	0.02687				19.0577	0.02846		43.1767	0.00118	16.6357	0.02614		-8.77858	-0.00168
1.6385	0.01734		41.1417	0.00215		-8.54417	-0.000885865		1.5391	0.00562		7.0959	0.00144		-4.1069	-0.000642365					394.813	0.00156							384.042	-0.000226307	401.491	0.02679				19.2591	0.02578		43.2534	0.00118	16.7106	0.02618		-8.7642	-0.00169
1.6484	0.01909		41.219	0.00215		-8.52737	-0.000885865		1.5491	0.00594		7.12027	0.00143		-4.09242	-0.000642365					394.824	0.00156							384.239	-0.000228036	402.048	0.02671				19.4604	0.02568		43.3301	0.00118	16.7911	0.02623		-8.74982	-0.0017
1.6584	0.01969		41.2963	0.00215		-8.51057	-0.000885865		1.559	0.00551		7.1356	0.00143		-4.0885	-0.000642365					395.044	0.00156							384.262	-0.000228236	402.604	0.02662				19.6617	0.02927		43.4068	0.00118	16.8379	0.02626		-8.73543	-0.00171
1.6684	0.01595		41.3735	0.00215		-8.49377	-0.000885865		1.5689	0.000589		7.1753	0.00143		-4.07793	-0.000642365					395.264	0.00156							384.482	-0.000230149	403.161	0.02654				19.8628	0.02868		43.4834	0.00118	16.8717	0.02628		-8.72105	-0.00172
1.6783	0.01456		41.4508	0.00214		-8.47697	-0.000885865		1.5789	0.00182		7.19803	0.00142		-4.06345	-0.000642365					395.37	0.00155							384.702	-0.000232046	403.717	0.02646				20.0639	0.02782		43.5601	0.00118	16.9523	0.02633		-8.70667	-0.00173
1.6883	0.01606		41.5281	0.00214		-8.46017	-0.000885865		1.5888	0.0025		7.215	0.00142		-4.0492	-0.000642365					395.484	0.00155							384.796	-0.000232849	404.274	0.02638				20.265	0.02685		43.6368	0.00118	17.0328	0.02638		-8.69229	-0.00174
1.6983	0.01506		41.6053	0.00214		-8.44336	-0.000885865		1.5988	0.00243		7.2547	0.00142		-4.04897	-0.000642365					395.705	0.00155							384.922	-0.000233929	404.831	0.0263				20.466	0.02936		43.7135	0.00118	17.0401	0.02638		-8.67791	-0.00175
1.7083	0.00985		41.6826	0.00214		-8.42656	-0.000885865		1.6087	0.000484		7.27579	0.00141		-4.03448	-0.000642365					395.925	0.00154							385.142	-0.000235795	405.387	0.02622				20.6669	0.02957		43.7902	0.00118	17.1134	0.02643		-8.66352	-0.00176
1.7183	0.00683		41.7599	0.00214		-8.40976	-0.000885865		1.6187	0.00281		7.2944	0.00141		-4.02	-0.000642365					395.926	0.00154							385.352	-0.000237562	405.944	0.02614				20.8677	0.0281		43.8669	0.00118	17.194	0.02648		-8.64914	-0.00177
1.7282	0.01035		41.8371	0.00214		-8.39296	-0.000885865		1.6286	0.00475		7.334	0.0014		-4.0098	-0.000642365					396.145	0.00154							385.362	-0.000237647	406.5	0.02606				21.0685	0.02895		43.9436	0.00118	17.2422	0.02651		-8.63476	-0.00178
1.7382	0.01336		41.9144	0.00214		-8.37616	-0.000885865		1.6386	0.00348		7.35355	0.0014		-4.00551	-0.000642365					396.365	0.00154							385.582	-0.000239483	407.057	0.02598				21.2692	0.03187		44.0202	0.00118	17.2745	0.02652		-8.62038	-0.00179
1.7482	0.01795		41.9917	0.00213		-8.35936	-0.000885865		1.6485	0.00182		7.3737	0.0014		-3.99103	-0.000642365					396.483	0.00153							385.802	-0.000241304	407.613	0.02591				21.4698	0.03181		44.0969	0.00118	17.3551	0.02657		-8.606	-0.0018
1.7582	0.01726		42.0689	0.00213		-8.34255	-0.000885865		1.6585	0.00163		7.4134	0.00139		-3.97655	-0.000642365					396.585	0.00153							385.909	-0.000242179	408.17	0.02583				21.6704	0.03125		44.1736	0.00118	17.4357	0.02662		-8.59161	-0.00181
1.7682	0.01455		42.1462	0.00213		-8.32575	-0.000885865		1.6685	0.00229		7.4531	0.00139		-3.9705	-0.000642365					396.805	0.00153							386.023	-0.00024311	408.726	0.02576				21.8709	0.03188		44.2503	0.00118	17.4442	0.02662		-8.57723	-0.00182
1.7782	0.01508		42.2235	0.00213		-8.30895	-0.000885865		1.6784	0.00285		7.4928	0.00138		-3.96206	-0.000642365					397.025	0.00153							386.243	-0.000244901	409.283	0.02568				22.0713	0.03141		44.327	0.00118	17.5162	0.02667		-8.56285	-0.00183
1.7882	0.0192		42.3007	0.00213		-8.29215	-0.000885865		1.6884	0.00423		7.5325	0.00138		-3.94758	-0.000642365					397.039	0.00153							386.463	-0.000246677	409.839	0.02561				22.2717	0.03248		44.4037	0.00118	17.5968	0.02671		-8.54847	-0.00184
1.7982	0.01901		42.378	0.00213		-8.27535	-0.000885865		1.6984	0.00553		7.5723	0.00137		-3.93309	-0.000642365					397.245	0.00152							386.465	-0.000246699	410.396	0.02553				22.472	0.03102		44.4804	0.00118	17.6461	0.02674		-8.53409	-0.00185
1.8082	0.0169		42.4553	0.00212		-8.25855	-0.000885865		1.7083	0.00553		7.612	0.00136		-3.9312	-0.000642365					397.465	0.00152							386.683	-0.000248438	410.952	0.02546				22.6722	0.02813		44.557	0.00118	17.6774	0.02676		-8.5197	-0.00186
1.8182	0.01375		42.5325	0.00212		-8.24174	-0.000885865		1.7183	0.00311		7.6517	0.00136		-3.91861	-0.000642365					397.596	0.00152							386.903	-0.000250184	411.509	0.02539				22.8724	0.0266		44.6337	0.00118	17.758	0.0268		-8.50532	-0.00187
1.8282	0.01259		42.6098	0.00212		-8.22494	-0.000885865		1.7283	0.00328		7.6914	0.00135		-3.90413	-0.000642365					397.685	0.00151							387.022	-0.000251124	412.065	0.02532				23.0725	0.0256		44.7104	0.00118	17.8385	0.02685		-8.49094	-0.00188
1.8382	0.01354		42.6871	0.00212		-8.20814	-0.000885865		1.7383	0.00431		7.7311	0.00135		-3.8919	-0.000642365					397.905	0.00151							387.123	-0.000251916	412.622	0.02525				23.2726	0.02733		44.7871	0.00118	17.848	0.02685		-8.47656	-0.00189
1.8483	0.01372		42.7644	0.00212		-8.19134	-0.000885865		1.7483	0.004		7.7708	0.00134		-3.88964	-0.000642365					398.125	0.00151							387.343	-0.000253633	413.178	0.02518				23.4726	0.03059		44.8638	0.00118	17.9191	0.02689		-8.46218	-0.0019
1.8583	0.01307		42.8416	0.00212		-8.17454	-0.000885865		1.7582	0.00214		7.8106	0.00134		-3.87516	-0.000642365					398.152	0.00151							387.563	-0.000255335	413.735	0.02511				23.6725	0.0325		44.9405	0.00118	17.9996	0.02694		-8.44779	-0.00191
1.8683	0.00887		42.9189	0.00212		-8.15774	-0.000885865		1.7682	-4.7e-05		7.8503	0.00133		-3.86067	-0.000642365					398.345	0.0015							387.578	-0.000255455	414.291	0.02504				23.8723	0.03183		45.0172	0.00118	18.0498	0.02697		-8.43341	-0.00192
1.8783	0.01036		42.9962	0.00211		-8.14094	-0.000885865		1.7782	-0.00228		7.89	0.00133		-3.8525	-0.000642365					398.565	0.0015							387.783	-0.000257023	414.848	0.02498				24.0721	0.03287		45.0938	0.00118	18.0802	0.02698		-8.41903	-0.00193
1.8883	0.01213		43.0734	0.00211		-8.12413	-0.000885865		1.7882	0.0017		7.9298	0.00132		-3.84619	-0.000642365					398.709	0.0015							388.003	-0.000258697	415.404	0.02491				24.2719	0.03272		45.1705	0.00118	18.1608	0.02703		-8.40465	-0.00194
1.8984	0.01278		43.1507	0.00211		-8.10733	-0.000885865		1.7982	0.00148		7.9695	0.00132		-3.83171	-0.000642365					398.785	0.0015							388.135	-0.000259694	415.961	0.02485				24.4715	0.03022		45.2472	0.00118	18.2414	0.02707		-8.39027	-0.00195
1.9084	0.01142		43.2279	0.00211		-8.09053	-0.000885865		1.8082	0.00137		8.0092	0.00131		-3.81722	-0.000642365					399.005	0.00149							388.223	-0.000260356	416.517	0.02479				24.6712	0.0283		45.3239	0.00118	18.2515	0.02708		-8.37588	-0.00196
1.9184	0.01105		43.3052	0.00211		-8.07373	-0.000885865		1.8182	0.00157		8.049	0.00131		-3.8132	-0.000642365					399.225	0.00149							388.443	-0.000262001	417.074	0.02473				24.8707	0.0266		45.4006	0.00118	18.3219	0.02712		-8.3615	-0.00197
1.9285	0.01025		43.3825	0.00211		-8.05693	-0.000885865		1.8282	0.00252		8.0887	0.0013		-3.80274	-0.000642365					399.265	0.00149							388.663	-0.000263632	417.631	0.02467				25.0702	0.0268		45.4772	0.00118	18.4025	0.02716		-8.34712	-0.00198
1.9385	0.01244		43.4598	0.0021		-8.04013	-0.000885865		1.8382	0.000858		8.1285	0.0013		-3.78825	-0.000642365					399.445	0.00149							388.692	-0.000263841	418.187	0.02461				25.2696	0.03035		45.5539	0.00118	18.4532	0.02719		-8.33274	-0.00199
1.9485	0.01105		43.537	0.0021		-8.02332	-0.000885865		1.8482	0.000574		8.1682	0.00129		-3.7739	-0.000642365					399.665	0.00148							388.883	-0.000265248	418.744	0.02455				25.469	0.02706		45.6306	0.00118	18.4831	0.0272		-8.31836	-0.002
1.9586	0.01108		43.6143	0.0021		-8.00652	-0.000885865		1.8582	0.000368		8.2079	0.00129		-3.77377	-0.000642365					399.822	0.00148							389.103	-0.000266851	419.3	0.02449				25.6683	0.02729		45.7073	0.00118	18.5636	0.02725		-8.30397	-0.00201
1.9686	0.01301		43.6916	0.0021		-7.98972	-0.000885865		1.8682	0.00177		8.2477	0.00128		-3.75928	-0.000642365					399.885	0.00148							389.248	-0.000267898	419.857	0.02444				25.8676	0.03025		45.784	0.00118	18.6442	0.02729		-8.28959	-0.00202
1.9787	0.0115		43.7688	0.0021		-7.97292	-0.000885865		1.8783	0.00127		8.2875	0.00128		-3.7448	-0.000642365					400.105	0.00148							389.323	-0.000268439	420.413	0.02438				26.0668	0.03006		45.8607	0.00118	18.6548	0.02729		-8.27521	-0.00203
1.9887	0.00664		43.8461	0.0021		-7.95612	-0.000885865		1.8883	0.00392		8.3272	0.00127		-3.7346	-0.000642365					400.326	0.00147							389.543	-0.000270014	420.97	0.02433				26.2659	0.02755		45.9374	0.00118	18.7248	0.02733		-8.26083	-0.00204
1.9987	0.00557		43.9234	0.0021		-7.93932	-0.000885865		1.8983	0.00931		8.367	0.00127		-3.73032	-0.000642365					400.378	0.00147							389.763	-0.000271575	421.526	0.02428				26.465	0.02645		46.014	0.00118	18.8053	0.02737		-8.24645	-0.00205
2.0088	0.00876		44.0006	0.00209		-7.92251	-0.000885865		1.9083	0.00722		8.4067	0.00126		-3.71583	-0.000642365					400.546	0.00147							389.805	-0.000271866	422.083	0.02423				26.664	0.024		46.0907	0.00118	18.8563	0.0274		-8.23206	-0.00206
2.0189	0.01271		44.0779	0.00209		-7.90571	-0.000885865		1.9183	0.00282		8.4465	0.00126		-3.70135	-0.000642365					400.766	0.00146							389.983	-0.000273122	422.639	0.02418				26.8629	0.02518		46.1674	0.00118	18.8859	0.02741		-8.21768	-0.00207
2.0289	0.01513		44.1552	0.00209		-7.88891	-0.000885865		1.9284	0.00324		8.4863	0.00125		-3.6952	-0.000642365					400.935	0.00146							390.203	-0.000274656	423.196	0.02413				27.0618	0.02839		46.2441	0.00118	18.9665	0.02745		-8.2033	-0.00208
2.039	0.01438		44.2324	0.00209		-7.87211	-0.000885865		1.9384	0.00488		8.526	0.00125		-3.68686	-0.000642365					400.986	0.00146							390.361	-0.000275746	423.752	0.02408				27.2606	0.03039		46.3208	0.00118	19.047	0.0275		-8.18892	-0.00209
2.049	0.01393		44.3097	0.00209		-7.85531	-0.000885865		1.9484	0.00705		8.5658	0.00124		-3.67238	-0.000642365					401.206	0.00146							390.423	-0.000276176	424.309	0.02404				27.4594	0.02966		46.3975	0.00118	19.0577	0.0275		-8.17454	-0.0021
2.0591	0.01145		44.387	0.00209		-7.83851	-0.000885865		1.9585	0.00696		8.6056	0.00124		-3.6579	-0.000642365					401.426	0.00145							390.643	-0.000277683	424.865	0.02399				27.6581	0.03068		46.4742	0.00118	19.1276	0.02754		-8.16015	-0.00211
2.0692	0.01067		44.4642	0.00209		-7.8217	-0.000885865		1.9685	0.00556		8.6453	0.00124		-3.6559	-0.000642365					401.491	0.00145							390.864	-0.000279176	425.422	0.02395				27.8568	0.02814		46.5508	0.00118	19.2082	0.02758		-8.14577	-0.00212
2.0792	0.00986		44.5415	0.00208		-7.8049	-0.000885865		1.9785	0.00596		8.6851	0.00123		-3.64341	-0.000642365					401.646	0.00145							390.918	-0.000279541	425.978	0.02391				28.0554	0.02981		46.6275	0.00118	19.2591	0.0276		-8.13139	-0.00214
2.0893	0.01012		44.6188	0.00208		-7.7881	-0.000885865		1.9886	0.00441		8.7249	0.00123		-3.62893	-0.000642365					401.866	0.00145							391.084	-0.000280656	426.535	0.02386				28.254	0.03156		46.7042	0.00118	19.2887	0.02762		-8.11701	-0.00215
2.0994	0.0118		44.696	0.00208		-7.7713	-0.000885865		1.9986	0.00277		8.7647	0.00122		-3.6166	-0.000642365					402.048	0.00144							391.304	-0.000282123	427.091	0.02382				28.4524	0.03095		46.7809	0.00118	19.3693	0.02766		-8.10263	-0.00216
2.1094	0.01142		44.7733	0.00208		-7.7545	-0.000885865		2.0087	0.00344		8.8045	0.00122		-3.61444	-0.000642365					402.086	0.00144							391.474	-0.000283251	427.648	0.02378				28.6509	0.03108		46.8576	0.00118	19.4499	0.0277		-8.08824	-0.00217
2.1195	0.01507		44.8506	0.00208		-7.7377	-0.000885865		2.0187	-0.00252		8.8443	0.00121		-3.59996	-0.000642365					402.306	0.00144							391.524	-0.000283577	428.204	0.02375				28.8493	0.03043		46.9343	0.00118	19.4604	0.0277		-8.07386	-0.00218
2.1296	0.01668		44.9278	0.00208		-7.7209	-0.000885865		2.0287	-0.00505		8.884	0.00121		-3.58548	-0.000642365					402.526	0.00144							391.744	-0.000285018	428.761	0.02371				29.0476	0.03081		47.011	0.00118	19.5304	0.02774		-8.05948	-0.00219
2.1397	0.017		45.0051	0.00207		-7.70409	-0.000885865		2.0388	-0.00349		8.9238	0.0012		-3.5773	-0.000642365					402.604	0.00144							391.964	-0.000286445	429.317	0.02367				29.2458	0.0293		47.0876	0.00118	19.611	0.02778		-8.0451	-0.0022
2.1497	0.01506		45.0824	0.00207		-7.68729	-0.000885865		2.0489	-0.000405		8.9636	0.0012		-3.57099	-0.000642365					402.746	0.00143							392.031	-0.000286876	429.874	0.02364				29.4441	0.02885		47.1643	0.00118	19.6617	0.0278		-8.03072	-0.00221
2.1598	0.01463		45.1596	0.00207		-7.67049	-0.000885865		2.0589	-0.000442		9.0034	0.0012		-3.55651	-0.000642365					402.966	0.00143							392.184	-0.00028786	430.43	0.0236				29.6422	0.0335		47.241	0.00118	19.6916	0.02781		-8.01633	-0.00222
2.1699	0.01328		45.2369	0.00207		-7.65369	-0.000885866		2.069	-0.000953		9.0432	0.00119		-3.54202	-0.000642365					403.161	0.00143							392.404	-0.000289262	430.987	0.02357				29.8403	0.03646		47.3177	0.00118	19.7721	0.02785		-8.00195	-0.00223
2.18	0.01052		45.3142	0.00207		-7.63689	-0.000885866		2.079	0.000816		9.083	0.00119		-3.538	-0.000642365					403.186	0.00143							392.587	-0.00029042	431.544	0.02353				30.0384	0.03324		47.3944	0.00118	19.8527	0.02789		-7.98757	-0.00225
2.1901	0.01333		45.3914	0.00207		-7.62009	-0.000885866		2.0891	0.00243		9.1228	0.00118		-3.52754	-0.000642365					403.406	0.00142							392.624	-0.000290652	432.1	0.0235				30.2364	0.03234		47.471	0.00118	19.8628	0.0279		-7.97319	-0.00226
2.2002	0.01541		45.4687	0.00207		-7.60328	-0.000885866		2.0992	0.00258		9.1626	0.00118		-3.51306	-0.000642365					403.626	0.00142							392.844	-0.000292028	432.657	0.02347				30.4343	0.03288		47.5477	0.00118	19.9333	0.02793		-7.95881	-0.00227
2.2103	0.01295		45.546	0.00206		-7.58648	-0.000885866		2.1092	0.00271		9.2024	0.00117		-3.4987	-0.000642365					403.717	0.00142							393.064	-0.000293393	433.213	0.02344				30.6322	0.02908		47.6244	0.00118	20.0138	0.02797		-7.94442	-0.00228
2.2204	0.01488		45.6233	0.00206		-7.56968	-0.000885866		2.1193	0.00464		9.2423	0.00117		-3.49857	-0.000642365					403.846	0.00142							393.144	-0.000293883	433.77	0.02341				30.83	0.02792		47.7011	0.00118	20.0639	0.02799		-7.93004	-0.00229
2.2305	0.0168		45.7005	0.00206		-7.55288	-0.000885866		2.1294	0.00708		9.2821	0.00117		-3.48409	-0.000642365					404.066	0.00141							393.284	-0.000294744	434.326	0.02338				31.0278	0.03036		47.7778	0.00118	20.0944	0.028		-7.91566	-0.0023
2.2406	0.01283		45.7778	0.00206		-7.53608	-0.000885866		2.1394	0.00823		9.3219	0.00116		-3.4696	-0.000642365					404.274	0.00141							393.504	-0.000296084	434.883	0.02335				31.2256	0.03123		47.8545	0.00118	20.175	0.02804		-7.90128	-0.00231
2.2507	0.01291		45.8551	0.00206		-7.51928	-0.000885866		2.1495	0.01054		9.3617	0.00116		-3.4594	-0.000642365					404.286	0.00141							393.7	-0.000297267	435.439	0.02332				31.4232	0.03131		47.9312	0.00118	20.2555	0.02808		-7.8869	-0.00232
2.2608	0.01507		45.9323	0.00206		-7.50247	-0.000885866		2.1596	0.00906		9.4015	0.00115		-3.45512	-0.000642365					404.506	0.00141							393.724	-0.000297411	435.996	0.02329				31.6209	0.03138		48.0078	0.00118	20.265	0.02808		-7.87251	-0.00234
2.2709	0.0156		46.0096	0.00205		-7.48567	-0.000885866		2.1697	0.00787		9.4413	0.00115		-3.44063	-0.000642365					404.726	0.0014							393.944	-0.000298726	436.552	0.02326				31.8185	0.02892		48.0845	0.00118	20.3361	0.02812		-7.85813	-0.00235
2.281	0.01618		46.0869	0.00205		-7.46887	-0.000885866		2.1797	0.0062		9.4811	0.00115		-3.42615	-0.000642365					404.831	0.0014							394.164	-0.000300029	437.109	0.02323				32.016	0.02952		48.1612	0.00118	20.4167	0.02815		-7.84375	-0.00236
2.2911	0.01234		46.1641	0.00205		-7.45207	-0.000885866		2.1898	0.00271		9.521	0.00114		-3.4201	-0.000642365					404.946	0.0014							394.257	-0.000300572	437.665	0.02321				32.2135	0.03178		48.2379	0.00118	20.466	0.02817		-7.82937	-0.00237
2.3012	0.01041		46.2414	0.00205		-7.43527	-0.000885866		2.1999	0.00251		9.5608	0.00114		-3.41167	-0.000642365					405.167	0.0014							394.384	-0.000301319	438.222	0.02318				32.4109	0.03155		48.3146	0.00118	20.4973	0.02819		-7.81499	-0.00238
2.3113	0.0107		46.3187	0.00205		-7.41847	-0.000885866		2.21	0.00582		9.6006	0.00113		-3.39718	-0.000642365					405.387	0.00139							394.604	-0.000302598	438.778	0.02315				32.6083	0.03162		48.3913	0.00118	20.5778	0.02822		-7.8006	-0.00239
2.3214	0.01091		46.3959	0.00205		-7.40166	-0.000885866		2.2201	0.00365		9.6405	0.00113		-3.3827	-0.000642365					405.387	0.00139							394.813	-0.000303801	439.335	0.02312				32.8056	0.03215		48.468	0.00118	20.6584	0.02826		-7.78622	-0.00241
2.3316	0.00902		46.4732	0.00205		-7.38486	-0.000885866		2.2302	0.00111		9.6803	0.00113		-3.3808	-0.000642365					405.607	0.00139							394.824	-0.000303865	439.891	0.02309				33.0029	0.02976		48.5446	0.00118	20.6669	0.02826		-7.77184	-0.00242
2.3417	0.0109		46.5505	0.00204		-7.36806	-0.000885866		2.2403	0.00382		9.7201	0.00112		-3.36821	-0.000642365					405.827	0.00139							395.044	-0.00030512	440.448	0.02307				33.2001	0.02909		48.6213	0.00118	20.7389	0.0283		-7.75746	-0.00243
2.3518	0.01628		46.6277	0.00204		-7.35126	-0.000885866		2.2504	0.00468		9.76	0.00112		-3.35373	-0.000642365					405.944	0.00139							395.264	-0.000306364	441.005	0.02304				33.3973	0.02855		48.698	0.00118	20.8195	0.02833		-7.74308	-0.00244
2.3619	0.01525		46.705	0.00204		-7.33446	-0.000885866		2.2605	0.00342		9.7998	0.00112		-3.3415	-0.000642365					406.047	0.00139							395.37	-0.000306954	441.561	0.02301				33.5944	0.02861		48.7747	0.00118	20.8677	0.02835		-7.72869	-0.00245
2.372	0.01163		46.7823	0.00204		-7.31766	-0.000885866		2.2706	0.00446		9.8396	0.00111		-3.33925	-0.000642365					406.267	0.00138							395.484	-0.000307596	442.118	0.02298				33.7915	0.03102		48.8514	0.00118	20.9001	0.02837		-7.71431	-0.00247
2.3822	0.01254		46.8595	0.00204		-7.30086	-0.000885866		2.2807	0.0024		9.8795	0.00111		-3.32476	-0.000642365					406.487	0.00138							395.705	-0.000308816	442.674	0.02295				33.9885	0.0351		48.9281	0.00118	20.9807	0.0284		-7.69993	-0.00248
2.3923	0.00998		46.9368	0.00204		-7.28405	-0.000885867		2.2908	0.0019		9.9193	0.00111		-3.31028	-0.000642365					406.5	0.00138							395.925	-0.000310025	443.231	0.02292				34.1855	0.03455		49.0048	0.00118	21.0612	0.02843		-7.68555	-0.00249
2.4024	0.00928		47.0141	0.00204		-7.26725	-0.000885867		2.3009	0.00579		9.9592	0.0011		-3.3022	-0.000642365					406.707	0.00138							395.926	-0.000310034	443.787	0.02289				34.3824	0.03363		49.0814	0.00118	21.0685	0.02844		-7.67117	-0.0025
2.4126	0.01083		47.0913	0.00203		-7.25045	-0.000885867		2.311	0.00682		9.999	0.0011		-3.29579	-0.000642365					406.927	0.00137							396.145	-0.000311222	444.344	0.02286				34.5793	0.03215		49.1581	0.00118	21.1418	0.02847		-7.65678	-0.00251
2.4227	0.00849		47.1686	0.00203		-7.23365	-0.000885867		2.3211	0.00541		10.0389	0.00109		-3.28131	-0.000642365					407.057	0.00137							396.365	-0.000312409	444.9	0.02282				34.7761	0.03024		49.2348	0.00118	21.2223	0.0285		-7.6424	-0.00253
2.4328	0.00846		47.2459	0.00203		-7.21685	-0.000885867		2.3312	0.00204		10.0787	0.00109		-3.26683	-0.000642365					407.147	0.00137							396.483	-0.000313041	445.457	0.02279				34.9729	0.03072		49.3115	0.00118	21.2692	0.02852		-7.62802	-0.00254
2.443	0.00777		47.3231	0.00203		-7.20005	-0.000885867		2.3413	0.00146		10.1186	0.00109		-3.2629	-0.000642365					407.367	0.00137							396.585	-0.000313584	446.013	0.02276				35.1697	0.03187		49.3882	0.00118	21.3029	0.02854		-7.61364	-0.00255
2.4531	0.0097		47.4004	0.00203		-7.18324	-0.000885867		2.3514	0.00424		10.1584	0.00108		-3.25234	-0.000642365					407.587	0.00136							396.805	-0.000314748	446.57	0.02272				35.3664	0.03183		49.4649	0.00118	21.3835	0.02857		-7.59926	-0.00256
2.4632	0.01037		47.4777	0.00203		-7.16644	-0.000885867		2.3616	0.0051		10.1983	0.00108		-3.23786	-0.000642365					407.613	0.00136							397.025	-0.000315901	447.126	0.02268				35.563	0.03329		49.5415	0.00118	21.4641	0.0286		-7.58487	-0.00258
2.4734	0.0113		47.5549	0.00202		-7.14964	-0.000885867		2.3717	0.00363		10.2381	0.00108		-3.2236	-0.000642365					407.807	0.00136							397.039	-0.000315976	447.195	0.02268				35.7596	0.03394		49.6182	0.00118	21.4698	0.02861		-7.57049	-0.00259
2.4835	0.00887		47.6322	0.00202		-7.13284	-0.000885867		2.3818	0.00102		10.278	0.00107		-3.22337	-0.000642365					408.027	0.00136							397.245	-0.000317043	447.415	0.02266				35.9562	0.03285		49.6949	0.00118	21.5446	0.02864		-7.55611	-0.0026
2.4937	0.00781		47.7095	0.00202		-7.11604	-0.000885867		2.3919	-0.000916		10.3178	0.00107		-3.20889	-0.000642365					408.17	0.00136							397.465	-0.000318174	447.635	0.02265				36.1527	0.03423		49.7716	0.00118	21.6252	0.02867		-7.54173	-0.00261
2.5038	0.01005		47.7868	0.00202		-7.09924	-0.000885867		2.402	-0.000674		10.3577	0.00107		-3.19441	-0.000642365					408.247	0.00135							397.596	-0.000318841	447.683	0.02264				36.3492	0.0335		49.8483	0.00118	21.6704	0.02869		-7.52735	-0.00263
2.514	0.01166		47.864	0.00202		-7.08243	-0.000885868		2.4122	0.00144		10.3976	0.00106		-3.1843	-0.000642365					408.467	0.00135							397.685	-0.000319294	447.855	0.02263				36.5456	0.03177		49.925	0.00118	21.7058	0.0287		-7.51296	-0.00264
2.5241	0.01204		47.9413	0.00202		-7.06563	-0.000885868		2.4223	-3.2e-05		10.4374	0.00106		-3.17992	-0.000642365					408.687	0.00135							397.905	-0.000320404	448.075	0.02262				36.742	0.03175		50.0016	0.00118	21.7863	0.02874		-7.49858	-0.00265
2.5343	0.01254		48.0186	0.00202		-7.04883	-0.000885868		2.4324	0.00135		10.4773	0.00106		-3.16544	-0.000642365					408.726	0.00135							398.125	-0.000321503	448.239	0.02261				36.9384	0.033		50.0783	0.00118	21.8669	0.02877		-7.4842	-0.00266
2.5444	0.01062		48.0958	0.00201		-7.03203	-0.000885868		2.4426	0.00195		10.5172	0.00105		-3.15095	-0.000642365					408.907	0.00135							398.152	-0.000321638	448.296	0.0226				37.1347	0.03259		50.155	0.00118	21.8709	0.02877		-7.46982	-0.00268
2.5546	0.00943		48.1731	0.00201		-7.01523	-0.000885868		2.4527	0.00189		10.557	0.00105		-3.145	-0.000642365					409.127	0.00134							398.345	-0.000322591	448.516	0.02258				37.3309	0.03227		50.2317	0.00118	21.9475	0.0288		-7.45544	-0.00269
2.5647	0.00959		48.2504	0.00201		-6.99843	-0.000885868		2.4628	0.000858		10.5969	0.00105		-3.13647	-0.000642365					409.283	0.00134							398.565	-0.000323669	448.736	0.02257				37.5271	0.03275		50.3084	0.00118	22.028	0.02883		-7.44105	-0.0027
2.5749	0.01137		48.3276	0.00201		-6.98162	-0.000885868		2.473	2.1e-05		10.6368	0.00104		-3.12198	-0.000642365					409.347	0.00134							398.709	-0.000324368	448.796	0.02256				37.7233	0.03121		50.3851	0.00118	22.0713	0.02885		-7.42667	-0.00272
2.585	0.0087		48.4049	0.00201		-6.96482	-0.000885868		2.4831	-0.000842		10.6766	0.00104		-3.1075	-0.000642365					409.567	0.00134							398.785	-0.000324737	448.956	0.02255				37.9194	0.03221		50.4618	0.00118	22.1086	0.02886		-7.41229	-0.00273
2.5952	0.00891		48.4822	0.00201		-6.94802	-0.000885869		2.4932	-0.000847		10.7165	0.00104		-3.1057	-0.000642365					409.787	0.00133							399.005	-0.000325795	449.176	0.02254				38.1155	0.03435		50.5384	0.00118	22.1892	0.02889		-7.39791	-0.00274
2.6054	0.01324		48.5594	0.002		-6.93122	-0.000885869		2.5034	0.00107		10.7564	0.00103		-3.09302	-0.000642365					409.839	0.00133							399.225	-0.000326842	449.352	0.02252				38.3116	0.02968		50.6151	0.00118	22.2697	0.02893		-7.38353	-0.00275
2.6155	0.01203		48.6367	0.002		-6.91442	-0.000885869		2.5135	0.00289		10.7963	0.00103		-3.07853	-0.000642365					410.008	0.00133							399.265	-0.000327032	449.396	0.02252				38.5076	0.0284		50.6918	0.00118	22.2717	0.02893		-7.36915	-0.00277
2.6257	0.00964		48.714	0.002		-6.89762	-0.000885869		2.5237	0.00106		10.8362	0.00103		-3.0665	-0.000642365					410.228	0.00133							399.445	-0.000327879	449.616	0.0225				38.7035	0.03039		50.7685	0.00118	22.3503	0.02896		-7.35476	-0.00278
2.6358	0.01172		48.7912	0.002		-6.88082	-0.000885869		2.5338	6.3e-05		10.876	0.00103		-3.06405	-0.000642365					410.396	0.00133							399.665	-0.000328906	449.836	0.02248				38.8995	0.0318		50.8452	0.00118	22.4309	0.02899		-7.34038	-0.00279
2.646	0.01344		48.8685	0.002		-6.86401	-0.000885869		2.544	-0.000842		10.9159	0.00102		-3.04956	-0.000642365					410.448	0.00133							399.822	-0.00032963	449.909	0.02248				39.0953	0.03367		50.9219	0.00118	22.472	0.029		-7.326	-0.00281
2.6562	0.01197		48.9458	0.002		-6.84721	-0.00088587		2.5541	0.000542		10.9558	0.00102		-3.03508	-0.000642365					410.668	0.00132							399.885	-0.000329923	450.056	0.02247				39.2912	0.03081		50.9986	0.00118	22.5114	0.02902		-7.31162	-0.00282
2.6663	0.01044		49.023	0.002		-6.83041	-0.00088587		2.5643	0.0034		10.9957	0.00102		-3.0272	-0.000642365					410.888	0.00132							400.105	-0.00033093	450.276	0.02245				39.487	0.02918		51.0752	0.00118	22.592	0.02905		-7.29724	-0.00283
2.6765	0.00775		49.1003	0.00199		-6.81361	-0.00088587		2.5744	0.00267		11.0356	0.00101		-3.0206	-0.000642365					410.952	0.00132							400.326	-0.000331928	450.465	0.02243				39.6827	0.03167		51.1519	0.00118	22.6722	0.02908		-7.28285	-0.00285
2.6867	0.00453		49.1776	0.00199		-6.79681	-0.00088587		2.5846	0.00118		11.0755	0.00101		-3.00611	-0.000642365					411.108	0.00132							400.378	-0.000332166	450.496	0.02243				39.8785	0.03137		51.2286	0.00118	22.6726	0.02908		-7.26847	-0.00286
2.6969	0.00517		49.2548	0.00199		-6.78001	-0.00088587		2.5947	0.00116		11.1153	0.00101		-2.99163	-0.000642365					411.328	0.00131							400.546	-0.000332915	450.716	0.02241				40.0742	0.03335		51.3053	0.00118	22.7531	0.02911		-7.25409	-0.00287
2.707	0.00775		49.3321	0.00199		-6.7632	-0.000885871		2.6049	0.00157		11.1552	0.001		-2.9879	-0.000642365					411.509	0.00131							400.766	-0.000333893	450.936	0.02239				40.2698	0.03196		51.382	0.00118	22.8337	0.02914		-7.23971	-0.00289
2.7172	0.00686		49.4094	0.00199		-6.7464	-0.000885871		2.615	0.00367		11.1951	0.001		-2.97714	-0.000642365					411.548	0.00131							400.935	-0.000334639	451.022	0.02238				40.4654	0.03345		51.4587	0.00118	22.8724	0.02915		-7.22533	-0.0029
2.7274	0.00583		49.4866	0.00199		-6.7296	-0.000885871		2.6252	0.00135		11.235	0.000998668		-2.96266	-0.000642365					411.768	0.00131							400.986	-0.000334862	451.156	0.02237				40.661	0.03434		51.5353	0.00118	22.9143	0.02917		-7.21094	-0.00291
2.7376	0.01094		49.5639	0.00199		-6.7128	-0.000885871		2.6354	0.00413		11.2749	0.000995815		-2.9486	-0.000642365					411.988	0.00131							401.206	-0.000335821	451.376	0.02235				40.8565	0.03366		51.612	0.00118	22.9948	0.0292		-7.19656	-0.00293
2.7477	0.01214		49.6412	0.00198		-6.696	-0.000885872		2.6455	0.00534		11.3148	0.000992982		-2.94818	-0.000642365					412.065	0.0013							401.426	-0.00033677	451.578	0.02233				41.052	0.03304		51.6887	0.00118	23.0725	0.02922		-7.18218	-0.00294
2.7579	0.0113		49.7184	0.00198		-6.6792	-0.000885872		2.6557	0.00429		11.3547	0.000990169		-2.93369	-0.000642365					412.208	0.0013							401.491	-0.000337052	451.596	0.02233				41.2475	0.03309		51.7654	0.00118	23.0754	0.02923		-7.1678	-0.00295
2.7681	0.01442		49.7957	0.00198		-6.66239	-0.000885872		2.6658	0.0062		11.3946	0.000987377		-2.91921	-0.000642365					412.428	0.0013							401.646	-0.000337711	451.816	0.02231				41.4429	0.03227		51.8421	0.00118	23.156	0.02925		-7.15342	-0.00297
2.7783	0.01576		49.873	0.00198		-6.64559	-0.000885872		2.676	0.00561		11.4345	0.000984604		-2.9093	-0.000642365					412.622	0.0013							401.866	-0.000338642	452.036	0.02229				41.6383	0.0292		51.9188	0.00118	23.2365	0.02928		-7.13903	-0.00298
2.7884	0.01483		49.9503	0.00198		-6.62879	-0.000885873		2.6862	0.00248		11.4744	0.000981851		-2.90472	-0.000642365					412.648	0.0013							402.048	-0.000339405	452.135	0.02228				41.8336	0.02731		51.9954	0.00118	23.2726	0.0293		-7.12465	-0.003
2.7986	0.01227		50.0275	0.00198		-6.61199	-0.000885873		2.6963	-0.000221		11.5143	0.000979117		-2.89024	-0.000642365					412.868	0.00129							402.086	-0.000339563	452.256	0.02227				42.0289	0.02873		52.0721	0.00118	23.3171	0.02931		-7.11027	-0.00301
2.8088	0.00912		50.1048	0.00197		-6.59519	-0.000885873		2.7065	-1.1e-05		11.5542	0.000976403		-2.87576	-0.000642365					413.088	0.00129							402.306	-0.000340476	452.476	0.02225				42.2242	0.03157		52.1488	0.00118	23.3977	0.02934		-7.09589	-0.00302
2.819	0.00897		50.1821	0.00197		-6.57839	-0.000885874		2.7167	0.00335		11.5941	0.000973708		-2.8701	-0.000642365					413.178	0.00129							402.526	-0.00034138	452.691	0.02223				42.4194	0.03223		52.2255	0.00118	23.4726	0.02937		-7.08151	-0.00304
2.8292	0.00874		50.2593	0.00197		-6.56158	-0.000885874		2.7269	0.00335		11.634	0.000971032		-2.86127	-0.000642365					413.308	0.00129							402.604	-0.0003417	452.696	0.02223				42.6146	0.03414		52.3022	0.00118	23.4782	0.02937		-7.06712	-0.00305
2.8394	0.00764		50.3366	0.00197		-6.54478	-0.000885874		2.737	0.00104		11.6739	0.000968376		-2.84679	-0.000642365					413.528	0.00129							402.746	-0.000342275	452.916	0.02221				42.8098	0.03606		52.3789	0.00118	23.5588	0.0294		-7.05274	-0.00307
2.8496	0.01014		50.4139	0.00197		-6.52798	-0.000885875		2.7472	-0.000105		11.7138	0.000965738		-2.8323	-0.000642365					413.735	0.00128							402.966	-0.00034316	453.137	0.02218				43.005	0.03458		52.4556	0.00118	23.6394	0.02942		-7.03836	-0.00308
2.8597	0.01508		50.4911	0.00197		-6.51118	-0.000885875		2.7574	0.00302		11.7537	0.000963119		-2.8308	-0.000642365					413.748	0.00128							403.161	-0.000343938	453.248	0.02217				43.2001	0.0301		52.5322	0.00118	23.6725	0.02944		-7.02398	-0.00309
2.8699	0.01417		50.5684	0.00197		-6.49438	-0.000885876		2.7676	0.00533		11.7936	0.000960518		-2.81782	-0.000642365					413.968	0.00128							403.186	-0.000344038	453.357	0.02216				43.3951	0.03102		52.6089	0.00118	23.72	0.02945		-7.0096	-0.00311
2.8801	0.01333		50.6457	0.00196		-6.47758	-0.000885876		2.7777	0.00538		11.8335	0.000957936		-2.80334	-0.000642365					414.188	0.00128							403.406	-0.000344906	453.577	0.02214				43.5902	0.03407		52.6856	0.00118	23.8005	0.02948		-6.99521	-0.00312
2.8903	0.01217		50.7229	0.00196		-6.46077	-0.000885876		2.7879	0.00536		11.8734	0.000955372		-2.7915	-0.000642365					414.291	0.00128							403.626	-0.000345766	453.797	0.02211				43.7852	0.03153		52.7623	0.00118	23.8723	0.0295		-6.98083	-0.00314
2.9005	0.00956		50.8002	0.00196		-6.44397	-0.000885877		2.7981	0.00605		11.9133	0.000952827		-2.78885	-0.000642365					414.408	0.00128							403.717	-0.00034612	453.804	0.02211				43.9801	0.03073		52.839	0.00118	23.8811	0.02951		-6.96645	-0.00315
2.9107	0.01018		50.8775	0.00196		-6.42717	-0.000885877		2.8083	0.00469		11.9532	0.0009503		-2.77437	-0.000642365					414.628	0.00127							403.846	-0.000346617	454.017	0.02209				44.1751	0.02984		52.9157	0.00118	23.9616	0.02953		-6.95207	-0.00317
2.9209	0.01033		50.9547	0.00196		-6.41037	-0.000885878		2.8184	0.00248		11.9932	0.000947784		-2.75988	-0.000642365					414.848	0.00127							404.066	-0.000347459	454.237	0.02207				44.37	0.031		52.9924	0.00118	24.0422	0.02956		-6.93769	-0.00318
2.9311	0.00734		51.032	0.00196		-6.39357	-0.000885878		2.8286	0.0014		12.0331	0.000945293		-2.7522	-0.000642365					414.849	0.00127							404.274	-0.000348247	454.361	0.02205				44.5649	0.03265		53.069	0.00118	24.0721	0.02957		-6.9233	-0.0032
2.9413	0.00958		51.1093	0.00195		-6.37677	-0.000885879		2.8388	0.00294		12.073	0.000942819		-2.7454	-0.000642365					415.069	0.00127							404.286	-0.000348294	454.457	0.02204				44.7597	0.03318		53.1457	0.00118	24.1228	0.02959		-6.90892	-0.00321
2.9515	0.01066		51.1865	0.00195		-6.35997	-0.000885879		2.849	0.00346		12.1129	0.000940363		-2.73091	-0.000642365					415.289	0.00127							404.506	-0.000349119	454.677	0.02202				44.9545	0.0331		53.2224	0.00118	24.2034	0.02961		-6.89454	-0.00322
2.9616	0.00747		51.2638	0.00195		-6.34316	-0.00088588		2.8592	0.00226		12.1528	0.000937924		-2.71643	-0.000642365					415.404	0.00126							404.726	-0.000349937	454.897	0.02199				45.1493	0.03302		53.2991	0.00118	24.2719	0.02964		-6.88016	-0.00324
2.9718	0.00878		51.3411	0.00195		-6.32636	-0.000885881		2.8694	6.8e-05		12.1927	0.000935502		-2.713	-0.000642365					415.509	0.00126							404.831	-0.000350321	454.918	0.02199				45.3441	0.03103		53.3758	0.00118	24.2839	0.02964		-6.86578	-0.00325
2.9864	0.00777		51.4183	0.00195		-6.30956	-0.000885881		2.8796	0.000395		12.2326	0.000933098		-2.70195	-0.000642365					415.729	0.00126							404.946	-0.000350746	455.117	0.02197				45.5388	0.02853		53.4525	0.00118	24.3645	0.02967		-6.85139	-0.00327
3.0062	0.00501		51.4956	0.00195		-6.29276	-0.000885882		2.8897	-0.000342		12.2725	0.000930711		-2.68746	-0.000642365					415.949	0.00126							405.167	-0.000351548	455.337	0.02194				45.7335	0.03266		53.5292	0.00118	24.4451	0.02969		-6.83701	-0.00328
3.0259	0.00438		51.5729	0.00195		-6.27596	-0.000885883		2.8999	0.00143		12.3124	0.000928341		-2.6737	-0.000642365					415.961	0.00126							405.387	-0.000352341	455.474	0.02192				45.9281	0.03564		53.6058	0.00118	24.4715	0.0297		-6.82263	-0.0033
3.0456	0.00821		51.6501	0.00194		-6.25916	-0.000885883		2.9101	0.00537		12.3524	0.000925982		-2.67298	-0.000642365					416.169	0.00126							405.387	-0.000352343	455.557	0.02191				46.1228	0.03562		53.6825	0.00118	24.5256	0.02972		-6.80825	-0.00331
3.0654	0.00704		51.7274	0.00194		-6.24235	-0.000885884		2.9203	0.00837		12.3923	0.000923645		-2.65849	-0.000642365					416.389	0.00125							405.607	-0.000353126	455.777	0.02189				46.3174	0.03599		53.7592	0.00118	24.6062	0.02974		-6.79387	-0.00333
3.0852	0.00797		51.8047	0.00194		-6.22555	-0.000885885		2.9305	0.00664		12.4322	0.000921325		-2.64401	-0.000642365					416.517	0.00125							405.827	-0.000353903	455.997	0.02186				46.512	0.03443		53.8359	0.00118	24.6712	0.02976		-6.77948	-0.00334
3.1049	0.00829		51.882	0.00194		-6.20875	-0.000885885		2.9407	0.00497		12.4721	0.000919022		-2.6344	-0.000642365					416.609	0.00125							405.944	-0.000354313	456.031	0.02186				46.7065	0.0356		53.9126	0.00118	24.6868	0.02977		-6.7651	-0.00336
3.1247	0.01044		51.9592	0.00194		-6.19195	-0.000885886		2.9509	0.00389		12.512	0.000916735		-2.62953	-0.000642365					416.829	0.00125							406.047	-0.000354673	456.217	0.02183				46.901	0.03603		53.9892	0.00118	24.7673	0.02979		-6.75072	-0.00337
3.1444	0.01194		52.0365	0.00194		-6.17515	-0.000885887		2.9611	0.00194		12.5519	0.000914464		-2.61504	-0.000642365					417.049	0.00125							406.267	-0.000355434	456.437	0.0218				47.0955	0.0338		54.0659	0.00118	24.8479	0.02982		-6.73634	-0.00339
3.1642	0.01404		52.1138	0.00194		-6.15835	-0.000885888		2.9713	-0.00261		12.5918	0.000912209		-2.60056	-0.000642365					417.074	0.00125							406.487	-0.000356188	456.587	0.02178				47.29	0.03065		54.1426	0.00118	24.8707	0.02982		-6.72196	-0.00341
3.184	0.014		52.191	0.00193		-6.14154	-0.000885889		2.9815	-0.000905		12.6318	0.000909965		-2.5951	-0.000642365					417.269	0.00124							406.5	-0.000356234	456.657	0.02178				47.4844	0.02796		54.2193	0.00118	24.9285	0.02984		-6.70757	-0.00342
3.2038	0.01203		52.2683	0.00193		-6.12474	-0.00088589		2.9916	0.0012		12.6717	0.000907743		-2.58607	-0.000642365					417.489	0.00124							406.707	-0.000356934	456.877	0.02175				47.6788	0.03153		54.296	0.00118	25.009	0.02987		-6.69319	-0.00344
3.2236	0.01171		52.3456	0.00193		-6.10794	-0.000885891		3.0018	0.00306		12.7116	0.000905536		-2.57159	-0.000642365					417.631	0.00124							406.927	-0.000357673	457.097	0.02172				47.8732	0.03324		54.3727	0.00118	25.0702	0.02989		-6.67881	-0.00345
3.2433	0.01182		52.4228	0.00193		-6.09114	-0.000885892		3.012	0.00371		12.8291	0.000899127		-2.55711	-0.000642365					417.709	0.00124							407.057	-0.000358105	457.144	0.02171				48.0675	0.03497		54.4494	0.00118	25.0896	0.02989		-6.66443	-0.00347
3.2631	0.01278		52.5001	0.00193		-6.07434	-0.000885893		3.0222	0.00357		13.0304	0.000888457		-2.5559	-0.000642365					417.929	0.00124							407.147	-0.000358404	457.317	0.02169				48.2619	0.03384		54.526	0.00118	25.1702	0.02992		-6.65005	-0.00348
3.2829	0.01159		52.5774	0.00193		-6.05754	-0.000885894		3.0324	0.00395		13.2317	0.000878163		-2.54262	-0.000642366					418.149	0.00123							407.367	-0.000359128	457.537	0.02166				48.4562	0.03258		54.6027	0.00118	25.2507	0.02994		-6.63566	-0.0035
3.3027	0.00868		52.6546	0.00192		-6.04073	-0.000885895		3.0426	0.00117		13.4328	0.000868243		-2.52814	-0.000642366					418.187	0.00123							407.587	-0.000359844	457.7	0.02163				48.6504	0.0316		54.6794	0.00118	25.2696	0.02995		-6.62128	-0.00351
3.3225	0.00765		52.7319	0.00192		-6.02393	-0.000885896		3.0528	0.000216		13.6339	0.000858674		-2.5166	-0.000642366					418.369	0.00123							407.613	-0.000359929	457.757	0.02163				48.8447	0.03095		54.7561	0.00118	25.3313	0.02996		-6.6069	-0.00353
3.3424	0.00924		52.8092	0.00192		-6.00713	-0.000885897		3.063	0.00325		13.835	0.000849442		-2.51365	-0.000642366					418.589	0.00123							407.807	-0.000360553	457.978	0.02159				49.0389	0.03167		54.8328	0.00118	25.4119	0.02999		-6.59252	-0.00355
3.3622	0.01065		52.8864	0.00192		-5.99033	-0.000885899		3.0732	0.0041		14.036	0.000840541		-2.49917	-0.000642366					418.744	0.00123							408.027	-0.000361255	458.198	0.02156				49.2331	0.03003		54.9095	0.00118	25.469	0.03		-6.57814	-0.00356
3.382	0.01057		52.9637	0.00192		-5.97353	-0.0008859		3.0834	0.00276		14.2369	0.000831958		-2.48469	-0.000642366					418.809	0.00123							408.17	-0.000361706	458.257	0.02155				49.4273	0.03162		54.9862	0.00118	25.4924	0.03001		-6.56375	-0.00358
3.4018	0.00872		53.041	0.00192		-5.95673	-0.000885901		3.0936	0.00108		14.4377	0.000823681		-2.4773	-0.000642366					419.029	0.00122							408.247	-0.00036195	458.418	0.02153				49.6214	0.03435		55.0628	0.00118	25.573	0.03004		-6.54937	-0.00359
3.4216	0.00521		53.1182	0.00192		-5.93993	-0.000885903		3.1038	0.000742		14.6385	0.000815697		-2.4702	-0.000642366					419.249	0.00122							408.467	-0.000362637	458.638	0.0215				49.8156	0.03518		55.1395	0.00118	25.6536	0.03006		-6.53499	-0.00361
3.4415	0.00811		53.1955	0.00191		-5.92312	-0.000885904		3.114	-0.00112		14.8392	0.000807998		-2.45572	-0.000642366					419.3	0.00122							408.687	-0.000363318	458.813	0.02147				50.0097	0.03462		55.2162	0.00118	25.6683	0.03006		-6.52061	-0.00363
3.4613	0.00849		53.2728	0.00191		-5.90632	-0.000885906		3.1242	-0.00132		15.0398	0.000800574		-2.44123	-0.000642366					419.469	0.00122							408.726	-0.000363437	458.858	0.02146				50.2038	0.03253		55.2929	0.00118	25.7341	0.03008		-6.50623	-0.00364
3.4811	0.00957		53.35	0.00191		-5.88952	-0.000885907		3.1344	-2.6e-05		15.2404	0.000793411		-2.4381	-0.000642366					419.69	0.00122							408.907	-0.000363991	459.078	0.02143				50.3978	0.02893		55.3696	0.00118	25.8147	0.0301		-6.49184	-0.00366
3.501	0.01011		53.4273	0.00191		-5.87272	-0.000885909		3.1446	0.00459		15.4409	0.000786504		-2.4281	-0.000642366					419.857	0.00122							409.127	-0.000364658	459.298	0.0214				50.5919	0.0306		55.4463	0.00118	25.8676	0.03012		-6.47746	-0.00367
3.5208	0.00794		53.5046	0.00191		-5.85592	-0.000885911		3.1548	0.00497		15.6413	0.000779844		-2.42675	-0.000642366					419.91	0.00121							409.283	-0.000365124	459.37	0.02138				50.7859	0.03296		55.523	0.00118	25.8953	0.03013		-6.46308	-0.00369
3.5407	0.00697		53.5819	0.00191		-5.83912	-0.000885913		3.165	0.00396		15.8417	0.000773418		-2.41226	-0.000642367					420.13	0.00121							409.347	-0.000365318	459.518	0.02136				50.9799	0.03396		55.5996	0.00118	25.9758	0.03015		-6.4487	-0.00371
3.5605	0.00787		53.6591	0.0019		-5.82231	-0.000885915		3.1752	0.00405		16.042	0.000767221		-2.4089	-0.000642367					420.35	0.00121							409.567	-0.000365971	459.738	0.02133				51.1739	0.03293		55.6763	0.00118	26.0564	0.03017		-6.43432	-0.00372
3.5804	0.00682		53.7364	0.0019		-5.80551	-0.000885916		3.1854	0.00383		16.2422	0.000761245		-2.39778	-0.000642367					420.413	0.00121							409.787	-0.000366617	459.926	0.02129				51.3678	0.03364		55.753	0.00118	26.0668	0.03018		-6.41993	-0.00374
3.6002	0.00896		53.8137	0.0019		-5.78871	-0.000885918		3.1956	0.00243		16.4424	0.000755479		-2.3897	-0.000642367					420.57	0.00121							409.839	-0.000366768	459.958	0.02129				51.5617	0.03192		55.8297	0.00118	26.137	0.0302		-6.40555	-0.00376
3.6201	0.01059		53.8909	0.0019		-5.77191	-0.000885921		3.2058	0.00233		16.6425	0.000749919		-2.3833	-0.000642367					420.79	0.00121							410.008	-0.000367256	460.178	0.02125				51.7556	0.03335		55.9064	0.00118	26.2175	0.03022		-6.39117	-0.00377
3.64	0.00857		53.9682	0.0019		-5.75511	-0.000885923		3.216	0.0045		16.8426	0.000744554		-2.3705	-0.000642367					420.97	0.0012							410.228	-0.000367889	460.398	0.02122				51.9495	0.03116		55.983	0.00118	26.2659	0.03023		-6.37679	-0.00379
3.6598	0.00487		54.0455	0.0019		-5.73831	-0.000885925		3.2262	0.00597		17.0426	0.00073938		-2.36881	-0.000642367					421.01	0.0012							410.396	-0.000368369	460.483	0.0212				52.1434	0.03039		56.0597	0.00118	26.2981	0.03024		-6.36241	-0.00381
3.6797	0.00317		54.1227	0.0019		-5.7215	-0.000885927		3.2364	0.00556		17.2425	0.00073439		-2.35433	-0.000642367					421.23	0.0012							410.448	-0.000368516	460.618	0.02118				52.3373	0.03132		56.1364	0.00118	26.3787	0.03026		-6.34802	-0.00382
3.6996	0.00678		54.2	0.00189		-5.7047	-0.00088593		3.2466	0.00293		17.4423	0.000729577		-2.3513	-0.000642367					421.45	0.0012							410.668	-0.000369136	460.838	0.02114				52.5311	0.03384		56.2131	0.00118	26.4593	0.03028		-6.33364	-0.00384
3.7195	0.01181		54.2773	0.00189		-5.6879	-0.000885932		3.2568	0		17.6421	0.000724934		-2.33984	-0.000642368					421.526	0.0012							410.888	-0.000369749	461.039	0.02111				52.7249	0.03626		56.2898	0.00118	26.465	0.03028		-6.31926	-0.00386
3.7394	0.01264		54.3545	0.00189		-5.6711	-0.000885935		3.267	0.000642		17.8419	0.000720453		-2.3321	-0.000642368					421.67	0.0012							410.952	-0.000369928	461.058	0.0211				52.9187	0.03341		56.3665	0.00118	26.5398	0.0303		-6.30488	-0.00387
3.7593	0.01042		54.4318	0.00189		-5.6543	-0.000885938		3.2772	0.0017		18.0415	0.000716134		-2.32536	-0.000642368					421.89	0.00119							411.108	-0.000370356	461.278	0.02106				53.1125	0.03261		56.4432	0.00118	26.6204	0.03033		-6.2905	-0.00389
3.7792	0.01017		54.5091	0.00189		-5.6375	-0.00088594		3.2873	0.0015		18.2412	0.000711965		-2.3129	-0.000642368					422.083	0.00119							411.328	-0.000370957	461.498	0.02102				53.3063	0.03533		56.5198	0.00118	26.664	0.03034		-6.27611	-0.00391
3.7991	0.01117		54.5863	0.00189		-5.62069	-0.000885943		3.2975	0.00132		18.4407	0.000707945		-2.31088	-0.000642368					422.11	0.00119							411.509	-0.000371447	461.596	0.02101				53.5	0.03442		56.5965	0.00118	26.7009	0.03035		-6.26173	-0.00393
3.819	0.01121		54.6636	0.00189		-5.60389	-0.000885946		3.3077	0.00192		18.6402	0.000704066		-2.29639	-0.000642369					422.33	0.00119							411.548	-0.000371552	461.718	0.02098				53.6937	0.03364		56.6732	0.00118	26.7815	0.03037		-6.24735	-0.00394
3.8389	0.00525		54.7409	0.00188		-5.58709	-0.00088595		3.3179	0.00197		18.8396	0.000700325		-2.2937	-0.000642369					422.55	0.00119							411.768	-0.00037214	461.938	0.02094				53.8875	0.03175		56.7499	0.00118	26.8621	0.03039		-6.23297	-0.00396
3.8588	0.00646		54.8181	0.00188		-5.57029	-0.000885953		3.3281	0.00211		19.039	0.000696715		-2.28191	-0.000642369					422.639	0.00119							411.988	-0.000372723	462.152	0.0209				54.0811	0.03381		56.8266	0.00118	26.8629	0.03039		-6.21859	-0.00398
3.8787	0.00807		54.8954	0.00188		-5.55349	-0.000885956		3.3383	0.00154		19.2383	0.000693234		-2.2746	-0.000642369					422.77	0.00119							412.065	-0.000372926	462.158	0.0209				54.2748	0.03403		56.9033	0.00118	26.9427	0.03041		-6.2042	-0.00399
3.8986	0.0086		54.9727	0.00188		-5.53669	-0.00088596		3.3485	0.00377		19.4376	0.000689874		-2.26742	-0.000642369					422.99	0.00118							412.208	-0.000373299	462.378	0.02086				54.4685	0.03515		56.98	0.00118	27.0232	0.03043		-6.18982	-0.00401
3.9185	0.00732		55.0499	0.00188		-5.51989	-0.000885964		3.3587	0.00396		19.6368	0.000686633		-2.2554	-0.00064237					423.196	0.00118							412.428	-0.000373869	462.599	0.02082				54.6621	0.03615		57.0566	0.00118	27.0618	0.03044		-6.17544	-0.00403
3.9385	0.00746		55.1272	0.00188		-5.50308	-0.000885967		3.3689	0.00123		19.8359	0.000683507		-2.25294	-0.00064237					423.21	0.00118							412.622	-0.000374367	462.709	0.0208				54.8558	0.03208		57.1333	0.00118	27.1038	0.03045		-6.16106	-0.00405
3.9584	0.01023		55.2045	0.00187		-5.48628	-0.000885971		3.3791	0.00187		20.035	0.00068049		-2.23846	-0.000642371					423.43	0.00118							412.648	-0.000374434	462.819	0.02078				55.0494	0.03243		57.21	0.00118	27.1843	0.03047		-6.14668	-0.00406
3.9783	0.00974		55.2817	0.00187		-5.46948	-0.000885976		3.3893	0.00232		20.234	0.000677581		-2.2362	-0.000642371					423.65	0.00118							412.868	-0.000374992	463.039	0.02073				55.243	0.03507		57.2867	0.00118	27.2606	0.03049		-6.13229	-0.00408
3.9983	0.00755		55.359	0.00187		-5.45268	-0.00088598		3.3995	0.00333		20.4329	0.000674774		-2.22397	-0.000642371					423.752	0.00118							413.088	-0.000375545	463.259	0.02069				55.4366	0.03523		57.3634	0.00118	27.2649	0.03049		-6.11791	-0.0041
4.0182	0.0072		55.4363	0.00187		-5.43588	-0.000885984		3.4097	0.00349		20.6318	0.000672066		-2.2171	-0.000642371					423.87	0.00118							413.178	-0.00037577	463.265	0.02069				55.6302	0.03516		57.4401	0.00118	27.3455	0.03051		-6.10353	-0.00412
4.0382	0.00458		55.5135	0.00187		-5.41908	-0.000885989		3.4199	0.00244		20.8306	0.000669453		-2.20949	-0.000642372					424.09	0.00117							413.308	-0.000376092	463.479	0.02064				55.8237	0.03266		57.5168	0.00118	27.4261	0.03053		-6.08915	-0.00414
4.0581	0.00468		55.5908	0.00187		-5.40227	-0.000885994		3.43	0.00156		21.0294	0.000666932		-2.1979	-0.000642372					424.309	0.00117							413.528	-0.000376633	463.699	0.0206				56.0173	0.03158		57.5934	0.00118	27.4594	0.03054		-6.07477	-0.00415
4.0781	0.00645		55.6681	0.00187		-5.38547	-0.000885999		3.4402	0.00397		21.2281	0.0006645		-2.195	-0.000642372					424.311	0.00117							413.735	-0.000377136	463.822	0.02057				56.2108	0.03587		57.6701	0.00118	27.5066	0.03055		-6.06038	-0.00417
4.098	0.00835		55.7454	0.00186		-5.36867	-0.000886004		3.4504	0.00364		21.4268	0.000662152		-2.18052	-0.000642373					424.531	0.00117							413.748	-0.000377168	463.919	0.02055				56.4043	0.03579		57.7468	0.00118	27.5872	0.03057		-6.046	-0.00419
4.118	0.00653		55.8226	0.00186		-5.35187	-0.00088601		3.4606	0.00278		21.6254	0.000659888		-2.1787	-0.000642373					424.751	0.00117							413.968	-0.000377698	464.139	0.02051				56.5978	0.03389		57.8235	0.00118	27.6581	0.03059		-6.03162	-0.00421
4.1379	0.00616		55.8999	0.00186		-5.33507	-0.000886015		3.4708	0.00507		21.824	0.000657703		-2.16604	-0.000642374					424.865	0.00117							414.188	-0.000378222	464.359	0.02046				56.7914	0.03174		57.9002	0.00118	27.6678	0.03059		-6.01724	-0.00423
4.1579	0.005		55.9772	0.00186		-5.31827	-0.000886021		3.481	0.00641		22.0224	0.000655596		-2.1596	-0.000642375					424.971	0.00117							414.291	-0.000378466	464.378	0.02045				56.9848	0.03031		57.9769	0.00118	27.7483	0.03061		-6.00286	-0.00424
4.1779	0.00303		56.0544	0.00186		-5.30146	-0.000886027		3.4911	0.00641		22.2209	0.000653561		-2.15155	-0.000642375					425.191	0.00116							414.408	-0.000378741	464.579	0.02041				57.1783	0.02848		58.0535	0.00118	27.8289	0.03063		-5.98847	-0.00426
4.1978	0.00516		56.1317	0.00186		-5.28466	-0.000886033		3.5013	0.00445		22.4193	0.000651599		-2.1404	-0.000642376					425.411	0.00116							414.628	-0.000379255	464.799	0.02036				57.3718	0.02854		58.1302	0.00118	27.8568	0.03064		-5.97409	-0.00428
4.2178	0.00646		56.209	0.00185		-5.26786	-0.00088604		3.5115	0.00294		22.6176	0.000649705		-2.13707	-0.000642376					425.422	0.00116							414.848	-0.000379761	464.935	0.02033				57.5652	0.03044		58.2069	0.00118	27.9095	0.03065		-5.95971	-0.0043
4.2378	0.0049		56.2862	0.00185		-5.25106	-0.000886047		3.5217	0.00492		22.8158	0.000647879		-2.12258	-0.000642377					425.631	0.00116							414.849	-0.000379763	465.019	0.02031				57.7587	0.03015		58.2836	0.00118	27.99	0.03067		-5.94533	-0.00432
4.2578	0.00683		56.3635	0.00185		-5.23426	-0.000886054		3.5319	0.00654		23.0141	0.000646115		-2.1213	-0.000642378					425.851	0.00116							415.069	-0.000380265	465.239	0.02026				57.9521	0.03351		58.3603	0.00118	28.0554	0.03069		-5.93095	-0.00434
4.2778	0.00846		56.4408	0.00185		-5.21746	-0.000886061		3.542	0.00317		23.2122	0.000644414		-2.1081	-0.000642379					425.978	0.00116							415.289	-0.000380763	465.459	0.02021				58.1455	0.03257		58.437	0.00118	28.0706	0.03069		-5.91656	-0.00436
4.2977	0.00767		56.518	0.00185		-5.20065	-0.000886069		3.5522	-0.000774		23.4103	0.000642773		-2.1021	-0.000642379					426.071	0.00116							415.404	-0.000381022	465.491	0.02021				58.339	0.0305		58.5136	0.00118	28.1512	0.03071		-5.90218	-0.00437
4.3177	0.00579		56.5953	0.00185		-5.18385	-0.000886077		3.5624	0.000721		23.6084	0.000641189		-2.09362	-0.00064238					426.291	0.00115							415.509	-0.000381255	465.679	0.02016				58.5324	0.03246		58.5903	0.00118	28.2317	0.03073		-5.8878	-0.00439
4.3377	0.00692		56.6726	0.00185		-5.16705	-0.000886085		3.5726	0.0025		23.8064	0.00063966		-2.083	-0.000642381					426.511	0.00115							415.729	-0.000381741	465.899	0.02011				58.7258	0.03356		58.667	0.00118	28.254	0.03073		-5.87342	-0.00441
4.3577	0.0094		56.7498	0.00184		-5.15025	-0.000886093		3.5827	0.0025		24.0043	0.000638185		-2.07913	-0.000642382					426.535	0.00115							415.949	-0.000382223	466.048	0.02008				58.9192	0.03423		58.7437	0.00118	28.3123	0.03075		-5.85904	-0.00443
4.3777	0.00668		56.8271	0.00184		-5.13345	-0.000886102		3.5929	0.00292		24.2022	0.000636762		-2.06465	-0.000642384					426.731	0.00115							415.961	-0.00038225	466.119	0.02006				59.1125	0.03354		58.8204	0.00118	28.3929	0.03076		-5.84465	-0.00445
4.3977	0.00774		56.9044	0.00184		-5.11665	-0.000886112		3.6031	0.00394		24.4	0.000635389		-2.0638	-0.000642384					426.951	0.00115							416.169	-0.0003827	466.339	0.02001				59.3059	0.0361		58.8971	0.00118	28.4524	0.03078		-5.83027	-0.00447
4.4177	0.00947		56.9816	0.00184		-5.09985	-0.000886121		3.6132	0.00394		24.5978	0.000634064		-2.05016	-0.000642386					427.091	0.00115							416.389	-0.000383172	466.559	0.01996				59.4993	0.03824		58.9738	0.00118	28.4734	0.03078		-5.81589	-0.00449
4.4378	0.00917		57.0589	0.00184		-5.08304	-0.000886131		3.6234	0.00241		24.7956	0.000632784		-2.0447	-0.000642387					427.171	0.00115							416.517	-0.000383445	466.604	0.01994				59.6926	0.03517		59.0504	0.00118	28.554	0.0308		-5.80151	-0.00451
4.4578	0.00895		57.1362	0.00184		-5.06624	-0.000886142		3.6336	0.000721		24.9932	0.00063155		-2.03568	-0.000642388					427.391	0.00115							416.609	-0.000383638	466.779	0.0199				59.886	0.03572		59.1271	0.00118	28.6346	0.03082		-5.78713	-0.00453
4.4778	0.00972		57.2134	0.00184		-5.04944	-0.000886152		3.6437	0.00192		25.1909	0.000630359		-2.0256	-0.00064239					427.611	0.00114							416.829	-0.0003841	466.999	0.01985				60.0794	0.03584		59.2038	0.00118	28.6509	0.03082		-5.77275	-0.00455
4.4978	0.00662		57.2907	0.00183		-5.03264	-0.000886163		3.6539	0.00126		25.3885	0.000629209		-2.02119	-0.00064239					427.648	0.00114							417.049	-0.000384557	467.161	0.01981				60.2727	0.03201		59.2805	0.00118	28.7151	0.03084		-5.75836	-0.00457
4.5178	0.00514		57.368	0.00183		-5.01584	-0.000886175		3.664	0.0029		25.586	0.0006281		-2.00671	-0.000642393					427.831	0.00114							417.074	-0.000384608	467.219	0.01979				60.466	0.02909		59.3572	0.00118	28.8493	0.03087		-5.74398	-0.00459
4.5379	0.0043		57.4452	0.00183		-4.99904	-0.000886187		3.6742	0.00217		25.7835	0.00062703		-2.0064	-0.000642393					428.051	0.00114							417.269	-0.000385009	467.44	0.01974				60.6593	0.03004		59.4339	0.00118	29.0476	0.03091		-5.7296	-0.0046
4.5579	0.0051		57.5225	0.00183		-4.98223	-0.0008862		3.6844	0.000279		25.9809	0.000625997		-1.99223	-0.000642396					428.204	0.00114							417.489	-0.000385456	467.66	0.01968				60.8527	0.03185		59.5106	0.00118	29.2458	0.03095		-5.71522	-0.00462
4.5779	0.00574		57.5998	0.00183		-4.96543	-0.000886213		3.6945	-0.0013		26.1783	0.000624999		-1.9873	-0.000642397					428.271	0.00114							417.631	-0.000385741	467.717	0.01966				61.046	0.03011		59.5872	0.00118	29.4441	0.03099		-5.70084	-0.00464
4.598	0.00698		57.677	0.00183		-4.94863	-0.000886226		3.7047	0.00249		26.3756	0.000624037		-1.97774	-0.000642399					428.491	0.00114							417.709	-0.000385898	467.88	0.01962				61.2393	0.0305		59.6639	0.00118	29.6422	0.03103		-5.68645	-0.00466
4.618	0.00665		57.7543	0.00182		-4.93183	-0.00088624		3.7148	0.00313		26.5729	0.000623108		-1.9682	-0.000642402					428.711	0.00113							417.929	-0.000386336	468.1	0.01957				61.4326	0.0319		59.7406	0.00118	29.8403	0.03107		-5.67207	-0.00468
4.638	0.00625		57.8316	0.00182		-4.91503	-0.000886255		3.725	0.00205		26.7701	0.000622212		-1.96326	-0.000642403					428.761	0.00113							418.149	-0.000386769	468.274	0.01952				61.6259	0.03437		59.8173	0.00118	30.0384	0.03111		-5.65769	-0.0047
4.6581	0.00963		57.9089	0.00182		-4.89823	-0.00088627		3.7351	0.0014		26.9673	0.000621347		-1.949	-0.000642407					428.931	0.00113							418.187	-0.000386843	468.32	0.01951				61.8192	0.03181		59.894	0.00118	30.2364	0.03115		-5.64331	-0.00472
4.6781	0.00997		57.9861	0.00182		-4.88142	-0.000886286		3.7453	0.00294		27.1644	0.000620513		-1.94877	-0.000642407					429.152	0.00113							418.369	-0.000387198	468.54	0.01945				62.0125	0.03086		59.9707	0.00118	30.4343	0.03119		-5.62893	-0.00474
4.6982	0.00818		58.0634	0.00182		-4.86462	-0.000886302		3.7554	0.00306		27.3615	0.000619707		-1.93429	-0.000642411					429.317	0.00113							418.589	-0.000387622	468.76	0.01939				62.2058	0.03107		60.0473	0.00117	30.6322	0.03123		-5.61454	-0.00476
4.7182	0.00783		58.1407	0.00182		-4.84782	-0.000886319		3.7655	0.00388		27.5585	0.000618929		-1.9299	-0.000642413					429.372	0.00113							418.744	-0.000387916	468.83	0.01937				62.3991	0.03211		60.124	0.00117	30.83	0.03127		-5.60016	-0.00478
4.7383	0.01035		58.2179	0.00182		-4.83102	-0.000886337		3.7757	0.00104		27.7555	0.000618179		-1.91981	-0.000642416					429.592	0.00113							418.809	-0.000388041	468.98	0.01933				62.5924	0.03408		60.2007	0.00117	31.0278	0.0313		-5.58578	-0.0048
4.7583	0.01065		58.2952	0.00181		-4.81422	-0.000886355		3.7796	-2.1e-05		27.9524	0.000617454		-1.9108	-0.00064242					429.812	0.00113							419.029	-0.000388456	469.2	0.01927				62.7857	0.0361		60.2774	0.00117	31.2256	0.03134		-5.5714	-0.00482
4.7784	0.01063		58.3725	0.00181		-4.79742	-0.000886374		3.7995	-0.000242		28.1493	0.000616755		-1.90532	-0.000642422					429.874	0.00113							419.249	-0.000388866	469.387	0.01921				62.979	0.03612		60.3541	0.00117	31.4232	0.03137		-5.55702	-0.00485
4.7985	0.01134		58.4497	0.00181		-4.78061	-0.000886394		3.8194	0.000316		28.3461	0.00061608		-1.8917	-0.000642427					430.032	0.00112							419.3	-0.00038896	469.42	0.01921				63.1723	0.03182		60.4308	0.00117	31.6209	0.03141		-5.54263	-0.00487
4.8185	0.01033		58.527	0.00181		-4.76381	-0.000886414		3.8393	0.000547		28.5429	0.000615429		-1.89084	-0.000642428					430.252	0.00112							419.469	-0.000389273	469.64	0.01914				63.3656	0.03162		60.5074	0.00117	31.8185	0.03144		-5.52825	-0.00489
4.8386	0.01258		58.6043	0.00181		-4.74701	-0.000886436		3.8592	0.00114		28.7397	0.0006148		-1.87635	-0.000642434					430.43	0.00112							419.69	-0.000389674	469.86	0.01908				63.5589	0.03533		60.5841	0.00117	32.016	0.03148		-5.51387	-0.00491
4.8587	0.01177		58.6815	0.00181		-4.73021	-0.000886458		3.8791	0.00307		28.9364	0.000614193		-1.8726	-0.000642436					430.472	0.00112							419.857	-0.000389977	469.943	0.01906				63.7522	0.03256		60.6608	0.00117	32.2135	0.03151		-5.49949	-0.00493
4.8788	0.01102		58.7588	0.0018		-4.71341	-0.000886481		3.899	0.0019		29.133	0.000613608		-1.86187	-0.000642442					430.692	0.00112							419.91	-0.000390072	470.08	0.01902				63.9455	0.03334		60.7375	0.00117	32.4109	0.03154		-5.48511	-0.00495
4.8988	0.01031		58.8361	0.0018		-4.69661	-0.000886505		3.9189	0.000684		29.3296	0.000613042		-1.8534	-0.000642446					430.912	0.00112							420.13	-0.000390465	470.3	0.01895				64.1388	0.03191		60.8142	0.00117	32.6083	0.03157		-5.47072	-0.00497
4.9189	0.01418		58.9133	0.0018		-4.67981	-0.00088653		3.9388	0.00185		29.5262	0.000612496		-1.84739	-0.00064245					430.987	0.00112							420.35	-0.000390854	470.5	0.01889				64.3321	0.03162		60.8909	0.00117	32.8056	0.0316		-5.45634	-0.00499
4.939	0.01052		58.9906	0.0018		-4.663	-0.000886556		3.9587	0.00232		29.7227	0.00061197		-1.8343	-0.000642458					431.132	0.00112							420.413	-0.000390966	470.52	0.01889				64.5254	0.03172		60.9676	0.00117	33.0029	0.03163		-5.44196	-0.00501
4.9591	0.01129		59.0679	0.0018		-4.6462	-0.000886582		3.9786	0.00151		29.9192	0.000611461		-1.8329	-0.000642459					431.352	0.00111							420.57	-0.000391239	470.74	0.01882				64.7187	0.03351		61.0442	0.00117	33.2001	0.03166		-5.42758	-0.00503
4.9792	0.01237		59.1451	0.0018		-4.6294	-0.00088661		3.9985	0.001		30.1156	0.000610971		-1.81842	-0.000642469					431.544	0.00111							420.79	-0.00039162	470.96	0.01876				64.912	0.03638		61.1209	0.00117	33.3973	0.03169		-5.4132	-0.00505
4.9993	0.0075		59.2224	0.0018		-4.6126	-0.000886639		4.0185	0.000789		30.312	0.000610497		-1.8152	-0.000642471					431.572	0.00111							420.97	-0.000391928	471.057	0.01873				65.1053	0.03194		61.1976	0.00117	33.5944	0.03172		-5.39881	-0.00507
5.0193	0.00937		59.2997	0.00179		-4.5958	-0.000886669		4.0384	0.00181		30.5084	0.000610039		-1.80393	-0.00064248					431.792	0.00111							421.01	-0.000391997	471.18	0.01869				65.2986	0.03327		61.2743	0.00117	33.7915	0.03175		-5.38443	-0.0051
5.0394	0.00999		59.3769	0.00179		-4.579	-0.000886701		4.0583	0.00268		30.7047	0.000609598		-1.7961	-0.000642486					432.012	0.00111							421.23	-0.000392369	471.4	0.01862				65.4919	0.03271		61.351	0.00117	33.9885	0.03178		-5.37005	-0.00512
5.0595	0.00846		59.4542	0.00179		-4.56219	-0.000886733		4.0783	0.0018		30.9009	0.000609172		-1.78945	-0.000642492					432.1	0.00111							421.45	-0.000392738	471.613	0.01855				65.6852	0.03288		61.4277	0.00117	34.1855	0.03181		-5.35567	-0.00514
5.0796	0.00755		59.5315	0.00179		-4.54539	-0.000886767		4.0982	0.000111		31.0971	0.00060876		-1.777	-0.000642504					432.232	0.00111							421.526	-0.000392865	471.62	0.01855				65.8785	0.03114		61.5044	0.00117	34.3824	0.03184		-5.34129	-0.00516
5.0997	0.0056		59.6087	0.00179		-4.52859	-0.000886802		4.1182	-4.2e-05		31.2933	0.000608363		-1.77497	-0.000642506					432.452	0.00111							421.67	-0.000393103	471.84	0.01848				66.0719	0.03408		61.581	0.00117	34.5793	0.03186		-5.3269	-0.00518
5.1198	0.00457		59.686	0.00179		-4.51179	-0.000886838		4.1381	0.00323		31.4894	0.00060798		-1.76048	-0.00064252					432.657	0.00111							421.89	-0.000393463	472.06	0.01841				66.2652	0.03354		61.6577	0.00117	34.7761	0.03189		-5.31252	-0.0052
5.1399	0.00466		59.7633	0.00179		-4.49499	-0.000886876		4.1581	0.00227		31.6855	0.00060761		-1.7579	-0.000642523					432.672	0.00111							422.083	-0.000393776	472.17	0.01838				66.4585	0.03397		61.7344	0.00117	34.9729	0.03191		-5.29814	-0.00523
5.16	0.00619		59.8405	0.00178		-4.47819	-0.000886915		4.178	0.000937		31.8816	0.000607253		-1.746	-0.000642537					432.892	0.0011							422.11	-0.00039382	472.281	0.01834				66.6518	0.03448		61.8111	0.00117	35.1697	0.03194		-5.28376	-0.00525
5.1802	0.00983		59.9178	0.00178		-4.46138	-0.000886956		4.198	0.00116		32.0776	0.000606908		-1.7388	-0.000642546					433.112	0.0011							422.33	-0.000394173	472.501	0.01827				66.8452	0.03275		61.8878	0.00117	35.3664	0.03196		-5.26938	-0.00527
5.2003	0.00858		59.9951	0.00178		-4.44458	-0.000886999		4.2179	0.00295		32.2735	0.000606575		-1.73151	-0.000642555					433.213	0.0011							422.55	-0.000394523	472.721	0.0182				67.0385	0.032		61.9645	0.00117	35.563	0.03199		-5.25499	-0.00529
5.2204	0.0083		60.0724	0.00178		-4.42778	-0.000887043		4.2379	0.00327		32.4695	0.000606254		-1.7197	-0.000642571					433.332	0.0011							422.639	-0.000394663	472.726	0.0182				67.2319	0.03059		62.0412	0.00117	35.7596	0.03201		-5.24061	-0.00531
5.2405	0.00912		60.1496	0.00178		-4.41098	-0.000887088		4.2579	0.00386		32.6653	0.000605943		-1.71703	-0.000642575					433.552	0.0011							422.77	-0.000394868	472.941	0.01813				67.4252	0.03256		62.1178	0.00117	35.9562	0.03204		-5.22623	-0.00534
5.2606	0.01042		60.2269	0.00178		-4.39418	-0.000887136		4.2778	0.00377		32.8612	0.000605644		-1.70254	-0.000642597					433.77	0.0011							422.99	-0.00039521	473.161	0.01805				67.6186	0.03654		62.1945	0.00117	36.1527	0.03206		-5.21185	-0.00536
5.2807	0.0117		60.3041	0.00177		-4.37738	-0.000887185		4.2978	0.0037		33.057	0.000605355		-1.7006	-0.000642601					433.772	0.0011							423.196	-0.000395526	473.283	0.01801				67.8119	0.03589		62.2712	0.00117	36.3492	0.03208		-5.19747	-0.00538
5.3009	0.01047		60.3814	0.00177		-4.36057	-0.000887237		4.3178	0.00368		33.2527	0.000605076		-1.68806	-0.000642622					433.993	0.0011							423.21	-0.000395548	473.381	0.01798				68.0053	0.03443		62.3479	0.00117	36.5456	0.03211		-5.18308	-0.0054
5.321	0.00941		60.4587	0.00177		-4.34377	-0.00088729		4.3378	0.00152		33.4485	0.000604806		-1.6815	-0.000642634					434.213	0.0011							423.43	-0.000395883	473.601	0.01791				68.1987	0.03382		62.4246	0.00117	36.742	0.03213		-5.1687	-0.00543
5.3411	0.00967		60.5359	0.00177		-4.32697	-0.000887345		4.3578	0.000816		33.6442	0.000604546		-1.67358	-0.000642649					434.326	0.00109							423.65	-0.000396213	473.821	0.01783				68.3921	0.0369		62.5012	0.00117	36.9384	0.03215		-5.15432	-0.00545
5.3612	0.00769		60.6132	0.00177		-4.31017	-0.000887403		4.3777	0.00351		33.8398	0.000604295		-1.6624	-0.000642672					434.433	0.00109							423.752	-0.000396366	473.839	0.01782				68.5855	0.03642		62.5779	0.00117	37.1347	0.03217		-5.13994	-0.00547
5.3814	0.00688		60.6905	0.00177		-4.29337	-0.000887462		4.3977	0.00415		34.0354	0.000604052		-1.65909	-0.000642679					434.653	0.00109							423.87	-0.000396541	474.041	0.01776				68.7789	0.03698		62.6546	0.00117	37.3309	0.03219		-5.12556	-0.00549
5.4015	0.006		60.7678	0.00177		-4.27657	-0.000887525		4.4177	0.00204		34.231	0.000603818		-1.64461	-0.000642712					434.873	0.00109							424.09	-0.000396865	474.261	0.01768				68.9723	0.03476		62.7313	0.00117	37.5271	0.03221		-5.11117	-0.00552
5.4216	0.00394		60.845	0.00176		-4.25977	-0.000887589		4.4377	0.00317		34.4265	0.000603592		-1.6433	-0.000642716					434.883	0.00109							424.309	-0.000397182	474.396	0.01763				69.1657	0.03566		62.808	0.00117	37.7233	0.03223		-5.09679	-0.00554
5.4418	0.00206		60.9223	0.00176		-4.24296	-0.000887656		4.4577	0.00291		34.622	0.000603374		-1.63012	-0.000642749					435.093	0.00109							424.311	-0.000397185	474.481	0.0176				69.3592	0.03269		62.8847	0.00117	37.9194	0.03225		-5.08241	-0.00556
5.4619	0.00403		60.9996	0.00176		-4.22616	-0.000887726		4.4777	0.00154		34.8175	0.000603163		-1.6242	-0.000642765					435.313	0.00109							424.531	-0.000397502	474.701	0.01752				69.5526	0.03334		62.9614	0.00117	38.1155	0.03227		-5.06803	-0.00558
5.482	0.00662		61.0768	0.00176		-4.20936	-0.000887798		4.4977	0.00279		35.0129	0.00060296		-1.61564	-0.00064279					435.439	0.00109							424.751	-0.000397815	474.921	0.01744				69.7461	0.0344		63.038	0.00117	38.3116	0.03229		-5.05365	-0.00561
5.5022	0.00634		61.1541	0.00176		-4.19256	-0.000887873		4.5178	0.00241		35.2083	0.000602763		-1.6051	-0.000642822					435.533	0.00109							424.865	-0.000397977	474.952	0.01743				69.9396	0.03377		63.1147	0.00117	38.5076	0.03231		-5.03926	-0.00563
5.5223	0.00574		61.2314	0.00176		-4.17576	-0.000887951		4.5378	0.00237		35.4036	0.000602574		-1.60116	-0.000642835					435.753	0.00109							424.971	-0.000398125	475.141	0.01737				70.133	0.03454		63.1914	0.00117	38.7035	0.03233		-5.02488	-0.00565
5.5424	0.00657		61.3086	0.00175		-4.15896	-0.000888032		4.5578	0.00363		35.5989	0.00060239		-1.58667	-0.000642884					435.973	0.00108							425.191	-0.000398432	475.361	0.01729				70.3265	0.03356		63.2681	0.00117	38.8995	0.03235		-5.0105	-0.00568
5.5626	0.00636		61.3859	0.00175		-4.14215	-0.000888116		4.5778	0.00392		35.7942	0.000602214		-1.586	-0.000642887					435.996	0.00108							425.411	-0.000398735	475.509	0.01723				70.52	0.03182		63.3448	0.00117	39.0953	0.03237		-4.99612	-0.0057
5.5827	0.00786		61.4632	0.00175		-4.12535	-0.000888204		4.5978	0.00328		35.9894	0.000602043		-1.57219	-0.000642939					436.193	0.00108							425.422	-0.00039875	475.581	0.0172				70.7135	0.03154		63.4215	0.00117	39.2912	0.03238		-4.98174	-0.00572
5.6029	0.00658		61.5404	0.00175		-4.10855	-0.000888295		4.6179	0.00251		36.1846	0.000601878		-1.5669	-0.000642961					436.413	0.00108							425.631	-0.000399035	475.801	0.01712				70.9071	0.03251		63.4982	0.00117	39.487	0.0324		-4.96735	-0.00575
5.623	0.00601		61.6177	0.00175		-4.09175	-0.000888389		4.6379	0.00313		36.3798	0.000601719		-1.5577	-0.000643					436.552	0.00108							425.851	-0.000399332	476.021	0.01704				71.1006	0.03261		63.5748	0.00117	39.6827	0.03242		-4.95297	-0.00577
5.6432	0.00757		61.695	0.00175		-4.07495	-0.000888487		4.6579	0.00365		36.575	0.000601565		-1.5478	-0.000643045					436.633	0.00108							425.978	-0.000399503	476.065	0.01702				71.2942	0.03288		63.6515	0.00117	39.8785	0.03244		-4.93859	-0.0058
5.6633	0.00904		61.7722	0.00175		-4.05815	-0.000888589		4.678	0.00382		36.7701	0.000601417		-1.54322	-0.000643067					436.853	0.00108							426.071	-0.000399626	476.241	0.01696				71.4877	0.03106		63.7282	0.00117	40.0742	0.03245		-4.92421	-0.00582
5.6835	0.00857		61.8495	0.00174		-4.04134	-0.000888695		4.698	0.004		36.9651	0.000601274		-1.52874	-0.000643142					437.073	0.00108							426.291	-0.000399916	476.461	0.01687				71.6813	0.03051		63.8049	0.00117	40.2698	0.03247		-4.90983	-0.00584
5.7036	0.0069		61.9268	0.00174		-4.02454	-0.000888805		4.718	0.00485		37.1602	0.000601135		-1.5287	-0.000643142					437.109	0.00108							426.511	-0.000400203	476.622	0.01681				71.8749	0.03396		63.8816	0.00117	40.4654	0.03248		-4.89544	-0.00587
5.7238	0.00587		62.004	0.00174		-4.00774	-0.000888919		4.7381	0.00531		37.3552	0.000601002		-1.51425	-0.000643224					437.293	0.00108							426.535	-0.000400234	476.681	0.01679				72.0685	0.03385		63.9583	0.00117	40.661	0.0325		-4.88106	-0.00589
5.7439	0.00313		62.0813	0.00174		-3.99094	-0.000889037		4.7581	0.00623		37.5501	0.000600873		-1.5096	-0.000643252					437.513	0.00107							426.731	-0.000400487	476.901	0.01671				72.2622	0.03305		64.0349	0.00117	40.8565	0.03252		-4.86668	-0.00592
5.7641	0.00362		62.1586	0.00174		-3.97414	-0.000889161		4.7782	0.00527		37.7451	0.000600748		-1.49977	-0.000643315					437.665	0.00107							426.951	-0.000400768	477.122	0.01662				72.4558	0.03556		64.1116	0.00117	41.052	0.03253		-4.8523	-0.00594
5.7843	0.00385		62.2358	0.00174		-3.95734	-0.000889289		4.7982	0.00313		37.94	0.000600628		-1.4905	-0.000643378					437.733	0.00107							427.091	-0.000400946	477.178	0.0166				72.6495	0.03557		64.1883	0.00117	41.2475	0.03255		-4.83792	-0.00596
5.8044	0.00402		62.3131	0.00174		-3.94053	-0.000889422		4.8183	0.00356		38.1349	0.000600512		-1.48528	-0.000643415					437.953	0.00107							427.171	-0.000401046	477.342	0.01653				72.8431	0.03664		64.265	0.00117	41.4429	0.03256		-4.82353	-0.00599
5.8246	0.00438		62.3904	0.00173		-3.92373	-0.00088956		4.8383	0.00269		38.3297	0.0006004		-1.4715	-0.00064352					438.173	0.00107							427.391	-0.000401321	477.562	0.01645				73.0368	0.03598		64.3417	0.00117	41.6383	0.03258		-4.80915	-0.00601
5.8447	0.00493		62.4676	0.00173		-3.90693	-0.000889704		4.8584	-0.000505		38.5245	0.000600292		-1.4708	-0.000643526					438.222	0.00107							427.611	-0.000401593	477.735	0.01638				73.2305	0.03564		64.4184	0.00117	41.8336	0.03259		-4.79477	-0.00604
5.8649	0.00751		62.5449	0.00173		-3.89013	-0.000889853		4.8785	0.0005		38.7193	0.000600187		-1.45632	-0.000643649					438.393	0.00107							427.648	-0.000401639	477.782	0.01636				73.4243	0.03674		64.4951	0.00117	42.0289	0.0326		-4.78039	-0.00606
5.885	0.00666		62.6222	0.00173		-3.87333	-0.000890008		4.8985	0.00337		38.9141	0.000600086		-1.4524	-0.000643684					438.613	0.00107							427.831	-0.000401862	478.002	0.01627				73.618	0.03845		64.5717	0.00117	42.2242	0.03262		-4.76601	-0.00609
5.9052	0.00564		62.6994	0.00173		-3.85653	-0.000890169		4.9186	0.00325		39.1088	0.000599989		-1.44183	-0.000643785					438.778	0.00107							428.051	-0.000402129	478.222	0.01618				73.8118	0.03641		64.6484	0.00117	42.4194	0.03263		-4.75162	-0.00611
5.9254	0.0067		62.7767	0.00173		-3.83973	-0.000890336		4.9387	0.00182		39.3035	0.000599895		-1.4333	-0.000643871					438.834	0.00107							428.204	-0.000402312	478.291	0.01615				74.0055	0.036		64.7251	0.00117	42.6146	0.03264		-4.73724	-0.00614
5.9455	0.00498		62.854	0.00172		-3.82292	-0.000890509		4.9588	0.00206		39.4981	0.000599804		-1.42735	-0.000643935					439.054	0.00107							428.271	-0.000402392	478.442	0.01609				74.1993	0.03624		64.8018	0.00117	42.8098	0.03266		-4.72286	-0.00616
5.9657	0.0074		62.9313	0.00172		-3.80612	-0.00089069		4.9788	0.00173		39.6928	0.000599716		-1.4142	-0.000644085					439.274	0.00106							428.491	-0.000402652	478.662	0.016				74.3931	0.03462		64.8785	0.00117	43.005	0.03267		-4.70848	-0.00619
5.9859	0.00657		63.0085	0.00172		-3.78932	-0.000890877		4.9989	0.00137		39.8874	0.000599631		-1.41286	-0.000644101					439.335	0.00106							428.711	-0.00040291	478.848	0.01593				74.587	0.03441		64.9552	0.00117	43.2001	0.03268		-4.6941	-0.00621
6.006	0.00705		63.0858	0.00172		-3.77252	-0.000891072		5.019	0.00152		40.082	0.00059955		-1.39838	-0.000644284					439.494	0.00106							428.761	-0.000402967	478.882	0.01591				74.7808	0.03448		65.0319	0.00117	43.3951	0.0327		-4.67971	-0.00624
6.0262	0.0062		63.1631	0.00172		-3.75572	-0.000891274		5.0391	0.00155		40.2765	0.000599471		-1.3951	-0.000644328					439.714	0.00106							428.931	-0.000403164	479.102	0.01582				74.9747	0.03241		65.1085	0.00117	43.5902	0.03271		-4.66533	-0.00626
6.0464	0.0047		63.2403	0.00172		-3.73892	-0.000891484		5.0592	0.00116		40.471	0.000599394		-1.38389	-0.000644487					439.891	0.00106							429.152	-0.000403416	479.322	0.01573				75.1686	0.03218		65.1852	0.00117	43.7852	0.03272		-4.65095	-0.00629
6.0665	0.00676		63.3176	0.00172		-3.72211	-0.000891703		5.0793	0.000263		40.6655	0.000599321		-1.376	-0.000644607					439.934	0.00106							429.317	-0.000403605	479.404	0.01569				75.3625	0.03432		65.2619	0.00116	43.9801	0.03273		-4.63657	-0.00632
6.0867	0.01019		63.3949	0.00171		-3.70531	-0.00089193		5.0993	0.00191		40.86	0.000599249		-1.36941	-0.000644712					440.154	0.00106							429.372	-0.000403666	479.542	0.01563				75.5564	0.03461		65.3386	0.00116	44.1751	0.03274		-4.62219	-0.00634
6.1069	0.01097		63.4721	0.00171		-3.68851	-0.000892165		5.1194	0.00162		41.0544	0.000599181		-1.3569	-0.000644925					440.374	0.00106							429.592	-0.000403912	479.762	0.01554				75.7504	0.0325		65.4153	0.00116	44.37	0.03276		-4.6078	-0.00637
6.127	0.00902		63.5494	0.00171		-3.67171	-0.00089241		5.1395	0.00189		41.2488	0.000599114		-1.35493	-0.00064496					440.448	0.00106							429.812	-0.000404156	479.961	0.01546				75.9444	0.03021		65.492	0.00116	44.5649	0.03277		-4.59342	-0.00639
6.1472	0.00414		63.6267	0.00171		-3.65491	-0.000892664		5.1596	0.00247		41.4432	0.00059905		-1.34044	-0.000645234					440.594	0.00106							429.874	-0.000404224	479.982	0.01545				76.1384	0.03041		65.5686	0.00116	44.7597	0.03278		-4.57904	-0.00642
6.1674	0.00425		63.7039	0.00171		-3.63811	-0.000892928		5.1797	0.00164		41.6375	0.000598988		-1.3379	-0.000645285					440.814	0.00106							430.032	-0.000404397	480.202	0.01535				76.3324	0.03101		65.6453	0.00116	44.9545	0.03279		-4.56466	-0.00645
6.1933	0.0025		63.7812	0.00171		-3.6213	-0.000893203		5.1998	0.00189		41.8319	0.000598928		-1.32596	-0.000645538					441.005	0.00106							430.252	-0.000404635	480.422	0.01526				76.5264	0.03236		65.722	0.00116	45.1493	0.0328		-4.55028	-0.00647
6.2329	0.000953		63.8585	0.00171		-3.6045	-0.000893488		5.2199	0.000758		42.0262	0.000598871		-1.3188	-0.000645699					441.034	0.00106							430.43	-0.000404827	480.517	0.01521				76.7205	0.03299		65.7987	0.00116	45.3441	0.03281		-4.53589	-0.0065
6.2725	0.00103		63.9357	0.0017		-3.5877	-0.000893784		5.24	0.000389		42.2204	0.000598815		-1.31147	-0.000645873					441.254	0.00105							430.472	-0.000404871	480.642	0.01516				76.9146	0.03064		65.8754	0.00116	45.5388	0.03282		-4.52151	-0.00652
6.3122	0.00312		64.013	0.0017		-3.5709	-0.000894091		5.2602	0.000284		42.4147	0.000598761		-1.2997	-0.000646172					441.474	0.00105							430.692	-0.000405105	480.862	0.01506				77.1087	0.03261		65.9521	0.00116	45.7335	0.03283		-4.50713	-0.00655
6.3518	0.00264		64.0903	0.0017		-3.5541	-0.000894411		5.2803	-0.00192		42.6089	0.000598709		-1.29699	-0.000646244					441.561	0.00105							430.912	-0.000405335	481.074	0.01497				77.3028	0.03428		66.0288	0.00116	45.9281	0.03284		-4.49275	-0.00658
6.3914	0.00325		64.1675	0.0017		-3.5373	-0.000894743		5.3004	-0.00251		42.8031	0.000598659		-1.28251	-0.000646654					441.694	0.00105							430.987	-0.000405414	481.082	0.01497				77.497	0.03355		66.1054	0.00116	46.1228	0.03285		-4.47837	-0.0066
6.4311	0.00474		64.2448	0.0017		-3.52049	-0.000895088		5.3205	-0.000526		42.9973	0.00059861		-1.2806	-0.000646711					441.914	0.00105							431.132	-0.000405564	481.302	0.01487				77.6912	0.03435		66.1821	0.00116	46.3174	0.03286		-4.46398	-0.00663
6.4707	0.00656		64.3221	0.0017		-3.50369	-0.000895446		5.3406	-0.0007		43.1914	0.000598564		-1.26802	-0.000647108					442.118	0.00105							431.352	-0.000405789	481.522	0.01477				77.8854	0.03432		66.2588	0.00116	46.512	0.03287		-4.4496	-0.00666
6.5103	0.00622		64.3993	0.00169		-3.48689	-0.000895818		5.3607	0.000705		43.3856	0.000598518		-1.2615	-0.000647328					442.134	0.00105							431.544	-0.000405984	481.63	0.01472				78.0797	0.03532		66.3355	0.00116	46.7065	0.03288		-4.43522	-0.00668
6.55	0.00432		64.4766	0.00169		-3.47009	-0.000896205		5.3809	0.000137		43.5797	0.000598475		-1.25354	-0.00064761					442.354	0.00105							431.572	-0.000406013	481.743	0.01467				78.2739	0.03377		66.4122	0.00116	46.901	0.03289		-4.42084	-0.00671
6.5896	0.00378		64.5539	0.00169		-3.45329	-0.000896607		5.401	0.00162		43.7738	0.000598433		-1.248	-0.000647815					442.574	0.00105							431.792	-0.000406234	481.963	0.01457				78.4682	0.02993		66.4889	0.00116	47.0955	0.0329		-4.40646	-0.00674
6.6293	0.00329		64.6312	0.00169		-3.43649	-0.000897024		5.4211	0.00226		43.9678	0.000598392		-1.23905	-0.000648164					442.674	0.00105							432.012	-0.000406452	482.183	0.01447				78.6625	0.03128		66.5655	0.00116	47.29	0.03291		-4.39207	-0.00677
6.6689	0.00453		64.7084	0.00169		-3.41969	-0.000897458		5.4412	0.0026		44.1619	0.000598352		-1.2381	-0.000648203					442.794	0.00105							432.1	-0.000406539	482.187	0.01447				78.8569	0.03485		66.6422	0.00116	47.4844	0.03292		-4.37769	-0.00679
6.7086	0.00294		64.7857	0.00169		-3.40288	-0.000897908		5.4614	0.00255		44.3559	0.000598314		-1.2282	-0.000648618					443.014	0.00105							432.232	-0.000406668	482.403	0.01437				79.0512	0.03546		66.7189	0.00116	47.6788	0.03292		-4.36331	-0.00682
6.7482	0.00365		64.863	0.00169		-3.38608	-0.000898376		5.4815	0.00354		44.5499	0.000598278		-1.22457	-0.000648777					443.231	0.00104							432.452	-0.000406882	482.623	0.01426				79.2456	0.03685		66.7956	0.00116	47.8732	0.03293		-4.34893	-0.00685
6.7879	0.00377		64.9402	0.00168		-3.36928	-0.000898862		5.5016	0.00558		44.7439	0.000598242		-1.2183	-0.000649063					443.234	0.00104							432.657	-0.000407078	482.743	0.01421				79.44	0.03635		66.8723	0.00116	48.0675	0.03294		-4.33455	-0.00688
6.8276	0.00401		65.0175	0.00168		-3.35248	-0.000899367		5.5218	0.00671		44.9378	0.000598208		-1.21009	-0.000649455					443.455	0.00104							432.672	-0.000407093	482.843	0.01416				79.6345	0.03293		66.949	0.00116	48.2619	0.03295		-4.32016	-0.0069
6.8672	0.00335		65.0948	0.00168		-3.33568	-0.000899891		5.5419	0.00445		45.1317	0.000598175		-1.2084	-0.000649539					443.675	0.00104							432.892	-0.000407302	483.063	0.01406				79.829	0.03142		67.0256	0.00116	48.4562	0.03296		-4.30578	-0.00693
6.9069	0.00587		65.172	0.00168		-3.31888	-0.000900436		5.562	0.00261		45.3256	0.000598143		-1.1986	-0.000650044					443.787	0.00104							433.112	-0.000407509	483.283	0.01395				80.0235	0.03276		67.1023	0.00116	48.6504	0.03296		-4.2914	-0.00696
6.9466	0.00778		65.2493	0.00168		-3.30207	-0.000901002		5.5822	0.00335		45.5195	0.000598112		-1.1956	-0.000650205					443.895	0.00104							433.213	-0.000407603	483.3	0.01395				80.218	0.03375		67.179	0.00116	48.8447	0.03297		-4.27702	-0.00699
6.9863	0.00656		65.3266	0.00168		-3.28527	-0.00090159		5.6023	0.00268		45.7134	0.000598082		-1.1887	-0.00065059					444.115	0.00104							433.332	-0.000407713	483.503	0.01385				80.4126	0.03594		67.2557	0.00116	49.0389	0.03298		-4.26264	-0.00702
7.0259	0.00549		65.4038	0.00167		-3.26847	-0.000902201		5.6224	0.00208		45.9073	0.000598054		-1.18112	-0.000651034					444.335	0.00104							433.552	-0.000407915	483.723	0.01374				80.6072	0.03738		67.3324	0.00116	49.2331	0.03299		-4.24825	-0.00704
7.0656	0.00472		65.4811	0.00167		-3.25167	-0.000902836		5.6426	0.00123		46.1011	0.000598026		-1.1788	-0.000651175					444.344	0.00104							433.77	-0.000408113	483.857	0.01368				80.8018	0.03378		67.4091	0.00116	49.4273	0.033		-4.23387	-0.00707
7.1053	0.00515		65.5584	0.00167		-3.23487	-0.000903495		5.6627	0.00168		46.2949	0.000597999		-1.1689	-0.000651801					444.555	0.00104							433.772	-0.000408115	483.943	0.01364				80.9965	0.0346		67.4858	0.00116	49.6214	0.033		-4.21949	-0.0071
7.145	0.00654		65.6356	0.00167		-3.21807	-0.00090418		5.6829	0.00266		46.4887	0.000597973		-1.16663	-0.000651951					444.775	0.00104							433.993	-0.000408313	484.163	0.01353				81.1912	0.03585		67.5624	0.00115	49.8156	0.03301		-4.20511	-0.00713
7.1847	0.00687		65.7129	0.00167		-3.20126	-0.000904891		5.703	0.00433		46.6825	0.000597948		-1.159	-0.000652473					444.9	0.00104							434.213	-0.000408509	484.383	0.01343				81.3859	0.03371		67.6391	0.00115	50.0097	0.03302		-4.19073	-0.00716
7.2244	0.00516		65.7902	0.00167		-3.18446	-0.000905631		5.7232	0.00539		46.8763	0.000597924		-1.15215	-0.000652965					444.995	0.00104							434.326	-0.000408609	484.413	0.01341				81.5807	0.03467		67.7158	0.00115	50.2038	0.03302		-4.17635	-0.00719
7.264	0.00546		65.8674	0.00167		-3.16766	-0.000906398		5.7433	0.00354		47.07	0.0005979		-1.1492	-0.000653184					445.215	0.00104							434.433	-0.000408702	484.603	0.01332				81.7755	0.03605		67.7925	0.00115	50.3978	0.03303		-4.16196	-0.00721
7.3037	0.00634		65.9447	0.00166		-3.15086	-0.000907196		5.7635	0.00273		47.2637	0.000597878		-1.1393	-0.000653953					445.435	0.00103							434.653	-0.000408893	484.823	0.01321				81.9703	0.03573		67.8692	0.00115	50.5919	0.03304		-4.14758	-0.00724
7.3434	0.00531		66.022	0.00166		-3.13406	-0.000908025		5.7836	0.000484		47.4575	0.000597856		-1.13767	-0.000654086					445.457	0.00103							434.873	-0.000409083	484.97	0.01314				82.1651	0.03538		67.9459	0.00115	50.7859	0.03304		-4.1332	-0.00727
7.3831	0.00517		66.0992	0.00166		-3.11726	-0.000908886		5.8038	0.0001		47.6511	0.000597835		-1.1295	-0.000654769					445.655	0.00103							434.883	-0.000409091	485.043	0.0131				82.36	0.0375		68.0225	0.00115	50.9799	0.03305		-4.11882	-0.0073
7.4228	0.00778		66.1765	0.00166		-3.10045	-0.00090978		5.8239	0.00104		47.8448	0.000597815		-1.12318	-0.000655325					445.875	0.00103							435.093	-0.00040927	485.263	0.01299				82.5549	0.03737		68.0992	0.00115	51.1739	0.03306		-4.10444	-0.00733
7.4625	0.00596		66.2538	0.00166		-3.08365	-0.000910709		5.8441	0.00133		48.0385	0.000597795		-1.1196	-0.000655651					446.013	0.00103							435.313	-0.000409455	485.483	0.01288				82.7499	0.03439		68.1759	0.00115	51.3678	0.03306		-4.09005	-0.00736
7.5023	0.00163		66.331	0.00166		-3.06685	-0.000911674		5.8643	0.00242		48.2321	0.000597776		-1.1098	-0.000656586					446.095	0.00103							435.439	-0.00040956	485.526	0.01286				82.9449	0.03462		68.2526	0.00115	51.5617	0.03307		-4.07567	-0.00739
7.542	0.00315		66.4083	0.00166		-3.05005	-0.000912677		5.8844	0.00317		48.4258	0.000597758		-1.1087	-0.000656695					446.315	0.00103							435.533	-0.000409638	485.703	0.01277				83.1399	0.03418		68.3293	0.00115	51.7556	0.03308		-4.06129	-0.00742
7.5817	0.00661		66.4856	0.00165		-3.03325	-0.000913718		5.9046	0.00217		48.6194	0.00059774		-1.0999	-0.000657598					446.535	0.00103							435.753	-0.000409819	485.923	0.01266				83.335	0.03266		68.406	0.00115	51.9495	0.03308		-4.04691	-0.00745
7.6214	0.00635		66.5628	0.00165		-3.01645	-0.0009148		5.9247	0.00275		48.813	0.000597723		-1.09421	-0.000658211					446.57	0.00103							435.973	-0.000409998	486.083	0.01258				83.5301	0.03657		68.4827	0.00115	52.1434	0.03309		-4.03253	-0.00748
7.6611	0.0041		66.6401	0.00165		-2.99965	-0.000915924		5.9449	0.00317		49.0066	0.000597706		-1.0901	-0.00065867					446.755	0.00103							435.996	-0.000410017	486.143	0.01255				83.7252	0.0373		68.5593	0.00115	52.3373	0.03309		-4.01814	-0.00751
7.7008	0.0043		66.7174	0.00165		-2.98284	-0.000917092		5.965	0.00317		49.2002	0.00059769		-1.0802	-0.000659829					446.975	0.00103							436.193	-0.000410175	486.363	0.01243				83.9204	0.03733		68.636	0.00115	52.5311	0.0331		-4.00376	-0.00754
7.7406	0.00546		66.7947	0.00165		-2.96604	-0.000918305		5.9852	0.00388		49.3937	0.000597675		-1.07973	-0.000659886					447.126	0.00103							436.413	-0.00041035	486.584	0.01232				84.1156	0.03791		68.7127	0.00115	52.7249	0.0331		-3.98938	-0.00757
7.7803	0.00687		66.8719	0.00165		-2.94924	-0.000919565		6.0054	0.00386		49.5873	0.00059766		-1.0704	-0.000661058					447.195	0.00103							436.552	-0.00041046	486.639	0.01229				84.3108	0.03713		68.7894	0.00115	52.9187	0.03311		-3.975	-0.0076
7.82	0.00398		66.9492	0.00164		-2.93244	-0.000920874		6.0255	0.00532		49.7808	0.000597646		-1.06525	-0.000661739					447.415	0.00103							437.109	-0.000410892	486.804	0.01221				84.5061	0.03704		68.8661	0.00115	53.1125	0.03312		-3.96062	-0.00763
7.8598	0.00363		67.0265	0.00164		-2.91564	-0.000922234		6.0457	0.00475		49.9743	0.000597632		-1.0606	-0.000662374					447.635	0.00103							437.665	-0.000411311	487.024	0.01209				84.7014	0.03534		68.9428	0.00115	53.3063	0.03312		-3.94623	-0.00766
7.8995	0.00542		67.1037	0.00164		-2.89884	-0.000923647		6.0659	0.00403		50.1678	0.000597619		-1.0508	-0.000663782					447.683	0.00103							438.222	-0.000411719	487.196	0.012				84.8968	0.03674		69.0195	0.00115	53.5	0.03313		-3.93185	-0.00769
7.9392	0.00413		67.181	0.00164		-2.88203	-0.000925115		6.086	0.00305		50.3614	0.000597606		-1.05076	-0.000663788					447.855	0.00102							438.778	-0.000412115	487.244	0.01198				85.0921	0.03492		69.0961	0.00114	53.6937	0.03313		-3.91747	-0.00772
7.979	0.00281		67.2583	0.00164		-2.86523	-0.00092664		6.1062	0.00201		50.5548	0.000597593		-1.0409	-0.000665305					448.075	0.00102							439.335	-0.000412501	487.464	0.01186							69.1728	0.00114	53.8875	0.03314		-3.90309	-0.00775
8.0187	0.00435		67.3355	0.00164		-2.84843	-0.000928224		6.1264	0.00211		50.7483	0.000597581		-1.03628	-0.000666053					448.239	0.00102							439.891	-0.000412876	487.684	0.01175							69.2495	0.00114	54.0811	0.03314		-3.88871	-0.00778
8.0585	0.00182		67.4128	0.00164		-2.83163	-0.000929869		6.1465	0.00137		50.9418	0.000597569		-1.0311	-0.00066692					448.296	0.00102							440.448	-0.00041324	487.752	0.01171							69.3262	0.00114	54.2748	0.03315		-3.87432	-0.00781
8.0982	0.00202		67.4901	0.00163		-2.81483	-0.000931579		6.1667	0.00254		51.1352	0.000597558		-1.02179	-0.000668558					448.516	0.00102							441.005	-0.000413595	487.904	0.01163							69.4029	0.00114	54.4685	0.03315		-3.85994	-0.00784
8.1379	0.003		67.5673	0.00163		-2.79803	-0.000933355		6.1869	0.00293		51.3287	0.000597547		-1.0213	-0.000668648					448.736	0.00102							441.561	-0.000413939	488.124	0.01152							69.4796	0.00114	54.6621	0.03316		-3.84556	-0.00788
8.1777	0.00492		67.6446	0.00163		-2.78122	-0.000935199		6.207	0.00223		51.5221	0.000597537		-1.0115	-0.000670498					448.796	0.00102							442.118	-0.000414274	488.309	0.01142							69.5562	0.00114	54.8558	0.03316		-3.83118	-0.00791
8.2175	0.00538		67.7219	0.00163		-2.76442	-0.000937116		6.2272	0.0011		51.7155	0.000597526		-1.00731	-0.000671328					448.956	0.00102							442.674	-0.0004146	488.344	0.0114							69.6329	0.00114	55.0494	0.03316		-3.8168	-0.00794
8.2572	0.00404		67.7991	0.00163		-2.74762	-0.000939107		6.2474	0.000811		51.909	0.000597517		-1.0017	-0.000672478					449.176	0.00102							443.231	-0.000414916	488.564	0.01128							69.7096	0.00114	55.243	0.03317		-3.80241	-0.00797
8.297	0.00563		67.8764	0.00163		-2.73082	-0.000941175		6.2675	0.00174		52.1024	0.000597507		-0.99282	-0.000674391					449.352	0.00102							443.787	-0.000415224	488.784	0.01116							69.7863	0.00114	55.4366	0.03317		-3.78803	-0.008
8.3367	0.00581		67.9537	0.00162		-2.71402	-0.000943324		6.2877	0.00314		52.2958	0.000597498		-0.9919	-0.000674597					449.396	0.00102							444.344	-0.000415524	488.865	0.01112							69.863	0.00114	55.6302	0.03318		-3.77365	-0.00803
8.3765	0.00396		68.0309	0.00162		-2.69722	-0.000945556		6.3079	0.00248		52.4892	0.000597489		-0.9821	-0.000676865					449.616	0.00102							444.9	-0.000415815	489.004	0.01104							69.9397	0.00114	55.8237	0.03318		-3.75927	-0.00806
8.4163	0.00402		68.1082	0.00162		-2.68041	-0.000947875		6.328	0.00154		52.6825	0.000597481		-0.97834	-0.000677777					449.836	0.00102							445.457	-0.000416097	489.224	0.01092							70.0164	0.00114	56.0173	0.03319		-3.74489	-0.0081
8.456	0.004		68.1855	0.00162		-2.66361	-0.000950284		6.3482	-0.000774		52.8759	0.000597472		-0.9723	-0.000679293					449.909	0.00102							446.013	-0.000416372	489.422	0.01082							70.093	0.00114	56.2108	0.03319		-3.7305	-0.00813
8.4958	0.00419		68.2627	0.00162		-2.64681	-0.000952786		6.3684	-0.00167		53.0693	0.000597464		-0.96386	-0.000681522					450.056	0.00102							446.57	-0.00041664	489.444	0.0108							70.1697	0.00113	56.4043	0.03319		-3.71612	-0.00816
8.5356	0.0043		68.34	0.00162		-2.63001	-0.000955386		6.3885	-0.000984		53.2626	0.000597457		-0.9625	-0.000681892					450.276	0.00102							447.126	-0.000416899	489.664	0.01068							70.2464	0.00113	56.5978	0.0332		-3.70174	-0.00819
8.5753	0.00639		68.4173	0.00162		-2.61321	-0.000958087		6.4087	0.0023		53.456	0.000597449		-0.9527	-0.000684674					450.465	0.00102							447.683	-0.000417152	489.884	0.01056							70.3231	0.00113	56.7914	0.0332		-3.68736	-0.00823
8.6151	0.00736		68.4946	0.00161		-2.59641	-0.000960892		6.4289	0.001		53.6494	0.000597442		-0.94937	-0.000685663					450.496	0.00102							448.239	-0.000417398	489.978	0.01051							70.3998	0.00113	56.9848	0.03321		-3.67298	-0.00826
8.6549	0.00763		68.5718	0.00161		-2.57961	-0.000963807		6.449	0.00104		53.8427	0.000597435		-0.9429	-0.000687652					450.716	0.00101							448.796	-0.000417636	490.104	0.01044							70.4765	0.00113	57.1783	0.03321		-3.65859	-0.00829
8.6947	0.00577		68.6491	0.00161		-2.5628	-0.000966835		6.4692	0.00157		54.036	0.000597428		-0.93489	-0.000690241					450.936	0.00101							449.352	-0.000417868	490.324	0.01032							70.5532	0.00113	57.3718	0.03321		-3.64421	-0.00832
8.7345	0.00364		68.7263	0.00161		-2.546	-0.00096998		6.4894	0.000353		54.2293	0.000597422		-0.9331	-0.000690839					451.022	0.00101							449.909	-0.000418094	490.535	0.0102							70.6298	0.00113	57.5652	0.03322		-3.62983	-0.00836
8.7743	0.00376		68.8036	0.00161		-2.5292	-0.000973248		6.5095	0.000537		54.4227	0.000597416		-0.9234	-0.000694215					451.156	0.00101							450.465	-0.000418313	490.544	0.0102							70.7065	0.00113	57.7587	0.03322		-3.61545	-0.00839
8.814	0.00147		68.8809	0.00161		-2.5124	-0.000976642		6.5297	0.00208		54.616	0.00059741		-0.9204	-0.000695304					451.376	0.00101							451.022	-0.000418526	490.764	0.01007							70.7832	0.00113	57.9521	0.03322		-3.60107	-0.00842
8.8538	0.000568		68.9582	0.00161		-2.4956	-0.000980169		6.5499	0.00345		54.8093	0.000597404		-0.9136	-0.000697864					451.578	0.00101							451.578	-0.000418734	490.984	0.00995							70.8599	0.00113	58.1455	0.03323		-3.58668	-0.00846
8.8936	0.00186		69.0354	0.0016		-2.4788	-0.000983832		6.57	0.00291		55.0026	0.000597398		-0.90592	-0.000700902					452.135	0.00101							452.135	-0.000418935	491.091	0.00989							70.9366	0.00113	58.339	0.03323		-3.5723	-0.00849
8.9334	0.00119		69.1127	0.0016		-2.46199	-0.000987638		6.5902	0.0018		55.1959	0.000597393		-0.9038	-0.00070177					452.691	0.00101							452.691	-0.000419131	491.204	0.00983							71.0132	0.00113	58.5324	0.03324		-3.55792	-0.00852
8.9732	0.00326		69.19	0.0016		-2.44519	-0.000991591		6.6104	0.00171		55.3892	0.000597387		-0.894	-0.00070595					453.248	0.00101							453.248	-0.000419321	491.425	0.0097							71.0899	0.00112	58.7258	0.03324		-3.54354	-0.00856
9.013	0.00626		69.2672	0.0016		-2.42839	-0.000995699		6.6305	0.000458		55.5825	0.000597382		-0.89144	-0.000707092					453.804	0.001							453.804	-0.000419506	491.645	0.00958							71.1666	0.00112	58.9192	0.03324		-3.52916	-0.00859
9.0528	0.00696		69.3445	0.0016		-2.41159	-0.000999965		6.6507	-0.000279		55.7758	0.000597377		-0.8843	-0.000710378					454.361	0.001							454.361	-0.000419686	491.648	0.00958							71.2433	0.00112	59.1125	0.03324		-3.51477	-0.00862
9.0926	0.00515		69.4218	0.0016		-2.39479	-0.001		6.6709	-0.000332		55.9691	0.000597373		-0.87695	-0.000713936					454.918	0.001							454.918	-0.000419861	491.865	0.00945							71.32	0.00112	59.3059	0.03325		-3.50039	-0.00866
9.1324	0.00554		69.499	0.00159		-2.37799	-0.00101		6.691	0.000984		56.1624	0.000597368		-0.8745	-0.000715165					455.474	0.000999713							455.474	-0.00042003	492.085	0.00933							71.3967	0.00112	59.4993	0.03325		-3.48601	-0.00869
9.1723	0.00395		69.5763	0.00159		-2.36118	-0.00101		6.7112	0.00139		56.3557	0.000597364		-0.8648	-0.000720234					456.031	0.000998186							456.031	-0.000420195	492.204	0.00926							71.4734	0.00112	59.6926	0.03325		-3.47163	-0.00873
9.2121	0.00471		69.6536	0.00159		-2.34438	-0.00102		6.7313	0.00198		56.549	0.000597359		-0.86247	-0.000721505					456.587	0.000996698							456.587	-0.000420356	492.305	0.0092							71.55	0.00112	59.886	0.03326		-3.45725	-0.00876
9.2519	0.00645		69.7308	0.00159		-2.32758	-0.00102		6.7515	-0.000832		56.7423	0.000597355		-0.855	-0.000725714					457.144	0.000995247							457.144	-0.000420512	492.525	0.00908							71.6267	0.00112	60.0794	0.03326		-3.44286	-0.00879
9.2917	0.00385		69.8081	0.00159		-2.31078	-0.00103		6.7717	-0.00137		56.9356	0.000597351		-0.84798	-0.000729873					457.7	0.000993834							457.7	-0.000420664	492.745	0.00895							71.7034	0.00112	60.2727	0.03326		-3.42848	-0.00883
9.3315	0.00295		69.8854	0.00159		-2.29398	-0.00103		6.7918	0.00125		57.1289	0.000597347		-0.8453	-0.000731518					458.257	0.000992456							458.257	-0.000420811	492.761	0.00894							71.7801	0.00112	60.466	0.03327		-3.4141	-0.00886
9.3713	0.00315		69.9626	0.00159		-2.27718	-0.00104		6.812	0.00289		57.3222	0.000597344		-0.8355	-0.000737793					458.813	0.000991115							458.813	-0.000420954	492.965	0.00882							71.8568	0.00111	60.6593	0.03327		-3.39972	-0.0089
9.4111	0.00474		70.0399	0.00158		-2.26037	-0.00105		6.8182	-0.00165		57.5155	0.00059734		-0.8335	-0.000739127					459.37	0.000989808							459.37	-0.000421093	493.185	0.00869							71.9335	0.00111	60.8527	0.03327		-3.38534	-0.00893
9.451	0.00424		70.1172	0.00158		-2.24357	-0.00105		6.8579	-0.00272		57.7088	0.000597336		-0.8258	-0.000744438					459.926	0.000988535							459.926	-0.000421229	493.317	0.00862							72.0101	0.00111	61.046	0.03327		-3.37095	-0.00897
9.4908	0.00244		70.1944	0.00158		-2.22677	-0.00106		6.8976	-0.000679		57.9021	0.000597333		-0.81902	-0.000749359					460.483	0.000987295							460.483	-0.00042136	493.405	0.00857							72.0868	0.00111	61.2393	0.03328		-3.35657	-0.009
9.5306	0.00445		70.2717	0.00158		-2.20997	-0.00107		6.9372	0.00175		58.0954	0.00059733		-0.816	-0.000751622					461.039	0.000986089							461.039	-0.000421488	493.625	0.00844							72.1635	0.00111	61.4326	0.03328		-3.34219	-0.00904
9.5705	0.00643		70.349	0.00158		-2.19317	-0.00107		6.9769	0.00223		58.2887	0.000597327		-0.8063	-0.00075923					461.596	0.000984914							461.596	-0.000421612	493.845	0.00831							72.2402	0.00111	61.6259	0.03328		-3.32781	-0.00907
9.6103	0.007		70.4262	0.00158		-2.17637	-0.00108		7.0166	0.00201		58.482	0.000597324		-0.80453	-0.000760673					462.152	0.00098377							462.152	-0.000421733	493.874	0.00829							72.3169	0.00111	61.8192	0.03329		-3.31343	-0.00911
9.6501	0.00686		70.5035	0.00157		-2.15956	-0.00109		7.0563	0.00105		58.6753	0.000597321		-0.7965	-0.000767454					462.709	0.000982658							462.709	-0.00042185	494.065	0.00818							72.3936	0.00111	62.0125	0.03329		-3.29904	-0.00915
9.69	0.00585		70.5808	0.00157		-2.14276	-0.0011		7.0959	0.00251		58.8686	0.000597318		-0.79005	-0.000773183					463.265	0.000981575							463.265	-0.000421964	494.285	0.00805							72.4703	0.0011	62.2058	0.03329		-3.28466	-0.00918
9.7298	0.00437		70.6581	0.00157		-2.12596	-0.0011		7.1356	0.00218		59.0619	0.000597315		-0.7868	-0.000776165					463.822	0.000980522							463.822	-0.000422075	494.43	0.00796							72.5469	0.0011	62.3991	0.03329		-3.27028	-0.00922
9.7696	0.00456		70.7353	0.00157		-2.10916	-0.00111		7.1753	0.00126		59.2552	0.000597313		-0.7771	-0.000785482					464.378	0.000979497							464.378	-0.000422183	494.505	0.00792							72.6236	0.0011	62.5924	0.03329		-3.2559	-0.00925
9.8095	0.00354		70.8126	0.00157		-2.09236	-0.00112		7.215	0.000342		59.4485	0.00059731		-0.77556	-0.000787016					464.935	0.0009785							464.935	-0.000422288	494.725	0.00779							72.7003	0.0011	62.7857	0.0333		-3.24152	-0.00929
9.8493	0.00225		70.8898	0.00157		-2.07556	-0.00113		7.2547	0.000747		59.6419	0.000597308		-0.7673	-0.000795554					465.491	0.000977531							465.491	-0.00042239	494.945	0.00766							72.777	0.0011	62.979	0.0333		-3.22713	-0.00933
9.8892	0.0044		70.9671	0.00157		-2.05876	-0.00114		7.2944	0.00145		59.8352	0.000597305		-0.76108	-0.000802313					466.048	0.000976589							466.048	-0.000422488	494.987	0.00763							72.8537	0.0011	63.1723	0.0333		-3.21275	-0.00936
9.929	0.00692		71.0444	0.00156		-2.04195	-0.00115		7.334	0.0011		60.0285	0.000597303		-0.7576	-0.000806222					466.604	0.000975673							466.604	-0.000422585	495.165	0.00753							72.9304	0.0011	63.3656	0.0333		-3.19837	-0.0094
9.9689	0.00574		71.1217	0.00156		-2.02515	-0.00116		7.3737	0.00149		60.2218	0.000597301		-0.7479	-0.000817632					467.161	0.000974782							467.161	-0.000422678	495.385	0.0074							73.0071	0.00109	63.5589	0.03331		-3.18399	-0.00944
10.0087	0.00184		71.1989	0.00156		-2.00835	-0.00117		7.4134	0.00109		60.4152	0.000597298		-0.7466	-0.000819226					467.717	0.000973917							467.717	-0.000422769	495.543	0.0073							73.0837	0.00109	63.7522	0.03331		-3.16961	-0.00947
10.0486	0.00202		71.2762	0.00156		-1.99155	-0.00118		7.4531	0.00187		60.6085	0.000597296		-0.7381	-0.000829967					468.274	0.000973076							468.274	-0.000422857	495.605	0.00726							73.1604	0.00109	63.9455	0.03331		-3.15522	-0.00951
10.0884	0.00498		71.3535	0.00156		-1.97475	-0.00119		7.4928	0.00168		60.8019	0.000597294		-0.73211	-0.000837928					468.83	0.000972258							468.83	-0.000422943	495.825	0.00713							73.2371	0.00109	64.1388	0.03331		-3.14084	-0.00955
10.1283	0.00423		71.4307	0.00156		-1.95795	-0.00121		7.5325	0.00118		60.9952	0.000597292		-0.7284	-0.00084303					469.387	0.000971465							469.387	-0.000423026	496.045	0.007							73.3138	0.00109	64.3321	0.03331		-3.12646	-0.00958
10.1681	0.00282		71.508	0.00156		-1.94114	-0.00122		7.5723	0.000911		61.1886	0.000597291		-0.7187	-0.000857004					469.943	0.000970694							469.943	-0.000423107	496.1	0.00697							73.3905	0.00109	64.5254	0.03332		-3.11208	-0.00962
10.208	0.000989		71.5853	0.00155		-1.92434	-0.00123		7.612	0.000684		61.3819	0.000597289		-0.71763	-0.000858608					470.5	0.000969945							470.5	-0.000423186	496.266	0.00687							73.4672	0.00109	64.7187	0.03332		-3.0977	-0.00966
10.2478	0.00249		71.6625	0.00155		-1.90754	-0.00124		7.6517	0.00113		61.5753	0.000597287		-0.709	-0.00087195					471.057	0.000969217							471.057	-0.000423263	496.486	0.00673							73.5439	0.00108	64.912	0.03332		-3.08331	-0.0097
10.2877	0.00405		71.7398	0.00155		-1.89074	-0.00126		7.6914	0.000205		61.7687	0.000597285		-0.70314	-0.000881475					471.613	0.000968511							471.613	-0.000423337	496.657	0.00663							73.6205	0.00108	65.1053	0.03332		-3.06893	-0.00973
10.3276	0.00467		71.8171	0.00155		-1.87394	-0.00127		7.7311	0.000505		61.9621	0.000597284		-0.6993	-0.000887937					472.17	0.000967826							472.17	-0.000423409	496.706	0.0066							73.6972	0.00108	65.2986	0.03332		-3.05455	-0.00977
10.3674	0.00505		71.8943	0.00155		-1.85714	-0.00129		7.7708	0.000211		62.1555	0.000597282		-0.6896	-0.000905038					472.726	0.000967161							472.726	-0.000423479	496.926	0.00647							73.7739	0.00108	65.4919	0.03333		-3.04017	-0.00981
10.4073	0.00568		71.9716	0.00155		-1.84033	-0.0013		7.8106	-0.000774		62.3489	0.000597281		-0.68866	-0.000906759					473.283	0.000966515							473.283	-0.000423548	497.146	0.00633							73.8506	0.00108	65.6852	0.03333		-3.02579	-0.00985
10.4472	0.00714		72.0489	0.00154		-1.82353	-0.00132		7.8503	-0.000642		62.5423	0.000597279		-0.6798	-0.000923524					473.839	0.000965888							473.839	-0.000423614	497.213	0.00629							73.9273	0.00107	65.8785	0.03333		-3.0114	-0.00989
10.487	0.00702		72.1261	0.00154		-1.80673	-0.00134		7.89	-0.00166		62.7357	0.000597278		-0.67417	-0.000934717					474.396	0.000965281							474.396	-0.000423678	497.366	0.0062							74.004	0.00107	66.0719	0.03333		-2.99702	-0.00993
10.5269	0.004		72.2034	0.00154		-1.78993	-0.00135		7.9298	-0.000511		62.9292	0.000597276		-0.6701	-0.000943103					474.952	0.000964691							474.952	-0.000423741	497.586	0.00606							74.0806	0.00107	66.2652	0.03333		-2.98264	-0.00996
10.5668	0.00252		72.2807	0.00154		-1.77313	-0.00137		7.9695	1.1e-05		63.1226	0.000597275		-0.6604	-0.000964045					475.509	0.000964119							475.509	-0.000423802	497.77	0.00595							74.1573	0.00107	66.4585	0.03334		-2.96826	-0.01
10.6066	0.00295		72.3579	0.00154		-1.75633	-0.00139		8.0092	-0.000205		63.3161	0.000597274		-0.65969	-0.000965632					476.065	0.000963564							476.065	-0.000423861	497.806	0.00593							74.234	0.00107	66.6518	0.03334		-2.95388	-0.01004
10.6465	0.00373		72.4352	0.00154		-1.73952	-0.00141		8.049	-5e-06		63.5096	0.000597273		-0.6507	-0.000986445					476.622	0.000963027							476.622	-0.000423919	498.026	0.00579							74.3107	0.00107	66.8452	0.03334		-2.93949	-0.01008
10.6864	0.00357		72.5125	0.00154		-1.72272	-0.00143		8.0887	0.000389		63.703	0.000597271		-0.64521	-0.000999816					477.178	0.000962505							477.178	-0.000423975	498.246	0.00566							74.3874	0.00106	67.0385	0.03334		-2.92511	-0.01012
10.7263	0.00109		72.5897	0.00153		-1.70592	-0.00145		8.1285	0.000589		63.8965	0.00059727		-0.641	-0.00101					477.735	0.000962							477.735	-0.000424029	498.326	0.00561							74.4641	0.00106	67.2319	0.03334		-2.91073	-0.01016
10.7662	2.1e-05		72.667	0.00153		-1.68912	-0.00147		8.1682	-7.4e-05		64.09	0.000597269		-0.6313	-0.00104					478.291	0.00096151							478.291	-0.000424082	498.466	0.00552							74.5408	0.00106	67.4252	0.03334		-2.89635	-0.0102
10.806	0.00363		72.7443	0.00153		-1.67232	-0.0015		8.2079	-0.0006		64.2835	0.000597268		-0.63072	-0.00104					478.848	0.000961035							478.848	-0.000424133	498.686	0.00539							74.6174	0.00106	67.6186	0.03335		-2.88197	-0.01024
10.8459	0.00522		72.8216	0.00153		-1.65552	-0.00152		8.2477	-0.000495		64.4771	0.000597267		-0.6216	-0.00106					479.404	0.000960575							479.404	-0.000424183	498.883	0.00527							74.6941	0.00105	67.8119	0.03335		-2.86758	-0.01028
10.8858	0.00619		72.8988	0.00153		-1.63872	-0.00154		8.2875	-0.000642		64.6706	0.000597266		-0.61624	-0.00108					479.961	0.00096013							479.961	-0.000424231	498.906	0.00525							74.7708	0.00105	68.0053	0.03335		-2.8532	-0.01032
10.9257	0.00281		72.9761	0.00153		-1.62191	-0.00157		8.3272	-0.000205		64.8642	0.000597265		-0.6119	-0.00109					480.517	0.000959698							480.517	-0.000424278	499.126	0.00512							74.8475	0.00105	68.1987	0.03335		-2.83882	-0.01036
10.9656	0.000226		73.0533	0.00152		-1.60511	-0.0016		8.367	0.00143		65.0577	0.000597264		-0.6022	-0.00112					481.074	0.00095928							481.074	-0.000424324	499.346	0.00498							74.9242	0.00105	68.3921	0.03335		-2.82444	-0.0104
11.0055	0.00275		73.1306	0.00152		-1.58831	-0.00162		8.4067	0.00164		65.2513	0.000597263		-0.60175	-0.00113					481.63	0.000958875							481.63	-0.000424369	499.439	0.00492							75.0009	0.00105	68.5855	0.03335		-2.81006	-0.01044
11.0453	0.00348		73.2079	0.00152		-1.57151	-0.00165		8.4465	0.00142		65.4449	0.000597262		-0.5925	-0.00116					482.187	0.000958483							482.187	-0.000424412	499.566	0.00484							75.0775	0.00104	68.7789	0.03335		-2.79567	-0.01048
11.0852	0.00175		73.2852	0.00152		-1.55471	-0.00168		8.4863	0.00166		65.6385	0.000597261		-0.58727	-0.00118					482.743	0.000958104							482.743	-0.000424454	499.786	0.0047							75.1542	0.00104	68.9723	0.03336		-2.78129	-0.01052
11.1251	0.00213		73.3624	0.00152		-1.53791	-0.00171		8.526	-2.6e-05		65.8322	0.000597261		-0.5829	-0.00119					483.3	0.000957736							483.3	-0.000424495	499.996	0.00457							75.2309	0.00104	69.1657	0.03336		-2.76691	-0.01056
11.165	0.00201		73.4397	0.00152		-1.5211	-0.00175		8.5658	-0.000626		66.0258	0.00059726		-0.5732	-0.00123					483.857	0.000957381							483.857	-0.000424534	500.552	0.00423							75.3076	0.00104	69.3592	0.03336		-2.75253	-0.01061
11.2049	0.00327		73.517	0.00152		-1.5043	-0.00178		8.6056	0.000268		66.2195	0.000597259		-0.57279	-0.00123					484.413	0.000957037							484.413	-0.000424573	501.109	0.00388							75.3843	0.00103	69.5526	0.03336		-2.73815	-0.01065
11.2448	0.00485		73.5942	0.00151		-1.4875	-0.00181		8.6453	0.000784		66.4131	0.000597258		-0.5635	-0.00127					484.97	0.000956704							484.97	-0.00042461	501.665	0.00353							75.461	0.00103	69.7461	0.03336		-2.72376	-0.01069
11.2847	0.00637		73.6715	0.00151		-1.4707	-0.00185		8.6851	0.00102		66.6068	0.000597258		-0.5583	-0.0013					485.526	0.000956382							485.526	-0.000424647	502.222	0.00318							75.5376	0.00103	69.9396	0.03336		-2.70938	-0.01073
11.3246	0.00705		73.7488	0.00151		-1.4539	-0.00189		8.7249	0.000863		66.8005	0.000597257		-0.5538	-0.00132					486.083	0.00095607							486.083	-0.000424682	502.778	0.00283							75.6143	0.00103	70.133	0.03336		-2.695	-0.01077
11.3645	0.00574		73.826	0.00151		-1.4371	-0.00193		8.7647	0.000568		66.9943	0.000597256		-0.5441	-0.00136					486.639	0.000955769							486.639	-0.000424717	503.335	0.00247							75.691	0.00102	70.3265	0.03336		-2.68062	-0.01082
11.4044	0.00571		73.9033	0.00151		-1.42029	-0.00197		8.8045	0.00142		67.188	0.000597256		-0.54382	-0.00136					487.196	0.000955478							487.196	-0.00042475	503.891	0.00212							75.7677	0.00102	70.52	0.03337		-2.66624	-0.01086
11.4443	0.00632		73.9806	0.00151		-1.40349	-0.00201		8.8443	-0.000326		67.3818	0.000597255		-0.5344	-0.00141					487.752	0.000955196							487.752	-0.000424783	504.448	0.00177							75.8444	0.00102	70.7135	0.03337		-2.65185	-0.0109
11.4842	0.00542		74.0578	0.00151		-1.38669	-0.00205		8.884	0.000311		67.5755	0.000597254		-0.52933	-0.00144					488.309	0.000954924							488.309	-0.000424814	505.004	0.00141							75.9211	0.00101	70.9071	0.03337		-2.63747	-0.01095
11.5241	0.00491		74.1351	0.0015		-1.36989	-0.0021		8.9238	0.000689		67.7693	0.000597254		-0.5247	-0.00147					488.865	0.00095466							488.865	-0.000424845	505.561	0.00106							75.9978	0.00101	71.1006	0.03337		-2.62309	-0.01099
11.564	0.00404		74.2124	0.0015		-1.35309	-0.00214		8.9636	0.000584		67.9631	0.000597253		-0.5151	-0.00152					489.422	0.000954406							489.422	-0.000424875	506.117	0.000704079							76.0744	0.00101	71.2942	0.03337		-2.60871	-0.01103
11.6039	0.00342		74.2896	0.0015		-1.33629	-0.00219		9.0034	0.00179		68.157	0.000597253		-0.51485	-0.00153					489.978	0.00095416							489.978	-0.000424904	506.674	0.000349744							76.1511	0.00101	71.4877	0.03337		-2.59433	-0.01108
11.6438	0.0048		74.3669	0.0015		-1.31948	-0.00224		9.0432	0.00207		68.3508	0.000597252		-0.5054	-0.00159					490.535	0.000953923							490.535	-0.000424932	507.231	-4.449e-06							76.2278	0.001	71.6813	0.03337		-2.57995	-0.01112
11.6837	0.00509		74.4442	0.0015		-1.30268	-0.0023		9.083	0.000689		68.5447	0.000597252		-0.50037	-0.00162					491.091	0.000953693							491.091	-0.000424959	507.787	-0.000358454							76.3045	0.00099925	71.8749	0.03337		-2.56556	-0.01117
11.7236	0.00454		74.5214	0.0015		-1.28588	-0.00235		9.1228	-0.000579		68.7386	0.000597251		-0.4957	-0.00165					491.648	0.000953472							491.648	-0.000424986	508.344	-0.000712162							76.3812	0.00099607	72.0685	0.03337		-2.55118	-0.01121
11.7635	0.00529		74.5987	0.00149		-1.26908	-0.00241		9.1626	-7.4e-05		68.9325	0.000597251		-0.486	-0.00172					492.204	0.000953258							492.204	-0.000425011	508.9	-0.00107							76.4579	0.000992834	72.2622	0.03338		-2.5368	-0.01126
11.8034	0.00461		74.676	0.00149		-1.25228	-0.00247		9.2024	0.00222		69.1264	0.00059725		-0.48588	-0.00172					492.761	0.000953051							492.761	-0.000425037	509.457	-0.00142							76.5345	0.000989542	72.4558	0.03338		-2.52242	-0.0113
11.8433	0.00236		74.7532	0.00149		-1.23548	-0.00253		9.2423	0.0026		69.3204	0.00059725		-0.4764	-0.0018					493.317	0.000952851							493.317	-0.000425061	510.013	-0.00177							76.6112	0.000986191	72.6495	0.03338		-2.50804	-0.01135
11.8832	0.0028		74.8305	0.00149		-1.21868	-0.00259		9.2821	0.000984		69.5144	0.000597249		-0.4714	-0.00184					493.874	0.000952659							493.874	-0.000425085	510.57	-0.00212							76.6879	0.000982781	72.8431	0.03338		-2.49365	-0.0114
11.9232	0.00398		74.9078	0.00149		-1.20187	-0.00266		9.3219	-0.00214		69.7084	0.000597249		-0.4667	-0.00188					494.43	0.000952473							494.43	-0.000425108	511.126	-0.00247							76.7646	0.000979311	73.0368	0.03338		-2.47927	-0.01145
11.9631	0.00573		74.9851	0.00149		-1.18507	-0.00273		9.3617	-0.00137		69.9024	0.000597249		-0.457	-0.00196					494.987	0.000952294							494.987	-0.00042513	511.683	-0.00282							76.8413	0.000975779	73.2305	0.03338		-2.46489	-0.01149
12.003	0.00586		75.0623	0.00149		-1.16827	-0.0028		9.4015	-0.00232		70.0964	0.000597248		-0.45691	-0.00196					495.543	0.00095212							495.543	-0.000425152	512.239	-0.00317							76.918	0.000972185	73.4243	0.03338		-2.45051	-0.01154
12.0429	0.00531		75.1396	0.00148		-1.15147	-0.00287		9.4413	-0.00423		70.2905	0.000597248		-0.4473	-0.00205					496.1	0.000951953							496.1	-0.000425173	512.796	-0.00352							76.9947	0.000968528	73.618	0.03338		-2.43613	-0.01159
12.0828	0.00508		75.2168	0.00148		-1.13467	-0.00295		9.4811	-0.00184		70.4846	0.000597248		-0.44243	-0.0021					496.657	0.000951792							496.657	-0.000425193	513.352	-0.00386							77.0713	0.000964807	73.8118	0.03338		-2.42174	-0.01164
12.1227	0.00255		75.2941	0.00148		-1.11787	-0.00303		9.521	0.000295		70.6787	0.000597247		-0.4377	-0.00215					497.213	0.000951637							497.213	-0.000425213	513.429	-0.00391							77.148	0.000961019	74.0055	0.03338		-2.40736	-0.0117
12.1626	0.00247		75.3714	0.00148		-1.10106	-0.00312		9.5608	-0.000305		70.8728	0.000597247		-0.428	-0.00226					497.77	0.000951487							497.77	-0.000425233	513.649	-0.00405							77.2247	0.000957165	74.1993	0.03339		-2.39298	-0.01175
12.2025	0.00422		75.4487	0.00148		-1.08426	-0.0032		9.6006	0		71.067	0.000597247		-0.42795	-0.00226					498.326	0.000951342							498.326	-0.000425252	513.869	-0.00419							77.3014	0.000953243	74.3931	0.03339		-2.3786	-0.0118
12.2424	0.00703		75.5259	0.00148		-1.06746	-0.00329		9.6405	0.000868		71.2612	0.000597246		-0.4183	-0.00237					498.883	0.000951203							498.883	-0.00042527	513.909	-0.00421							77.3781	0.000949251	74.587	0.03339		-2.36422	-0.01186
12.2824	0.00686		75.6032	0.00148		-1.05066	-0.00339		9.6803	-0.000158		71.4554	0.000597246		-0.41346	-0.00243					499.439	0.000951069							499.439	-0.000425288	514.089	-0.00432							77.4548	0.000945189	74.7808	0.03339		-2.34983	-0.01191
12.3223	0.00372		75.6805	0.00147		-1.03386	-0.00348		9.7201	0.000168		71.6497	0.000597246		-0.4087	-0.00249					499.996	0.000950939							499.996	-0.000425305	514.309	-0.00446							77.5315	0.000941056	74.9747	0.03339		-2.33545	-0.01197
12.3622	0.00166		75.7577	0.00147		-1.01706	-0.00358		9.76	0.000474		71.8439	0.000597245		-0.399	-0.00262					500.552	0.000950814							500.552	-0.000425322	514.465	-0.00455							77.6081	0.000936849	75.1686	0.03339		-2.32107	-0.01203
12.4021	0.0028		75.835	0.00147		-1.00025	-0.00369		9.7998	0.000447		72.0382	0.000597245		-0.39898	-0.00262					501.109	0.000950694							501.109	-0.000425338	514.529	-0.00459							77.6848	0.000932568	75.3625	0.03339		-2.30669	-0.01209
12.442	0.00364		75.9123	0.00147		-0.98345	-0.0038		9.8396	0.00151		72.2325	0.000597245		-0.3893	-0.00275					501.665	0.000950578							501.665	-0.000425354	514.749	-0.00473							77.7615	0.000928212	75.5564	0.03339		-2.29231	-0.01215
12.4819	0.00343		75.9895	0.00147		-0.96665	-0.00391		9.8795	0.00271		72.4269	0.000597245		-0.38449	-0.00283					502.222	0.000950467							502.222	-0.00042537	514.969	-0.00486							77.8382	0.000923779	75.7504	0.03339		-2.27792	-0.01221
12.5218	0.00507		76.0668	0.00147		-0.94985	-0.00403		9.9193	0.00193		72.6212	0.000597244		-0.3797	-0.0029					502.778	0.000950359							502.778	-0.000425385	515.022	-0.0049							77.9149	0.000919267	75.9444	0.03339		-2.26354	-0.01228
12.5618	0.00363		76.1441	0.00146		-0.93305	-0.00415		9.9592	0.000432		72.8156	0.000597244		-0.37001	-0.00306					503.335	0.000950256							503.335	-0.000425399	515.189	-0.005							77.9916	0.000914676	76.1384	0.03339		-2.24916	-0.01235
12.6017	0.00167		76.2213	0.00146		-0.91625	-0.00428		9.999	0.000858		73.01	0.000597244		-0.37	-0.00306					503.891	0.000950156							503.891	-0.000425413	515.41	-0.00513							78.0682	0.000910004	76.3324	0.03339		-2.23478	-0.01242
12.6416	0.003		76.2986	0.00146		-0.89944	-0.00441		10.0389	0.00252		73.2045	0.000597244		-0.3604	-0.00322					504.448	0.00095006							504.448	-0.000425427	515.578	-0.00524							78.1449	0.000905249	76.5264	0.0334		-2.2204	-0.01249
12.6815	0.00342		76.3759	0.00146		-0.88264	-0.00455		10.0787	0.00126		73.399	0.000597243		-0.35552	-0.00331					505.004	0.000949968							505.004	-0.00042544	515.63	-0.00527							78.2216	0.000900411	76.7205	0.0334		-2.20601	-0.01257
12.7214	0.00301		76.4531	0.00146		-0.86584	-0.00469		10.1186	0.00164		73.5935	0.000597243		-0.3507	-0.0034					505.561	0.000949879							505.561	-0.000425453	515.85	-0.0054							78.2983	0.000895487	76.9146	0.0334		-2.19163	-0.01265
12.7613	0.00256		76.5304	0.00146		-0.84904	-0.00484		10.1584	0.00103		73.788	0.000597243		-0.34104	-0.00359					506.117	0.000949793							506.117	-0.000425466	516.07	-0.00554							78.375	0.000890476	77.1087	0.0334		-2.17725	-0.01273
12.8013	0.0021		76.6077	0.00146		-0.83224	-0.00499		10.1983	0.000142		73.9826	0.000597243		-0.341	-0.00359					506.674	0.000949711							506.674	-0.000425478	516.135	-0.00558							78.4517	0.000885377	77.3028	0.0334		-2.16287	-0.01282
12.8412	0.00234		76.6849	0.00145		-0.81544	-0.00515		10.2381	-0.001		74.1772	0.000597243		-0.3314	-0.0038					507.231	0.000949631							507.231	-0.00042549	516.29	-0.00567							78.5284	0.000880187	77.497	0.0334		-2.14849	-0.01291
12.8304	0.00372		76.7622	0.00145		-0.79864	-0.00531		10.278	-0.000405		74.3718	0.000597243		-0.32656	-0.00391					507.787	0.000949555							507.787	-0.000425502	516.51	-0.0058							78.605	0.000874907	77.6912	0.0334		-2.1341	-0.013
13.0317	0.0033		76.8395	0.00145		-0.78183	-0.00549		10.3178	-0.0009		74.5665	0.000597242		-0.3217	-0.00402					508.344	0.000949482							508.344	-0.000425513	516.691	-0.00591							78.6817	0.000869533	77.8854	0.0334		-2.11972	-0.01311
13.2328	0.000789		76.9167	0.00145		-0.76503	-0.00566		10.3577	-0.000247		74.7612	0.000597242		-0.3121	-0.00425					508.9	0.000949411							508.9	-0.000425524	516.73	-0.00594							78.7584	0.000864064	78.0797	0.0334		-2.10534	-0.01322
13.4339	0.000584		76.994	0.00145		-0.74823	-0.00585		10.3976	0.000379		74.9559	0.000597242		-0.31207	-0.00425					509.457	0.000949344							509.457	-0.000425535	516.95	-0.00607							78.8351	0.000858498	78.2739	0.0334		-2.09096	-0.01333
13.635	0.00264		77.0713	0.00145		-0.73143	-0.00604		10.4374	0.00178		75.1507	0.000597242		-0.3024	-0.0045					510.013	0.000949278							510.013	-0.000425545	517.17	-0.0062							78.9118	0.000852835	78.4682	0.0334		-2.07658	-0.01345
13.836	0.00238		77.1486	0.00144		-0.71463	-0.00624		10.4773	0.0016		75.3455	0.000597242		-0.29759	-0.00463					510.57	0.000949216							510.57	-0.000425555	517.248	-0.00625							78.9885	0.000847071	78.6625	0.0334		-2.06219	-0.01358
14.0369	0.00225		77.2258	0.00144		-0.69783	-0.00645		10.5172	0.00104		75.5403	0.000597242		-0.2928	-0.00477					511.126	0.000949156							511.126	-0.000425565	517.39	-0.00633							79.0652	0.000841206	78.8569	0.0334		-2.04781	-0.01372
14.2377	0.00244		77.3031	0.00144		-0.68102	-0.00667		10.557	-0.000626		75.7351	0.000597241		-0.2831	-0.00505					511.683	0.000949098							511.683	-0.000425574	517.61	-0.00646							79.1418	0.000835237	79.0512	0.0334		-2.03343	-0.01387
14.4385	0.00216		77.3804	0.00144		-0.66422	-0.00689		10.5969	-0.000647		75.93	0.000597241		-0.2831	-0.00505					512.239	0.000949042							512.239	-0.000425584	517.804	-0.00658							79.2185	0.000829163	79.2456	0.0334		-2.01905	-0.01404
14.6392	0.00212		77.4576	0.00144		-0.64742	-0.00713		10.6368	0.000279		76.1249	0.000597241		-0.2735	-0.00536					512.796	0.000948989							512.796	-0.000425593	517.83	-0.0066							79.2952	0.000822982	79.44	0.0334		-2.00467	-0.01421
14.8398	0.00232		77.5349	0.00144		-0.63062	-0.00737		10.6766	0.000805		76.3199	0.000597241		-0.26862	-0.00552					513.352	0.000948937							513.352	-0.000425601	518.05	-0.00673							79.3719	0.000816691	79.6345	0.03341		-1.99028	-0.0144
15.0404	0.00279		77.6121	0.00144		-0.61382	-0.00762		10.7165	0.000874		76.5149	0.000597241		-0.2638	-0.00569					513.909	0.000948888							513.909	-0.00042561	518.27	-0.00686							79.4486	0.00081029	79.829	0.03341		-1.9759	-0.0146
15.2409	0.00347		77.6894	0.00143		-0.59702	-0.00788		10.7564	0.00106		76.7099	0.000597241		-0.25414	-0.00604					514.465	0.000948841							514.465	-0.000425618	518.361	-0.00691							79.5252	0.000803775	80.0235	0.03341		-1.96152	-0.01482
15.4413	0.00466		77.7667	0.00143		-0.58021	-0.00815		10.7963	0.00218		76.905	0.000597241		-0.2541	-0.00604					515.022	0.000948795							515.022	-0.000425626	518.49	-0.00699							79.6019	0.000797146	80.218	0.03341		-1.94714	-0.01505
15.6417	0.00345		77.844	0.00143		-0.56341	-0.00844		10.8362	0.00164		77.1001	0.000597241		-0.2445	-0.00641					515.578	0.000948752							515.578	-0.000425634	518.71	-0.00712							79.6786	0.000790399	80.4126	0.03341		-1.93276	-0.01531
15.842	0.00292		77.9212	0.00143		-0.54661	-0.00873		10.876	0.00123		77.2952	0.00059724		-0.23965	-0.00661					516.135	0.00094871							516.135	-0.000425641	518.917	-0.00724							79.7553	0.000783534	80.6072	0.03341		-1.91837	-0.01559
16.0422	0.00311		77.9985	0.00143		-0.52981	-0.00903		10.9159	0.000558		77.4904	0.00059724		-0.2348	-0.00681					516.691	0.00094867							516.691	-0.000425649	518.93	-0.00725							79.832	0.000776547	80.8018	0.03341		-1.90399	-0.0159
16.2424	0.00346		78.0758	0.00143		-0.51301	-0.00935		10.9558	0.000989		77.6856	0.00059724		-0.2252	-0.00724					517.248	0.000948631							517.248	-0.000425656	519.15	-0.00738							79.9087	0.000769437	80.9965	0.03341		-1.88961	-0.01623
16.4425	0.00243		78.153	0.00143		-0.49621	-0.00968		10.9957	0.0009		77.8808	0.00059724		-0.22517	-0.00724					517.804	0.000948594							517.804	-0.000425663	519.37	-0.00751							79.9854	0.000762202	81.1912	0.03341		-1.87523	-0.0166
16.6426	0.00271		78.2303	0.00142		-0.4794	-0.01002		11.0356	0.000363		78.0761	0.00059724		-0.2155	-0.00769					518.361	0.000948558							518.361	-0.000425669	519.474	-0.00757							80.062	0.000754839	81.3859	0.03341		-1.86085	-0.017
16.8426	0.00423		78.3076	0.00142		-0.4626	-0.01038		11.0755	0.0008		78.2714	0.00059724		-0.21068	-0.00793					518.917	0.000948524							518.917	-0.000425676	519.59	-0.00764							80.1387	0.000747346	81.5807	0.03341		-1.84646	-0.01743
17.0425	0.00375		78.3848	0.00142		-0.4458	-0.01074		11.1153	0.00119		78.4668	0.00059724		-0.2059	-0.00818					519.474	0.000948492							519.474	-0.000425682	519.81	-0.00776							80.2154	0.00073972	81.7755	0.03341		-1.83208	-0.01791
17.2423	0.00311		78.4621	0.00142		-0.429	-0.01113		11.1552	0.000832		78.6621	0.00059724		-0.1962	-0.00871					520.03	0.00094846							520.03	-0.000425688	520.03	-0.00789							80.2921	0.000731961	81.9703	0.03341		-1.8177	-0.01843
17.4421	0.00193								11.1951	0.00167
17.6419	0.0011								11.235	0.00128
17.8415	0.00115								11.2749	0.000747
18.0412	0.00223								11.3148	0.000847
18.2407	0.00187								11.3547	0.00132
18.4402	0.00312								11.3946	0.00118
18.6396	0.00235								11.4345	0.00172
18.839	0.00257								11.4744	0.00206
19.0383	0.00262								11.5143	0.000879
19.2376	0.00323								11.5542	-0.000326
19.4368	0.00433								11.5941	-0.00124
19.6359	0.00417								11.634	-0.00126
19.835	0.00249								11.6739	-0.000663
20.034	0.00194								11.7138	-0.000184
20.2329	0.000868								11.7537	0.000842
20.4318	0.00131								11.7936	0.00212
20.6306	0.000879								11.8335	0.00227
20.8294	0.00332								11.8734	0.000968
21.0281	0.00318								11.9133	-0.000679
21.2268	0.00311								11.9532	0.000284
21.4254	0.00266								11.9932	0.000847
21.624	0.00163								12.0331	0.000463
21.8224	0.00302								12.073	-0.00124
22.0209	0.00126								12.1129	-0.000263
22.2193	0.001								12.1528	0.000895
22.4176	0.00112								12.1927	5e-06
22.6158	0.00106								12.2326	0.000121
22.8141	6.3e-05								12.2725	-0.000147
23.0122	0.000342								12.3124	0.00101
23.2103	0.0013								12.3524	0.00159
23.4084	0.00225								12.3923	0.0017
23.6064	0.00315								12.4322	-0.000389
23.8043	0.00318								12.4721	-0.00105
24.0022	0.00286								12.512	-0.00105
24.2	0.00238								12.5519	-0.00221
24.3978	0.0029								12.5918	-0.000784
24.5956	0.0032								12.6318	0.000153
24.7932	0.00306								12.6717	0.00163
24.9909	0.00144								12.7116	0.000905
25.1885	-0.000553								12.8291	0.0016
25.386	0.000347								13.0304	0.00165
25.5835	0.00125								13.2317	0.00165
25.7809	0.00228								13.4328	0.00123
25.9783	0.00265								13.6339	0.000442
26.1756	0.00356								13.835	0.000679
26.3729	0.00248								14.036	0.000558
26.5701	0.00365								14.2369	0.0015
26.7673	0.00355								14.4377	0.0016
26.9644	0.00292								14.6385	0.00166
27.1615	0.00326								14.8392	0.00145
27.3585	0.00288								15.0398	0.00147
27.5555	0.00168								15.2404	0.0018
27.7524	0.00182								15.4409	0.000268
27.9493	0.00354								15.6413	0.000205
28.1461	0.0025								15.8417	0.000189
28.3429	0.00266								16.042	0.000789
28.5397	0.00207								16.2422	0.000795
28.7364	0.00339								16.4424	0.000542
28.933	0.00287								16.6425	0.000458
29.1296	0.00215								16.8426	0.000184
29.3262	0.00221								17.0426	0.0006
29.5227	0.00186								17.2425	0.00161
29.7192	0.00252								17.4423	0.00263
29.9156	0.0027								17.6421	0.00235
30.112	0.00283								17.8419	0.00247
30.3084	0.00301								18.0415	0.00224
30.5047	0.00316								18.2412	0.00208
30.7009	0.00288								18.4407	0.00115
30.8971	0.00287								18.6402	0.00183
31.0933	0.00325								18.8396	0.00159
31.2894	0.00423								19.039	0.00113
31.4855	0.00306								19.2383	0.000963
31.6816	0.00166								19.4376	0.00145
31.8776	0.0021								19.6368	0.00119
32.0735	0.0026								19.8359	0.000789
32.2695	0.00108								20.035	0.000621
32.4653	0.00202								20.234	0.000674
32.6612	0.00163								20.4329	0.00152
32.857	0.00202								20.6318	0.000537
33.0527	0.00117								20.8306	0.000353
33.2485	0.000658								21.0294	0.000611
33.4442	0.00131								21.2281	0.00128
33.6398	0.0024								21.4268	0.00177
33.8354	0.00281								21.6254	0.000253
34.031	0.0037								21.824	-0.000605
34.2265	0.0027								22.0224	0.000711
34.422	0.0013								22.2209	0.00153
34.6175	0.0021								22.4193	0.00104
34.8129	0.000442								22.6176	0.000311
35.0083	0.00143								22.8158	0.000463
35.2036	0.00211								23.0141	0.000753
35.3989	0.00131								23.2122	0.000621
35.5942	0.00151								23.4103	0.000105
35.7894	0.00358								23.6084	0.000137
35.9846	0.00332								23.8064	0.000342
36.1798	0.00308								24.0043	0.000979
36.375	0.00273								24.2022	0.000647
36.5701	0.000784								24.4	0.000595
36.7651	0.00117								24.5978	0.0012
36.9602	0.00176								24.7956	0.00187
37.1552	0.00136								24.9932	0.000379
37.3501	0.00171								25.1909	-0.000195
37.5451	0.00167								25.3885	0.000684
37.74	0.00265								25.586	0.00117
37.9349	0.00258								25.7835	0.000563
38.1297	0.00363								25.9809	-0.000916
38.3245	0.0042								26.1783	-0.000347
38.5193	0.00343								26.3756	7.9e-05
38.7141	0.0019								26.5729	-5.3e-05
38.9088	0.000221								26.7701	-0.000116
39.1035	0.000205								26.9673	0.000142
39.2981	0.000505								27.1644	6.8e-05
39.4928	0.00153								27.3615	-0.000316
39.6874	0.00293								27.5585	2.6e-05
39.882	0.0035								27.7555	0.000126
40.0765	0.00262								27.9524	0.000853
40.271	0.00333								28.1493	0.000258
40.4655	0.00354								28.3461	-0.00119
40.66	0.00359								28.5429	-0.000642
40.8544	0.00428								28.7397	0.000305
41.0488	0.00283								28.9364	0.00105
41.2432	0.00181								29.133	0.0011
41.4375	0.00301								29.3296	0.000168
41.6319	0.00316								29.5262	0.000647
41.8262	0.0025								29.7227	0.000842
42.0204	0.00205								29.9192	0.000389
42.2147	0.000253								30.1156	0.000526
42.4089	-0.000132								30.312	-0.000189
42.6031	0.00163								30.5084	0.000395
42.7973	0.00308								30.7047	-0.000411
42.9914	0.00387								30.9009	-0.000374
43.1856	0.00402								31.0971	0.000653
43.3797	0.0027								31.2933	0.000642
43.5738	0.0018								31.4894	-0.000132
43.7678	0.000763								31.6855	-0.000121
43.9619	0.00141								31.8816	0.000742
44.1559	0.0019								32.0776	0.000589
44.3499	0.000247								32.2735	0.00142
44.5439	-5.3e-05								32.4695	0.000779
44.7378	0.000232								32.6653	0.000405
44.9317	0.000374								32.8612	0.000795
45.1256	-0.000711								33.057	-0.000174
45.3195	0.000763								33.2527	0.000195
45.5134	0.0031								33.4485	0.000226
45.7073	0.00416								33.6442	0.000437
45.9011	0.00303								33.8398	0.000279
46.0949	0.00338								34.0354	0.0002
46.2887	0.00372								34.231	0.000279
46.4825	0.00394								34.4265	0.000121
46.6763	0.00285								34.622	-4.7e-05
46.87	0.00175								34.8175	0.00107
47.0637	0.00394								35.0129	0.00172
47.2575	0.00345								35.2083	0.00184
47.4511	0.00347								35.4036	0.00147
47.6448	0.00303								35.5989	0.0017
47.8385	0.00327								35.7942	0.00117
48.0321	0.00327								35.9894	0.00122
48.2258	0.00351								36.1846	0.000858
48.4194	0.00196								36.3798	0.000884
48.613	0.00288								36.575	0.00112
48.8066	0.00247								36.7701	0.000826
49.0002	0.000884								36.9651	0.000916
49.1937	0.00147								37.1602	0.000932
49.3873	0.00231								37.3552	0.000958
49.5808	0.00152								37.5501	0.000416
49.7743	0.00173								37.7451	0.00123
49.9678	0.00299								37.94	0.00136
50.1614	0.00293								38.1349	0.000389
50.3548	0.00254								38.3297	-0.000326
50.5483	0.00222								38.5245	-0.000137
50.7418	0.00188								38.7193	6.3e-05
50.9352	0.00123								38.9141	0.000268
51.1287	0.002								39.1088	6.8e-05
51.3221	0.00185								39.3035	-0.000237
51.5155	0.00208								39.4981	0.000637
51.709	0.00262								39.6928	0.000421
51.9024	0.00238								39.8874	0.000263
52.0958	0.00381								40.082	0.00111
52.2892	0.00429								40.2765	8.4e-05
52.4825	0.00322								40.471	0.0012
52.6759	0.00115								40.6655	0.00141
52.8693	0.0023								40.86	0.00197
53.0626	0.002								41.0544	0.00118
53.256	0.000442								41.2488	0.00123
53.4494	0.00142								41.4432	0.00169
53.6427	0.00137								41.6375	0.00121
53.836	0.00162								41.8319	0.00124
54.0293	0.00144								42.0262	0.000868
54.2227	0.00127								42.2204	0.00117
54.416	0.00302								42.4147	0.00103
54.6093	0.00194								42.6089	0.000195
54.8026	0.00199								42.8031	0.000147
54.9959	0.00104								42.9973	0.000689
55.1892	0.00273								43.1914	0.000432
55.3825	0.0023								43.3856	-9.5e-05
55.5758	0.00181								43.5797	-4.7e-05
55.7691	0.00168								43.7738	0.00139
55.9624	0.00111								43.9678	0.00123
56.1557	0.00225								44.1619	0.000763
56.349	0.00205								44.3559	0.00111
56.5423	0.00271								44.5499	0.000995
56.7356	0.00134								44.7439	0.00146
56.9289	0.000847								44.9378	0.000868
57.1222	0.00189								45.1317	0.00108
57.3155	0.00193								45.3256	0.00106
57.5088	0.00152								45.5195	0.000332
57.7021	0.00142								45.7134	0.000895
57.8954	0.000716								45.9073	0.000605
58.0887	0.000911								46.1011	0.000626
58.282	0.00194								46.2949	4.2e-05
58.4753	0.00341								46.4887	-0.000958
58.6686	0.00322								46.6825	4.2e-05
58.8619	0.00255								46.8763	-0.000168
59.0552	0.0021								47.07	0.000189
59.2485	0.0018								47.2637	0.000416
59.4419	0.000789								47.4575	0.000111
59.6352	0.00164								47.6511	0.000274
59.8285	0.00269								47.8448	-0.000111
60.0218	0.00226								48.0385	-0.0005
60.2152	0.00208								48.2321	-0.000642
60.4085	0.00354								48.4258	-0.000263
60.6019	0.00295								48.6194	6.8e-05
60.7952	0.002								48.813	0.000837
60.9886	0.000658								49.0066	0.000684
61.1819	0.000453								49.2002	0.001
61.3753	0.000442								49.3937	0.000963
61.5687	0.00116								49.5873	0.000637
61.7621	0.0031								49.7808	-0.000337
61.9555	0.00471								49.9743	0.000195
62.1489	0.00414								50.1678	0.000616
62.3423	0.00202								50.3614	9.5e-05
62.5357	0.00293								50.5548	0.000432
62.7292	0.00114								50.7483	-5.8e-05
62.9226	0.000779								50.9418	0.000495
63.1161	0.00111								51.1352	4.2e-05
63.3096	0.00194								51.3287	0.00106
63.503	0.00157								51.5221	0.000537
63.6965	0.00176								51.7155	0.000205
63.89	0.00264								51.909	0.000684
64.0835	0.000826								52.1024	0.000253
64.2771	2.1e-05								52.2958	0.000711
64.4706	0.000979								52.4892	0.000542
64.6642	0.0021								52.6825	0.000384
64.8577	0.00154								52.8759	0.00164
65.0513	-0.000411								53.0693	0.00155
65.2449	0.000426								53.2626	0.00116
65.4385	0.000426								53.456	0.000247
65.6322	-0.00144								53.6494	0.000968
65.8258	0.000437								53.8427	0.000674
66.0195	0.000768								54.036	0.000916
66.2131	0.000416								54.2293	0.000768
66.4068	-0.000705								54.4227	0.000174
66.6005	-2.1e-05								54.616	-4.7e-05
66.7943	0.000374								54.8093	0.000579
66.988	-0.000126								55.0026	0.00109
67.1818	0.00143								55.1959	0.000784
67.3755	0.00333								55.3892	0.000784
67.5693	0.00268								55.5825	-8.4e-05
67.7631	0.00155								55.7758	0.000916
67.957	0.00279								55.9691	4.2e-05
68.1508	0.00127								56.1624	0.0007
68.3447	0.00211								56.3557	0.00158
68.5386	0.00246								56.549	0.00151
68.7325	0.00302								56.7423	0.00108
68.9264	0.00271								56.9356	0.00117
69.1204	0.003								57.1289	0.0011
69.3144	0.00148								57.3222	0.000963
69.5084	0.00167								57.5155	0.00132
69.7024	0.00251								57.7088	0.00137
69.8964	0.00212								57.9021	0.000716
70.0905	0.00125								58.0954	0.00131
70.2846	0.00126								58.2887	0.00119
70.4787	0.00162								58.482	-0.000284
70.6728	0.00121								58.6753	-0.000237
70.867	0.00177								58.8686	0.000484
71.0612	0.000474								59.0619	0.000674
71.2554	0.000284								59.2552	-0.000384
71.4497	0.00163								59.4485	-0.000158
71.6439	0.00323								59.6419	-5e-06
71.8382	0.00332								59.8352	0.000484
72.0325	0.002								60.0285	0.00123
72.2269	0.00142								60.2218	0.00168
72.4212	0.00157								60.4152	0.00163
72.6156	0.00154								60.6085	0.000411
72.81	0.00317								60.8019	0.000484
73.0045	0.00283								60.9952	0.0018
73.199	0.00263								61.1886	0.0013
73.3935	0.00253								61.3819	0.000495
73.588	0.0027								61.5753	0.0001
73.7826	0.00265								61.7687	0.000468
73.9772	0.00144								61.9621	0.000937
74.1718	0.000137								62.1555	0.00136
74.3665	0.00222								62.3489	0.00174
74.5612	0.00104								62.5423	0.00162
74.7559	0.00225								62.7357	0.000853
74.9507	0.00134								62.9292	0.00136
75.1455	0.000342								63.1226	0.00224
75.3403	0.000158								63.3161	0.00106
75.5351	0.000721								63.5096	0.000611
75.73	0.000274								63.703	0.000779
75.9249	-0.000263								63.8965	0.00192
76.1199	0.00215								64.09	0.00131
76.3149	0.00167								64.2835	0.000379
76.5099	0.00205								64.4771	8.9e-05
76.705	0.00167								64.6706	0.000858
76.9001	0.000942								64.8642	-3.2e-05
77.0952	0.000742								65.0577	0.000816
77.2904	-8.4e-05								65.2513	0.00112
77.4856	-0.000184								65.4449	0.0012
77.6808	0.000679								65.6385	-4.7e-05
77.8761	0.00126								65.8322	0.000216
78.0714	0.00111								66.0258	0.000621
78.2668	0.000479								66.2195	0.00151
78.4621	0.00112								66.4131	0.00193
									66.6068	0.00182
									66.8005	0.00147
									66.9943	0.00106
									67.188	0.000837
									67.3818	0.00123
									67.5755	0.00146
									67.7693	0.000484
									67.9631	0.000574
									68.157	0.000842
									68.3508	-0.0003
									68.5447	0.000368
									68.7386	-0.000105
									68.9325	-0.000442
									69.1264	0.000674
									69.3204	0.000632
									69.5144	0.000726
									69.7084	0.000879
									69.9024	-0.000179
									70.0964	0.000495
									70.2905	0.0005
									70.4846	0.00106
									70.6787	0.00123
									70.8728	0.000537
									71.067	0.000211
									71.2612	0.000132
									71.4554	0.000237
									71.6497	0.00153
									71.8439	0.00107
									72.0382	0.00102
									72.2325	0.000558
									72.4269	0.000395
									72.6212	0.00103
									72.8156	0.00158
									73.01	0.00112
									73.2045	0.00111
									73.399	0.00122
									73.5935	0.000416
									73.788	0.000858
									73.9826	0.000911
									74.1772	0.00145
									74.3718	0.0009
									74.5665	-8.4e-05
									74.7612	-3.7e-05
									74.9559	0.00103
									75.1507	0.0013
									75.3455	0.00133
									75.5403	0.000937
									75.7351	0.000737
									75.93	0.00106
									76.1249	0.000568
									76.3199	0.00113
									76.5149	0.00116
									76.7099	0.00169
									76.905	0.00152
									77.1001	0.00124
									77.2952	0.00133
									77.4904	0.000758
									77.6856	1.6e-05
									77.8808	0.000516
									78.0761	0.000611
									78.2714	0.000589
									78.4668	0.00132
									78.6621	0.0005
