# Supplementary material for: Direct time-resolved observation of surface-bound carbon dioxide radical anions on metallic nanocatalysts
Source: Nat Commun. 2023 Nov 6;14:7116. doi: 10.1038/s41467-023-42936-6 (PMC10628153; doi:10.1038/s41467-023-42936-6)
Supplement: Supplementary file 4 — Source Data [file 41467_2023_42936_MOESM4_ESM.zip › Source Data/Figure S5/Figure S4a.xlsx]

## Sheet: Sheet1
Figure S4a
raw data									fitting data
-59.9465	-0.000632	-17.1853	0.000689	-15.5153	0.00232	-16.1853	3.7e-05		0.1082	0.01381	0.5412	-0.01418	0.4927	-0.01356	1.4833	-0.0231		-16.1023	-5.48355e-05	-15.5153	0.00142	-16.1853	0.000498138
-58.9293	-0.000589	-16.9685	-0.000374	-15.2985	0.00194	-15.9685	0.000668		0.18733	0.01351	0.62483	-0.00989	0.5731	-0.00916	1.5226	-0.0213		-16.0867	-5.48355e-05	-15.5004	0.00142	-16.1709	0.000496652
-57.9122	-0.000753	-16.7518	0.000505	-15.0818	0.00224	-15.7518	-0.000421		0.26646	0.01321	0.70847	-0.0065	0.6535	-0.00548	1.5618	-0.01959		-16.0711	-5.48355e-05	-15.4855	0.00142	-16.1565	0.000495162
-56.8955	-0.000384	-16.5352	0.000479	-14.8652	0.00236	-15.5352	0.000568		0.34559	0.01292	0.7921	-0.00382	0.73389	-0.00241	1.56387	-0.0195		-16.0555	-5.48355e-05	-15.4706	0.00142	-16.1422	0.000493666
-55.8789	0.000468	-16.3187	0.000916	-14.6487	0.00238	-15.3187	0.00376		0.42472	0.01264	0.87574	-0.0017	0.81429	0.000165685	1.6011	-0.01798		-16.0399	-5.48355e-05	-15.4557	0.00142	-16.1278	0.000492164
-54.8626	0.000137	-16.1023	0.000774	-14.4323	0.000842	-15.1023	0.00228		0.50385	0.01236	0.95937	-2.59791e-05	0.89469	0.00232	1.6403	-0.01645		-16.0243	-5.48355e-05	-15.4408	0.00142	-16.1134	0.000490658
-53.8465	0.000337	-15.886	0	-14.216	0.000353	-14.886	0.00106		0.58298	0.0121	1.04301	0.0013	0.97509	0.00412	1.64444	-0.0163		-16.0087	-5.48355e-05	-15.4259	0.00142	-16.099	0.000489146
-52.8306	-0.000195	-15.6699	-0.000558	-13.9999	8.9e-05	-14.6699	0.000258		0.66211	0.01184	1.12664	0.00236	1.05548	0.00564	1.6796	-0.01501		-15.9931	-5.48355e-05	-15.411	0.00142	-16.0846	0.000487628
-51.815	3.2e-05	-15.4539	-0.000747	-13.7839	-0.00157	-14.4539	0.00168		0.74125	0.01158	1.21028	0.00319	1.13588	0.0069	1.7188	-0.01365		-15.9775	-5.48355e-05	-15.3962	0.00142	-16.0702	0.000486105
-50.7996	-5e-06	-15.2379	-8.9e-05	-13.5679	-0.00227	-14.2379	0.00228		0.82038	0.01134	1.29391	0.00386	1.21628	0.00797	1.725	-0.01344		-15.9619	-5.48355e-05	-15.3813	0.00142	-16.0559	0.000484577
-49.7844	-0.000242	-15.0221	-0.000111	-13.3521	-0.0016	-14.0221	-0.000868		0.89951	0.0111	1.37755	0.00439	1.29668	0.00886	1.7581	-0.01235		-15.9463	-5.48355e-05	-15.3664	0.00142	-16.0415	0.000483044
-48.7694	-0.000284	-14.8064	-0.000168	-13.1364	-0.00156	-13.8064	-0.000626		0.97864	0.01087	1.46118	0.00482	1.37707	0.00962	1.7973	-0.01113		-15.9307	-5.48355e-05	-15.3515	0.00142	-16.0271	0.000481505
-47.7546	-0.000237	-14.5908	-0.000626	-12.9208	0.00238	-13.5908	4.2e-05		1.05777	0.01065	1.54481	0.00517	1.45747	0.01025	1.80557	-0.01088		-15.9151	-5.48355e-05	-15.3366	0.00142	-16.0127	0.00047996
-46.7401	-0.000168	-14.3753	-0.000379	-12.7053	0.00305	-13.3753	-0.00186		1.1369	0.01043	1.62845	0.00545	1.53787	0.01078	1.8366	-0.00997		-15.8995	-5.48355e-05	-15.3217	0.00142	-15.9983	0.00047841
-45.7257	6.3e-05	-14.1599	-0.000279	-12.4899	0.00275	-13.1599	-0.00364		1.21603	0.01022	1.71208	0.00567	1.61827	0.01124	1.8758	-0.00888		-15.8839	-5.48355e-05	-15.3068	0.00142	-15.984	0.000476854
-44.7116	-7.4e-05	-13.9447	0.000326	-12.2747	0.00105	-12.9447	-0.00484		1.29516	0.01001	1.79572	0.00586	1.69866	0.01162	1.88614	-0.0086		-15.8683	-5.48355e-05	-15.2919	0.00142	-15.9696	0.000475293
-43.6977	-0.000511	-13.7295	0.000505	-12.0595	0.00133	-12.7295	-0.0032		1.37429	0.00981	1.87935	0.00601	1.77906	0.01194	1.9151	-0.00784		-15.8527	-5.48355e-05	-15.277	0.00142	-15.9552	0.000473727
-42.6839	-0.000274	-13.5144	0.00104	-11.8444	-0.00109	-12.5144	0.000411		1.45342	0.00961	1.96299	0.00614	1.85946	0.01222	1.9543	-0.00686		-15.8371	-5.48355e-05	-15.2621	0.00142	-15.9408	0.000472154
-41.6704	-0.0003	-13.2995	0.000826	-11.6295	0.000332	-12.2995	0.0012		1.53255	0.00942	2.04662	0.00625	1.93986	0.01246	1.96671	-0.00656		-15.8215	-5.48355e-05	-15.2472	0.00142	-15.9264	0.000470577
-40.6571	-4.7e-05	-13.0847	0.000937	-11.4147	-0.000411	-12.0847	-0.000337		1.61168	0.00924	2.13026	0.00634	2.02025	0.01266	1.9936	-0.00593		-15.8059	-5.48355e-05	-15.2323	0.00142	-15.912	0.000468993
-39.644	-0.0006	-12.8699	0.00121	-11.1999	0.00177	-11.8699	-0.00193		1.69081	0.00906	2.21389	0.00642	2.10065	0.01284	2.0328	-0.00505		-15.7903	-5.48355e-05	-15.2174	0.00142	-15.8977	0.000467404
-38.6311	-0.000489	-12.6553	0.0013	-10.9853	0.000142	-11.6553	-0.000495		1.76994	0.00889	2.29753	0.00649	2.18105	0.01299	2.04727	-0.00474		-15.7747	-5.48355e-05	-15.2025	0.00142	-15.8833	0.000465809
-37.6184	-7.4e-05	-12.4408	0.00165	-10.7708	0.00115	-11.4408	0.00232		1.84907	0.00872	2.38116	0.00655	2.26145	0.01312	2.0721	-0.00422		-15.7591	-5.48355e-05	-15.1876	0.00142	-15.8689	0.000464209
-36.6059	0.000111	-12.2264	0.000868	-10.5564	0.00121	-11.2264	0.000384		1.9282	0.00855	2.46479	0.00661	2.34184	0.01324	2.1113	-0.00342		-15.7435	-5.48355e-05	-15.1727	0.00142	-15.8545	0.000462603
-35.5935	-2.1e-05	-12.0121	0.000816	-10.3421	0.00154	-11.0121	-0.00176		2.00734	0.00839	2.54843	0.00666	2.42224	0.01334	2.12784	-0.0031		-15.7279	-5.48355e-05	-15.1578	0.00142	-15.8401	0.000460991
-34.5814	0.000568	-11.7979	0.000142	-10.1279	0.00266	-10.7979	-4.2e-05		2.08647	0.00823	2.63206	0.00671	2.50264	0.01343	2.1506	-0.00267		-15.7123	-5.48355e-05	-15.143	0.00142	-15.8257	0.000459373
-33.5695	0.00111	-11.5838	-0.000795	-9.9138	0.000584	-10.5838	0.00247		2.1656	0.00808	2.7157	0.00675	2.58304	0.01351	2.1898	-0.00196		-15.6967	-5.48355e-05	-15.1281	0.00142	-15.8114	0.00045775
-32.5577	0.000721	-11.3698	-0.000411	-9.6998	0.000784	-10.3698	0.00213		2.24473	0.00794	2.79933	0.00679	2.66344	0.01359	2.20841	-0.00164		-15.6811	-5.48355e-05	-15.1132	0.00142	-15.797	0.000456121
-31.5462	0.0005	-11.1559	0.000374	-9.4859	0.00144	-10.1559	-0.000153		2.32386	0.00779	2.88297	0.00683	2.74383	0.01365	2.2291	-0.00128		-15.6655	-5.48355e-05	-15.0983	0.00142	-15.7826	0.000454486
-30.5348	0.000479	-10.9422	-0.000774	-9.2722	0.00357	-9.9422	-0.00116		2.40299	0.00765	2.9666	0.00687	2.82423	0.01372	2.2683	-0.000642662		-15.6499	-5.48355e-05	-15.0834	0.00142	-15.7682	0.000452846
-29.5236	-0.000316	-10.7285	0.000137	-9.0585	0.00202	-9.7285	-0.000963		2.48212	0.00752	3.05024	0.0069	2.90463	0.01377	2.28898	-0.000317625		-15.6343	-5.48355e-05	-15.0685	0.00142	-15.7538	0.000451199
-28.5126	-0.000426	-10.515	0.000511	-8.845	0.00183	-9.515	0.000937		2.56125	0.00739	3.13387	0.00694	2.98503	0.01382	2.3076	-3.22862e-05		-15.6188	-5.48355e-05	-15.0536	0.00142	-15.7395	0.000449547
-27.5017	-0.000126	-10.3015	0.0003	-8.6315	0.00227	-9.3015	-0.000879		2.64038	0.00726	3.21751	0.00697	3.06542	0.01387	2.3468	0.000546096		-15.6031	-5.48355e-05	-15.0387	0.00142	-15.7251	0.000447888
-26.4911	-8.4e-05	-10.0882	0.00116	-8.4182	0.000805	-9.0882	-0.00164		2.71951	0.00713	3.30114	0.00701	3.14582	0.01392	2.36954	0.000868413		-15.5876	-5.48355e-05	-15.0238	0.00142	-15.7107	0.000446224
-25.4806	-0.000447	-9.8749	-0.000121	-8.2049	-0.000121	-8.8749	-0.00193		2.79864	0.00701	3.38477	0.00704	3.22622	0.01396	2.3861	0.0011		-15.5719	-5.48355e-05	-15.0089	0.00142	-15.6963	0.000444554
-24.4703	-0.000579	-9.6618	0.000111	-7.9918	0.00132	-8.6618	-0.0026		2.87777	0.0069	3.46841	0.00707	3.30662	0.01401	2.4254	0.00162		-15.5564	-5.48355e-05	-14.994	0.00142	-15.6819	0.000442878
-23.4601	-0.000595	-9.4487	0.0009	-7.7787	0.00282	-8.4487	-0.00485		2.9569	0.00678	3.55204	0.0071	3.38701	0.01405	2.45011	0.00194		-15.5407	-5.48355e-05	-14.9791	0.00142	-15.6676	0.000441196
-22.4501	-0.000458	-9.2358	0.0004	-7.5658	0.00226	-8.2358	-0.00536		3.03603	0.00667	3.63568	0.00713	3.46741	0.01408	2.4646	0.00212		-15.5252	-5.48355e-05	-14.9642	0.00142	-15.6532	0.000439508
-21.4403	-0.000279	-9.023	-0.0004	-7.353	0.000868	-8.023	-0.00543		3.11516	0.00656	3.71931	0.00717	3.54781	0.01412	2.5039	0.00259		-15.5096	-5.48355e-05	-14.9493	0.00142	-15.6388	0.000437814
-20.4307	-0.000579	-8.8103	-0.000105	-7.1403	-0.00285	-7.8103	-0.0057		3.19429	0.00646	3.80295	0.0072	3.62821	0.01416	2.53068	0.0029		-15.494	-5.48355e-05	-14.9344	0.00142	-15.6244	0.000436114
-19.4212	-0.000332	-8.5976	0.000805	-6.9276	-0.00332	-7.5976	-0.00875		3.27343	0.00635	3.88658	0.00723	3.7086	0.01419	2.5431	0.00304		-15.4784	-5.48355e-05	-14.9195	0.00142	-15.61	0.000434408
-18.4119	-0.0006	-8.3851	4.2e-05	-6.7151	-0.0015	-7.3851	-0.00566		3.35256	0.00625	3.97022	0.00726	3.789	0.01423	2.5824	0.00347		-15.4628	-5.48355e-05	-14.9047	0.00142	-15.5956	0.000432696
-17.4027	2.6e-05	-8.1727	0.000416	-6.5027	0.00134	-7.1727	-0.00308		3.43169	0.00616	4.05385	0.00729	3.8694	0.01426	2.61125	0.00377		-15.4472	-5.48356e-05	-14.8898	0.00142	-15.5813	0.000430978
-16.3937	-0.000268	-7.9604	0.00101	-6.2904	-0.0004	-6.9604	0.00132		3.51082	0.00606	4.13748	0.00732	3.9498	0.0143	2.6216	0.00388		-15.4316	-5.48356e-05	-14.8749	0.00142	-15.5669	0.000429253
-15.3849	0.000295	-7.7482	0.000495	-6.0782	0.00188	-6.7482	0.00271		3.58995	0.00597	4.22112	0.00734	4.03019	0.01433	2.6609	0.00427		-15.416	-5.48356e-05	-14.86	0.00142	-15.5525	0.000427523
-14.3762	-0.000274	-7.5361	-1.1e-05	-5.8661	0.00455	-6.5361	0.00355		3.66908	0.00588	4.30475	0.00737	4.11059	0.01436	2.69181	0.00457		-15.4004	-5.48356e-05	-14.8451	0.00142	-15.5381	0.000425786
-13.3677	0.000137	-7.3241	-0.000542	-5.6541	0.00358	-6.3241	0.000384		3.74821	0.0058	4.38839	0.0074	4.19099	0.0144	2.7002	0.00464		-15.3848	-5.48356e-05	-14.8302	0.00142	-15.5237	0.000424044
-12.3593	-0.000342	-7.1122	-0.00127	-5.4422	0.00388	-6.1122	-0.00395		3.82734	0.00571	4.47202	0.00743	4.27139	0.01443	2.7394	0.005		-15.3692	-5.48356e-05	-14.8153	0.00142	-15.5093	0.000422295
-11.3511	-0.000632	-6.9004	-0.000253	-5.2304	0.00215	-5.9004	-0.0037		3.90647	0.00563	4.55566	0.00746	4.35178	0.01446	2.77238	0.00528		-15.3536	-5.48356e-05	-14.8004	0.00142	-15.495	0.000420539
-10.343	-0.000263	-6.6887	-2.1e-05	-5.0187	0.00134	-5.6887	-0.00307		3.9856	0.00555	4.63929	0.00749	4.43218	0.01449	2.7787	0.00534		-15.338	-5.48356e-05	-14.7855	0.00142	-15.4806	0.000418778
-9.3351	-0.000553	-6.4771	-0.000558	-4.8071	0.000537	-5.4771	-0.00321		4.06473	0.00547	4.72293	0.00752	4.51258	0.01452	2.8179	0.00566		-15.3224	-5.48356e-05	-14.7706	0.00142	-15.4662	0.00041701
-8.3273	-0.000395	-6.2655	-1.6e-05	-4.5955	0.000658	-5.2655	-0.00661		4.14386	0.0054	4.80656	0.00754	4.59298	0.01455	2.85295	0.00594		-15.3068	-5.48356e-05	-14.7557	0.00142	-15.4518	0.000415236
-7.3197	-0.000205	-6.0541	0.000605	-4.3841	-0.000574	-5.0541	-0.00646		4.22299	0.00532	4.8902	0.00757	4.67338	0.01459	2.8572	0.00597		-15.2912	-5.48356e-05	-14.7408	0.00142	-15.4374	0.000413456
	--	-5.8428	0.000105	-4.1728	-0.000189	-4.8428	-0.00628		4.30212	0.00525	4.97383	0.0076	4.75377	0.01462	2.8965	0.00627		-15.2756	-5.48356e-05	-14.7259	0.00142	-15.423	0.000411669
	--	-5.6316	0.000279	-3.9616	-0.0016	-4.6316	-0.00578		4.38125	0.00518	5.05746	0.00763	4.83417	0.01465	2.93352	0.00654		-15.26	-5.48356e-05	-14.711	0.00142	-15.4087	0.000409876
	--	-5.4205	-3.2e-05	-3.7505	-0.000195	-4.4205	-0.00628		4.46038	0.00512	5.1411	0.00765	4.91457	0.01468	2.9357	0.00655		-15.2444	-5.48356e-05	-14.6961	0.00142	-15.3943	0.000408077
	--	-5.2095	-0.000405	-3.5395	-0.00126	-4.2095	-0.00715		4.53952	0.00505	5.22473	0.00768	4.99497	0.01471	2.975	0.00682		-15.2288	-5.48356e-05	-14.6813	0.00142	-15.3799	0.000406271
	--	-4.9986	-0.000742	-3.3286	-0.00154	-3.9986	-0.01041		4.61865	0.00499	5.30837	0.00771	5.07536	0.01474	3.01408	0.00708		-15.2132	-5.48356e-05	-14.6663	0.00142	-15.3655	0.000404459
	--	-4.7878	0.0002	-3.1178	-0.00103	-3.7878	-0.01128		4.69778	0.00492	5.392	0.00773	5.15576	0.01477	3.0143	0.00708		-15.1976	-5.48356e-05	-14.6515	0.00142	-15.3512	0.00040264
	--	-4.5771	0.000358	-2.9071	-0.00423	-3.5771	-0.00865		4.77691	0.00486	5.47564	0.00776	5.23616	0.0148	3.0535	0.00733		-15.182	-5.48356e-05	-14.6366	0.00142	-15.3368	0.000400815
	--	-4.3665	-0.000484	--	--	-3.3665	-0.00775		4.85604	0.0048	5.55927	0.00779	5.31656	0.01483	3.0928	0.00757		-15.1664	-5.48356e-05	-14.6217	0.00142	-15.3224	0.000398983
	--	-4.156	-0.000684	-2.9681	0.0012	-3.156	-0.01163		4.93517	0.00475	5.64291	0.00781	5.39695	0.01486	3.09465	0.00758		-15.1508	-5.48356e-05	-14.6068	0.00142	-15.308	0.000397145
	--	-3.9456	-0.000284	-2.9489	0.00475	-2.9456	-0.01243		5.0143	0.00469	5.72654	0.00784	5.47735	0.01488	3.1321	0.0078		-15.1352	-5.48356e-05	-14.5919	0.00142	-15.2936	0.0003953
	--	-3.7353	-0.000979	-2.9297	0.00692	-2.9618	-0.01699		5.09343	0.00464	5.81018	0.00786	5.55775	0.01491	3.1714	0.00802		-15.1196	-5.48356e-05	-14.577	0.00142	-15.2792	0.000393449
	--	-3.525	-0.00205	-2.9105	0.00268	-2.9223	-0.01101		5.17256	0.00458	5.89381	0.00789	5.63815	0.01494	3.17522	0.00804		-15.104	-5.48356e-05	-14.5621	0.00142	-15.2648	0.000391591
	--	-3.3149	-0.00187	-2.8913	-0.000411	-2.8827	-0.00946		5.25169	0.00453	5.97744	0.00791	5.71854	0.01497	3.2106	0.00823		-15.0884	-5.48356e-05	-14.5472	0.00142	-15.2505	0.000389727
	--	-3.1049	-0.00155	-2.8721	-6.3e-05	-2.8432	-0.01001		5.33082	0.00448	6.06108	0.00794	5.79894	0.015	3.2499	0.00844		-15.0728	-5.48356e-05	-14.5323	0.00142	-15.2361	0.000387856
	--	-2.895	-0.00121	-2.8529	0.000974	-2.8037	-0.01015		5.40995	0.00443	6.14471	0.00796	5.87934	0.01503	3.25579	0.00847		-15.0572	-5.48356e-05	-14.5174	0.00142	-15.2217	0.000385978
	--	-2.6851	-0.00156	-2.8337	0.00202	-2.7643	-0.01215		5.48908	0.00439	6.22835	0.00799	5.95974	0.01506	3.2892	0.00864		-15.0416	-5.48356e-05	-14.5025	0.00142	-15.2073	0.000384094
	--	-2.6458	-0.00197	-2.8146	0.000479	-2.7248	-0.01082		5.56821	0.00434	6.31198	0.00801	6.04013	0.01509	3.3284	0.00883		-15.026	-5.48357e-05	-14.4876	0.00142	-15.1929	0.000382202
	--	-2.6063	-0.00365	-2.7954	0.00201	-2.6853	-0.00764		5.64734	0.0043	6.39562	0.00804	6.12053	0.01512	3.33635	0.00886		-15.0104	-5.48357e-05	-14.4727	0.00142	-15.1786	0.000380305
	--	-2.5669	-0.00372	-2.7762	0.00366	-2.6458	-0.01011		5.72647	0.00425	6.47925	0.00806	6.20093	0.01514	3.3677	0.00901		-14.9948	-5.48357e-05	-14.4578	0.00142	-15.1642	0.0003784
-7.2039	-0.000605	-2.5274	-0.00292	-2.7571	0.00218	-2.6063	-0.00954		5.80561	0.00421	6.56289	0.00809	6.28133	0.01517	3.407	0.00918		-14.9792	-5.48357e-05	-14.4429	0.00142	-15.1498	0.000376489
-6.9879	-0.000158	-2.4879	-0.0032	-2.7379	0.00343	-2.5669	-0.00771		5.88474	0.00417	6.64652	0.00811	6.36172	0.0152	3.41692	0.00923		-14.9636	-5.48357e-05	-14.4281	0.00142	-15.1354	0.00037457
-6.7721	-0.000358	-2.4485	-0.00406	-2.7187	0.00514	-2.5274	-0.01174		5.96387	0.00413	6.73016	0.00813	6.44212	0.01523	3.4463	0.00936		-14.948	-5.48357e-05	-14.4132	0.00142	-15.121	0.000372645
-6.5564	0.000468	-2.409	-0.00384	-2.6996	0.00665	-2.4879	-0.01332		6.043	0.00409	6.81379	0.00816	6.52252	0.01526	3.4856	0.00952		-14.9324	-5.48357e-05	-14.3983	0.00142	-15.1067	0.000370713
-6.3408	0.0005	-2.3696	-0.00376	-2.6804	0.01056	-2.4485	-0.0142		6.12213	0.00405	6.89742	0.00818	6.60292	0.01528	3.49749	0.00957		-14.9168	-5.48357e-05	-14.3834	0.00142	-15.0923	0.000368775
-6.1253	0.000184	-2.3301	-0.00358	-2.6613	0.0075	-2.409	-0.01461		6.20126	0.00401	6.98106	0.0082	6.68332	0.01531	3.5248	0.00968		-14.9012	-5.48357e-05	-14.3685	0.00142	-15.0779	0.000366829
-5.9099	-0.000232	-2.2907	-0.00216	-2.6421	0.006	-2.3696	-0.00812		6.28039	0.00398	7.06469	0.00823	6.76371	0.01534	3.5641	0.00983		-14.8856	-5.48357e-05	-14.3536	0.00142	-15.0635	0.000364876
-5.6947	-0.000863	-2.2513	-0.00196	-2.623	0.00691	-2.3301	-0.00958		6.35952	0.00394	7.14833	0.00825	6.84411	0.01537	3.57806	0.00989		-14.87	-5.48357e-05	-14.3387	0.00142	-15.0491	0.000362917
-5.4795	-0.000537	-2.2118	-0.00317	-2.6038	0.00795	-2.2907	-0.01218		6.43865	0.00391	7.23196	0.00827	6.92451	0.01539	3.6034	0.00998		-14.8544	-5.48357e-05	-14.3238	0.00142	-15.0347	0.000360951
-5.2644	-0.000463	-2.1724	-0.00281	-2.5847	0.000963	-2.2513	-0.00942		6.51778	0.00387	7.3156	0.0083	7.00491	0.01542	3.6427	0.01013		-14.8388	-5.48357e-05	-14.3089	0.00142	-15.0204	0.000358977
-5.0495	-0.000658	-2.133	-0.00263	-2.5656	0.00206	-2.2118	-0.0108		6.59691	0.00384	7.39923	0.00832	7.0853	0.01545	3.65862	0.01019		-14.8232	-5.48357e-05	-14.294	0.00142	-15.006	0.000356997
-4.8347	-0.000932	-2.0936	-0.00405	-2.5464	0.000705	-2.1724	-0.01443		6.67604	0.00381	7.48287	0.00834	7.1657	0.01547	3.682	0.01027		-14.8076	-5.48357e-05	-14.2791	0.00142	-14.9916	0.000355009
-4.6199	0.000447	-2.0542	-0.0041	-2.5273	-0.00332	-2.133	-0.01317		6.75517	0.00378	7.5665	0.00836	7.2461	0.0155	3.7213	0.01041		-14.792	-5.48357e-05	-14.2642	0.00142	-14.9772	0.000353014
-4.4053	8.9e-05	-2.0147	-0.0039	-2.5082	-0.00615	-2.0936	-0.01032		6.8343	0.00375	7.65014	0.00839	7.3265	0.01553	3.73919	0.01047		-14.7764	-5.48357e-05	-14.2493	0.00142	-14.9628	0.000351013
-4.1908	5.3e-05	-1.9753	-0.00223	-2.489	-0.0032	-2.0542	-0.01078		6.91343	0.00372	7.73377	0.00841	7.40689	0.01555	3.7606	0.01054		-14.7608	-5.48358e-05	-14.2344	0.00142	-14.9484	0.000349004
-3.9764	-0.000984	-1.9359	-0.00427	-2.4699	0.000821	-2.0147	-0.01534		6.99256	0.00369	7.8174	0.00843	7.48729	0.01558	3.7999	0.01067		-14.7452	-5.48358e-05	-14.2195	0.00142	-14.9341	0.000346988
-3.7621	-0.000689	-1.8965	-0.00353	-2.4508	0.00153	-1.9753	-0.01621		7.0717	0.00366	7.90104	0.00845	7.56769	0.01561	3.81976	0.01073		-14.7296	-5.48358e-05	-14.2047	0.00142	-14.9197	0.000344965
-3.5479	-0.000384	-1.8571	-0.00247	-2.4317	0.00529	-1.9359	-0.01812		7.15083	0.00364	7.98467	0.00847	7.64809	0.01563	3.8392	0.01079		-14.714	-5.48358e-05	-14.1898	0.00142	-14.9053	0.000342934
-3.3338	-0.000437	-1.8177	-0.00211	-2.4126	0.00536	-1.8965	-0.01707		7.22996	0.00361	8.06831	0.00849	7.72848	0.01566	3.8784	0.01092		-14.6984	-5.48358e-05	-14.1749	0.00142	-14.8909	0.000340897
-3.1198	-0.00183	-1.7783	-0.00136	-2.3934	0.0021	-1.8571	-0.01669		7.30909	0.00358	8.15194	0.00852	7.80888	0.01569	3.90033	0.01098		-14.6828	-5.48358e-05	-14.16	0.00142	-14.8765	0.000338852
-2.9059	-0.00107	-1.739	-0.00264	-2.3743	-0.00386	-1.8177	-0.01722		7.38822	0.00356	8.23558	0.00854	7.88928	0.01571	3.9177	0.01104		-14.6672	-5.48358e-05	-14.1451	0.00142	-14.8622	0.0003368
-2.6922	-0.000716	-1.6996	-0.00446	-2.3552	-0.00328	-1.7783	-0.02167		7.46735	0.00353	8.31921	0.00856	7.96968	0.01574	3.957	0.01115		-14.6516	-5.48358e-05	-14.1302	0.00142	-14.8478	0.00033474
-2.4785	-0.000911	-1.6602	-0.00394	-2.3361	-0.00457	-1.739	-0.02513		7.54648	0.00351	8.40285	0.00858	8.05007	0.01576	3.98089	0.01122		-14.636	-5.48358e-05	-14.1153	0.00142	-14.8334	0.000332674
-2.265	4.2e-05	-1.6208	-0.00402	-2.317	-0.00292	-1.6996	-0.03117		7.62561	0.00349	8.48648	0.0086	8.13047	0.01579	3.9963	0.01127		-14.6204	-5.48358e-05	-14.1004	0.00142	-14.819	0.0003306
-2.0515	-0.000142	-1.5814	-0.00326	-2.2979	-0.000305	-1.6602	-0.03532		7.70474	0.00346	8.57012	0.00862	8.21087	0.01581	4.0356	0.01138		-14.6048	-5.48358e-05	-14.0855	0.00142	-14.8046	0.000328518
-1.8382	-0.000784	-1.5421	-0.00366	-2.2788	-0.00234	-1.6208	-0.03186		7.78387	0.00344	8.65375	0.00864	8.29127	0.01584	4.06146	0.01145		-14.5892	-5.48358e-05	-14.0706	0.00142	-14.7903	0.000326429
-1.6249	-7.4e-05	-1.5027	-0.00418	-2.2597	-0.000405	-1.5814	-0.03308		7.863	0.00342	8.73738	0.00866	8.37166	0.01586	4.0749	0.01149		-14.5737	-5.48358e-05	-14.0557	0.00142	-14.7759	0.000324333
-1.4118	0.000384	-1.4633	-0.00555	-2.2406	0.00375	-1.5421	-0.03761		7.94213	0.0034	8.82102	0.00868	8.45206	0.01589	4.1142	0.01159		-14.558	-5.48359e-05	-14.0408	0.00142	-14.7615	0.000322229
-1.1987	1.6e-05	-1.424	-0.00724	-2.2215	0.00461	-1.5027	-0.03871		8.02126	0.00338	8.90465	0.0087	8.53246	0.01592	4.14203	0.01167		-14.5425	-5.48359e-05	-14.0259	0.00142	-14.7471	0.000320118
-0.9858	-0.00167	-1.3846	-0.00848	-2.2024	-0.00347	-1.4633	-0.03303		8.10039	0.00336	8.98829	0.00872	8.61286	0.01594	4.1536	0.0117		-14.5268	-5.48359e-05	-14.011	0.00142	-14.7327	0.000317999
-0.773	-0.00176	-1.3453	-0.00735	-2.1833	-0.00811	-1.424	-0.03355		8.17952	0.00334	9.07192	0.00874	8.69325	0.01597	4.1929	0.0118		-14.5113	-5.48359e-05	-13.9961	0.00142	-14.7183	0.000315873
-0.5603	-0.0018	-1.3059	-0.00618	-2.1642	-0.0052	-1.3846	-0.03848		8.25865	0.00332	9.15556	0.00876	8.77365	0.01599	4.2226	0.01187		-14.4956	-5.48359e-05	-13.9812	0.00142	-14.704	0.000313739
-0.3476	-0.00148	-1.2666	-0.00569	-2.1451	-0.00326	-1.3453	-0.04228		8.33779	0.0033	9.23919	0.00878	8.85405	0.01602	4.2322	0.0119		-14.4801	-5.48359e-05	-13.9664	0.00142	-14.6896	0.000311598
	--	-1.2272	-0.00594	-2.126	-0.00629	-1.3059	-0.04512		8.41692	0.00328	9.32283	0.0088	8.93445	0.01604	4.2715	0.012		-14.4645	-5.48359e-05	-13.9514	0.00142	-14.6752	0.000309449
-0.1751	-0.000289	-1.1879	-0.00704	-2.1069	-0.00246	-1.2666	-0.04695		8.49605	0.00327	9.40646	0.00882	9.01485	0.01606	4.30316	0.01207		-14.4489	-5.48359e-05	-13.9366	0.00142	-14.6608	0.000307292
-0.1732	-0.000289	-1.1485	-0.00834	-2.0878	0.000221	-1.2272	-0.05086		8.57518	0.00325	9.4901	0.00884	9.09524	0.01609	4.3108	0.01209		-14.4333	-5.48359e-05	-13.9217	0.00142	-14.6464	0.000305128
-0.1712	-0.0017	-1.1092	-0.00906	-2.0687	5.8e-05	-1.1879	-0.05258		8.65431	0.00323	9.57373	0.00886	9.17564	0.01611	4.3501	0.01219		-14.4177	-5.48359e-05	-13.9068	0.00142	-14.632	0.000302955
-0.1692	-0.000437	-1.0698	-0.00953	-2.0496	-0.00342	-1.1485	-0.05332		8.73344	0.00322	9.65736	0.00888	9.25604	0.01614	4.38373	0.01227		-14.4021	-5.4836e-05	-13.8919	0.00142	-14.6177	0.000300776
-0.1673	-0.000653	-1.0305	-0.01001	-2.0305	-0.000816	-1.1092	-0.05506		8.81257	0.0032	9.741	0.0089	9.33644	0.01616	4.3894	0.01228		-14.3865	-5.4836e-05	-13.877	0.00142	-14.6033	0.000298588
-0.1653	-0.000958	-0.9912	-0.01161	-2.0115	-0.00256	-1.0698	-0.05588		8.8917	0.00318	9.82463	0.00891	9.41683	0.01619	4.4287	0.01237		-14.3709	-5.4836e-05	-13.8621	0.00142	-14.5889	0.000296393
-0.1633	-0.000184	-0.9519	-0.01092	-1.9924	-0.00603	-1.0305	-0.05597		8.97083	0.00317	9.90827	0.00893	9.49723	0.01621	4.4643	0.01245		-14.3553	-5.4836e-05	-13.8472	0.00142	-14.5745	0.00029419
-0.1614	1.6e-05	-0.9125	-0.00921	-1.9733	-0.00558	-0.9912	-0.05792		9.04996	0.00315	9.9919	0.00895	9.57763	0.01623	4.4681	0.01246		-14.3397	-5.4836e-05	-13.8323	0.00142	-14.5601	0.000291979
-0.1594	-0.000658	-0.8732	-0.01158	-1.9542	0.000226	-0.9519	-0.06588		9.12909	0.00314	10.0755	0.00897	9.65803	0.01626	4.5074	0.01255		-14.3241	-5.4836e-05	-13.8174	0.00142	-14.5457	0.00028976
-0.1575	-0.000779	-0.8339	-0.01408	-1.9351	0.00266	-0.9125	-0.07539		9.20822	0.00313	10.1592	0.00899	9.73842	0.01628	4.54487	0.01263		-14.3085	-5.4836e-05	-13.8025	0.00142	-14.5314	0.000287533
-0.1555	-0.000642	-0.7946	-0.01395	-1.916	0.0019	-0.8732	-0.08008		9.28735	0.00311	10.2428	0.00901	9.81882	0.0163	4.5467	0.01264		-14.2929	-5.4836e-05	-13.7876	0.00142	-14.517	0.000285298
-0.1535	-0.000947	-0.7552	-0.01466	-1.8969	-0.00217	-0.8339	-0.08893		9.36648	0.0031	10.3264	0.00902	9.89922	0.01633	4.586	0.01272		-14.2773	-5.4836e-05	-13.7727	0.00142	-14.5026	0.000283056
-0.1516	0.000116	-0.7159	-0.01415	-1.8779	-0.00352	-0.7946	-0.0942		9.44561	0.00308	10.4101	0.00904	9.97962	0.01635	4.6254	0.01281		-14.2617	-5.48361e-05	-13.7578	0.00142	-14.4882	0.000280805
-0.1496	-0.000368	-0.6766	-0.0145	-1.8588	-0.00136	-0.7552	-0.09693		9.52475	0.00307	10.4937	0.00906	10.06	0.01638	4.62544	0.01281		-14.2461	-5.48361e-05	-13.7429	0.00142	-14.4738	0.000278546
-0.1476	0.000295	-0.6373	-0.0161	-1.8397	-0.0019	-0.7159	-0.09487		9.60388	0.00306	10.5773	0.00908	10.1404	0.0164	4.6647	0.01289		-14.2305	-5.48361e-05	-13.728	0.00142	-14.4595	0.00027628
-0.1457	-3.7e-05	-0.598	-0.0172	-1.8206	-0.00489	-0.6766	-0.09839		9.68301	0.00305	10.661	0.00909	10.2208	0.01642	4.704	0.01297		-14.2149	-5.48361e-05	-13.7132	0.00142	-14.4451	0.000274005
-0.1437	-0.000621	-0.5587	-0.01925	-1.8015	-0.00496	-0.6373	-0.10818		9.76214	0.00303	10.7446	0.00911	10.3012	0.01644	4.706	0.01298		-14.1993	-5.48361e-05	-13.6983	0.00142	-14.4307	0.000271722
-0.1417	-0.000353	-0.5194	-0.02003	-1.7825	-0.000547	-0.598	-0.11954		9.84127	0.00302	10.8283	0.00913	10.3816	0.01647	4.7433	0.01305		-14.1837	-5.48361e-05	-13.6834	0.00142	-14.4163	0.000269431
-0.1398	-0.000516	-0.4801	-0.02188	-1.7634	0.000395	-0.5587	-0.12984		9.9204	0.00301	10.9119	0.00915	10.462	0.01649	4.7827	0.01313		-14.1681	-5.48361e-05	-13.6685	0.00142	-14.4019	0.000267132
-0.1378	-0.00153	-0.4408	-0.02351	-1.7443	-0.0013	-0.5194	-0.1417		9.99953	0.003	10.9955	0.00916	10.5424	0.01651	4.78657	0.01314		-14.1525	-5.48362e-05	-13.6536	0.00142	-14.3875	0.000264825
-0.1359	-0.000784	-0.4015	-0.02655	-1.7252	-0.00184	-0.4801	-0.15053		10.0787	0.00299	11.0792	0.00918	10.6228	0.01654	4.822	0.01321		-14.1369	-5.48362e-05	-13.6387	0.00142	-14.3732	0.000262509
-0.1339	-0.000174	-0.3622	-0.02789	-1.7062	0.00385	-0.4408	-0.16451		10.1578	0.00298	11.1628	0.0092	10.7032	0.01656	4.8614	0.01329		-14.1213	-5.48362e-05	-13.6238	0.00142	-14.3588	0.000260186
-0.1319	-0.000474	-0.3229	-0.03326	-1.6871	0.0057	-0.4015	-0.189		10.2369	0.00297	11.2464	0.00921	10.7836	0.01658	4.86714	0.0133		-14.1057	-5.48362e-05	-13.6089	0.00142	-14.3444	0.000257854
-0.13	-0.000558	-0.2836	-0.04565	-1.668	0.0031	-0.3622	-0.23677		10.3161	0.00296	11.33	0.00923	10.864	0.0166	4.9007	0.01337		-14.0901	-5.48362e-05	-13.594	0.00142	-14.33	0.000255513
-0.128	-0.000668	-0.2443	-0.06932	-1.6489	0.00183	-0.3229	-0.32169		10.3952	0.00295	11.4137	0.00925	10.9444	0.01663	4.94	0.01345		-14.0745	-5.48362e-05	-13.5791	0.00142	-14.3156	0.000253165
-0.126	-0.000705	-0.205	-0.10609	-1.6298	0.00395	-0.2836	-0.4305		10.4743	0.00294	11.4973	0.00926	11.0248	0.01665	4.94771	0.01346		-14.0589	-5.48362e-05	-13.5642	0.00142	-14.3013	0.000250808
-0.1241	-0.000453	-0.1657	-0.14262	-1.6108	0.000289	-0.2443	-0.5319		10.5534	0.00293	11.581	0.00928	11.1052	0.01667	4.9794	0.01352		-14.0433	-5.48363e-05	-13.5493	0.00142	-14.2869	0.000248443
-0.1221	-0.000605	-0.1265	-0.17132	-1.5917	0.00194	-0.205	-0.60887		10.6326	0.00292	11.6646	0.00929	11.1856	0.01669	5.0187	0.0136		-14.0277	-5.48363e-05	-13.5344	0.00142	-14.2725	0.000246069
-0.1202	-0.000747	-0.0872	-0.19172	-1.5726	0.0039	-0.1657	-0.65588		10.7117	0.00291	11.7482	0.00931	11.266	0.01671	5.02827	0.01361		-14.0121	-5.48363e-05	-13.5195	0.00142	-14.2581	0.000243687
-0.1182	-0.000511	-0.0479	-0.20338	-1.5535	-0.000711	-0.1265	-0.68231		10.7908	0.0029	11.8319	0.00933	11.3464	0.01674	5.0581	0.01367		-13.9965	-5.48363e-05	-13.5046	0.00142	-14.2437	0.000241296
-0.1162	-0.000742	-0.0086	-0.2064	-1.5345	-0.00366	-0.0872	-0.7004		10.87	0.00289	11.9155	0.00934	11.4268	0.01676	5.0974	0.01374		-13.9809	-5.48363e-05	-13.4897	0.00142	-14.2294	0.000238897
-0.1143	-0.0007	0.0307	-0.20601	-1.5154	-0.00237	-0.0479	-0.71311		10.9491	0.00288	11.9991	0.00936	11.5072	0.01678	5.10884	0.01377		-13.9653	-5.48363e-05	-13.4748	0.00142	-14.215	0.000236489
-0.1123	-0.00147	0.0699	-0.2057	-1.4963	-0.00298	-0.0086	-0.72077		11.0282	0.00287	12.0828	0.00937	11.5876	0.0168	5.1368	0.01382		-13.9497	-5.48364e-05	-13.46	0.00142	-14.2006	0.000234073
-0.1104	-0.000937	0.1092	-0.20286	-1.4772	-0.00826	0.0307	-0.72325		11.1074	0.00287	12.1664	0.00939	11.668	0.01682	5.1761	0.01389		-13.9341	-5.48364e-05	-13.4451	0.00142	-14.1862	0.000231648
-0.1084	-0.000874	0.1485	-0.19673	-1.4581	-0.00795	0.0699	-0.71212		11.1865	0.00286	12.25	0.0094	11.7484	0.01684	5.18941	0.01391		-13.9185	-5.48364e-05	-13.4302	0.00142	-14.1718	0.000229214
-0.1064	-0.000137	0.1878	-0.18855	-1.4391	-0.00742	0.1092	-0.69707		11.2656	0.00285	12.3337	0.00942	11.8288	0.01687	5.2155	0.01396		-13.9029	-5.48364e-05	-13.4153	0.00142	-14.1574	0.000226772
-0.1045	-0.000126	0.227	-0.18007	-1.42	-0.0062	0.1485	-0.67882		11.3447	0.00284	12.4173	0.00944	11.9092	0.01689	5.2548	0.01403		-13.8873	-5.48364e-05	-13.4004	0.00142	-14.1431	0.000224321
-0.1025	-0.000432	0.2663	-0.17173	-1.4009	-0.00463	0.1878	-0.6585		11.4239	0.00283	12.5009	0.00945	11.9896	0.01691	5.26998	0.01406		-13.8717	-5.48365e-05	-13.3855	0.00142	-14.1287	0.000221862
-0.1006	-0.000484	0.3056	-0.1589	-1.3818	-0.00498	0.227	-0.63122		11.503	0.00283	12.5846	0.00947	12.07	0.01693	5.2942	0.0141		-13.8561	-5.48365e-05	-13.3706	0.00142	-14.1143	0.000219393
-0.0986	-0.000379	0.3449	-0.13886	-1.3627	-0.00361	0.2663	-0.58965		11.5821	0.00282	12.6682	0.00948	12.1503	0.01695	5.3336	0.01417		-13.8405	-5.48365e-05	-13.3557	0.00142	-14.0999	0.000216916
-0.0967	7.4e-05	0.3841	-0.11204	-1.3436	-0.00704	0.3056	-0.52076		11.6613	0.00281	12.7518	0.0095	12.2308	0.01697	5.35054	0.0142		-13.8249	-5.48365e-05	-13.3408	0.00142	-14.0855	0.00021443
-0.0947	-0.000863	0.4234	-0.07865	-1.3246	-0.00963	0.3449	-0.42221		11.7404	0.0028	12.8355	0.00951	12.3111	0.01699	5.3729	0.01424		-13.8093	-5.48366e-05	-13.3259	0.00142	-14.0711	0.000211935
-0.0927	-0.0006	0.4627	-0.04748	-1.3055	-0.00953	0.3841	-0.30997		11.8195	0.0028	12.9191	0.00952	12.3915	0.01701	5.4123	0.01431		-13.7937	-5.48366e-05	-13.311	0.00142	-14.0568	0.000209432
-0.0908	-0.00145	0.5019	-0.02731	-1.2864	-0.00867	0.4234	-0.21821		11.8987	0.00279	13.0028	0.00954	12.4719	0.01703	5.43111	0.01435		-13.7781	-5.48366e-05	-13.2961	0.00142	-14.0424	0.000206919
-0.0888	-0.000732	0.5412	-0.01784	-1.2673	-0.01212	0.4627	-0.16787		11.9778	0.00278	13.0864	0.00955	12.5523	0.01706	5.4517	0.01438		-13.7625	-5.48366e-05	-13.2812	0.00142	-14.028	0.000204398
-0.0869	0.000342	0.5804	-0.01328	-1.2482	-0.01427	0.5019	-0.13983		12.0569	0.00278	13.17	0.00957	12.6327	0.01708	5.491	0.01445		-13.7469	-5.48366e-05	-13.2663	0.00142	-14.0136	0.000201867
-0.0849	-0.000163	0.6197	-0.01034	--	--	0.5412	-0.12354		12.1361	0.00277	13.2537	0.00958	12.7131	0.0171	5.51168	0.01449		-13.7313	-5.48367e-05	-13.2514	0.00142	-13.9992	0.000199328
-0.083	-0.000816	0.659	-0.00668	-1.2447	0.000121	0.5804	-0.10962		12.2152	0.00276	13.3373	0.0096	12.7935	0.01712	5.5304	0.01452		-13.7157	-5.48367e-05	-13.2365	0.00142	-13.9849	0.000196779
-0.081	-0.000516	0.6982	-0.00375	-1.2351	-0.000816	0.6197	-0.0969		12.2943	0.00276	13.4209	0.00961	12.8739	0.01714	5.5698	0.01458		-13.7001	-5.48367e-05	-13.2217	0.00142	-13.9705	0.000194222
-0.079	-0.000705	0.7375	-0.00233	-1.2254	-0.000126	0.659	-0.08545		12.3735	0.00275	13.5046	0.00962	12.9543	0.01716	5.59225	0.01462		-13.6845	-5.48367e-05	-13.2068	0.00142	-13.9561	0.000191655
-0.0771	-0.0011	0.7767	-0.00385	-1.2157	0.00255	0.6982	-0.07343		12.4526	0.00274	13.5882	0.00964	13.0347	0.01718	5.6092	0.01465		-13.6689	-5.48368e-05	-13.1919	0.00142	-13.9417	0.000189079
-0.0751	-0.000432	0.816	-0.00341	-1.206	0.00239	0.7375	-0.07048		12.5317	0.00274	13.6718	0.00965	13.1151	0.0172	5.6485	0.01472		-13.6533	-5.48368e-05	-13.177	0.00142	-13.9273	0.000186494
-0.0732	-0.000847	0.8553	-0.00309	-1.1964	-0.000532	0.7767	-0.06664		12.6108	0.00273	13.7555	0.00967	13.1955	0.01722	5.67281	0.01476		-13.6377	-5.48368e-05	-13.1621	0.00142	-13.913	0.0001839
-0.0712	-0.0011	0.8945	-0.00143	-1.1867	-0.00573	0.816	-0.06074		12.69	0.00273	13.8391	0.00968	13.2759	0.01724	5.6879	0.01478		-13.6221	-5.48369e-05	-13.1472	0.00142	-13.8986	0.000181297
-0.0693	-0.00105	0.9338	0.000463	-1.177	-0.00766	0.8553	-0.05609		12.7691	0.00272	13.9227	0.00969	13.3563	0.01726	5.7273	0.01485		-13.6065	-5.48369e-05	-13.1323	0.00142	-13.8842	0.000178684
-0.0673	-0.00128	0.973	0.000989	-1.1673	-0.00963	0.8945	-0.05021		12.8482	0.00272	14.0064	0.00971	13.4367	0.01728	5.75338	0.01489		-13.5909	-5.48369e-05	-13.1174	0.00142	-13.8698	0.000176062
-0.0654	-0.000584	1.0123	0.00279	-1.1577	-0.00785	0.9338	-0.04785		12.9274	0.00271	14.09	0.00972	13.5171	0.0173	5.7667	0.01491		-13.5753	-5.48369e-05	-13.1025	0.00142	-13.8554	0.000173431
-0.0634	-0.000453	1.0515	0.00456	-1.148	-0.00271	0.973	-0.04646		13.0065	0.0027	14.1736	0.00973	13.5975	0.01732	5.8061	0.01498		-13.5597	-5.4837e-05	-13.0876	0.00142	-13.841	0.00017079
-0.0614	0.000374	1.0908	0.00396	-1.1383	-0.00165	1.0123	-0.04366		13.0856	0.0027	14.2573	0.00975	13.6779	0.01734	5.83395	0.01502		-13.5442	-5.4837e-05	-13.0727	0.00142	-13.8267	0.00016814
-0.0595	-0.000974	1.13	0.00289	-1.1287	-0.00624	1.0515	-0.04053		13.1647	0.00269	14.3409	0.00976	13.7583	0.01736	5.8455	0.01504		-13.5285	-5.4837e-05	-13.0578	0.00142	-13.8123	0.000165481
-0.0575	-0.000768	1.1693	0.00139	-1.119	-0.01122	1.0908	-0.03473		13.2439	0.00269	14.4245	0.00977	13.8387	0.01737	5.8849	0.01511		-13.513	-5.48371e-05	-13.0429	0.00142	-13.7979	0.000162812
-0.0556	-0.000874	1.2086	0.00179	-1.1093	-0.01138	1.13	-0.03753		13.323	0.00268	14.5082	0.00978	13.9191	0.01739	5.91452	0.01516		-13.4974	-5.48371e-05	-13.028	0.00142	-13.7835	0.000160133
-0.0536	-0.000411	1.2478	0.00259	-1.0997	-0.00935	1.1693	-0.03769		13.4022	0.00268	14.5918	0.0098	13.9995	0.01741	5.9243	0.01517		-13.4817	-5.48371e-05	-13.0131	0.00142	-13.7691	0.000157445
-0.0517	-0.000479	1.2871	0.00241	-1.09	-0.01385	1.2086	-0.03672		13.4813	0.00267	14.6754	0.00981	14.0799	0.01743	5.9637	0.01523		-13.4662	-5.48372e-05	-12.9983	0.00142	-13.7547	0.000154748
-0.0497	-0.000758	1.3263	0.00252	-1.0804	-0.01761	1.2478	-0.02835		13.5604	0.00267	14.7591	0.00982	14.1603	0.01745	5.99508	0.01528		-13.4506	-5.48372e-05	-12.9834	0.00142	-13.7404	0.000152041
-0.0478	-0.00124	1.3656	0.00131	-1.0707	-0.01602	1.2871	-0.02338		13.6395	0.00266	14.8427	0.00984	14.2407	0.01747	6.0031	0.0153		-13.435	-5.48372e-05	-12.9685	0.00142	-13.726	0.000149324
-0.0458	-0.00127	1.4048	0.00258	-1.061	-0.01755	1.3263	-0.02165		13.7187	0.00266	14.9263	0.00985	14.3211	0.01749	6.0425	0.01536		-13.4194	-5.48373e-05	-12.9536	0.00142	-13.7116	0.000146598
-0.0439	-0.00173	1.4441	0.00394	-1.0514	-0.01395	1.3656	-0.02793		13.7978	0.00265	15.01	0.00986	14.4015	0.01751	6.07565	0.01541		-13.4038	-5.48373e-05	-12.9387	0.00142	-13.6972	0.000143861
-0.0419	-0.000637	1.4833	0.00521	-1.0417	-0.01127	1.4048	-0.02957		13.8769	0.00265	15.0936	0.00987	14.4819	0.01753	6.0819	0.01542		-13.3882	-5.48374e-05	-12.9238	0.00142	-13.6828	0.000141116
-0.04	-0.000553	1.5226	0.00498	-1.0321	-0.02135	1.4441	-0.02318		13.9561	0.00265	15.1772	0.00988	14.5623	0.01755	6.1213	0.01548		-13.3726	-5.48374e-05	-12.9089	0.00142	-13.6684	0.00013836
-0.038	-0.000611	1.5618	0.00327	-1.0224	-0.02458	1.4833	-0.01767		14.0352	0.00264	15.2609	0.0099	14.6427	0.01756	6.15622	0.01554		-13.357	-5.48374e-05	-12.894	0.00142	-13.6541	0.000135595
-0.0361	-0.000784	1.6011	0.00201	-1.0128	-0.02231	1.5226	-0.01895		14.1143	0.00264	15.3445	0.00991	14.7231	0.01758	6.1607	0.01555		-13.3414	-5.48375e-05	-12.8791	0.00142	-13.6397	0.000132819
-0.0341	-0.000126	1.6403	0.00229	-1.0031	-0.01942	1.5618	-0.02131		14.1935	0.00263	15.4282	0.00992	14.8035	0.0176	6.2001	0.01561		-13.3258	-5.48375e-05	-12.8642	0.00142	-13.6253	0.000130034
-0.0321	-0.000858	1.6796	0.00396	-0.9935	-0.01935	1.6011	-0.02074		14.2726	0.00263	15.5118	0.00993	14.8839	0.01762	6.23679	0.01567		-13.3102	-5.48376e-05	-12.8493	0.00142	-13.6109	0.000127239
-0.0302	-0.00126	1.7188	0.00343	-0.9838	-0.01887	1.6403	-0.01988		14.3517	0.00262	15.5954	0.00994	14.9643	0.01764	6.2395	0.01567		-13.2946	-5.48376e-05	-12.8344	0.00142	-13.5965	0.000124434
-0.0282	-0.000895	1.7581	0.0042	-0.9741	-0.01252	1.6796	-0.01957		14.4308	0.00262	15.6791	0.00996	15.0447	0.01766	6.279	0.01573		-13.279	-5.48376e-05	-12.8195	0.00142	-13.5822	0.000121619
-0.0263	-0.00108	1.7973	0.0046	-0.9645	-0.01108	1.7188	-0.01834		14.51	0.00262	15.7627	0.00997	15.1251	0.01767	6.31735	0.01579		-13.2634	-5.48377e-05	-12.8046	0.00142	-13.5678	0.000118794
-0.0243	-0.00203	1.8366	0.00509	-0.9548	-0.01717	1.7581	-0.01427		14.5891	0.00261	15.8463	0.00998	15.2055	0.01769	6.3184	0.01579		-13.2478	-5.48377e-05	-12.7897	0.00142	-13.5534	0.000115959
-0.0224	-0.00122	1.8758	0.00487	-0.9452	-0.01441	1.7973	-0.01241		14.6682	0.00261	15.9299	0.00999	15.2859	0.01771	6.3578	0.01585		-13.2322	-5.48378e-05	-12.7748	0.00142	-13.539	0.000113114
-0.0204	-0.00218	1.9151	0.00584	-0.9355	-0.00992	1.8366	-0.011		14.7474	0.0026	16.0136	0.01	15.3663	0.01773	6.3972	0.01591		-13.2166	-5.48378e-05	-12.7599	0.00142	-13.5246	0.000110259
-0.0185	-0.0018	1.9543	0.00621	-0.9259	-0.00634	1.8758	-0.0082		14.8265	0.0026	16.0972	0.01001	15.4466	0.01775	6.39792	0.01591		-13.201	-5.48379e-05	-12.7451	0.00142	-13.5102	0.000107393
-0.0165	-0.00291	1.9936	0.00528	-0.9162	-0.00827	1.9151	-0.00433		14.9056	0.00259	16.1809	0.01002	15.527	0.01776	6.4367	0.01597		-13.1854	-5.48379e-05	-12.7302	0.00142	-13.4959	0.000104518
-0.0146	-0.00267	2.0328	0.00439	-0.9066	-0.0103	1.9543	-0.00586		14.9848	0.00259	16.2645	0.01004	15.6075	0.01778	6.4761	0.01603		-13.1698	-5.4838e-05	-12.7153	0.00142	-13.4815	0.000101632
-0.0126	-0.00316	2.0721	0.00463	-0.8969	-0.01428	1.9936	-0.00352		15.0639	0.00259	16.3481	0.01005	15.6878	0.0178	6.47849	0.01604		-13.1542	-5.4838e-05	-12.7004	0.00142	-13.4671	9.87359e-05
-0.0107	-0.00384	2.1113	0.00653	-0.8873	-0.01485	2.0328	-0.00321		15.143	0.00258	16.4318	0.01006	15.7682	0.01782	6.5155	0.01609		-13.1386	-5.48381e-05	-12.6855	0.00142	-13.4527	9.58295e-05
-0.0087	-0.00799	2.1506	0.00634	-0.8776	-0.0144	2.0721	-0.00595		15.2221	0.00258	16.5154	0.01007	15.8486	0.01784	6.555	0.01615		-13.123	-5.48381e-05	-12.6706	0.00142	-13.4383	9.29127e-05
-0.0068	-0.01407	2.1898	0.00701	-0.868	-0.01898	2.1113	-0.00415		15.3013	0.00258	16.599	0.01008	15.929	0.01785	6.55906	0.01616		-13.1074	-5.48382e-05	-12.6557	0.00142	-13.424	8.99856e-05
-0.0048	-0.0202	2.2291	0.00728	-0.8583	-0.02245	2.1506	-0.00338		15.3804	0.00257	16.6827	0.01009	16.0094	0.01787	6.5944	0.01621		-13.0918	-5.48382e-05	-12.6408	0.00142	-13.4096	8.70481e-05
-0.0029	-0.02568	2.2683	0.00833	-0.8487	-0.02013	2.1898	-0.00255		15.4595	0.00257	16.7663	0.0101	16.0898	0.01789	6.6338	0.01627		-13.0762	-5.48383e-05	-12.6259	0.00142	-13.3952	8.41001e-05
-0.0009	-0.02903	2.3076	0.00716	-0.839	-0.01717	2.2291	0.00156		15.5387	0.00256	16.8499	0.01011	16.1702	0.01791	6.63962	0.01628		-13.0606	-5.48383e-05	-12.611	0.00142	-13.3808	8.11416e-05
0.001	-0.03024	2.3468	0.00742	-0.8294	-0.01513	2.2683	0.00427		15.6178	0.00256	16.9336	0.01012	16.2506	0.01792	6.6733	0.01633		-13.045	-5.48384e-05	-12.5961	0.00142	-13.3664	7.81726e-05
0.003	-0.0297	2.3861	0.009	-0.8198	-0.01208	2.3076	0.00365		15.6969	0.00256	17.0172	0.01013	16.331	0.01794	6.7127	0.01638		-13.0294	-5.48385e-05	-12.5812	0.00142	-13.3521	7.51931e-05
0.0049	-0.02857	2.4254	0.00822	-0.8101	-0.01455	2.3468	0.00306		15.7761	0.00255	17.1008	0.01014	16.4114	0.01796	6.72019	0.0164		-13.0138	-5.48385e-05	-12.5663	0.00142	-13.3377	7.22029e-05
0.0069	-0.02542	2.4646	0.00832	-0.8005	-0.01895	2.3861	0.00698		15.8552	0.00255	17.1845	0.01015	16.4918	0.01797	6.7522	0.01644		-12.9982	-5.48386e-05	-12.5514	0.00142	-13.3233	6.92021e-05
0.0088	-0.02207	2.5039	0.0096	-0.7908	-0.02171	2.4254	0.00787		15.9343	0.00255	17.2681	0.01016	16.5722	0.01799	6.7916	0.0165		-12.9826	-5.48386e-05	-12.5365	0.00142	-13.3089	6.61906e-05
0.0108	-0.01934	2.5431	0.01005	-0.7812	-0.02695	2.4646	0.00413		16.0135	0.00254	17.3517	0.01018	16.6526	0.01801	6.80076	0.01651		-12.967	-5.48387e-05	-12.5216	0.00142	-13.2945	6.31684e-05
0.0127	-0.01791	2.5824	0.0074	-0.7715	-0.02621	2.5039	0.00454		16.0926	0.00254	17.4354	0.01019	16.733	0.01802	6.8311	0.01656		-12.9514	-5.48388e-05	-12.5068	0.00142	-13.2801	6.01355e-05
0.0147	-0.01806	2.6216	0.00652	-0.7619	-0.0156	2.5431	0.00213		16.1717	0.00254	17.519	0.0102	16.8134	0.01804	6.8705	0.01661		-12.9358	-5.48388e-05	-12.4919	0.00142	-13.2658	5.70917e-05
0.0166	-0.0152	2.6609	0.00624	-0.7522	-0.00668	2.5824	0.000563		16.2508	0.00253	17.6027	0.01021	16.8938	0.01806	6.88133	0.01663		-12.9202	-5.48389e-05	-12.477	0.00142	-13.2514	5.40372e-05
0.0186	-0.01148	2.7002	0.00624	-0.7426	-0.01047	2.6216	-6.8e-05		16.33	0.00253	17.6863	0.01022	16.9742	0.01807	6.91	0.01667		-12.9046	-5.4839e-05	-12.4621	0.00142	-13.237	5.09718e-05
0.0205	-0.00374	2.7394	0.00783	-0.7329	-0.02144	2.6609	-0.00105		16.4091	0.00253	17.7699	0.01023	17.0546	0.01809	6.9495	0.01673		-12.889	-5.4839e-05	-12.4472	0.00142	-13.2226	4.78954e-05
0.0225	0.00361	2.7787	0.00742	-0.7233	-0.02362	2.7002	0.00324		16.4882	0.00252	17.8535	0.01024	17.135	0.01811	6.96189	0.01675		-12.8734	-5.48391e-05	-12.4323	0.00142	-13.2082	4.48081e-05
0.0244	0.00824	2.8179	0.00694	-0.7136	-0.0252	2.7394	0.0088		16.5674	0.00252	17.9372	0.01025	17.2154	0.01812	6.9889	0.01679		-12.8578	-5.48392e-05	-12.4174	0.00142	-13.1938	4.17099e-05
0.0264	0.01027	2.8572	0.00668	-0.704	-0.03184	2.7787	0.00711		16.6465	0.00252	18.0208	0.01026	17.2958	0.01814	7.0284	0.01684		-12.8422	-5.48393e-05	-12.4025	0.00142	-13.1795	3.86006e-05
0.0283	0.01008	2.8965	0.00668	-0.6943	-0.02764	2.8179	0.00906		16.7256	0.00251	18.1044	0.01026	17.3762	0.01816	7.04246	0.01686		-12.8266	-5.48393e-05	-12.3876	0.00142	-13.1651	3.54802e-05
0.0303	0.01094	2.9357	0.00488	-0.6847	-0.02186	2.8572	0.00891		16.8048	0.00251	18.1881	0.01027	17.4566	0.01817	7.0679	0.0169		-12.811	-5.48394e-05	-12.3727	0.00142	-13.1507	3.23488e-05
0.0322	0.01203	2.975	0.00577	-0.675	-0.01965	2.8965	0.00962		16.8839	0.00251	18.2717	0.01028	17.537	0.01819	7.1073	0.01695		-12.7954	-5.48395e-05	-12.3578	0.00142	-13.1363	2.92062e-05
0.0342	0.01276	3.0143	0.00588	-0.6654	-0.02104	2.9357	0.00728		16.963	0.0025	18.3554	0.01029	17.6174	0.0182	7.12303	0.01698		-12.7798	-5.48396e-05	-12.3429	0.00142	-13.1219	2.60524e-05
0.0361	0.01311	3.0535	0.00521	-0.6557	-0.02416	2.975	0.00896		17.0421	0.0025	18.439	0.0103	17.6978	0.01822	7.1468	0.01701		-12.7642	-5.48397e-05	-12.328	0.00142	-13.1076	2.28874e-05
0.0381	0.01263	3.0928	0.00652	-0.6461	-0.01968	3.0143	0.01058		17.1213	0.0025	18.5226	0.01031	17.7782	0.01824	7.1863	0.01707		-12.7486	-5.48397e-05	-12.3131	0.00142	-13.0932	1.97111e-05
0.04	0.01251	3.1321	0.00678	-0.6364	-0.01992	3.0535	0.0074		17.2004	0.00249	18.6063	0.01032	17.8586	0.01825	7.2036	0.01709		-12.733	-5.48398e-05	-12.2982	0.00142	-13.0788	1.65236e-05
0.042	0.01314	3.1714	0.00622	-0.6267	-0.02258	3.0928	0.0039		17.2796	0.00249	18.6899	0.01033	17.939	0.01827	7.2258	0.01712		-12.7174	-5.48399e-05	-12.2834	0.00142	-13.0644	1.33247e-05
0.0439	0.01328	3.2106	0.0063	-0.6171	-0.02715	3.1321	0.00621		17.3587	0.00249	18.7735	0.01034	18.0194	0.01828	7.2652	0.01718		-12.7018	-5.484e-05	-12.2684	0.00142	-13.05	1.01144e-05
0.0459	0.01362	3.2499	0.00729	-0.6074	-0.02348	3.1714	0.00887		17.4378	0.00249	18.8572	0.01035	18.0998	0.0183	7.28416	0.0172		-12.6862	-5.48401e-05	-12.2536	0.00142	-13.0357	6.89269e-06
0.0478	0.01325	3.2892	0.00729	-0.5978	-0.02394	3.2106	0.00895		17.5169	0.00248	18.9408	0.01036	18.1802	0.01832	7.3047	0.01723		-12.6706	-5.48402e-05	-12.2387	0.00142	-13.0213	3.65953e-06
0.0498	0.01265	3.3284	0.00723	-0.5881	-0.02768	3.2499	0.006		17.5961	0.00248	19.0244	0.01037	18.2606	0.01833	7.3442	0.01729		-12.655	-5.48403e-05	-12.2238	0.00142	-13.0069	4.14857e-07
0.0517	0.01371	3.3677	0.00833	-0.5785	-0.02313	3.2892	0.0031		17.6752	0.00248	19.1081	0.01038	18.341	0.01835	7.36473	0.01731		-12.6394	-5.48404e-05	-12.2089	0.00142	-12.9925	-2.84136e-06
0.0537	0.01445	3.407	0.00797	-0.5688	-0.02583	3.3284	0.00512		17.7543	0.00247	19.1917	0.01038	18.4214	0.01836	7.3837	0.01734		-12.6238	-5.48405e-05	-12.194	0.00142	-12.9781	-6.10915e-06
0.0556	0.014	3.4463	0.00782	-0.5591	-0.03012	3.3677	0.00795		17.8335	0.00247	19.2753	0.01039	18.5018	0.01838	7.4232	0.0174		-12.6082	-5.48406e-05	-12.1791	0.00142	-12.9637	-9.38858e-06
0.0576	0.01439	3.4856	0.00771	-0.5495	-0.02641	3.407	0.00595		17.9126	0.00247	19.359	0.0104	18.5822	0.01839	7.4453	0.01743		-12.5926	-5.48407e-05	-12.1642	0.00142	-12.9494	-1.26797e-05
0.0595	0.01366	3.5248	0.00767	-0.5398	-0.02586	3.4463	0.00443		17.9917	0.00246	19.4426	0.01041	18.6626	0.01841	7.4627	0.01745		-12.577	-5.48408e-05	-12.1493	0.00142	-12.935	-1.59825e-05
0.0614	0.01477	3.5641	0.00732	-0.5302	-0.02488	3.4856	0.00847		18.0709	0.00246	19.5262	0.01042	18.743	0.01842	7.5022	0.0175		-12.5614	-5.48409e-05	-12.1344	0.00142	-12.9206	-1.9297e-05
0.0634	0.01417	3.6034	0.00793	-0.5205	-0.0216	3.5248	0.00763		18.15	0.00246	19.6099	0.01043	18.8234	0.01844	7.52587	0.01754		-12.5458	-5.4841e-05	-12.1195	0.00142	-12.9062	-2.26234e-05
0.0653	0.01405	3.6427	0.00719	-0.5108	-0.02425	3.5641	0.0038		18.2291	0.00246	19.6935	0.01044	18.9037	0.01845	7.5417	0.01756		-12.5302	-5.48411e-05	-12.1046	0.00142	-12.8918	-2.59615e-05
0.0673	0.01414	3.682	0.00725	-0.5012	-0.03785	3.6034	-0.000468		18.3083	0.00245	19.7771	0.01045	18.9841	0.01847	7.5812	0.01761		-12.5146	-5.48412e-05	-12.0897	0.00142	-12.8774	-2.93116e-05
0.0692	0.01506	3.7213	0.00664	-0.4915	-0.04053	3.6427	-0.00132		18.3874	0.00245	19.8608	0.01045	19.0646	0.01848	7.60644	0.01765		-12.4991	-5.48413e-05	-12.0748	0.00142	-12.8631	-3.26736e-05
0.0712	0.01587	3.7606	0.0054	-0.4818	-0.04164	3.682	0.00393		18.4665	0.00245	19.9444	0.01046	19.1449	0.0185	7.6207	0.01766		-12.4834	-5.48414e-05	-12.0599	0.00142	-12.8487	-3.60475e-05
0.0731	0.01554	3.7999	0.00723	-0.4722	-0.04315	3.7213	0.00923		18.5456	0.00244	20.0281	0.01047	19.2253	0.01851	7.6602	0.01772		-12.4679	-5.48416e-05	-12.045	0.00142	-12.8343	-3.94335e-05
0.0751	0.01421	3.8392	0.00886	-0.4625	-0.03764	3.7606	0.01163		18.6248	0.00244	20.1117	0.01048	19.3057	0.01853	7.687	0.01775		-12.4522	-5.48417e-05	-12.0302	0.00142	-12.8199	-4.28314e-05
0.077	0.01309	3.8784	0.00896	-0.4528	-0.03581	3.7999	0.0098		18.7039	0.00244	20.1953	0.01049	19.3861	0.01854	7.6997	0.01777		-12.4367	-5.48418e-05	-12.0153	0.00142	-12.8055	-4.62415e-05
0.079	0.0136	3.9177	0.00786	-0.4432	-0.03915	3.8392	0.01877		18.783	0.00244	20.2789	0.0105	19.4665	0.01856	7.7393	0.01782		-12.421	-5.48419e-05	-12.0004	0.00142	-12.7912	-4.96637e-05
0.0809	0.01454	3.957	0.0083	-0.4335	-0.03517	3.8784	0.01475		18.8622	0.00243	20.3626	0.0105	19.5469	0.01857	7.76757	0.01786		-12.4055	-5.48421e-05	-11.9855	0.00142	-12.7768	-5.30981e-05
0.0829	0.01447	3.9963	0.00848	-0.4238	-0.03598	3.9177	0.00765		18.9413	0.00243	20.4462	0.01051	19.6273	0.01859	7.7788	0.01788		-12.3899	-5.48422e-05	-11.9706	0.00142	-12.7624	-5.65447e-05
0.0848	0.01503	4.0356	0.00888	-0.4142	-0.04312	3.957	0.00504		19.0204	0.00243	20.5298	0.01052	19.7077	0.0186	7.8183	0.01793		-12.3743	-5.48423e-05	-11.9557	0.00142	-12.748	-6.00036e-05
0.0868	0.01407	4.0749	0.00837	-0.4045	-0.04172	3.9963	0.00962		19.0996	0.00243	20.6135	0.01053	19.7881	0.01862	7.84814	0.01797		-12.3587	-5.48425e-05	-11.9408	0.00142	-12.7336	-6.34748e-05
0.0887	0.01406	4.1142	0.00837	-0.3948	-0.04345	4.0356	0.00918		19.1787	0.00242	20.6971	0.01054	19.8685	0.01863	7.8578	0.01798		-12.3431	-5.48426e-05	-11.9259	0.00142	-12.7192	-6.69583e-05
0.0907	0.0142	4.1536	0.00868	-0.3851	-0.05546	4.0749	0.00944		19.2578	0.00242	20.7808	0.01054	19.9489	0.01865	7.8973	0.01803		-12.3275	-5.48427e-05	-11.911	0.00142	-12.7049	-7.04542e-05
0.0926	0.01461	4.1929	0.00781	-0.3755	-0.05662	4.1142	0.00992		19.3369	0.00242	20.8644	0.01055	20.0293	0.01866	7.92871	0.01808		-12.3119	-5.48429e-05	-11.8961	0.00142	-12.6905	-7.39626e-05
0.0946	0.01524	4.2322	0.00718	-0.3658	-0.05357	4.1536	0.01334		19.4161	0.00241	20.948	0.01056	20.1097	0.01867	7.9369	0.01809		-12.2963	-5.4843e-05	-11.8812	0.00142	-12.6761	-7.74834e-05
0.0965	0.01467	4.2715	0.00832	-0.3561	-0.05512	4.1929	0.00953		19.4952	0.00241	21.0317	0.01057	20.1901	0.01869	7.9764	0.01814		-12.2807	-5.48432e-05	-11.8663	0.00142	-12.6617	-8.10168e-05
0.0985	0.01407	4.3108	0.008	-0.3464	-0.06142	4.2322	0.00843		19.5743	0.00241	21.1153	0.01057	20.2705	0.0187	8.00927	0.01818		-12.2651	-5.48433e-05	-11.8514	0.00142	-12.6473	-8.45627e-05
0.1004	0.01452	4.3501	0.00655	-0.3367	-0.06587	4.2715	0.00786		19.6535	0.00241	21.1989	0.01058	20.3509	0.01872	8.0159	0.01819		-12.2495	-5.48435e-05	-11.8365	0.00142	-12.6329	-8.81213e-05
0.1024	0.01418	4.3894	0.00559	-0.3271	-0.07181	4.3108	0.01053		19.7326	0.0024	21.2826	0.01059	20.4313	0.01873	8.0555	0.01824		-12.2339	-5.48436e-05	-11.8216	0.00142	-12.6186	-9.16925e-05
0.1043	0.01463	4.4287	0.00552	-0.3174	-0.07207	4.3501	0.0115		19.8117	0.0024	21.3662	0.0106	20.5117	0.01874	8.08984	0.01829		-12.2183	-5.48438e-05	-11.8067	0.00142	-12.6042	-9.52764e-05
0.1062	0.01475	4.4681	0.0053	-0.3077	-0.07247	4.3894	0.01583		19.8909	0.0024	21.4498	0.0106	20.5921	0.01876	8.095	0.01829		-12.2027	-5.4844e-05	-11.7919	0.00142	-12.5898	-9.88731e-05
0.1082	0.01479	4.5074	0.00651	-0.298	-0.07612	4.4287	0.01434		19.97	0.0024	21.5335	0.01061	20.6725	0.01877	8.1346	0.01834		-12.1871	-5.48441e-05	-11.777	0.00142	-12.5754	-0.000102483
0.1101	0.01498	4.5467	0.00803	-0.2883	-0.07549	4.4681	0.01225		20.0491	0.00239	21.6171	0.01062	20.7529	0.01879	8.17041	0.01839		-12.1715	-5.48443e-05	-11.7621	0.00142	-12.561	-0.000106105
0.1121	0.01381	4.586	0.00903	-0.2786	-0.08158	4.5074	0.01443		20.1283	0.00239	21.7007	0.01063	20.8333	0.0188	8.1741	0.01839		-12.1559	-5.48445e-05	-11.7472	0.00142	-12.5467	-0.00010974
0.114	0.01401	4.6254	0.00858	-0.2689	-0.08551	4.5467	0.02013		20.2074	0.00239	21.7844	0.01063	20.9137	0.01881	8.2137	0.01845		-12.1403	-5.48447e-05	-11.7323	0.00142	-12.5323	-0.000113388
0.116	0.01442	4.6647	0.00652	-0.2592	-0.08653	4.586	0.01453		20.2865	0.00238	21.868	0.01064	20.9941	0.01883	8.25098	0.01849		-12.1247	-5.48449e-05	-11.7174	0.00142	-12.5179	-0.000117049
0.1179	0.01413	4.704	0.00767	-0.2495	-0.08812	4.6254	0.01132		20.3656	0.00238	21.9516	0.01065	21.0745	0.01884	8.2532	0.0185		-12.1091	-5.4845e-05	-11.7025	0.00142	-12.5035	-0.000120723
0.1199	0.0136	4.7433	0.00768	-0.2398	-0.08812	4.6647	0.01229		20.4448	0.00238	22.0353	0.01065	21.1549	0.01885	8.2928	0.01855		-12.0935	-5.48452e-05	-11.6876	0.00142	-12.4891	-0.000124411
0.1218	0.0142	4.7827	0.0075	-0.2301	-0.09127	4.704	0.01751		20.5239	0.00238	22.1189	0.01066	21.2353	0.01887	8.33154	0.0186		-12.0779	-5.48454e-05	-11.6727	0.00142	-12.4748	-0.000128111
0.1238	0.0146	4.822	0.00772	-0.2204	-0.10341	4.7433	0.01606		20.603	0.00237	22.2025	0.01067	21.3157	0.01888	8.3323	0.0186		-12.0623	-5.48456e-05	-11.6578	0.00142	-12.4604	-0.000131824
0.1257	0.01478	4.8614	0.00923	-0.2107	-0.11161	4.7827	0.01492		20.6822	0.00237	22.2862	0.01068	21.3961	0.01889	8.3719	0.01865		-12.0467	-5.48458e-05	-11.6429	0.00142	-12.446	-0.000135551
0.1277	0.01438	4.9007	0.00786	-0.201	-0.11041	4.822	0.01883		20.7613	0.00237	22.3698	0.01068	21.4765	0.01891	8.4114	0.0187		-12.0311	-5.4846e-05	-11.628	0.00142	-12.4316	-0.000139291
0.1296	0.01486	4.94	0.00777	-0.1913	-0.1081	4.8614	0.01915		20.8404	0.00237	22.4535	0.01069	21.5569	0.01892	8.41211	0.0187		-12.0155	-5.48462e-05	-11.6131	0.00142	-12.4172	-0.000143044
0.1316	0.01427	4.9794	0.0068	-0.1816	-0.11393	4.9007	0.01266		20.9196	0.00236	22.5371	0.0107	21.6373	0.01893	8.451	0.01875		-11.9999	-5.48464e-05	-11.5982	0.00142	-12.4028	-0.000146811
0.1335	0.01457	5.0187	0.0065	-0.1719	-0.12152	4.94	0.01089		20.9987	0.00236	22.6207	0.0107	21.7177	0.01895	8.4906	0.0188		-11.9843	-5.48467e-05	-11.5833	0.00142	-12.3885	-0.000150591
0.1355	0.01439	5.0581	0.00737	-0.1622	-0.13356	4.9794	0.01463		21.0778	0.00236	22.7044	0.01071	21.7981	0.01896	8.49268	0.0188		-11.9687	-5.48469e-05	-11.5684	0.00142	-12.3741	-0.000154384
0.1374	0.01282	5.0974	0.0077	-0.1525	-0.14778	5.0187	0.01597		21.1569	0.00236	22.788	0.01072	21.8785	0.01897	8.5302	0.01885		-11.9531	-5.48471e-05	-11.5535	0.00142	-12.3597	-0.000158191
0.1394	0.01352	5.1368	0.00693	-0.1428	-0.15976	5.0581	0.0017		21.2361	0.00235	22.8716	0.01072	21.9589	0.01899	8.5697	0.01889		-11.9375	-5.48473e-05	-11.5387	0.00142	-12.3453	-0.000162012
0.1413	0.01421	5.1761	0.00585	-0.1331	-0.17441	5.0974	0.00126		21.3152	0.00235	22.9553	0.01073	22.0393	0.019	8.57325	0.0189		-11.9219	-5.48476e-05	-11.5238	0.00142	-12.3309	-0.000165846
0.1433	0.014	5.2155	0.00451	-0.1234	-0.19554	5.1368	0.00818		21.3943	0.00235	23.0389	0.01074	22.1197	0.01901	8.6093	0.01894		-11.9063	-5.48478e-05	-11.5089	0.00142	-12.3165	-0.000169694
0.1452	0.01377	5.2548	0.00661	-0.1136	-0.21285	5.1761	0.01739		21.4735	0.00235	23.1225	0.01074	22.2001	0.01903	8.6489	0.01899		-11.8907	-5.48481e-05	-11.494	0.00142	-12.3022	-0.000173555
0.1472	0.01464	5.2942	0.00691	-0.1039	-0.23549	5.2155	0.01576		21.5526	0.00234	23.2062	0.01075	22.2804	0.01904	8.65381	0.019		-11.8751	-5.48483e-05	-11.4791	0.00142	-12.2878	-0.00017743
0.1491	0.01441	5.3336	0.0077	-0.0942	-0.2881	5.2548	0.01335		21.6317	0.00234	23.2898	0.01076	22.3608	0.01905	8.6885	0.01904		-11.8595	-5.48486e-05	-11.4642	0.00142	-12.2734	-0.000181319
0.1511	0.01375	5.3729	0.0084	-0.0845	-0.37788	5.2942	0.01484		21.7109	0.00234	23.3734	0.01076	22.4412	0.01906	8.7281	0.01909		-11.8439	-5.48488e-05	-11.4493	0.00142	-12.259	-0.000185222
0.153	0.01377	5.4123	0.00807	-0.0748	-0.50572	5.3336	0.01624		21.79	0.00234	23.4571	0.01077	22.5216	0.01908	8.73438	0.0191		-11.8283	-5.48491e-05	-11.4344	0.00142	-12.2446	-0.000189139
0.1549	0.01474	5.4517	0.00892	-0.065	-0.63426	5.3729	0.01746		21.8691	0.00233	23.5407	0.01077	22.602	0.01909	8.7676	0.01914		-11.8127	-5.48494e-05	-11.4195	0.00142	-12.2302	-0.000193069
0.1569	0.01501	5.491	0.00936	-0.0553	-0.74286	5.4123	0.01385		21.9483	0.00233	23.6243	0.01078	22.6824	0.0191	8.8072	0.01919		-11.7971	-5.48496e-05	-11.4046	0.00142	-12.2159	-0.000197014
0.1588	0.01507	5.5304	0.00783	-0.0456	-0.81096	5.4517	0.01755		22.0274	0.00233	23.708	0.01079	22.7628	0.01911	8.81495	0.0192		-11.7815	-5.48499e-05	-11.3897	0.00142	-12.2015	-0.000200973
0.1608	0.01407	5.5698	0.00732	-0.0358	-0.85429	5.491	0.01974		22.1065	0.00233	23.7916	0.01079	22.8432	0.01913	8.8468	0.01924		-11.7659	-5.48502e-05	-11.3748	0.00142	-12.1871	-0.000204945
0.1627	0.01496	5.6092	0.00706	-0.0261	-0.89173	5.5304	0.01892		22.1856	0.00232	23.8752	0.0108	22.9236	0.01914	8.8864	0.01928		-11.7503	-5.48505e-05	-11.3599	0.00142	-12.1727	-0.000208932
0.1647	0.01511	5.6485	0.00636	-0.0164	-0.91816	5.5698	0.01794		22.2648	0.00232	23.9589	0.01081	23.004	0.01915	8.89552	0.01929		-11.7347	-5.48508e-05	-11.345	0.00142	-12.1584	-0.000212933
0.1666	0.013	5.6879	0.00593	-0.0066	-0.93105	5.6092	0.01587		22.3439	0.00232	24.0425	0.01081	23.0844	0.01916	8.926	0.01933		-11.7191	-5.48511e-05	-11.3301	0.00142	-12.144	-0.000216949
0.1686	0.01346	5.7273	0.00613	0.0031	-0.93597	5.6485	0.01408		22.423	0.00232	24.1261	0.01082	23.1648	0.01918	8.9656	0.01938		-11.7035	-5.48514e-05	-11.3153	0.00142	-12.1296	-0.000220978
0.1705	0.01331	5.7667	0.00674	0.0128	-0.92917	5.6879	0.01016		22.5022	0.00231	24.2098	0.01082	23.2452	0.01919	8.97608	0.01939		-11.6879	-5.48517e-05	-11.3004	0.00142	-12.1152	-0.000225022
0.1725	0.01336	5.8061	0.0068	0.0226	-0.91144	5.7273	0.01091		22.5813	0.00231	24.2934	0.01083	23.3256	0.0192	9.0052	0.01943		-11.6723	-5.4852e-05	-11.2855	0.00142	-12.1008	-0.00022908
0.1744	0.01319	5.8455	0.00612	0.0323	-0.893	5.7667	0.01554		22.6604	0.00231	24.377	0.01084	23.406	0.01921	9.0448	0.01947		-11.6567	-5.48524e-05	-11.2706	0.00142	-12.0864	-0.000233153
0.1764	0.01451	5.8849	0.00751	0.0421	-0.86972	5.8061	0.01656		22.7396	0.00231	24.4607	0.01084	23.4864	0.01922	9.05665	0.01949		-11.6411	-5.48527e-05	-11.2557	0.00142	-12.0721	-0.00023724
0.1783	0.01431	5.9243	0.00679	0.0518	-0.83318	5.8455	0.01753		22.8187	0.0023	24.5443	0.01085	23.5668	0.01924	9.0844	0.01952		-11.6255	-5.4853e-05	-11.2408	0.00142	-12.0577	-0.000241342
0.1803	0.01362	5.9637	0.00688	0.0616	-0.79224	5.8849	0.01603		22.8978	0.0023	24.6279	0.01085	23.6472	0.01925	9.1241	0.01957		-11.6099	-5.48534e-05	-11.2259	0.00142	-12.0433	-0.000245458
0.1822	0.0141	6.0031	0.00738	0.0713	-0.71789	5.9243	0.01991		22.9769	0.0023	24.7116	0.01086	23.7276	0.01926	9.13722	0.01958		-11.5943	-5.48537e-05	-11.211	0.00142	-12.0289	-0.000249589
0.1842	0.01428	6.0425	0.00925	0.0811	-0.60355	5.9637	0.02133		23.0561	0.0023	24.7952	0.01086	23.808	0.01927	9.1637	0.01961		-11.5787	-5.48541e-05	-11.1961	0.00142	-12.0145	-0.000253735
0.1861	0.01461	6.0819	0.01039	0.0908	-0.46427	6.0031	0.01856		23.1352	0.00229	24.8788	0.01087	23.8884	0.01928	9.2033	0.01966		-11.5631	-5.48545e-05	-11.1812	0.00142	-12.0001	-0.000257896
0.1881	0.0139	6.1213	0.0097	0.1006	-0.34277	6.0425	0.01743		23.2143	0.00229	24.9625	0.01088	23.9688	0.0193	9.21779	0.01968		-11.5475	-5.48548e-05	-11.1663	0.00142	-11.9858	-0.000262071
0.19	0.01495	6.1607	0.00992	0.1104	-0.27475	6.0819	0.01268		23.2935	0.00229	25.0461	0.01088	24.0492	0.01931	9.2429	0.01971		-11.5319	-5.48552e-05	-11.1514	0.00142	-11.9714	-0.000266261
0.192	0.01477	6.2001	0.01043	0.1201	-0.23838	6.1213	0.01054		23.3726	0.00229	25.1298	0.01089	24.1296	0.01932	9.2825	0.01975		-11.5163	-5.48556e-05	-11.1365	0.00142	-11.957	-0.000270466
0.1939	0.01439	6.2395	0.00896	0.1299	-0.2132	6.1607	0.011		23.4517	0.00228	25.2134	0.01089	24.21	0.01933	9.29835	0.01977		-11.5007	-5.4856e-05	-11.1216	0.00142	-11.9426	-0.000274686
0.1959	0.01436	6.279	0.00717	0.1396	-0.19334	6.2001	0.01745		23.5309	0.00228	25.297	0.0109	24.2904	0.01934	9.3222	0.0198		-11.4851	-5.48564e-05	-11.1067	0.00142	-11.9282	-0.000278921
0.1978	0.01337	6.4561	0.00749	0.1494	-0.17703	6.2395	0.01831		23.61	0.00228	25.3807	0.0109	24.3708	0.01935	9.3618	0.01985		-11.4695	-5.48568e-05	-11.0918	0.00142	-11.9139	-0.000283171
0.1998	0.01454	6.6618	0.00812	0.1592	-0.15304	6.279	0.01362		23.6891	0.00228	25.4643	0.01091	24.4512	0.01937	9.37892	0.01987		-11.454	-5.48573e-05	-11.077	0.00142	-11.8995	-0.000287436
0.2017	0.01492	6.8675	0.00934	0.169	-0.13355	6.3184	0.00849		23.7683	0.00227	25.5479	0.01091	24.5316	0.01938	9.4014	0.01989		-11.4383	-5.48577e-05	-11.0621	0.00142	-11.8851	-0.000291716
0.2037	0.01365	7.0731	0.00926	0.1787	-0.12497	6.3578	0.00937		23.8474	0.00227	25.6316	0.01092	24.612	0.01939	9.4411	0.01994		-11.4228	-5.48581e-05	-11.0472	0.00142	-11.8707	-0.000296012
0.2056	0.01403	7.2786	0.00973	0.1885	-0.11656	6.3972	0.01118		23.9265	0.00227	25.7152	0.01092	24.6924	0.0194	9.45949	0.01996		-11.4071	-5.48586e-05	-11.0323	0.00142	-11.8563	-0.000300323
0.2076	0.01381	7.4841	0.00995	0.1983	-0.11085	6.4367	0.00849		24.0056	0.00227	25.7988	0.01093	24.7728	0.01941	9.4807	0.01998		-11.3916	-5.4859e-05	-11.0174	0.00142	-11.8419	-0.000304649
0.2095	0.01381	7.6894	0.01034	0.2081	-0.10153	6.4761	0.01352		24.0848	0.00226	25.8825	0.01094	24.8532	0.01942	9.5203	0.02003		-11.3759	-5.48595e-05	-11.0025	0.00142	-11.8276	-0.000308991
0.2115	0.01372	7.8947	0.00854	0.2179	-0.09316	6.5155	0.01404		24.1639	0.00226	25.9661	0.01094	24.9336	0.01943	9.54006	0.02005		-11.3604	-5.486e-05	-10.9876	0.00142	-11.8132	-0.000313348
0.2134	0.0134	8.0999	0.0075	0.2276	-0.08932	6.555	0.01564		24.243	0.00226	26.0497	0.01095	25.014	0.01944	9.56	0.02007		-11.3448	-5.48604e-05	-10.9727	0.00142	-11.7988	-0.00031772
0.2154	0.0131	8.305	0.00814	0.2374	-0.08533	6.5944	0.01378		24.3222	0.00226	26.1334	0.01095	25.0944	0.01946	9.5996	0.02012		-11.3292	-5.48609e-05	-10.9578	0.00142	-11.7844	-0.000322108
0.2173	0.01406	8.51	0.0087	0.2472	-0.08261	6.6338	0.01507		24.4013	0.00225	26.217	0.01096	25.1748	0.01947	9.62062	0.02014		-11.3136	-5.48614e-05	-10.9429	0.00142	-11.77	-0.000326512
0.2193	0.01524	8.7149	0.0089	0.257	-0.07594	6.6733	0.02042		24.4804	0.00225	26.3006	0.01096	25.2552	0.01948	9.6393	0.02016		-11.298	-5.4862e-05	-10.928	0.00142	-11.7556	-0.000330931
0.2212	0.01448	8.9198	0.0085	0.2668	-0.07214	6.7127	0.01752		24.5596	0.00225	26.3843	0.01097	25.3356	0.01949	9.6789	0.02021		-11.2824	-5.48625e-05	-10.9131	0.00142	-11.7413	-0.000335367
0.2232	0.0145	9.1245	0.00951	0.2766	-0.06754	6.7522	0.0171		24.6387	0.00225	26.4679	0.01097	25.416	0.0195	9.70119	0.02023		-11.2668	-5.4863e-05	-10.8982	0.00142	-11.7269	-0.000339817
0.2251	0.01431	9.3292	0.01035	0.2864	-0.05975	6.7916	0.01713		24.7178	0.00224	26.5515	0.01098	25.4963	0.01951	9.7186	0.02025		-11.2512	-5.48636e-05	-10.8833	0.00142	-11.7125	-0.000344284
0.2271	0.01421	9.5338	0.01025	0.2962	-0.0574	6.8311	0.01865		24.797	0.00224	26.6352	0.01098	25.5768	0.01952	9.7582	0.0203		-11.2356	-5.48641e-05	-10.8684	0.00142	-11.6981	-0.000348767
0.229	0.01377	9.7383	0.00935	0.306	-0.05713	6.8705	0.01586		24.8761	0.00224	26.7188	0.01099	25.6572	0.01953	9.78176	0.02033		-11.22	-5.48647e-05	-10.8535	0.00142	-11.6837	-0.000353265
0.231	0.01419	9.9428	0.00904	0.3158	-0.05521	6.91	0.01478		24.9552	0.00224	26.8024	0.01099	25.7375	0.01954	9.7979	0.02034		-11.2044	-5.48653e-05	-10.8386	0.00142	-11.6694	-0.00035778
0.2329	0.01367	10.1472	0.00915	0.3256	-0.05138	6.9495	0.02205		25.0343	0.00223	26.8861	0.011	25.8179	0.01955	9.8376	0.02039		-11.1888	-5.48658e-05	-10.8238	0.00142	-11.655	-0.00036231
0.2349	0.0141	10.3514	0.00958	0.3354	-0.04308	6.9889	0.02452		25.1135	0.00223	26.9697	0.011	25.8983	0.01956	9.86233	0.02042		-11.1732	-5.48664e-05	-10.8089	0.00142	-11.6406	-0.000366857
0.2368	0.01377	10.5557	0.00878	0.3453	-0.04096	7.0284	0.02516		25.1926	0.00223	27.0533	0.011	25.9787	0.01958	9.8772	0.02043		-11.1576	-5.4867e-05	-10.794	0.00142	-11.6262	-0.00037142
0.2388	0.01373	10.7598	0.00816	0.3551	-0.04673	7.0679	0.02247		25.2717	0.00223	27.137	0.01101	26.0591	0.01959	9.9169	0.02048		-11.142	-5.48677e-05	-10.7791	0.00142	-11.6118	-0.000375999
0.2407	0.01303	10.9638	0.01017	0.3649	-0.044	7.1073	0.02226		25.3509	0.00222	27.2206	0.01101	26.1395	0.0196	9.94289	0.0205		-11.1264	-5.48683e-05	-10.7642	0.00142	-11.5975	-0.000380595
0.2427	0.01293	11.1678	0.01	0.3747	-0.04327	7.1468	0.02048		25.43	0.00222	27.3042	0.01102	26.2199	0.01961	9.9566	0.02052		-11.1108	-5.4869e-05	-10.7493	0.00142	-11.5831	-0.000385207
0.2446	0.01335	11.3717	0.01012	0.3845	-0.04428	7.1863	0.01961		25.5091	0.00222	27.3879	0.01102	26.3003	0.01962	9.9963	0.02056		-11.0952	-5.48696e-05	-10.7344	0.00142	-11.5687	-0.000389835
0.2466	0.01327	11.5755	0.00918	0.3944	-0.04167	7.2258	0.01724		25.5883	0.00222	27.4715	0.01103	26.3807	0.01963	10.0235	0.02059		-11.0796	-5.48703e-05	-10.7195	0.00142	-11.5543	-0.000394479
0.2485	0.0138	11.7792	0.00823	0.4042	-0.04105	7.2652	0.02038		25.6674	0.00221	27.5552	0.01103	26.4611	0.01964	10.0359	0.02061		-11.064	-5.4871e-05	-10.7046	0.00142	-11.5399	-0.000399141
0.2505	0.01394	11.9829	0.00811	0.414	-0.04061	7.3047	0.01705		25.7465	0.00221	27.6388	0.01104	26.5415	0.01965	10.0756	0.02065		-11.0484	-5.48717e-05	-10.6897	0.00142	-11.5255	-0.000403818
0.2524	0.01338	12.1865	0.00932	0.4238	-0.03767	7.3442	0.01774		25.8256	0.00221	27.7224	0.01104	26.6219	0.01966	10.104	0.02068		-11.0328	-5.48724e-05	-10.6748	0.00142	-11.5112	-0.000408513
0.2544	0.0125	12.39	0.0094	0.4337	-0.03021	7.3837	0.01741		25.9048	0.00221	27.8061	0.01105	26.7023	0.01967	10.1153	0.02069		-11.0172	-5.48731e-05	-10.6599	0.00142	-11.4968	-0.000413224
0.2563	0.01242	12.5934	0.00937	0.4435	-0.02867	7.4232	0.01707		25.9839	0.00221	27.8897	0.01105	26.7827	0.01968	10.155	0.02074		-11.0016	-5.48739e-05	-10.645	0.00142	-11.4824	-0.000417952
0.2583	0.01375	12.7967	0.01015	0.4534	-0.0263	7.4627	0.015		26.0631	0.0022	27.9733	0.01106	26.8631	0.01969	10.1846	0.02077		-10.986	-5.48746e-05	-10.6301	0.00142	-11.468	-0.000422697
0.2602	0.0129	13	0.00976	0.4632	-0.02194	7.5022	0.01357		26.1422	0.0022	28.057	0.01106	26.9435	0.0197	10.1947	0.02078		-10.9704	-5.48754e-05	-10.6152	0.00142	-11.4536	-0.000427458
0.2622	0.01294	13.2032	0.01041	0.473	-0.02418	7.5417	0.01476		26.2213	0.0022	28.1406	0.01106	27.0239	0.01971	10.2344	0.02082		-10.9548	-5.48762e-05	-10.6004	0.00142	-11.4392	-0.000432237
0.2641	0.01264	13.4063	0.00947	0.4829	-0.02707	7.5812	0.01752		26.3004	0.0022	28.2242	0.01107	27.1043	0.01972	10.2652	0.02086		-10.9392	-5.4877e-05	-10.5854	0.00142	-11.4249	-0.000437032
0.2661	0.01331	13.6094	0.00955	0.4927	-0.01747	7.6207	0.02049		26.3796	0.00219	28.3079	0.01107	27.1847	0.01973	10.274	0.02087		-10.9236	-5.48778e-05	-10.5706	0.00142	-11.4105	-0.000441845
0.268	0.01328	13.8123	0.01047	0.5026	-0.01505	7.6602	0.01594		26.4587	0.00219	28.3915	0.01108	27.2651	0.01974	10.3137	0.02091		-10.908	-5.48786e-05	-10.5557	0.00142	-11.3961	-0.000446674
0.27	0.01353	14.0152	0.00965	0.5124	-0.01634	7.6997	0.0139		26.5378	0.00219	28.4751	0.01108	27.3455	0.01975	10.3457	0.02094		-10.8924	-5.48795e-05	-10.5408	0.00142	-11.3817	-0.000451521
0.2719	0.01325	14.218	0.00992	0.5223	-0.016	7.7393	0.01571		26.617	0.00219	28.5588	0.01109	27.4259	0.01976	10.3534	0.02095		-10.8768	-5.48803e-05	-10.5259	0.00142	-11.3673	-0.000456385
0.2739	0.01345	14.4208	0.01056	0.5322	-0.01026	7.7788	0.02253		26.6961	0.00218	28.6424	0.01109	27.5063	0.01977	10.3931	0.02099		-10.8612	-5.48812e-05	-10.511	0.00142	-11.3529	-0.000461267
0.2759	0.01317	14.6235	0.01217	0.542	-0.00927	7.8183	0.02178		26.7752	0.00218	28.726	0.01109	27.5867	0.01978	10.4263	0.02103		-10.8456	-5.48821e-05	-10.4961	0.00142	-11.3386	-0.000466166
0.2778	0.01306	14.8261	0.01124	0.5519	-0.00957	7.8578	0.01578		26.8544	0.00218	28.8097	0.0111	27.6671	0.01979	10.4328	0.02103		-10.83	-5.48831e-05	-10.4812	0.00142	-11.3242	-0.000471082
0.2798	0.01277	15.0286	0.01002	0.5617	-0.01406	7.8973	0.01449		26.9335	0.00218	28.8933	0.0111	27.7475	0.0198	10.4725	0.02108		-10.8144	-5.4884e-05	-10.4663	0.00142	-11.3098	-0.000476016
0.2817	0.01172	15.231	0.01075	0.5716	-0.01407	7.9369	0.01648		27.0126	0.00217	28.9769	0.01111	27.8279	0.01981	10.5069	0.02111		-10.7988	-5.48849e-05	-10.4514	0.00142	-11.2954	-0.000480967
0.2837	0.01248	15.4334	0.00964	0.5815	-0.00871	7.9764	0.01542		27.0918	0.00217	29.0606	0.01111	27.9083	0.01982	10.5123	0.02112		-10.7832	-5.48859e-05	-10.4365	0.00142	-11.281	-0.000485936
0.2856	0.01243	15.6357	0.01016	0.5914	-0.00823	8.0159	0.02243		27.1709	0.00217	29.1442	0.01111	27.9887	0.01983	10.552	0.02116		-10.7676	-5.48869e-05	-10.4216	0.00142	-11.2667	-0.000490923
0.2876	0.0128	15.8379	0.01119	0.6012	-0.00234	8.0555	0.02656		27.25	0.00217	29.2279	0.01112	28.0691	0.01984	10.5874	0.0212		-10.752	-5.48879e-05	-10.4067	0.00142	-11.2523	-0.000495927
0.2895	0.01311	16.0401	0.01011	0.6111	0.000184	8.095	0.02766		27.3291	0.00216	29.3115	0.01112	28.1495	0.01985	10.5917	0.0212		-10.7364	-5.4889e-05	-10.3918	0.00142	-11.2379	-0.000500949
0.2915	0.013	16.2422	0.00948	0.621	-0.00275	8.1346	0.02562		27.4083	0.00216	29.3951	0.01113	28.2299	0.01986	10.6314	0.02124		-10.7208	-5.489e-05	-10.3769	0.00142	-11.2235	-0.000505989
0.2934	0.01353	16.4442	0.01008	0.6309	-6.8e-05	8.1741	0.01973		27.4874	0.00216	29.4788	0.01113	28.3103	0.01987	10.668	0.02128		-10.7052	-5.48911e-05	-10.362	0.00142	-11.2091	-0.000511047
0.2954	0.01396	16.6461	0.0093	0.6408	-0.00318	8.2137	0.016		27.5665	0.00216	29.5624	0.01113	28.3907	0.01988	10.6711	0.02128		-10.6896	-5.48922e-05	-10.3471	0.00142	-11.1948	-0.000516123
0.2973	0.0143	16.848	0.00997	0.6507	-0.000863	8.2532	0.01051		27.6457	0.00215	29.646	0.01114	28.4711	0.01989	10.7108	0.02133		-10.674	-5.48933e-05	-10.3323	0.00142	-11.1804	-0.000521217
0.2993	0.01415	17.0498	0.01064	0.6605	-0.000421	8.2928	0.01463		27.7248	0.00215	29.7296	0.01114	28.5515	0.0199	10.7486	0.02136		-10.6584	-5.48944e-05	-10.3174	0.00142	-11.166	-0.000526329
0.3013	0.01402	17.2515	0.01128	0.6704	-0.000626	8.3323	0.01913		27.8039	0.00215	29.8133	0.01115	28.6319	0.01991	10.7506	0.02137		-10.6428	-5.48956e-05	-10.3025	0.00142	-11.1516	-0.000531459
0.3032	0.01365	17.4532	0.01046	0.6803	-0.00348	8.3719	0.01638		27.8831	0.00215	29.8969	0.01115	28.7123	0.01991	10.7903	0.02141		-10.6272	-5.48968e-05	-10.2876	0.00142	-11.1372	-0.000536608
0.3052	0.01275	17.6548	0.01006	0.6902	-0.0074	8.4114	0.01544		27.9622	0.00215	29.9806	0.01115	28.7926	0.01992	10.8291	0.02145		-10.6116	-5.4898e-05	-10.2727	0.00142	-11.1228	-0.000541775
0.3071	0.01302	17.8563	0.01033	0.7001	-0.00531	8.451	0.01721		28.0413	0.00214	30.0642	0.01116	28.873	0.01993	10.83	0.02145		-10.596	-5.48992e-05	-10.2578	0.00142	-11.1085	-0.00054696
0.3091	0.01278	18.0577	0.0112	0.71	-0.00668	8.4906	0.02089		28.1204	0.00214	30.1478	0.01116	28.9535	0.01994	10.8698	0.02149		-10.5804	-5.49005e-05	-10.2429	0.00142	-11.0941	-0.000552164
0.311	0.01295	18.2591	0.01063	0.7199	-0.0075	8.5302	0.01943		28.1996	0.00214	30.2315	0.01116	29.0339	0.01995	10.9095	0.02153		-10.5648	-5.49018e-05	-10.228	0.00142	-11.0797	-0.000557386
0.313	0.01343	18.4604	0.011	0.7298	-0.00651	8.5697	0.02031		28.2787	0.00214	30.3151	0.01117	29.1142	0.01996	10.9097	0.02153		-10.5492	-5.49031e-05	-10.2131	0.00142	-11.0653	-0.000562627
0.3149	0.01357	18.6617	0.01047	0.7398	-0.00974	8.6093	0.02182		28.3578	0.00213	30.3987	0.01117	29.1946	0.01997	10.9492	0.02157		-10.5336	-5.49044e-05	-10.1982	0.00142	-11.0509	-0.000567886
0.3169	0.0129	18.8628	0.01032	0.7497	-0.00715	8.6489	0.0214		28.437	0.00213	30.4824	0.01118	29.275	0.01998	10.989	0.02161		-10.518	-5.49058e-05	-10.1833	0.00142	-11.0366	-0.000573164
0.3188	0.01315	19.0639	0.00993	0.7596	0.00103	8.6885	0.02041		28.5161	0.00213	30.566	0.01118	29.3554	0.01999	10.9903	0.02161		-10.5024	-5.49072e-05	-10.1684	0.00142	-11.0222	-0.000578461
0.3208	0.01288	19.265	0.01003	0.7695	0.0045	8.7281	0.01857		28.5952	0.00213	30.6496	0.01118	29.4358	0.02	11.0287	0.02165		-10.4868	-5.49086e-05	-10.1535	0.00142	-11.0078	-0.000583777
0.3228	0.01334	19.466	0.01077	0.7794	-0.00474	8.7676	0.0162		28.6744	0.00212	30.7333	0.01119	29.5162	0.02001	11.0685	0.02169		-10.4712	-5.491e-05	-10.1386	0.00142	-10.9934	-0.000589112
0.3247	0.01311	19.6669	0.01059	0.7893	-0.00832	8.8072	0.01578		28.7535	0.00212	30.8169	0.01119	29.5966	0.02001	11.0708	0.02169		-10.4556	-5.49115e-05	-10.1237	0.00142	-10.979	-0.000594465
0.3267	0.01306	19.8677	0.01011	0.7993	-0.00128	8.8468	0.01759		28.8326	0.00212	30.9005	0.01119	29.677	0.02002	11.1082	0.02173		-10.44	-5.4913e-05	-10.1089	0.00142	-10.9646	-0.000599838
0.3286	0.0131	20.0685	0.01006	0.8092	0.00238	8.8864	0.02092		28.9118	0.00212	30.9842	0.0112	29.7574	0.02003	11.1479	0.02177		-10.4245	-5.49145e-05	-10.094	0.00142	-10.9503	-0.00060523
0.3306	0.01344	20.2692	0.01018	0.8191	0.00454	8.926	0.01818		28.9909	0.00211	31.0678	0.0112	29.8378	0.02004	11.1514	0.02177		-10.4088	-5.49161e-05	-10.0791	0.00142	-10.9359	-0.000610641
0.3325	0.01338	20.4698	0.01072	0.8291	-0.00112	8.9656	0.02011		29.07	0.00211	31.1514	0.0112	29.9182	0.02005	11.1877	0.02181		-10.3933	-5.49176e-05	-10.0642	0.00142	-10.9215	-0.000616071
0.3345	0.01345	20.6704	0.01177	0.839	-0.00276	9.0052	0.01657		29.1491	0.00211	31.2351	0.01121	29.9986	0.02006	11.2275	0.02185		-10.3776	-5.49193e-05	-10.0493	0.00142	-10.9071	-0.000621521
0.3365	0.01241	20.8709	0.0123	0.8489	0.00167	9.0448	0.01661		29.2283	0.00211	31.3187	0.01121	30.079	0.02007	11.232	0.02185		-10.362	-5.49209e-05	-10.0344	0.00142	-10.8927	-0.00062699
0.3384	0.01206	21.0713	0.01131	0.8589	0.00576	9.0844	0.02153		29.3074	0.0021	31.4023	0.01121	30.1594	0.02008	11.2672	0.02189		-10.3465	-5.49226e-05	-10.0195	0.00142	-10.8783	-0.000632478
0.3404	0.0123	21.2717	0.01119	0.8688	0.0097	9.1241	0.0231		29.3865	0.0021	31.486	0.01122	30.2398	0.02008	11.307	0.02193		-10.3309	-5.49243e-05	-10.0046	0.00142	-10.864	-0.000637986
0.3423	0.01272	21.472	0.01084	0.8788	0.00688	9.1637	0.01583		29.4657	0.0021	31.5696	0.01122	30.3202	0.02009	11.3125	0.02193		-10.3153	-5.49261e-05	-9.9897	0.00142	-10.8496	-0.000643514
0.3443	0.01294	21.6722	0.0097	0.8887	0.0004	9.2033	0.01493		29.5448	0.0021	31.6532	0.01122	30.4006	0.0201	11.3467	0.02197		-10.2997	-5.49278e-05	-9.97481	0.00142	-10.8352	-0.000649061
0.3462	0.01305	21.8724	0.01005	0.8987	-0.00217	9.2429	0.0198		29.6239	0.00209	31.7369	0.01123	30.481	0.02011	11.3865	0.02201		-10.2841	-5.49297e-05	-9.95991	0.00142	-10.8208	-0.000654628
0.3482	0.01325	22.0725	0.0098	0.9086	-0.000995	9.2825	0.02229		29.7031	0.00209	31.8205	0.01123	30.5614	0.02012	11.3931	0.02201		-10.2685	-5.49315e-05	-9.94502	0.00142	-10.8064	-0.000660215
0.3502	0.01348	22.2726	0.01008	0.9186	0.00332	9.3222	0.02533		29.7822	0.00209	31.9042	0.01123	30.6418	0.02013	11.4263	0.02204		-10.2529	-5.49334e-05	-9.93013	0.00142	-10.7921	-0.000665821
0.3521	0.01287	22.4726	0.0103	0.9285	0.00269	9.3618	0.02521		29.8613	0.00209	31.9878	0.01124	30.7222	0.02014	11.466	0.02208		-10.2373	-5.49353e-05	-9.91523	0.00142	-10.7777	-0.000671448
0.3541	0.01298	22.6725	0.01011	0.9385	0.00601	9.4014	0.02618		29.9404	0.00209	32.0714	0.01124	30.8026	0.02014	11.4737	0.02209		-10.2217	-5.49373e-05	-9.90034	0.00142	-10.7633	-0.000677094
0.356	0.01268	22.8723	0.01081	0.9485	0.00817	9.4411	0.02318		30.0196	0.00208	32.1551	0.01124	30.883	0.02015	11.5058	0.02212		-10.2061	-5.49393e-05	-9.88545	0.00142	-10.7489	-0.000682761
0.358	0.01292	23.0721	0.01128	0.9584	0.01145	9.4807	0.0199		30.0987	0.00208	32.2387	0.01125	30.9634	0.02016	11.5456	0.02216		-10.1905	-5.49414e-05	-9.87055	0.00142	-10.7345	-0.000688448
0.36	0.0122	23.2719	0.01117	0.9684	0.01086	9.5203	0.01721		30.1778	0.00208	32.3223	0.01125	31.0438	0.02017	11.5542	0.02217		-10.1749	-5.49434e-05	-9.85566	0.00142	-10.7202	-0.000694155
0.3619	0.01231	23.4715	0.01091	0.9784	0.00905	9.56	0.02164		30.257	0.00208	32.406	0.01125	31.1242	0.02018	11.5853	0.0222		-10.1593	-5.49456e-05	-9.84076	0.00142	-10.7058	-0.000699882
0.3639	0.01166	23.6712	0.01173	0.9883	0.00606	9.5996	0.01816		30.3361	0.00207	32.4896	0.01126	31.2046	0.02019	11.6251	0.02224		-10.1437	-5.49477e-05	-9.82587	0.00142	-10.6914	-0.00070563
0.3658	0.01275	23.8707	0.01158	0.9983	0.00891	9.6393	0.02074		30.4152	0.00207	32.5732	0.01126	31.285	0.02019	11.6348	0.02225		-10.1281	-5.49499e-05	-9.81098	0.00142	-10.677	-0.000711398
0.3678	0.01354	24.0702	0.01154	1.0083	0.0118	9.6789	0.02209		30.4944	0.00207	32.6569	0.01126	31.3654	0.0202	11.6649	0.02227		-10.1125	-5.49522e-05	-9.79608	0.00142	-10.6626	-0.000717187
0.3697	0.01267	24.2696	0.01113	1.0183	0.01395	9.7186	0.02148		30.5735	0.00207	32.7405	0.01126	31.4458	0.02021	11.7047	0.02231		-10.0969	-5.49545e-05	-9.78119	0.00142	-10.6482	-0.000722997
0.3717	0.01272	24.469	0.01143	1.0283	0.01131	9.7582	0.01903		30.6526	0.00206	32.8241	0.01127	31.5262	0.02022	11.7154	0.02232		-10.0813	-5.49568e-05	-9.7663	0.00142	-10.6339	-0.000728827
0.3737	0.01338	24.6683	0.01101	1.0382	0.00785	9.7979	0.01928		30.7318	0.00206	32.9078	0.01127	31.6066	0.02023	11.7445	0.02235		-10.0657	-5.49592e-05	-9.7514	0.00142	-10.6195	-0.000734677
0.3756	0.01318	24.8676	0.01032	1.0482	0.00724	9.8376	0.01917		30.8109	0.00206	32.9914	0.01127	31.687	0.02023	11.7843	0.02239		-10.0501	-5.49617e-05	-9.73651	0.00142	-10.6051	-0.000740549
0.3776	0.01365	25.0668	0.01027	1.0582	0.000489	9.8772	0.01998		30.89	0.00206	33.075	0.01128	31.7674	0.02024	11.7959	0.0224		-10.0345	-5.49642e-05	-9.72161	0.00142	-10.5907	-0.000746441
0.3795	0.01387	25.2659	0.01004	1.0682	0.000158	9.9169	0.01819		30.9691	0.00205	33.1587	0.01128	31.8478	0.02025	11.824	0.02242		-10.0189	-5.49667e-05	-9.70672	0.00142	-10.5763	-0.000752355
0.3815	0.01392	25.465	0.01107	1.0782	0.00425	9.9566	0.01702		31.0483	0.00205	33.2423	0.01128	31.9282	0.02026	11.8638	0.02246		-10.0033	-5.49693e-05	-9.69183	0.00142	-10.5619	-0.000758289
0.3835	0.01245	25.664	0.01062	1.0882	0.00923	9.9963	0.02094		31.1274	0.00205	33.3259	0.01129	32.0086	0.02027	11.8765	0.02247		-9.98769	-5.49719e-05	-9.67693	0.00142	-10.5476	-0.000764245
0.3854	0.0129	25.8629	0.01074	1.0982	0.01148	10.0359	0.02468		31.2065	0.00205	33.4096	0.01129	32.089	0.02027	11.9036	0.0225		-9.97209	-5.49746e-05	-9.66204	0.00142	-10.5332	-0.000770222
0.3874	0.0134	26.0618	0.01124	1.1082	0.00653	10.0756	0.02338		31.2857	0.00205	33.4932	0.01129	32.1694	0.02028	11.9434	0.02254		-9.95649	-5.49773e-05	-9.64715	0.00142	-10.5188	-0.00077622
0.3894	0.01363	26.2606	0.012	1.1182	0.00668	10.1153	0.02102		31.3648	0.00204	33.5768	0.01129	32.2497	0.02029	11.9571	0.02255		-9.94089	-5.49801e-05	-9.63225	0.00142	-10.5044	-0.000782239
0.3913	0.01264	26.4594	0.01197	1.1282	0.0123	10.155	0.02421		31.4439	0.00204	33.6605	0.0113	32.3302	0.0203	11.9832	0.02257		-9.92529	-5.4983e-05	-9.61736	0.00142	-10.49	-0.00078828
0.3933	0.01257	26.6581	0.01128	1.1382	0.01107	10.1947	0.02649		31.5231	0.00204	33.7441	0.0113	32.4106	0.02031	12.023	0.02261		-9.9097	-5.49859e-05	-9.60246	0.00142	-10.4756	-0.000794342
0.3952	0.01211	26.8568	0.01014	1.1482	0.00967	10.2344	0.02646		31.6022	0.00204	33.8277	0.0113	32.4909	0.02031	12.0376	0.02262		-9.8941	-5.49888e-05	-9.58757	0.00142	-10.4613	-0.000800426
0.3972	0.01348	27.0554	0.01007	1.1583	0.00728	10.274	0.029		31.6813	0.00203	33.9114	0.01131	32.5713	0.02032	12.0628	0.02265		-9.8785	-5.49919e-05	-9.57268	0.00142	-10.4469	-0.000806531
0.3992	0.01251	27.254	0.0103	1.1683	0.00651	10.3137	0.02508		31.7604	0.00203	33.995	0.01131	32.6517	0.02033	12.1026	0.02268		-9.8629	-5.49949e-05	-9.55778	0.00142	-10.4325	-0.000812659
0.4011	0.01193	27.4524	0.01085	1.1783	0.00941	10.3534	0.02546		31.8396	0.00203	34.0787	0.01131	32.7321	0.02034	12.1182	0.0227		-9.8473	-5.49981e-05	-9.54289	0.00142	-10.4181	-0.000818808
0.4031	0.01223	27.6509	0.01084	1.1883	0.01123	10.3931	0.02416		31.9187	0.00203	34.1623	0.01131	32.8125	0.02034	12.1424	0.02272		-9.8317	-5.50013e-05	-9.52799	0.00142	-10.4037	-0.000824979
0.405	0.01284	27.8493	0.01128	1.1983	0.00635	10.4328	0.02325		31.9978	0.00202	34.2459	0.01132	32.8929	0.02035	12.1823	0.02276		-9.81611	-5.50046e-05	-9.5131	0.00142	-10.3894	-0.000831171
0.407	0.0127	28.0476	0.01041	1.2084	0.00313	10.4725	0.01877		32.077	0.00202	34.3295	0.01132	32.9733	0.02036	12.1988	0.02277		-9.80051	-5.50079e-05	-9.49821	0.00142	-10.375	-0.000837386
0.409	0.0141	28.2458	0.0096	1.2184	0.0042	10.5123	0.01841		32.1561	0.00202	34.4132	0.01132	33.0537	0.02037	12.2221	0.02279		-9.78491	-5.50113e-05	-9.48331	0.00142	-10.3606	-0.000843623
0.4109	0.01361	28.4441	0.00984	1.2284	0.00653	10.552	0.01861		32.2352	0.00202	34.4968	0.01132	33.1341	0.02037	12.2619	0.02283		-9.76931	-5.50147e-05	-9.46842	0.00142	-10.3462	-0.000849883
0.4129	0.01263	28.6422	0.01018	1.2385	0.00529	10.5917	0.0238		32.3144	0.00201	34.5805	0.01133	33.2145	0.02038	12.2794	0.02284		-9.75371	-5.50183e-05	-9.45353	0.00142	-10.3318	-0.000856164
0.4149	0.01236	28.8403	0.01071	1.2485	0.000926	10.6314	0.02672		32.3935	0.00201	34.6641	0.01133	33.2949	0.02039	12.3017	0.02286		-9.73811	-5.50219e-05	-9.43863	0.00142	-10.3174	-0.000862468
0.4168	0.01306	29.0384	0.01099	1.2585	-0.00188	10.6711	0.02657		32.4726	0.00201	34.7477	0.01133	33.3753	0.0204	12.3415	0.0229		-9.72251	-5.50255e-05	-9.42374	0.00142	-10.3031	-0.000868794
0.4188	0.0132	29.2364	0.01104	1.2686	-0.000616	10.7108	0.02672		32.5518	0.00201	34.8314	0.01133	33.4557	0.0204	12.3599	0.02292		-9.70692	-5.50293e-05	-9.40884	0.00142	-10.2887	-0.000875143
0.4208	0.01372	29.4343	0.01117	1.2786	0.00283	10.7506	0.02263		32.6309	0.002	34.915	0.01134	33.5361	0.02041	12.3813	0.02294		-9.69132	-5.50331e-05	-9.39395	0.00142	-10.2743	-0.000881514
0.4227	0.0138	29.6322	0.01124	1.2887	0.00367	10.7903	0.02135		32.71	0.002	34.9986	0.01134	33.6165	0.02042	12.4211	0.02297		-9.67572	-5.5037e-05	-9.37906	0.00142	-10.2599	-0.000887908
0.4247	0.01388	29.83	0.01108	1.2987	0.0022	10.83	0.02564		32.7891	0.002	35.0823	0.01134	33.6969	0.02043	12.4405	0.02299		-9.66012	-5.5041e-05	-9.36416	0.00142	-10.2455	-0.000894325
0.4267	0.01292	30.0278	0.01118	1.3087	0.00191	10.8698	0.02983		32.8683	0.002	35.1659	0.01134	33.7773	0.02043	12.461	0.02301		-9.64452	-5.5045e-05	-9.34927	0.00142	-10.2312	-0.000900764
0.4286	0.01127	30.2256	0.01067	1.3188	0.0053	10.9095	0.02822		32.9474	0.002	35.2495	0.01135	33.8577	0.02044	12.5008	0.02304		-9.62892	-5.50491e-05	-9.33438	0.00142	-10.2168	-0.000907227
0.4306	0.01216	30.4232	0.01122	1.3289	0.00543	10.9492	0.02325		33.0265	0.00199	35.3332	0.01135	33.9381	0.02045	12.5211	0.02306		-9.61332	-5.50533e-05	-9.31948	0.00142	-10.2024	-0.000913712
0.4325	0.0129	30.6209	0.01154	1.3389	-0.000589	10.989	0.02131		33.1057	0.00199	35.4168	0.01135	34.0185	0.02046	12.5406	0.02308		-9.59773	-5.50576e-05	-9.30459	0.00142	-10.188	-0.000920221
0.4345	0.01235	30.8185	0.01118	1.349	0.000432	11.0287	0.01876		33.1848	0.00199	35.5004	0.01135	34.0989	0.02046	12.5805	0.02311		-9.58213	-5.5062e-05	-9.28969	0.00142	-10.1736	-0.000926753
0.4365	0.01225	31.016	0.01093	1.359	-4.7e-05	11.0685	0.0186		33.2639	0.00199	35.5841	0.01136	34.1793	0.02047	12.6016	0.02313		-9.56653	-5.50664e-05	-9.2748	0.00142	-10.1593	-0.000933308
0.4384	0.01236	31.2135	0.01077	1.3691	-0.000937	11.1082	0.02227		33.3431	0.00198	35.6677	0.01136	34.2597	0.02048	12.6203	0.02315		-9.55093	-5.5071e-05	-9.25991	0.00142	-10.1449	-0.000939886
0.4404	0.01287	31.4109	0.01016	1.3792	-0.000837	11.1479	0.02312		33.4222	0.00198	35.7513	0.01136	34.3401	0.02048	12.6601	0.02318		-9.53533	-5.50756e-05	-9.24501	0.00142	-10.1305	-0.000946488
0.4424	0.01254	31.6083	0.01112	1.3892	-0.00156	11.1877	0.02871		33.5013	0.00198	35.835	0.01136	34.4205	0.02049	12.6822	0.0232		-9.51973	-5.50804e-05	-9.23012	0.00142	-10.1161	-0.000953113
0.4443	0.01275	31.8056	0.01226	1.3993	0.000179	11.2275	0.02779		33.5805	0.00198	35.9186	0.01137	34.5009	0.0205	12.7	0.02322		-9.50414	-5.50852e-05	-9.21523	0.00142	-10.1017	-0.000959762
0.4463	0.01326	32.0029	0.01072	1.4094	0.000947	11.2672	0.02376		33.6596	0.00197	36.0022	0.01137	34.5813	0.0205	12.7398	0.02325		-9.48854	-5.50901e-05	-9.20033	0.00142	-10.0873	-0.000966434
0.4483	0.0128	32.2001	0.00904	1.4194	0.000411	11.307	0.02134		33.7387	0.00197	36.0859	0.01137	34.6617	0.02051	12.7628	0.02327		-9.47294	-5.50951e-05	-9.18544	0.00142	-10.073	-0.00097313
0.4502	0.01277	32.3973	0.00857	1.4295	-0.000721	11.3467	0.01698		33.8178	0.00197	36.1695	0.01137	34.7421	0.02052	12.7796	0.02329		-9.45734	-5.51002e-05	-9.17054	0.00142	-10.0586	-0.00097985
0.4522	0.01225	32.5944	0.0086	1.4396	0.0052	11.3865	0.01595		33.897	0.00197	36.2531	0.01138	34.8225	0.02053	12.8195	0.02332		-9.44174	-5.51054e-05	-9.15565	0.00142	-10.0442	-0.000986594
0.4542	0.01266	32.7915	0.00965	1.4497	0.01012	11.4263	0.02188		33.9761	0.00196	36.3368	0.01138	34.9029	0.02053	12.8433	0.02334		-9.42614	-5.51107e-05	-9.14076	0.00142	-10.0298	-0.000993362
0.4561	0.01222	32.9885	0.01072	1.4597	0.01026	11.466	0.02015		34.0552	0.00196	36.4204	0.01138	34.9833	0.02054	12.8593	0.02336		-9.41054	-5.51162e-05	-9.12586	0.00142	-10.0154	-0.001
0.4581	0.01218	33.1855	0.01015	1.4698	0.01312	11.5058	0.01958		34.1344	0.00196	36.504	0.01138	35.0637	0.02055	12.8992	0.02339		-9.39495	-5.51217e-05	-9.11097	0.00142	-10.001	-0.00101
0.4601	0.01265	33.3824	0.01062	1.4799	0.01126	11.5456	0.01816		34.2135	0.00196	36.5877	0.01139	35.1441	0.02055	12.9239	0.02341		-9.37935	-5.51273e-05	-9.09607	0.00142	-9.98667	-0.00101
0.462	0.01295	33.5793	0.00941	1.49	0.01073	11.5853	0.01555		34.2926	0.00196	36.6713	0.01139	35.2245	0.02056	12.939	0.02343		-9.36375	-5.51331e-05	-9.08118	0.00142	-9.97228	-0.00102
0.464	0.01259	33.7761	0.00972	1.5001	0.01411	11.6251	0.01674		34.3718	0.00195	36.755	0.01139	35.3049	0.02057	12.9789	0.02346		-9.34815	-5.51389e-05	-9.06629	0.00142	-9.9579	-0.00103
0.466	0.01217	33.9729	0.01092	1.5102	0.01213	11.6649	0.01964		34.4509	0.00195	36.8386	0.01139	35.3853	0.02057	13.0045	0.02348		-9.33255	-5.51449e-05	-9.05139	0.00142	-9.94352	-0.00103
0.468	0.01211	34.1697	0.01098	1.5203	0.01471	11.7047	0.01967		34.53	0.00195	36.9222	0.01139	35.4656	0.02058	13.0187	0.02349		-9.31695	-5.5151e-05	-9.0365	0.00142	-9.92914	-0.00104
0.4699	0.01198	34.3664	0.01117	1.5304	0.0135	11.7445	0.01825		34.6091	0.00195	37.0059	0.0114	35.5461	0.02059	13.0586	0.02353		-9.30135	-5.51572e-05	-9.02161	0.00142	-9.91476	-0.00105
0.4719	0.01175	34.563	0.01156	1.5405	0.01171	11.7843	0.01738		34.6883	0.00194	37.0895	0.0114	35.6264	0.02059	13.085	0.02355		-9.28576	-5.51635e-05	-9.00671	0.00142	-9.90037	-0.00106
0.4739	0.01276	34.7596	0.01118	1.5506	0.01172	11.824	0.02196		34.7674	0.00194	37.1731	0.0114	35.7069	0.0206	13.0984	0.02356		-9.27016	-5.517e-05	-8.99182	0.00142	-9.88599	-0.00106
0.4758	0.01346	34.9562	0.01217	1.5607	0.01202	11.8638	0.02352		34.8466	0.00194	37.2568	0.0114	35.7873	0.02061	13.1383	0.02359		-9.25456	-5.51766e-05	-8.97692	0.00142	-9.87161	-0.00107
0.4778	0.01405	35.1527	0.01252	1.5708	0.01238	11.9036	0.02242		34.9257	0.00194	37.3404	0.0114	35.8676	0.02061	13.1656	0.02362		-9.23896	-5.51833e-05	-8.96203	0.00142	-9.85723	-0.00108
0.4798	0.0136	35.3492	0.01195	1.5809	0.01602	11.9434	0.02507		35.0048	0.00193	37.424	0.01141	35.948	0.02062	13.1781	0.02363		-9.22336	-5.51901e-05	-8.94714	0.00142	-9.84285	-0.00108
0.4817	0.01372	35.5456	0.01144	1.591	0.01353	11.9832	0.02447		35.0839	0.00193	37.5077	0.01141	36.0284	0.02063	13.218	0.02366		-9.20776	-5.51971e-05	-8.93224	0.00142	-9.82846	-0.00109
0.4837	0.01334	35.742	0.01176	1.6011	0.01641	12.023	0.01895		35.1631	0.00193	37.5913	0.01141	36.1088	0.02063	13.2462	0.02368		-9.19217	-5.52042e-05	-8.91735	0.00142	-9.81408	-0.0011
0.4857	0.01265	35.9384	0.01199	1.6112	0.0166	12.0628	0.01728		35.2422	0.00193	37.6749	0.01141	36.1892	0.02064	13.2578	0.02369		-9.17657	-5.52115e-05	-8.90246	0.00142	-9.7997	-0.0011
0.4876	0.01316	36.1347	0.01125	1.6213	0.01472	12.1026	0.01724		35.3213	0.00192	37.7586	0.01141	36.2696	0.02065	13.2977	0.02373		-9.16097	-5.52189e-05	-8.88756	0.00142	-9.78532	-0.00111
0.4896	0.0128	36.3309	0.01043	1.6314	0.01336	12.1424	0.01345		35.4005	0.00192	37.8422	0.01142	36.35	0.02065	13.3267	0.02375		-9.14537	-5.52265e-05	-8.87267	0.00142	-9.77094	-0.00112
0.4916	0.01334	36.5271	0.01048	1.6416	0.01262	12.1823	0.01959		35.4796	0.00192	37.9258	0.01142	36.4304	0.02066	13.3376	0.02376		-9.12977	-5.52342e-05	-8.85777	0.00142	-9.75655	-0.00113
0.4936	0.0118	36.7233	0.00933	1.6517	0.01008	12.2221	0.02056		35.5587	0.00192	38.0095	0.01142	36.5108	0.02066	13.3774	0.02379		-9.11417	-5.5242e-05	-8.84288	0.00142	-9.74217	-0.00113
0.4955	0.01136	36.9194	0.00973	1.6618	0.01348	12.2619	0.02192		35.6379	0.00192	38.0931	0.01142	36.5912	0.02067	13.4073	0.02382		-9.09857	-5.525e-05	-8.82799	0.00142	-9.72779	-0.00114
0.4975	0.01208	37.1155	0.0103	1.6719	0.0221	12.3017	0.0193		35.717	0.00191	38.1767	0.01142	36.6716	0.02068	13.4173	0.02383		-9.08298	-5.52582e-05	-8.81309	0.00142	-9.71341	-0.00115
0.4995	0.01249	37.3116	0.01031	1.682	0.02036	12.3415	0.01519		35.7961	0.00191	38.2604	0.01143	36.752	0.02068	13.4572	0.02386		-9.06738	-5.52665e-05	-8.7982	0.00142	-9.69903	-0.00116
0.5015	0.01181	37.5076	0.01081	1.6922	0.01786	12.3813	0.02016		35.8753	0.00191	38.344	0.01143	36.8324	0.02069	13.4879	0.02388		-9.05178	-5.5275e-05	-8.78331	0.00142	-9.68464	-0.00116
0.5034	0.01152	37.7035	0.01057	1.7023	0.01906	12.4211	0.02253		35.9544	0.00191	38.4276	0.01143	36.9128	0.0207	13.497	0.02389		-9.03618	-5.52836e-05	-8.76841	0.00142	-9.67026	-0.00117
0.5054	0.01164	37.8995	0.01011	1.7124	0.01484	12.461	0.02075		36.0335	0.0019	38.5113	0.01143	36.9932	0.0207	13.5369	0.02392		-9.02058	-5.52924e-05	-8.75352	0.00142	-9.65588	-0.00118
0.5074	0.01228	38.0953	0.0112	1.7226	0.0128	12.5008	0.02042		36.1126	0.0019	38.5949	0.01143	37.0736	0.02071	13.5684	0.02395		-9.00498	-5.53014e-05	-8.73862	0.00142	-9.6415	-0.00119
0.5093	0.01169	38.2912	0.01204	1.7327	0.01438	12.5406	0.02722		36.1918	0.0019	38.6786	0.01144	37.154	0.02071	13.5768	0.02396		-8.98938	-5.53106e-05	-8.72373	0.00142	-9.62712	-0.00119
0.5113	0.0121	38.487	0.01171	1.7428	0.0133	12.5805	0.02907		36.2709	0.0019	38.7622	0.01144	37.2344	0.02072	13.6166	0.02399		-8.97379	-5.532e-05	-8.70884	0.00142	-9.61273	-0.0012
0.5133	0.0127	38.6827	0.01166	1.753	0.00762	12.6203	0.02465		36.35	0.00189	38.8458	0.01144	37.3148	0.02073	13.649	0.02401		-8.95819	-5.53295e-05	-8.69394	0.00142	-9.59835	-0.00121
0.5153	0.01344	38.8785	0.01121	1.7631	0.00725	12.6601	0.02069		36.4292	0.00189	38.9295	0.01144	37.3952	0.02073	13.6565	0.02402		-8.94259	-5.53392e-05	-8.67905	0.00142	-9.58397	-0.00122
0.5172	0.01404	39.0742	0.01095	1.7732	0.01622	12.7	0.02162		36.5083	0.00189	39.0131	0.01144	37.4756	0.02074	13.6964	0.02405		-8.92699	-5.53491e-05	-8.66415	0.00142	-9.56959	-0.00122
0.5192	0.01266	39.2698	0.01105	1.7834	0.02014	12.7398	0.0238		36.5874	0.00189	39.0967	0.01145	37.556	0.02075	13.7296	0.02408		-8.91139	-5.53592e-05	-8.64926	0.00142	-9.55521	-0.00123
0.5212	0.01134	39.4654	0.01137	1.7935	0.01653	12.7796	0.02758		36.6666	0.00189	39.1803	0.01145	37.6364	0.02075	13.7363	0.02408		-8.89579	-5.53696e-05	-8.63437	0.00142	-9.54082	-0.00124
0.5232	0.01121	39.661	0.01114	1.8037	0.01311	12.8195	0.03832		36.7457	0.00188	39.264	0.01145	37.7168	0.02076	13.7762	0.02412		-8.8802	-5.53801e-05	-8.61947	0.00142	-9.52644	-0.00125
0.5251	0.01113	39.8565	0.0109	1.8138	0.01148	12.8593	0.03319		36.8248	0.00188	39.3476	0.01145	37.7972	0.02076	13.8101	0.02414		-8.8646	-5.53908e-05	-8.60458	0.00142	-9.51206	-0.00125
0.5271	0.01171	40.052	0.01123	1.824	0.01583	12.8992	0.02404		36.9039	0.00188	39.4313	0.01145	37.8776	0.02077	13.816	0.02415		-8.849	-5.54017e-05	-8.58969	0.00142	-9.49768	-0.00126
0.5291	0.01235	40.2475	0.01158	1.8341	0.0123	12.939	0.01742		36.9831	0.00188	39.5149	0.01145	37.958	0.02078	13.8559	0.02418		-8.8334	-5.54129e-05	-8.57479	0.00142	-9.4833	-0.00127
0.5311	0.01286	40.4429	0.01157	1.8443	0.00804	12.9789	0.02349		37.0622	0.00187	39.5985	0.01146	38.0384	0.02078	13.8907	0.02421		-8.8178	-5.54242e-05	-8.5599	0.00142	-9.46891	-0.00128
0.533	0.01292	40.6383	0.01155	1.8544	0.01393	13.0187	0.02748		37.1413	0.00187	39.6822	0.01146	38.1188	0.02079	13.9713	0.02427		-8.8022	-5.54358e-05	-8.545	0.00142	-9.45453	-0.00128
0.535	0.01237	40.8336	0.01147	1.8646	0.01157	13.0586	0.02662		37.2205	0.00187	39.7658	0.01146	38.1992	0.02079	14	0.02429		-8.7866	-5.54476e-05	-8.53011	0.00142	-9.44015	-0.00129
0.537	0.01135	41.0289	0.01082	1.8747	0.01503	13.0984	0.02669		37.2996	0.00187	39.8494	0.01146	38.2796	0.0208	14.0518	0.02433		-8.77101	-5.54597e-05	-8.51522	0.00142	-9.42577	-0.0013
0.539	0.01165	41.2242	0.01122	1.8849	0.01664	13.1383	0.02437		37.3787	0.00186	39.9331	0.01146	38.36	0.0208	14.1324	0.0244		-8.75541	-5.5472e-05	-8.50032	0.00142	-9.41139	-0.00131
0.5409	0.01202	41.4194	0.01121	1.895	0.0157	13.1781	0.01938		37.4579	0.00186	40.0167	0.01147	38.4404	0.02081	14.2032	0.02445		-8.73981	-5.54845e-05	-8.48543	0.00142	-9.397	-0.00132
0.5429	0.01134	41.6146	0.01097	1.9052	0.01323	13.218	0.01558		37.537	0.00186	40.1003	0.01147	38.5208	0.02082	14.213	0.02446		-8.72421	-5.54973e-05	-8.47054	0.00142	-9.38262	-0.00132
0.5449	0.0119	41.8098	0.01115	1.9154	0.01348	13.2578	0.01922		37.6161	0.00186	40.184	0.01147	38.6012	0.02082	14.2935	0.02452		-8.70861	-5.55103e-05	-8.45564	0.00142	-9.36824	-0.00133
0.5469	0.01262	42.005	0.01148	1.9255	0.01448	13.2977	0.0184		37.6953	0.00185	40.2676	0.01147	38.6816	0.02083	14.3741	0.02458		-8.69301	-5.55236e-05	-8.44075	0.00142	-9.35386	-0.00134
0.5488	0.01227	42.2001	0.01064	1.9357	0.01427	13.3376	0.01865		37.7744	0.00185	40.3512	0.01147	38.762	0.02083	14.4063	0.0246		-8.67741	-5.55371e-05	-8.42585	0.00142	-9.33948	-0.00135
0.5508	0.01173	42.3951	0.01028	1.9458	0.01618	13.3774	0.02248		37.8535	0.00185	40.4349	0.01147	38.8424	0.02084	14.4547	0.02464		-8.66182	-5.55509e-05	-8.41096	0.00142	-9.32509	-0.00136
0.5528	0.01123	42.5902	0.01153	1.956	0.01711	13.4173	0.02378		37.9326	0.00185	40.5185	0.01148	38.9228	0.02084	14.5352	0.0247		-8.64622	-5.5565e-05	-8.39607	0.00142	-9.31071	-0.00136
0.5548	0.01153	42.7852	0.01184	1.9662	0.01555	13.4572	0.02201		38.0118	0.00185	40.6021	0.01148	39.0031	0.02085	14.6094	0.02476		-8.63062	-5.55794e-05	-8.38117	0.00142	-9.29633	-0.00137
0.5568	0.01148	42.9801	0.01144	1.9763	0.017	13.497	0.02834		38.0909	0.00184	40.6858	0.01148	39.0836	0.02086	14.6158	0.02476		-8.61502	-5.5594e-05	-8.36628	0.00142	-9.28195	-0.00138
0.5587	0.01168	43.1751	0.01174	1.9865	0.01343	13.5369	0.02562		38.17	0.00184	40.7694	0.01148	39.1639	0.02086	14.6964	0.02482		-8.59942	-5.5609e-05	-8.35139	0.00142	-9.26757	-0.00139
0.5607	0.01133	43.37	0.01181	1.9967	0.01238	13.5768	0.02174		38.2492	0.00184	40.8531	0.01148	39.2443	0.02087	14.7769	0.02488		-8.58382	-5.56242e-05	-8.33649	0.00142	-9.25318	-0.0014
0.5627	0.01123	43.5649	0.01222	2.0069	0.0105	13.6166	0.02395		38.3283	0.00184	40.9367	0.01148	39.3247	0.02087	14.8123	0.02491		-8.56823	-5.56397e-05	-8.3216	0.00142	-9.2388	-0.00141
0.5647	0.0108	43.7597	0.01195	2.017	0.00752	13.6565	0.02445		38.4074	0.00183	41.0203	0.01148	39.4051	0.02088	14.8575	0.02494		-8.55263	-5.56555e-05	-8.3067	0.00142	-9.22442	-0.00141
0.5667	0.01044	43.9545	0.01151	2.0272	0.00744	13.6964	0.02272		38.4866	0.00183	41.1039	0.01149	39.4855	0.02088	14.9381	0.025		-8.53703	-5.56717e-05	-8.29181	0.00142	-9.21004	-0.00142
0.5686	0.01206	44.1493	0.01055	2.0374	0.01641	13.7363	0.02195		38.5657	0.00183	41.1876	0.01149	39.5659	0.02089	15.0152	0.02505		-8.52143	-5.56881e-05	-8.27692	0.00142	-9.19566	-0.00143
0.5706	0.01153	44.3441	0.01201	2.0476	0.01384	13.7762	0.02263		38.6448	0.00183	41.2712	0.01149	39.6463	0.02089	15.0186	0.02505		-8.50583	-5.57049e-05	-8.26202	0.00142	-9.18127	-0.00144
0.5726	0.01189	44.5388	0.01308	2.0577	0.0115	13.816	0.02525		38.724	0.00182	41.3548	0.01149	39.7267	0.0209	15.0992	0.02511		-8.49023	-5.5722e-05	-8.24713	0.00142	-9.16689	-0.00145
0.5746	0.01221	44.7335	0.01308	2.0679	0.01501	13.8559	0.02555		38.8031	0.00182	41.4385	0.01149	39.8071	0.0209	15.1798	0.02517		-8.47463	-5.57395e-05	-8.23223	0.00142	-9.15251	-0.00146
0.5766	0.01248	44.9281	0.01204	2.0781	0.01688	14	0.02146		38.8822	0.00182	41.5221	0.01149	39.8875	0.02091	15.218	0.0252		-8.45904	-5.57573e-05	-8.21734	0.00142	-9.13813	-0.00146
0.5785	0.01244	45.1228	0.01115	2.1438	0.01008	14.2032	0.02121		38.9613	0.00182	41.6058	0.0115	39.9679	0.02092	15.2604	0.02523		-8.44344	-5.57754e-05	-8.20245	0.00142	-9.12375	-0.00147
0.5805	0.01206	45.3174	0.01106	2.1636	0.01112	14.4063	0.02202		39.0405	0.00182	41.6894	0.0115	40.0483	0.02092	15.3409	0.02528		-8.42784	-5.57939e-05	-8.18755	0.00142	-9.10936	-0.00148
0.5825	0.01153	45.512	0.01131	2.1833	0.01284	14.6094	0.02585		39.1196	0.00181	41.773	0.0115	40.1287	0.02093	15.4208	0.02534		-8.41224	-5.58128e-05	-8.17266	0.00142	-9.09498	-0.00149
0.5845	0.01138	45.7065	0.01077	2.2031	0.01122	14.8123	0.0227		39.1987	0.00181	41.8567	0.0115	40.2091	0.02093	15.4215	0.02534		-8.39664	-5.5832e-05	-8.15777	0.00142	-9.0806	-0.0015
0.5865	0.01108	45.901	0.01042	2.2229	0.01605	15.0152	0.01956		39.2779	0.00181	41.9403	0.0115	40.2895	0.02094	15.5021	0.02539		-8.38104	-5.58516e-05	-8.14287	0.00142	-9.06622	-0.00151
0.5884	0.01151	46.0955	0.0106	2.2427	0.01627	15.218	0.02359		39.357	0.00181	42.0239	0.0115	40.3699	0.02094	15.5826	0.02545		-8.36544	-5.58716e-05	-8.12798	0.00142	-9.05184	-0.00151
0.5904	0.01194	46.29	0.01073	2.2625	0.01796	15.4208	0.02431		39.4361	0.0018	42.1076	0.0115	40.4503	0.02095	15.6235	0.02548		-8.34985	-5.5892e-05	-8.11308	0.00142	-9.03745	-0.00152
0.5924	0.01078	46.4844	0.0101	2.2824	0.01353	15.6235	0.02752		39.5153	0.0018	42.1912	0.01151	40.5307	0.02095	15.6632	0.0255		-8.33425	-5.59128e-05	-8.09819	0.00142	-9.02307	-0.00153
0.5944	0.0112	46.6788	0.01106	2.3022	0.01415	15.8261	0.02778		39.5944	0.0018	42.2748	0.01151	40.6111	0.02096	15.7438	0.02556		-8.31865	-5.5934e-05	-8.0833	0.00142	-9.00869	-0.00154
0.5964	0.01227	46.8732	0.01205	2.322	0.01706	16.0286	0.02746		39.6735	0.0018	42.3585	0.01151	40.6915	0.02096	15.8243	0.02561		-8.30305	-5.59557e-05	-8.0684	0.00142	-8.99431	-0.00155
0.5984	0.01233	47.0675	0.0106	2.3418	0.01204	16.231	0.02548		39.7527	0.00179	42.4421	0.01151	40.7719	0.02097	15.8261	0.02561		-8.28745	-5.59777e-05	-8.05351	0.00142	-8.97993	-0.00156
0.6003	0.0129	47.2619	0.01043	2.3616	0.01074	16.4334	0.02408		39.8318	0.00179	42.5257	0.01151	40.8523	0.02097	15.9049	0.02567		-8.27185	-5.60002e-05	-8.03862	0.00142	-8.96555	-0.00157
0.6023	0.01268	47.4562	0.01017	2.3815	0.01533	16.6357	0.02408		39.9109	0.00179	42.6094	0.01151	40.9327	0.02098	15.9855	0.02572		-8.25626	-5.60231e-05	-8.02372	0.00142	-8.95116	-0.00158
0.6043	0.01277	47.6504	0.00965	2.4013	0.01664	16.8379	0.02548		39.99	0.00179	42.693	0.01151	41.0131	0.02098	16.0286	0.02575		-8.24066	-5.60465e-05	-8.00883	0.00142	-8.93678	-0.00158
0.6063	0.01158	47.8447	0.0109	2.4211	0.01689	17.0401	0.02623		40.0692	0.00179	42.7766	0.01152	41.0935	0.02099	16.066	0.02577		-8.22506	-5.60703e-05	-7.99393	0.00142	-8.9224	-0.00159
0.6083	0.01171	48.0389	0.01235	2.441	0.01527	17.2422	0.02712		40.1483	0.00178	42.8603	0.01152	41.1739	0.02099	16.1466	0.02582		-8.20946	-5.60946e-05	-7.97904	0.00142	-8.90802	-0.0016
0.6103	0.01125	48.2331	0.01125	2.4608	0.0157	17.4442	0.02811		40.2274	0.00178	42.9439	0.01152	41.2543	0.021	16.2272	0.02588		-8.19386	-5.61194e-05	-7.96415	0.00142	-8.89364	-0.00161
0.6122	0.01147	48.4273	0.01147	2.4807	0.01787	17.6461	0.03015		40.3066	0.00178	43.0275	0.01152	41.3347	0.021	16.231	0.02588		-8.17826	-5.61447e-05	-7.94925	0.00142	-8.87925	-0.00162
0.6142	0.01141	48.6214	0.01125	2.5005	0.01517	17.848	0.02768		40.3857	0.00178	43.1112	0.01152	41.4151	0.02101	16.3077	0.02593		-8.16266	-5.61704e-05	-7.93436	0.00142	-8.86487	-0.00163
0.6162	0.01161	48.8156	0.01228	2.5204	0.01191	18.0498	0.0288		40.4648	0.00177	43.1948	0.01152	41.4955	0.02101	16.3883	0.02598		-8.14707	-5.61967e-05	-7.91947	0.00142	-8.85049	-0.00164
0.6182	0.01179	49.0097	0.01147	2.5402	0.01227	18.2515	0.02697		40.544	0.00177	43.2784	0.01152	41.5759	0.02102	16.4334	0.02601		-8.13147	-5.62235e-05	-7.90457	0.00142	-8.83611	-0.00165
0.6202	0.01145	49.2038	0.01024	2.5601	0.01516	18.4532	0.02748		40.6231	0.00177	43.3621	0.01153	41.6563	0.02102	16.4689	0.02603		-8.11587	-5.62508e-05	-7.88968	0.00142	-8.82173	-0.00166
0.6222	0.01318	49.3978	0.01088	2.58	0.01425	18.6548	0.02886		40.7022	0.00177	43.4457	0.01153	41.7367	0.02103	16.5494	0.02608		-8.10027	-5.62787e-05	-7.87478	0.00142	-8.80734	-0.00167
0.6241	0.01318	49.5919	0.01104	2.5998	0.01429	18.8563	0.02823		40.7813	0.00176	43.5294	0.01153	41.8171	0.02103	16.63	0.02613		-8.08467	-5.63071e-05	-7.85989	0.00142	-8.79296	-0.00168
0.6261	0.01308	49.7859	0.01097	2.6197	0.01567	19.0577	0.02846		40.8605	0.00176	43.613	0.01153	41.8975	0.02104	16.6357	0.02614		-8.06907	-5.63361e-05	-7.845	0.00142	-8.77858	-0.00168
0.6281	0.01105	49.9799	0.01123	2.6396	0.01587	19.2591	0.02578		40.9396	0.00176	43.6966	0.01153	41.9779	0.02104	16.7106	0.02618		-8.05347	-5.63656e-05	-7.8301	0.00142	-8.7642	-0.00169
0.6301	0.01102	50.1739	0.01192	2.6595	0.01374	19.4604	0.02568		41.0187	0.00176	43.7803	0.01153	42.0583	0.02105	16.7911	0.02623		-8.03788	-5.63957e-05	-7.81521	0.00142	-8.74982	-0.0017
0.6321	0.01143	50.3678	0.01144	2.6794	0.01722	19.6617	0.02927		41.0979	0.00175	43.8639	0.01153	42.1387	0.02105	16.8379	0.02626		-8.02228	-5.64264e-05	-7.80031	0.00142	-8.73543	-0.00171
0.6341	0.01017	50.5617	0.01147	2.6993	0.01787	19.8628	0.02868		41.177	0.00175	43.9475	0.01153	42.2191	0.02106	16.8717	0.02628		-8.00668	-5.64577e-05	-7.78542	0.00142	-8.72105	-0.00172
0.6361	0.01028	50.7556	0.01167	2.7192	0.01433	20.0639	0.02782		41.2561	0.00175	44.0312	0.01154	42.2995	0.02106	16.9523	0.02633		-7.99108	-5.64897e-05	-7.77053	0.00142	-8.70667	-0.00173
0.6381	0.01055	50.9495	0.01088	2.7391	0.01451	20.265	0.02685		41.3353	0.00175	44.1148	0.01154	42.3798	0.02107	17.0328	0.02638		-7.97548	-5.65222e-05	-7.75563	0.00142	-8.69229	-0.00174
0.64	0.01095	51.1434	0.01106	2.759	0.01576	20.466	0.02936		41.4144	0.00175	44.1984	0.01154	42.4603	0.02107	17.0401	0.02638		-7.95988	-5.65554e-05	-7.74074	0.00142	-8.67791	-0.00175
0.642	0.01163	51.3373	0.01178	2.7789	0.01454	20.6669	0.02957		41.4935	0.00174	44.2821	0.01154	42.5406	0.02108	17.1134	0.02643		-7.94429	-5.65893e-05	-7.72585	0.00142	-8.66352	-0.00176
0.644	0.01211	51.5311	0.01214	2.7988	0.01131	20.8677	0.0281		41.5727	0.00174	44.3657	0.01154	42.621	0.02108	17.194	0.02648		-7.92869	-5.66238e-05	-7.71095	0.00142	-8.64914	-0.00177
0.646	0.01243	51.7249	0.01112	2.8187	0.01137	21.0685	0.02895		41.6518	0.00174	44.4493	0.01154	42.7014	0.02109	17.2422	0.02651		-7.91309	-5.6659e-05	-7.69606	0.00142	-8.63476	-0.00178
0.648	0.01188	51.9187	0.01109	2.8386	0.01749	21.2692	0.03187		41.7309	0.00174	44.533	0.01154	42.7818	0.02109	17.2745	0.02652		-7.89749	-5.66949e-05	-7.68116	0.00142	-8.62038	-0.00179
0.65	0.01182	52.1125	0.01174	2.8585	0.01677	21.4698	0.03181		41.81	0.00173	44.6166	0.01154	42.8622	0.0211	17.3551	0.02657		-7.88189	-5.67315e-05	-7.66627	0.00142	-8.606	-0.0018
0.652	0.01137	52.3063	0.01195	2.8785	0.00975	21.6704	0.03125		41.8892	0.00173	44.7002	0.01154	42.9426	0.0211	17.4357	0.02662		-7.86629	-5.67688e-05	-7.65138	0.00142	-8.59161	-0.00181
0.654	0.01242	52.5	0.01137	2.8984	0.00826	21.8709	0.03188		41.9683	0.00173	44.7839	0.01155	43.023	0.0211	17.4442	0.02662		-7.85069	-5.68068e-05	-7.63648	0.00142	-8.57723	-0.00182
0.656	0.01185	52.6937	0.01039	2.9183	0.0099	22.0713	0.03141		42.0474	0.00173	44.8675	0.01155	43.1034	0.02111	17.5162	0.02667		-7.8351	-5.68456e-05	-7.62159	0.00142	-8.56285	-0.00183
0.6579	0.0117	52.8875	0.01035	2.9383	0.01236	22.2717	0.03248		42.1266	0.00172	44.9511	0.01155	43.1838	0.02111	17.5968	0.02671		-7.8195	-5.68852e-05	-7.6067	0.00142	-8.54847	-0.00184
0.6599	0.01174	53.0811	0.01141	2.9582	0.01049	22.472	0.03102		42.2057	0.00172	45.0348	0.01155	43.2642	0.02112	17.6461	0.02674		-7.8039	-5.69255e-05	-7.5918	0.00142	-8.53409	-0.00185
0.6619	0.01218	53.2748	0.01115	2.9782	0.01418	22.6722	0.02813		42.2848	0.00172	45.1184	0.01155	43.3446	0.02112	17.6774	0.02676		-7.7883	-5.69667e-05	-7.57691	0.00142	-8.5197	-0.00186
0.6639	0.01126	53.4685	0.01143	2.9981	0.01776	22.8724	0.0266		42.364	0.00172	45.202	0.01155	43.425	0.02113	17.758	0.0268		-7.7727	-5.70086e-05	-7.56201	0.00142	-8.50532	-0.00187
0.6659	0.01107	53.6621	0.01143	3.0181	0.02024	23.0725	0.0256		42.4431	0.00172	45.2857	0.01155	43.5054	0.02113	17.8385	0.02685		-7.7571	-5.70514e-05	-7.54712	0.00142	-8.49094	-0.00188
0.6679	0.01108	53.8558	0.01116	3.038	0.01867	23.2726	0.02733		42.5222	0.00171	45.3693	0.01155	43.5858	0.02114	17.848	0.02685		-7.7415	-5.7095e-05	-7.53223	0.00142	-8.47656	-0.00189
0.6699	0.01173	54.0494	0.01112	3.058	0.01642	23.4726	0.03059		42.6013	0.00171	45.453	0.01156	43.6662	0.02114	17.9191	0.02689		-7.72591	-5.71395e-05	-7.51733	0.00142	-8.46218	-0.0019
0.6719	0.01212	54.243	0.01063	3.0779	0.01332	23.6725	0.0325		42.6805	0.00171	45.5366	0.01156	43.7466	0.02115	17.9996	0.02694		-7.71031	-5.71848e-05	-7.50244	0.00142	-8.44779	-0.00191
0.6739	0.01154	54.4366	0.01154	3.0979	0.01259	23.8723	0.03183		42.7596	0.00171	45.6202	0.01156	43.827	0.02115	18.0498	0.02697		-7.69471	-5.72311e-05	-7.48755	0.00142	-8.43341	-0.00192
0.6759	0.01127	54.6302	0.01161	3.1179	0.01371	24.0721	0.03287		42.8387	0.0017	45.7039	0.01156	43.9074	0.02115	18.0802	0.02698		-7.67911	-5.72782e-05	-7.47265	0.00142	-8.41903	-0.00193
0.6779	0.01278	54.8237	0.01152	3.1378	0.01503	24.2719	0.03272		42.9179	0.0017	45.7875	0.01156	43.9878	0.02116	18.1608	0.02703		-7.66351	-5.73263e-05	-7.45776	0.00142	-8.40465	-0.00194
0.6798	0.01273	55.0173	0.01101	3.1578	0.01258	24.4715	0.03022		42.997	0.0017	45.8711	0.01156	44.0682	0.02116	18.2414	0.02707		-7.64791	-5.73753e-05	-7.44286	0.00142	-8.39027	-0.00195
0.6818	0.0127	55.2108	0.0115	3.1778	0.00665	24.6712	0.0283		43.0761	0.0017	45.9547	0.01156	44.1486	0.02117	18.2515	0.02708		-7.63232	-5.74253e-05	-7.42797	0.00142	-8.37588	-0.00196
0.6838	0.01168	55.4043	0.01238	3.1978	0.01248	24.8707	0.0266		43.1553	0.00169	46.0384	0.01156	44.229	0.02117	18.3219	0.02712		-7.61672	-5.74763e-05	-7.41308	0.00142	-8.3615	-0.00197
0.6858	0.01294	55.5978	0.01248	3.2178	0.01714	25.0702	0.0268		43.2344	0.00169	46.122	0.01156	44.3094	0.02118	18.4025	0.02716		-7.60112	-5.75283e-05	-7.39818	0.00142	-8.34712	-0.00198
0.6878	0.01251	55.7914	0.01167	3.2377	0.01668	25.2696	0.03035		43.3135	0.00169	46.2057	0.01156	44.3898	0.02118	18.4532	0.02719		-7.58552	-5.75813e-05	-7.38329	0.00142	-8.33274	-0.00199
0.6898	0.01227	55.9848	0.01077	3.2577	0.01238	25.469	0.02706		43.3927	0.00169	46.2893	0.01157	44.4702	0.02118	18.4831	0.0272		-7.56992	-5.76353e-05	-7.36839	0.00142	-8.31836	-0.002
0.6918	0.01308	56.1783	0.01076	3.2777	0.01161	25.6683	0.02729		43.4718	0.00169	46.3729	0.01157	44.5506	0.02119	18.5636	0.02725		-7.55432	-5.76904e-05	-7.3535	0.00142	-8.30397	-0.00201
0.6938	0.0122	56.3718	0.01112	3.2977	0.01314	25.8676	0.03025		43.5509	0.00168	46.4566	0.01157	44.631	0.02119	18.6442	0.02729		-7.53872	-5.77466e-05	-7.33861	0.00142	-8.28959	-0.00202
0.6958	0.01226	56.5652	0.01083	3.3177	0.01711	26.0668	0.03006		43.63	0.00168	46.5402	0.01157	44.7114	0.0212	18.6548	0.02729		-7.52313	-5.78039e-05	-7.32371	0.00142	-8.27521	-0.00203
0.6978	0.01214	56.7587	0.01118	3.3377	0.01263	26.2659	0.02755		43.7092	0.00168	46.6238	0.01157	44.7918	0.0212	18.7248	0.02733		-7.50753	-5.78623e-05	-7.30882	0.00142	-8.26083	-0.00204
0.6998	0.01216	56.9521	0.01105	3.3577	0.01165	26.465	0.02645		43.7883	0.00168	46.7075	0.01157	44.8722	0.02121	18.8053	0.02737		-7.49193	-5.79219e-05	-7.29393	0.00142	-8.24645	-0.00205
0.7018	0.01156	57.1455	0.01162	3.3778	0.01196	26.664	0.024		43.8674	0.00167	46.7911	0.01157	44.9526	0.02121	18.8563	0.0274		-7.47633	-5.79826e-05	-7.27903	0.00142	-8.23206	-0.00206
0.7038	0.01158	57.339	0.0115	3.3978	0.01654	26.8629	0.02518		43.9466	0.00167	46.8747	0.01157	45.033	0.02121	18.8859	0.02741		-7.46073	-5.80446e-05	-7.26414	0.00142	-8.21768	-0.00207
0.7058	0.01212	57.5324	0.01148	3.4178	0.01883	27.0618	0.02839		44.0257	0.00167	46.9584	0.01157	45.1134	0.02122	18.9665	0.02745		-7.44513	-5.81077e-05	-7.24924	0.00142	-8.2033	-0.00208
0.7078	0.01135	57.7258	0.01111	3.4378	0.01431	27.2606	0.03039		44.1048	0.00167	47.042	0.01157	45.1938	0.02122	19.047	0.0275		-7.42953	-5.81721e-05	-7.23435	0.00142	-8.18892	-0.00209
0.7098	0.01092	57.9192	0.01113	3.4578	0.0155	27.4594	0.02966		44.184	0.00167	47.1256	0.01158	45.2742	0.02123	19.0577	0.0275		-7.41394	-5.82378e-05	-7.21946	0.00142	-8.17454	-0.0021
0.7118	0.01049	58.1125	0.01144	3.4779	0.01306	27.6581	0.03068		44.2631	0.00166	47.2093	0.01158	45.3546	0.02123	19.1276	0.02754		-7.39834	-5.83048e-05	-7.20456	0.00142	-8.16015	-0.00211
0.7138	0.01172	58.3059	0.01095	3.4979	0.01378	27.8568	0.02814		44.3422	0.00166	47.2929	0.01158	45.435	0.02124	19.2082	0.02758		-7.38274	-5.83731e-05	-7.18967	0.00142	-8.14577	-0.00212
0.7158	0.01283	58.4993	0.01095	3.5179	0.0152	28.0554	0.02981		44.4213	0.00166	47.3765	0.01158	45.5153	0.02124	19.2591	0.0276		-7.36714	-5.84427e-05	-7.17478	0.00142	-8.13139	-0.00214
0.7177	0.01264	58.6926	0.01228	3.538	0.01707	28.254	0.03156		44.5005	0.00166	47.4602	0.01158	45.5958	0.02124	19.2887	0.02762		-7.35154	-5.85137e-05	-7.15988	0.00142	-8.11701	-0.00215
0.7197	0.01252	58.886	0.01245	3.558	0.01768	28.4524	0.03095		44.5796	0.00165	47.5438	0.01158	45.6761	0.02125	19.3693	0.02766		-7.33594	-5.85861e-05	-7.14499	0.00142	-8.10263	-0.00216
0.7217	0.01197	59.0794	0.01153	3.578	0.01656	28.6509	0.03108		44.6587	0.00165	47.6274	0.01158	45.7565	0.02125	19.4499	0.0277		-7.32035	-5.86599e-05	-7.13009	0.00142	-8.08824	-0.00217
0.7237	0.01291	59.2727	0.01131	3.5981	0.01581	28.8493	0.03043		44.7379	0.00165	47.7111	0.01158	45.837	0.02126	19.4604	0.0277		-7.30475	-5.87352e-05	-7.1152	0.00142	-8.07386	-0.00218
0.7257	0.01103	59.466	0.01163	3.6181	0.01565	29.0476	0.03081		44.817	0.00165	47.7947	0.01158	45.9173	0.02126	19.5304	0.02774		-7.28915	-5.88119e-05	-7.10031	0.00142	-8.05948	-0.00219
0.7277	0.01079	59.6593	0.0116	3.6382	0.01365	29.2458	0.0293		44.8961	0.00164	47.8783	0.01158	45.9977	0.02126	19.611	0.02778		-7.27355	-5.88902e-05	-7.08541	0.00142	-8.0451	-0.0022
0.7297	0.0123	59.8527	0.01167	3.6582	0.01183	29.4441	0.02885		44.9753	0.00164	47.962	0.01159	46.0781	0.02127	19.6617	0.0278		-7.25795	-5.897e-05	-7.07052	0.00142	-8.03072	-0.00221
0.7317	0.01199	60.046	0.0114	3.6783	0.01106	29.6422	0.0335		45.0544	0.00164	48.0456	0.01159	46.1585	0.02127	19.6916	0.02781		-7.24235	-5.90513e-05	-7.05563	0.00142	-8.01633	-0.00222
0.7337	0.0107	60.2393	0.01117	3.6983	0.01481	29.8403	0.03646		45.1335	0.00164	48.1292	0.01159	46.2389	0.02128	19.7721	0.02785		-7.22675	-5.91343e-05	-7.04073	0.00142	-8.00195	-0.00223
0.7357	0.01104	60.4326	0.01202	3.7184	0.01727	30.0384	0.03324		45.2127	0.00164	48.2129	0.01159	46.3193	0.02128	19.8527	0.02789		-7.21116	-5.92189e-05	-7.02584	0.00142	-7.98757	-0.00225
0.7377	0.01034	60.6259	0.01061	3.7385	0.02037	30.2364	0.03234		45.2918	0.00163	48.2965	0.01159	46.3997	0.02128	19.8628	0.0279		-7.19556	-5.93052e-05	-7.01094	0.00142	-7.97319	-0.00226
0.7397	0.01064	60.8192	0.01101	3.7585	0.02228	30.4343	0.03288		45.3709	0.00163	48.3802	0.01159	46.4801	0.02129	19.9333	0.02793		-7.17996	-5.93932e-05	-6.99605	0.00142	-7.95881	-0.00227
0.7417	0.01114	61.0125	0.01089	3.7786	0.01919	30.6322	0.02908		45.45	0.00163	48.4638	0.01159	46.5605	0.02129	20.0138	0.02797		-7.16436	-5.94829e-05	-6.98116	0.00142	-7.94442	-0.00228
0.7437	0.01087	61.2058	0.01131	3.7987	0.01698	30.83	0.02792		45.5292	0.00163	48.5474	0.01159	46.6409	0.02129	20.0639	0.02799		-7.14876	-5.95743e-05	-6.96626	0.00142	-7.93004	-0.00229
0.7457	0.01147	61.3991	0.01218	3.8188	0.01164	31.0278	0.03036		45.6083	0.00162	48.6311	0.01159	46.7213	0.0213	20.0944	0.028		-7.13316	-5.96676e-05	-6.95137	0.00142	-7.91566	-0.0023
0.7477	0.01215	61.5924	0.01212	3.8388	0.00832	31.2256	0.03123		45.6874	0.00162	48.7147	0.01159	46.8017	0.0213	20.175	0.02804		-7.11756	-5.97627e-05	-6.93647	0.00142	-7.90128	-0.00231
0.7497	0.01236	61.7857	0.01221	3.8589	0.0055	31.4232	0.03131		45.7666	0.00162	48.7983	0.01159	46.8821	0.02131	20.2555	0.02808		-7.10197	-5.98597e-05	-6.92158	0.00142	-7.8869	-0.00232
0.7517	0.01207	61.979	0.01114	3.879	0.00816	31.6209	0.03138		45.8457	0.00162	48.882	0.01159	46.9625	0.02131	20.265	0.02808		-7.08637	-5.99586e-05	-6.90669	0.00142	-7.87251	-0.00234
0.7537	0.01074	62.1723	0.01183	3.8991	0.00889	31.8185	0.02892		45.9248	0.00161	48.9656	0.0116	47.0429	0.02131	20.3361	0.02812		-7.07077	-6.00594e-05	-6.89179	0.00142	-7.85813	-0.00235
0.7557	0.01184	62.3656	0.01251	3.9192	0.00623	32.016	0.02952		46.004	0.00161	49.0492	0.0116	47.1233	0.02132	20.4167	0.02815		-7.05517	-6.01622e-05	-6.8769	0.00142	-7.84375	-0.00236
0.7577	0.01237	62.5589	0.01228	3.9393	0.00583	32.2135	0.03178		46.0831	0.00161	49.1329	0.0116	47.2037	0.02132	20.466	0.02817		-7.03957	-6.0267e-05	-6.86201	0.00142	-7.82937	-0.00237
0.7597	0.01218	62.7522	0.01095	3.9593	0.00751	32.4109	0.03155		46.1622	0.00161	49.2165	0.0116	47.2841	0.02133	20.4973	0.02819		-7.02397	-6.0374e-05	-6.84711	0.00142	-7.81499	-0.00238
0.7617	0.01082	62.9455	0.01175	3.9794	0.01167	32.6083	0.03162		46.2414	0.00161	49.3001	0.0116	47.3645	0.02133	20.5778	0.02822		-7.00838	-6.0483e-05	-6.83222	0.00142	-7.8006	-0.00239
0.7637	0.01066	63.1388	0.01187	3.9995	0.01544	32.8056	0.03215		46.3205	0.0016	49.3838	0.0116	47.4449	0.02133	20.6584	0.02826		-6.99278	-6.05941e-05	-6.81732	0.00142	-7.78622	-0.00241
0.7657	0.01119	63.3321	0.01137	4.0196	0.01701	33.0029	0.02976		46.3996	0.0016	49.4674	0.0116	47.5253	0.02134	20.6669	0.02826		-6.97718	-6.07074e-05	-6.80243	0.00142	-7.77184	-0.00242
0.7677	0.01077	63.5254	0.01098	4.0397	0.01621	33.2001	0.02909		46.4787	0.0016	49.551	0.0116	47.6057	0.02134	20.7389	0.0283		-6.96158	-6.0823e-05	-6.78754	0.00142	-7.75746	-0.00243
0.7697	0.01152	63.7187	0.0122	4.0598	0.01627	33.3973	0.02855		46.5579	0.0016	49.6347	0.0116	47.6861	0.02134	20.8195	0.02833		-6.94598	-6.09409e-05	-6.77264	0.00142	-7.74308	-0.00244
0.7718	0.01167	63.912	0.01203	4.0799	0.01412	33.5944	0.02861		46.637	0.00159	49.7183	0.0116	47.7665	0.02135	20.8677	0.02835		-6.93038	-6.1061e-05	-6.75775	0.00142	-7.72869	-0.00245
0.7738	0.01024	64.1053	0.01102	4.1	0.00931	33.7915	0.03102		46.7161	0.00159	49.8019	0.0116	47.8469	0.02135	20.9001	0.02837		-6.91478	-6.11835e-05	-6.74286	0.00142	-7.71431	-0.00247
0.7758	0.01056	64.2986	0.01041	4.1202	0.00547	33.9885	0.0351		46.7953	0.00159	49.8856	0.0116	47.9273	0.02135	20.9807	0.0284		-6.89919	-6.13085e-05	-6.72796	0.00142	-7.69993	-0.00248
0.7778	0.01093	64.4919	0.01151	4.1403	0.00911	34.1855	0.03455		46.8744	0.00159	49.9692	0.01161	48.0077	0.02136	21.0612	0.02843		-6.88359	-6.14359e-05	-6.71307	0.00142	-7.68555	-0.00249
0.7798	0.01007	64.6852	0.01207	4.1604	0.01098	34.3824	0.03363		46.9535	0.00158	50.0528	0.01161	48.0881	0.02136	21.0685	0.02844		-6.86799	-6.15658e-05	-6.69817	0.00142	-7.67117	-0.0025
0.7818	0.01112	64.8785	0.01108	4.1805	0.01391	34.5793	0.03215		47.0327	0.00158	50.1365	0.01161	48.1685	0.02137	21.1418	0.02847		-6.85239	-6.16982e-05	-6.68328	0.00142	-7.65678	-0.00251
0.7838	0.01092	65.0719	0.01158	4.2006	0.01402	34.7761	0.03024		47.1118	0.00158	50.2201	0.01161	48.2489	0.02137	21.2223	0.0285		-6.83679	-6.18333e-05	-6.66839	0.00142	-7.6424	-0.00253
0.7858	0.00974	65.2652	0.01128	4.2207	0.01513	34.9729	0.03072		47.1909	0.00158	50.3038	0.01161	48.3293	0.02137	21.2692	0.02852		-6.82119	-6.1971e-05	-6.65349	0.00142	-7.62802	-0.00254
0.7878	0.01004	65.4585	0.01082	4.2409	0.01409	35.1697	0.03187		47.2701	0.00158	50.3874	0.01161	48.4097	0.02138	21.3029	0.02854		-6.80559	-6.21115e-05	-6.6386	0.00142	-7.61364	-0.00255
0.7898	0.01047	65.6518	0.01069	4.261	0.00957	35.3664	0.03183		47.3492	0.00157	50.471	0.01161	48.4901	0.02138	21.3835	0.02857		-6.79	-6.22547e-05	-6.62371	0.00142	-7.59926	-0.00256
0.7918	0.01144	65.8452	0.01185	4.2811	0.00734	35.563	0.03329		47.4283	0.00157	50.5547	0.01161	48.5705	0.02138	21.4641	0.0286		-6.7744	-6.24007e-05	-6.60881	0.00142	-7.58487	-0.00258
0.7938	0.01096	66.0385	0.01155	4.3012	0.00892	35.7596	0.03394		47.5074	0.00157	50.6383	0.01161	48.6509	0.02139	21.4698	0.02861		-6.7588	-6.25496e-05	-6.59392	0.00142	-7.57049	-0.00259
0.7958	0.01068	66.2319	0.01142	4.3214	0.01213	35.9562	0.03285		47.5866	0.00157	50.7219	0.01161	48.7313	0.02139	21.5446	0.02864		-6.7432	-6.27014e-05	-6.57902	0.00142	-7.55611	-0.0026
0.7978	0.0108	66.4252	0.01239	4.3415	0.01671	36.1527	0.03423		47.6657	0.00156	50.8056	0.01161	48.8117	0.02139	21.6252	0.02867		-6.7276	-6.28562e-05	-6.56413	0.00142	-7.54173	-0.00261
0.7998	0.01064	66.6186	0.01244	4.3616	0.01741	36.3492	0.0335		47.7448	0.00156	50.8892	0.01161	48.892	0.0214	21.6704	0.02869		-6.712	-6.30141e-05	-6.54924	0.00142	-7.52735	-0.00263
0.8018	0.0098	66.8119	0.01197	4.3818	0.01616	36.5456	0.03177		47.824	0.00156	50.9728	0.01161	48.9725	0.0214	21.7058	0.0287		-6.69641	-6.31751e-05	-6.53434	0.00142	-7.51296	-0.00264
0.8038	0.00954	67.0053	0.0106	4.4019	0.01333	36.742	0.03175		47.9031	0.00156	51.0565	0.01162	49.0528	0.0214	21.7863	0.02874		-6.68081	-6.33392e-05	-6.51945	0.00142	-7.49858	-0.00265
0.8058	0.01073	67.1987	0.01126	4.422	0.01129	36.9384	0.033		47.9822	0.00156	51.1401	0.01162	49.1332	0.02141	21.8669	0.02877		-6.66521	-6.35066e-05	-6.50455	0.00142	-7.4842	-0.00266
0.8078	0.01054	67.3921	0.01205	4.4422	0.01357	37.1347	0.03259		48.0614	0.00155	51.2237	0.01162	49.2136	0.02141	21.8709	0.02877		-6.64961	-6.36772e-05	-6.48966	0.00142	-7.46982	-0.00268
0.8099	0.0108	67.5855	0.01206	4.4623	0.01871	37.3309	0.03227		48.1405	0.00155	51.3074	0.01162	49.294	0.02141	21.9475	0.0288		-6.63401	-6.38512e-05	-6.47477	0.00142	-7.45544	-0.00269
0.8119	0.01031	67.7789	0.01204	4.4824	0.01936	37.5271	0.03275		48.2196	0.00155	51.391	0.01162	49.3744	0.02142	22.028	0.02883		-6.61841	-6.40287e-05	-6.45987	0.00142	-7.44105	-0.0027
0.8139	0.01103	67.9723	0.01225	4.5026	0.01476	37.7233	0.03121		48.2987	0.00155	51.4746	0.01162	49.4548	0.02142	22.0713	0.02885		-6.60281	-6.42096e-05	-6.44498	0.00142	-7.42667	-0.00272
0.8159	0.01136	68.1657	0.01234	4.5227	0.01564	37.9194	0.03221		48.3779	0.00154	51.5583	0.01162	49.5352	0.02142	22.1086	0.02886		-6.58722	-6.43941e-05	-6.43009	0.00142	-7.41229	-0.00273
0.8179	0.01144	68.3592	0.01256	4.5429	0.01124	38.1155	0.03435		48.457	0.00154	51.6419	0.01162	49.6156	0.02143	22.1892	0.02889		-6.57162	-6.45822e-05	-6.41519	0.00142	-7.39791	-0.00274
0.8199	0.01117	68.5526	0.01346	4.563	0.01144	38.3116	0.02968		48.5361	0.00154	51.7255	0.01162	49.696	0.02143	22.2697	0.02893		-6.55602	-6.47741e-05	-6.4003	0.00142	-7.38353	-0.00275
0.8219	0.01174	68.7461	0.0133	4.5832	0.01423	38.5076	0.0284		48.6153	0.00154	51.8092	0.01162	49.7764	0.02143	22.2717	0.02893		-6.54042	-6.49697e-05	-6.3854	0.00142	-7.36915	-0.00277
0.8272	0.01178	68.9396	0.01311	4.6033	0.01212	38.7035	0.03039		48.6944	0.00153	51.8928	0.01162	49.8568	0.02144	22.3503	0.02896		-6.52482	-6.51691e-05	-6.37051	0.00142	-7.35476	-0.00278
0.837	0.01045	69.133	0.01281	4.6235	0.01324	38.8995	0.0318		48.7735	0.00153	51.9764	0.01162	49.9372	0.02144	22.4309	0.02899		-6.50922	-6.53725e-05	-6.35562	0.00142	-7.34038	-0.00279
0.8468	0.01154	69.3265	0.01275	4.6436	0.01482	39.0953	0.03367		48.8527	0.00153	52.0601	0.01162	50.0176	0.02144	22.472	0.029		-6.49362	-6.55799e-05	-6.34072	0.00142	-7.326	-0.00281
0.8566	0.01091	69.52	0.01266	4.6638	0.01741	39.2912	0.03081		48.9318	0.00153	52.1437	0.01162	50.098	0.02145	22.5114	0.02902		-6.47803	-6.57913e-05	-6.32583	0.00142	-7.31162	-0.00282
0.8664	0.00813	69.7135	0.01332	4.6839	0.01628	39.487	0.02918		49.0109	0.00153	52.2273	0.01162	50.1784	0.02145	22.592	0.02905		-6.46243	-6.6007e-05	-6.31094	0.00142	-7.29724	-0.00283
0.8762	0.00812	69.9071	0.01363	4.7041	0.01288	39.6827	0.03167		49.0901	0.00152	52.311	0.01163	50.2588	0.02145	22.6722	0.02908		-6.44683	-6.62268e-05	-6.29604	0.00142	-7.28285	-0.00285
0.886	0.00888	70.1006	0.01321	4.7243	0.01485	39.8785	0.03137		49.1692	0.00152	52.3946	0.01163	50.3392	0.02146	22.6726	0.02908		-6.43123	-6.6451e-05	-6.28115	0.00142	-7.26847	-0.00286
0.8958	0.00965	70.2942	0.01255	4.7444	0.01557	40.0742	0.03335		49.2483	0.00152	52.4783	0.01163	50.4196	0.02146	22.7531	0.02911		-6.41563	-6.66796e-05	-6.26625	0.00142	-7.25409	-0.00287
0.9056	0.00893	70.4877	0.01249	4.7646	0.01524	40.2698	0.03196		49.3274	0.00152	52.5619	0.01163	50.5	0.02146	22.8337	0.02914		-6.40003	-6.69127e-05	-6.25136	0.00142	-7.23971	-0.00289
0.9154	0.00936	70.6813	0.01277	4.7847	0.01149	40.4654	0.03345		49.4066	0.00151	52.6455	0.01163	50.5804	0.02147	22.8724	0.02915		-6.38444	-6.71504e-05	-6.23647	0.00142	-7.22533	-0.0029
0.9253	0.00909	70.8749	0.01235	4.8049	0.0103	40.661	0.03434		49.4857	0.00151	52.7291	0.01163	50.6608	0.02147	22.9143	0.02917		-6.36884	-6.73928e-05	-6.22157	0.00142	-7.21094	-0.00291
0.9351	0.01041	71.0685	0.01178	4.825	0.00942	40.8565	0.03366		49.5648	0.00151	52.8128	0.01163	50.7412	0.02147	22.9948	0.0292		-6.35324	-6.764e-05	-6.20668	0.00142	-7.19656	-0.00293
0.9449	0.00953	71.2622	0.01094	4.8452	0.01151	41.052	0.03304		49.644	0.00151	52.8964	0.01163	50.8216	0.02148	23.0725	0.02922		-6.33764	-6.7892e-05	-6.19179	0.00142	-7.18218	-0.00294
0.9547	0.00844	71.4558	0.01148	4.8654	0.01698	41.2475	0.03309		49.7231	0.00151	52.98	0.01163	50.902	0.02148	23.0754	0.02923		-6.32204	-6.81489e-05	-6.17689	0.00142	-7.1678	-0.00295
0.9645	0.00578	71.6495	0.01165	4.8855	0.0127	41.4429	0.03227		49.8022	0.0015	53.0637	0.01163	50.9824	0.02148	23.156	0.02925		-6.30644	-6.8411e-05	-6.162	0.00142	-7.15342	-0.00297
0.9744	0.00603	71.8431	0.01223	4.9057	0.0117	41.6383	0.0292		49.8814	0.0015	53.1473	0.01163	51.0628	0.02149	23.2365	0.02928		-6.29084	-6.86781e-05	-6.1471	0.00142	-7.13903	-0.00298
0.9842	0.00577	72.0368	0.01294	4.9259	0.01562	41.8336	0.02731		49.9605	0.0015	53.231	0.01163	51.1432	0.02149	23.2726	0.0293		-6.27525	-6.89506e-05	-6.13221	0.00142	-7.12465	-0.003
0.994	0.00883	72.2305	0.01194	4.946	0.01996	42.0289	0.02873		50.0396	0.0015	53.3146	0.01163	51.2236	0.02149	23.3171	0.02931		-6.25965	-6.92284e-05	-6.11732	0.00142	-7.11027	-0.00301
1.0038	0.01061	72.4243	0.01137	4.9662	0.02024	42.2242	0.03157		50.1188	0.00149	53.3982	0.01163	51.304	0.02149	23.3977	0.02934		-6.24405	-6.95117e-05	-6.10242	0.00142	-7.09589	-0.00302
1.0137	0.01037	72.618	0.01162	4.9864	0.01283	42.4194	0.03223		50.1979	0.00149	53.4819	0.01163	51.3844	0.0215	23.4726	0.02937		-6.22845	-6.98005e-05	-6.08753	0.00142	-7.08151	-0.00304
1.0235	0.01044	72.8118	0.01185	5.0065	0.00876	42.6146	0.03414		50.277	0.00149	53.5655	0.01163	51.4648	0.0215	23.4782	0.02937		-6.21285	-7.0095e-05	-6.07263	0.00142	-7.06712	-0.00305
1.0334	0.00871	73.0055	0.01171	5.0267	0.00508	42.8098	0.03606		50.3561	0.00149	53.6491	0.01163	51.5452	0.0215	23.5588	0.0294		-6.19725	-7.03954e-05	-6.05774	0.00142	-7.05274	-0.00307
1.0432	0.00595	73.1993	0.01145	5.0469	0.00584	43.005	0.03458		50.4353	0.00148	53.7328	0.01164	51.6256	0.02151	23.6394	0.02942		-6.18165	-7.07016e-05	-6.04285	0.00142	-7.03836	-0.00308
1.053	0.00623	73.3931	0.01053	5.067	0.01313	43.2001	0.0301		50.5144	0.00148	53.8164	0.01164	51.706	0.02151	23.6725	0.02944		-6.16606	-7.10139e-05	-6.02795	0.00142	-7.02398	-0.00309
1.0629	0.00905	73.587	0.01184	5.0872	0.01149	43.3951	0.03102		50.5935	0.00148	53.9	0.01164	51.7864	0.02151	23.72	0.02945		-6.15046	-7.13323e-05	-6.01306	0.00142	-7.0096	-0.00311
1.0727	0.01094	73.7808	0.01254	5.1074	0.0109	43.5902	0.03407		50.6727	0.00148	53.9837	0.01164	51.8668	0.02152	23.8005	0.02948		-6.13486	-7.1657e-05	-5.99817	0.00142	-6.99521	-0.00312
1.0826	0.01135	73.9747	0.01285	5.1275	0.01611	43.7852	0.03153		50.7518	0.00148	54.0673	0.01164	51.9472	0.02152	23.8723	0.0295		-6.11926	-7.1988e-05	-5.98327	0.00142	-6.98083	-0.00314
1.0924	0.01031	74.1686	0.01228	5.1477	0.01947	43.9801	0.03073		50.8309	0.00147	54.1509	0.01164	52.0276	0.02152	23.8811	0.02951		-6.10366	-7.23256e-05	-5.96838	0.00142	-6.96645	-0.00315
1.1023	0.01002	74.3625	0.01184	5.1679	0.01852	44.1751	0.02984		50.9101	0.00147	54.2346	0.01164	52.108	0.02152	23.9616	0.02953		-6.08806	-7.26698e-05	-5.95348	0.00142	-6.95207	-0.00317
1.1122	0.00966	74.5564	0.01217	5.188	0.01323	44.37	0.031		50.9892	0.00147	54.3182	0.01164	52.1884	0.02153	24.0422	0.02956		-6.07247	-7.30208e-05	-5.93859	0.00142	-6.93769	-0.00318
1.122	0.01127	74.7504	0.01234	5.2082	0.01143	44.5649	0.03265		51.0683	0.00147	54.4018	0.01164	52.2687	0.02153	24.0721	0.02957		-6.05687	-7.33787e-05	-5.9237	0.00142	-6.9233	-0.0032
1.1319	0.01147	74.9444	0.01307	5.2284	0.01491	44.7597	0.03318		51.1475	0.00146	54.4855	0.01164	52.3492	0.02153	24.1228	0.02959		-6.04127	-7.37437e-05	-5.9088	0.00142	-6.90892	-0.00321
1.1417	0.0124	75.1384	0.01219	5.2485	0.01872	44.9545	0.0331		51.2266	0.00146	54.5691	0.01164	52.4295	0.02154	24.2034	0.02961		-6.02567	-7.41158e-05	-5.89391	0.00142	-6.89454	-0.00322
1.1516	0.01247	75.3324	0.01188	5.2687	0.02304	45.1493	0.03302		51.3057	0.00146	54.6527	0.01164	52.51	0.02154	24.2719	0.02964		-6.01007	-7.44953e-05	-5.87902	0.00142	-6.88016	-0.00324
1.1615	0.01366	75.5264	0.01167	5.2889	0.0191	45.3441	0.03103		51.3849	0.00146	54.7364	0.01164	52.5903	0.02154	24.2839	0.02964		-5.99447	-7.48822e-05	-5.86412	0.00142	-6.86578	-0.00325
1.1714	0.01145	75.7205	0.012	5.309	0.01437	45.5388	0.02853		51.464	0.00146	54.82	0.01164	52.6707	0.02154	24.3645	0.02967		-5.97887	-7.52768e-05	-5.84923	0.00142	-6.85139	-0.00327
1.1812	0.01126	75.9146	0.01214	5.3292	0.01551	45.7335	0.03266		51.5431	0.00145	54.9036	0.01164	52.7511	0.02155	24.4451	0.02969		-5.96328	-7.56791e-05	-5.83433	0.00142	-6.83701	-0.00328
1.1911	0.00923	76.1087	0.01387	5.3494	0.01396	45.9281	0.03564		51.6222	0.00145	54.9873	0.01164	52.8315	0.02155	24.4715	0.0297		-5.94768	-7.60893e-05	-5.81944	0.00142	-6.82263	-0.0033
1.201	0.00867	76.3028	0.01448	5.3695	0.01282	46.1228	0.03562		51.7014	0.00145	55.0709	0.01164	52.9119	0.02155	24.5256	0.02972		-5.93208	-7.65076e-05	-5.80455	0.00142	-6.80825	-0.00331
1.2109	0.01076	76.497	0.01318	5.3897	0.01348	46.3174	0.03599		51.7805	0.00145	55.1546	0.01164	52.9923	0.02156	24.6062	0.02974		-5.91648	-7.69341e-05	-5.78965	0.00142	-6.79387	-0.00333
1.2208	0.0089	76.6912	0.01223	5.4099	0.01531	46.512	0.03443		51.8596	0.00144	55.2382	0.01165	53.0727	0.02156	24.6712	0.02976		-5.90088	-7.73691e-05	-5.77476	0.00142	-6.77948	-0.00334
1.2307	0.00902	76.8854	0.01299	5.43	0.01792	46.7065	0.0356		51.9388	0.00144	55.3218	0.01165	53.1531	0.02156	24.6868	0.02977		-5.88528	-7.78126e-05	-5.75987	0.00142	-6.7651	-0.00336
1.2405	0.00954	77.0797	0.01188	5.4502	0.01649	46.901	0.03603		52.0179	0.00144	55.4055	0.01165	53.2335	0.02156	24.7673	0.02979		-5.86968	-7.82648e-05	-5.74497	0.00142	-6.75072	-0.00337
1.2504	0.00764	77.2739	0.01118	5.4704	0.01487	47.0955	0.0338		52.097	0.00144	55.4891	0.01165	53.3139	0.02157	24.8479	0.02982		-5.85409	-7.87259e-05	-5.73008	0.00142	-6.73634	-0.00339
1.2603	0.00657	77.4682	0.01095	5.4905	0.0174	47.29	0.03065		52.1761	0.00144	55.5727	0.01165	53.3943	0.02157	24.8707	0.02982		-5.83849	-7.91961e-05	-5.71518	0.00142	-6.72196	-0.00341
1.2702	0.00753	77.6625	0.01163	5.5107	0.0209	47.4844	0.02796		52.2553	0.00143	55.6564	0.01165	53.4747	0.02157	24.9285	0.02984		-5.82289	-7.96755e-05	-5.70029	0.00142	-6.70757	-0.00342
1.2801	0.00879	77.8569	0.01297	5.5309	0.02048	47.6788	0.03153		52.3344	0.00143	55.74	0.01165	53.5551	0.02158	25.009	0.02987		-5.80729	-8.01644e-05	-5.6854	0.00142	-6.69319	-0.00344
1.29	0.00795	78.0512	0.01327	5.551	0.01766	47.8732	0.03324		52.4136	0.00143	55.8236	0.01165	53.6355	0.02158	25.0702	0.02989		-5.79169	-8.06629e-05	-5.6705	0.00142	-6.67881	-0.00345
1.2999	0.00857	78.2456	0.01261	5.5712	0.01578	48.0675	0.03497		52.4927	0.00143	55.9073	0.01165	53.7159	0.02158	25.0896	0.02989		-5.77609	-8.11712e-05	-5.65561	0.00142	-6.66443	-0.00347
1.3098	0.00774	78.44	0.01244	5.5913	0.01812	48.2619	0.03384		52.5718	0.00142	55.9909	0.01165	53.7963	0.02158	25.1702	0.02992		-5.7605	-8.16896e-05	-5.64071	0.00142	-6.65005	-0.00348
1.3198	0.0067	78.6345	0.01285	5.6115	0.0165	48.4562	0.03258		52.6509	0.00142	56.0745	0.01165	53.8767	0.02159	25.2507	0.02994		-5.7449	-8.22181e-05	-5.62582	0.00142	-6.63566	-0.0035
1.3297	0.00591	78.829	0.01302	5.6317	0.01701	48.6504	0.0316		52.7301	0.00142	56.1582	0.01165	53.9571	0.02159	25.2696	0.02995		-5.7293	-8.2757e-05	-5.61093	0.00142	-6.62128	-0.00351
1.3396	0.00677	79.0235	0.01268	5.6518	0.0145	48.8447	0.03095		52.8092	0.00142	56.2418	0.01165	54.0375	0.02159	25.3313	0.02996		-5.7137	-8.33065e-05	-5.59603	0.00142	-6.6069	-0.00353
1.3495	0.01075	79.218	0.01137	5.672	0.01397	49.0389	0.03167		52.8883	0.00141	56.3254	0.01165	54.1179	0.02159	25.4119	0.02999		-5.6981	-8.38669e-05	-5.58114	0.00142	-6.59252	-0.00355
1.3594	0.012	79.4126	0.01224	5.6921	0.01303	49.2331	0.03003		52.9675	0.00141	56.4091	0.01165	54.1983	0.0216	25.469	0.03		-5.6825	-8.44382e-05	-5.56625	0.00142	-6.57814	-0.00356
1.3693	0.0099	79.6072	0.0129	5.7123	0.00944	49.4273	0.03162		53.0466	0.00141	56.4927	0.01165	54.2787	0.0216	25.4924	0.03001		-5.6669	-8.50209e-05	-5.55135	0.00142	-6.56375	-0.00358
1.3793	0.00821	79.8018	0.01304	5.7324	0.01384	49.6214	0.03435		53.1257	0.00141	56.5763	0.01165	54.3591	0.0216	25.573	0.03004		-5.65131	-8.56149e-05	-5.53646	0.00142	-6.54937	-0.00359
1.3892	0.00701	79.9965	0.01227	5.7526	0.01433	49.8156	0.03518		53.2049	0.00141	56.66	0.01165	54.4395	0.02161	25.6536	0.03006		-5.63571	-8.62207e-05	-5.52156	0.00142	-6.53499	-0.00361
1.3991	0.00821	80.1912	0.01212	5.7727	0.01721	50.0097	0.03462		53.284	0.0014	56.7436	0.01165	54.5199	0.02161	25.6683	0.03006		-5.62011	-8.68384e-05	-5.50667	0.00142	-6.52061	-0.00363
1.4091	0.01065	80.3859	0.01129	5.7929	0.01372	50.2038	0.03253		53.3631	0.0014	56.8272	0.01165	54.6003	0.02161	25.7341	0.03008		-5.60451	-8.74683e-05	-5.49178	0.00142	-6.50623	-0.00364
1.419	0.00905	80.5807	0.0104	5.813	0.01236	50.3978	0.02893		53.4423	0.0014	56.9109	0.01165	54.6807	0.02161	25.8147	0.0301		-5.58891	-8.81105e-05	-5.47688	0.00142	-6.49184	-0.00366
1.4289	0.01248	80.7755	0.01117	5.8332	0.01461	50.5919	0.0306		53.5214	0.0014	56.9945	0.01166	54.7611	0.02162	25.8676	0.03012		-5.57331	-8.87654e-05	-5.46199	0.00142	-6.47746	-0.00367
1.4389	0.01214	80.9703	0.01157	5.8533	0.01333	50.7859	0.03296		53.6005	0.00139	57.0782	0.01166	54.8415	0.02162	25.8953	0.03013		-5.55772	-8.94332e-05	-5.4471	0.00142	-6.46308	-0.00369
1.4488	0.01118	81.1651	0.01148	5.8735	0.01733	50.9799	0.03396		53.6796	0.00139	57.1618	0.01166	54.9219	0.02162	25.9758	0.03015		-5.54212	-9.01141e-05	-5.4322	0.00142	-6.4487	-0.00371
1.4588	0.00869	81.36	0.01208	5.8936	0.01277	51.1739	0.03293		53.7588	0.00139	57.2454	0.01166	55.0023	0.02162	26.0564	0.03017		-5.52652	-9.08084e-05	-5.41731	0.00142	-6.43432	-0.00372
1.4687	0.00795	81.5549	0.01148	5.9137	0.01347	51.3678	0.03364		53.8379	0.00139	57.3291	0.01166	55.0827	0.02163	26.0668	0.03018		-5.51092	-9.15164e-05	-5.40241	0.00142	-6.41993	-0.00374
1.4787	0.0077	81.7499	0.0109	5.9339	0.01734	51.5617	0.03192		53.917	0.00139	57.4127	0.01166	55.1631	0.02163	26.137	0.0302		-5.49532	-9.22384e-05	-5.38752	0.00142	-6.40555	-0.00376
1.4886	0.00798	81.9449	0.01277	5.954	0.01104	51.7556	0.03335		53.9962	0.00138	57.4963	0.01166	55.2435	0.02163	26.2175	0.03022		-5.47972	-9.29745e-05	-5.37263	0.00142	-6.39117	-0.00377
1.4986	0.00834	82.1399	0.01252	5.9741	0.01075	51.9495	0.03116		54.0753	0.00138	57.5799	0.01166	55.3239	0.02163	26.2659	0.03023		-5.46412	-9.37251e-05	-5.35773	0.00142	-6.37679	-0.00379
1.5085	0.0064	82.335	0.01219	5.9943	0.01202	52.1434	0.03039		54.1544	0.00138	57.6636	0.01166	55.4043	0.02164	26.2981	0.03024		-5.44853	-9.44905e-05	-5.34284	0.00142	-6.36241	-0.00381
1.5185	0.00453	82.5301	0.01288	6.0144	0.01203	52.3373	0.03132		54.2336	0.00138	57.7472	0.01166	55.4847	0.02164	26.3787	0.03026		-5.43293	-9.5271e-05	-5.32795	0.00142	-6.34802	-0.00382
1.5285	0.00668	82.7252	0.01215	6.0345	0.00864	52.5311	0.03384		54.3127	0.00137	57.8309	0.01166	55.565	0.02164	26.4593	0.03028		-5.41733	-9.60668e-05	-5.31305	0.00142	-6.33364	-0.00384
1.5384	0.00826	82.9204	0.01135	6.0546	0.00856	52.7249	0.03626		54.3918	0.00137	57.9145	0.01166	55.6454	0.02164	26.465	0.03028		-5.40173	-9.68783e-05	-5.29816	0.00142	-6.31926	-0.00386
1.5484	0.00983	83.1156	0.01237	6.0748	0.01378	52.9187	0.03341		54.4709	0.00137	57.9981	0.01166	55.7259	0.02165	26.5398	0.0303		-5.38613	-9.77057e-05	-5.28326	0.00142	-6.30488	-0.00387
1.5584	0.00962	83.3108	0.01223	6.0949	0.02146	53.1125	0.03261		54.5501	0.00137	58.0818	0.01166	55.8062	0.02165	26.6204	0.03033		-5.37053	-9.85495e-05	-5.26837	0.00142	-6.2905	-0.00389
1.5683	0.00857	83.5061	0.01228	6.115	0.01833	53.3063	0.03533		54.6292	0.00137	58.1654	0.01166	55.8866	0.02165	26.664	0.03034		-5.35493	-9.94098e-05	-5.25348	0.00142	-6.27611	-0.00391
1.5783	0.00746	83.7014	0.01261	6.1351	0.01785	53.5	0.03442		54.7083	0.00136	58.249	0.01166	55.967	0.02165	26.7009	0.03035		-5.33934	-0.000100287	-5.23858	0.00142	-6.26173	-0.00393
1.5883	0.00855	83.8968	0.01238	6.1541	0.01395	53.6937	0.03364		54.7875	0.00136	58.3327	0.01166	56.0474	0.02166	26.7815	0.03037		-5.32374	-0.000101182	-5.22369	0.00142	-6.24735	-0.00394
1.5983	0.01144	84.0921	0.01261	6.3594	0.01566	53.8875	0.03175		54.8666	0.00136	58.4163	0.01166	56.1278	0.02166	26.8621	0.03039		-5.30814	-0.000102094	-5.20879	0.00142	-6.23297	-0.00396
1.6083	0.0104			6.5647	0.01372	54.0811	0.03381		54.9457	0.00136	58.4999	0.01166	56.2082	0.02166	26.8629	0.03039		-5.29254	-0.000103024	-5.1939	0.00142	-6.21859	-0.00398
1.6182	0.00932			6.7699	0.01308	54.2748	0.03403		55.0249	0.00135	58.5836	0.01166	56.2886	0.02166	26.9427	0.03041		-5.27694	-0.000103972	-5.17901	0.00142	-6.2042	-0.00399
1.6282	0.00585			6.975	0.0155	54.4685	0.03515		55.104	0.00135	58.6672	0.01166	56.369	0.02167	27.0232	0.03043		-5.26134	-0.000104939	-5.16411	0.00142	-6.18982	-0.00401
1.6382	0.00716			7.18	0.01662	54.6621	0.03615		55.1831	0.00135	58.7508	0.01166	56.4494	0.02167	27.0618	0.03044		-5.24575	-0.000105925	-5.14922	0.00142	-6.17544	-0.00403
1.6482	0.00883			7.3849	0.01712	54.8558	0.03208		55.2623	0.00135	58.8345	0.01166	56.5298	0.02167	27.1038	0.03045		-5.23015	-0.000106931	-5.13433	0.00142	-6.16106	-0.00405
1.6582	0.00843			7.5898	0.0177	55.0494	0.03243		55.3414	0.00135	58.9181	0.01166	56.6102	0.02167	27.1843	0.03047		-5.21455	-0.000107956	-5.11943	0.00142	-6.14668	-0.00406
1.6682	0.00784			7.7945	0.01334	55.243	0.03507		55.4205	0.00134	59.0017	0.01167	56.6906	0.02168	27.2606	0.03049		-5.19895	-0.000109002	-5.10454	0.00142	-6.13229	-0.00408
1.6782	0.00595			7.9992	0.01388	55.4366	0.03523		55.4996	0.00134	59.0854	0.01167	56.771	0.02168	27.2649	0.03049		-5.18335	-0.000110068	-5.08964	0.00142	-6.11791	-0.0041
1.6882	0.00809			8.2038	0.01461	55.6302	0.03516		55.5788	0.00134	59.169	0.01167	56.8514	0.02168	27.3455	0.03051		-5.16775	-0.000111155	-5.07475	0.00142	-6.10353	-0.00412
1.6982	0.00978			8.4083	0.01511	55.8237	0.03266		55.6579	0.00134	59.2526	0.01167	56.9318	0.02168	27.4261	0.03053		-5.15215	-0.000112263	-5.05986	0.00142	-6.08915	-0.00414
1.7082	0.01011			8.6128	0.01537	56.0173	0.03158		55.737	0.00133	59.3363	0.01167	57.0122	0.02168	27.4594	0.03054		-5.13656	-0.000113393	-5.04496	0.00142	-6.07477	-0.00415
1.7182	0.01042			8.8172	0.01512	56.2108	0.03587		55.8162	0.00133	59.4199	0.01167	57.0926	0.02169	27.5066	0.03055		-5.12096	-0.000114546	-5.03007	0.00142	-6.06038	-0.00417
1.7282	0.01158			9.0214	0.01854	56.4043	0.03579		55.8953	0.00133	59.5035	0.01167	57.173	0.02169	27.5872	0.03057		-5.10536	-0.000115721	-5.01518	0.00142	-6.046	-0.00419
1.7383	0.01306			9.2257	0.01714	56.5978	0.03389		55.9744	0.00133	59.5872	0.01167	57.2534	0.02169	27.6581	0.03059		-5.08976	-0.000116919	-5.00028	0.00141	-6.03162	-0.00421
1.7483	0.0115			9.4298	0.01571	56.7914	0.03174		56.0536	0.00132	59.6708	0.01167	57.3338	0.02169	27.6678	0.03059		-5.07416	-0.000118141	-4.98539	0.00141	-6.01724	-0.00423
1.7583	0.00928			9.6338	0.01622	56.9848	0.03031		56.1327	0.00132	59.7544	0.01167	57.4142	0.0217	27.7483	0.03061		-5.05856	-0.000119387	-4.97049	0.00141	-6.00286	-0.00424
1.7683	0.00909			9.8378	0.0147	57.1783	0.02848		56.2118	0.00132	59.8381	0.01167	57.4946	0.0217	27.8289	0.03063		-5.04296	-0.000120658	-4.9556	0.00141	-5.98847	-0.00426
1.7783	0.012			10.0417	0.01358	57.3718	0.02854		56.291	0.00132	59.9217	0.01167	57.575	0.0217	27.8568	0.03064		-5.02737	-0.000121953	-4.94071	0.00141	-5.97409	-0.00428
1.7884	0.01177			10.2455	0.01521	57.5652	0.03044		56.3701	0.00132	60.0053	0.01167	57.6554	0.0217	27.9095	0.03065		-5.01177	-0.000123274	-4.92581	0.00141	-5.95971	-0.0043
1.7984	0.01003			10.4492	0.01456	57.7587	0.03015		56.4492	0.00131	60.089	0.01167	57.7358	0.0217	27.99	0.03067		-4.99617	-0.000124621	-4.91092	0.00141	-5.94533	-0.00432
1.8084	0.00907			10.6529	0.01556	57.9521	0.03351		56.5283	0.00131	60.1726	0.01167	57.8162	0.02171	28.0554	0.03069		-4.98057	-0.000125995	-4.89603	0.00141	-5.93095	-0.00434
1.8185	0.01004			10.8565	0.01721	58.1455	0.03257		56.6075	0.00131	60.2563	0.01167	57.8966	0.02171	28.0706	0.03069		-4.96497	-0.000127395	-4.88113	0.00141	-5.91656	-0.00436
1.8285	0.01047			11.06	0.01622	58.339	0.0305		56.6866	0.00131	60.3399	0.01167	57.977	0.02171	28.1512	0.03071		-4.94937	-0.000128823	-4.86624	0.00141	-5.90218	-0.00437
1.8385	0.01161			11.2634	0.01713	58.5324	0.03246		56.7657	0.0013	60.4235	0.01167	58.0574	0.02171	28.2317	0.03073		-4.93378	-0.000130279	-4.85134	0.00141	-5.8878	-0.00439
1.8486	0.01156			11.4667	0.01842	58.7258	0.03356		56.8449	0.0013	60.5072	0.01167	58.1378	0.02172	28.254	0.03073		-4.91818	-0.000131764	-4.83645	0.00141	-5.87342	-0.00441
1.8586	0.01134			11.67	0.02007	58.9192	0.03423		56.924	0.0013	60.5908	0.01167	58.2182	0.02172	28.3123	0.03075		-4.90258	-0.000133278	-4.82156	0.00141	-5.85904	-0.00443
1.8687	0.01114			11.8732	0.0202	59.1125	0.03354		57.0031	0.0013	60.6744	0.01167	58.2986	0.02172	28.3929	0.03076		-4.88698	-0.000134822	-4.80666	0.00141	-5.84465	-0.00445
1.8787	0.01125			12.0763	0.02051	59.3059	0.0361		57.0823	0.0013	60.7581	0.01167	58.379	0.02172	28.4524	0.03078		-4.87138	-0.000136396	-4.79177	0.00141	-5.83027	-0.00447
1.8887	0.01032			12.2794	0.01937	59.4993	0.03824		57.1614	0.00129	60.8417	0.01167	58.4594	0.02172	28.4734	0.03078		-4.85578	-0.000138001	-4.77687	0.00141	-5.81589	-0.00449
1.8988	0.01048			12.4823	0.01945	59.6926	0.03517		57.2405	0.00129	60.9253	0.01167	58.5398	0.02173	28.554	0.0308		-4.84018	-0.000139638	-4.76198	0.00141	-5.80151	-0.00451
1.9089	0.01043			12.6852	0.01792	59.886	0.03572		57.3197	0.00129	61.009	0.01167	58.6202	0.02173	28.6346	0.03082		-4.82459	-0.000141307	-4.74709	0.00141	-5.78713	-0.00453
1.9189	0.011			12.888	0.01658	60.0794	0.03584		57.3988	0.00129	61.0926	0.01167	58.7006	0.02173	28.6509	0.03082		-4.80899	-0.000143009	-4.73219	0.00141	-5.77275	-0.00455
1.929	0.00794			13.0908	0.01737	60.2727	0.03201		57.4779	0.00128	61.1762	0.01167	58.781	0.02173	28.7151	0.03084		-4.79339	-0.000144744	-4.7173	0.00141	-5.75836	-0.00457
1.939	0.00889			13.2935	0.01798	60.466	0.02909		57.557	0.00128	61.2599	0.01167	58.8614	0.02174	28.8493	0.03087		-4.77779	-0.000146514	-4.70241	0.00141	-5.74398	-0.00459
1.9491	0.00955			13.4961	0.02026	60.6593	0.03004		57.6362	0.00128	61.3435	0.01167	58.9417	0.02174	29.0476	0.03091		-4.76219	-0.000148318	-4.68751	0.00141	-5.7296	-0.0046
1.9592	0.0083			13.6986	0.01783	60.8527	0.03185		57.7153	0.00128	61.4271	0.01168	59.0222	0.02174	29.2458	0.03095		-4.74659	-0.000150158	-4.67262	0.00141	-5.71522	-0.00462
1.9692	0.0077			13.901	0.01813	61.046	0.03011		57.7944	0.00128	61.5108	0.01168	59.1026	0.02174	29.4441	0.03099		-4.73099	-0.000152034	-4.65772	0.00141	-5.70084	-0.00464
1.9793	0.0077			14.1034	0.01985	61.2393	0.0305		57.8736	0.00127	61.5944	0.01168	59.1829	0.02174	29.6422	0.03103		-4.7154	-0.000153947	-4.64283	0.00141	-5.68645	-0.00466
1.9894	0.0091			14.3057	0.0185	61.4326	0.0319		57.9527	0.00127	61.678	0.01168	59.2633	0.02175	29.8403	0.03107		-4.6998	-0.000155898	-4.62794	0.00141	-5.67207	-0.00468
1.9994	0.0102			14.5079	0.0178	61.6259	0.03437		58.0318	0.00127	61.7617	0.01168	59.3437	0.02175	30.0384	0.03111		-4.6842	-0.000157887	-4.61304	0.00141	-5.65769	-0.0047
2.0095	0.0081			14.7101	0.01694	61.8192	0.03181		58.111	0.00127	61.8453	0.01168	59.4241	0.02175	30.2364	0.03115		-4.6686	-0.000159915	-4.59815	0.00141	-5.64331	-0.00472
2.0196	0.00694			14.9122	0.01948	62.0125	0.03086		58.1901	0.00126	61.929	0.01168	59.5045	0.02175	30.4343	0.03119		-4.653	-0.000161983	-4.58326	0.00141	-5.62893	-0.00474
2.0297	0.00555			15.1142	0.02121	62.2058	0.03107		58.2692	0.00126	62.0126	0.01168	59.5849	0.02175	30.6322	0.03123		-4.6374	-0.000164092	-4.56836	0.0014	-5.61454	-0.00476
2.0397	0.00843			15.3161	0.0197	62.3991	0.03211		58.3483	0.00126	62.0962	0.01168	59.6653	0.02176	30.83	0.03127		-4.62181	-0.000166242	-4.55347	0.0014	-5.60016	-0.00478
2.0498	0.01086			15.518	0.01837	62.5924	0.03408		58.4275	0.00126	62.1799	0.01168	59.7457	0.02176	31.0278	0.0313		-4.60621	-0.000168435	-4.53857	0.0014	-5.58578	-0.0048
2.0599	0.00971			15.7198	0.01797	62.7857	0.0361		58.5066	0.00126	62.2635	0.01168	59.8261	0.02176	31.2256	0.03134		-4.59061	-0.000170671	-4.52368	0.0014	-5.5714	-0.00482
2.07	0.00927			15.9215	0.02014	62.979	0.03612		58.5857	0.00125	62.3471	0.01168	59.9065	0.02176	31.4232	0.03137		-4.57501	-0.00017295	-4.50879	0.0014	-5.55702	-0.00485
2.0801	0.00884			16.1232	0.01988	63.1723	0.03182		58.6649	0.00125	62.4308	0.01168	59.9869	0.02176	31.6209	0.03141		-4.55941	-0.000175275	-4.49389	0.0014	-5.54263	-0.00487
2.0902	0.0084			16.3248	0.01922	63.3656	0.03162		58.744	0.00125	62.5144	0.01168	60.0673	0.02177	31.8185	0.03144		-4.54381	-0.000177645	-4.479	0.0014	-5.52825	-0.00489
2.1003	0.00885			16.5263	0.02068	63.5589	0.03533		58.8231	0.00125	62.598	0.01168	60.1477	0.02177	32.016	0.03148		-4.52821	-0.000180062	-4.46411	0.0014	-5.51387	-0.00491
2.1104	0.00867			16.7277	0.02042	63.7522	0.03256		58.9023	0.00124	62.6817	0.01168	60.2281	0.02177	32.2135	0.03151		-4.51262	-0.000182527	-4.44921	0.0014	-5.49949	-0.00493
2.1205	0.00827			16.9291	0.01923	63.9455	0.03334		58.9814	0.00124	62.7653	0.01168	60.3085	0.02177	32.4109	0.03154		-4.49702	-0.00018504	-4.43432	0.0014	-5.48511	-0.00495
2.1306	0.00816			17.1304	0.01503	64.1388	0.03191		59.0605	0.00124	62.8489	0.01168	60.3889	0.02177	32.6083	0.03157		-4.48142	-0.000187603	-4.41942	0.0014	-5.47072	-0.00497
2.1407	0.00965			17.3317	0.01879	64.3321	0.03162		59.1397	0.00124	62.9326	0.01168	60.4693	0.02178	32.8056	0.0316		-4.46582	-0.000190216	-4.40453	0.0014	-5.45634	-0.00499
2.1508	0.00874			17.5328	0.0164	64.5254	0.03172		59.2188	0.00124	63.0162	0.01168	60.5497	0.02178	33.0029	0.03163		-4.45022	-0.00019288	-4.38964	0.0014	-5.44196	-0.00501
2.1609	0.00811			17.7339	0.01704	64.7187	0.03351		59.2979	0.00123	63.0998	0.01168	60.6301	0.02178	33.2001	0.03166		-4.43462	-0.000195597	-4.37474	0.0014	-5.42758	-0.00503
2.171	0.00948			17.935	0.02038	64.912	0.03638		59.377	0.00123	63.1835	0.01168	60.7105	0.02178	33.3973	0.03169		-4.41902	-0.000198367	-4.35985	0.0014	-5.4132	-0.00505
2.1811	0.00839			18.136	0.02098	65.1053	0.03194		59.4562	0.00123	63.2671	0.01168	60.7909	0.02178	33.5944	0.03172		-4.40343	-0.000201192	-4.34495	0.0014	-5.39881	-0.00507
2.1912	0.00704			18.3369	0.01857	65.2986	0.03327		59.5353	0.00123	63.3507	0.01168	60.8713	0.02179	33.7915	0.03175		-4.38783	-0.000204073	-4.33006	0.0014	-5.38443	-0.0051
2.2013	0.00733			18.5377	0.01935	65.4919	0.03271		59.6144	0.00122	63.4344	0.01168	60.9517	0.02179	33.9885	0.03178		-4.37223	-0.00020701	-4.31517	0.00139	-5.37005	-0.00512
2.2114	0.00709			18.7385	0.01889	65.6852	0.03288		59.6936	0.00122	63.518	0.01168	61.0321	0.02179	34.1855	0.03181		-4.35663	-0.000210005	-4.30027	0.00139	-5.35567	-0.00514
2.2216	0.0103			18.9392	0.01783	65.8785	0.03114		59.7727	0.00122	63.6016	0.01168	61.1125	0.02179	34.3824	0.03184		-4.34103	-0.000213059	-4.28538	0.00139	-5.34129	-0.00516
2.2317	0.01027			19.1398	0.02231	66.0719	0.03408		59.8518	0.00122	63.6853	0.01168	61.1929	0.02179	34.5793	0.03186		-4.32543	-0.000216173	-4.27049	0.00139	-5.3269	-0.00518
2.2418	0.00765			19.3404	0.02093	66.2652	0.03354		59.931	0.00122	63.7689	0.01168	61.2733	0.0218	34.7761	0.03189		-4.30984	-0.000219348	-4.25559	0.00139	-5.31252	-0.0052
2.2519	0.00841			19.5409	0.0196	66.4585	0.03397		60.0101	0.00121	63.8525	0.01168	61.3537	0.0218	34.9729	0.03191		-4.29424	-0.000222586	-4.2407	0.00139	-5.29814	-0.00523
2.262	0.0089			19.7413	0.01977	66.6518	0.03448		60.0892	0.00121	63.9362	0.01168	61.4341	0.0218	35.1697	0.03194		-4.27864	-0.000225887	-4.2258	0.00139	-5.28376	-0.00525
2.2722	0.00836			19.9417	0.01974	66.8452	0.03275		60.1683	0.00121	64.0198	0.01168	61.5145	0.0218	35.3664	0.03196		-4.26304	-0.000229254	-4.21091	0.00139	-5.26938	-0.00527
2.2823	0.00918			20.142	0.01925	67.0385	0.032		60.2475	0.00121	64.1034	0.01168	61.5949	0.0218	35.563	0.03199		-4.24744	-0.000232687	-4.19602	0.00139	-5.25499	-0.00529
2.2924	0.00999			20.3422	0.0185	67.2319	0.03059		60.3266	0.0012	64.1871	0.01168	61.6753	0.0218	35.7596	0.03201		-4.23184	-0.000236187	-4.18112	0.00139	-5.24061	-0.00531
2.3026	0.00879			20.5424	0.01664	67.4252	0.03256		60.4057	0.0012	64.2707	0.01168	61.7557	0.02181	35.9562	0.03204		-4.21624	-0.000239756	-4.16623	0.00139	-5.22623	-0.00534
2.3127	0.00775			20.7425	0.01801	67.6186	0.03654		60.4849	0.0012	64.3543	0.01168	61.8361	0.02181	36.1527	0.03206		-4.20065	-0.000243396	-4.15134	0.00138	-5.21185	-0.00536
2.3228	0.00816			20.9426	0.01958	67.8119	0.03589		60.564	0.0012	64.438	0.01169	61.9165	0.02181	36.3492	0.03208		-4.18505	-0.000247107	-4.13644	0.00138	-5.19747	-0.00538
2.333	0.00854			21.1426	0.01653	68.0053	0.03443		60.6431	0.0012	64.5216	0.01169	61.9969	0.02181	36.5456	0.03211		-4.16945	-0.000250891	-4.12155	0.00138	-5.18308	-0.0054
2.3431	0.00852			21.3425	0.0157	68.1987	0.03382		60.7223	0.00119	64.6052	0.01169	62.0773	0.02181	36.742	0.03213		-4.15385	-0.000254749	-4.10665	0.00138	-5.1687	-0.00543
2.3532	0.00856			21.5423	0.01819	68.3921	0.0369		60.8014	0.00119	64.6889	0.01169	62.1577	0.02182	36.9384	0.03215		-4.13825	-0.000258684	-4.09176	0.00138	-5.15432	-0.00545
2.3634	0.00575			21.7421	0.01924	68.5855	0.03642		60.8805	0.00119	64.7725	0.01169	62.2381	0.02182	37.1347	0.03217		-4.12265	-0.000262696	-4.07687	0.00138	-5.13994	-0.00547
2.3735	0.00537			21.9419	0.01858	68.7789	0.03698		60.9597	0.00119	64.8562	0.01169	62.3184	0.02182	37.3309	0.03219		-4.10705	-0.000266787	-4.06197	0.00138	-5.12556	-0.00549
2.3837	0.00847			22.1415	0.01883	68.9723	0.03476		61.0388	0.00118	64.9398	0.01169	62.3989	0.02182	37.5271	0.03221		-4.09146	-0.000270958	-4.04708	0.00138	-5.11117	-0.00552
2.3938	0.00886			22.3412	0.02046	69.1657	0.03566		61.1179	0.00118	65.0234	0.01169	62.4793	0.02182	37.7233	0.03223		-4.07586	-0.000275212	-4.03218	0.00137	-5.09679	-0.00554
2.404	0.00806			22.5407	0.0228	69.3592	0.03269		61.197	0.00118	65.1071	0.01169	62.5596	0.02182	37.9194	0.03225		-4.06026	-0.000279549	-4.01729	0.00137	-5.08241	-0.00556
2.4141	0.00813			22.7402	0.021	69.5526	0.03334		61.2762	0.00118	65.1907	0.01169	62.64	0.02183	38.1155	0.03227		-4.04466	-0.000283972	-4.0024	0.00137	-5.06803	-0.00558
2.4243	0.00625			22.9396	0.02042	69.7461	0.0344		61.3553	0.00118	65.2743	0.01169	62.7204	0.02183	38.3116	0.03229		-4.02906	-0.000288481	-3.9875	0.00137	-5.05365	-0.00561
2.4344	0.00674			23.139	0.02187	69.9396	0.03377		61.4344	0.00117	65.358	0.01169	62.8008	0.02183	38.5076	0.03231		-4.01346	-0.00029308	-3.97261	0.00137	-5.03926	-0.00563
2.4446	0.00602			23.3383	0.01668	70.133	0.03454		61.5136	0.00117	65.4416	0.01169	62.8812	0.02183	38.7035	0.03233		-3.99787	-0.000297769	-3.95772	0.00137	-5.02488	-0.00565
2.4547	0.00678			23.5376	0.01615	70.3265	0.03356		61.5927	0.00117	65.5252	0.01169	62.9616	0.02183	38.8995	0.03235		-3.98227	-0.00030255	-3.94282	0.00137	-5.0105	-0.00568
2.4649	0.00626			23.7368	0.01703	70.52	0.03182		61.6718	0.00117	65.6089	0.01169	63.042	0.02183	39.0953	0.03237		-3.96667	-0.000307425	-3.92793	0.00136	-4.99612	-0.0057
2.475	0.00784			23.9359	0.0172	70.7135	0.03154		61.751	0.00116	65.6925	0.01169	63.1224	0.02184	39.2912	0.03238		-3.95107	-0.000312397	-3.91303	0.00136	-4.98174	-0.00572
2.4852	0.0074			24.135	0.01944	70.9071	0.03251		61.8301	0.00116	65.7761	0.01169	63.2028	0.02184	39.487	0.0324		-3.93547	-0.000317466	-3.89814	0.00136	-4.96735	-0.00575
2.4954	0.00761			24.334	0.01814	71.1006	0.03261		61.9092	0.00116	65.8598	0.01169	63.2832	0.02184	39.6827	0.03242		-3.91987	-0.000322635	-3.88325	0.00136	-4.95297	-0.00577
2.5055	0.0069			24.5329	0.02066	71.2942	0.03288		61.9883	0.00116	65.9434	0.01169	63.3636	0.02184	39.8785	0.03244		-3.90427	-0.000327905	-3.86835	0.00136	-4.93859	-0.0058
2.5157	0.00723			24.7318	0.02031	71.4877	0.03106		62.0675	0.00116	66.027	0.01169	63.444	0.02184	40.0742	0.03245		-3.88868	-0.000333279	-3.85346	0.00136	-4.92421	-0.00582
2.5258	0.00744			24.9306	0.02002	71.6813	0.03051		62.1466	0.00115	66.1107	0.01169	63.5244	0.02184	40.2698	0.03247		-3.87308	-0.00033876	-3.83857	0.00135	-4.90983	-0.00584
2.536	0.00682			25.1294	0.01896	71.8749	0.03396		62.2257	0.00115	66.1943	0.01169	63.6048	0.02185	40.4654	0.03248		-3.85748	-0.000344347	-3.82367	0.00135	-4.89544	-0.00587
2.5462	0.00609			25.3281	0.01997	72.0685	0.03385		62.3049	0.00115	66.2779	0.01169	63.6852	0.02185	40.661	0.0325		-3.84188	-0.000350045	-3.80878	0.00135	-4.88106	-0.00589
2.5563	0.00515			25.5268	0.01949	72.2622	0.03305		62.384	0.00115	66.3616	0.01169	63.7656	0.02185	40.8565	0.03252		-3.82628	-0.000355855	-3.79388	0.00135	-4.86668	-0.00592
2.5665	0.00687			25.7254	0.02063	72.4558	0.03556		62.4631	0.00114	66.4452	0.01169	63.846	0.02185	41.052	0.03253		-3.81068	-0.00036178	-3.77899	0.00135	-4.8523	-0.00594
2.5767	0.00841			25.924	0.02216	72.6495	0.03557		62.5423	0.00114	66.5289	0.01169	63.9264	0.02185	41.2475	0.03255		-3.79508	-0.000367821	-3.7641	0.00134	-4.83792	-0.00596
2.5869	0.00841			26.1224	0.0176	72.8431	0.03664		62.6214	0.00114	66.6125	0.01169	64.0068	0.02185	41.4429	0.03256		-3.77949	-0.000373981	-3.7492	0.00134	-4.82353	-0.00599
2.597	0.00803			26.3209	0.01732	73.0368	0.03598		62.7005	0.00114	66.6961	0.01169	64.0872	0.02186	41.6383	0.03258		-3.76389	-0.000380262	-3.73431	0.00134	-4.80915	-0.00601
2.6072	0.00638			26.5193	0.01926	73.2305	0.03564		62.7797	0.00114	66.7798	0.01169	64.1676	0.02186	41.8336	0.03259		-3.74829	-0.000386667	-3.71942	0.00134	-4.79477	-0.00604
2.6174	0.00682			26.7176	0.01811	73.4243	0.03674		62.8588	0.00113	66.8634	0.01169	64.248	0.02186	42.0289	0.0326		-3.73269	-0.000393198	-3.70452	0.00133	-4.78039	-0.00606
2.6276	0.00833			26.9158	0.01772	73.618	0.03845		62.9379	0.00113	66.947	0.01169	64.3284	0.02186	42.2242	0.03262		-3.71709	-0.000399857	-3.68963	0.00133	-4.76601	-0.00609
2.6377	0.00723			27.1141	0.02189	73.8118	0.03641		63.017	0.00113	67.0306	0.01169	64.4088	0.02186	42.4194	0.03263		-3.70149	-0.000406647	-3.67473	0.00133	-4.75162	-0.00611
2.6479	0.00807			27.3122	0.02147	74.0055	0.036		63.0962	0.00113	67.1143	0.01169	64.4892	0.02186	42.6146	0.03264		-3.6859	-0.000413571	-3.65984	0.00133	-4.73724	-0.00614
2.6581	0.01034			27.5103	0.02024	74.1993	0.03624		63.1753	0.00113	67.1979	0.01169	64.5696	0.02187	42.8098	0.03266		-3.6703	-0.000420632	-3.64495	0.00132	-4.72286	-0.00616
2.6683	0.01066			27.7084	0.01887	74.3931	0.03462		63.2544	0.00112	67.2816	0.01169	64.65	0.02187	43.005	0.03267		-3.6547	-0.000427831	-3.63005	0.00132	-4.70848	-0.00619
2.6784	0.00872			27.9064	0.02005	74.587	0.03441		63.3336	0.00112	67.3652	0.01169	64.7304	0.02187	43.2001	0.03268		-3.6391	-0.000435172	-3.61516	0.00132	-4.6941	-0.00621
2.6886	0.0078			28.1043	0.01925	74.7808	0.03448		63.4127	0.00112	67.4488	0.01169	64.8108	0.02187	43.3951	0.0327		-3.6235	-0.000442657	-3.60026	0.00131	-4.67971	-0.00624
2.6988	0.00824			28.3022	0.02031	74.9747	0.03241		63.4918	0.00112	67.5325	0.01169	64.8912	0.02187	43.5902	0.03271		-3.6079	-0.00045029	-3.58537	0.00131	-4.66533	-0.00626
2.709	0.00927			28.5	0.02045	75.1686	0.03218		63.571	0.00111	67.6161	0.01169	64.9716	0.02187	43.7852	0.03272		-3.5923	-0.000458073	-3.57048	0.00131	-4.65095	-0.00629
2.7192	0.00749			28.6978	0.01946	75.3625	0.03432		63.6501	0.00111	67.6997	0.01169	65.052	0.02188	43.9801	0.03273		-3.57671	-0.000466009	-3.55558	0.00131	-4.63657	-0.00632
2.7294	0.00634			28.8956	0.01821	75.5564	0.03461		63.7292	0.00111	67.7834	0.01169	65.1324	0.02188	44.1751	0.03274		-3.56111	-0.000474102	-3.54069	0.0013	-4.62219	-0.00634
2.7396	0.00565			29.0932	0.01596	75.7504	0.0325		63.8084	0.00111	67.867	0.01169	65.2128	0.02188	44.37	0.03276		-3.54551	-0.000482353	-3.5258	0.0013	-4.6078	-0.00637
2.7497	0.00759			29.2909	0.01861	75.9444	0.03021		63.8875	0.00111	67.9506	0.01169	65.2932	0.02188	44.5649	0.03277		-3.52991	-0.000490767	-3.5109	0.0013	-4.59342	-0.00639
2.7599	0.01024			29.4885	0.01852	76.1384	0.03041		63.9666	0.0011	68.0343	0.01169	65.3736	0.02188	44.7597	0.03278		-3.51431	-0.000499347	-3.49601	0.00129	-4.57904	-0.00642
2.7701	0.00827			29.686	0.01784	76.3324	0.03101		64.0457	0.0011	68.1179	0.01169	65.454	0.02188	44.9545	0.03279		-3.49871	-0.000508096	-3.48111	0.00129	-4.56466	-0.00645
2.7803	0.00905			29.8835	0.01743	76.5264	0.03236		64.1249	0.0011	68.2015	0.01169	65.5344	0.02188	45.1493	0.0328		-3.48311	-0.000517016	-3.46622	0.00128	-4.55028	-0.00647
2.7905	0.00818			30.0809	0.01653	76.7205	0.03299		64.204	0.0011	68.2852	0.01169	65.6148	0.02189	45.3441	0.03281		-3.46752	-0.000526113	-3.45133	0.00128	-4.53589	-0.0065
2.8007	0.00691			30.2783	0.01626	76.9146	0.03064		64.2831	0.00109	68.3688	0.01169	65.6951	0.02189	45.5388	0.03282		-3.45192	-0.000535388	-3.43643	0.00128	-4.52151	-0.00652
2.8109	0.0087			30.4756	0.01694	77.1087	0.03261		64.3623	0.00109	68.4524	0.0117	65.7755	0.02189	45.7335	0.03283		-3.43632	-0.000544846	-3.42154	0.00127	-4.50713	-0.00655
2.8211	0.00991			30.6729	0.019	77.3028	0.03428		64.4414	0.00109	68.5361	0.0117	65.856	0.02189	45.9281	0.03284		-3.42072	-0.00055449	-3.40665	0.00127	-4.49275	-0.00658
2.8313	0.01003			30.8701	0.0208	77.497	0.03355		64.5205	0.00109	68.6197	0.0117	65.9363	0.02189	46.1228	0.03285		-3.40512	-0.000564323	-3.39175	0.00126	-4.47837	-0.0066
2.8415	0.00743			31.0673	0.02263	77.6912	0.03435		64.5997	0.00109	68.7034	0.0117	66.0167	0.02189	46.3174	0.03286		-3.38952	-0.000574351	-3.37686	0.00126	-4.46398	-0.00663
2.8516	0.00791			31.2644	0.02403	77.8854	0.03432		64.6788	0.00108	68.787	0.0117	66.0971	0.0219	46.512	0.03287		-3.37393	-0.000584575	-3.36196	0.00125	-4.4496	-0.00666
2.8618	0.00705			31.4615	0.02435	78.0797	0.03532		64.7579	0.00108	68.8706	0.0117	66.1775	0.0219	46.7065	0.03288		-3.35833	-0.000595001	-3.34707	0.00125	-4.43522	-0.00668
2.872	0.0059			31.6585	0.02351	78.2739	0.03377		64.8371	0.00108	68.9543	0.0117	66.2579	0.0219	46.901	0.03289		-3.34273	-0.000605632	-3.33218	0.00125	-4.42084	-0.00671
2.8822	0.00817			31.8555	0.02327	78.4682	0.02993		64.9162	0.00108	69.0379	0.0117	66.3383	0.0219	47.0955	0.0329		-3.32713	-0.000616473	-3.31728	0.00124	-4.40646	-0.00674
2.8924	0.00974			32.0524	0.02206	78.6625	0.03128		64.9953	0.00107	69.1215	0.0117	66.4187	0.0219	47.29	0.03291		-3.31153	-0.000627526	-3.30239	0.00124	-4.39207	-0.00677
2.9026	0.00845			32.2493	0.02123	78.8569	0.03485		65.0744	0.00107	69.2052	0.0117	66.4991	0.0219	47.4844	0.03292		-3.29593	-0.000638797	-3.2875	0.00123	-4.37769	-0.00679
2.9128	0.00804			32.4461	0.0193	79.0512	0.03546		65.1536	0.00107	69.2888	0.0117	66.5795	0.0219	47.6788	0.03292		-3.28033	-0.00065029	-3.2726	0.00122	-4.36331	-0.00682
2.923	0.00652			32.6429	0.02057	79.2456	0.03685		65.2327	0.00107	69.3724	0.0117	66.6599	0.02191	47.8732	0.03293		-3.26474	-0.00066201	-3.25771	0.00122	-4.34893	-0.00685
2.9332	0.009			32.8397	0.02015	79.44	0.03635		65.3118	0.00107	69.4561	0.0117	66.7403	0.02191	48.0675	0.03294		-3.24914	-0.00067396	-3.24281	0.00121	-4.33455	-0.00688
2.9434	0.01166			33.0364	0.02083	79.6345	0.03293		65.391	0.00106	69.5397	0.0117	66.8207	0.02191	48.2619	0.03295		-3.23354	-0.000686145	-3.22792	0.00121	-4.32016	-0.0069
2.9536	0.01116			33.233	0.02152	79.829	0.03142		65.4701	0.00106	69.6233	0.0117	66.9011	0.02191	48.4562	0.03296		-3.21794	-0.00069857	-3.21303	0.0012	-4.30578	-0.00693
2.9638	0.00787			33.4296	0.02411	80.0235	0.03276		65.5492	0.00106	69.707	0.0117	66.9815	0.02191	48.6504	0.03296		-3.20234	-0.000711239	-3.19813	0.0012	-4.2914	-0.00696
2.974	0.00713			33.6262	0.0216	80.218	0.03375		65.6284	0.00106	69.7906	0.0117	67.0619	0.02191	48.8447	0.03297		-3.18674	-0.000724158	-3.18324	0.00119	-4.27702	-0.00699
2.9842	0.00826			33.8227	0.02028	80.4126	0.03594		65.7075	0.00105	69.8742	0.0117	67.1423	0.02191	49.0389	0.03298		-3.17114	-0.000737331	-3.16834	0.00118	-4.26264	-0.00702
2.9944	0.00905			34.0192	0.02092	80.6072	0.03738		65.7866	0.00105	69.9579	0.0117	67.2227	0.02192	49.2331	0.03299		-3.15555	-0.000750763	-3.15345	0.00118	-4.24825	-0.00704
3.0046	0.00512			34.2156	0.02021	80.8018	0.03378		65.8658	0.00105	70.0415	0.0117	67.3031	0.02192	49.4273	0.033		-3.13995	-0.00076446	-3.13856	0.00117	-4.23387	-0.00707
3.0148	0.00675			34.412	0.01986	80.9965	0.0346		65.9449	0.00105	70.1251	0.0117	67.3835	0.02192	49.6214	0.033		-3.12435	-0.000778426	-3.12366	0.00116	-4.21949	-0.0071
3.025	0.0073			34.6084	0.02156	81.1912	0.03585		66.024	0.00105	70.2088	0.0117	67.4639	0.02192	49.8156	0.03301		-3.10875	-0.000792667	-3.10877	0.00115	-4.20511	-0.00713
3.0352	0.007			34.8047	0.02163	81.3859	0.03371		66.1031	0.00104	70.2924	0.0117	67.5443	0.02192	50.0097	0.03302		-3.09315	-0.000807188	-3.09388	0.00115	-4.19073	-0.00716
3.0454	0.00665			35.0009	0.02095	81.5807	0.03467		66.1823	0.00104	70.376	0.0117	67.6247	0.02192	50.2038	0.03302		-3.07755	-0.000821996	-3.07898	0.00114	-4.17635	-0.00719
3.0556	0.00626			35.1971	0.02083	81.7755	0.03605		66.2614	0.00104	70.4597	0.0117	67.7051	0.02192	50.3978	0.03303		-3.06196	-0.000837094	-3.06409	0.00113	-4.16196	-0.00721
3.0658	0.00853			35.3933	0.02152	81.9703	0.03573		66.3405	0.00104	70.5433	0.0117	67.7855	0.02193	50.5919	0.03304		-3.04636	-0.00085249	-3.04919	0.00112	-4.14758	-0.00724
3.076	0.00864			35.5894	0.02012	82.1651	0.03538		66.4197	0.00104	70.6269	0.0117	67.8659	0.02193	50.7859	0.03304		-3.03076	-0.000868189	-3.0343	0.00111	-4.1332	-0.00727
3.0862	0.00628			35.7855	0.02028	82.36	0.0375		66.4988	0.00103	70.7106	0.0117	67.9463	0.02193	50.9799	0.03305		-3.01516	-0.000884196	-3.01941	0.00111	-4.11882	-0.0073
3.0964	0.00998			35.9816	0.0214	82.5549	0.03737		66.5779	0.00103	70.7942	0.0117	68.0267	0.02193	51.1739	0.03306		-2.99956	-0.000900519	-3.00451	0.0011	-4.10444	-0.00733
3.1066	0.00913			36.1776	0.02144	82.7499	0.03439		66.6571	0.00103	70.8778	0.0117	68.1071	0.02193	51.3678	0.03306		-2.98396	-0.000917163	-2.98962	0.00109	-4.09005	-0.00736
3.1168	0.00776			36.3735	0.01787	82.9449	0.03462		66.7362	0.00103	70.9615	0.0117	68.1875	0.02193	51.5617	0.03307		-2.96836	-0.000934135	-2.97473	0.00108	-4.07567	-0.00739
3.127	0.00771			36.5695	0.01886	83.1399	0.03418		66.8153	0.00102	71.0451	0.0117	68.2679	0.02193	51.7556	0.03308		-2.95277	-0.00095144	-2.95983	0.00107	-4.06129	-0.00742
3.1372	0.00853			36.7653	0.02065	83.335	0.03266		66.8945	0.00102	71.1287	0.0117	68.3483	0.02193	51.9495	0.03308		-2.93717	-0.000969087	-2.94494	0.00106	-4.04691	-0.00745
3.1473	0.00805			36.9612	0.02061	83.5301	0.03657		66.9736	0.00102	71.2124	0.0117	68.4287	0.02194	52.1434	0.03309		-2.92157	-0.00098708	-2.93004	0.00105	-4.03253	-0.00748
3.1575	0.00751			37.157	0.01986	83.7252	0.0373		67.0527	0.00102	71.296	0.0117	68.5091	0.02194	52.3373	0.03309		-2.90597	-0.00101	-2.91515	0.00104	-4.01814	-0.00751
3.1677	0.00704			37.3527	0.02027	83.9204	0.03733		67.1318	0.00102	71.3796	0.0117	68.5895	0.02194	52.5311	0.0331		-2.89037	-0.00102	-2.90026	0.00103	-4.00376	-0.00754
3.1779	0.00673			37.5485	0.02037	84.1156	0.03791		67.211	0.00101	71.4633	0.0117	68.6699	0.02194	52.7249	0.0331		-2.87477	-0.00104	-2.88536	0.00102	-3.98938	-0.00757
3.1881	0.00705			37.7442	0.01983	84.3108	0.03713		67.2901	0.00101	71.5469	0.0117	68.7503	0.02194	52.9187	0.03311		-2.85917	-0.00106	-2.87047	0.001	-3.975	-0.0076
3.1983	0.0062			37.9398	0.01679	84.5061	0.03704		67.3692	0.00101	71.6305	0.0117	68.8307	0.02194	53.1125	0.03312		-2.84358	-0.00108	-2.85558	0.000992439	-3.96062	-0.00763
3.2085	0.00557			38.1354	0.01823	84.7014	0.03534		67.4484	0.00101	71.7142	0.0117	68.9111	0.02194	53.3063	0.03312		-2.82798	-0.0011	-2.84068	0.000980357	-3.94623	-0.00766
3.2187	0.00505			38.331	0.02508	84.8968	0.03674		67.5275	0.001	71.7978	0.0117	68.9915	0.02195	53.5	0.03313		-2.81238	-0.00112	-2.82579	0.000967935	-3.93185	-0.00769
3.2289	0.00632			38.5265	0.02269	85.0921	0.03492		67.6066	0.001	71.8815	0.0117	69.0718	0.02195	53.6937	0.03313		-2.79678	-0.00114	-2.81089	0.000955164	-3.91747	-0.00772
3.2391	0.0071			38.722	0.01956				67.6858	0.001	71.9651	0.0117	69.1522	0.02195	53.8875	0.03314		-2.78118	-0.00117	-2.796	0.000942035	-3.90309	-0.00775
3.2493	0.0073			38.9175	0.02052				67.7649	0.000997987	72.0487	0.0117	69.2327	0.02195	54.0811	0.03314		-2.76558	-0.00119	-2.78111	0.000928537	-3.88871	-0.00778
3.2595	0.00722			39.1129	0.02016				67.844	0.000995807	72.1324	0.0117	69.313	0.02195	54.2748	0.03315		-2.74999	-0.00121	-2.76621	0.000914661	-3.87432	-0.00781
3.2519	0.00663			39.3083	0.0187				67.9232	0.000993627	72.216	0.0117	69.3934	0.02195	54.4685	0.03315		-2.73439	-0.00123	-2.75132	0.000900394	-3.85994	-0.00784
3.2715	0.00704			39.5036	0.01916				68.0023	0.000991448	72.2996	0.0117	69.4738	0.02195	54.6621	0.03316		-2.71879	-0.00126	-2.73642	0.000885728	-3.84556	-0.00788
3.2912	0.00877			39.6989	0.01994				68.0814	0.000989269	72.3833	0.0117	69.5542	0.02195	54.8558	0.03316		-2.70319	-0.00128	-2.72153	0.000870649	-3.83118	-0.00791
3.3109	0.00812			39.8942	0.02055				68.1605	0.00098709	72.4669	0.0117	69.6346	0.02196	55.0494	0.03316		-2.68759	-0.0013	-2.70664	0.000855147	-3.8168	-0.00794
3.3305	0.0085			40.0894	0.02406				68.2397	0.000984912	72.5505	0.0117	69.715	0.02196	55.243	0.03317		-2.67199	-0.00133	-2.69174	0.000839209	-3.80241	-0.00797
3.3502	0.00656			40.2846	0.02481				68.3188	0.000982734	72.6342	0.0117	69.7954	0.02196	55.4366	0.03317		-2.65639	-0.00135	-2.67685	0.000822825	-3.78803	-0.008
3.3699	0.00612			40.4798	0.02095				68.3979	0.000980557	72.7178	0.0117	69.8758	0.02196	55.6302	0.03318		-2.6408	-0.00138	-2.66196	0.00080598	-3.77365	-0.00803
3.3896	0.00677			40.675	0.01832				68.4771	0.00097838	72.8014	0.0117	69.9562	0.02196	55.8237	0.03318		-2.6252	-0.0014	-2.64706	0.000788662	-3.75927	-0.00806
3.4093	0.00594			40.8701	0.01858				68.5562	0.000976203	72.8851	0.0117	70.0366	0.02196	56.0173	0.03319		-2.6096	-0.00143	-2.63217	0.000770858	-3.74489	-0.0081
3.429	0.00631			41.0651	0.02065				68.6353	0.000974027	72.9687	0.0117	70.117	0.02196	56.2108	0.03319		-2.594	-0.00146	-2.61727	0.000752554	-3.7305	-0.00813
3.4487	0.00481			41.2602	0.02048				68.7145	0.000971851	73.0523	0.0117	70.1974	0.02196	56.4043	0.03319		-2.5784	-0.00149	-2.60238	0.000733736	-3.71612	-0.00816
3.4684	0.00456			41.4552	0.01931				68.7936	0.000969676	73.136	0.0117	70.2778	0.02197	56.5978	0.0332		-2.5628	-0.00151	-2.58749	0.00071439	-3.70174	-0.00819
3.4881	0.0053			41.6501	0.02023				68.8727	0.000967501	73.2196	0.0117	70.3582	0.02197	56.7914	0.0332		-2.5472	-0.00154	-2.57259	0.0006945	-3.68736	-0.00823
3.5078	0.00593			41.8451	0.02105				68.9518	0.000965326	73.3033	0.0117	70.4386	0.02197	56.9848	0.03321		-2.53161	-0.00157	-2.5577	0.000674052	-3.67298	-0.00826
3.5275	0.00626			42.04	0.02108				69.031	0.000963152	73.3869	0.0117	70.519	0.02197	57.1783	0.03321		-2.51601	-0.0016	-2.54281	0.00065303	-3.65859	-0.00829
3.5472	0.00545			42.2349	0.02016				69.1101	0.000960978	73.4705	0.0117	70.5994	0.02197	57.3718	0.03321		-2.50041	-0.00163	-2.52791	0.000631418	-3.64421	-0.00832
3.567	0.00584			42.4297	0.02456				69.1892	0.000958804	73.5542	0.0117	70.6798	0.02197	57.5652	0.03322		-2.48481	-0.00166	-2.51302	0.000609199	-3.62983	-0.00836
3.5867	0.0066			42.6245	0.02467				69.2684	0.000956631	73.6378	0.0117	70.7602	0.02197	57.7587	0.03322		-2.46921	-0.0017	-2.49812	0.000586356	-3.61545	-0.00839
3.6064	0.00515			42.8193	0.02161				69.3475	0.000954458	73.7214	0.0117	70.8406	0.02197	57.9521	0.03322		-2.45361	-0.00173	-2.48323	0.000562871	-3.60107	-0.00842
3.6262	0.00368			43.0141	0.02212				69.4266	0.000952286	73.805	0.0117	70.921	0.02197	58.1455	0.03323		-2.43802	-0.00176	-2.46834	0.000538728	-3.58668	-0.00846
3.6459	0.00268			43.2088	0.02347				69.5058	0.000950114	73.8887	0.0117	71.0014	0.02198	58.339	0.03323		-2.42242	-0.00179	-2.45344	0.000513906	-3.5723	-0.00849
3.6656	0.00664			43.4035	0.02408				69.5849	0.000947942	73.9723	0.0117	71.0818	0.02198	58.5324	0.03324		-2.40682	-0.00183	-2.43855	0.000488388	-3.55792	-0.00852
3.6854	0.00831			43.5981	0.0192				69.664	0.000945771	74.056	0.0117	71.1622	0.02198	58.7258	0.03324		-2.39122	-0.00186	-2.42366	0.000462152	-3.54354	-0.00856
3.7052	0.00547			43.7928	0.01937				69.7431	0.0009436	74.1396	0.0117	71.2426	0.02198	58.9192	0.03324		-2.37562	-0.0019	-2.40876	0.000435181	-3.52916	-0.00859
3.7249	0.00456			43.9874	0.02329				69.8223	0.000941429	74.2232	0.01171	71.323	0.02198	59.1125	0.03324		-2.36002	-0.00194	-2.39387	0.000407452	-3.51477	-0.00862
3.7447	0.00525			44.182	0.02072				69.9014	0.000939259	74.3069	0.01171	71.4034	0.02198	59.3059	0.03325		-2.34442	-0.00197	-2.37897	0.000378944	-3.50039	-0.00866
3.7644	0.00357			44.3765	0.01555				69.9805	0.000937089	74.3905	0.01171	71.4838	0.02198	59.4993	0.03325		-2.32883	-0.00201	-2.36408	0.000349636	-3.48601	-0.00869
3.7842	0.00375			44.571	0.01803				70.0597	0.00093492	74.4741	0.01171	71.5642	0.02198	59.6926	0.03325		-2.31323	-0.00205	-2.34919	0.000319506	-3.47163	-0.00873
3.804	0.00346			44.7655	0.01973				70.1388	0.000932751	74.5578	0.01171	71.6446	0.02198	59.886	0.03326		-2.29763	-0.00209	-2.33429	0.000288529	-3.45725	-0.00876
3.8238	0.00364			44.96	0.01973				70.2179	0.000930582	74.6414	0.01171	71.725	0.02199	60.0794	0.03326		-2.28203	-0.00213	-2.3194	0.000256682	-3.44286	-0.00879
3.8436	0.00549			45.1544	0.02095				70.2971	0.000928414	74.725	0.01171	71.8054	0.02199	60.2727	0.03326		-2.26643	-0.00217	-2.3045	0.000223941	-3.42848	-0.00883
3.8633	0.0038			45.3488	0.01961				70.3762	0.000926246	74.8087	0.01171	71.8858	0.02199	60.466	0.03327		-2.25083	-0.00221	-2.28961	0.000190281	-3.4141	-0.00886
3.8831	0.00541			45.5432	0.01931				70.4553	0.000924079	74.8923	0.01171	71.9662	0.02199	60.6593	0.03327		-2.23523	-0.00225	-2.27472	0.000155676	-3.39972	-0.0089
3.9029	0.00472			45.7375	0.01676				70.5345	0.000921912	74.9759	0.01171	72.0466	0.02199	60.8527	0.03327		-2.21964	-0.0023	-2.25982	0.000120099	-3.38534	-0.00893
3.9227	0.00401			45.9319	0.01864				70.6136	0.000919745	75.0596	0.01171	72.127	0.02199	61.046	0.03327		-2.20404	-0.00234	-2.24493	8.35237e-05	-3.37095	-0.00897
3.9425	0.00567			46.1262	0.01932				70.6927	0.000917579	75.1432	0.01171	72.2074	0.02199	61.2393	0.03328		-2.18844	-0.00238	-2.23004	4.59211e-05	-3.35657	-0.009
3.9624	0.00716			46.3204	0.02043				70.7719	0.000915413	75.2268	0.01171	72.2878	0.02199	61.4326	0.03328		-2.17284	-0.00243	-2.21514	7.26269e-06	-3.34219	-0.00904
3.9822	0.00364			46.5147	0.01943				70.851	0.000913247	75.3105	0.01171	72.3681	0.02199	61.6259	0.03328		-2.15724	-0.00248	-2.20025	-3.24812e-05	-3.32781	-0.00907
4.002	0.00472			46.7089	0.02083				70.9301	0.000911082	75.3941	0.01171	72.4485	0.022	61.8192	0.03329		-2.14164	-0.00253	-2.18535	-7.33409e-05	-3.31343	-0.00911
4.0218	0.00374			46.9031	0.01834				71.0092	0.000908917	75.4777	0.01171	72.5289	0.022	62.0125	0.03329		-2.12605	-0.00257	-2.17046	-0.000115348	-3.29904	-0.00915
4.0416	0.0027			47.0973	0.01876				71.0884	0.000906753	75.5614	0.01171	72.6094	0.022	62.2058	0.03329		-2.11045	-0.00262	-2.15557	-0.000158534	-3.28466	-0.00918
4.0615	0.00352			47.2914	0.01963				71.1675	0.000904589	75.645	0.01171	72.6897	0.022	62.3991	0.03329		-2.09485	-0.00267	-2.14067	-0.000202933	-3.27028	-0.00922
4.0813	0.00563			47.4856	0.018				71.2466	0.000902425	75.7287	0.01171	72.7701	0.022	62.5924	0.03329		-2.07925	-0.00273	-2.12578	-0.000248579	-3.2559	-0.00925
4.1011	0.00622			47.6797	0.01714				71.3258	0.000900262	75.8123	0.01171	72.8505	0.022	62.7857	0.0333		-2.06365	-0.00278	-2.11089	-0.000295506	-3.24152	-0.00929
4.121	0.0059			47.8738	0.01814				71.4049	0.000898099	75.8959	0.01171	72.9309	0.022	62.979	0.0333		-2.04805	-0.00283	-2.09599	-0.000343751	-3.22713	-0.00933
4.1408	0.00545			48.0678	0.01941				71.484	0.000895936	75.9796	0.01171	73.0113	0.022	63.1723	0.0333		-2.03245	-0.00289	-2.0811	-0.000393351	-3.21275	-0.00936
4.1607	0.00634			48.2619	0.01726				71.5632	0.000893774	76.0632	0.01171	73.0917	0.022	63.3656	0.0333		-2.01686	-0.00294	-2.0662	-0.000444343	-3.19837	-0.0094
4.1805	0.0062			48.4559	0.02007				71.6423	0.000891612	76.1468	0.01171	73.1721	0.02201	63.5589	0.03331		-2.00126	-0.003	-2.05131	-0.000496767	-3.18399	-0.00944
4.2004	0.00359			48.6499	0.02219				71.7214	0.000889451	76.2305	0.01171	73.2525	0.02201	63.7522	0.03331		-1.98566	-0.00306	-2.03642	-0.000550662	-3.16961	-0.00947
4.2202	0.00324			48.8439	0.02285				71.8006	0.00088729	76.3141	0.01171	73.3329	0.02201	63.9455	0.03331		-1.97006	-0.00312	-2.02152	-0.000606071	-3.15522	-0.00951
4.2401	0.00302			49.0378	0.02245				71.8797	0.000885129	76.3977	0.01171	73.4133	0.02201	64.1388	0.03331		-1.95446	-0.00318	-2.00663	-0.000663036	-3.14084	-0.00955
4.26	0.00261			49.2317	0.0233				71.9588	0.000882969	76.4814	0.01171	73.4937	0.02201	64.3321	0.03331		-1.93886	-0.00324	-1.99174	-0.0007216	-3.12646	-0.00958
4.2798	0.00608			49.4256	0.02118				72.0379	0.000880809	76.565	0.01171	73.5741	0.02201	64.5254	0.03332		-1.92326	-0.0033	-1.97684	-0.000781809	-3.11208	-0.00962
4.2997	0.00652			49.6195	0.02285				72.1171	0.00087865	76.6486	0.01171	73.6545	0.02201	64.7187	0.03332		-1.90767	-0.00336	-1.96195	-0.000843708	-3.0977	-0.00966
4.3196	0.00408			49.8134	0.0217				72.1962	0.000876491	76.7323	0.01171	73.7349	0.02201	64.912	0.03332		-1.89207	-0.00343	-1.94705	-0.000907345	-3.08331	-0.0097
4.3395	0.00425			50.0073	0.02181				72.2753	0.000874332	76.8159	0.01171	73.8153	0.02201	65.1053	0.03332		-1.87647	-0.0035	-1.93216	-0.000972769	-3.06893	-0.00973
4.3594	0.00384			50.2011	0.02254				72.3545	0.000872173	76.8995	0.01171	73.8957	0.02201	65.2986	0.03332		-1.86087	-0.00356	-1.91727	-0.00104	-3.05455	-0.00977
4.3793	0.00656			50.3949	0.02151				72.4336	0.000870015	76.9832	0.01171	73.9761	0.02202	65.4919	0.03333		-1.84527	-0.00363	-1.90237	-0.00111	-3.04017	-0.00981
4.3992	0.0068			50.5887	0.02172				72.5127	0.000867858	77.0668	0.01171	74.0565	0.02202	65.6852	0.03333		-1.82967	-0.0037	-1.88748	-0.00118	-3.02579	-0.00985
4.4191	0.00711			50.7825	0.02114				72.5919	0.000865701	77.1504	0.01171	74.1369	0.02202	65.8785	0.03333		-1.81408	-0.00377	-1.87258	-0.00125	-3.0114	-0.00989
4.439	0.00257			50.9763	0.01859				72.671	0.000863544	77.2341	0.01171	74.2173	0.02202	66.0719	0.03333		-1.79848	-0.00385	-1.85769	-0.00133	-2.99702	-0.00993
4.4589	0.0033			51.17	0.01742				72.7501	0.000861387	77.3177	0.01171	74.2977	0.02202	66.2652	0.03333		-1.78288	-0.00392	-1.8428	-0.00141	-2.98264	-0.00996
4.4788	0.00359			51.3637	0.01997				72.8293	0.000859231	77.4013	0.01171	74.3781	0.02202	66.4585	0.03334		-1.76728	-0.004	-1.8279	-0.00149	-2.96826	-0.01
4.4987	0.00326			51.5575	0.0223				72.9084	0.000857076	77.485	0.01171	74.4585	0.02202	66.6518	0.03334		-1.75168	-0.00408	-1.81301	-0.00157	-2.95388	-0.01004
4.5186	0.00531			51.7511	0.02349				72.9875	0.00085492	77.5686	0.01171	74.5389	0.02202	66.8452	0.03334		-1.73608	-0.00416	-1.79812	-0.00165	-2.93949	-0.01008
4.5385	0.00657			51.9448	0.02424				73.0666	0.000852765	77.6522	0.01171	74.6193	0.02202	67.0385	0.03334		-1.72048	-0.00424	-1.78322	-0.00174	-2.92511	-0.01012
4.5585	0.0066			52.1385	0.02333				73.1458	0.000850611	77.7359	0.01171	74.6997	0.02202	67.2319	0.03334		-1.70489	-0.00432	-1.76833	-0.00183	-2.91073	-0.01016
4.5784	0.00669			52.3321	0.02328				73.2249	0.000848457	77.8195	0.01171	74.7801	0.02203	67.4252	0.03334		-1.68929	-0.0044	-1.75343	-0.00192	-2.89635	-0.0102
4.5983	0.00576			52.5258	0.02034				73.304	0.000846303	77.9031	0.01171	74.8605	0.02203	67.6186	0.03335		-1.67369	-0.00449	-1.73854	-0.00201	-2.88197	-0.01024
4.6183	0.00394			52.7194	0.01889				73.3832	0.000844149	77.9868	0.01171	74.9409	0.02203	67.8119	0.03335		-1.65809	-0.00457	-1.72365	-0.00211	-2.86758	-0.01028
4.6382	0.00516			52.913	0.02335				73.4623	0.000841996	78.0704	0.01171	75.0213	0.02203	68.0053	0.03335		-1.64249	-0.00466	-1.70875	-0.00221	-2.8532	-0.01032
4.6582	0.00649			53.1066	0.02295				73.5414	0.000839844	78.154	0.01171	75.1017	0.02203	68.1987	0.03335		-1.62689	-0.00475	-1.69386	-0.00231	-2.83882	-0.01036
4.6781	0.00558			53.3002	0.02103				73.6206	0.000837691	78.2377	0.01171	75.1821	0.02203	68.3921	0.03335		-1.61129	-0.00485	-1.67897	-0.00241	-2.82444	-0.0104
4.6981	0.00532			53.4937	0.02282				73.6997	0.000835539	78.3213	0.01171	75.2625	0.02203	68.5855	0.03335		-1.5957	-0.00494	-1.66407	-0.00252	-2.81006	-0.01044
4.718	0.00384			53.6873	0.02175				73.7788	0.000833388	78.4049	0.01171	75.3429	0.02203	68.7789	0.03335		-1.5801	-0.00504	-1.64918	-0.00263	-2.79567	-0.01048
4.738	0.006			53.8808	0.02139				73.858	0.000831237	78.4886	0.01171	75.4233	0.02203	68.9723	0.03336		-1.5645	-0.00514	-1.63428	-0.00275	-2.78129	-0.01052
4.7579	0.00387			54.0743	0.02221				73.9371	0.000829086	78.5722	0.01171	75.5037	0.02203	69.1657	0.03336		-1.5489	-0.00524	-1.61939	-0.00286	-2.76691	-0.01056
4.7779	0.00332			54.2678	0.02395				74.0162	0.000826935	78.6559	0.01171	75.5841	0.02204	69.3592	0.03336		-1.5333	-0.00534	-1.6045	-0.00298	-2.75253	-0.01061
4.7979	0.0045			54.4614	0.02374				74.0953	0.000824785	78.7395	0.01171	75.6645	0.02204	69.5526	0.03336		-1.5177	-0.00544	-1.5896	-0.00311	-2.73815	-0.01065
4.8178	0.00324			54.6548	0.02214				74.1745	0.000822636	78.8231	0.01171	75.7448	0.02204	69.7461	0.03336		-1.50211	-0.00555	-1.57471	-0.00323	-2.72376	-0.01069
4.8378	0.0049			54.8483	0.02276				74.2536	0.000820486	78.9068	0.01171	75.8252	0.02204	69.9396	0.03336		-1.48651	-0.00566	-1.55982	-0.00336	-2.70938	-0.01073
4.8578	0.00413			55.0418	0.02344				74.3327	0.000818338	78.9904	0.01171	75.9056	0.02204	70.133	0.03336		-1.47091	-0.00577	-1.54492	-0.0035	-2.695	-0.01077
4.8778	0.00334			55.2352	0.0222				74.4119	0.000816189	79.074	0.01171	75.986	0.02204	70.3265	0.03336		-1.45531	-0.00588	-1.53003	-0.00364	-2.68062	-0.01082
4.8978	0.00263			55.4287	0.02239				74.491	0.000814041	79.1577	0.01171	76.0664	0.02204	70.52	0.03337		-1.43971	-0.00599	-1.51513	-0.00378	-2.66624	-0.01086
4.9177	0.00493			55.6221	0.0231				74.5701	0.000811893	79.2413	0.01171	76.1468	0.02204	70.7135	0.03337		-1.42411	-0.00611	-1.50024	-0.00392	-2.65185	-0.0109
4.9377	0.00481			55.8155	0.02325				74.6492	0.000809746	79.3249	0.01171	76.2272	0.02204	70.9071	0.03337		-1.40851	-0.00623	-1.48535	-0.00407	-2.63747	-0.01095
4.9577	0.00425			56.009	0.02281				74.7284	0.000807599	79.4086	0.01171	76.3076	0.02204	71.1006	0.03337		-1.39292	-0.00635	-1.47045	-0.00423	-2.62309	-0.01099
4.9777	0.00514			56.2024	0.02349				74.8075	0.000805452	79.4922	0.01171	76.388	0.02204	71.2942	0.03337		-1.37732	-0.00647	-1.45556	-0.00439	-2.60871	-0.01103
4.9977	0.00498			56.3958	0.02256				74.8867	0.000803306	79.5758	0.01171	76.4684	0.02205	71.4877	0.03337		-1.36172	-0.0066	-1.44066	-0.00455	-2.59433	-0.01108
5.0177	0.0064			56.5892	0.0208				74.9658	0.00080116	79.6595	0.01171	76.5488	0.02205	71.6813	0.03337		-1.34612	-0.00673	-1.42577	-0.00472	-2.57995	-0.01112
5.0377	0.00437			56.7825	0.01855				75.0449	0.000799014	79.7431	0.01171	76.6292	0.02205	71.8749	0.03337		-1.33052	-0.00686	-1.41088	-0.00489	-2.56556	-0.01117
5.0578	0.00211			56.9759	0.0215				75.124	0.000796869	79.8267	0.01171	76.7096	0.02205	72.0685	0.03337		-1.31492	-0.00699	-1.39598	-0.00507	-2.55118	-0.01121
5.0778	0.00355			57.1693	0.02394				75.2032	0.000794725	79.9104	0.01171	76.79	0.02205	72.2622	0.03338		-1.29932	-0.00713	-1.38109	-0.00525	-2.5368	-0.01126
5.0978	0.00512			57.3626	0.02444				75.2823	0.00079258	79.994	0.01171	76.8704	0.02205	72.4558	0.03338		-1.28373	-0.00727	-1.3662	-0.00544	-2.52242	-0.0113
5.1178	0.00626			57.556	0.02314				75.3614	0.000790436	80.0776	0.01171	76.9508	0.02205	72.6495	0.03338		-1.26813	-0.00741	-1.3513	-0.00563	-2.50804	-0.01135
5.1378	0.00355			57.7494	0.02089				75.4406	0.000788293	80.1613	0.01171	77.0312	0.02205	72.8431	0.03338		-1.25253	-0.00756	-1.33641	-0.00583	-2.49365	-0.0114
5.1579	0.00572			57.9427	0.01937				75.5197	0.000786149	80.2449	0.01171	77.1116	0.02205	73.0368	0.03338		-1.23693	-0.00771	-1.32151	-0.00603	-2.47927	-0.01145
5.1779	0.00482			58.136	0.01865				75.5988	0.000784006	80.3286	0.01171	77.192	0.02205	73.2305	0.03338		-1.22133	-0.00786	-1.30662	-0.00624	-2.46489	-0.01149
5.1979	0.00283			58.3293	0.02055				75.6779	0.000781864	80.4122	0.01171	77.2724	0.02205	73.4243	0.03338		-1.20573	-0.00801	-1.29173	-0.00646	-2.45051	-0.01154
5.218	0.00189			58.5227	0.02244				75.7571	0.000779722	80.4958	0.01171	77.3528	0.02205	73.618	0.03338		-1.19014	-0.00817	-1.27683	-0.00668	-2.43613	-0.01159
5.238	0.00714			58.716	0.02353				75.8362	0.00077758	80.5794	0.01171	77.4332	0.02206	73.8118	0.03338		-1.17454	-0.00833	-1.26194	-0.00691	-2.42174	-0.01164
5.258	0.00836			58.9093	0.02326				75.9153	0.000775439	80.6631	0.01171	77.5136	0.02206	74.0055	0.03338		-1.15894	-0.00849	-1.24705	-0.00714	-2.40736	-0.0117
5.2781	0.00487			59.1026	0.0229				75.9945	0.000773298	80.7467	0.01171	77.594	0.02206	74.1993	0.03339		-1.14334	-0.00865	-1.23215	-0.00738	-2.39298	-0.01175
5.2981	0.00435			59.2959	0.02273				76.0736	0.000771157	80.8303	0.01171	77.6744	0.02206	74.3931	0.03339		-1.12774	-0.00882	-1.21726	-0.00763	-2.3786	-0.0118
5.3182	0.00232			59.4892	0.02338				76.1527	0.000769017	80.914	0.01171	77.7548	0.02206	74.587	0.03339		-1.11214	-0.009	-1.20236	-0.00788	-2.36422	-0.01186
5.3382	0.00331			59.6825	0.02334				76.2319	0.000766877	80.9976	0.01171	77.8352	0.02206	74.7808	0.03339		-1.09654	-0.00917	-1.18747	-0.00814	-2.34983	-0.01191
5.3583	0.00402			59.8758	0.02216				76.311	0.000764738	81.0813	0.01171	77.9156	0.02206	74.9747	0.03339		-1.08095	-0.00935	-1.17258	-0.00841	-2.33545	-0.01197
5.3783	0.00486			60.0691	0.0209				76.3901	0.000762598	81.1649	0.01171	77.996	0.02206	75.1686	0.03339		-1.06535	-0.00953	-1.15768	-0.00869	-2.32107	-0.01203
5.3984	0.00569			60.2624	0.02045				76.4693	0.00076046	81.2485	0.01171	78.0764	0.02206	75.3625	0.03339		-1.04975	-0.00972	-1.14279	-0.00897	-2.30669	-0.01209
5.4185	0.00565			60.4557	0.01836				76.5484	0.000758321	81.3322	0.01171	78.1568	0.02206	75.5564	0.03339		-1.03415	-0.00991	-1.1279	-0.00926	-2.29231	-0.01215
5.4385	0.00478			60.649	0.01621				76.6275	0.000756183	81.4158	0.01171	78.2372	0.02206	75.7504	0.03339		-1.01855	-0.01011	-1.113	-0.00956	-2.27792	-0.01221
5.4586	0.00559			60.8423	0.01777				76.7066	0.000754046	81.4994	0.01171	78.3176	0.02206	75.9444	0.03339		-1.00295	-0.0103	-1.09811	-0.00987	-2.26354	-0.01228
5.4787	0.00537			61.0356	0.01946				76.7858	0.000751908	81.5831	0.01171	78.398	0.02207	76.1384	0.03339		-0.98735	-0.0105	-1.08321	-0.01019	-2.24916	-0.01235
5.4988	0.0068			61.2289	0.02124				76.8649	0.000749772	81.6667	0.01171	78.4784	0.02207	76.3324	0.03339		-0.97176	-0.01071	-1.06832	-0.01051	-2.23478	-0.01242
5.5188	0.00532			61.4222	0.02115				76.944	0.000747635	81.7503	0.01171	78.5588	0.02207	76.5264	0.0334		-0.95616	-0.01092	-1.05343	-0.01085	-2.2204	-0.01249
5.5389	0.00806			61.6155	0.02206				77.0232	0.000745499	81.834	0.01171	78.6392	0.02207	76.7205	0.0334		-0.94056	-0.01113	-1.03853	-0.01119	-2.20601	-0.01257
5.559	0.00591			61.8088	0.02184				77.1023	0.000743363	81.9176	0.01171	78.7196	0.02207	76.9146	0.0334		-0.92496	-0.01135	-1.02364	-0.01155	-2.19163	-0.01265
5.5791	0.00324			62.0021	0.02002				77.1814	0.000741228	82.0012	0.01171	78.8	0.02207	77.1087	0.0334		-0.90936	-0.01157	-1.00874	-0.01191	-2.17725	-0.01273
5.5992	0.00155			62.1954	0.01894				77.2606	0.000739093	82.0849	0.01171	78.8804	0.02207	77.3028	0.0334		-0.89376	-0.0118	-0.99385	-0.01229	-2.16287	-0.01282
5.6193	0.00198			62.3887	0.02133				77.3397	0.000736958	82.1685	0.01171	78.9608	0.02207	77.497	0.0334		-0.87817	-0.01203	-0.97896	-0.01267	-2.14849	-0.01291
5.6393	0.00356			62.582	0.02593				77.4188	0.000734824	82.2521	0.01171	79.0412	0.02207	77.6912	0.0334		-0.86257	-0.01227	-0.96406	-0.01307	-2.1341	-0.013
5.6594	0.00293			62.7753	0.02468				77.498	0.00073269	82.3358	0.01171	79.1215	0.02207	77.8854	0.0334		-0.84697	-0.01251	-0.94917	-0.01347	-2.11972	-0.01311
5.6795	0.00398			62.9686	0.02362				77.5771	0.000730557	82.4194	0.01171	79.2019	0.02207	78.0797	0.0334		-0.83137	-0.01275	-0.93428	-0.01389	-2.10534	-0.01322
5.6996	0.00454			63.1619	0.02424				77.6562	0.000728424	82.503	0.01171	79.2823	0.02207	78.2739	0.0334		-0.81577	-0.013	-0.91938	-0.01432	-2.09096	-0.01333
5.7197	0.00416			63.3552	0.02182				77.7353	0.000726291	82.5867	0.01171	79.3627	0.02208	78.4682	0.0334		-0.80017	-0.01326	-0.90449	-0.01477	-2.07658	-0.01345
5.7398	0.00365			63.5485	0.02143				77.8145	0.000724159	82.6703	0.01171	79.4431	0.02208	78.6625	0.0334		-0.78457	-0.01352	-0.88959	-0.01522	-2.06219	-0.01358
5.7599	0.00611			63.7419	0.01913				77.8936	0.000722027	82.754	0.01171	79.5235	0.02208	78.8569	0.0334		-0.76898	-0.01378	-0.8747	-0.01569	-2.04781	-0.01372
5.78	0.00664			63.9352	0.01693				77.9727	0.000719895	82.8376	0.01171	79.6039	0.02208	79.0512	0.0334		-0.75338	-0.01405	-0.85981	-0.01617	-2.03343	-0.01387
5.8002	0.00671			64.1285	0.01909				78.0519	0.000717764	82.9212	0.01171	79.6843	0.02208	79.2456	0.0334		-0.73778	-0.01433	-0.84491	-0.01666	-2.01905	-0.01404
5.8203	0.00548			64.3218	0.02066				78.131	0.000715633	83.0049	0.01171	79.7647	0.02208	79.44	0.0334		-0.72218	-0.01461	-0.83002	-0.01717	-2.00467	-0.01421
5.8404	0.00414			64.5152	0.0241				78.2101	0.000713502	83.0885	0.01171	79.8451	0.02208	79.6345	0.03341		-0.70658	-0.0149	-0.81513	-0.01769	-1.99028	-0.0144
5.8605	0.0023			64.7085	0.0245				78.2893	0.000711372	83.1721	0.01171	79.9255	0.02208	79.829	0.03341		-0.69098	-0.01519	-0.80023	-0.01823	-1.9759	-0.0146
5.8806	0.000289			64.9019	0.02534				78.3684	0.000709243	83.2558	0.01171	80.0059	0.02208	80.0235	0.03341		-0.67538	-0.01549	-0.78534	-0.01878	-1.96152	-0.01482
5.9007	0.00189			65.0952	0.02678				78.4475	0.000707113	83.3394	0.01171	80.0863	0.02208	80.218	0.03341		-0.65979	-0.01579	-0.77044	-0.01935	-1.94714	-0.01505
5.9209	0.00348			65.2886	0.02441				78.5267	0.000704984	83.423	0.01171	80.1667	0.02208	80.4126	0.03341		-0.64419	-0.0161	-0.75555	-0.01993	-1.93276	-0.01531
5.941	0.00311			65.4819	0.0231				78.6058	0.000702856	83.5067	0.01171	80.2471	0.02208	80.6072	0.03341		-0.62859	-0.01642	-0.74066	-0.02053	-1.91837	-0.01559
5.9611	0.00135			65.6753	0.02423				78.6849	0.000700727	83.5903	0.01171	80.3275	0.02208	80.8018	0.03341		-0.61299	-0.01674	-0.72576	-0.02115	-1.90399	-0.0159
5.9812	0.00504			65.8687	0.0245				78.764	0.000698599	83.6739	0.01171	80.4079	0.02208	80.9965	0.03341		-0.59739	-0.01707	-0.71087	-0.02178	-1.88961	-0.01623
6.0014	0.00567			66.0621	0.02421				78.8432	0.000696472	83.7576	0.01171	80.4883	0.02209	81.1912	0.03341		-0.58179	-0.0174	-0.69598	-0.02243	-1.87523	-0.0166
6.0215	0.00261			66.2555	0.02325				78.9223	0.000694345	83.8412	0.01171	80.5687	0.02209	81.3859	0.03341		-0.5662	-0.01774	-0.68108	-0.0231	-1.86085	-0.017
6.0416	0.00373			66.4489	0.0237				79.0014	0.000692218	83.9248	0.01171	80.6491	0.02209	81.5807	0.03341		-0.5506	-0.01809	-0.66619	-0.02379	-1.84646	-0.01743
6.0618	0.00331			66.6423	0.02536				79.0806	0.000690092	84.0085	0.01171	80.7295	0.02209	81.7755	0.03341		-0.535	-0.01844	-0.65129	-0.0245	-1.83208	-0.01791
6.0819	0.00584			66.8357	0.02471				79.1597	0.000687966	84.0921	0.01171	80.8099	0.02209	81.9703	0.03341		-0.5194	-0.01881	-0.6364	-0.02522	-1.8177	-0.01843
6.102	0.00431			67.0292	0.02123
6.1222	0.00407			67.2226	0.02131
6.1423	0.00507			67.4161	0.0254
6.1624	0.00504			67.6096	0.0234
6.1826	0.00508			67.803	0.02386
6.2027	0.007			67.9965	0.02452
6.2229	0.00457			68.19	0.02359
6.243	0.00414			68.3835	0.02377
6.2632	0.00455			68.5771	0.0239
6.2833	0.00353			68.7706	0.02117
6.3035	0.00325			68.9642	0.02242
6.3236	0.0015			69.1577	0.02186
6.3438	-0.000374			69.3513	0.02179
6.3639	0.0017			69.5449	0.02251
6.3841	0.00334			69.7385	0.0226
6.4043	0.00556			69.9322	0.02255
6.4244	0.00436			70.1258	0.02201
6.4446	0.00199			70.3195	0.02135
6.4647	0.00154			70.5131	0.02256
6.4849	0.00237			70.7068	0.02247
6.505	0.00393			70.9005	0.02421
6.5252	0.00413			71.0943	0.02219
6.5454	0.00167			71.288	0.02054
6.5655	0.00392			71.4818	0.02119
6.5857	0.00302			71.6755	0.02318
6.6059	0.00243			71.8693	0.02548
6.626	0.00129			72.0631	0.02448
6.6462	0.00226			72.257	0.02083
6.6664	0.00328			72.4508	0.01952
6.6865	0.00477			72.6447	0.02126
6.7067	0.00258			72.8386	0.02354
6.7269	0.00363			73.0325	0.02033
6.747	0.0047			73.2264	0.02134
6.7672	0.00272			73.4204	0.01927
6.7874	0.003			73.6144	0.02105
6.8075	0.00343			73.8084	0.02297
6.8277	0.00461			74.0024	0.02177
6.8479	0.00537			74.1964	0.0232
6.868	0.0051			74.3905	0.02242
6.8882	0.0036			74.5846	0.02235
6.9084	0.0047			74.7787	0.02357
6.9285	0.00365			74.9728	0.02383
6.9487	0.00344			75.167	0.0235
6.9689	0.00405			75.3612	0.02263
6.989	0.00273			75.5554	0.02527
7.0092	0.00264			75.7497	0.02342
7.0294	0.00318			75.9439	0.02447
7.0495	0.00406			76.1382	0.02192
7.0697	0.00518			76.3325	0.02163
7.0899	0.00578			76.5269	0.01855
7.11	0.00476			76.7212	0.02114
7.1302	0.0049			76.9156	0.02312
7.1504	0.00528			77.11	0.024
7.1705	0.00514			77.3045	0.02325
7.1907	0.00453			77.499	0.02317
7.2109	0.00336			77.6935	0.01967
7.231	0.00218			77.888	0.01822
7.2512	0.00387			78.0826	0.01897
7.2713	0.00407			78.2772	0.02043
7.2915	0.00368			78.4718	0.02112
7.3117	0.00176			78.6665	0.02124
7.3318	0.00311			78.8612	0.0221
7.352	0.00491			79.0559	0.02216
7.3721	0.00447			79.2507	0.02078
7.3923	0.00433			79.4455	0.01876
7.4124	0.00352			79.6403	0.02057
7.4326	0.00225			79.8351	0.02062
7.4527	0.00448			80.03	0.01989
7.4729	0.0051			80.2249	0.01916
7.493	0.00292			80.4199	0.01984
7.5132	0.00293			80.6149	0.0208
7.5333	0.00393			80.8099	0.02114
7.5535	0.00578			81.005	0.02273
7.5736	0.00511			81.2001	0.02358
7.5937	0.00458			81.3952	0.02327
7.6139	0.00236			81.5904	0.02398
7.634	0.00119			81.7856	0.02346
7.6541	0.00101			81.9808	0.02293
7.6743	0.00108			82.1761	0.02226
7.6944	0.00255			82.3714	0.02293
7.7145	0.0039			82.5668	0.02081
7.7346	0.00451			82.7621	0.01784
7.7548	0.00501
7.7749	0.00532
7.795	0.00466
7.8151	0.00373
7.8352	0.00232
7.8553	0.00257
7.8755	0.00467
7.8956	0.00569
7.9157	0.00281
7.9358	0.000563
7.9559	0.00235
7.9759	0.00384
7.996	0.00443
8.0161	0.0044
8.0362	0.00159
8.0563	0.00184
8.0741	0.00341
8.1137	0.00222
8.1533	0.00234
8.1929	0.00319
8.2325	0.0021
8.2722	0.00191
8.3118	0.0023
8.3514	0.00256
8.3911	0.0014
8.4307	0.00166
8.4703	0.00313
8.51	0.00343
8.5496	0.00321
8.5893	0.00286
8.6289	0.00148
8.6686	0.00194
8.7082	0.00459
8.7479	0.00468
8.7876	0.00488
8.8272	0.00433
8.8669	0.00327
8.9066	0.00361
8.9463	0.00307
8.9859	0.0025
9.0256	0.00194
9.0653	0.00336
9.105	0.00256
9.1447	0.00249
9.1844	0.0022
9.224	0.00305
9.2637	0.00272
9.3034	0.00197
9.3431	0.00276
9.3828	0.0023
9.4225	0.00223
9.4623	0.0024
9.502	0.00151
9.5417	0.00225
9.5814	0.00346
9.6211	0.00335
9.6608	0.00307
9.7006	0.00357
9.7403	0.00387
9.78	0.00357
9.8198	0.00345
9.8595	0.00321
9.8992	0.00509
9.939	0.00374
9.9787	0.00341
10.0185	0.00261
10.0582	0.00272
10.0979	0.00276
10.1377	0.00438
10.1775	0.00337
10.2172	0.00315
10.257	0.00343
10.2967	0.00356
10.3365	0.00227
10.3763	0.00222
10.416	0.00193
10.4558	0.00222
10.4956	0.00307
10.5353	0.00335
10.5751	0.0032
10.6149	0.00267
10.6547	0.00179
10.6945	0.00227
10.7343	0.00221
10.774	0.00233
10.8138	0.00251
10.8536	0.0032
10.8934	0.00327
10.9332	0.00418
10.973	0.00405
11.0128	0.00272
11.0526	0.00206
11.0924	0.00296
11.1323	0.00294
11.1721	0.00322
11.2119	0.00389
11.2517	0.00516
11.2915	0.00505
11.3313	0.0035
11.3711	0.00301
11.411	0.00264
11.4508	0.00301
11.4906	0.00325
11.5305	0.00282
11.5703	0.00423
11.6101	0.00314
11.65	0.00278
11.6898	0.00243
11.7296	0.00196
11.7695	0.00245
11.8093	0.0025
11.8492	0.00344
11.889	0.00246
11.9289	0.0019
11.9687	0.00269
12.0086	0.00156
12.0484	0.00311
12.0883	0.00303
12.1281	0.00305
12.168	0.00373
12.2078	0.00278
12.2477	0.00342
12.2876	0.0023
12.3274	0.00231
12.3673	0.00234
12.4072	0.00322
12.447	0.00341
12.4869	0.00345
12.5268	0.00438
12.5666	0.00313
12.6065	0.00245
12.6464	0.00274
12.6863	0.00166
12.7262	0.000721
12.766	0.00254
12.8059	0.00383
12.8458	0.00383
12.8857	0.00429
12.9256	0.00326
12.9655	0.0034
13.0053	0.00352
13.0452	0.00297
13.0851	0.00196
13.125	0.00262
13.1649	0.00432
13.2048	0.00388
13.2447	0.00334
13.2846	0.0031
13.3245	0.00333
13.3644	0.00166
13.4043	0.00251
13.4442	0.00225
13.4841	0.00358
13.524	0.00235
13.5639	0.00132
13.6038	0.00165
13.6437	0.00161
13.6836	0.00158
13.7235	0.00307
13.7634	0.00359
13.8033	0.00325
13.8432	0.00111
13.8832	0.00207
13.9231	0.00302
13.963	0.00319
14.0029	0.00328
14.0428	0.0023
14.0827	0.00174
14.1226	0.00257
14.1625	0.00175
14.2024	0.00158
14.2424	0.00172
14.2823	0.00227
14.3222	0.00277
14.3621	0.00268
14.402	0.00255
14.4419	0.00314
14.2786	0.00222
14.481	0.00266
14.6834	0.00304
14.8857	0.00326
15.0879	0.00335
15.2901	0.00251
15.4922	0.00247
15.6942	0.00236
15.8961	0.00312
16.098	0.00293
16.2998	0.00198
16.5015	0.0018
16.7032	0.000974
16.9048	0.0006
17.1063	0.00186
17.3077	0.00195
17.5091	0.00285
17.7104	0.00293
17.9117	0.00254
18.1128	0.00278
18.3139	0.00238
18.515	0.00268
18.716	0.00268
18.9169	0.00197
19.1177	0.00188
19.3185	0.00186
19.5192	0.00234
19.7198	0.00344
19.9204	0.00285
20.1209	0.00243
20.3213	0.0024
20.5217	0.00145
20.722	0.00182
20.9222	0.00201
21.1224	0.00248
21.3225	0.00145
21.5226	0.00112
21.7226	0.00107
21.9225	0.00255
22.1223	0.0021
22.3221	0.00225
22.5219	0.0024
22.7215	0.00387
22.9212	0.0036
23.1207	0.00376
23.3202	0.00245
23.5196	0.00238
23.719	0.00277
23.9183	0.0027
24.1176	0.00265
24.3168	0.00272
24.5159	0.00226
24.715	0.00152
24.914	0.00141
25.1129	0.00178
25.3118	0.00203
25.5106	0.00202
25.7094	0.00212
25.9081	0.00211
26.1068	0.00139
26.3054	0.00176
26.504	0.00272
26.7024	0.00183
26.9009	0.00155
27.0993	0.00116
27.2976	0.0019
27.4958	0.00334
27.6941	0.00325
27.8922	0.00215
28.0903	0.00312
28.2884	0.00261
28.4864	0.00173
28.6843	0.00192
28.8822	0.00173
29.08	0.0031
29.2778	0.00233
29.4756	0.00295
29.6732	0.00268
29.8709	0.0025
30.0685	0.00227
30.266	0.00111
30.4635	0.00216
30.6609	0.0019
30.8583	0.00325
31.0556	0.00325
31.2529	0.00313
31.4501	0.00331
31.6473	0.002
31.8444	0.000779
32.0415	0.00209
32.2385	0.00318
32.4355	0.00285
32.6324	0.00282
32.8293	0.00135
33.0261	0.00162
33.2229	0.00224
33.4197	0.00148
33.6164	0.0021
33.813	0.00256
34.0096	0.00398
34.2062	0.00397
34.4027	0.00389
34.5992	0.00256
34.7956	0.00254
34.992	0.00288
35.1884	0.00242
35.3847	0.00158
35.5809	0.00176
35.7771	0.0012
35.9733	0.00125
36.1694	0.00152
36.3655	0.00234
36.5616	0.00158
36.7576	0.00188
36.9535	0.00163
37.1495	0.00166
37.3453	0.0013
37.5412	0.00195
37.737	0.000989
37.9327	0.00223
38.1285	0.00184
38.3242	0.00236
38.5198	0.00275
38.7154	0.0024
38.911	0.00252
39.1065	0.00235
39.302	0.00278
39.4975	0.00175
39.6929	0.00258
39.8883	0.00191
40.0836	0.00154
40.2789	0.00186
40.4742	0.00183
40.6694	0.00281
40.8646	0.00323
41.0598	0.00337
41.255	0.00208
41.4501	0.00112
41.6451	0.00138
41.8402	0.00109
42.0352	0.00142
42.2301	0.00195
42.4251	0.00196
42.62	0.00252
42.8149	0.00198
43.0097	0.000716
43.2045	-0.000595
43.3993	-0.000747
43.5941	0.000268
43.7888	0.00171
43.9835	0.00147
44.1781	0.00135
44.3728	0.00193
44.5674	0.00253
44.762	0.00205
44.9565	0.00215
45.151	0.00196
45.3455	0.0026
45.54	0.00218
45.7344	0.00153
45.9288	0.00125
46.1232	0.00105
46.3175	0.000947
46.5119	0.00102
46.7062	0.00147
46.9004	0.00214
47.0947	0.00118
47.2889	0.000563
47.4831	0.000968
47.6773	0.00147
47.8714	0.000563
48.0656	0.000647
48.2597	0.001
48.4538	0.000774
48.6478	0.000321
48.8419	0.000942
49.0359	0.000842
49.2299	0.00101
49.4239	0.000995
49.6178	0.00172
49.8117	0.00162
50.0056	0.00115
50.1995	0.000926
50.3934	0.000921
50.5873	0.00105
50.7811	0.00192
50.9749	0.00182
51.1687	0.00173
51.3625	0.00121
51.5563	0.00133
51.75	0.00224
51.9437	0.00162
52.1375	0.000621
52.3311	0.00127
52.5248	0.000684
52.7185	0.000342
52.9121	0
53.1058	0.00122
53.2994	0.00146
53.493	0.0018
53.6866	0.00125
53.8802	0.000863
54.0737	0.000147
54.2673	0.000753
54.4608	0.00166
54.6543	0.00191
54.8478	0.00144
55.0414	0.00165
55.2348	0.00183
55.4283	0.00151
55.6218	0.00128
55.8152	0.000811
56.0087	0.00158
56.2021	0.00175
56.3955	0.00212
56.589	0.00111
56.7824	0.00132
56.9758	0.000363
57.1692	0.000195
57.3625	0.00112
57.5559	0.000668
57.7493	0.0013
57.9426	0.00181
58.136	0.00198
58.3294	0.00163
58.5227	0.00102
58.716	0.00121
58.9093	0.0015
59.1027	0.00209
59.296	0.00125
59.4893	0.00112
59.6826	0.00139
59.8759	2.6e-05
60.0692	-0.000658
60.2625	-0.000253
60.4558	0.000511
60.6491	-1.1e-05
60.8424	0.00106
61.0357	0.000926
61.229	0.000895
61.4223	0.000811
61.6156	0.00107
61.8089	0.00169
62.0022	0.00137
62.1955	0.000663
62.3888	0.00209
62.5821	-1.6e-05
62.7754	-0.000316
62.9687	0.000895
63.162	0.000279
63.3553	1.1e-05
63.5486	0.000837
63.7419	0.00136
63.9352	0.000963
64.1285	0.0015
64.3219	0.00178
64.5152	0.0018
64.7085	0.0019
64.9018	0.00141
65.0952	0.00208
65.2885	0.00211
65.4819	0.00162
65.6752	0.00212
65.8686	0.00238
66.0619	0.00201
66.2553	0.00122
66.4487	0.002
66.6421	0.00257
66.8355	0.00216
67.0289	0.000732
67.2223	0.00127
67.4157	0.00184
67.6092	0.00253
67.8026	0.00267
67.9961	0.00122
68.1896	0.000926
68.383	0.000505
68.5765	0.000937
68.77	0.000316
68.9635	0.000847
69.1571	0.00206
69.3506	0.00213
69.5442	0.00112
69.7377	-4.2e-05
69.9313	-0.000174
70.1249	-0.000137
70.3185	-0.000479
70.5122	-0.000953
70.7058	0.000358
70.8995	0.00132
71.0931	0.000716
71.2868	0.00155
71.4805	0.00151
71.6743	0.000926
71.868	0.00102
72.0618	0.00111
72.2555	0.00204
72.4493	0.0015
72.6431	0.000747
72.837	-0.000205
73.0308	-8.9e-05
73.2247	0.000721
73.4186	7.4e-05
73.6125	0.000679
73.8064	0.00124
74.0004	0.00105
74.1944	0.000842
74.3884	0.00172
74.5824	0.00111
74.7764	0.000647
74.9705	0.000463
75.1646	0.000858
77.1594	0.00116
78.1596	0.000663
79.1597	0.000889
80.1599	0.000537
81.16	0.00103
82.1601	0.00117
83.1602	0.00162
84.1602	0.00153
85.1603	0.00146
86.1603	0.000874
87.1603	0.000253
88.1603	-1.1e-05
89.1603	0.000216
90.1603	0.000158
91.1603	6.8e-05
92.1602	0.00106
93.1601	0.00132
94.1601	0.00128
95.16	0.000921
96.1599	0.000826
97.1599	0.000468
98.1598	0.000616
99.1597	-8.9e-05
100.16	5e-06
101.159	0.000858
102.159	0.0014
103.159	0.00131
104.159	0.00104
105.159	0.00101
106.159	0.000679
107.159	0.00125
108.159	8.9e-05
109.159	0.000368
110.158	0.000626
111.158	0.000858
112.158	0.000721
113.158	0.000516
114.158	0.00102
115.158	0.00111
116.158	0.000711
117.158	0.000484
118.158	0.000647
119.157	0.000374
120.157	0.000411
121.157	0.00117
122.157	0.000953
123.157	0.000442
124.157	0.000132
125.157	-0.000263
126.157	7.4e-05
127.157	0.000526
128.157	0.000874
129.157	0.00135
130.158	0.00127
131.158	0.0011
132.158	0.000484
133.158	0.000405
134.158	0.000547
135.158	0.000937
136.158	0.000374
137.158	0.000153
138.159	0.000311
139.159	0.000995
140.159	0.000879
141.159	0.000842
142.16	0.000763
143.16	0.000811
144.16	0.00116
145.161	0.000563
146.161	1.1e-05
147.161	-0.000489
148.162	-0.000116
149.162	0.000821
150.162	0.000958
151.163	0.000816
152.163	0.00151
153.164	0.00189
154.164	0.00179
155.165	0.000658
156.166	0.000437
157.166	0.000458
158.167	0.000942
159.167	0.000711
160.168	-6.3e-05
161.169	0.000189
162.169	0.000511
163.17	0.000221
164.171	0.000537
165.172	0.000653
166.173	0.00107
167.173	0.00128
168.174	0.000895
169.175	0.000163
170.176	0.000589
171.177	0.000763
172.178	0.0005
173.179	0.000268
174.18	5.8e-05
175.181	0.000463
176.183	-0.000132
177.184	0.000158
178.185	0.000253
179.186	0.000705
180.187	0.00151
181.188	0.00156
182.19	0.000874
183.191	0.000668
184.192	0.000626
185.194	-0.000168
186.195	0.000184
187.197	0.000832
188.198	0.00118
189.2	0.000626
190.201	-9.5e-05
191.203	-0.000284
192.204	0.000453
193.206	0.000789
194.207	0.000179
195.209	-0.000105
196.211	-0.000453
197.213	6.8e-05
198.214	0
199.216	0.0004
200.218	0.000453
201.22	0.0006
202.222	0.000658
203.224	0.000168
204.226	0.000458
205.227	0.000758
206.229	0.00132
207.232	0.000821
208.233	-0.000153
209.236	-0.000284
210.238	-0.000137
211.24	5.8e-05
212.242	-0.000453
213.244	-0.000463
214.246	-0.000516
215.249	3.2e-05
216.251	0.000795
217.253	0.00118
218.256	0.000947
219.258	0.000174
220.26	0.000774
221.263	0.000611
222.265	0
223.268	0.000116
224.27	3.2e-05
225.273	0.000316
226.275	0.000884
227.278	0.00125
228.28	1.6e-05
229.283	-0.000653
230.286	-2.6e-05
231.289	0.000116
232.291	0.000774
233.294	0.000816
234.297	0.000858
235.3	0.0004
236.302	0.000521
237.305	0.000284
238.308	0.000774
239.311	0.000721
240.314	-0.000379
241.317	5.3e-05
242.32	-8.9e-05
243.323	-3.2e-05
244.326	0.000911
245.329	0.000716
246.332	0.000379
247.335	0.000263
248.338	0.00106
249.341	0.000979
250.344	0.000642
251.347	0.000426
252.35	0.000353
253.353	0.000316
254.357	0.000584
255.36	0.000716
256.363	0.000195
257.366	-0.000158
258.37	-0.000263
259.373	-0.000116
260.376	0.000411
261.379	0.000526
262.383	0.0008
263.386	0.000611
264.389	0.000816
265.392	0.000179
266.396	0.000158
267.399	0.000174
268.402	-9.5e-05
269.406	0.000347
270.409	-0.000411
271.413	-0.000574
272.416	0.000258
273.42	1.1e-05
274.423	0.000379
275.426	0.000537
276.43	-0.000121
277.433	-0.000216
278.437	0.000674
279.44	0.000584
280.443	0.000532
281.447	0.00108
282.45	0.00103
283.454	0.000468
284.457	-4.7e-05
285.461	0.000205
286.464	0.0005
287.467	0.000474
288.471	0.000468
289.474	0.000458
290.478	0.000316
291.481	0.000316
292.485	0.000189
293.488	1.1e-05
294.491	0.000168
295.495	0.000137
296.498	0.000126
297.502	0.000526
298.505	0.000705
299.508	0.000279
300.512	0.000263
301.515	4.7e-05
302.518	-0.000189
303.522	-6.8e-05
304.525	0.000647
305.528	0.000463
306.531	0.000468
307.535	0.000879
308.538	0.000353
309.541	0.000742
310.544	0.000342
311.547	0.0003
312.55	0.000126
313.554	3.7e-05
314.557	0.000137
315.56	0.000189
316.563	0.000537
317.566	0.000663
318.569	0.0008
319.572	8.9e-05
320.575	0.0004
321.578	-0.000474
322.58	-0.000184
323.583	-0.000126
324.586	-0.000184
325.589	0.000258
326.592	0.000732
327.594	0.000779
328.597	0.000389
329.6	0.000521
330.602	-3.7e-05
331.605	8.4e-05
332.607	0.000253
333.61	0.0002
334.612	0.000574
335.614	0.000263
336.617	0.00108
337.619	0.00107
338.621	0.000374
339.623	0.000589
340.626	0.000437
341.628	0.000942
342.63	0.000637
343.632	0.000311
344.634	-5e-06
345.635	-0.000332
346.637	0.000205
347.639	0.000653
348.641	0.000695
349.642	0.000337
350.644	-0.000432
351.645	0.000111
352.647	-0.000111
353.648	-0.000258
354.649	0.000284
355.651	0.000732
356.652	0.000816
357.653	0.000884
358.654	0.000584
359.655	0.0003
360.656	0.000858
361.657	0.000747
362.658	0.0011
363.658	0.000289
364.659	0.000605
365.659	0.000621
366.66	-0.000116
367.66	-0.000584
368.66	-0.000305
369.661	-3.2e-05
370.661	0.000384
371.661	0.000368
372.661	0.000621
373.66	0.000753
374.66	0.000689
375.66	-0.000411
376.659	-0.000826
377.659	-2.1e-05
378.658	-0.000132
379.657	-2.6e-05
380.656	0.000553
381.656	0.000258
382.654	-0.000342
383.653	0.00108
384.652	0.000947
385.651	-0.000232
386.649	-0.000758
387.648	-0.000211
388.646	-6.3e-05
389.644	-0.000211
390.642	0.000289
391.64	0.000705
392.638	0.000558
393.636	0.000132
394.633	-8.9e-05
395.631	-4.2e-05
396.628	0.000263
397.625	0.000605
398.623	0.000542
399.62	0.00111
400.616	0.00105
401.613	0.000116
402.61	-0.000153
403.606	0.000279
404.603	0.000263
405.599	0.000374
406.595	0.000242
407.591	4.2e-05
408.586	-0.000137
409.582	-7.9e-05
410.577	-0.000342
411.573	0.000358
412.568	0.000463
413.563	0.000863
414.558	0.000337
415.553	1.1e-05
416.547	-1.1e-05
417.541	0.000258
418.536	0.000247
419.53	0.000579
420.524	0.000537
421.518	0.000279
422.511	0.000221
423.505	0.000658
424.498	0.000442
425.491	0.000374
426.484	0.000237
427.477	0.000384
428.469	0.000326
429.462	-0.000189
430.454	0.000447
431.446	0.000495
432.438	0.000105
433.429	3.7e-05
434.421	0.000121
435.412	1.1e-05
436.403	0.000616
