# Supplementary material for: Direct time-resolved observation of surface-bound carbon dioxide radical anions on metallic nanocatalysts
Source: Nat Commun. 2023 Nov 6;14:7116. doi: 10.1038/s41467-023-42936-6 (PMC10628153; doi:10.1038/s41467-023-42936-6)
Supplement: Supplementary file 4 — Source Data [file 41467_2023_42936_MOESM4_ESM.zip › Source Data/Figure S5/Figure S4b.xlsx]

## Sheet: Sheet1
Figure S4b
raw data													fitting data
300.205	-0.01132	300.205	0.00407	300.205	0.00737	300.205	0.01091	300.205	0.03301	300.205	0.02038		300.205	0.00167	300.205	0.01249	300.205	0.01624	300.205	0.01166	300.205	0.01845	300.205	0.01615
300.761	-0.01002	300.761	0.01681	300.761	0.00929	300.761	0.000409	300.761	0.02608	300.761	0.01636		300.761	0.00202	300.425	0.01263	300.761	0.01644	300.761	0.01191	300.761	0.01864	300.761	0.01637
301.318	0.01233	301.318	0.01512	301.318	0.0205	301.318	0.01216	301.318	0.03402	301.318	0.02384		301.318	0.00236	300.645	0.01278	301.318	0.01664	301.318	0.01215	301.318	0.01884	301.318	0.01659
301.874	0.0148	301.874	0.01554	301.874	0.02401	301.874	0.02206	301.874	0.04167	301.874	0.03366		301.874	0.0027	300.761	0.01285	301.874	0.01684	301.874	0.0124	301.874	0.01903	301.874	0.01681
302.431	0.00642	302.431	0.00724	302.431	0.03018	302.431	0.02637	302.431	0.03196	302.431	0.03169		302.431	0.00305	300.865	0.01292	302.431	0.01704	302.431	0.01265	302.431	0.01922	302.431	0.01703
302.987	0.01541	302.987	0.01099	302.987	0.02856	302.987	0.01736	302.987	0.01876	302.987	0.02027		302.987	0.00339	301.085	0.01306	302.987	0.01724	302.987	0.0129	302.987	0.01941	302.987	0.01725
303.544	0.00154	303.544	0.01977	303.544	0.02929	303.544	0.01183	303.544	0.02242	303.544	0.02313		303.544	0.00373	301.305	0.01321	303.544	0.01743	303.544	0.01314	303.544	0.0196	303.544	0.01747
304.1	-0.01011	304.1	0.01776	304.1	0.01286	304.1	0.00906	304.1	0.00532	304.1	0.01931		304.1	0.00407	301.318	0.01322	304.1	0.01763	304.1	0.01339	304.1	0.01979	304.1	0.01769
304.657	-0.00542	304.657	0.02503	304.657	0.01572	304.657	0.01463	304.657	0.0155	304.657	0.02743		304.657	0.00441	301.525	0.01335	304.657	0.01783	304.657	0.01364	304.165	0.01981	304.657	0.0179
305.213	0.01422	305.213	0.04345	305.213	0.02866	305.213	0.02502	305.213	0.02846	305.213	0.03811		305.213	0.00475	301.745	0.01349	305.213	0.01802	305.213	0.01388	304.385	0.01988	305.213	0.01811
305.77	0.01409	305.77	0.03909	305.77	0.01754	305.77	0.01865	305.77	0.03083	305.77	0.03328		305.77	0.00509	301.874	0.01357	305.77	0.01821	305.77	0.01412	304.606	0.01996	305.77	0.01833
306.326	0.01173	306.326	0.02066	306.326	0.0144	306.326	0.0074	306.326	0.02411	306.326	0.01702		306.326	0.00543	301.965	0.01363	306.326	0.01841	306.326	0.01437	304.657	0.01997	306.326	0.01854
306.883	-0.00166	306.883	0.01184	306.883	0.01274	306.883	0.0111	306.883	0.00236	306.883	0.00111		306.883	0.00576	302.185	0.01377	306.883	0.0186	306.883	0.01461	304.826	0.02003	306.883	0.01875
307.439	0.00911	307.439	0.01085	307.439	0.01375	307.439	0.02486	307.439	0.00543	307.439	0.01187		307.439	0.0061	302.405	0.01391	307.439	0.01879	307.439	0.01485	305.046	0.0201	307.439	0.01896
307.996	0.0143	307.996	0.01387	307.996	0.01614	307.996	0.03007	307.996	0.01337	307.996	0.02023		307.996	0.00643	302.431	0.01393	307.996	0.01898	307.996	0.01509	305.213	0.02016	307.996	0.01917
308.552	0.02369	308.552	0.02546	308.552	0.01971	308.552	0.02823	308.552	0.02416	308.552	0.02287		308.552	0.00676	302.625	0.01405	308.552	0.01917	308.552	0.01533	305.266	0.02018	308.552	0.01937
309.109	0.01234	309.109	0.02906	309.109	0.01901	309.109	0.01458	309.109	0.03416	309.109	0.01985		308.566	0.00677	302.845	0.01419	309.109	0.01936	309.109	0.01557	305.486	0.02025	309.109	0.01958
309.666	0.00176	309.666	0.01243	309.666	0.01813	309.666	-0.000391	309.666	0.02602	309.666	0.01955		308.786	0.0069	302.987	0.01428	309.666	0.01955	309.666	0.01581	305.706	0.02032	309.666	0.01978
310.222	-0.000182	310.222	0.00611	310.222	0.0115	310.222	-0.00553	310.222	0.01576	310.222	0.01461		309.006	0.00703	303.065	0.01433	310.222	0.01973	310.222	0.01604	305.77	0.02034	309.667	0.01978
310.779	-0.00986	310.779	0.00102	310.779	0.00419	310.779	0.01267	310.779	0.00863	310.779	0.01698		309.109	0.00709	303.285	0.01447	310.779	0.01992	310.779	0.01628	305.926	0.0204	309.887	0.01986
311.335	-0.00666	311.335	0.00343	311.335	0.00713	311.335	0.02111	311.335	-0.0029	311.335	0.01328		309.226	0.00716	303.505	0.01461	311.335	0.0201	311.335	0.01651	306.146	0.02047	310.107	0.01994
311.892	0.00456	311.892	0.00325	311.892	0.01446	311.892	0.03009	311.892	0.01019	311.892	0.00941		309.447	0.00729	303.544	0.01464	311.892	0.02028	311.892	0.01674	306.326	0.02053	310.222	0.01999
312.448	0.01823	312.448	0.00265	312.448	0.02325	312.448	0.01766	312.448	0.01838	312.448	0.00182		309.666	0.00742	303.725	0.01475	312.448	0.02047	312.448	0.01698	306.366	0.02054	310.327	0.02002
313.005	0.01591	313.005	0.01211	313.005	0.03371	313.005	0.03555	313.005	0.01725	313.005	0.0002		309.667	0.00742	303.945	0.01489	313.005	0.02065	313.005	0.01721	306.586	0.02061	310.547	0.0201
313.561	0.0208	313.561	0.02477	313.561	0.0271	313.561	0.02765	313.561	0.02606	313.561	-3.3e-05		309.887	0.00755	304.1	0.01498	313.561	0.02083	313.561	0.01744	306.806	0.02068	310.767	0.02018
314.118	0.0141	314.118	0.0229	314.118	0.01876	314.118	0.01993	314.118	0.03344	314.118	0.00982		310.107	0.00768	304.165	0.01502	314.118	0.02101	314.118	0.01767	306.883	0.02071	310.779	0.02019
314.674	0.00792	314.674	0.01949	314.674	0.02966	314.674	0.01894	314.674	0.01332	314.674	0.02294		310.222	0.00775	304.385	0.01516	314.674	0.02118	314.674	0.01789	307.026	0.02075	310.987	0.02026
315.231	0.00307	315.231	0.02106	315.231	0.02171	315.231	0.01854	315.231	0.01216	315.231	0.01837		310.327	0.00781	304.606	0.0153	315.231	0.02136	315.231	0.01812	307.246	0.02083	311.207	0.02034
315.787	-0.00108	315.787	0.02278	315.787	0.02194	315.787	0.000509	315.787	0.0215	315.787	0.01824		310.547	0.00794	304.657	0.01533	315.787	0.02153	315.787	0.01834	307.439	0.02089	311.335	0.02039
316.344	0.01033	316.344	0.02957	316.344	0.02406	316.344	-0.00356	316.344	0.02869	316.344	0.02277		310.767	0.00806	304.826	0.01543	316.344	0.02171	316.344	0.01857	307.466	0.0209	311.427	0.02042
316.9	0.00636	316.9	0.02078	316.9	0.02607	316.9	0.00489	316.9	0.02612	316.9	0.02062		310.779	0.00807	305.046	0.01557	316.9	0.02188	316.9	0.01879	307.686	0.02097	311.647	0.0205
317.457	0.01256	317.457	0.01351	317.457	0.02874	317.457	0.0098	317.457	0.02825	317.457	0.0237		310.987	0.00819	305.213	0.01567	317.457	0.02205	317.457	0.01901	307.906	0.02104	311.867	0.02058
318.013	0.02149	318.013	0.01557	318.013	0.01419	318.013	0.02186	318.013	0.02105	318.013	0.01502		311.207	0.00832	305.266	0.0157	318.013	0.02222	318.013	0.01923	307.996	0.02107	311.892	0.02059
318.57	0.01549	318.57	0.01098	318.57	0.01564	318.57	0.01926	318.57	0.01901	318.57	0.02268		311.335	0.0084	305.486	0.01584	318.57	0.02239	318.248	0.01932	308.126	0.02111	312.087	0.02066
319.126	0.01346	319.126	0.01272	319.126	0.01475	319.126	0.02578	319.126	0.02002	319.126	0.01903		311.427	0.00845	305.706	0.01597	319.126	0.02255	318.468	0.01941	308.346	0.02118	312.307	0.02074
319.683	0.0054	319.683	0.03158	319.683	0.02232	319.683	0.03294	319.683	0.02057	319.683	0.02083		311.647	0.00858	305.77	0.01601	319.683	0.02272	318.57	0.01945	308.552	0.02124	312.448	0.02079
320.239	0.00353	320.239	0.03037	320.239	0.02282	320.239	0.02403	320.239	0.02341	320.239	0.03203		311.867	0.0087	305.926	0.0161	320.239	0.02288	318.688	0.01949	308.566	0.02125	312.527	0.02081
320.796	0.00493	320.796	0.02197	320.796	0.02652	320.796	0.01956	320.796	0.01276	320.796	0.02202		311.892	0.00872	306.146	0.01624	320.796	0.02304	318.909	0.01958	308.786	0.02132	312.747	0.02089
321.352	0.01722	321.352	0.01338	321.352	0.03513	321.352	0.02246	321.352	0.02131	321.352	0.03158		312.087	0.00883	306.326	0.01635	321.352	0.0232	319.126	0.01966	309.006	0.02139	312.967	0.02097
321.909	0.02497	321.909	0.01536	321.909	0.03306	321.909	0.01411	321.909	0.02543	321.909	0.025		312.307	0.00896	306.366	0.01637	321.909	0.02336	319.129	0.01966	309.109	0.02142	313.005	0.02098
322.466	0.01826	322.466	0.02296	322.466	0.01582	322.466	0.00976	322.466	0.02154	322.466	0.02116		312.448	0.00904	306.586	0.0165	322.429	0.02351	319.349	0.01975	309.226	0.02146	313.187	0.02105
323.022	0.01213	323.022	0.02414	323.022	0.01052	323.022	0.01225	323.022	0.0134	323.022	0.02643		312.527	0.00908	306.806	0.01663	322.466	0.02352	319.569	0.01983	309.447	0.02152	313.407	0.02112
323.579	0.01126	323.579	0.02722	323.579	0.00775	323.579	0.01499	323.579	0.01764	323.579	0.02405		312.747	0.00921	306.883	0.01668	322.649	0.02357	319.683	0.01988	309.666	0.02159	313.561	0.02118
324.135	0.0107	324.135	0.02805	324.135	0.02066	324.135	0.01181	324.135	0.02576	324.135	0.0272		312.967	0.00933	307.026	0.01676	322.869	0.02363	319.789	0.01992	309.667	0.02159	313.627	0.0212
324.692	0.01305	324.692	0.03474	324.692	0.03464	324.692	0.0171	324.692	0.02834	324.692	0.02769		313.005	0.00935	307.246	0.01689	323.022	0.02368	320.009	0.02	309.887	0.02166	313.847	0.02128
325.248	0.00808	325.248	0.02769	325.248	0.04136	325.248	0.01705	325.248	0.02908	325.248	0.03768		313.187	0.00946	307.439	0.01701	323.089	0.02369	320.229	0.02008	310.107	0.02173	314.067	0.02135
325.805	0.02026	325.805	0.02936	325.805	0.03168	325.805	0.01195	325.805	0.02833	325.805	0.03997		313.407	0.00958	307.466	0.01702	323.309	0.02376	320.239	0.02009	310.222	0.02177	314.118	0.02137
326.361	0.02663	326.361	0.02766	326.361	0.02248	326.361	0.01593	326.361	0.02744	326.361	0.0274		313.561	0.00967	307.686	0.01715	323.529	0.02382	320.449	0.02017	310.327	0.0218	314.288	0.02143
326.918	0.02599	326.918	0.02717	326.918	0.02298	326.918	0.01971	326.918	0.0344	326.918	0.0258		313.627	0.00971	307.906	0.01728	323.579	0.02383	320.669	0.02025	310.547	0.02187	314.508	0.0215
327.474	0.01821	327.474	0.03891	327.474	0.02556	327.474	0.02326	327.474	0.03458	327.474	0.02248		313.847	0.00983	307.996	0.01733	323.75	0.02388	320.796	0.0203	310.767	0.02193	314.674	0.02156
328.031	0.0225	328.031	0.02553	328.031	0.0263	328.031	0.01757	328.031	0.02452	328.031	0.01858		314.067	0.00995	308.126	0.01741	323.97	0.02394	320.889	0.02033	310.779	0.02194	314.728	0.02158
328.587	0.01059	328.587	0.02399	328.587	0.01883	328.587	0.00418	328.587	0.01447	328.587	0.01528		314.118	0.00998	308.346	0.01754	324.135	0.02398	321.109	0.02042	310.987	0.022	314.948	0.02166
329.144	0.0079	329.144	0.02924	329.144	0.02383	329.144	0.01209	329.144	0.01921	329.144	0.01568		314.288	0.01008	308.552	0.01766	324.19	0.024	321.329	0.0205	311.207	0.02207	315.168	0.02173
329.7	0.01211	329.7	0.0336	329.7	0.0368	329.7	0.02616	329.7	0.03335	329.7	0.01403		314.508	0.0102	308.566	0.01766	324.41	0.02406	321.352	0.02051	311.335	0.02211	315.231	0.02175
330.257	0.02015	330.257	0.03766	330.257	0.04374	330.257	0.03985	330.257	0.04487	330.257	0.02688		314.674	0.01029	308.786	0.01779	324.63	0.02412	321.549	0.02058	311.427	0.02213	315.388	0.02181
330.813	0.0245	330.813	0.0337	330.813	0.03477	330.813	0.04257	330.813	0.04976	330.813	0.02473		314.728	0.01032	309.006	0.01792	324.692	0.02413	321.769	0.02066	311.647	0.0222	315.608	0.02188
331.37	0.02444	331.37	0.03456	331.37	0.02588	331.37	0.03456	331.37	0.04804	331.37	0.03131		314.948	0.01045	309.109	0.01797	324.85	0.02418	321.909	0.02072	311.867	0.02227	315.787	0.02194
331.926	0.02333	331.926	0.03321	331.926	0.02613	331.926	0.03627	331.926	0.04587	331.926	0.0321		315.168	0.01057	309.226	0.01804	325.07	0.02424	321.989	0.02075	311.892	0.02228	315.828	0.02195
332.483	0.0258	332.483	0.02027	332.483	0.03354	332.483	0.03669	332.483	0.03797	332.483	0.02666		315.231	0.0106	309.447	0.01817	325.248	0.02428	322.209	0.02083	312.087	0.02233	316.048	0.02203
333.039	0.02693	333.039	0.02833	333.039	0.03582	333.039	0.03418	333.039	0.02948	333.039	0.02973		315.388	0.01069	309.666	0.01829	325.29	0.02429	322.429	0.02091	312.307	0.0224	316.268	0.0221
333.596	0.01964	333.596	0.03731	333.596	0.02402	333.596	0.03399	333.596	0.02427	333.596	0.02809		315.608	0.01081	309.667	0.01829	325.51	0.02435	322.466	0.02092	312.448	0.02244	316.344	0.02213
334.152	0.01666	334.152	0.03821	334.152	0.02316	334.152	0.03307	334.152	0.03138	334.152	0.02685		315.787	0.01091	309.887	0.01841	325.73	0.02441	322.649	0.02099	312.527	0.02247	316.488	0.02218
334.709	0.01795	334.709	0.03333	334.709	0.02449	334.709	0.0317	334.709	0.02843	334.709	0.02888		315.828	0.01093	310.107	0.01854	325.805	0.02443	322.869	0.02107	312.747	0.02253	316.708	0.02225
335.265	0.01744	335.265	0.02779	335.265	0.03396	335.265	0.02363	335.265	0.02369	335.265	0.02962		316.048	0.01105	310.222	0.0186	325.95	0.02447	323.022	0.02113	312.967	0.0226	316.9	0.02231
335.822	0.01722	335.822	0.03027	335.822	0.02983	335.822	0.02443	335.822	0.02849	335.822	0.03356		316.268	0.01117	310.327	0.01866	326.17	0.02453	323.089	0.02115	313.005	0.02261	316.928	0.02232
336.378	0.01066	336.378	0.03368	336.378	0.02648	336.378	0.02933	336.378	0.03786	336.378	0.03969		316.344	0.01121	310.547	0.01878	326.361	0.02458	323.309	0.02123	313.187	0.02266	317.148	0.0224
336.935	0.00964	336.935	0.03252	336.935	0.02279	336.935	0.02556	336.935	0.04164	336.935	0.03692		316.488	0.01129	310.767	0.0189	326.39	0.02458	323.529	0.02131	313.407	0.02273	317.368	0.02247
337.491	0.01981	337.491	0.03468	337.491	0.02457	337.491	0.01459	337.491	0.02943	337.491	0.03102		316.708	0.01141	310.779	0.01891	326.61	0.02464	323.579	0.02133	313.561	0.02277	317.457	0.0225
338.048	0.02594	338.048	0.02807	338.048	0.02155	338.048	0.01467	338.048	0.02264	338.048	0.02427		316.9	0.01151	310.987	0.01902	326.83	0.0247	323.75	0.02139	313.627	0.02279	317.588	0.02254
338.605	0.02566	338.605	0.02826	338.605	0.02397	338.605	0.01735	338.605	0.02616	338.605	0.03078		316.928	0.01153	311.207	0.01914	326.918	0.02472	323.97	0.02147	313.847	0.02285	317.808	0.02261
339.161	0.02832	339.161	0.03489	339.161	0.03031	339.161	0.02081	339.161	0.03576	339.161	0.03461		317.148	0.01165	311.335	0.01921	327.05	0.02475	324.135	0.02153	314.067	0.02292	318.013	0.02268
339.718	0.02713	339.718	0.04568	339.718	0.03437	339.718	0.03099	339.718	0.03039	339.718	0.03695		317.368	0.01176	311.427	0.01926	327.27	0.02481	324.19	0.02155	314.118	0.02293	318.028	0.02269
340.274	0.02166	340.274	0.03266	340.274	0.03516	340.274	0.03051	340.274	0.0246	340.274	0.03588		317.457	0.01181	311.647	0.01938	327.474	0.02486	324.41	0.02163	314.288	0.02298	318.248	0.02276
340.831	0.02248	340.831	0.02776	340.831	0.02412	340.831	0.02977	340.831	0.01942	340.831	0.03108		317.588	0.01188	311.867	0.0195	327.49	0.02487	324.63	0.02171	314.508	0.02305	318.468	0.02283
341.387	0.02088	341.387	0.01634	341.387	0.01906	341.387	0.02737	341.387	0.01778	341.387	0.02573		317.808	0.012	311.892	0.01951	327.71	0.02492	324.692	0.02173	314.674	0.02309	318.57	0.02286
341.944	0.01663	341.944	0.01783	341.944	0.0233	341.944	0.02596	341.944	0.01556	341.944	0.01846		318.013	0.01211	312.087	0.01962	327.93	0.02498	324.85	0.02179	314.728	0.02311	318.688	0.0229
342.5	0.01031	342.5	0.02476	342.5	0.02836	342.5	0.02564	342.5	0.02409	342.5	0.01609		318.028	0.01212	312.307	0.01974	328.031	0.025	325.07	0.02186	314.948	0.02317	318.909	0.02297
343.057	0.02132	343.057	0.02502	343.057	0.0176	343.057	0.0247	343.057	0.02718	343.057	0.01686		318.248	0.01223	312.448	0.01981	328.15	0.02503	325.248	0.02193	315.168	0.02323	319.126	0.02304
343.613	0.02561	343.613	0.02349	343.613	0.01326	343.613	0.02172	343.613	0.02788	343.613	0.02548		318.468	0.01235	312.527	0.01985	328.37	0.02509	325.29	0.02194	315.231	0.02325	319.129	0.02304
344.17	0.02515	344.17	0.02316	344.17	0.01127	344.17	0.02563	344.17	0.01867	344.17	0.0332		318.57	0.0124	312.747	0.01997	328.587	0.02514	325.51	0.02202	315.388	0.0233	319.349	0.02311
344.726	0.0222	344.726	0.02493	344.726	0.00757	344.726	0.02881	344.726	0.01773	344.726	0.03201		318.688	0.01246	312.967	0.02009	328.591	0.02514	325.73	0.0221	315.608	0.02336	319.569	0.02318
345.283	0.02436	345.283	0.01937	345.283	0.00964	345.283	0.02142	345.283	0.01486	345.283	0.02485		318.909	0.01258	313.005	0.0201	328.811	0.0252	325.805	0.02212	315.787	0.02341	319.683	0.02322
345.839	0.02065	345.839	0.01458	345.839	0.01459	345.839	0.02298	345.839	0.01719	345.839	0.02058		319.126	0.01269	313.187	0.0202	329.031	0.02525	325.95	0.02217	315.828	0.02342	319.789	0.02325
346.396	0.01679	346.396	0.01811	346.396	0.016	346.396	0.02086	346.396	0.01676	346.396	0.01651		319.129	0.01269	313.407	0.02031	329.144	0.02528	326.17	0.02225	316.048	0.02348	320.009	0.02332
346.952	0.02176	346.952	0.02376	346.952	0.02429	346.952	0.01827	346.952	0.01636	346.952	0.01721		319.349	0.01281	313.561	0.02039	329.251	0.02531	326.361	0.02232	316.268	0.02354	320.229	0.02339
347.509	0.02156	347.509	0.02766	347.509	0.02625	347.509	0.01947	347.509	0.01575	347.509	0.01701		319.569	0.01292	313.627	0.02043	329.471	0.02536	326.39	0.02233	316.344	0.02357	320.239	0.02339
348.065	0.01726	348.065	0.02451	348.065	0.02767	348.065	0.02239	348.065	0.02197	348.065	0.02213		319.683	0.01298	313.847	0.02054	329.691	0.02541	326.61	0.0224	316.488	0.02361	320.449	0.02346
348.622	0.01933	348.622	0.02062	348.622	0.02723	348.622	0.02589	348.622	0.01928	348.622	0.02065		319.789	0.01303	314.067	0.02065	329.7	0.02541	326.83	0.02248	316.708	0.02367	320.669	0.02353
349.178	0.02687	349.178	0.02598	349.178	0.02654	349.178	0.03441	349.178	0.01766	349.178	0.02535		320.009	0.01315	314.118	0.02068	329.911	0.02546	326.918	0.02251	316.9	0.02372	320.796	0.02357
349.735	0.02856	349.735	0.02603	349.735	0.02595	349.735	0.04171	349.735	0.01933	349.735	0.02918		320.229	0.01326	314.288	0.02076	330.131	0.02552	327.05	0.02255	316.928	0.02373	320.889	0.0236
350.291	0.03051	350.291	0.02846	350.291	0.02514	350.291	0.03986	350.291	0.02312	350.291	0.02994		320.239	0.01326	314.508	0.02088	330.257	0.02555	327.27	0.02263	317.148	0.02379	321.109	0.02367
350.848	0.03409	350.848	0.03237	350.848	0.0294	350.848	0.03828	350.848	0.03361	350.848	0.03429		320.449	0.01337	314.674	0.02096	330.351	0.02557	327.474	0.0227	317.368	0.02385	321.329	0.02373
351.404	0.03015	351.404	0.03414	351.404	0.02936	351.404	0.03126	351.404	0.03358	351.404	0.03692		320.669	0.01348	314.728	0.02099	330.571	0.02562	327.49	0.0227	317.457	0.02387	321.352	0.02374
351.961	0.01927	351.961	0.02986	351.961	0.02921	351.961	0.02021	351.961	0.03611	351.961	0.03053		320.796	0.01355	314.948	0.0211	330.791	0.02567	327.71	0.02278	317.588	0.02391	321.549	0.0238
352.518	0.0203	352.518	0.02861	352.518	0.0302	352.518	0.01592	352.518	0.02948	352.518	0.02079		320.889	0.01359	315.168	0.0212	330.813	0.02568	327.93	0.02285	317.808	0.02397	321.769	0.02387
353.074	0.02232	353.074	0.02769	353.074	0.03272	353.074	0.01768	353.074	0.02605	353.074	0.01707		321.109	0.0137	315.231	0.02124	331.011	0.02573	328.031	0.02289	318.013	0.02402	321.909	0.02391
353.631	0.02225	353.631	0.02786	353.631	0.03079	353.631	0.02613	353.631	0.02892	353.631	0.02025		321.329	0.01381	315.388	0.02131	331.231	0.02578	328.15	0.02293	318.028	0.02403	321.989	0.02394
354.187	0.01985	354.187	0.0337	354.187	0.02723	354.187	0.02788	354.187	0.02916	354.187	0.03023		321.352	0.01382	315.608	0.02142	331.37	0.02581	328.37	0.023	318.248	0.02409	322.209	0.024
354.744	0.0189	354.744	0.03887	354.744	0.02277	354.744	0.02511	354.744	0.02881	354.744	0.0296		321.549	0.01392	315.787	0.02151	331.451	0.02583	328.587	0.02307	318.468	0.02414	322.429	0.02407
355.3	0.02383	355.3	0.03489	355.3	0.02342	355.3	0.03002	355.3	0.02836	355.3	0.03466		321.769	0.01403	315.828	0.02153	331.671	0.02588	328.591	0.02307	318.57	0.02417	322.466	0.02408
355.857	0.02494	355.857	0.02994	355.857	0.03226	355.857	0.03448	355.857	0.02876	355.857	0.04401		321.909	0.0141	316.048	0.02163	331.891	0.02593	328.811	0.02315	318.688	0.0242	322.649	0.02413
356.413	0.03051	356.413	0.03429	356.413	0.03721	356.413	0.03582	356.413	0.03404	356.413	0.04256		321.989	0.01414	316.268	0.02174	331.926	0.02594	329.031	0.02322	318.909	0.02426	322.869	0.0242
356.97	0.03476	356.97	0.03863	356.97	0.04216	356.97	0.03771	356.97	0.03926	356.97	0.04136		322.209	0.01425	316.344	0.02178	332.111	0.02598	329.144	0.02326	319.126	0.02432	323.022	0.02425
357.526	0.04233	357.526	0.04272	357.526	0.03997	357.526	0.03896	357.526	0.04775	357.526	0.05088		322.429	0.01435	316.488	0.02185	332.331	0.02603	329.251	0.02329	319.129	0.02432	323.089	0.02427
358.083	0.04421	358.083	0.03805	358.083	0.03758	358.083	0.03606	358.083	0.05018	358.083	0.05043		322.466	0.01437	316.708	0.02195	332.483	0.02606	329.471	0.02336	319.349	0.02438	323.309	0.02433
358.639	0.02956	358.639	0.03466	358.639	0.03233	358.639	0.02897	358.639	0.04896	358.639	0.04367		322.649	0.01446	316.9	0.02204	332.551	0.02608	329.691	0.02343	319.569	0.02443	323.529	0.0244
359.196	0.02321	359.196	0.03752	359.196	0.0312	359.196	0.02775	359.196	0.04183	359.196	0.03711		322.869	0.01457	316.928	0.02205	332.771	0.02613	329.7	0.02344	319.683	0.02446	323.579	0.02441
359.752	0.01965	359.752	0.03243	359.752	0.02506	359.752	0.02336	359.752	0.03166	359.752	0.03382		323.022	0.01464	317.148	0.02216	332.991	0.02617	329.911	0.02351	319.789	0.02449	323.75	0.02446
360.309	0.01818	360.309	0.02344	360.309	0.02153	360.309	0.02223	360.309	0.02532	360.309	0.03481		323.089	0.01467	317.368	0.02226	333.039	0.02618	330.131	0.02358	320.009	0.02455	323.97	0.02453
360.865	0.01856	360.865	0.02056	360.865	0.02294	360.865	0.02325	360.865	0.02201	360.865	0.03113		323.309	0.01478	317.457	0.0223	333.211	0.02622	330.257	0.02362	320.229	0.02461	324.135	0.02457
361.422	0.02227	361.422	0.02657	361.422	0.03532	361.422	0.02486	361.422	0.03106	361.422	0.03131		323.529	0.01488	317.588	0.02236	333.432	0.02627	330.351	0.02365	320.239	0.02461	324.19	0.02459
361.978	0.02299	361.978	0.02836	361.978	0.03833	361.978	0.03157	361.978	0.03712	361.978	0.0273		323.579	0.01491	317.808	0.02246	333.596	0.02631	330.571	0.02372	320.449	0.02466	324.41	0.02465
362.535	0.02501	362.535	0.03171	362.535	0.0423	362.535	0.03158	362.535	0.04295	362.535	0.03366		323.75	0.01499	318.013	0.02256	333.652	0.02632	330.791	0.02379	320.669	0.02472	324.63	0.02472
363.091	0.02348	363.091	0.02537	363.091	0.04062	363.091	0.03134	363.091	0.04136	363.091	0.0306		323.97	0.01509	318.028	0.02256	333.872	0.02637	330.813	0.02379	320.796	0.02475	324.692	0.02474
363.648	0.02756	363.648	0.01965	363.648	0.03622	363.648	0.03519	363.648	0.036	363.648	0.03127		324.135	0.01517	318.248	0.02266	334.092	0.02641	331.011	0.02386	320.889	0.02477	324.85	0.02478
364.204	0.02788	364.204	0.01959	364.204	0.03152	364.204	0.03442	364.204	0.03236	364.204	0.03493		324.19	0.0152	318.468	0.02276	334.152	0.02643	331.231	0.02393	321.109	0.02483	325.07	0.02484
364.761	0.02425	364.761	0.02392	364.761	0.02906	364.761	0.03369	364.761	0.02841	364.761	0.03776		324.41	0.0153	318.57	0.02281	334.312	0.02646	331.37	0.02397	321.329	0.02488	325.248	0.0249
365.318	0.02557	365.318	0.02606	365.318	0.02828	365.318	0.03695	365.318	0.03615	365.318	0.03683		324.63	0.0154	318.688	0.02286	334.532	0.02651	331.451	0.02399	321.352	0.02489	325.29	0.02491
365.874	0.02975	365.874	0.03174	365.874	0.02664	365.874	0.0385	365.874	0.0397	365.874	0.03876		324.692	0.01543	318.909	0.02296	334.709	0.02654	331.671	0.02406	321.549	0.02494	325.51	0.02497
366.431	0.0281	366.431	0.03308	366.431	0.027	366.431	0.04228	366.431	0.03444	366.431	0.03863		324.85	0.0155	319.126	0.02305	334.752	0.02655	331.891	0.02413	321.769	0.02499	325.73	0.02503
366.987	0.02211	366.987	0.03044	366.987	0.02668	366.987	0.03755	366.987	0.02576	366.987	0.03777		325.07	0.0156	319.129	0.02305	334.972	0.0266	331.926	0.02414	321.909	0.02503	325.805	0.02505
367.544	0.02385	367.544	0.03117	367.544	0.02948	367.544	0.03547	367.544	0.02748	367.544	0.03139		325.248	0.01568	319.349	0.02315	335.192	0.02664	332.111	0.0242	321.989	0.02505	325.95	0.02509
368.1	0.02891	368.1	0.028	368.1	0.03016	368.1	0.03172	368.1	0.02878	368.1	0.02387		325.29	0.0157	319.569	0.02325	335.265	0.02666	332.331	0.02427	322.209	0.0251	326.17	0.02516
368.657	0.02878	368.657	0.03117	368.657	0.03365	368.657	0.03097	368.657	0.03394	368.657	0.02735		325.51	0.0158	319.683	0.0233	335.412	0.02669	332.483	0.02431	322.429	0.02516	326.361	0.02521
369.213	0.02794	369.213	0.03159	369.213	0.04218	369.213	0.03612	369.213	0.0388	369.213	0.02868		325.73	0.0159	319.789	0.02334	335.632	0.02673	332.551	0.02433	322.466	0.02517	326.39	0.02522
369.77	0.02906	369.77	0.03527	369.77	0.04094	369.77	0.03886	369.77	0.03629	369.77	0.03149		325.805	0.01594	320.009	0.02344	335.822	0.02677	332.771	0.0244	322.649	0.02521	326.61	0.02528
370.326	0.02239	370.326	0.03489	370.326	0.03373	370.326	0.03567	370.326	0.03076	370.326	0.03398		325.95	0.016	320.229	0.02353	335.852	0.02678	332.991	0.02447	322.869	0.02526	326.83	0.02534
370.883	0.02173	370.883	0.02729	370.883	0.03086	370.883	0.03156	370.883	0.02751	370.883	0.02968		326.17	0.0161	320.239	0.02353	336.072	0.02682	333.039	0.02448	323.022	0.0253	326.918	0.02536
371.439	0.02679	371.439	0.0257	371.439	0.02649	371.439	0.02596	371.439	0.03032	371.439	0.02026		326.361	0.01619	320.449	0.02362	336.292	0.02687	333.211	0.02453	323.089	0.02532	327.05	0.0254
371.996	0.02657	371.996	0.02527	371.996	0.02561	371.996	0.02786	371.996	0.0331	371.996	0.01731		326.39	0.0162	320.669	0.02371	336.378	0.02688	333.432	0.0246	323.309	0.02537	327.27	0.02546
372.552	0.02502	372.552	0.02437	372.552	0.02948	372.552	0.03004	372.552	0.03025	372.552	0.02454		326.61	0.0163	320.796	0.02377	336.512	0.02691	333.596	0.02465	323.529	0.02542	327.474	0.02551
373.109	0.01915	373.109	0.02326	373.109	0.03301	373.109	0.0278	373.109	0.02932	373.109	0.0272		326.83	0.01639	320.889	0.02381	336.732	0.02695	333.652	0.02467	323.579	0.02543	327.49	0.02552
373.665	0.0268	373.665	0.01787	373.665	0.03817	373.665	0.02692	373.665	0.02812	373.665	0.03185		326.918	0.01643	321.109	0.0239	336.935	0.02699	333.872	0.02473	323.75	0.02547	327.71	0.02558
374.222	0.02893	374.222	0.01621	374.222	0.0391	374.222	0.02845	374.222	0.02726	374.222	0.03608		327.05	0.01649	321.329	0.02399	336.952	0.027	334.092	0.0248	323.97	0.02553	327.93	0.02564
374.778	0.02982	374.778	0.02053	374.778	0.03155	374.778	0.02504	374.778	0.02685	374.778	0.03442		327.27	0.01659	321.352	0.024	337.172	0.02704	334.152	0.02481	324.135	0.02557	328.031	0.02566
375.335	0.02862	375.335	0.02469	375.335	0.02918	375.335	0.02719	375.335	0.02896	375.335	0.02779		327.474	0.01667	321.549	0.02408	337.392	0.02708	334.312	0.02486	324.19	0.02558	328.15	0.0257
375.892	0.02817	375.892	0.03081	375.892	0.02967	375.892	0.02882	375.892	0.03059	375.892	0.02584		327.49	0.01668	321.769	0.02416	337.491	0.0271	334.532	0.02492	324.41	0.02563	328.37	0.02575
376.448	0.02715	376.448	0.03295	376.448	0.03263	376.448	0.03054	376.448	0.03063	376.448	0.0308		327.71	0.01678	321.909	0.02422	337.612	0.02712	334.709	0.02497	324.63	0.02568	328.587	0.02581
377.005	0.02816	377.005	0.02863	377.005	0.03585	377.005	0.04022	377.005	0.03352	377.005	0.03025		327.93	0.01687	321.989	0.02425	337.832	0.02717	334.752	0.02499	324.692	0.0257	328.591	0.02581
377.561	0.03041	377.561	0.02989	377.561	0.04229	377.561	0.03905	377.561	0.03034	377.561	0.02379		328.031	0.01691	322.209	0.02434	338.048	0.02721	334.972	0.02505	324.85	0.02573	328.811	0.02587
378.118	0.03316	378.118	0.03031	378.118	0.03743	378.118	0.02982	378.118	0.02556	378.118	0.02348		328.15	0.01696	322.429	0.02442	338.053	0.02721	335.192	0.02511	325.07	0.02578	329.031	0.02593
378.674	0.0275	378.674	0.02763	378.674	0.03073	378.674	0.02627	378.674	0.02116	378.674	0.02394		328.37	0.01706	322.466	0.02444	338.273	0.02725	335.265	0.02513	325.248	0.02582	329.144	0.02596
379.231	0.02261	379.231	0.02667	379.231	0.02762	379.231	0.02197	379.231	0.01783	379.231	0.02522		328.587	0.01715	322.649	0.02451	338.493	0.02729	335.412	0.02518	325.29	0.02583	329.251	0.02598
379.787	0.02111	379.787	0.02437	379.787	0.02685	379.787	0.02769	379.787	0.02075	379.787	0.02548		328.591	0.01715	322.869	0.0246	338.605	0.02731	335.632	0.02524	325.51	0.02588	329.471	0.02604
380.344	0.01707	380.344	0.02868	380.344	0.02907	380.344	0.0287	380.344	0.02598	380.344	0.02913		328.811	0.01724	323.022	0.02465	338.713	0.02733	335.822	0.02529	325.73	0.02593	329.691	0.0261
380.9	0.01787	380.9	0.03019	380.9	0.02639	380.9	0.02869	380.9	0.03316	380.9	0.03452		329.031	0.01733	323.089	0.02468	338.933	0.02737	335.852	0.0253	325.805	0.02595	329.7	0.0261
381.457	0.01878	381.457	0.02718	381.457	0.02418	381.457	0.0282	381.457	0.0323	381.457	0.03332		329.144	0.01738	323.309	0.02476	339.153	0.02741	336.072	0.02536	325.95	0.02598	329.911	0.02615
382.013	0.0146	382.013	0.0279	382.013	0.0249	382.013	0.02891	382.013	0.031	382.013	0.03083		329.251	0.01742	323.529	0.02485	339.161	0.02741	336.292	0.02542	326.17	0.02603	330.131	0.02621
382.57	0.01802	382.57	0.02774	382.57	0.02633	382.57	0.03296	382.57	0.03189	382.57	0.03111		329.471	0.01751	323.579	0.02486	339.373	0.02745	336.378	0.02545	326.361	0.02607	330.257	0.02624
383.126	0.02393	383.126	0.02714	383.126	0.02664	383.126	0.03348	383.126	0.03184	383.126	0.03182		329.691	0.0176	323.75	0.02493	339.593	0.02749	336.512	0.02548	326.39	0.02608	330.351	0.02627
383.683	0.02316	383.683	0.02877	383.683	0.02902	383.683	0.03061	383.683	0.03074	383.683	0.03167		329.7	0.01761	323.97	0.02501	339.718	0.02751	336.732	0.02554	326.61	0.02613	330.571	0.02632
384.239	0.02142	384.239	0.02894	384.239	0.02671	384.239	0.03126	384.239	0.03014	384.239	0.02839		329.911	0.01769	324.135	0.02507	339.813	0.02753	336.935	0.0256	326.83	0.02618	330.791	0.02638
384.796	0.0185	384.796	0.02429	384.796	0.02446	384.796	0.03303	384.796	0.02945	384.796	0.0265		330.131	0.01778	324.19	0.02509	340.033	0.02756	336.952	0.0256	326.918	0.02619	330.813	0.02638
385.352	0.01937	385.352	0.02302	385.352	0.0243	385.352	0.0294	385.352	0.03138	385.352	0.02715		330.257	0.01783	324.41	0.02517	340.253	0.0276	337.172	0.02566	327.05	0.02622	331.011	0.02643
385.909	0.02097	385.909	0.02426	385.909	0.02578	385.909	0.02462	385.909	0.02903	385.909	0.03316		330.351	0.01787	324.63	0.02525	340.274	0.02761	337.392	0.02572	327.27	0.02627	331.231	0.02649
386.465	0.02038	386.465	0.02455	386.465	0.02645	386.465	0.02691	386.465	0.02952	386.465	0.0356		330.571	0.01795	324.692	0.02527	340.473	0.02764	337.491	0.02575	327.474	0.02631	331.37	0.02652
387.022	0.02066	387.022	0.02235	387.022	0.02251	387.022	0.02436	387.022	0.02564	387.022	0.03328		330.791	0.01804	324.85	0.02533	340.693	0.02768	337.612	0.02578	327.49	0.02632	331.451	0.02654
387.578	0.02018	387.578	0.01923	387.578	0.01936	387.578	0.01864	387.578	0.02343	387.578	0.02698		330.813	0.01805	325.07	0.0254	340.831	0.0277	337.832	0.02584	327.71	0.02637	331.671	0.02659
388.135	0.02085	388.135	0.02224	388.135	0.01669	388.135	0.01584	388.135	0.02104	388.135	0.02506		331.011	0.01813	325.248	0.02547	340.913	0.02771	338.048	0.0259	327.93	0.02641	331.891	0.02665
388.692	0.0187	388.692	0.02725	388.692	0.02004	388.692	0.02016	388.692	0.02121	388.692	0.02693		331.231	0.01821	325.29	0.02548	341.133	0.02775	338.053	0.0259	328.031	0.02643	331.926	0.02665
389.248	0.01889	389.248	0.02823	389.248	0.02366	389.248	0.02575	389.248	0.02447	389.248	0.02453		331.37	0.01827	325.51	0.02556	341.353	0.02779	338.273	0.02596	328.15	0.02646	332.111	0.0267
389.805	0.02237	389.805	0.02739	389.805	0.02821	389.805	0.02572	389.805	0.02721	389.805	0.02678		331.451	0.0183	325.73	0.02563	341.387	0.02779	338.493	0.02601	328.37	0.0265	332.331	0.02675
390.361	0.02599	390.361	0.02254	390.361	0.02837	390.361	0.02852	390.361	0.02729	390.361	0.02958		331.671	0.01838	325.805	0.02566	341.573	0.02782	338.605	0.02604	328.587	0.02655	332.483	0.02679
390.918	0.02561	390.918	0.0242	390.918	0.03203	390.918	0.0302	390.918	0.02266	390.918	0.02572		331.891	0.01847	325.95	0.02571	341.793	0.02786	338.713	0.02607	328.591	0.02655	332.551	0.0268
391.474	0.02356	391.474	0.02591	391.474	0.02919	391.474	0.02506	391.474	0.02323	391.474	0.01984		331.926	0.01848	326.17	0.02578	341.944	0.02788	338.933	0.02613	328.811	0.0266	332.771	0.02686
392.031	0.02299	392.031	0.02271	392.031	0.02579	392.031	0.02082	392.031	0.0209	392.031	0.02168		332.111	0.01855	326.361	0.02584	342.013	0.02789	339.153	0.02618	329.031	0.02664	332.991	0.02691
392.587	0.02373	392.587	0.02145	392.587	0.02943	392.587	0.02548	392.587	0.02376	392.587	0.02728		332.331	0.01863	326.39	0.02585	342.233	0.02793	339.161	0.02619	329.144	0.02666	333.039	0.02692
393.144	0.02542	393.144	0.0183	393.144	0.03024	393.144	0.03176	393.144	0.02589	393.144	0.02908		332.483	0.01869	326.61	0.02593	342.453	0.02796	339.373	0.02624	329.251	0.02669	333.211	0.02696
393.7	0.02782	393.7	0.02153	393.7	0.02782	393.7	0.03254	393.7	0.02107	393.7	0.03212		332.551	0.01872	326.83	0.026	342.5	0.02797	339.593	0.02629	329.471	0.02673	333.432	0.02701
394.257	0.02802	394.257	0.02874	394.257	0.02862	394.257	0.02916	394.257	0.02286	394.257	0.03448		332.771	0.0188	326.918	0.02603	342.673	0.028	339.718	0.02633	329.691	0.02677	333.596	0.02705
394.813	0.02116	394.813	0.02821	394.813	0.03004	394.813	0.02238	394.813	0.02863	394.813	0.03257		332.991	0.01888	327.05	0.02607	342.894	0.02803	339.813	0.02635	329.7	0.02678	333.652	0.02706
395.37	0.02121	395.37	0.02312	395.37	0.03492	395.37	0.02178	395.37	0.03013	395.37	0.02726		333.039	0.0189	327.27	0.02614	343.057	0.02806	340.033	0.0264	329.911	0.02682	333.872	0.02711
395.926	0.0246	395.926	0.02006	395.926	0.03053	395.926	0.02139	395.926	0.02958	395.926	0.02927		333.211	0.01896	327.474	0.0262	343.114	0.02806	340.253	0.02646	330.131	0.02686	334.092	0.02716
396.483	0.02293	396.483	0.01956	396.483	0.02793	396.483	0.02166	396.483	0.02741	396.483	0.03229		333.432	0.01904	327.49	0.02621	343.334	0.0281	340.274	0.02646	330.257	0.02689	334.152	0.02717
397.039	0.01964	397.039	0.02044	397.039	0.02496	397.039	0.02165	397.039	0.03009	397.039	0.03247		333.596	0.0191	327.71	0.02628	343.554	0.02813	340.473	0.02651	330.351	0.02691	334.312	0.02721
397.596	0.01813	397.596	0.02487	397.596	0.02204	397.596	0.02076	397.596	0.02621	397.596	0.02523		333.652	0.01912	327.93	0.02634	343.613	0.02814	340.693	0.02657	330.571	0.02695	334.532	0.02726
398.152	0.01321	398.152	0.02572	398.152	0.02286	398.152	0.02486	398.152	0.02517	398.152	0.02279		333.872	0.0192	328.031	0.02638	343.774	0.02816	340.831	0.0266	330.791	0.02699	334.709	0.0273
398.709	0.01226	398.709	0.02175	398.709	0.02437	398.709	0.02722	398.709	0.02667	398.709	0.01975		334.092	0.01928	328.15	0.02641	343.994	0.02819	340.913	0.02662	330.813	0.027	334.752	0.02731
399.265	0.01427	399.265	0.02056	399.265	0.02233	399.265	0.03045	399.265	0.0274	399.265	0.02335		334.152	0.0193	328.37	0.02648	344.17	0.02822	341.133	0.02667	331.011	0.02703	334.972	0.02736
399.822	0.01503	399.822	0.02216	399.822	0.02141	399.822	0.02986	399.822	0.02404	399.822	0.02258		334.312	0.01936	328.587	0.02654	344.214	0.02823	341.353	0.02672	331.231	0.02708	335.192	0.02741
400.378	0.01775	400.378	0.0248	400.378	0.02242	400.378	0.02871	400.378	0.0252	400.378	0.02498		334.532	0.01943	328.591	0.02654	344.434	0.02826	341.387	0.02673	331.37	0.0271	335.265	0.02742
400.935	0.02061	400.935	0.02364	400.935	0.02407	400.935	0.0297	400.935	0.02027	400.935	0.02634		334.709	0.01949	328.811	0.02661	344.654	0.02829	341.573	0.02678	331.451	0.02712	335.412	0.02745
401.491	0.02178	401.491	0.02629	401.491	0.02052	401.491	0.02932	401.491	0.01815	401.491	0.02877		334.752	0.01951	329.031	0.02667	344.726	0.0283	341.793	0.02683	331.671	0.02716	335.632	0.0275
402.048	0.0259	402.048	0.02682	402.048	0.02135	402.048	0.03148	402.048	0.02722	402.048	0.02878		334.972	0.01959	329.144	0.02671	344.874	0.02832	341.944	0.02686	331.891	0.0272	335.822	0.02754
402.604	0.02611	402.604	0.02196	402.604	0.02178	402.604	0.02942	402.604	0.02736	402.604	0.02816		335.192	0.01966	329.251	0.02674	345.094	0.02835	342.013	0.02688	331.926	0.02721	335.852	0.02755
403.161	0.02267	403.161	0.02359	403.161	0.02511	403.161	0.02659	403.161	0.02593	403.161	0.02511		335.265	0.01969	329.471	0.0268	345.283	0.02837	342.233	0.02693	332.111	0.02724	336.072	0.0276
403.717	0.02134	403.717	0.02435	403.717	0.02559	403.717	0.02109	403.717	0.02785	403.717	0.02478		335.412	0.01974	329.691	0.02686	345.314	0.02838	342.453	0.02698	332.331	0.02728	336.292	0.02764
404.274	0.02544	404.274	0.02787	404.274	0.02676	404.274	0.01925	404.274	0.02785	404.274	0.02358		335.632	0.01981	329.7	0.02686	345.534	0.02841	342.5	0.02699	332.483	0.02731	336.378	0.02766
404.831	0.02642	404.831	0.02646	404.831	0.02886	404.831	0.0225	404.831	0.02817	404.831	0.02114		335.822	0.01988	329.911	0.02692	345.754	0.02844	342.673	0.02703	332.551	0.02732	336.512	0.02769
405.387	0.02443	405.387	0.02475	405.387	0.02499	405.387	0.02637	405.387	0.02519	405.387	0.02509		335.852	0.01989	330.131	0.02698	345.839	0.02845	342.894	0.02708	332.771	0.02736	336.732	0.02773
405.944	0.0229	405.944	0.02798	405.944	0.02282	405.944	0.02664	405.944	0.02361	405.944	0.03027		336.072	0.01996	330.257	0.02702	345.974	0.02847	343.057	0.02711	332.991	0.0274	336.935	0.02778
406.5	0.01844	406.5	0.02997	406.5	0.02118	406.5	0.02614	406.5	0.02093	406.5	0.02887		336.292	0.02004	330.351	0.02704	346.194	0.02849	343.114	0.02713	333.039	0.02741	336.952	0.02778
407.057	0.01162	407.057	0.02853	407.057	0.01636	407.057	0.02567	407.057	0.01704	407.057	0.02611		336.378	0.02006	330.571	0.0271	346.396	0.02852	343.334	0.02718	333.211	0.02744	337.172	0.02782
407.613	0.00909	407.613	0.02247	407.613	0.01377	407.613	0.02043	407.613	0.01905	407.613	0.02428		336.512	0.02011	330.791	0.02716	346.414	0.02852	343.554	0.02722	333.432	0.02748	337.392	0.02787
408.17	0.01228	408.17	0.02186	408.17	0.01594	408.17	0.01965	408.17	0.01973	408.17	0.02778		336.732	0.02018	330.813	0.02717	346.634	0.02855	343.613	0.02724	333.596	0.02751	337.491	0.02789
408.726	0.01945	408.726	0.0216	408.726	0.0223	408.726	0.02346	408.726	0.02634	408.726	0.02795		336.935	0.02025	331.011	0.02722	346.854	0.02858	343.774	0.02727	333.652	0.02752	337.612	0.02791
409.283	0.0208	409.283	0.02369	409.283	0.02746	409.283	0.02715	409.283	0.0263	409.283	0.02774		336.952	0.02025	331.231	0.02727	346.952	0.02859	343.994	0.02732	333.872	0.02756	337.832	0.02796
409.839	0.01584	409.839	0.02492	409.839	0.02402	409.839	0.02487	409.839	0.02181	409.839	0.02591		337.172	0.02033	331.37	0.02731	347.074	0.02861	344.17	0.02736	334.092	0.02759	338.048	0.028
410.396	0.01261	410.396	0.02388	410.396	0.02131	410.396	0.02337	410.396	0.02035	410.396	0.02036		337.392	0.0204	331.451	0.02733	347.294	0.02863	344.214	0.02737	334.152	0.0276	338.053	0.028
410.952	0.01324	410.952	0.02156	410.952	0.02074	410.952	0.02198	410.952	0.02145	410.952	0.02195		337.491	0.02043	331.671	0.02739	347.509	0.02866	344.434	0.02741	334.312	0.02763	338.273	0.02804
411.509	0.01387	411.509	0.01659	411.509	0.01971	411.509	0.02196	411.509	0.01931	411.509	0.02261		337.612	0.02047	331.891	0.02744	347.514	0.02866	344.654	0.02746	334.532	0.02767	338.493	0.02809
412.065	0.01682	412.065	0.0205	412.065	0.02364	412.065	0.02306	412.065	0.01933	412.065	0.02195		337.832	0.02054	331.926	0.02745	347.735	0.02868	344.726	0.02747	334.709	0.0277	338.605	0.02811
412.622	0.01827	412.622	0.02365	412.622	0.02385	412.622	0.02465	412.622	0.01932	412.622	0.02104		338.048	0.02061	332.111	0.02749	347.955	0.02871	344.874	0.0275	334.752	0.02771	338.713	0.02813
413.178	0.01517	413.178	0.02349	413.178	0.02684	413.178	0.02629	413.178	0.02246	413.178	0.02335		338.053	0.02061	332.331	0.02755	348.065	0.02872	345.094	0.02755	334.972	0.02774	338.933	0.02817
413.735	0.0166	413.735	0.02579	413.735	0.02989	413.735	0.02596	413.735	0.0241	413.735	0.02576		338.273	0.02068	332.483	0.02758	348.175	0.02873	345.283	0.02759	335.192	0.02778	339.153	0.02821
414.291	0.01709	414.291	0.02583	414.291	0.02784	414.291	0.0243	414.291	0.02643	414.291	0.02646		338.493	0.02075	332.551	0.0276	348.395	0.02876	345.314	0.02759	335.265	0.02779	339.161	0.02822
414.848	0.01881	414.848	0.02445	414.848	0.0228	414.848	0.02365	414.848	0.02389	414.848	0.02803		338.605	0.02078	332.771	0.02765	348.615	0.02878	345.534	0.02764	335.412	0.02782	339.373	0.02826
415.404	0.02103	415.404	0.02617	415.404	0.01684	415.404	0.02674	415.404	0.02296	415.404	0.02462		338.713	0.02082	332.991	0.0277	348.622	0.02878	345.754	0.02768	335.632	0.02785	339.593	0.0283
415.961	0.02007	415.961	0.02326	415.961	0.01727	415.961	0.02411	415.961	0.02548	415.961	0.02044		338.933	0.02089	333.039	0.02771	348.835	0.02881	345.839	0.0277	335.822	0.02788	339.718	0.02832
416.517	0.01807	416.517	0.01939	416.517	0.01692	416.517	0.02126	416.517	0.02387	416.517	0.01945		339.153	0.02095	333.211	0.02775	349.055	0.02883	345.974	0.02773	335.852	0.02789	339.813	0.02834
417.074	0.01617	417.074	0.0163	417.074	0.0217	417.074	0.02249	417.074	0.02214	417.074	0.02007		339.161	0.02096	333.432	0.0278	349.178	0.02884	346.194	0.02777	336.072	0.02792	340.033	0.02838
417.631	0.01447	417.631	0.02065	417.631	0.02442	417.631	0.02152	417.631	0.02195	417.631	0.01838		339.373	0.02102	333.596	0.02784	349.275	0.02886	346.396	0.02781	336.292	0.02796	340.253	0.02842
418.187	0.01851	418.187	0.01961	418.187	0.02302	418.187	0.0233	418.187	0.02277	418.187	0.02103		339.593	0.02109	333.652	0.02785	349.495	0.02888	346.414	0.02781	336.378	0.02797	340.274	0.02842
418.744	0.02229	418.744	0.01768	418.744	0.0208	418.744	0.02618	418.744	0.02038	418.744	0.02296		339.718	0.02113	333.872	0.0279	349.715	0.0289	346.634	0.02786	336.512	0.02799	340.473	0.02846
419.3	0.02826	419.3	0.02024	419.3	0.02575	419.3	0.028	419.3	0.01961	419.3	0.023		339.813	0.02116	334.092	0.02794	349.735	0.0289	346.854	0.0279	336.732	0.02803	340.693	0.0285
419.857	0.027	419.857	0.02122	419.857	0.02566	419.857	0.02439	419.857	0.02035	419.857	0.02504		340.033	0.02122	334.152	0.02796	349.935	0.02892	346.952	0.02792	336.935	0.02806	340.831	0.02852
420.413	0.02103	420.413	0.0216	420.413	0.02369	420.413	0.02528	420.413	0.02337	420.413	0.02509		340.253	0.02129	334.312	0.02799	350.155	0.02894	347.074	0.02794	336.952	0.02806	340.913	0.02854
420.97	0.01913	420.97	0.02346	420.97	0.02476	420.97	0.02865	420.97	0.02874	420.97	0.02721		340.274	0.0213	334.532	0.02804	350.291	0.02896	347.294	0.02798	337.172	0.02809	341.133	0.02858
421.526	0.02236	421.526	0.02605	421.526	0.02708	421.526	0.02826	421.526	0.03363	421.526	0.03002		340.473	0.02136	334.709	0.02807	350.375	0.02897	347.509	0.02802	337.392	0.02813	341.353	0.02861
422.083	0.02256	422.083	0.02725	422.083	0.02682	422.083	0.02636	422.083	0.03051	422.083	0.02702		340.693	0.02142	334.752	0.02808	350.595	0.02899	347.514	0.02802	337.491	0.02814	341.387	0.02862
422.639	0.01976	422.639	0.0263	422.639	0.02617	422.639	0.02635	422.639	0.0278	422.639	0.02572		340.831	0.02146	334.972	0.02813	350.815	0.02901	347.735	0.02806	337.612	0.02816	341.573	0.02865
423.196	0.01334	423.196	0.02304	423.196	0.02457	423.196	0.02559	423.196	0.02643	423.196	0.02483		340.913	0.02149	335.192	0.02817	350.848	0.02901	347.955	0.0281	337.832	0.02819	341.793	0.02869
423.752	0.01108	423.752	0.02712	423.752	0.02211	423.752	0.02037	423.752	0.02705	423.752	0.0211		341.133	0.02155	335.265	0.02818	351.035	0.02903	348.065	0.02812	338.048	0.02822	341.944	0.02871
424.309	0.01522	424.309	0.02971	424.309	0.01922	424.309	0.01936	424.309	0.02638	424.309	0.02512		341.353	0.02162	335.412	0.02821	351.255	0.02905	348.175	0.02814	338.053	0.02822	342.013	0.02873
424.865	0.01785	424.865	0.02579	424.865	0.02038	424.865	0.02334	424.865	0.02594	424.865	0.02709		341.387	0.02163	335.632	0.02825	351.404	0.02906	348.395	0.02818	338.273	0.02826	342.233	0.02876
425.422	0.022	425.422	0.0285	425.422	0.02709	425.422	0.02742	425.422	0.02826	425.422	0.02535		341.573	0.02168	335.822	0.02829	351.475	0.02907	348.615	0.02822	338.493	0.02829	342.453	0.0288
425.978	0.0263	425.978	0.02743	425.978	0.02967	425.978	0.03218	425.978	0.02742	425.978	0.02981		341.793	0.02175	335.852	0.02829	351.695	0.02909	348.622	0.02822	338.605	0.0283	342.5	0.02881
426.535	0.0273	426.535	0.02816	426.535	0.02927	426.535	0.02979	426.535	0.02666	426.535	0.03332		341.944	0.02179	336.072	0.02834	351.915	0.02911	348.835	0.02826	338.713	0.02832	342.673	0.02884
427.091	0.02656	427.091	0.02896	427.091	0.03236	427.091	0.02856	427.091	0.02856	427.091	0.03293		342.5	0.02195	336.292	0.02838	351.961	0.02911	349.055	0.02829	338.933	0.02835	342.894	0.02887
427.648	0.02552	427.648	0.02695	427.648	0.02738	427.648	0.02551	427.648	0.02646	427.648	0.03122		343.057	0.02211	336.378	0.02839	352.135	0.02913	349.178	0.02831	339.153	0.02838	343.057	0.0289
428.204	0.02202	428.204	0.02474	428.204	0.02275	428.204	0.02259	428.204	0.02424	428.204	0.02898		343.613	0.02227	336.512	0.02841	352.355	0.02914	349.275	0.02833	339.161	0.02838	343.114	0.02891
428.761	0.01938	428.761	0.01797	428.761	0.02234	428.761	0.02087	428.761	0.0265	428.761	0.02428		344.17	0.02243	336.732	0.02845	352.518	0.02916	349.495	0.02837	339.373	0.02841	343.334	0.02894
429.317	0.0159	429.317	0.02099	429.317	0.02122	429.317	0.02063	429.317	0.02462	429.317	0.01857		344.726	0.02259	336.935	0.02849	352.576	0.02916	349.715	0.0284	339.593	0.02844	343.554	0.02898
429.874	0.01902	429.874	0.02559	429.874	0.01988	429.874	0.02259	429.874	0.02565	429.874	0.02198		345.283	0.02275	336.952	0.02849	352.796	0.02918	349.735	0.02841	339.718	0.02846	343.613	0.02899
430.43	0.02273	430.43	0.027	430.43	0.02136	430.43	0.023	430.43	0.02473	430.43	0.02407		345.839	0.0229	337.172	0.02853	353.016	0.0292	349.935	0.02844	339.813	0.02847	343.774	0.02901
430.987	0.02133	430.987	0.02256	430.987	0.02176	430.987	0.02042	430.987	0.01967	430.987	0.02114		346.396	0.02306	337.392	0.02856	353.074	0.0292	350.155	0.02848	340.033	0.0285	343.994	0.02904
431.544	0.01815	431.544	0.01865	431.544	0.0179	431.544	0.01496	431.544	0.01542	431.544	0.02058		346.952	0.02321	337.491	0.02858	353.236	0.02921	350.291	0.0285	340.253	0.02853	344.17	0.02907
432.1	0.01812	432.1	0.02246	432.1	0.01676	432.1	0.01834	432.1	0.01677	432.1	0.02369		347.509	0.02337	337.612	0.0286	353.456	0.02923	350.375	0.02851	340.274	0.02853	344.214	0.02908
432.657	0.01862	432.657	0.02485	432.657	0.02347	432.657	0.02497	432.657	0.02286	432.657	0.02325		348.065	0.02352	337.832	0.02863	353.631	0.02924	350.595	0.02854	340.473	0.02856	344.434	0.02911
433.213	0.0177	433.213	0.02404	433.213	0.02696	433.213	0.02426	433.213	0.02518	433.213	0.02424		348.622	0.02368	338.048	0.02867	353.676	0.02924	350.815	0.02858	340.693	0.02859	344.654	0.02914
433.77	0.0177	433.77	0.02186	433.77	0.02871	433.77	0.02164	433.77	0.02486	433.77	0.02398		349.178	0.02383	338.053	0.02867	353.896	0.02926	350.848	0.02858	340.831	0.0286	344.726	0.02915
434.326	0.0195	434.326	0.02082	434.326	0.02449	434.326	0.02253	434.326	0.02403	434.326	0.02086		349.735	0.02398	338.273	0.0287	354.116	0.02928	351.035	0.02861	340.913	0.02861	344.874	0.02918
434.883	0.01625	434.883	0.02369	434.883	0.02369	434.883	0.0283	434.883	0.02752	434.883	0.02052		350.291	0.02414	338.493	0.02874	354.187	0.02928	351.255	0.02865	341.133	0.02864	345.094	0.02921
435.439	0.01558	435.439	0.02538	435.439	0.02132	435.439	0.0285	435.439	0.02736	435.439	0.02108		350.848	0.02429	338.605	0.02875	354.336	0.02929	351.404	0.02867	341.353	0.02867	345.283	0.02924
435.996	0.01825	435.996	0.02549	435.996	0.02036	435.996	0.02441	435.996	0.02593	435.996	0.02455		351.404	0.02444	338.713	0.02877	354.556	0.0293	351.475	0.02868	341.387	0.02867	345.314	0.02924
436.552	0.0184	436.552	0.02251	436.552	0.02314	436.552	0.02066	436.552	0.02469	436.552	0.02387		351.961	0.02459	338.933	0.0288	354.744	0.02932	351.695	0.02871	341.573	0.0287	345.534	0.02927
437.109	0.01929	437.109	0.02213	437.109	0.02466	437.109	0.01956	437.109	0.02303	437.109	0.02409		352.135	0.02464	339.153	0.02883	354.776	0.02932	351.915	0.02874	341.793	0.02872	345.754	0.0293
437.665	0.02052	437.665	0.02101	437.665	0.02626	437.665	0.02203	437.665	0.02406	437.665	0.02735		352.355	0.0247	339.161	0.02883	354.996	0.02933	351.961	0.02875	341.944	0.02874	345.839	0.02931
438.222	0.02036	438.222	0.02105	438.222	0.02852	438.222	0.02246	438.222	0.02322	438.222	0.02794		352.518	0.02474	339.373	0.02886	355.216	0.02935	352.135	0.02878	342.013	0.02875	345.974	0.02933
438.778	0.02201	438.778	0.02462	438.778	0.02387	438.778	0.02576	438.778	0.02292	438.778	0.02471		352.576	0.02476	339.593	0.02889	355.3	0.02935	352.355	0.02881	342.233	0.02878	346.194	0.02936
439.335	0.01993	439.335	0.02236	439.335	0.01583	439.335	0.02398	439.335	0.02189	439.335	0.02381		352.796	0.02481	339.718	0.02891	355.436	0.02936	352.518	0.02883	342.453	0.0288	346.396	0.02939
439.891	0.01438	439.891	0.01818	439.891	0.01744	439.891	0.02232	439.891	0.01988	439.891	0.02269		353.016	0.02487	339.813	0.02892	355.656	0.02937	352.576	0.02884	342.5	0.02881	346.414	0.02939
440.448	0.01151	440.448	0.01956	440.448	0.02109	440.448	0.0202	440.448	0.02176	440.448	0.01807		353.074	0.02489	340.033	0.02895	355.857	0.02938	352.796	0.02887	342.673	0.02883	346.634	0.02942
441.005	0.01067	441.005	0.02013	441.005	0.02386	441.005	0.01889	441.005	0.01926	441.005	0.01937		353.236	0.02493	340.253	0.02897	355.876	0.02938	353.016	0.0289	342.894	0.02885	346.854	0.02945
441.561	0.01358	441.561	0.01904	441.561	0.02066	441.561	0.01846	441.561	0.01972	441.561	0.01906		353.456	0.02499	340.274	0.02898	356.096	0.0294	353.074	0.0289	343.057	0.02887	346.952	0.02946
442.118	0.01786	442.118	0.01683	442.118	0.02068	442.118	0.02292	442.118	0.02338	442.118	0.02222		353.631	0.02503	340.473	0.029	356.316	0.02941	353.236	0.02893	343.114	0.02888	347.074	0.02948
442.674	0.01616	442.674	0.01776	442.674	0.02363	442.674	0.02406	442.674	0.02203	442.674	0.02522		353.676	0.02504	340.693	0.02903	356.413	0.02941	353.456	0.02896	343.334	0.0289	347.294	0.02951
443.231	0.01556	443.231	0.01821	443.231	0.0245	443.231	0.02069	443.231	0.0182	443.231	0.02566		353.896	0.0251	340.831	0.02904	356.536	0.02942	353.631	0.02898	343.554	0.02892	347.509	0.02953
443.787	0.02027	443.787	0.01786	443.787	0.02203	443.787	0.01996	443.787	0.01899	443.787	0.02458		354.116	0.02516	340.913	0.02905	356.756	0.02943	353.676	0.02898	343.613	0.02893	347.514	0.02954
444.344	0.0236	444.344	0.01967	444.344	0.02049	444.344	0.02155	444.344	0.02181	444.344	0.02163		354.187	0.02517	341.133	0.02908	356.97	0.02944	353.896	0.02901	343.774	0.02895	347.735	0.02956
444.9	0.02242	444.9	0.02056	444.9	0.02292	444.9	0.02314	444.9	0.0247	444.9	0.02283		354.336	0.02521	341.353	0.0291	356.976	0.02944	354.116	0.02904	343.994	0.02897	347.955	0.02959
445.457	0.01985	445.457	0.02246	445.457	0.025	445.457	0.02418	445.457	0.02797	445.457	0.02259		354.556	0.02527	341.387	0.0291	357.197	0.02945	354.187	0.02905	344.17	0.02899	348.065	0.0296
446.013	0.01947	446.013	0.02098	446.013	0.02347	446.013	0.02787	446.013	0.02604	446.013	0.02223		354.744	0.02531	341.573	0.02912	357.417	0.02946	354.336	0.02907	344.214	0.029	348.175	0.02962
446.57	0.01458	446.57	0.01996	446.57	0.02144	446.57	0.02345	446.57	0.0188	446.57	0.02048		354.776	0.02532	341.793	0.02914	357.526	0.02946	354.556	0.02909	344.434	0.02902	348.395	0.02964
447.126	0.01119	447.126	0.01766	447.126	0.01696	447.126	0.01954	447.126	0.01578	447.126	0.01818		354.996	0.02538	341.944	0.02916	357.637	0.02947	354.744	0.02912	344.654	0.02904	348.615	0.02967
447.683	0.01446	447.683	0.01716	447.683	0.01897	447.683	0.01821	447.683	0.01737	447.683	0.02171		355.216	0.02543	342.013	0.02917	357.857	0.02948	354.776	0.02912	344.726	0.02905	348.622	0.02967
448.239	0.01855	448.239	0.01711	448.239	0.02446	448.239	0.02195	448.239	0.02318	448.239	0.02676		355.3	0.02545	342.233	0.02919	358.077	0.02948	354.996	0.02915	344.874	0.02906	348.835	0.02969
448.796	0.02216	448.796	0.01979	448.796	0.03238	448.796	0.02145	448.796	0.02685	448.796	0.02951		355.436	0.02548	342.453	0.02921	358.083	0.02949	355.216	0.02917	345.094	0.02908	349.055	0.02972
449.352	0.02476	449.352	0.02483	449.352	0.03013	449.352	0.02026	449.352	0.02906	449.352	0.02898		355.656	0.02553	342.5	0.02921	358.297	0.02949	355.3	0.02918	345.283	0.0291	349.178	0.02973
449.909	0.02443	449.909	0.02028	449.909	0.02735	449.909	0.02425	449.909	0.02324	449.909	0.02759		355.857	0.02558	342.673	0.02923	358.517	0.0295	355.436	0.0292	345.314	0.02911	349.275	0.02974
450.465	0.02023	450.465	0.01861	450.465	0.02801	450.465	0.02428	450.465	0.0204	450.465	0.02311		355.876	0.02559	342.894	0.02925	358.639	0.0295	355.656	0.02922	345.534	0.02913	349.495	0.02977
451.022	0.01798	451.022	0.0191	451.022	0.02638	451.022	0.02499	451.022	0.02357	451.022	0.02303		356.096	0.02564	343.057	0.02926	358.737	0.02951	355.857	0.02924	345.754	0.02915	349.715	0.02979
451.578	0.02	451.578	0.01999	451.578	0.02375	451.578	0.02534	451.578	0.02246	451.578	0.02503		356.316	0.02569	343.114	0.02927	358.957	0.02952	355.876	0.02924	345.839	0.02916	349.735	0.0298
452.135	0.02101	452.135	0.02119	452.135	0.02089	452.135	0.02315	452.135	0.01873	452.135	0.02518		356.413	0.02571	343.334	0.02928	359.177	0.02952	356.096	0.02927	345.974	0.02917	349.935	0.02982
452.691	0.02236	452.691	0.02142	452.691	0.01846	452.691	0.0211	452.691	0.01824	452.691	0.02046		356.536	0.02574	343.554	0.0293	359.196	0.02952	356.316	0.02929	346.194	0.02919	350.155	0.02984
453.248	0.02039	453.248	0.01665	453.248	0.01627	453.248	0.02021	453.248	0.02136	453.248	0.02116		356.756	0.02578	343.613	0.02931	359.397	0.02953	356.413	0.0293	346.396	0.02921	350.291	0.02985
453.804	0.01513	453.804	0.01064	453.804	0.01762	453.804	0.01536	453.804	0.02255	453.804	0.02001		356.97	0.02583	343.774	0.02932	359.617	0.02953	356.536	0.02931	346.414	0.02921	350.375	0.02986
454.361	0.01266	454.361	0.01009	454.361	0.01675	454.361	0.01277	454.361	0.01925	454.361	0.01881		356.976	0.02583	343.994	0.02934	359.752	0.02954	356.756	0.02934	346.634	0.02923	350.595	0.02989
454.918	0.01105	454.918	0.01411	454.918	0.01932	454.918	0.017	454.918	0.0184	454.918	0.01693		357.197	0.02588	344.17	0.02935	359.837	0.02954	356.97	0.02936	346.854	0.02925	350.815	0.02991
455.474	0.01484	455.474	0.01703	455.474	0.01875	455.474	0.01885	455.474	0.02103	455.474	0.01758		357.417	0.02593	344.214	0.02935	360.057	0.02954	356.976	0.02936	346.952	0.02925	350.848	0.02991
456.031	0.01401	456.031	0.01598	456.031	0.02019	456.031	0.01933	456.031	0.01993	456.031	0.01893		357.526	0.02595	344.434	0.02937	360.277	0.02955	357.197	0.02938	347.074	0.02927	351.035	0.02993
456.587	0.01665	456.587	0.01877	456.587	0.01911	456.587	0.02232	456.587	0.016	456.587	0.02069		357.637	0.02597	344.654	0.02938	360.309	0.02955	357.417	0.0294	347.294	0.02928	351.255	0.02995
457.144	0.02175	457.144	0.0187	457.144	0.02103	457.144	0.02099	457.144	0.01808	457.144	0.02432		357.857	0.02601	344.726	0.02938	360.497	0.02955	357.526	0.02941	347.509	0.0293	351.404	0.02997
457.7	0.02044	457.7	0.01951	457.7	0.02049	457.7	0.01693	457.7	0.02334	457.7	0.02427		358.077	0.02606	344.874	0.02939	360.717	0.02956	357.637	0.02942	347.514	0.0293	351.475	0.02997
458.257	0.01526	458.257	0.0193	458.257	0.01968	458.257	0.01891	458.257	0.02512	458.257	0.02083		358.083	0.02606	345.094	0.02941	360.865	0.02956	357.857	0.02944	347.735	0.02932	351.695	0.02999
458.813	0.01355	458.813	0.02102	458.813	0.02077	458.813	0.0207	458.813	0.02493	458.813	0.01903		358.297	0.0261	345.283	0.02942	360.937	0.02956	358.077	0.02946	347.955	0.02934	351.915	0.03001
459.37	0.01631	459.37	0.02266	459.37	0.01981	459.37	0.01758	459.37	0.02571	459.37	0.02198		358.517	0.02614	345.314	0.02942	361.157	0.02956	358.083	0.02946	348.065	0.02935	351.961	0.03002
459.926	0.01884	459.926	0.02518	459.926	0.018	459.926	0.01925	459.926	0.02554	459.926	0.02012		358.639	0.02616	345.534	0.02943	361.377	0.02957	358.297	0.02948	348.175	0.02935	352.135	0.03003
460.483	0.02064	460.483	0.0208	460.483	0.01957	460.483	0.02168	460.483	0.02362	460.483	0.02111		358.737	0.02618	345.754	0.02944	361.422	0.02957	358.517	0.0295	348.395	0.02937	352.355	0.03005
461.039	0.01909	461.039	0.01801	461.039	0.02027	461.039	0.02162	461.039	0.02223	461.039	0.0236		358.957	0.02622	345.839	0.02945	361.597	0.02957	358.639	0.02951	348.615	0.02939	352.518	0.03007
461.596	0.01846	461.596	0.02161	461.596	0.01803	461.596	0.0184	461.596	0.02007	461.596	0.02133		359.177	0.02626	345.974	0.02945	361.817	0.02957	358.737	0.02952	348.622	0.02939	352.576	0.03007
462.152	0.01842	462.152	0.02036	462.152	0.01836	462.152	0.01893	462.152	0.01937	462.152	0.01906		359.196	0.02626	346.194	0.02946	361.978	0.02957	358.957	0.02954	348.835	0.0294	352.796	0.03009
462.709	0.01911	462.709	0.02063	462.709	0.01916	462.709	0.01848	462.709	0.02004	462.709	0.02122		359.397	0.02629	346.396	0.02947	362.038	0.02957	359.177	0.02955	349.055	0.02942	353.016	0.03011
463.265	0.02012	463.265	0.01963	463.265	0.02113	463.265	0.01786	463.265	0.0205	463.265	0.02031		359.617	0.02633	346.414	0.02947	362.258	0.02958	359.196	0.02955	349.178	0.02943	353.074	0.03011
463.822	0.02098	463.822	0.01973	463.822	0.02056	463.822	0.01747	463.822	0.02537	463.822	0.02249		359.752	0.02635	346.634	0.02948	362.478	0.02958	359.397	0.02957	349.275	0.02943	353.236	0.03013
464.378	0.02036	464.378	0.02007	464.378	0.01843	464.378	0.01776	464.378	0.02713	464.378	0.02028		359.837	0.02636	346.854	0.02949	362.535	0.02958	359.617	0.02959	349.495	0.02945	353.456	0.03015
464.935	0.01578	464.935	0.01767	464.935	0.02017	464.935	0.01939	464.935	0.0219	464.935	0.02008		360.057	0.02639	346.952	0.02949	362.698	0.02958	359.752	0.0296	349.715	0.02946	353.631	0.03016
465.491	0.01523	465.491	0.01599	465.491	0.02025	465.491	0.01898	465.491	0.01843	465.491	0.01888		360.277	0.02642	347.074	0.0295	362.918	0.02958	359.837	0.0296	349.735	0.02947	353.676	0.03016
466.048	0.01515	466.048	0.01637	466.048	0.02098	466.048	0.01808	466.048	0.01367	466.048	0.01815		360.309	0.02643	347.294	0.0295	363.091	0.02958	360.057	0.02962	349.935	0.02948	353.896	0.03018
466.604	0.01442	466.604	0.01516	466.604	0.02218	466.604	0.0158	466.604	0.01621	466.604	0.01742		360.497	0.02645	347.509	0.02951	363.138	0.02958	360.277	0.02963	350.155	0.02949	354.116	0.0302
467.161	0.01306	467.161	0.01824	467.161	0.02175	467.161	0.019	467.161	0.01823	467.161	0.01718		360.717	0.02648	347.514	0.02951	363.358	0.02958	360.309	0.02964	350.291	0.0295	354.187	0.0302
467.717	0.01455	467.717	0.02006	467.717	0.02102	467.717	0.02016	467.717	0.02017	467.717	0.01792		360.865	0.0265	347.735	0.02952	363.578	0.02958	360.497	0.02965	350.375	0.02951	354.336	0.03021
468.274	0.0124	468.274	0.02222	468.274	0.0207	468.274	0.02246	468.274	0.02108	468.274	0.01833		360.937	0.02651	347.955	0.02952	363.648	0.02958	360.717	0.02966	350.595	0.02952	354.556	0.03023
468.83	0.01273	468.83	0.0209	468.83	0.02115	468.83	0.02088	468.83	0.02182	468.83	0.01835		361.157	0.02653	348.065	0.02952	363.798	0.02958	360.865	0.02967	350.815	0.02953	354.744	0.03024
469.387	0.01673	469.387	0.01986	469.387	0.0198	469.387	0.01936	469.387	0.01613	469.387	0.01811		361.377	0.02656	348.175	0.02953	364.018	0.02957	360.937	0.02968	350.848	0.02954	354.776	0.03024
469.943	0.02012	469.943	0.01944	469.943	0.017	469.943	0.02278	469.943	0.01559	469.943	0.0202		361.422	0.02656	348.395	0.02953	364.204	0.02957	361.157	0.02969	351.035	0.02955	354.996	0.03026
470.5	0.01708	470.5	0.01871	470.5	0.01891	470.5	0.02086	470.5	0.02048	470.5	0.02268		361.597	0.02658	348.615	0.02953	364.238	0.02957	361.377	0.0297	351.255	0.02956	355.216	0.03027
471.057	0.01515	471.057	0.01724	471.057	0.02181	471.057	0.02156	471.057	0.02277	471.057	0.01837		361.817	0.0266	348.622	0.02953	364.458	0.02957	361.422	0.02971	351.404	0.02957	355.3	0.03028
471.613	0.01674	471.613	0.01475	471.613	0.02163	471.613	0.02126	471.613	0.01963	471.613	0.02037		361.978	0.02661	348.835	0.02954	364.678	0.02957	361.597	0.02972	351.475	0.02957	355.436	0.03029
472.17	0.01886	472.17	0.01828	472.17	0.02076	472.17	0.02253	472.17	0.01837	472.17	0.02384		362.038	0.02662	349.055	0.02954	364.761	0.02957	361.817	0.02973	351.695	0.02958	355.656	0.0303
472.726	0.02172	472.726	0.01623	472.726	0.02081	472.726	0.02232	472.726	0.0202	472.726	0.01896		362.258	0.02664	349.178	0.02954	364.898	0.02956	361.978	0.02974	351.915	0.02959	355.857	0.03031
473.283	0.01966	473.283	0.01676	473.283	0.01656	473.283	0.0178	473.283	0.01905	473.283	0.01443		362.478	0.02665	349.275	0.02954	365.118	0.02956	362.038	0.02974	351.961	0.0296	355.876	0.03031
473.839	0.0171	473.839	0.01524	473.839	0.01686	473.839	0.01376	473.839	0.0199	473.839	0.01649		362.535	0.02666	349.495	0.02954	365.318	0.02956	362.258	0.02975	352.135	0.02961	356.096	0.03033
474.396	0.01456	474.396	0.01586	474.396	0.0169	474.396	0.0126	474.396	0.01768	474.396	0.01563		362.698	0.02667	349.715	0.02954	365.338	0.02956	362.478	0.02976	352.355	0.02962	356.316	0.03034
474.952	0.01225	474.952	0.01361	474.952	0.01443	474.952	0.01469	474.952	0.01316	474.952	0.01628		362.918	0.02668	349.735	0.02954	365.558	0.02955	362.535	0.02977	352.518	0.02962	356.413	0.03035
475.509	0.01384	475.509	0.01381	475.509	0.01505	475.509	0.01751	475.509	0.01253	475.509	0.01814		363.091	0.02669	349.935	0.02954	365.778	0.02955	362.698	0.02977	352.576	0.02963	356.536	0.03035
476.065	0.0173	476.065	0.01393	476.065	0.02089	476.065	0.02116	476.065	0.01434	476.065	0.01615		363.138	0.02669	350.155	0.02954	365.874	0.02955	362.918	0.02978	352.796	0.02964	356.756	0.03036
476.622	0.01641	476.622	0.01251	476.622	0.01704	476.622	0.02076	476.622	0.01416	476.622	0.01571		363.358	0.0267	350.291	0.02954	365.998	0.02954	363.091	0.02979	353.016	0.02965	356.97	0.03038
477.178	0.01651	477.178	0.01135	477.178	0.01615	477.178	0.01912	477.178	0.01475	477.178	0.01465		363.578	0.02671	350.375	0.02954	366.218	0.02954	363.138	0.02979	353.074	0.02965	356.976	0.03038
477.735	0.01335	477.735	0.00844	477.735	0.01586	477.735	0.01771	477.735	0.01608	477.735	0.0141		363.648	0.02671	350.595	0.02954	366.431	0.02953	363.358	0.0298	353.236	0.02966	357.197	0.03039
478.291	0.01385	478.291	0.00536	478.291	0.01343	478.291	0.01861	478.291	0.01571	478.291	0.01322		363.798	0.02671	350.815	0.02954	366.438	0.02953	363.578	0.02981	353.456	0.02967	357.417	0.0304
478.848	0.01429	478.848	0.00916	478.848	0.01449	478.848	0.01758	478.848	0.0166	478.848	0.01429		364.018	0.02672	350.848	0.02954	366.658	0.02953	363.648	0.02981	353.631	0.02967	357.526	0.0304
479.404	0.01161	479.404	0.01284	479.404	0.01422	479.404	0.01399	479.404	0.01636	479.404	0.01741		364.204	0.02672	351.035	0.02954	366.879	0.02952	363.798	0.02982	353.676	0.02968	357.637	0.03041
479.961	0.01009	479.961	0.01435	479.961	0.01943	479.961	0.01538	479.961	0.01482	479.961	0.01348		364.238	0.02672	351.255	0.02953	366.987	0.02952	364.018	0.02983	353.896	0.02968	357.857	0.03042
480.517	0.01344	480.517	0.01528	480.517	0.0185	480.517	0.01977	480.517	0.01556	480.517	0.01299		364.458	0.02672	351.404	0.02953	367.099	0.02952	364.204	0.02983	354.116	0.02969	358.077	0.03043
481.074	0.0139	481.074	0.01796	481.074	0.01783	481.074	0.02096	481.074	0.01595	481.074	0.015		364.678	0.02672	351.475	0.02953	367.319	0.02951	364.238	0.02983	354.187	0.02969	358.083	0.03043
481.63	0.01337	481.63	0.01655	481.63	0.01942	481.63	0.0178	481.63	0.01508	481.63	0.01508		364.761	0.02672	351.695	0.02953	367.539	0.0295	364.458	0.02984	354.336	0.0297	358.297	0.03044
482.187	0.01095	482.187	0.01523	482.187	0.01897	482.187	0.01411	482.187	0.01195	482.187	0.01559		364.898	0.02672	351.915	0.02952	367.544	0.0295	364.678	0.02985	354.556	0.02971	358.517	0.03045
482.743	0.01188	482.743	0.01376	482.743	0.01422	482.743	0.011	482.743	0.01088	482.743	0.01541		365.118	0.02671	351.961	0.02952	367.759	0.02949	364.761	0.02985	354.744	0.02971	358.639	0.03045
483.3	0.01338	483.3	0.01307	483.3	0.01379	483.3	0.00836	483.3	0.00861	483.3	0.01386		365.318	0.02671	352.135	0.02952	367.979	0.02949	364.898	0.02985	354.776	0.02971	358.737	0.03046
483.857	0.01186	483.857	0.01336	483.857	0.01229	483.857	0.00989	483.857	0.00764	483.857	0.00938		365.338	0.02671	352.355	0.02951	368.1	0.02948	365.118	0.02986	354.996	0.02972	358.957	0.03046
484.413	0.00986	484.413	0.01056	484.413	0.01526	484.413	0.01642	484.413	0.01073	484.413	0.0088		365.558	0.0267	352.518	0.02951	368.199	0.02948	365.318	0.02986	355.216	0.02973	359.177	0.03047
484.97	0.01146	484.97	0.00693	484.97	0.01296	484.97	0.01732	484.97	0.01217	484.97	0.00903		365.778	0.02669	352.576	0.02951	368.419	0.02947	365.338	0.02986	355.3	0.02973	359.196	0.03047
485.526	0.01156	485.526	0.00946	485.526	0.01026	485.526	0.01182	485.526	0.01205	485.526	0.01014		365.874	0.02668	352.796	0.0295	368.639	0.02946	365.558	0.02987	355.436	0.02973	359.397	0.03048
486.083	0.01255	486.083	0.01562	486.083	0.00888	486.083	0.00921	486.083	0.01102	486.083	0.00939		365.998	0.02668	353.016	0.02949	368.657	0.02946	365.778	0.02987	355.656	0.02974	359.617	0.03049
486.639	0.01626	486.639	0.01645	486.639	0.01183	486.639	0.01178	486.639	0.01109	486.639	0.01263		366.218	0.02666	353.074	0.02949	368.859	0.02945	365.874	0.02988	355.857	0.02975	359.752	0.03049
487.196	0.01671	487.196	0.01378	487.196	0.01723	487.196	0.01339	487.196	0.01247	487.196	0.01898		366.431	0.02665	353.236	0.02949	369.079	0.02944	365.998	0.02988	355.876	0.02975	359.837	0.03049
487.752	0.01589	487.752	0.01501	487.752	0.01786	487.752	0.01645	487.752	0.01493	487.752	0.01821		366.438	0.02665	353.456	0.02948	369.213	0.02944	366.218	0.02988	356.096	0.02975	360.057	0.0305
488.309	0.01454	488.309	0.0156	488.309	0.01911	488.309	0.01715	488.309	0.01618	488.309	0.01884		366.658	0.02663	353.631	0.02947	369.299	0.02943	366.431	0.02988	356.316	0.02976	360.277	0.03051
488.865	0.01305	488.865	0.01554	488.865	0.01513	488.865	0.01548	488.865	0.01696	488.865	0.01823		366.879	0.02661	353.676	0.02947	369.519	0.02942	366.438	0.02988	356.413	0.02976	360.309	0.03051
489.422	0.01238	489.422	0.01446	489.422	0.01145	489.422	0.01535	489.422	0.0189	489.422	0.01586		366.987	0.02661	353.896	0.02946	369.739	0.02941	366.658	0.02989	356.536	0.02976	360.497	0.03051
489.978	0.0107	489.978	0.01236	489.978	0.01335	489.978	0.01566	489.978	0.01812	489.978	0.01162		367.099	0.02659	354.116	0.02945	369.77	0.02941	366.879	0.02989	356.756	0.02977	360.717	0.03052
490.535	0.00843	490.535	0.00975	490.535	0.0101	490.535	0.01366	490.535	0.01449	490.535	0.00814		367.319	0.02657	354.187	0.02945	369.959	0.0294	366.987	0.02989	356.97	0.02977	360.865	0.03052
491.091	0.00661	491.091	0.00456	491.091	0.00859	491.091	0.01199	491.091	0.01192	491.091	0.00865		367.539	0.02655	354.336	0.02944	370.179	0.02939	367.099	0.02989	356.976	0.02977	360.937	0.03052
491.648	0.00662	491.648	0.0031	491.648	0.01016	491.648	0.00956	491.648	0.00782	491.648	0.00866		367.544	0.02655	354.556	0.02943	370.326	0.02938	367.319	0.02989	357.197	0.02977	361.157	0.03053
492.204	0.00636	492.204	0.00517	492.204	0.00826	492.204	0.00965	492.204	0.00723	492.204	0.01016		367.759	0.02652	354.744	0.02943	370.399	0.02938	367.539	0.02989	357.417	0.02978	361.377	0.03053
492.761	0.0055	492.761	0.00781	492.761	0.00962	492.761	0.00472	492.761	0.00894	492.761	0.00936		367.979	0.0265	354.776	0.02942	370.619	0.02937	367.544	0.02989	357.526	0.02978	361.422	0.03053
493.317	0.00721	493.317	0.01102	493.317	0.01139	493.317	0.006	493.317	0.0087	493.317	0.00883		368.1	0.02648	354.996	0.02941	370.839	0.02935	367.759	0.02989	357.637	0.02978	361.597	0.03054
493.874	0.00992	493.874	0.01086	493.874	0.01172	493.874	0.01132	493.874	0.00842	493.874	0.0096		368.199	0.02647	355.216	0.0294	370.883	0.02935	367.979	0.02989	357.857	0.02978	361.817	0.03054
494.43	0.00796	494.43	0.00821	494.43	0.00884	494.43	0.01046	494.43	0.00706	494.43	0.00644		368.419	0.02644	355.3	0.0294	371.059	0.02934	368.1	0.02989	358.077	0.02979	361.978	0.03054
494.987	0.00383	494.987	0.00662	494.987	0.01048	494.987	0.0094	494.987	0.00753	494.987	0.00411		368.639	0.02641	355.436	0.02939	371.279	0.02933	368.199	0.02989	358.083	0.02979	362.038	0.03054
495.543	0.00448	495.543	0.00589	495.543	0.00922	495.543	0.00843	495.543	0.01148	495.543	0.0081		368.657	0.02641	355.656	0.02938	371.439	0.02932	368.419	0.02989	358.297	0.02979	362.258	0.03054
496.1	0.00665	496.1	0.00528	496.1	0.00551	496.1	0.00497	496.1	0.01079	496.1	0.00874		368.859	0.02638	355.857	0.02937	371.499	0.02932	368.639	0.02989	358.517	0.02979	362.478	0.03055
496.657	0.01094	496.657	0.00532	496.657	0.00489	496.657	0.00401	496.657	0.00545	496.657	0.00788		369.079	0.02634	355.876	0.02937	371.72	0.0293	368.657	0.02989	358.639	0.02979	362.535	0.03055
497.213	0.00992	497.213	0.0073	497.213	0.00166	497.213	0.00595	497.213	0.00705	497.213	0.00741		369.213	0.02632	356.096	0.02935	371.94	0.02929	368.859	0.02989	358.737	0.02979	362.698	0.03055
497.77	0.00963	497.77	0.00667	497.77	-0.000355	497.77	0.00632	497.77	0.01071	497.77	0.00519		369.299	0.02631	356.316	0.02934	371.996	0.02928	369.079	0.02989	358.957	0.02979	362.918	0.03055
498.326	0.00534	498.326	0.00444	498.326	-0.000645	498.326	0.00239	498.326	0.0092	498.326	0.00428		369.519	0.02627	356.413	0.02933	372.16	0.02927	369.213	0.02989	359.177	0.02979	363.091	0.03055
498.883	0.0023	498.883	0.00229	498.883	0.000627	498.883	0.00106	498.883	0.0062	498.883	0.0045		369.739	0.02623	356.536	0.02933	372.38	0.02926	369.299	0.02989	359.196	0.02979	363.138	0.03055
499.439	0.00212	499.439	0.000164	499.439	0.00316	499.439	0.00301	499.439	0.0056	499.439	0.00412		369.77	0.02622	356.756	0.02931	372.552	0.02925	369.519	0.02988	359.397	0.02979	363.358	0.03055
499.996	0.00419	499.996	0.00344	499.996	0.00452	499.996	0.00468	499.996	0.00342	499.996	0.00438		369.959	0.02619	356.97	0.0293	372.6	0.02924	369.739	0.02988	359.617	0.02979	363.578	0.03055
500.552	0.00749	500.552	0.00624	500.552	0.00742	500.552	0.0068	500.552	0.00425	500.552	0.0074		370.179	0.02615	356.976	0.0293	372.82	0.02923	369.77	0.02988	359.752	0.02979	363.648	0.03055
501.109	0.00476	501.109	0.00751	501.109	0.00642	501.109	0.0034	501.109	0.00736	501.109	0.00714		370.326	0.02612	357.197	0.02928	373.04	0.02921	369.959	0.02988	359.837	0.02979	363.798	0.03055
501.665	0.0072	501.665	0.00351	501.665	0.00266	501.665	0.00143	501.665	0.00483	501.665	0.00331		370.399	0.02611	357.417	0.02927	373.109	0.02921	370.179	0.02987	360.057	0.02979	364.018	0.03055
502.222	0.00966	502.222	0.00551	502.222	0.00265	502.222	0.000618	502.222	0.00427	502.222	0.000742		370.619	0.02606	357.526	0.02926	373.26	0.0292	370.326	0.02987	360.277	0.02979	364.204	0.03055
502.778	0.00972	502.778	0.00491	502.778	0.00316	502.778	0.00135	502.778	0.00278	502.778	0.00433		370.839	0.02602	357.637	0.02925	373.48	0.02918	370.399	0.02987	360.309	0.02979	364.238	0.03055
503.335	0.01063	503.335	0.000618	503.335	0.0051	503.335	-0.00129	503.335	0.00466	503.335	0.00768		370.883	0.02601	357.857	0.02923	373.665	0.02917	370.619	0.02987	360.497	0.02979	364.458	0.03055
503.891	0.00935	503.891	0.00464	503.891	0.00355	503.891	0.00154	503.891	0.00504	503.891	0.0082		371.059	0.02597	358.077	0.02922	373.7	0.02917	370.839	0.02986	360.717	0.02979	364.678	0.03055
504.448	0.00563	504.448	0.0043	504.448	0.00628	504.448	0.00256	504.448	0.00117	504.448	0.00503		371.279	0.02592	358.083	0.02922	373.92	0.02915	370.883	0.02986	360.865	0.02979	364.761	0.03055
505.004	0.00534	505.004	0.00148	505.004	0.00332	505.004	0.00408	505.004	0.000173	505.004	0.00174		371.439	0.02589	358.297	0.0292	374.14	0.02913	371.059	0.02985	360.937	0.02979	364.898	0.03055
505.561	0.00234	505.561	-0.00174	505.561	-0.000236	505.561	-0.00188	505.561	0.00228	505.561	-8.3e-05		371.499	0.02588	358.517	0.02918	374.222	0.02913	371.279	0.02985	361.157	0.02979	365.118	0.03055
506.117	-0.00121	506.117	0.0011	506.117	0.000827	506.117	-0.00148	506.117	0.0002	506.117	-0.00255		371.72	0.02583	358.639	0.02917	374.36	0.02911	371.439	0.02984	361.377	0.02978	365.318	0.03055
506.674	-0.00113	506.674	0.00199	506.674	0.00363	506.674	0.00229	506.674	-0.00142	506.674	-0.000342		371.94	0.02578	358.737	0.02917	374.58	0.0291	371.499	0.02984	361.422	0.02978	365.338	0.03055
507.231	0.00266	507.231	0.00249	507.231	0.00248	507.231	0.00179	507.231	-0.00114	507.231	-0.000992		371.996	0.02576	358.957	0.02915	374.778	0.02908	371.72	0.02984	361.597	0.02978	365.558	0.03054
507.787	-0.000955	507.787	0.00146	507.787	-0.00135	507.787	0.00517	507.787	0.000518	507.787	-0.00542		372.16	0.02572	359.177	0.02913	374.8	0.02908	371.94	0.02983	361.817	0.02978	365.778	0.03054
508.344	-0.00185	508.344	0.000445	508.344	-0.00441	508.344	0.00309	508.344	-0.00153	508.344	-0.00593		372.38	0.02567	359.196	0.02913	375.02	0.02906	371.996	0.02983	361.978	0.02978	365.874	0.03054
508.9	-5.5e-05	508.9	0.00238	508.9	-0.00541	508.9	-0.00245	508.9	-0.00153	508.9	-0.00145		372.552	0.02563	359.397	0.02911	375.24	0.02904	372.16	0.02982	362.038	0.02978	365.998	0.03054
509.457	0.000627	509.457	0.00298	509.457	-0.00243	509.457	-0.00173	509.457	-0.00164	509.457	0.00424		372.6	0.02562	359.617	0.02909	375.335	0.02903	372.38	0.02981	362.258	0.02977	366.218	0.03053
510.013	0.00234	510.013	0.00208	510.013	0.00155	510.013	-0.00163	510.013	-0.00198	510.013	0.00668		372.82	0.02556	359.752	0.02908	375.46	0.02902	372.552	0.02981	362.478	0.02977	366.431	0.03053
510.57	0.00283	510.57	0.00196	510.57	0.00276	510.57	-0.00431	510.57	-0.0024	510.57	0.00389		373.04	0.02551	359.837	0.02907	375.68	0.029	372.6	0.02981	362.535	0.02977	366.438	0.03053
511.126	0.00277	511.126	0.000136	511.126	0.000155	511.126	-0.00464	511.126	-0.00411	511.126	-0.000625		373.109	0.02549	360.057	0.02905	375.892	0.02899	372.82	0.0298	362.698	0.02976	366.658	0.03053
511.683	0.00417	511.683	0.00135	511.683	0.000136	511.683	-0.00374	511.683	-0.00552	511.683	-0.00123		373.26	0.02545	360.277	0.02903	375.9	0.02898	373.04	0.02979	362.918	0.02976	366.879	0.03052
512.239	0.00397	512.239	-0.00106	512.239	0.00204	512.239	-0.00364	512.239	-0.00388	512.239	-0.00748		373.48	0.0254	360.309	0.02903	376.12	0.02896	373.109	0.02978	363.091	0.02976	366.987	0.03052
512.796	0.00476	512.796	-0.0013	512.796	-0.00119	512.796	-0.00548	512.796	-0.00277	512.796	-0.0095		373.665	0.02535	360.497	0.02901	376.341	0.02894	373.26	0.02978	363.138	0.02976	367.099	0.03052
513.352	0.000336	513.352	-0.00318	513.352	-0.00587	513.352	-0.00346	513.352	-0.0063	513.352	-0.00858		373.7	0.02534	360.717	0.02899	376.448	0.02893	373.48	0.02977	363.358	0.02975	367.319	0.03051
513.909	-0.00378	513.909	-0.0068	513.909	-0.00626	513.909	-0.0042	513.909	-0.00607	513.909	-0.01176		373.92	0.02528	360.865	0.02898	376.561	0.02892	373.665	0.02976	363.578	0.02975	367.539	0.03051
514.465	-0.00349	514.465	-0.00729	514.465	-0.00625	514.465	-0.00648	514.465	-0.00557	514.465	-0.01098		374.14	0.02522	360.937	0.02897	376.781	0.0289	373.7	0.02976	363.648	0.02974	367.544	0.03051
515.022	-0.00326	515.022	-0.00273	515.022	-0.00647	515.022	-0.00816	515.022	-0.00385	515.022	-0.00844		374.222	0.0252	361.157	0.02895	377.001	0.02888	373.92	0.02975	363.798	0.02974	367.759	0.0305
515.578	-0.0028	515.578	-9e-06	515.578	-0.00546	515.578	-0.00451	515.578	-0.00362	515.578	-0.0061		374.36	0.02516	361.377	0.02893	377.005	0.02888	374.14	0.02974	364.018	0.02973	367.979	0.03049
516.135	-0.00289	516.135	-0.00519	516.135	-0.00247	516.135	-0.00463	516.135	-0.00331	516.135	-0.00618		374.58	0.0251	361.422	0.02892	377.221	0.02886	374.222	0.02973	364.204	0.02973	368.1	0.03049
516.691	-0.0011	516.691	-0.00559	516.691	-0.000709	516.691	-0.00349	516.691	-0.00739	516.691	-0.00638		374.778	0.02505	361.597	0.02891	377.441	0.02884	374.36	0.02973	364.238	0.02973	368.199	0.03049
517.248	0.000445	517.248	-0.000827	517.248	-0.00168	517.248	-0.00458	517.248	-0.00724	517.248	-0.00203		374.8	0.02504	361.817	0.02888	377.561	0.02883	374.58	0.02971	364.458	0.02972	368.419	0.03048
517.804	0.000227	517.804	-0.00339	517.804	-0.0013	517.804	-0.00452	517.804	-0.00894	517.804	-0.0041		375.02	0.02498	361.978	0.02887	377.661	0.02882	374.778	0.0297	364.678	0.02971	368.639	0.03047
518.361	0.000155	518.361	-0.00777	518.361	-0.00166	518.361	-0.00716	518.361	-0.00842	518.361	-0.00807		375.24	0.02492	362.038	0.02886	377.881	0.0288	374.8	0.0297	364.761	0.02971	368.657	0.03047
518.917	-0.000173	518.917	-0.0093	518.917	-0.00426	518.917	-0.00706	518.917	-0.0061	518.917	-0.00563		375.335	0.02489	362.258	0.02884	378.101	0.02877	375.02	0.02969	364.898	0.02971	368.859	0.03046
519.474	-0.00428	519.474	-0.00906	519.474	-0.00832	519.474	-0.00735	519.474	-0.00813	519.474	-0.00608		375.46	0.02486	362.478	0.02882	378.118	0.02877	375.24	0.02968	365.118	0.0297	369.079	0.03046
520.03	-0.00786	520.03	-0.01012	520.03	-0.00838	520.03	-0.00844	520.03	-0.00966	520.03	-0.00826		375.68	0.0248	362.535	0.02881	378.321	0.02875	375.335	0.02967	365.318	0.02969	369.213	0.03045
													375.892	0.02474	362.698	0.02879	378.541	0.02873	375.46	0.02966	365.338	0.02969	369.299	0.03045
													376.448	0.02458	362.918	0.02877	378.674	0.02871	375.68	0.02965	365.558	0.02969	369.519	0.03044
													377.005	0.02442	363.091	0.02875	378.761	0.02871	375.892	0.02964	365.778	0.02968	369.739	0.03043
													377.561	0.02426	363.138	0.02875	378.981	0.02868	375.9	0.02964	365.874	0.02967	369.77	0.03043
													378.118	0.02411	363.358	0.02872	379.201	0.02866	376.12	0.02962	365.998	0.02967	369.959	0.03042
													378.674	0.02395	363.578	0.0287	379.231	0.02866	376.341	0.02961	366.218	0.02966	370.179	0.03041
													379.201	0.0238	363.648	0.02869	379.421	0.02863	376.448	0.0296	366.431	0.02965	370.326	0.03041
													379.231	0.02379	363.798	0.02867	379.641	0.02861	376.561	0.02959	366.438	0.02965	370.399	0.0304
													379.421	0.02374	364.018	0.02865	379.787	0.02859	376.781	0.02958	366.658	0.02964	370.619	0.03039
													379.641	0.02368	364.204	0.02863	379.861	0.02859	377.001	0.02956	366.879	0.02963	370.839	0.03038
													379.787	0.02364	364.238	0.02862	380.081	0.02856	377.005	0.02956	366.987	0.02963	370.883	0.03038
													379.861	0.02362	364.458	0.0286	380.301	0.02854	377.221	0.02954	367.099	0.02962	371.059	0.03037
													380.081	0.02356	364.678	0.02857	380.344	0.02853	377.441	0.02953	367.319	0.02961	371.279	0.03036
													380.301	0.0235	364.761	0.02856	380.521	0.02851	377.561	0.02952	367.539	0.0296	371.439	0.03035
													380.344	0.02348	364.898	0.02855	380.741	0.02849	377.661	0.02951	367.544	0.0296	371.499	0.03035
													380.521	0.02344	365.118	0.02852	380.9	0.02847	377.881	0.02949	367.759	0.02959	371.72	0.03034
													380.741	0.02338	365.318	0.0285	381.457	0.0284	378.101	0.02948	367.979	0.02958	371.94	0.03032
													380.9	0.02333	365.338	0.02849	382.013	0.02833	378.118	0.02948	368.1	0.02957	371.996	0.03032
													380.961	0.02332	365.874	0.02843	382.57	0.02827	378.321	0.02946	368.199	0.02957	372.16	0.03031
													381.182	0.02326	366.431	0.02836	383.126	0.02819	378.541	0.02944	368.419	0.02956	372.38	0.0303
													381.402	0.0232	366.987	0.02829	383.683	0.02812	378.674	0.02943	368.639	0.02955	372.552	0.03029
													381.457	0.02319	367.544	0.02822	384.239	0.02805	378.761	0.02942	368.657	0.02954	372.6	0.03029
													381.622	0.02314	368.1	0.02815	384.796	0.02798	378.981	0.0294	368.859	0.02953	372.82	0.03027
													381.842	0.02309	368.657	0.02807	385.352	0.0279	379.201	0.02938	369.079	0.02952	373.04	0.03026
													382.013	0.02304	369.213	0.028	385.909	0.02782	379.231	0.02938	369.213	0.02951	373.109	0.03026
													382.062	0.02303	369.77	0.02792	386.465	0.02775	379.421	0.02937	369.299	0.02951	373.26	0.03025
													382.282	0.02297	370.326	0.02785	387.022	0.02767	379.641	0.02935	369.519	0.0295	373.48	0.03023
													382.502	0.02292	370.883	0.02777	387.578	0.02759	379.787	0.02933	369.739	0.02948	373.665	0.03022
													382.57	0.0229	371.439	0.02769	388.135	0.0275	379.861	0.02933	369.77	0.02948	373.7	0.03022
													382.722	0.02286	371.996	0.02762	388.692	0.02742	380.081	0.02931	369.959	0.02947	373.92	0.0302
													382.942	0.02281	372.552	0.02754	389.248	0.02734	380.301	0.02928	370.179	0.02945	374.14	0.03019
													383.126	0.02276	373.109	0.02746	389.805	0.02725	380.344	0.02928	370.326	0.02945	374.222	0.03018
													383.162	0.02275	373.665	0.02738	390.361	0.02717	380.521	0.02926	370.399	0.02944	374.36	0.03017
													383.382	0.0227	374.222	0.0273	390.918	0.02708	380.741	0.02924	370.619	0.02943	374.58	0.03016
													383.602	0.02265	374.778	0.02722	391.474	0.027	380.9	0.02923	370.839	0.02941	374.778	0.03014
													383.683	0.02263	375.335	0.02714	392.031	0.02691	380.961	0.02922	370.883	0.02941	374.8	0.03014
													383.822	0.02259	375.892	0.02706	392.587	0.02682	381.182	0.0292	371.059	0.0294	375.02	0.03012
													384.042	0.02254	376.448	0.02698	393.144	0.02674	381.402	0.02918	371.279	0.02938	375.24	0.03011
													384.239	0.0225	377.005	0.0269	393.7	0.02665	381.457	0.02917	371.439	0.02937	375.335	0.0301
													384.262	0.02249	377.561	0.02681	394.257	0.02656	381.622	0.02915	371.499	0.02937	375.46	0.03009
													384.482	0.02244	378.118	0.02673	394.813	0.02647	381.842	0.02913	371.72	0.02935	375.68	0.03007
													384.702	0.02239	378.674	0.02665	395.37	0.02638	382.013	0.02911	371.94	0.02934	375.892	0.03006
													384.796	0.02237	379.231	0.02657	395.926	0.02629	382.062	0.02911	371.996	0.02933	375.9	0.03006
													384.922	0.02234	379.787	0.02649	396.483	0.0262	382.282	0.02908	372.16	0.02932	376.12	0.03004
													385.142	0.02229	380.344	0.02641	397.039	0.02611	382.502	0.02906	372.38	0.0293	376.341	0.03002
													385.352	0.02224	380.9	0.02633	397.596	0.02602	382.57	0.02905	372.552	0.02929	376.448	0.03001
													385.362	0.02224	381.457	0.02625	398.152	0.02593	382.722	0.02904	372.6	0.02929	376.561	0.03
													385.582	0.02219	382.013	0.02617	398.709	0.02584	382.942	0.02901	372.82	0.02927	376.781	0.02998
													385.802	0.02215	382.57	0.0261	399.265	0.02575	383.126	0.02899	373.04	0.02925	377.001	0.02997
													385.909	0.02212	383.126	0.02602	399.822	0.02566	383.162	0.02899	373.109	0.02925	377.005	0.02996
													386.023	0.0221	383.683	0.02594	400.378	0.02557	383.382	0.02896	373.26	0.02924	377.221	0.02995
													386.243	0.02205	384.239	0.02586	400.935	0.02548	383.602	0.02894	373.48	0.02922	377.441	0.02993
													386.463	0.02201	384.796	0.02579	401.491	0.02539	383.683	0.02893	373.665	0.0292	377.561	0.02992
													386.465	0.02201	385.352	0.02571	402.048	0.0253	383.822	0.02891	373.7	0.0292	377.661	0.02991
													386.683	0.02196	385.909	0.02564	402.604	0.02521	384.042	0.02889	373.92	0.02918	377.881	0.02989
													386.903	0.02192	386.465	0.02556	403.161	0.02512	384.239	0.02886	374.14	0.02917	378.101	0.02987
													387.022	0.02189	387.022	0.02549	403.717	0.02503	384.262	0.02886	374.222	0.02916	378.118	0.02987
													387.123	0.02187	387.578	0.02542	404.274	0.02495	384.482	0.02883	374.36	0.02915	378.321	0.02985
													387.343	0.02183	388.135	0.02534	404.831	0.02486	384.702	0.02881	374.58	0.02913	378.541	0.02983
													387.563	0.02179	388.692	0.02527	405.387	0.02478	384.796	0.0288	374.778	0.02911	378.674	0.02981
													387.578	0.02178	389.248	0.0252	405.944	0.02469	384.922	0.02878	374.8	0.02911	378.761	0.02981
													387.783	0.02174	389.805	0.02513	406.5	0.02461	385.142	0.02875	375.02	0.02909	378.981	0.02978
													388.003	0.0217	390.361	0.02506	407.057	0.02453	385.352	0.02873	375.24	0.02907	379.201	0.02976
													388.135	0.02168	390.918	0.025	407.613	0.02445	385.362	0.02873	375.335	0.02906	379.231	0.02976
													388.223	0.02166	391.474	0.02493	408.17	0.02437	385.582	0.0287	375.46	0.02905	379.421	0.02974
													388.443	0.02162	392.031	0.02486	408.726	0.02429	385.802	0.02867	375.68	0.02903	379.641	0.02972
													388.663	0.02158	392.587	0.0248	409.283	0.02421	385.909	0.02866	375.892	0.02901	379.787	0.02971
													388.692	0.02157	393.144	0.02474	409.839	0.02413	386.023	0.02864	375.9	0.02901	379.861	0.0297
													388.883	0.02154	393.7	0.02467	410.396	0.02406	386.243	0.02862	376.12	0.02899	380.081	0.02968
													389.103	0.0215	394.257	0.02461	410.952	0.02398	386.463	0.02859	376.341	0.02897	380.301	0.02965
													389.248	0.02147	394.813	0.02455	411.509	0.02391	386.465	0.02859	376.448	0.02896	380.344	0.02965
													389.323	0.02146	395.37	0.02449	412.065	0.02384	386.683	0.02856	376.561	0.02895	380.521	0.02963
													389.543	0.02142	395.926	0.02443	412.622	0.02377	387.022	0.02851	376.781	0.02893	380.741	0.02961
													389.763	0.02139	396.483	0.02438	413.178	0.0237	387.578	0.02844	377.001	0.02891	380.9	0.02959
													389.805	0.02138	397.039	0.02432	413.735	0.02363	388.135	0.02836	377.005	0.02891	380.961	0.02958
													389.983	0.02135	397.596	0.02427	413.968	0.0236	388.692	0.02828	377.221	0.02889	381.182	0.02956
													390.203	0.02131	398.152	0.02421	414.188	0.02358	389.248	0.02821	377.441	0.02887	381.402	0.02954
													390.361	0.02128	398.709	0.02416	414.291	0.02357	389.805	0.02813	377.561	0.02885	381.457	0.02953
													390.423	0.02127	399.265	0.02411	414.408	0.02355	390.361	0.02804	377.661	0.02884	381.622	0.02951
													390.643	0.02124	399.822	0.02406	414.628	0.02353	390.918	0.02796	377.881	0.02882	381.842	0.02949
													390.864	0.0212	400.378	0.02401	414.848	0.0235	391.474	0.02788	378.101	0.0288	382.013	0.02947
													390.918	0.02119	400.935	0.02396	414.849	0.0235	392.031	0.02779	378.118	0.0288	382.062	0.02947
													391.084	0.02117	401.491	0.02391	415.069	0.02348	392.587	0.02771	378.674	0.02874	382.282	0.02944
													391.304	0.02113	402.048	0.02386	415.289	0.02345	393.144	0.02762	379.231	0.02868	382.502	0.02942
													391.474	0.02111	402.604	0.02382	415.404	0.02344	393.7	0.02754	379.787	0.02862	382.57	0.02941
													391.524	0.0211	403.161	0.02377	415.509	0.02343	394.257	0.02745	380.344	0.02856	382.722	0.02939
													391.744	0.02106	403.717	0.02373	415.729	0.0234	394.813	0.02736	380.9	0.0285	382.942	0.02937
													391.964	0.02103	404.274	0.02369	415.949	0.02338	395.37	0.02727	381.457	0.02844	383.126	0.02935
													392.031	0.02102	404.831	0.02364	415.961	0.02338	395.926	0.02718	382.013	0.02838	383.683	0.02928
													392.184	0.021	405.387	0.0236	416.169	0.02336	396.483	0.02709	382.57	0.02831	384.239	0.02921
													392.404	0.02096	405.944	0.02356	416.389	0.02333	397.039	0.027	383.126	0.02825	384.796	0.02915
													392.587	0.02094	406.5	0.02353	416.517	0.02332	397.596	0.0269	383.683	0.02818	385.352	0.02908
													392.624	0.02093	407.057	0.02349	416.609	0.02331	398.152	0.02681	384.239	0.02811	385.909	0.02901
													392.844	0.0209	407.613	0.02345	416.829	0.02329	398.709	0.02672	384.796	0.02804	386.465	0.02894
													393.064	0.02087	408.17	0.02342	417.049	0.02327	399.265	0.02663	385.352	0.02797	387.022	0.02887
													393.144	0.02086	408.726	0.02338	417.074	0.02326	399.822	0.02653	385.909	0.0279	387.578	0.02879
													393.284	0.02084	409.283	0.02335	417.269	0.02324	400.378	0.02644	386.465	0.02783	388.135	0.02872
													393.504	0.02081	409.839	0.02331	417.489	0.02322	400.935	0.02635	387.022	0.02776	388.692	0.02865
													393.7	0.02078	410.396	0.02328	417.631	0.02321	401.491	0.02626	387.578	0.02769	389.248	0.02857
													393.724	0.02078	410.952	0.02325	417.709	0.0232	402.048	0.02616	388.135	0.02761	389.805	0.02849
													393.944	0.02075	411.509	0.02322	417.929	0.02318	402.604	0.02607	388.692	0.02754	390.361	0.02842
													394.164	0.02072	412.065	0.02319	418.149	0.02316	403.161	0.02598	389.248	0.02747	390.918	0.02834
													394.257	0.0207	412.622	0.02316	418.187	0.02315	403.717	0.02588	389.805	0.02739	391.474	0.02826
													394.384	0.02069	413.178	0.02313	418.369	0.02314	404.274	0.02579	390.361	0.02732	392.031	0.02818
													394.604	0.02066	413.735	0.0231	418.589	0.02312	404.831	0.0257	390.918	0.02724	392.587	0.0281
													394.813	0.02063	414.291	0.02307	418.744	0.0231	405.387	0.02561	391.474	0.02716	393.144	0.02802
													394.824	0.02063	414.848	0.02305	418.809	0.0231	405.944	0.02552	392.031	0.02709	393.7	0.02794
													395.044	0.0206	415.404	0.02302	419.029	0.02308	406.5	0.02543	392.587	0.02701	394.257	0.02786
													395.264	0.02057	415.961	0.02299	419.249	0.02306	407.057	0.02533	393.144	0.02693	394.813	0.02778
													395.37	0.02056	416.517	0.02297	419.3	0.02305	407.613	0.02525	393.7	0.02686	395.37	0.0277
													395.484	0.02054	417.074	0.02294	419.469	0.02304	408.17	0.02516	394.257	0.02678	395.926	0.02761
													395.705	0.02052	417.631	0.02292	419.69	0.02302	408.726	0.02507	394.813	0.0267	396.483	0.02753
													395.925	0.02049	418.187	0.02289	419.857	0.023	409.283	0.02498	395.37	0.02662	397.039	0.02745
													395.926	0.02049	418.744	0.02287	419.91	0.023	409.839	0.02489	395.926	0.02655	397.596	0.02737
													396.145	0.02046	419.3	0.02284	420.13	0.02298	410.396	0.02481	396.483	0.02647	398.152	0.02728
													396.365	0.02043	419.857	0.02282	420.35	0.02296	410.952	0.02472	397.039	0.02639	398.709	0.0272
													396.483	0.02042	420.413	0.0228	420.413	0.02296	411.509	0.02464	397.596	0.02631	399.265	0.02712
													396.585	0.02041	420.97	0.02277	420.57	0.02294	412.065	0.02456	398.152	0.02623	399.822	0.02704
													396.805	0.02038	421.526	0.02275	420.79	0.02293	412.622	0.02447	398.709	0.02616	400.378	0.02695
													397.025	0.02036	422.083	0.02273	420.97	0.02291	413.178	0.02439	399.265	0.02608	400.935	0.02687
													397.039	0.02035	422.639	0.02271	421.01	0.02291	413.735	0.02431	399.822	0.026	401.491	0.02679
													397.245	0.02033	423.196	0.02268	421.23	0.02289	414.291	0.02424	400.378	0.02592	402.048	0.02671
													397.465	0.0203	423.752	0.02266	421.45	0.02288	414.848	0.02416	400.935	0.02585	402.604	0.02662
													397.596	0.02029	424.309	0.02264	421.526	0.02287	415.404	0.02408	401.491	0.02577	403.161	0.02654
													397.685	0.02028	424.865	0.02261	421.67	0.02286	415.961	0.02401	402.048	0.0257	403.717	0.02646
													397.905	0.02025	425.422	0.02259	421.89	0.02284	416.517	0.02394	402.604	0.02562	404.274	0.02638
													398.125	0.02023	425.978	0.02257	422.083	0.02283	417.074	0.02386	403.161	0.02555	404.831	0.0263
													398.152	0.02023	426.535	0.02254	422.11	0.02283	417.631	0.02379	403.717	0.02547	405.387	0.02622
													398.345	0.02021	427.091	0.02252	422.33	0.02281	418.187	0.02372	404.274	0.0254	405.944	0.02614
													398.565	0.02018	427.648	0.02249	422.55	0.0228	418.744	0.02366	404.831	0.02532	406.5	0.02606
													398.709	0.02017	428.204	0.02247	422.639	0.02279	419.3	0.02359	405.387	0.02525	407.057	0.02598
													398.785	0.02016	428.761	0.02244	422.77	0.02278	419.69	0.02354	405.944	0.02518	407.613	0.02591
													399.005	0.02013	429.317	0.02242	422.99	0.02277	419.857	0.02353	406.5	0.02511	408.17	0.02583
													399.225	0.02011	429.874	0.02239	423.196	0.02275	419.91	0.02352	407.057	0.02504	408.726	0.02576
													399.265	0.02011	430.43	0.02236	423.21	0.02275	420.13	0.02349	407.613	0.02497	409.283	0.02568
													399.445	0.02009	430.987	0.02234	423.43	0.02274	420.35	0.02347	408.17	0.0249	409.839	0.02561
													399.665	0.02006	431.544	0.02231	423.65	0.02272	420.413	0.02346	408.726	0.02483	410.396	0.02553
													399.822	0.02005	432.1	0.02228	423.752	0.02272	420.57	0.02344	409.283	0.02476	410.952	0.02546
													399.885	0.02004	432.657	0.02225	423.87	0.02271	420.79	0.02342	409.839	0.0247	411.509	0.02539
													400.105	0.02002	433.213	0.02222	424.09	0.0227	420.97	0.0234	410.396	0.02463	412.065	0.02532
													400.326	0.02	433.77	0.02219	424.309	0.02268	421.01	0.0234	410.952	0.02457	412.622	0.02525
													400.378	0.01999	434.326	0.02216	424.311	0.02268	421.23	0.02337	411.509	0.0245	413.178	0.02518
													400.935	0.01994	434.883	0.02213	424.531	0.02267	421.45	0.02335	412.065	0.02444	413.735	0.02511
													401.491	0.01988	435.439	0.02209	424.751	0.02266	421.526	0.02334	412.622	0.02438	414.291	0.02504
													402.048	0.01983	435.996	0.02206	424.865	0.02265	421.67	0.02332	413.178	0.02432	414.848	0.02498
													402.604	0.01978	436.552	0.02202	424.971	0.02265	421.89	0.0233	413.735	0.02426	415.404	0.02491
													403.161	0.01973	437.109	0.02199	425.191	0.02264	422.083	0.02328	414.291	0.0242	415.961	0.02485
													403.717	0.01968	437.665	0.02195	425.411	0.02262	422.11	0.02328	414.848	0.02414	416.517	0.02479
													404.274	0.01964	438.222	0.02191	425.422	0.02262	422.33	0.02326	415.404	0.02409	417.074	0.02473
													404.831	0.01959	438.778	0.02187	425.631	0.02261	422.55	0.02323	415.961	0.02403	417.631	0.02467
													405.387	0.01955	439.335	0.02183	425.851	0.0226	422.639	0.02322	416.517	0.02398	418.187	0.02461
													405.944	0.01951	439.891	0.02179	425.978	0.0226	422.77	0.02321	417.074	0.02393	418.744	0.02455
													406.5	0.01947	440.448	0.02174	426.071	0.02259	422.99	0.02319	417.631	0.02388	419.3	0.02449
													407.057	0.01943	441.005	0.0217	426.291	0.02258	423.196	0.02317	418.187	0.02383	419.857	0.02444
													407.613	0.01939	441.474	0.02166	426.511	0.02257	423.21	0.02317	418.744	0.02378	420.413	0.02438
													408.17	0.01935	441.561	0.02165	426.535	0.02257	423.43	0.02315	419.3	0.02373	420.97	0.02433
													408.726	0.01932	441.694	0.02164	426.731	0.02256	423.65	0.02312	419.857	0.02368	421.526	0.02428
													409.283	0.01928	441.914	0.02162	426.951	0.02255	423.752	0.02312	420.413	0.02364	422.083	0.02423
													409.839	0.01925	442.118	0.0216	427.091	0.02254	423.87	0.0231	420.97	0.02359	422.639	0.02418
													410.396	0.01922	442.134	0.0216	427.171	0.02254	424.09	0.02308	421.526	0.02355	423.196	0.02413
													410.952	0.01919	442.354	0.02158	427.391	0.02253	424.309	0.02306	422.083	0.02351	423.752	0.02408
													411.509	0.01916	442.574	0.02156	427.611	0.02252	424.311	0.02306	422.639	0.02347	424.309	0.02404
													412.065	0.01913	442.674	0.02156	427.648	0.02252	424.531	0.02304	423.196	0.02343	424.865	0.02399
													412.622	0.01911	442.794	0.02154	427.831	0.02251	424.751	0.02302	423.752	0.02339	425.422	0.02395
													413.178	0.01908	443.014	0.02152	428.051	0.02251	424.865	0.02301	424.309	0.02335	425.978	0.02391
													413.735	0.01906	443.231	0.0215	428.204	0.0225	424.971	0.023	424.865	0.02332	426.535	0.02386
													414.291	0.01904	443.234	0.0215	428.271	0.0225	425.191	0.02298	425.422	0.02328	427.091	0.02382
													414.848	0.01902	443.455	0.02148	428.491	0.02249	425.411	0.02296	425.978	0.02325	427.648	0.02378
													415.404	0.019	443.675	0.02146	428.711	0.02248	425.422	0.02296	426.535	0.02322	428.204	0.02375
													415.961	0.01898	443.787	0.02145	428.761	0.02248	425.631	0.02294	427.091	0.02319	428.761	0.02371
													416.517	0.01896	443.895	0.02144	428.931	0.02248	425.851	0.02293	427.648	0.02315	429.317	0.02367
													417.074	0.01894	444.115	0.02142	429.317	0.02246	425.978	0.02291	428.204	0.02312	429.874	0.02364
													417.631	0.01893	444.335	0.0214	429.874	0.02245	426.071	0.02291	428.761	0.0231	430.43	0.0236
													418.187	0.01891	444.344	0.0214	430.43	0.02243	426.291	0.02289	429.317	0.02307	430.987	0.02357
													418.744	0.0189	444.555	0.02138	430.987	0.02242	426.511	0.02287	429.874	0.02304	431.544	0.02353
													419.3	0.01889	444.775	0.02136	431.544	0.02241	426.535	0.02287	430.43	0.02302	432.1	0.0235
													419.857	0.01888	444.9	0.02134	432.1	0.0224	426.731	0.02285	430.987	0.02299	432.657	0.02347
													420.413	0.01887	444.995	0.02133	432.657	0.02239	426.951	0.02284	431.544	0.02297	433.213	0.02344
													420.97	0.01886	445.215	0.02131	433.213	0.02238	427.091	0.02282	432.1	0.02294	433.77	0.02341
													421.526	0.01885	445.435	0.02129	433.77	0.02237	427.171	0.02282	432.657	0.02292	434.326	0.02338
													422.083	0.01884	445.457	0.02129	434.326	0.02237	427.391	0.0228	433.213	0.0229	434.883	0.02335
													422.639	0.01883	445.655	0.02127	434.883	0.02236	427.611	0.02278	433.77	0.02288	435.439	0.02332
													423.196	0.01883	445.875	0.02124	435.439	0.02236	427.648	0.02278	434.326	0.02286	435.996	0.02329
													423.752	0.01882	446.013	0.02123	435.996	0.02235	428.204	0.02274	434.883	0.02284	436.552	0.02326
													424.309	0.01882	446.095	0.02122	436.552	0.02235	428.761	0.0227	435.439	0.02282	437.109	0.02323
													424.865	0.01881	446.315	0.0212	437.109	0.02235	429.317	0.02266	435.996	0.0228	437.665	0.02321
													425.422	0.01881	446.535	0.02117	437.665	0.02235	429.874	0.02262	436.552	0.02278	438.222	0.02318
													425.978	0.01881	446.57	0.02117	438.222	0.02235	430.43	0.02259	437.109	0.02276	438.778	0.02315
													426.535	0.01881	446.755	0.02115	438.778	0.02235	430.987	0.02255	437.665	0.02274	439.335	0.02312
													427.091	0.0188	446.975	0.02112	439.335	0.02235	431.544	0.02252	438.222	0.02272	439.891	0.02309
													427.648	0.0188	447.126	0.02111	439.891	0.02235	432.1	0.02249	438.778	0.0227	440.448	0.02307
													428.204	0.0188	447.195	0.0211	440.448	0.02235	432.657	0.02246	439.335	0.02268	441.005	0.02304
													428.761	0.0188	447.415	0.02107	441.005	0.02235	433.213	0.02243	439.891	0.02266	441.561	0.02301
													429.317	0.0188	447.635	0.02105	441.561	0.02235	433.77	0.0224	440.448	0.02264	442.118	0.02298
													429.874	0.0188	447.683	0.02104	442.118	0.02235	434.326	0.02237	441.005	0.02262	442.674	0.02295
													430.43	0.0188	447.855	0.02102	442.674	0.02235	434.883	0.02235	441.561	0.02261	443.231	0.02292
													430.987	0.0188	448.075	0.021	443.231	0.02235	435.439	0.02232	442.118	0.02259	443.787	0.02289
													431.544	0.0188	448.239	0.02098	443.787	0.02235	435.996	0.0223	442.674	0.02257	444.344	0.02286
													432.1	0.0188	448.296	0.02097	444.344	0.02234	436.552	0.02227	443.231	0.02254	444.9	0.02282
													432.657	0.0188	448.516	0.02094	444.9	0.02234	437.109	0.02225	443.787	0.02252	445.457	0.02279
													433.213	0.0188	448.736	0.02092	445.457	0.02234	437.665	0.02223	444.344	0.0225	446.013	0.02276
													433.77	0.01881	448.796	0.02091	446.013	0.02233	438.222	0.02221	444.9	0.02248	446.57	0.02272
													434.326	0.01881	448.956	0.02089	446.57	0.02233	438.778	0.02219	445.457	0.02245	447.126	0.02268
													434.883	0.01881	449.176	0.02086	447.126	0.02232	439.335	0.02217	446.013	0.02243	447.195	0.02268
													435.439	0.01881	449.352	0.02084	447.683	0.02231	439.891	0.02215	446.57	0.0224	447.415	0.02266
													435.996	0.01881	449.396	0.02084	447.855	0.02231	440.448	0.02213	447.126	0.02238	447.635	0.02265
													436.552	0.0188	449.616	0.02081	448.075	0.0223	441.005	0.02211	447.635	0.02235	447.683	0.02264
													437.109	0.0188	449.836	0.02078	448.239	0.0223	441.561	0.02209	447.683	0.02235	447.855	0.02263
													437.665	0.0188	449.909	0.02077	448.296	0.0223	442.118	0.02207	447.855	0.02234	448.075	0.02262
													438.222	0.0188	450.056	0.02075	448.516	0.02229	442.674	0.02205	448.075	0.02233	448.239	0.02261
													438.778	0.0188	450.276	0.02072	448.736	0.02229	443.231	0.02204	448.239	0.02232	448.296	0.0226
													439.335	0.01879	450.465	0.0207	448.796	0.02229	443.787	0.02202	448.296	0.02231	448.516	0.02258
													439.891	0.01879	450.496	0.02069	448.956	0.02228	444.344	0.022	448.516	0.0223	448.736	0.02257
													440.448	0.01878	450.716	0.02066	449.176	0.02228	444.9	0.02198	448.736	0.02229	448.796	0.02256
													441.005	0.01878	450.936	0.02063	449.352	0.02227	445.457	0.02196	448.796	0.02229	448.956	0.02255
													441.561	0.01877	451.022	0.02062	449.396	0.02227	446.013	0.02194	448.956	0.02228	449.176	0.02254
													442.118	0.01877	451.156	0.0206	449.616	0.02226	446.57	0.02192	449.176	0.02226	449.352	0.02252
													442.674	0.01876	451.376	0.02057	449.836	0.02226	447.126	0.0219	449.352	0.02225	449.396	0.02252
													443.231	0.01875	451.578	0.02055	449.909	0.02226	447.683	0.02187	449.396	0.02225	449.616	0.0225
													443.787	0.01874	451.596	0.02054	450.056	0.02225	448.239	0.02185	449.616	0.02224	449.836	0.02248
													444.344	0.01873	451.816	0.02051	450.276	0.02224	448.796	0.02182	449.836	0.02222	449.909	0.02248
													444.9	0.01871	452.036	0.02048	450.465	0.02224	449.352	0.0218	449.909	0.02222	450.056	0.02247
													445.457	0.0187	452.135	0.02047	450.496	0.02224	449.909	0.02177	450.056	0.02221	450.276	0.02245
													446.013	0.01868	452.256	0.02045	450.716	0.02223	450.465	0.02174	450.276	0.0222	450.465	0.02243
													446.57	0.01867	452.476	0.02042	450.936	0.02222	450.496	0.02174	450.465	0.02218	450.496	0.02243
													447.126	0.01865	452.691	0.02039	451.022	0.02222	450.716	0.02173	450.496	0.02218	450.716	0.02241
													447.683	0.01863	452.696	0.02039	451.156	0.02221	450.936	0.02172	450.716	0.02217	450.936	0.02239
													447.855	0.01862	452.916	0.02035	451.376	0.0222	451.022	0.02171	450.936	0.02215	451.022	0.02238
													448.075	0.01861	453.137	0.02032	451.578	0.0222	451.156	0.02171	451.022	0.02215	451.156	0.02237
													448.239	0.01861	453.248	0.0203	451.596	0.02219	451.376	0.02169	451.156	0.02214	451.376	0.02235
													448.296	0.01861	453.357	0.02029	451.816	0.02218	451.578	0.02168	451.376	0.02212	451.578	0.02233
													448.516	0.0186	453.577	0.02025	452.036	0.02217	451.596	0.02168	451.578	0.02211	451.596	0.02233
													448.736	0.01859	453.797	0.02022	452.135	0.02217	451.816	0.02167	451.596	0.02211	451.816	0.02231
													448.796	0.01859	453.804	0.02022	452.256	0.02216	452.036	0.02166	451.816	0.02209	452.036	0.02229
													448.956	0.01858	454.017	0.02019	452.476	0.02215	452.135	0.02165	452.036	0.02207	452.135	0.02228
													449.176	0.01857	454.237	0.02015	452.691	0.02214	452.256	0.02164	452.135	0.02207	452.256	0.02227
													449.352	0.01856	454.361	0.02013	452.696	0.02214	452.476	0.02163	452.256	0.02206	452.476	0.02225
													449.396	0.01856	454.457	0.02012	452.916	0.02213	452.691	0.02161	452.476	0.02204	452.691	0.02223
													449.616	0.01855	454.677	0.02008	453.137	0.02212	452.696	0.02161	452.691	0.02202	452.696	0.02223
													449.836	0.01854	454.897	0.02005	453.248	0.02211	452.916	0.0216	452.696	0.02202	452.916	0.02221
													449.909	0.01854	454.918	0.02004	453.357	0.02211	453.137	0.02158	452.916	0.022	453.137	0.02218
													450.056	0.01853	455.117	0.02001	453.577	0.02209	453.248	0.02158	453.137	0.02199	453.248	0.02217
													450.276	0.01852	455.337	0.01998	453.797	0.02208	453.357	0.02157	453.248	0.02198	453.357	0.02216
													450.465	0.01851	455.474	0.01995	453.804	0.02208	453.577	0.02155	453.357	0.02197	453.577	0.02214
													450.496	0.01851	455.557	0.01994	454.017	0.02207	453.797	0.02154	453.577	0.02195	453.797	0.02211
													450.716	0.01849	455.777	0.0199	454.237	0.02205	453.804	0.02154	453.797	0.02193	453.804	0.02211
													450.936	0.01848	455.997	0.01987	454.361	0.02204	454.017	0.02152	453.804	0.02193	454.017	0.02209
													451.022	0.01848	456.031	0.01986	454.457	0.02204	454.237	0.02151	454.017	0.02191	454.237	0.02207
													451.156	0.01847	456.217	0.01983	454.677	0.02202	454.361	0.0215	454.237	0.02189	454.361	0.02205
													451.376	0.01846	456.437	0.01979	454.897	0.02201	454.457	0.02149	454.361	0.02188	454.457	0.02204
													451.578	0.01845	456.587	0.01976	454.918	0.022	454.677	0.02147	454.457	0.02187	454.677	0.02202
													451.596	0.01845	456.657	0.01975	455.117	0.02199	454.897	0.02146	454.677	0.02185	454.897	0.02199
													451.816	0.01843	456.877	0.01971	455.337	0.02197	454.918	0.02145	454.897	0.02183	454.918	0.02199
													452.036	0.01842	457.097	0.01967	455.474	0.02196	455.117	0.02144	454.918	0.02183	455.117	0.02197
													452.135	0.01841	457.144	0.01967	455.557	0.02196	455.337	0.02142	455.117	0.02181	455.337	0.02194
													452.256	0.01841	457.317	0.01964	455.777	0.02194	455.474	0.02141	455.337	0.02178	455.474	0.02192
													452.476	0.01839	457.537	0.0196	455.997	0.02192	455.557	0.0214	455.474	0.02177	455.557	0.02191
													452.691	0.01838	457.7	0.01957	456.031	0.02192	455.777	0.02138	455.557	0.02176	455.777	0.02189
													452.696	0.01838	457.757	0.01956	456.217	0.0219	455.997	0.02136	455.777	0.02174	455.997	0.02186
													452.916	0.01837	457.978	0.01952	456.437	0.02188	456.031	0.02136	455.997	0.02172	456.031	0.02186
													453.137	0.01835	458.198	0.01948	456.587	0.02187	456.217	0.02134	456.031	0.02171	456.217	0.02183
													453.248	0.01834	458.257	0.01946	456.657	0.02186	456.437	0.02132	456.217	0.02169	456.437	0.0218
													453.357	0.01834	458.418	0.01943	456.877	0.02184	456.587	0.02131	456.437	0.02167	456.587	0.02178
													453.577	0.01832	458.638	0.01939	457.097	0.02182	456.657	0.0213	456.587	0.02165	456.657	0.02178
													453.797	0.01831	458.813	0.01936	457.144	0.02182	456.877	0.02128	456.657	0.02164	456.877	0.02175
													453.804	0.0183	458.858	0.01935	457.317	0.0218	457.097	0.02126	456.877	0.02162	457.097	0.02172
													454.017	0.01829	459.078	0.01931	457.537	0.02178	457.144	0.02126	457.097	0.02159	457.144	0.02171
													454.237	0.01827	459.298	0.01927	457.7	0.02176	457.317	0.02124	457.144	0.02159	457.317	0.02169
													454.361	0.01826	459.37	0.01925	457.757	0.02175	457.537	0.02122	457.317	0.02157	457.537	0.02166
													454.457	0.01826	459.518	0.01922	457.978	0.02173	457.7	0.0212	457.537	0.02154	457.7	0.02163
													454.677	0.01824	459.738	0.01918	458.198	0.02171	457.757	0.02119	457.7	0.02152	457.757	0.02163
													454.897	0.01822	459.926	0.01914	458.257	0.0217	457.978	0.02117	457.757	0.02152	457.978	0.02159
													454.918	0.01822	459.958	0.01914	458.418	0.02168	458.198	0.02115	457.978	0.02149	458.198	0.02156
													455.117	0.01821	460.178	0.01909	458.638	0.02166	458.257	0.02114	458.198	0.02146	458.257	0.02155
													455.337	0.01819	460.398	0.01905	458.813	0.02164	458.418	0.02112	458.257	0.02145	458.418	0.02153
													455.474	0.01818	460.483	0.01903	458.858	0.02163	458.638	0.0211	458.418	0.02143	458.638	0.0215
													455.557	0.01817	460.618	0.01901	459.078	0.0216	458.813	0.02108	458.638	0.0214	458.813	0.02147
													455.777	0.01815	460.838	0.01896	459.298	0.02158	458.858	0.02107	458.813	0.02138	458.858	0.02146
													455.997	0.01813	461.039	0.01892	459.37	0.02157	459.078	0.02105	458.858	0.02138	459.078	0.02143
													456.031	0.01813	461.058	0.01892	459.518	0.02155	459.298	0.02102	459.078	0.02135	459.298	0.0214
													456.217	0.01811	461.278	0.01887	459.738	0.02152	459.37	0.02101	459.298	0.02132	459.37	0.02138
													456.437	0.01809	461.498	0.01882	459.926	0.0215	459.518	0.021	459.37	0.02131	459.518	0.02136
													456.587	0.01808	461.596	0.0188	459.958	0.02149	459.738	0.02097	459.518	0.02129	459.738	0.02133
													456.657	0.01807	461.718	0.01878	460.178	0.02146	459.926	0.02094	459.738	0.02125	459.926	0.02129
													456.877	0.01805	461.938	0.01873	460.398	0.02143	459.958	0.02094	459.926	0.02123	459.958	0.02129
													457.097	0.01803	462.152	0.01869	460.483	0.02142	460.178	0.02091	459.958	0.02122	460.178	0.02125
													457.144	0.01803	462.158	0.01868	460.618	0.0214	460.398	0.02088	460.178	0.02119	460.398	0.02122
													457.317	0.01801	462.378	0.01864	460.838	0.02137	460.483	0.02087	460.398	0.02116	460.483	0.0212
													457.537	0.01799	462.599	0.01859	461.039	0.02134	460.618	0.02085	460.483	0.02115	460.618	0.02118
													457.7	0.01798	462.709	0.01856	461.058	0.02134	460.838	0.02083	460.618	0.02113	460.838	0.02114
													457.757	0.01797	462.819	0.01854	461.278	0.02131	461.039	0.0208	460.838	0.02109	461.039	0.02111
													457.978	0.01795	463.039	0.01849	461.498	0.02127	461.058	0.0208	461.039	0.02106	461.058	0.0211
													458.198	0.01793	463.259	0.01844	461.596	0.02126	461.278	0.02076	461.058	0.02106	461.278	0.02106
													458.257	0.01792	463.265	0.01844	461.718	0.02124	461.498	0.02073	461.278	0.02102	461.498	0.02102
													458.418	0.0179	463.479	0.01839	461.938	0.0212	461.596	0.02072	461.498	0.02099	461.596	0.02101
													458.638	0.01788	463.699	0.01834	462.152	0.02117	461.718	0.0207	461.596	0.02097	461.718	0.02098
													458.813	0.01786	463.822	0.01832	462.158	0.02117	461.938	0.02067	461.718	0.02095	461.938	0.02094
													458.858	0.01786	463.919	0.01829	462.378	0.02113	462.152	0.02064	461.938	0.02092	462.152	0.0209
													459.078	0.01783	464.139	0.01824	462.599	0.0211	462.158	0.02064	462.152	0.02088	462.158	0.0209
													459.298	0.01781	464.359	0.01819	462.709	0.02108	462.378	0.0206	462.158	0.02088	462.378	0.02086
													459.37	0.0178	464.378	0.01819	462.819	0.02106	462.599	0.02057	462.378	0.02084	462.599	0.02082
													459.518	0.01778	464.579	0.01814	463.039	0.02102	462.709	0.02055	462.599	0.0208	462.709	0.0208
													459.738	0.01776	464.799	0.01809	463.259	0.02098	462.819	0.02053	462.709	0.02078	462.819	0.02078
													459.926	0.01774	464.935	0.01806	463.265	0.02098	463.039	0.0205	462.819	0.02077	463.039	0.02073
													459.958	0.01773	465.019	0.01804	463.479	0.02094	463.259	0.02046	463.039	0.02073	463.259	0.02069
													460.178	0.01771	465.239	0.01798	463.699	0.0209	463.265	0.02046	463.259	0.02069	463.265	0.02069
													460.398	0.01768	465.459	0.01793	463.822	0.02088	463.479	0.02043	463.265	0.02069	463.479	0.02064
													460.483	0.01767	465.491	0.01792	463.919	0.02086	463.699	0.02039	463.479	0.02065	463.699	0.0206
													460.618	0.01766	465.679	0.01788	464.139	0.02082	463.822	0.02037	463.699	0.02061	463.822	0.02057
													460.838	0.01763	465.899	0.01783	464.359	0.02077	463.919	0.02035	463.822	0.02058	463.919	0.02055
													461.039	0.0176	466.048	0.01779	464.378	0.02077	464.139	0.02031	463.919	0.02056	464.139	0.02051
													461.058	0.0176	466.119	0.01777	464.579	0.02073	464.359	0.02027	464.139	0.02052	464.359	0.02046
													461.278	0.01757	466.339	0.01772	464.799	0.02069	464.378	0.02027	464.359	0.02048	464.378	0.02045
													461.498	0.01755	466.559	0.01766	464.935	0.02066	464.579	0.02023	464.378	0.02048	464.579	0.02041
													461.596	0.01753	466.604	0.01765	465.019	0.02064	464.799	0.02019	464.579	0.02044	464.799	0.02036
													461.718	0.01752	466.779	0.01761	465.239	0.0206	464.935	0.02017	464.799	0.02039	464.935	0.02033
													461.938	0.01749	466.999	0.01755	465.459	0.02055	465.019	0.02015	464.935	0.02037	465.019	0.02031
													462.152	0.01746	467.161	0.01751	465.491	0.02054	465.239	0.02011	465.019	0.02035	465.239	0.02026
													462.158	0.01746	467.219	0.0175	465.679	0.0205	465.459	0.02007	465.239	0.0203	465.459	0.02021
													462.378	0.01743	467.44	0.01744	465.899	0.02046	465.491	0.02006	465.459	0.02026	465.491	0.02021
													462.599	0.0174	467.66	0.01738	466.048	0.02042	465.679	0.02003	465.491	0.02025	465.679	0.02016
													462.709	0.01739	467.717	0.01737	466.119	0.02041	465.899	0.01998	465.679	0.02021	465.899	0.02011
													462.819	0.01737	467.88	0.01733	466.339	0.02036	466.048	0.01995	465.899	0.02016	466.048	0.02008
													463.039	0.01734	468.1	0.01727	466.559	0.02031	466.119	0.01994	466.048	0.02013	466.119	0.02006
													463.259	0.01731	468.274	0.01722	466.604	0.0203	466.339	0.0199	466.119	0.02012	466.339	0.02001
													463.265	0.01731	468.32	0.01721	466.779	0.02026	466.559	0.01985	466.339	0.02007	466.559	0.01996
													463.479	0.01728	468.54	0.01715	466.999	0.0202	466.604	0.01984	466.559	0.02002	466.604	0.01994
													463.699	0.01725	468.76	0.01709	467.161	0.02017	466.779	0.0198	466.604	0.02001	466.779	0.0199
													463.822	0.01723	468.83	0.01707	467.219	0.02015	466.999	0.01976	466.779	0.01997	466.999	0.01985
													463.919	0.01721	468.98	0.01703	467.44	0.0201	467.161	0.01972	466.999	0.01992	467.161	0.01981
													464.139	0.01718	469.2	0.01698	467.66	0.02005	467.219	0.01971	467.161	0.01988	467.219	0.01979
													464.359	0.01715	469.387	0.01692	467.717	0.02003	467.44	0.01966	467.219	0.01987	467.44	0.01974
													464.378	0.01714	469.42	0.01692	467.88	0.01999	467.66	0.01961	467.44	0.01982	467.66	0.01968
													464.579	0.01711	469.64	0.01686	468.1	0.01993	467.717	0.0196	467.66	0.01977	467.717	0.01966
													464.799	0.01708	469.86	0.0168	468.274	0.01989	467.88	0.01956	467.717	0.01975	467.88	0.01962
													464.935	0.01706	469.943	0.01677	468.32	0.01988	468.1	0.01951	467.88	0.01971	468.1	0.01957
													465.019	0.01705	470.08	0.01673	468.54	0.01982	468.274	0.01947	468.1	0.01966	468.274	0.01952
													465.239	0.01701	470.3	0.01667	468.76	0.01976	468.32	0.01946	468.274	0.01962	468.32	0.01951
													465.459	0.01698	470.5	0.01662	468.83	0.01974	468.54	0.01941	468.32	0.01961	468.54	0.01945
													465.491	0.01697	470.52	0.01661	468.98	0.0197	468.76	0.01936	468.54	0.01955	468.76	0.01939
													465.679	0.01694	470.74	0.01655	469.2	0.01965	468.83	0.01934	468.76	0.0195	468.83	0.01937
													465.899	0.0169	470.96	0.01649	469.387	0.01959	468.98	0.01931	468.83	0.01948	468.98	0.01933
													466.048	0.01688	471.057	0.01646	469.42	0.01959	469.2	0.01925	468.98	0.01944	469.2	0.01927
													466.119	0.01687	471.18	0.01642	469.64	0.01952	469.387	0.01921	469.2	0.01938	469.387	0.01921
													466.339	0.01683	471.4	0.01636	469.86	0.01946	469.42	0.0192	469.387	0.01934	469.42	0.01921
													466.559	0.01679	471.613	0.0163	469.943	0.01944	469.64	0.01914	469.42	0.01933	469.64	0.01914
													466.604	0.01679	471.62	0.0163	470.08	0.0194	469.86	0.01909	469.64	0.01927	469.86	0.01908
													466.779	0.01676	471.84	0.01623	470.3	0.01934	469.943	0.01906	469.86	0.01921	469.943	0.01906
													466.999	0.01672	472.06	0.01617	470.5	0.01928	470.08	0.01903	469.943	0.01919	470.08	0.01902
													467.161	0.01669	472.17	0.01614	470.52	0.01927	470.3	0.01897	470.08	0.01915	470.3	0.01895
													467.219	0.01668	472.281	0.0161	470.74	0.01921	470.5	0.01892	470.3	0.01909	470.5	0.01889
													467.44	0.01664	472.501	0.01604	470.96	0.01914	470.52	0.01891	470.5	0.01904	470.52	0.01889
													467.66	0.0166	472.721	0.01597	471.057	0.01911	470.74	0.01886	470.52	0.01903	470.74	0.01882
													467.717	0.01659	472.726	0.01597	471.18	0.01907	470.96	0.0188	470.74	0.01897	470.96	0.01876
													467.88	0.01656	472.941	0.01591	471.4	0.01901	471.057	0.01877	470.96	0.01891	471.057	0.01873
													468.1	0.01652	473.161	0.01584	471.613	0.01894	471.18	0.01874	471.057	0.01888	471.18	0.01869
													468.274	0.01649	473.283	0.0158	471.62	0.01894	471.4	0.01867	471.18	0.01884	471.4	0.01862
													468.32	0.01648	473.381	0.01577	471.84	0.01887	471.613	0.01862	471.4	0.01878	471.613	0.01855
													468.54	0.01644	473.601	0.01571	472.06	0.0188	471.62	0.01861	471.613	0.01872	471.62	0.01855
													468.76	0.0164	473.821	0.01564	472.17	0.01877	471.84	0.01855	471.62	0.01872	471.84	0.01848
													468.83	0.01638	473.839	0.01563	472.281	0.01873	472.06	0.01849	471.84	0.01865	472.06	0.01841
													468.98	0.01635	474.041	0.01557	472.501	0.01866	472.17	0.01846	472.06	0.01858	472.17	0.01838
													469.2	0.01631	474.261	0.0155	472.721	0.01859	472.281	0.01842	472.17	0.01855	472.281	0.01834
													469.387	0.01627	474.396	0.01546	472.726	0.01858	472.501	0.01836	472.281	0.01852	472.501	0.01827
													469.42	0.01627	474.481	0.01543	472.941	0.01851	472.721	0.01829	472.501	0.01845	472.721	0.0182
													469.64	0.01622	474.701	0.01536	473.161	0.01844	472.726	0.01829	472.721	0.01838	472.726	0.0182
													469.86	0.01618	474.921	0.01529	473.283	0.0184	472.941	0.01823	472.726	0.01838	472.941	0.01813
													469.943	0.01616	474.952	0.01528	473.381	0.01837	473.161	0.01816	472.941	0.01832	473.161	0.01805
													470.08	0.01614	475.141	0.01522	473.601	0.01829	473.283	0.01812	473.161	0.01825	473.283	0.01801
													470.3	0.01609	475.361	0.01515	473.821	0.01821	473.381	0.01809	473.283	0.01821	473.381	0.01798
													470.5	0.01605	475.509	0.01511	473.839	0.01821	473.601	0.01802	473.381	0.01818	473.601	0.01791
													470.52	0.01605	475.581	0.01508	474.041	0.01814	473.821	0.01795	473.601	0.01811	473.821	0.01783
													470.74	0.016	475.801	0.01501	474.261	0.01806	473.839	0.01795	473.821	0.01803	473.839	0.01782
													470.96	0.01596	476.021	0.01494	474.396	0.01801	474.041	0.01789	473.839	0.01803	474.041	0.01776
													471.057	0.01594	476.065	0.01492	474.481	0.01798	474.261	0.01781	474.041	0.01796	474.261	0.01768
													471.18	0.01591	476.241	0.01487	474.701	0.0179	474.396	0.01777	474.261	0.01789	474.396	0.01763
													471.4	0.01586	476.461	0.01479	474.921	0.01782	474.481	0.01774	474.396	0.01784	474.481	0.0176
													471.613	0.01582	476.622	0.01474	474.952	0.01781	474.701	0.01767	474.481	0.01782	474.701	0.01752
													471.62	0.01581	476.681	0.01472	475.141	0.01774	474.921	0.0176	474.701	0.01774	474.921	0.01744
													471.84	0.01577	476.901	0.01465	475.361	0.01766	474.952	0.01759	474.921	0.01767	474.952	0.01743
													472.06	0.01572	477.122	0.01458	475.509	0.01761	475.141	0.01752	474.952	0.01766	475.141	0.01737
													472.17	0.01569	477.178	0.01456	475.581	0.01758	475.361	0.01745	475.141	0.01759	475.361	0.01729
													472.281	0.01567	477.342	0.0145	475.801	0.0175	475.509	0.0174	475.361	0.01752	475.509	0.01723
													472.501	0.01562	477.562	0.01443	476.021	0.01741	475.581	0.01737	475.509	0.01746	475.581	0.0172
													472.721	0.01557	477.735	0.01437	476.065	0.0174	475.801	0.0173	475.581	0.01744	475.801	0.01712
													472.726	0.01557	477.782	0.01435	476.241	0.01733	476.021	0.01722	475.801	0.01736	476.021	0.01704
													472.941	0.01552	478.002	0.01428	476.461	0.01724	476.065	0.01721	476.021	0.01728	476.065	0.01702
													473.161	0.01547	478.222	0.0142	476.622	0.01718	476.241	0.01714	476.065	0.01727	476.241	0.01696
													473.283	0.01544	478.291	0.01418	476.681	0.01716	476.461	0.01706	476.241	0.0172	476.461	0.01687
													473.381	0.01542	478.442	0.01413	476.901	0.01707	476.622	0.01701	476.461	0.01712	476.622	0.01681
													473.601	0.01537	478.662	0.01405	477.122	0.01698	476.681	0.01699	476.622	0.01706	476.681	0.01679
													473.821	0.01532	478.848	0.01398	477.178	0.01696	476.901	0.01691	476.681	0.01704	476.901	0.01671
													473.839	0.01531	478.882	0.01397	477.342	0.01689	477.122	0.01683	476.901	0.01696	477.122	0.01662
													474.041	0.01527	479.102	0.0139	477.562	0.01681	477.178	0.0168	477.122	0.01688	477.178	0.0166
													474.261	0.01521	479.322	0.01382	477.735	0.01673	477.342	0.01674	477.178	0.01686	477.342	0.01653
													474.396	0.01518	479.404	0.01379	477.782	0.01672	477.562	0.01666	477.342	0.0168	477.562	0.01645
													474.481	0.01516	479.542	0.01374	478.002	0.01663	477.735	0.0166	477.562	0.01671	477.735	0.01638
													474.701	0.01511	479.762	0.01366	478.222	0.01653	477.782	0.01658	477.735	0.01665	477.782	0.01636
													474.921	0.01505	479.961	0.01359	478.291	0.01651	478.002	0.01649	477.782	0.01663	478.002	0.01627
													474.952	0.01504	479.982	0.01358	478.442	0.01644	478.222	0.01641	478.002	0.01654	478.222	0.01618
													475.141	0.015	480.202	0.0135	478.662	0.01635	478.291	0.01638	478.222	0.01646	478.291	0.01615
													475.361	0.01494	480.422	0.01342	478.848	0.01627	478.442	0.01633	478.291	0.01643	478.442	0.01609
													475.509	0.01491	480.517	0.01339	478.882	0.01626	478.662	0.01624	478.442	0.01637	478.662	0.016
													475.581	0.01489	480.642	0.01334	479.102	0.01616	478.848	0.01617	478.662	0.01629	478.848	0.01593
													475.801	0.01483	480.862	0.01326	479.322	0.01607	478.882	0.01615	478.848	0.01621	478.882	0.01591
													476.021	0.01478	481.074	0.01319	479.404	0.01603	479.102	0.01606	478.882	0.0162	479.102	0.01582
													476.065	0.01476	481.082	0.01318	479.542	0.01597	479.322	0.01598	479.102	0.01611	479.322	0.01573
													476.241	0.01472	481.302	0.0131	479.762	0.01588	479.404	0.01594	479.322	0.01602	479.404	0.01569
													476.461	0.01466	481.522	0.01302	479.961	0.01579	479.542	0.01589	479.404	0.01599	479.542	0.01563
													476.622	0.01462	481.63	0.01298	479.982	0.01578	479.762	0.0158	479.542	0.01593	479.762	0.01554
													476.681	0.0146	481.743	0.01294	480.202	0.01568	479.961	0.01572	479.762	0.01584	479.961	0.01546
													476.901	0.01455	481.963	0.01286	480.422	0.01558	479.982	0.01571	479.961	0.01576	479.982	0.01545
													477.122	0.01449	482.183	0.01277	480.517	0.01554	480.202	0.01562	479.982	0.01575	480.202	0.01535
													477.178	0.01447	482.187	0.01277	480.642	0.01549	480.422	0.01552	480.202	0.01566	480.422	0.01526
													477.342	0.01443	482.403	0.01269	480.862	0.01539	480.517	0.01548	480.422	0.01556	480.517	0.01521
													477.562	0.01437	482.623	0.01261	481.074	0.01529	480.642	0.01543	480.517	0.01552	480.642	0.01516
													477.735	0.01432	482.743	0.01256	481.082	0.01529	480.862	0.01534	480.642	0.01547	480.862	0.01506
													477.782	0.01431	482.843	0.01252	481.302	0.01519	481.074	0.01525	480.862	0.01538	481.074	0.01497
													478.002	0.01425	483.063	0.01244	481.522	0.01508	481.082	0.01524	481.074	0.01529	481.082	0.01497
													478.222	0.01419	483.283	0.01236	481.63	0.01503	481.302	0.01515	481.082	0.01528	481.302	0.01487
													478.291	0.01417	483.3	0.01235	481.743	0.01498	481.522	0.01505	481.302	0.01519	481.522	0.01477
													478.442	0.01413	483.503	0.01227	481.963	0.01488	481.63	0.01501	481.522	0.01509	481.63	0.01472
													478.662	0.01407	483.723	0.01219	482.183	0.01478	481.743	0.01496	481.63	0.01504	481.743	0.01467
													478.848	0.01401	483.857	0.01213	482.187	0.01477	481.963	0.01486	481.743	0.01499	481.963	0.01457
													478.882	0.01401	483.943	0.0121	482.403	0.01467	482.183	0.01476	481.963	0.0149	482.183	0.01447
													479.102	0.01394	484.163	0.01201	482.623	0.01457	482.187	0.01476	482.183	0.0148	482.187	0.01447
													479.322	0.01388	484.383	0.01193	482.743	0.01451	482.403	0.01466	482.187	0.0148	482.403	0.01437
													479.404	0.01386	484.413	0.01192	482.843	0.01446	482.623	0.01456	482.403	0.0147	482.623	0.01426
													479.542	0.01382	484.603	0.01184	483.063	0.01436	482.743	0.01451	482.623	0.0146	482.743	0.01421
													479.762	0.01375	484.823	0.01175	483.283	0.01425	482.843	0.01446	482.743	0.01454	482.843	0.01416
													479.961	0.0137	484.97	0.0117	483.3	0.01424	483.063	0.01436	482.843	0.0145	483.063	0.01406
													479.982	0.01369	485.043	0.01167	483.503	0.01414	483.283	0.01426	483.063	0.0144	483.283	0.01395
													480.202	0.01362	485.263	0.01158	483.723	0.01404	483.3	0.01425	483.283	0.0143	483.3	0.01395
													480.422	0.01356	485.483	0.01149	483.857	0.01397	483.503	0.01416	483.3	0.01429	483.503	0.01385
													480.517	0.01353	485.526	0.01147	483.943	0.01393	483.723	0.01406	483.503	0.01419	483.723	0.01374
													480.642	0.01349	485.703	0.0114	484.163	0.01382	483.857	0.01399	483.723	0.01409	483.857	0.01368
													480.862	0.01343	485.923	0.01131	484.383	0.01371	483.943	0.01395	483.857	0.01403	483.943	0.01364
													481.074	0.01336	486.083	0.01125	484.413	0.01369	484.163	0.01385	483.943	0.01399	484.163	0.01353
													481.082	0.01336	486.143	0.01122	484.603	0.0136	484.383	0.01374	484.163	0.01388	484.383	0.01343
													481.302	0.0133	486.363	0.01114	484.823	0.01349	484.413	0.01373	484.383	0.01378	484.413	0.01341
													481.522	0.01323	486.584	0.01105	484.97	0.01342	484.603	0.01364	484.413	0.01376	484.603	0.01332
													481.63	0.0132	486.639	0.01102	485.043	0.01338	484.823	0.01353	484.603	0.01367	484.823	0.01321
													481.743	0.01316	486.804	0.01095	485.263	0.01327	484.97	0.01346	484.823	0.01356	484.97	0.01314
													481.963	0.01309	487.024	0.01086	485.483	0.01316	485.043	0.01342	484.97	0.01349	485.043	0.0131
													482.183	0.01302	487.196	0.01079	485.526	0.01313	485.263	0.01332	485.043	0.01346	485.263	0.01299
													482.187	0.01302	487.244	0.01077	485.703	0.01304	485.483	0.01321	485.263	0.01335	485.483	0.01288
													482.403	0.01296	487.464	0.01068	485.923	0.01293	485.526	0.01319	485.483	0.01324	485.526	0.01286
													482.623	0.01289	487.684	0.01059	486.083	0.01285	485.703	0.0131	485.526	0.01322	485.703	0.01277
													482.743	0.01285	487.752	0.01056	486.143	0.01282	485.923	0.01299	485.703	0.01313	485.923	0.01266
													482.843	0.01282	487.904	0.0105	486.363	0.0127	486.083	0.01291	485.923	0.01302	486.083	0.01258
													483.063	0.01275	488.124	0.0104	486.584	0.01259	486.143	0.01288	486.083	0.01294	486.143	0.01255
													483.283	0.01268	488.309	0.01033	486.639	0.01256	486.363	0.01277	486.143	0.01291	486.363	0.01243
													483.3	0.01267	488.344	0.01031	486.804	0.01247	486.584	0.01265	486.363	0.0128	486.584	0.01232
													483.503	0.01261	488.564	0.01022	487.024	0.01236	486.639	0.01263	486.584	0.01269	486.639	0.01229
													483.723	0.01253	488.784	0.01012	487.196	0.01227	486.804	0.01254	486.639	0.01266	486.804	0.01221
													483.857	0.01249	488.865	0.01009	487.244	0.01224	487.024	0.01243	486.804	0.01258	487.024	0.01209
													483.943	0.01246	489.004	0.01003	487.464	0.01212	487.196	0.01234	487.024	0.01247	487.196	0.012
													484.163	0.01239	489.224	0.00994	487.684	0.01201	487.244	0.01231	487.196	0.01238	487.244	0.01198
													484.383	0.01232	489.422	0.00985	487.752	0.01197	487.464	0.0122	487.244	0.01235	487.464	0.01186
													484.413	0.01231	489.444	0.00984	487.904	0.01189	487.684	0.01209	487.464	0.01224	487.684	0.01175
													484.603	0.01225	489.664	0.00975	488.124	0.01177	487.752	0.01205	487.684	0.01212	487.752	0.01171
													484.823	0.01217	489.884	0.00965	488.309	0.01167	487.904	0.01197	487.752	0.01209	487.904	0.01163
													484.97	0.01212	489.978	0.00961	488.344	0.01165	488.124	0.01185	487.904	0.01201	488.124	0.01152
													485.043	0.0121	490.104	0.00956	488.564	0.01154	488.309	0.01176	488.124	0.01189	488.309	0.01142
													485.263	0.01202	490.324	0.00946	488.784	0.01142	488.344	0.01174	488.309	0.01179	488.344	0.0114
													485.483	0.01195	490.535	0.00937	488.865	0.01137	488.564	0.01162	488.344	0.01178	488.564	0.01128
													485.526	0.01193	490.544	0.00936	489.004	0.0113	488.784	0.0115	488.564	0.01166	488.784	0.01116
													485.703	0.01187	490.764	0.00927	489.224	0.01118	488.865	0.01146	488.784	0.01154	488.865	0.01112
													485.923	0.0118	490.984	0.00917	489.422	0.01107	489.004	0.01138	488.865	0.0115	489.004	0.01104
													486.083	0.01174	491.091	0.00912	489.444	0.01106	489.224	0.01126	489.004	0.01142	489.224	0.01092
													486.143	0.01172	491.204	0.00907	489.664	0.01094	489.422	0.01116	489.224	0.0113	489.422	0.01082
													486.363	0.01165	491.425	0.00897	489.884	0.01081	489.444	0.01114	489.422	0.0112	489.444	0.0108
													486.584	0.01157	491.645	0.00888	489.978	0.01076	489.664	0.01102	489.444	0.01119	489.664	0.01068
													486.639	0.01155	491.648	0.00887	490.104	0.01069	489.884	0.0109	489.664	0.01107	489.884	0.01056
													486.804	0.01149	491.865	0.00878	490.324	0.01057	489.978	0.01085	489.884	0.01094	489.978	0.01051
													487.024	0.01142	492.085	0.00868	490.535	0.01045	490.104	0.01078	489.978	0.01089	490.104	0.01044
													487.196	0.01136	492.204	0.00862	490.544	0.01045	490.324	0.01066	490.104	0.01082	490.324	0.01032
													487.244	0.01134	492.305	0.00858	490.764	0.01033	490.535	0.01054	490.324	0.0107	490.535	0.0102
													487.464	0.01126	492.525	0.00848	490.984	0.0102	490.544	0.01053	490.535	0.01059	490.544	0.0102
													487.684	0.01118	492.745	0.00838	491.091	0.01014	490.764	0.01041	490.544	0.01058	490.764	0.01007
													487.752	0.01116	492.761	0.00837	491.204	0.01008	490.984	0.01029	490.764	0.01046	490.984	0.00995
													487.904	0.0111	492.965	0.00828	491.425	0.00996	491.091	0.01023	490.984	0.01033	491.091	0.00989
													488.124	0.01102	493.185	0.00818	491.645	0.00983	491.204	0.01016	491.091	0.01027	491.204	0.00983
													488.309	0.01096	493.317	0.00812	491.648	0.00983	491.425	0.01004	491.204	0.01021	491.425	0.0097
													488.344	0.01094	493.405	0.00808	491.865	0.00971	491.645	0.00991	491.425	0.01009	491.645	0.00958
													488.564	0.01086	493.625	0.00798	492.085	0.00959	491.648	0.00991	491.645	0.00996	491.648	0.00958
													488.784	0.01078	493.845	0.00787	492.204	0.00952	491.865	0.00979	491.648	0.00996	491.865	0.00945
													488.865	0.01075	493.874	0.00786	492.305	0.00946	492.085	0.00966	491.865	0.00984	492.085	0.00933
													489.004	0.0107	494.065	0.00777	492.525	0.00934	492.204	0.00959	492.085	0.00971	492.204	0.00926
													489.224	0.01062	494.285	0.00767	492.745	0.00921	492.305	0.00953	492.204	0.00964	492.305	0.0092
													489.422	0.01055	494.43	0.0076	492.761	0.0092	492.525	0.00941	492.305	0.00958	492.525	0.00908
													489.444	0.01054	494.505	0.00757	493.317	0.00888	492.745	0.00928	492.525	0.00946	492.745	0.00895
													489.664	0.01046	494.725	0.00746	493.874	0.00857	492.761	0.00927	492.745	0.00933	492.761	0.00894
													489.884	0.01038	494.945	0.00736	494.43	0.00825	492.965	0.00915	492.761	0.00932	492.965	0.00882
													489.978	0.01034	494.987	0.00734	494.987	0.00792	493.185	0.00902	492.965	0.0092	493.185	0.00869
													490.104	0.01029	495.165	0.00726	495.543	0.0076	493.317	0.00894	493.185	0.00907	493.317	0.00862
													490.324	0.01021	495.385	0.00715	496.1	0.00728	493.405	0.00889	493.317	0.00899	493.405	0.00857
													490.535	0.01013	495.543	0.00708	496.657	0.00695	493.625	0.00876	493.405	0.00894	493.625	0.00844
													490.544	0.01013	495.605	0.00705	497.213	0.00663	493.845	0.00863	493.625	0.00881	493.845	0.00831
													490.764	0.01004	495.825	0.00695	497.77	0.0063	493.874	0.00861	493.845	0.00868	493.874	0.00829
													490.984	0.00996	496.045	0.00684	498.326	0.00598	494.065	0.0085	493.874	0.00867	494.065	0.00818
													491.091	0.00992	496.1	0.00681	498.883	0.00565	494.285	0.00837	494.065	0.00855	494.285	0.00805
													491.204	0.00987	496.266	0.00674	499.439	0.00533	494.43	0.00828	494.285	0.00842	494.43	0.00796
													491.425	0.00979	496.486	0.00663	499.996	0.005	494.505	0.00824	494.43	0.00834	494.505	0.00792
													491.645	0.0097	496.657	0.00655	500.552	0.00468	494.725	0.0081	494.505	0.00829	494.725	0.00779
													491.648	0.0097	496.706	0.00652	501.109	0.00435	494.945	0.00797	494.725	0.00816	494.945	0.00766
													491.865	0.00962	496.926	0.00642	501.665	0.00403	494.987	0.00795	494.945	0.00803	494.987	0.00763
													492.085	0.00953	497.146	0.00631	502.222	0.0037	495.165	0.00784	494.987	0.008	495.165	0.00753
													492.204	0.00949	497.213	0.00628	502.778	0.00338	495.385	0.00771	495.165	0.00789	495.385	0.0074
													492.305	0.00945	497.366	0.00621	503.335	0.00306	495.543	0.00761	495.385	0.00776	495.543	0.0073
													492.525	0.00936	497.586	0.0061	503.891	0.00274	495.605	0.00757	495.543	0.00767	495.605	0.00726
													492.745	0.00927	497.77	0.00601	504.448	0.00242	495.825	0.00744	495.605	0.00763	495.825	0.00713
													492.761	0.00927	497.806	0.00599	505.004	0.0021	496.045	0.0073	495.825	0.00749	496.045	0.007
													492.965	0.00918	498.026	0.00588	505.561	0.00178	496.1	0.00727	496.045	0.00736	496.1	0.00697
													493.185	0.0091	498.246	0.00578	505.948	0.00156	496.266	0.00717	496.1	0.00733	496.266	0.00687
													493.317	0.00904	498.326	0.00574	506.117	0.00146	496.486	0.00703	496.266	0.00723	496.486	0.00673
													493.405	0.00901	498.466	0.00567	506.168	0.00144	496.657	0.00693	496.486	0.00709	496.657	0.00663
													493.625	0.00892	498.686	0.00556	506.388	0.00131	496.706	0.0069	496.657	0.00698	496.706	0.0066
													493.845	0.00883	498.883	0.00546	506.608	0.00119	496.926	0.00676	496.706	0.00695	496.926	0.00647
													493.874	0.00882	498.906	0.00545	506.674	0.00115	497.146	0.00662	496.926	0.00682	497.146	0.00633
													494.065	0.00874	499.126	0.00534	506.828	0.00106	497.213	0.00658	497.146	0.00668	497.213	0.00629
													494.285	0.00865	499.346	0.00523	507.048	0.000940657	497.366	0.00649	497.213	0.00664	497.366	0.0062
													494.43	0.00859	499.439	0.00519	507.231	0.000838321	497.586	0.00635	497.366	0.00655	497.586	0.00606
													494.505	0.00856	499.566	0.00512	507.268	0.000817435	497.77	0.00624	497.586	0.00641	497.77	0.00595
													494.725	0.00847	499.786	0.00501	507.488	0.000694503	497.806	0.00621	497.77	0.00629	497.806	0.00593
													494.945	0.00838	499.996	0.00491	507.708	0.00057187	498.026	0.00607	497.806	0.00627	498.026	0.00579
													494.987	0.00837	500.006	0.0049	507.787	0.000527876	498.246	0.00594	498.026	0.00613	498.246	0.00566
													495.165	0.00829	500.226	0.00479	507.928	0.000449541	498.326	0.00589	498.246	0.006	498.326	0.00561
													495.385	0.0082	500.446	0.00468	508.148	0.000327523	498.466	0.0058	498.326	0.00594	498.466	0.00552
													495.543	0.00814	500.552	0.00463	508.344	0.000219393	498.686	0.00566	498.466	0.00586	498.686	0.00539
													495.605	0.00811	500.666	0.00457	508.368	0.000205823	498.883	0.00554	498.686	0.00572	498.883	0.00527
													495.825	0.00802	500.887	0.00446	508.588	8.44461e-05	498.906	0.00552	498.883	0.00559	498.906	0.00525
													496.045	0.00793	501.107	0.00435	508.808	-3.6601e-05	499.126	0.00538	498.906	0.00558	499.126	0.00512
													496.1	0.00791	501.109	0.00435	508.9	-8.70249e-05	499.346	0.00524	499.126	0.00544	499.346	0.00498
													496.266	0.00784	501.327	0.00423	509.028	-0.000157312	499.439	0.00518	499.346	0.0053	499.439	0.00492
													496.486	0.00774	501.547	0.00412	509.248	-0.000277682	499.566	0.0051	499.439	0.00524	499.566	0.00484
													496.657	0.00767	501.665	0.00406	509.457	-0.000391279	499.786	0.00496	499.566	0.00516	499.786	0.0047
													496.706	0.00765	501.767	0.00401	509.468	-0.000397703	499.996	0.00483	499.786	0.00502	499.996	0.00457
													496.926	0.00756	501.987	0.0039	509.688	-0.000517371	500.006	0.00482	499.996	0.00488	500.552	0.00423
													497.146	0.00746	502.207	0.00378	509.908	-0.000636679	500.226	0.00468	500.006	0.00488	501.109	0.00388
													497.213	0.00744	502.222	0.00378	510.013	-0.000693327	500.552	0.00447	500.226	0.00474	501.665	0.00353
													497.366	0.00737	502.427	0.00367	510.128	-0.000755622	501.109	0.00411	500.446	0.0046	502.222	0.00318
													497.586	0.00728	502.647	0.00356	510.348	-0.000874195	501.665	0.00376	500.552	0.00453	502.778	0.00283
													497.77	0.0072	502.778	0.00349	510.569	-0.00099239	502.222	0.0034	500.666	0.00445	503.335	0.00247
													497.806	0.00718	502.867	0.00344	510.57	-0.000992967	502.778	0.00303	500.887	0.00431	503.891	0.00212
													498.026	0.00709	503.087	0.00333	510.789	-0.00111	503.335	0.00267	501.107	0.00417	504.448	0.00177
													498.246	0.00699	503.307	0.00321	511.009	-0.00123	503.891	0.00231	501.109	0.00417	505.004	0.00141
													498.326	0.00696	503.335	0.0032	511.126	-0.00129	504.448	0.00195	501.327	0.00403	505.561	0.00106
													498.466	0.0069	503.527	0.0031	511.229	-0.00134	505.004	0.00158	501.547	0.00388	506.117	0.000704079
													498.686	0.0068	503.747	0.00298	511.449	-0.00146	505.561	0.00122	501.665	0.00381	506.674	0.000349744
													498.883	0.00672	503.891	0.00291	511.669	-0.00158	506.117	0.000854447	501.767	0.00374	507.231	-4.449e-06
													498.906	0.00671	503.967	0.00287	511.683	-0.00158	506.674	0.000489765	501.987	0.0036	507.787	-0.000358454
													499.126	0.00661	504.187	0.00275	511.889	-0.00169	507.231	0.000125144	502.207	0.00346	508.344	-0.000712162
													499.346	0.00651	504.407	0.00264	512.109	-0.00181	507.787	-0.000239357	502.222	0.00345	508.9	-0.00107
													499.439	0.00647	504.448	0.00262	512.239	-0.00188	508.344	-0.000603611	502.427	0.00331	509.457	-0.00142
													499.566	0.00642	504.627	0.00252	512.329	-0.00192	508.9	-0.000967492	502.647	0.00317	510.013	-0.00177
													499.786	0.00632	504.847	0.00241	512.549	-0.00204	509.457	-0.00133	502.778	0.00308	510.57	-0.00212
													499.996	0.00623	505.004	0.00232	512.769	-0.00215	510.013	-0.00169	502.867	0.00302	511.126	-0.00247
													500.006	0.00622	505.067	0.00229	512.796	-0.00217	510.57	-0.00206	503.335	0.00272	511.683	-0.00282
													500.226	0.00613	505.287	0.00217	512.989	-0.00227	511.126	-0.00242	503.891	0.00235	512.239	-0.00317
													500.446	0.00603	505.507	0.00206	513.209	-0.00238	511.683	-0.00278	504.448	0.00198	512.796	-0.00352
													500.552	0.00598	505.561	0.00203	513.352	-0.00245	512.239	-0.00314	505.004	0.00161	513.352	-0.00386
													500.666	0.00593	505.728	0.00194	513.429	-0.00249	512.796	-0.00349	505.561	0.00125	513.429	-0.00391
													500.887	0.00583	505.948	0.00182	513.649	-0.0026	513.352	-0.00385	506.117	0.000875441	513.649	-0.00405
													501.107	0.00574	506.117	0.00173	513.869	-0.00272	513.869	-0.00418	506.674	0.000504694	513.869	-0.00419
													501.109	0.00573	506.168	0.0017	513.909	-0.00274	513.909	-0.00421	507.231	0.000133461	513.909	-0.00421
													501.327	0.00564	506.388	0.00159	514.089	-0.00283	514.089	-0.00432	507.787	-0.000238214	514.089	-0.00432
													501.547	0.00554	506.608	0.00147	514.309	-0.00294	514.309	-0.00446	508.344	-0.00061022	514.309	-0.00446
													501.665	0.00548	506.674	0.00143	514.465	-0.00302	514.465	-0.00456	508.9	-0.000982448	514.465	-0.00455
													501.767	0.00544	506.828	0.00135	514.529	-0.00305	514.529	-0.0046	509.457	-0.00135	514.529	-0.00459
													501.987	0.00534	507.048	0.00123	514.749	-0.00316	514.749	-0.00474	510.013	-0.00173	514.749	-0.00473
													502.222	0.00523	507.231	0.00113	514.969	-0.00327	514.969	-0.00488	510.57	-0.0021	514.969	-0.00486
													502.778	0.00498	507.268	0.00111	515.022	-0.0033	515.022	-0.00491	511.126	-0.00247	515.022	-0.0049
													503.335	0.00473	507.488	0.000991906	515.189	-0.00338	515.189	-0.00502	511.683	-0.00284	515.189	-0.005
													503.891	0.00447	507.708	0.000872541	515.41	-0.00349	515.41	-0.00516	512.239	-0.00321	515.41	-0.00513
													504.448	0.00421	507.787	0.000829591	515.578	-0.00357	515.578	-0.00526	512.796	-0.00359	515.578	-0.00524
													505.004	0.00396	507.928	0.000752947	515.63	-0.0036	515.63	-0.00529	513.352	-0.00396	515.63	-0.00527
													505.561	0.0037	508.148	0.000633126	515.85	-0.0037	515.85	-0.00543	513.909	-0.00432	515.85	-0.0054
													506.117	0.00344	508.344	0.000526494	516.07	-0.00381	516.07	-0.00557	514.465	-0.00469	516.07	-0.00554
													506.674	0.00317	508.368	0.000513081	516.135	-0.00384	516.135	-0.00561	515.022	-0.00506	516.135	-0.00558
													507.231	0.00291	508.588	0.000392813	516.29	-0.00392	516.29	-0.00571	515.578	-0.00543	516.29	-0.00567
													507.787	0.00265	508.808	0.000272324	516.51	-0.00402	516.51	-0.00584	516.135	-0.00579	516.51	-0.0058
													508.344	0.00238	508.9	0.00022197	516.691	-0.00411	516.691	-0.00596	516.691	-0.00616	516.691	-0.00591
													508.9	0.00212	509.028	0.000151617	516.73	-0.00413	516.73	-0.00598	516.73	-0.00618	516.73	-0.00594
													509.457	0.00185	509.457	-8.39504e-05	516.95	-0.00423	516.95	-0.00612	516.95	-0.00633	516.95	-0.00607
													510.013	0.00158	510.013	-0.000391292	517.17	-0.00434	517.17	-0.00625	517.17	-0.00647	517.17	-0.0062
													510.57	0.00131	510.57	-0.000699914	517.248	-0.00438	517.248	-0.0063	517.248	-0.00652	517.248	-0.00625
													511.126	0.00104	511.126	-0.00101	517.39	-0.00444	517.39	-0.00639	517.39	-0.00661	517.39	-0.00633
													511.683	0.000774043	511.683	-0.00132	517.61	-0.00455	517.61	-0.00652	517.61	-0.00676	517.61	-0.00646
													512.239	0.000503324	512.239	-0.00163	517.804	-0.00464	517.804	-0.00664	517.804	-0.00688	517.804	-0.00658
													512.796	0.00023193	512.796	-0.00195	517.83	-0.00465	517.83	-0.00666	517.83	-0.0069	517.83	-0.0066
													513.352	-3.99955e-05	513.352	-0.00226	518.05	-0.00475	518.05	-0.00679	518.05	-0.00704	518.05	-0.00673
													513.909	-0.000312451	513.909	-0.00258	518.27	-0.00486	518.27	-0.00693	518.27	-0.00718	518.27	-0.00686
													514.465	-0.000585389	514.465	-0.0029	518.361	-0.0049	518.361	-0.00698	518.361	-0.00724	518.361	-0.00691
													515.022	-0.00085876	515.022	-0.00321	518.49	-0.00496	518.49	-0.00706	518.49	-0.00733	518.49	-0.00699
													515.578	-0.00113	515.578	-0.00353	518.71	-0.00506	518.71	-0.0072	518.71	-0.00747	518.71	-0.00712
													516.135	-0.00141	516.135	-0.00385	518.917	-0.00515	518.917	-0.00732	518.917	-0.0076	518.917	-0.00724
													516.691	-0.00168	516.691	-0.00417	518.93	-0.00516	518.93	-0.00733	518.93	-0.00761	518.93	-0.00725
													517.248	-0.00196	517.248	-0.0045	519.15	-0.00526	519.15	-0.00746	519.15	-0.00775	519.15	-0.00738
													517.804	-0.00223	517.804	-0.00482	519.37	-0.00536	519.37	-0.00759	519.37	-0.00789	519.37	-0.00751
													518.361	-0.00251	518.361	-0.00514	519.474	-0.0054	519.474	-0.00766	519.474	-0.00796	519.474	-0.00757
													518.917	-0.00278	518.917	-0.00547	519.59	-0.00546	519.59	-0.00773	519.59	-0.00803	519.59	-0.00764
													519.474	-0.00306	519.474	-0.00579	519.81	-0.00556	519.81	-0.00786	519.81	-0.00817	519.81	-0.00776
													520.03	-0.00333	520.03	-0.00612	520.03	-0.00565	520.03	-0.00799	520.03	-0.00831	520.03	-0.00789
