# Supplementary material for: Direct time-resolved observation of surface-bound carbon dioxide radical anions on metallic nanocatalysts
Source: Nat Commun. 2023 Nov 6;14:7116. doi: 10.1038/s41467-023-42936-6 (PMC10628153; doi:10.1038/s41467-023-42936-6)
Supplement: Supplementary file 4 — Source Data [file 41467_2023_42936_MOESM4_ESM.zip › Source Data/Figure S5/Figure S4c.xlsx]

## Sheet: Sheet1
Figure S4c
raw data													fitting data
300.205	0.00235	300.205	0.00469	300.205	0.0163	305.213	0.00472	300.205	0.0052	300.205	0.00781		300.205	0.00266	300.205	0.00402	300.205	0.00789	305.213	0.00716	300.205	0.00528	300.205	0.00527
300.761	-0.00855	300.761	0.000127	300.761	0.01005	305.77	0.00386	300.761	0.00805	300.761	0.00755		300.425	0.00267	300.425	0.00404	300.425	0.0079	305.643	0.00719	300.761	0.00534	300.761	0.00531
301.318	-0.00378	301.318	0.00479	301.318	0.00634	306.326	0.00679	301.318	0.00819	301.318	0.00778		300.645	0.00268	300.645	0.00406	300.645	0.00791	305.77	0.0072	301.318	0.0054	301.318	0.00536
301.874	-0.000409	301.874	0.00515	301.874	0.00728	306.883	0.01206	301.874	0.00721	301.874	0.00673		300.761	0.00269	300.761	0.00407	300.761	0.00791	305.858	0.00721	301.874	0.00545	301.874	0.0054
302.431	0.00285	302.431	0.01044	302.431	0.00711	307.439	0.00624	302.431	0.00974	302.431	0.00474		300.865	0.00269	300.865	0.00407	300.865	0.00792	306.073	0.00722	302.431	0.00551	302.431	0.00544
302.987	0.00146	302.987	0.01049	302.987	0.01045	307.996	0.01216	302.987	0.0055	302.987	0.00527		301.085	0.00271	301.085	0.00409	301.085	0.00792	306.288	0.00724	302.987	0.00556	302.987	0.00548
303.544	-0.00236	303.544	0.00585	303.544	0.00639	308.552	0.01334	303.544	0.00411	303.544	0.00206		301.305	0.00272	301.305	0.00411	301.305	0.00793	306.326	0.00724	303.544	0.00562	303.544	0.00552
304.1	-0.00341	304.1	0.00345	304.1	0.00671	309.109	0.00373	304.1	0.0052	304.1	0.00505		301.318	0.00272	301.318	0.00411	301.318	0.00793	306.503	0.00725	304.1	0.00568	304.1	0.00557
304.657	-0.0037	304.657	0.00106	304.657	0.00695	309.666	0.00385	304.657	0.00809	304.657	0.00253		301.525	0.00273	301.525	0.00413	301.525	0.00794	306.719	0.00727	304.657	0.00573	304.657	0.00561
305.213	0.000191	305.213	0.00217	305.213	0.01076	310.222	0.00906	305.213	0.00396	305.213	0.00865		301.745	0.00275	301.745	0.00415	301.745	0.00795	306.883	0.00728	305.213	0.00579	305.213	0.00565
305.77	-0.000182	305.77	0.00654	305.77	0.01146	310.779	0.01188	305.77	0.00113	305.77	0.00563		301.874	0.00275	301.874	0.00416	301.874	0.00795	306.934	0.00729	305.77	0.00585	305.77	0.00569
306.326	0.00226	306.326	0.00505	306.326	0.01224	311.335	0.00759	306.326	0.00426	306.326	0.00437		301.965	0.00276	301.965	0.00417	301.965	0.00796	307.149	0.0073	306.326	0.0059	306.326	0.00573
306.883	0.0057	306.883	0.00807	306.883	0.00925	311.892	0.00966	306.883	0.00367	306.883	0.0036		302.185	0.00277	302.185	0.00418	302.185	0.00797	307.364	0.00732	306.883	0.00596	306.883	0.00577
307.439	0.00235	307.439	0.00302	307.439	0.00397	312.448	0.00896	307.439	0.00277	307.439	0.00628		302.405	0.00279	302.405	0.0042	302.405	0.00798	307.439	0.00732	307.439	0.00602	307.439	0.00581
307.996	0.00307	307.996	0.00747	307.996	0.00694	313.005	0.0097	307.996	0.00673	307.996	0.00606		302.431	0.00279	302.431	0.0042	302.431	0.00798	307.579	0.00733	307.996	0.00607	307.996	0.00586
308.552	0.00422	308.552	0.00323	308.552	0.00421	313.561	0.01003	308.552	0.00466	308.552	0.00335		302.625	0.0028	302.625	0.00422	302.625	0.00798	307.794	0.00735	308.552	0.00613	308.552	0.0059
309.109	0.00808	309.109	0.0067	309.109	0.01039	314.118	0.013	309.109	0.00914	309.109	0.0096		302.845	0.00281	302.845	0.00424	302.845	0.00799	307.996	0.00736	309.109	0.00619	309.109	0.00594
309.666	0.00942	309.666	0.00627	309.666	0.00864	314.674	0.01093	309.666	0.00861	309.666	0.00458		302.987	0.00282	302.987	0.00425	302.987	0.008	308.009	0.00737	309.666	0.00625	309.666	0.00598
310.222	0.0065	310.222	0.00812	310.222	0.00868	315.231	0.00864	310.222	0.00809	310.222	0.00336		303.065	0.00283	303.065	0.00426	303.065	0.008	308.224	0.00738	310.222	0.0063	310.222	0.00602
310.779	-0.000845	310.779	0.00726	310.779	0.00819	315.787	0.00667	310.779	0.00318	310.779	0.00953		303.285	0.00284	303.285	0.00428	303.285	0.00801	308.439	0.0074	310.779	0.00636	310.779	0.00606
311.335	0.00586	311.335	0.00784	311.335	0.01223	316.344	0.00454	311.335	0.00688	311.335	0.00725		303.505	0.00285	303.505	0.0043	303.505	0.00802	308.552	0.0074	311.335	0.00642	311.335	0.0061
311.892	0.00338	311.892	0.00715	311.892	0.01156	316.9	0.00411	311.892	0.00704	311.892	0.00825		303.544	0.00286	303.544	0.0043	303.544	0.00802	308.654	0.00741	311.892	0.00647	311.867	0.00614
312.448	0.00456	312.448	0.0088	312.448	0.01512	317.457	0.00448	312.448	0.00506	312.448	0.00773		303.725	0.00287	303.725	0.00431	303.725	0.00802	308.869	0.00743	312.448	0.00653	311.892	0.00614
313.005	-0.0002	313.005	0.00612	313.005	0.00712	318.013	0.01433	313.005	0.0065	313.005	0.00516		303.945	0.00288	303.945	0.00433	303.945	0.00803	309.084	0.00744	313.005	0.00659	312.087	0.00615
313.561	-0.0006	313.561	0.00617	313.561	0.00847	318.57	0.01216	313.561	0.00645	313.561	0.00651		304.1	0.00289	304.1	0.00435	304.1	0.00804	309.109	0.00744	313.561	0.00664	312.307	0.00617
314.118	0.00271	314.118	0.00394	314.118	0.00808	319.126	0.00848	314.118	0.00955	314.118	0.00968		304.165	0.0029	304.165	0.00435	304.165	0.00804	309.299	0.00746	314.118	0.0067	312.448	0.00618
314.674	0.00299	314.674	0.00808	314.674	0.00772	319.683	0.00609	314.674	0.00554	314.674	0.01014		304.385	0.00291	304.385	0.00437	304.385	0.00805	309.514	0.00747	314.674	0.00676	312.527	0.00618
315.231	0.00917	315.231	0.00925	315.231	0.01058	320.239	0.0103	315.231	0.009	315.231	0.0073		304.606	0.00292	304.606	0.00439	304.606	0.00806	309.666	0.00748	315.231	0.00681	312.747	0.0062
315.787	0.0083	315.787	0.00357	315.787	0.01107	320.796	0.0085	315.787	0.00751	315.787	0.00957		304.657	0.00293	304.657	0.0044	304.657	0.00806	309.729	0.00749	315.787	0.00687	312.967	0.00621
316.344	0.00659	316.344	0.000655	316.344	0.00434	321.352	0.00839	316.344	0.00449	316.344	0.00455		304.826	0.00294	304.826	0.00441	304.826	0.00806	309.944	0.0075	316.344	0.00693	313.005	0.00622
316.9	0.00428	316.9	0.000927	316.9	0.00814	321.909	0.00781	316.9	0.00639	316.9	0.00315		305.046	0.00295	305.046	0.00443	305.046	0.00807	310.159	0.00752	316.9	0.00698	313.187	0.00623
317.457	0.00559	317.457	0.00214	317.457	0.00763	322.466	0.007	317.457	0.00437	317.457	0.00764		305.213	0.00297	305.213	0.00444	305.213	0.00808	310.222	0.00752	317.457	0.00704	313.407	0.00624
318.013	0.00679	318.013	0.0081	318.013	0.0052	323.022	0.00698	318.013	0.00338	318.013	0.00401		305.266	0.00297	305.266	0.00445	305.266	0.00808	310.374	0.00754	317.808	0.00707	313.561	0.00625
318.57	0.00425	318.57	0.00335	318.57	0.00506	323.579	0.00264	318.57	0.00458	318.57	0.00493		305.486	0.00298	305.486	0.00447	305.486	0.00809	310.589	0.00755	318.013	0.00709	313.627	0.00626
319.126	0.00186	319.126	-0.000709	319.126	0.00668	324.135	0.00109	319.126	0.00803	319.126	0.00817		305.706	0.003	305.706	0.00449	305.706	0.00809	310.779	0.00756	318.028	0.00709	313.847	0.00627
319.683	0.00509	319.683	0.000782	319.683	0.00918	324.692	0.0078	319.683	0.00712	319.683	0.00801		305.77	0.003	305.77	0.00449	305.77	0.0081	310.804	0.00757	318.248	0.00711	314.067	0.00629
320.239	0.0094	320.239	0.0053	320.239	0.01126	325.248	0.00311	320.239	0.00653	320.239	0.00904		305.926	0.00301	305.926	0.00451	305.926	0.0081	311.019	0.00758	318.468	0.00714	314.118	0.00629
320.796	0.00875	320.796	0.009	320.796	0.01102	325.805	0.00454	320.796	0.0078	320.796	0.00568		306.146	0.00303	306.146	0.00453	306.146	0.00811	311.234	0.0076	318.57	0.00715	314.288	0.0063
321.352	0.00547	321.352	0.00618	321.352	0.00638	326.361	0.00764	321.352	0.00412	321.352	0.0063		306.326	0.00304	306.326	0.00454	306.326	0.00812	311.335	0.0076	318.688	0.00716	314.508	0.00632
321.909	0.00408	321.909	0.00566	321.909	0.00638	326.918	0.0103	321.909	0.00556	321.909	0.00815		306.366	0.00304	306.366	0.00455	306.366	0.00812	311.449	0.00761	318.909	0.00718	314.674	0.00633
322.466	0.00473	322.466	0.00922	322.466	0.00472	327.474	0.01166	322.466	0.00777	322.466	0.00656		306.586	0.00306	306.586	0.00456	306.586	0.00812	311.664	0.00762	319.126	0.0072	314.728	0.00633
323.022	0.00388	323.022	0.00541	323.022	0.00496	328.031	0.01156	323.022	0.00501	323.022	0.00433		306.806	0.00307	306.806	0.00458	306.806	0.00813	311.879	0.00764	319.129	0.0072	314.948	0.00635
323.579	-0.00141	323.579	0.000736	323.579	0.00465	328.587	0.00943	323.579	0.00173	323.579	0.00373		306.883	0.00308	306.883	0.00459	306.883	0.00813	311.892	0.00764	319.349	0.00722	315.168	0.00636
324.135	6.4e-05	324.135	0.0028	324.135	0.00439	329.144	0.008	324.135	0.00529	324.135	0.00737		307.026	0.00309	307.026	0.0046	307.026	0.00814	312.094	0.00765	319.569	0.00724	315.231	0.00637
324.692	0.00546	324.692	0.00326	324.692	0.00644	329.7	0.00905	324.692	0.0068	324.692	0.01073		307.246	0.0031	307.246	0.00462	307.246	0.00815	312.309	0.00767	319.683	0.00726	315.388	0.00638
325.248	0.0084	325.248	0.00436	325.248	0.00115	330.257	0.0062	325.248	0.00868	325.248	0.01099		307.439	0.00312	307.439	0.00464	307.439	0.00815	312.448	0.00768	319.789	0.00727	315.608	0.00639
325.805	0.00746	325.805	0.00833	325.805	0.00583	330.813	0.00874	325.805	0.01006	325.805	0.00307		307.466	0.00312	307.996	0.00469	307.466	0.00815	312.524	0.00768	320.009	0.00729	315.787	0.00641
326.361	0.00586	326.361	0.00799	326.361	0.00818	331.37	0.00647	326.361	0.01212	326.361	0.00373		307.686	0.00314	308.552	0.00474	307.686	0.00816	312.739	0.0077	320.229	0.00731	315.828	0.00641
326.918	0.00976	326.918	0.00695	326.918	0.01531	331.926	0.00562	326.918	0.01517	326.918	0.004		307.906	0.00315	309.109	0.00479	307.906	0.00817	312.954	0.00771	320.239	0.00731	316.048	0.00642
327.474	0.01421	327.474	0.00597	327.474	0.01142	332.483	0.00366	327.474	0.0104	327.474	0.01173		307.996	0.00316	309.666	0.00484	307.996	0.00817	313.005	0.00772	320.449	0.00733	316.268	0.00644
328.031	0.01146	328.031	0.00604	328.031	0.01184	333.039	0.00379	328.031	0.01097	328.031	0.00712		308.126	0.00317	310.222	0.00489	308.126	0.00817	313.169	0.00773	320.669	0.00735	316.344	0.00644
328.587	0.00799	328.587	0.0052	328.587	0.00789	333.596	0.00703	328.587	0.01173	328.587	0.00759		308.346	0.00318	310.779	0.00494	308.346	0.00818	313.385	0.00774	320.796	0.00736	316.488	0.00645
329.144	0.00566	329.144	0.00337	329.144	0.00636	334.152	0.0085	329.144	0.00841	329.144	0.00479		308.552	0.0032	311.335	0.00499	308.552	0.00819	313.561	0.00775	320.889	0.00737	316.708	0.00647
329.7	0.0054	329.7	0.00186	329.7	0.0054	334.709	0.00755	329.7	0.00585	329.7	0.00488		308.566	0.0032	311.892	0.00505	308.566	0.00819	313.6	0.00776	321.109	0.00739	316.9	0.00648
330.257	0.00406	330.257	0.00506	330.257	0.00534	335.265	0.00978	330.257	0.01048	330.257	0.00583		308.786	0.00321	312.448	0.0051	308.786	0.00819	313.815	0.00777	321.329	0.00741	316.928	0.00648
330.813	-0.00111	330.813	0.01036	330.813	0.00786	335.822	0.01175	330.813	0.00891	330.813	0.00568		309.006	0.00323	313.005	0.00515	309.006	0.0082	314.03	0.00778	321.352	0.00742	317.148	0.0065
331.37	-0.00215	331.37	0.00766	331.37	0.00857	336.378	0.01242	331.37	0.00805	331.37	0.00697		309.109	0.00324	313.561	0.0052	309.109	0.0082	314.118	0.00779	321.549	0.00743	317.368	0.00651
331.926	-0.00255	331.926	0.0042	331.926	0.00756	336.935	0.0105	331.926	0.00686	331.926	0.00425		309.226	0.00325	314.118	0.00525	309.226	0.00821	314.245	0.0078	321.769	0.00746	317.457	0.00652
332.483	0.0021	332.483	0.00599	332.483	0.00741	337.491	0.01184	332.483	0.00905	332.483	0.00378		309.447	0.00326	314.674	0.0053	309.447	0.00821	314.46	0.00781	321.909	0.00747	317.588	0.00653
333.039	0.00911	333.039	0.00764	333.039	0.00822	338.048	0.01355	333.039	0.0076	333.039	0.00898		309.666	0.00328	315.231	0.00535	309.666	0.00822	314.674	0.00783	321.989	0.00748	317.808	0.00654
333.596	0.00786	333.596	0.0098	333.596	0.0117	338.605	0.01382	333.596	0.01042	333.596	0.01033		309.667	0.00328	315.787	0.00541	309.667	0.00822	314.675	0.00783	322.209	0.0075	318.013	0.00655
334.152	0.00614	334.152	0.00696	334.152	0.01199	339.161	0.01009	334.152	0.01143	334.152	0.01052		309.887	0.0033	316.344	0.00546	309.887	0.00823	314.89	0.00784	322.429	0.00752	318.028	0.00656
334.709	0.00428	334.709	0.00276	334.709	0.00959	339.718	0.00786	334.709	0.01162	334.709	0.00975		310.107	0.00331	316.9	0.00551	310.107	0.00823	315.105	0.00785	322.466	0.00752	318.248	0.00657
335.265	0.00799	335.265	0.00623	335.265	0.00946	340.274	0.01076	335.265	0.01048	335.265	0.00945		310.222	0.00332	317.457	0.00556	310.222	0.00823	315.231	0.00786	322.649	0.00754	318.468	0.00658
335.822	0.00632	335.822	0.00523	335.822	0.00701	340.831	0.01007	335.822	0.01125	335.822	0.00813		310.327	0.00333	318.013	0.00561	310.327	0.00824	315.32	0.00787	322.869	0.00756	318.57	0.00659
336.378	0.00346	336.378	0.00696	336.378	0.00362	341.387	0.00984	336.378	0.00775	336.378	0.00691		310.547	0.00335	318.57	0.00567	310.547	0.00824	315.535	0.00788	323.022	0.00757	318.688	0.0066
336.935	0.00581	336.935	0.00745	336.935	0.00755	341.944	0.00713	336.935	0.01003	336.935	0.00632		310.767	0.00336	319.126	0.00572	310.767	0.00825	315.75	0.00789	323.089	0.00758	318.909	0.00661
337.491	0.0063	337.491	0.01148	337.491	0.00864	342.5	0.00471	337.491	0.01176	337.491	0.00816		310.779	0.00336	319.683	0.00577	310.779	0.00825	315.787	0.0079	323.309	0.0076	319.126	0.00663
338.048	0.00348	338.048	0.01116	338.048	0.00415	343.057	0.00533	338.048	0.00693	338.048	0.00796		310.987	0.00338	320.239	0.00582	310.987	0.00826	315.965	0.00791	323.529	0.00762	319.129	0.00663
338.605	0.00854	338.605	0.00906	338.605	0.00739	343.613	0.00496	338.605	0.00626	338.605	0.00748		311.207	0.0034	320.796	0.00587	311.207	0.00826	316.18	0.00792	323.579	0.00762	319.349	0.00664
339.161	0.0078	339.161	0.01254	339.161	0.0102	344.17	0.00279	339.161	0.00829	339.161	0.00881		311.335	0.00341	321.352	0.00592	311.335	0.00827	316.344	0.00793	323.75	0.00764	319.569	0.00665
339.718	0.00698	339.718	0.01327	339.718	0.00942	344.726	0.00641	339.718	0.01025	339.718	0.00809		311.427	0.00341	321.909	0.00597	311.427	0.00827	316.395	0.00793	323.97	0.00766	319.683	0.00666
340.274	0.0071	340.274	0.01036	340.274	0.00985	345.283	0.00821	340.274	0.00999	340.274	0.00792		311.647	0.00343	322.466	0.00602	311.647	0.00827	316.61	0.00795	324.135	0.00767	319.789	0.00667
340.831	0.00511	340.831	0.00611	340.831	0.00287	345.839	0.0101	340.831	0.00859	340.831	0.00672		311.867	0.00345	323.022	0.00608	311.867	0.00828	316.825	0.00796	324.19	0.00768	320.009	0.00668
341.387	0.00639	341.387	0.00642	341.387	-0.000627	346.396	0.01007	341.387	0.00939	341.387	0.00966		311.892	0.00345	323.579	0.00613	311.892	0.00828	316.9	0.00797	324.41	0.0077	320.229	0.0067
341.944	0.00725	341.944	0.0044	341.944	0.00101	346.952	0.00783	341.944	0.00781	341.944	0.00719		312.087	0.00347	323.97	0.00616	312.087	0.00828	317.04	0.00797	324.63	0.00772	320.239	0.0067
342.5	0.00353	342.5	0.00171	342.5	0.0023	347.509	0.00956	342.5	0.00269	342.5	0.00383		312.307	0.00348	324.135	0.00618	312.307	0.00829	317.255	0.00799	324.692	0.00773	320.449	0.00671
343.057	0.00155	343.057	0.00261	343.057	-2.7e-05	348.065	0.01044	343.057	0.00454	343.057	0.00381		312.448	0.0035	324.19	0.00618	312.448	0.00829	317.457	0.008	324.85	0.00774	320.669	0.00672
343.613	0.00466	343.613	0.00452	343.613	0.00697	348.622	0.00953	343.613	0.00407	343.613	0.00649		312.527	0.0035	324.41	0.0062	312.527	0.0083	317.47	0.008	325.07	0.00776	320.796	0.00673
344.17	0.00616	344.17	0.00764	344.17	0.00948	349.178	0.00958	344.17	0.00914	344.17	0.00656		312.747	0.00352	324.63	0.00622	312.747	0.0083	317.685	0.00801	325.248	0.00778	320.889	0.00674
344.726	0.00571	344.726	0.00787	344.726	0.00842	349.735	0.00525	344.726	0.009	344.726	0.01019		312.967	0.00354	324.692	0.00623	312.967	0.00831	317.9	0.00803	325.29	0.00778	321.109	0.00675
345.283	0.00472	345.283	0.00793	345.283	0.00586	350.291	0.00716	345.283	0.01033	345.283	0.01013		313.005	0.00354	324.85	0.00624	313.005	0.00831	318.013	0.00803	325.51	0.0078	321.329	0.00676
345.839	0.00393	345.839	0.00759	345.839	0.00355	350.848	0.00308	345.839	0.00865	345.839	0.00823		313.187	0.00355	325.07	0.00626	313.187	0.00831	318.115	0.00804	325.73	0.00782	321.352	0.00677
346.396	0.00631	346.396	0.00843	346.396	0.00596	351.404	0.00576	346.396	0.00615	346.396	0.00783		313.407	0.00357	325.248	0.00628	313.407	0.00832	318.33	0.00805	325.805	0.00782	321.549	0.00678
346.952	0.00653	346.952	0.00769	346.952	0.00791	351.961	0.00618	346.952	0.00678	346.952	0.00423		313.561	0.00358	325.29	0.00628	313.561	0.00832	318.545	0.00806	325.95	0.00784	321.769	0.00679
347.509	0.0044	347.509	0.00693	347.509	0.0092	352.518	0.00783	347.509	0.01182	347.509	0.0061		313.627	0.00359	325.51	0.0063	313.627	0.00832	318.57	0.00807	326.17	0.00786	321.909	0.0068
348.065	0.00782	348.065	0.00499	348.065	0.01064	353.074	0.01286	348.065	0.01174	348.065	0.00813		313.847	0.00361	325.73	0.00632	313.847	0.00833	318.76	0.00808	326.361	0.00787	321.989	0.0068
348.622	0.00873	348.622	0.00701	348.622	0.01022	353.631	0.01476	348.622	0.01295	348.622	0.01198		314.067	0.00363	325.805	0.00633	314.067	0.00833	318.975	0.00809	326.39	0.00788	322.209	0.00682
349.178	0.00885	349.178	0.00506	349.178	0.00943	354.187	0.01355	349.178	0.01015	349.178	0.00828		314.118	0.00363	325.95	0.00634	314.118	0.00833	319.126	0.0081	326.61	0.0079	322.429	0.00683
349.735	0.00477	349.735	0.00478	349.735	0.00596	354.744	0.01218	349.735	0.00952	349.735	0.00368		314.288	0.00364	326.17	0.00636	314.288	0.00834	319.19	0.0081	326.83	0.00791	322.466	0.00683
350.291	0.006	350.291	0.00536	350.291	0.00799	355.3	0.00853	350.291	0.00791	350.291	0.0044		314.508	0.00366	326.361	0.00637	314.508	0.00834	319.405	0.00811	326.918	0.00792	322.649	0.00684
350.848	0.00687	350.848	0.0073	350.848	0.00785	355.857	0.00743	350.848	0.00482	350.848	0.00558		314.674	0.00368	326.39	0.00638	314.674	0.00835	319.62	0.00813	327.05	0.00793	322.869	0.00686
351.404	0.00469	351.404	0.00671	351.404	0.0053	356.413	0.00727	351.404	0.00788	351.404	0.00412		314.728	0.00368	326.61	0.0064	314.728	0.00835	319.683	0.00813	327.27	0.00795	323.022	0.00687
351.961	0.00915	351.961	0.0089	351.961	0.00869	356.97	0.00706	351.961	0.00857	351.961	0.00385		314.948	0.0037	326.83	0.00642	314.948	0.00835	319.835	0.00814	327.474	0.00797	323.089	0.00687
352.518	0.00939	352.518	0.00764	352.518	0.01161	357.526	0.00844	352.518	0.00877	352.518	0.00568		315.168	0.00372	326.918	0.00642	315.168	0.00836	320.051	0.00815	327.49	0.00797	323.309	0.00688
353.074	0.00916	353.074	0.01046	353.074	0.01323	358.083	0.01103	353.074	0.00846	353.074	0.01033		315.231	0.00372	327.05	0.00643	315.231	0.00836	320.239	0.00816	327.71	0.00799	323.529	0.0069
353.631	0.00776	353.631	0.01173	353.631	0.01206	358.639	0.01221	353.631	0.00929	353.631	0.01053		315.388	0.00374	327.27	0.00645	315.388	0.00836	320.266	0.00816	327.93	0.00801	323.579	0.0069
354.187	0.01005	354.187	0.01086	354.187	0.01075	359.196	0.0113	354.187	0.01324	354.187	0.01211		315.608	0.00376	327.474	0.00647	315.608	0.00837	320.481	0.00817	328.031	0.00802	323.75	0.00691
354.744	0.01282	354.744	0.00977	354.744	0.01195	359.752	0.01056	354.744	0.00983	354.744	0.01233		315.787	0.00377	327.49	0.00647	315.787	0.00837	320.696	0.00819	328.15	0.00803	323.97	0.00692
355.3	0.01084	355.3	0.00843	355.3	0.0117	360.309	0.01029	355.3	0.01375	355.3	0.01183		315.828	0.00377	327.71	0.00649	315.828	0.00837	320.796	0.00819	328.37	0.00805	324.135	0.00693
355.857	0.00644	355.857	0.00894	355.857	0.01011	360.865	0.00847	355.857	0.01277	355.857	0.01047		316.048	0.00379	327.93	0.00651	316.048	0.00837	320.911	0.0082	328.587	0.00806	324.19	0.00693
356.413	0.00634	356.413	0.01032	356.413	0.01135	361.422	0.01013	356.413	0.01003	356.413	0.00969		316.268	0.00381	328.031	0.00652	316.268	0.00838	321.126	0.00821	328.591	0.00806	324.41	0.00695
356.97	0.00648	356.97	0.01139	356.97	0.00969	361.978	0.01261	356.97	0.01069	356.97	0.00859		316.344	0.00382	328.15	0.00653	316.344	0.00838	321.341	0.00822	328.811	0.00808	324.63	0.00696
357.526	0.00889	357.526	0.01196	357.526	0.00827	362.535	0.01251	357.526	0.00913	357.526	0.00653		316.488	0.00383	328.37	0.00655	316.488	0.00838	321.352	0.00822	329.031	0.0081	324.692	0.00696
358.083	0.00914	358.083	0.00809	358.083	0.00807	363.091	0.01181	358.083	0.01155	358.083	0.00358		316.708	0.00385	328.587	0.00657	316.708	0.00839	321.556	0.00823	329.144	0.00811	324.85	0.00697
358.639	0.00841	358.639	0.00814	358.639	0.01034	363.648	0.01119	358.639	0.01186	358.639	0.00598		316.9	0.00387	328.591	0.00657	316.9	0.00839	321.771	0.00824	329.251	0.00812	325.07	0.00698
359.196	0.00446	359.196	0.00979	359.196	0.00806	364.204	0.00498	359.196	0.01196	359.196	0.00616		316.928	0.00387	328.811	0.00659	316.928	0.00839	321.909	0.00825	329.471	0.00814	325.248	0.00699
359.752	0.00662	359.752	0.01186	359.752	0.00951	364.761	0.00344	359.752	0.00923	359.752	0.00665		317.148	0.00389	329.031	0.0066	317.148	0.0084	321.986	0.00825	329.691	0.00815	325.29	0.007
360.309	0.00887	360.309	0.0128	360.309	0.00914	365.318	0.00259	360.309	0.00752	360.309	0.00781		317.368	0.00391	329.144	0.00661	317.368	0.0084	322.201	0.00827	329.7	0.00815	325.51	0.00701
360.865	0.00797	360.865	0.00893	360.865	0.00777	365.874	0.00696	360.865	0.00563	360.865	0.00488		317.457	0.00391	329.251	0.00662	317.457	0.0084	322.416	0.00828	329.911	0.00817	325.73	0.00702
361.422	0.00616	361.422	0.00932	361.422	0.00796	366.431	0.00896	361.422	0.00819	361.422	0.00792		317.588	0.00393	329.471	0.00664	317.588	0.0084	322.466	0.00828	330.131	0.00819	325.805	0.00703
361.978	0.00955	361.978	0.00745	361.978	0.00701	366.987	0.01046	361.978	0.01026	361.978	0.00928		317.808	0.00395	329.691	0.00666	317.808	0.00841	322.631	0.00829	330.257	0.0082	325.95	0.00703
362.535	0.01063	362.535	0.00623	362.535	0.00611	367.544	0.00767	362.535	0.00762	362.535	0.00723		318.013	0.00396	329.7	0.00666	318.013	0.00841	322.846	0.0083	330.351	0.00821	326.17	0.00705
363.091	0.00816	363.091	0.0071	363.091	0.0068	368.1	0.00657	363.091	0.00169	363.091	0.00836		318.028	0.00396	329.911	0.00668	318.028	0.00841	323.022	0.00831	330.571	0.00822	326.361	0.00706
363.648	0.00596	363.648	0.00561	363.648	0.00501	368.657	0.00638	363.648	0.00269	363.648	0.00728		318.248	0.00398	330.131	0.0067	318.248	0.00841	323.061	0.00831	330.791	0.00824	326.39	0.00706
364.204	0.00347	364.204	0.00576	364.204	0.00481	369.213	0.00656	364.204	0.00503	364.204	0.00515		318.468	0.004	330.257	0.00671	318.468	0.00842	323.276	0.00832	330.813	0.00824	326.61	0.00707
364.761	0.000636	364.761	0.00476	364.761	0.00607	369.77	0.00738	364.761	0.00751	364.761	-2.5e-05		318.57	0.00401	330.351	0.00671	318.57	0.00842	323.491	0.00833	331.011	0.00826	326.83	0.00708
365.318	0.00189	365.318	0.00399	365.318	0.00572	370.326	0.00837	365.318	0.00598	365.318	8e-06		318.688	0.00402	330.571	0.00673	318.688	0.00842	323.579	0.00834	331.231	0.00828	326.918	0.00709
365.874	0.00366	365.874	0.00674	365.874	0.00649	370.883	0.00813	365.874	0.00539	365.874	0.00208		318.909	0.00404	330.791	0.00675	318.909	0.00843	323.706	0.00834	331.37	0.00829	327.05	0.00709
366.431	0.00605	366.431	0.00762	366.431	0.0065	371.439	0.0077	366.431	0.00967	366.431	0.00525		319.126	0.00406	330.813	0.00675	319.126	0.00843	323.921	0.00835	331.451	0.00829	327.27	0.0071
366.987	0.00833	366.987	0.00928	366.987	0.0086	371.996	0.00727	366.987	0.00952	366.987	0.00843		319.129	0.00406	331.011	0.00677	319.129	0.00843	324.135	0.00836	331.671	0.00831	327.474	0.00712
367.544	0.00738	367.544	0.00862	367.544	0.00932	372.552	0.00744	367.544	0.00797	367.544	0.00662		319.349	0.00408	331.231	0.00679	319.349	0.00843	324.136	0.00836	331.891	0.00833	327.49	0.00712
368.1	0.00547	368.1	0.01036	368.1	0.00986	373.109	0.00748	368.1	0.00702	368.1	0.00627		319.569	0.0041	331.37	0.0068	319.569	0.00844	324.351	0.00837	331.926	0.00833	327.71	0.00713
368.657	0.00336	368.657	0.00985	368.657	0.00917	373.665	0.00749	368.657	0.00951	368.657	0.00717		319.683	0.00411	331.451	0.0068	319.683	0.00844	324.566	0.00838	332.111	0.00834	327.93	0.00714
369.213	0.00324	369.213	0.00604	369.213	0.00904	374.222	0.00666	369.213	0.01088	369.213	0.00941		319.789	0.00412	331.671	0.00682	319.789	0.00844	324.692	0.00839	332.331	0.00836	328.031	0.00714
369.77	0.00736	369.77	0.00433	369.77	0.00756	374.778	0.00871	369.77	0.01124	369.77	0.00908		320.009	0.00414	331.891	0.00684	320.009	0.00844	324.781	0.00839	332.483	0.00837	328.15	0.00715
370.326	0.00746	370.326	0.00545	370.326	0.00916	375.335	0.0127	370.326	0.01062	370.326	0.01152		320.229	0.00416	331.926	0.00684	320.229	0.00844	324.996	0.0084	332.551	0.00838	328.37	0.00716
370.883	0.00931	370.883	0.00454	370.883	0.01096	375.892	0.01083	370.883	0.01043	370.883	0.0105		320.239	0.00416	332.111	0.00686	320.239	0.00844	325.211	0.00841	332.771	0.00839	328.587	0.00717
371.439	0.00775	371.439	0.00527	371.439	0.00983	376.448	0.00838	371.439	0.01192	371.439	0.00868		320.449	0.00418	332.331	0.00687	320.449	0.00845	325.248	0.00841	332.991	0.00841	328.591	0.00717
371.996	0.0064	371.996	0.00958	371.996	0.01001	377.005	0.00748	371.996	0.01327	371.996	0.00948		320.669	0.0042	332.483	0.00689	320.669	0.00845	325.426	0.00842	333.039	0.00841	328.811	0.00718
372.552	0.00788	372.552	0.00997	372.552	0.00752	377.561	0.00433	372.552	0.01173	372.552	0.0095		320.796	0.00421	332.551	0.00689	320.796	0.00845	325.641	0.00843	333.211	0.00842	329.031	0.0072
373.109	0.00689	373.109	0.00786	373.109	0.0078	378.118	0.00611	373.109	0.0119	373.109	0.00967		320.889	0.00422	332.771	0.00691	320.889	0.00845	325.805	0.00844	333.432	0.00844	329.144	0.0072
373.665	0.00519	373.665	0.00561	373.665	0.01233	378.674	0.00674	373.665	0.0093	373.665	0.00842		321.109	0.00424	332.991	0.00693	321.109	0.00846	325.856	0.00844	333.596	0.00845	329.251	0.00721
374.222	0.00644	374.222	0.00506	374.222	0.01151	379.231	0.00725	374.222	0.00748	374.222	0.00895		321.329	0.00426	333.039	0.00693	321.329	0.00846	326.071	0.00845	333.652	0.00846	329.471	0.00722
374.778	0.0083	374.778	0.01008	374.778	0.00978	379.787	0.0059	374.778	0.00896	374.778	0.00897		321.352	0.00426	333.211	0.00694	321.352	0.00846	326.286	0.00846	333.872	0.00847	329.691	0.00723
375.335	0.01097	375.335	0.01171	375.335	0.01107	380.344	0.00619	375.335	0.00946	375.335	0.00973		321.549	0.00428	333.432	0.00696	321.549	0.00846	326.361	0.00846	334.092	0.00849	329.7	0.00723
375.892	0.00989	375.892	0.01247	375.892	0.01028	380.9	0.00559	375.892	0.00939	375.892	0.00917		321.769	0.0043	333.596	0.00697	321.769	0.00846	326.501	0.00847	334.152	0.00849	329.911	0.00724
376.448	0.00684	376.448	0.00937	376.448	0.00915	381.457	0.00475	376.448	0.00789	376.448	0.00806		321.909	0.00432	333.652	0.00698	321.909	0.00847	326.717	0.00848	334.312	0.0085	330.131	0.00725
377.005	0.00516	377.005	0.00932	377.005	0.0089	382.013	0.00688	377.005	0.00803	377.005	0.00661		321.989	0.00432	333.872	0.00699	321.989	0.00847	326.918	0.00849	334.532	0.00852	330.257	0.00726
377.561	0.01061	377.561	0.00781	377.561	0.00776	382.57	0.00651	377.561	0.00892	377.561	0.00728		322.466	0.00437	334.092	0.00701	322.209	0.00847	326.932	0.00849	334.709	0.00853	330.351	0.00726
378.118	0.01163	378.118	0.00756	378.118	0.00573	383.126	0.00626	378.118	0.0099	378.118	0.01023		323.022	0.00442	334.152	0.00701	322.429	0.00847	327.147	0.0085	334.752	0.00853	330.571	0.00727
378.674	0.0109	378.674	0.0092	378.674	0.0064	383.683	0.00579	378.674	0.00943	378.674	0.0099		323.579	0.00447	334.312	0.00703	322.466	0.00847	327.362	0.00851	334.972	0.00855	330.791	0.00728
379.231	0.00932	379.231	0.00782	379.231	0.00777	384.239	0.00635	379.231	0.01075	379.231	0.00848		324.135	0.00452	334.532	0.00704	322.649	0.00847	327.474	0.00851	335.192	0.00856	330.813	0.00728
379.787	0.00764	379.787	0.00728	379.787	0.00709	384.796	0.00886	379.787	0.01049	379.787	0.00663		324.692	0.00458	334.709	0.00706	322.869	0.00848	327.577	0.00852	335.265	0.00857	331.011	0.00729
380.344	0.00622	380.344	0.00748	380.344	0.00578	385.352	0.01008	380.344	0.00873	380.344	0.00612		325.248	0.00463	334.752	0.00706	323.022	0.00848	327.792	0.00852	335.412	0.00858	331.231	0.0073
380.9	0.00623	380.9	0.0075	380.9	0.00657	385.909	0.00988	380.9	0.00818	380.9	0.00338		325.805	0.00468	334.972	0.00708	323.089	0.00848	328.007	0.00853	335.632	0.00859	331.37	0.00731
381.457	0.00836	381.457	0.00627	381.457	0.00708	386.465	0.00892	381.457	0.00764	381.457	0.004		326.361	0.00474	335.192	0.00709	323.309	0.00848	328.031	0.00853	335.822	0.00861	331.451	0.00731
382.013	0.00771	382.013	0.00409	382.013	0.00744	387.022	0.00575	382.013	0.0063	382.013	0.00467		326.918	0.00479	335.265	0.0071	323.529	0.00848	328.222	0.00854	335.852	0.00861	331.671	0.00732
382.57	0.00584	382.57	0.00511	382.57	0.00618	387.578	0.00894	382.57	0.00574	382.57	0.00614		327.474	0.00484	335.412	0.00711	323.579	0.00848	328.437	0.00855	336.072	0.00862	331.891	0.00733
383.126	0.00488	383.126	0.00586	383.126	0.00433	388.135	0.00886	383.126	0.00976	383.126	0.00687		328.031	0.0049	335.632	0.00712	323.75	0.00848	328.587	0.00856	336.292	0.00864	331.926	0.00733
383.683	0.00306	383.683	0.00657	383.683	0.00594	388.692	0.01048	383.683	0.01057	383.683	0.00729		328.587	0.00495	335.822	0.00714	323.97	0.00849	328.652	0.00856	336.378	0.00864	332.111	0.00734
384.239	0.00465	384.239	0.00747	384.239	0.00742	389.248	0.00949	384.239	0.01003	384.239	0.00808		329.144	0.005	335.852	0.00714	324.135	0.00849	328.867	0.00857	336.512	0.00865	332.331	0.00735
384.796	0.0062	384.796	0.00823	384.796	0.00661	389.805	0.00654	384.796	0.00869	384.796	0.00763		329.7	0.00506	336.072	0.00716	324.19	0.00849	329.082	0.00858	336.732	0.00866	332.483	0.00736
385.352	0.00709	385.352	0.009	385.352	0.00788	390.361	0.00799	385.352	0.00953	385.352	0.00658		330.257	0.00511	336.292	0.00717	324.41	0.00849	329.144	0.00858	336.935	0.00868	332.551	0.00736
385.909	0.00881	385.909	0.00948	385.909	0.00552	390.918	0.00668	385.909	0.00928	385.909	0.00813		330.813	0.00516	336.378	0.00718	324.63	0.00849	329.297	0.00858	336.952	0.00868	332.771	0.00737
386.465	0.00953	386.465	0.00827	386.465	0.00636	391.474	0.00685	386.465	0.00762	386.465	0.00661		331.37	0.00522	336.512	0.00719	324.692	0.00849	329.512	0.00859	337.172	0.00869	332.991	0.00738
387.022	0.00645	387.022	0.00607	387.022	0.00756	392.031	0.00705	387.022	0.00659	387.022	0.00796		331.926	0.00527	336.732	0.0072	324.85	0.00849	329.7	0.0086	337.392	0.00871	333.039	0.00738
387.578	0.00632	387.578	0.00246	387.578	0.00873	392.587	0.0072	387.578	0.00812	387.578	0.00824		332.483	0.00533	336.935	0.00722	325.07	0.00849	329.727	0.0086	337.491	0.00871	333.211	0.00739
388.135	0.00663	388.135	0.00579	388.135	0.00862	393.144	0.00642	388.135	0.00726	388.135	0.00888		333.039	0.00538	336.952	0.00722	325.248	0.00849	329.942	0.00861	337.612	0.00872	333.432	0.0074
388.692	0.00695	388.692	0.00849	388.692	0.00822	393.7	0.00706	388.692	0.00812	388.692	0.01073		333.596	0.00543	337.172	0.00723	325.29	0.00849	330.157	0.00861	337.832	0.00873	333.596	0.0074
389.248	0.00673	389.248	0.00751	389.248	0.00779	394.257	0.00808	389.248	0.00862	389.248	0.00939		334.152	0.00548	337.392	0.00725	325.51	0.0085	330.257	0.00862	338.048	0.00874	333.652	0.00741
389.805	0.00559	389.805	0.00616	389.805	0.0078	394.813	0.00673	389.805	0.0077	389.805	0.00997		334.709	0.00554	337.491	0.00726	325.73	0.0085	330.372	0.00862	338.053	0.00874	333.872	0.00742
390.361	0.00537	390.361	0.00692	390.361	0.00656	395.37	0.00741	390.361	0.00469	390.361	0.0086		335.265	0.00559	337.612	0.00726	325.805	0.0085	330.587	0.00863	338.273	0.00876	334.092	0.00743
390.918	0.00659	390.918	0.00779	390.918	0.00656	395.926	0.00746	390.918	0.00344	390.918	0.00627		335.822	0.00564	337.832	0.00728	325.95	0.0085	330.802	0.00864	338.493	0.00877	334.152	0.00743
391.474	0.00568	391.474	0.0073	391.474	0.00673	396.483	0.00784	391.474	0.0031	391.474	0.00627		335.852	0.00565	338.048	0.00729	326.17	0.0085	330.813	0.00864	338.605	0.00878	334.312	0.00743
392.031	0.00506	392.031	0.00786	392.031	0.00645	397.039	0.00691	392.031	0.00127	392.031	0.00818		336.072	0.00567	338.053	0.00729	326.361	0.0085	331.017	0.00864	338.713	0.00878	334.532	0.00744
392.587	0.00624	392.587	0.00614	392.587	0.00592	397.596	0.00769	392.587	0.00386	392.587	0.00638		336.292	0.00569	338.273	0.00731	326.39	0.0085	331.232	0.00865	338.933	0.0088	334.709	0.00745
393.144	0.00586	393.144	0.00546	393.144	0.00626	398.152	0.00843	393.144	0.00739	393.144	0.00635		336.378	0.00569	338.493	0.00732	326.61	0.0085	331.37	0.00866	339.153	0.00881	334.752	0.00745
393.7	0.00606	393.7	0.00504	393.7	0.00548	398.709	0.00723	393.7	0.00863	393.7	0.00693		336.512	0.00571	338.605	0.00733	326.83	0.0085	331.447	0.00866	339.161	0.00881	334.972	0.00746
394.257	0.00623	394.257	0.00739	394.257	0.00767	399.265	0.00866	394.257	0.00686	394.257	0.00639		336.732	0.00573	338.713	0.00734	326.918	0.0085	331.662	0.00867	339.373	0.00882	335.192	0.00747
394.813	0.0061	394.813	0.00791	394.813	0.00598	399.822	0.01011	394.813	0.00697	394.813	0.00472		336.935	0.00575	338.933	0.00735	327.05	0.0085	331.877	0.00867	339.593	0.00883	335.265	0.00747
395.37	0.00551	395.37	0.00546	395.37	0.00581	400.378	0.01097	395.37	0.00766	395.37	0.00429		336.952	0.00575	339.153	0.00737	327.27	0.0085	331.926	0.00867	339.718	0.00884	335.412	0.00748
395.926	0.006	395.926	0.00448	395.926	0.0054	400.935	0.00736	395.926	0.00671	395.926	0.00462		337.172	0.00577	339.161	0.00737	327.474	0.0085	332.092	0.00868	339.813	0.00885	335.632	0.00749
396.483	0.00539	396.483	0.00303	396.483	0.00636	401.491	0.00557	396.483	0.00566	396.483	0.00779		337.392	0.00579	339.373	0.00738	327.49	0.0085	332.307	0.00869	340.033	0.00886	335.822	0.00749
397.039	0.00816	397.039	0.00368	397.039	0.00566	402.048	0.00339	397.039	0.00566	397.039	0.00533		337.491	0.0058	339.593	0.00739	327.71	0.0085	332.483	0.00869	340.253	0.00887	335.852	0.00749
397.596	0.00658	397.596	0.00374	397.596	0.00541	402.604	0.00553	397.596	0.00636	397.596	0.00543		337.612	0.00581	339.718	0.0074	327.93	0.00851	332.522	0.00869	340.274	0.00887	336.072	0.0075
398.152	0.00489	398.152	0.00577	398.152	0.00493	403.161	0.00531	398.152	0.00619	398.152	0.00674		337.832	0.00583	339.813	0.00741	328.031	0.00851	332.737	0.0087	340.473	0.00888	336.292	0.00751
398.709	0.00645	398.709	0.00726	398.709	0.00546	403.717	0.00416	398.709	0.00579	398.709	0.00668		338.048	0.00585	340.033	0.00742	328.15	0.00851	332.952	0.0087	340.693	0.00889	336.378	0.00751
399.265	0.0081	399.265	0.00724	399.265	0.00572	404.274	0.0042	399.265	0.00552	399.265	0.00695		338.053	0.00585	340.253	0.00743	328.37	0.00851	333.039	0.00871	340.831	0.0089	336.512	0.00752
399.822	0.00604	399.822	0.00906	399.822	0.00666	404.831	0.00419	399.822	0.00715	399.822	0.00705		338.273	0.00587	340.274	0.00744	328.587	0.00851	333.167	0.00871	340.913	0.0089	336.732	0.00753
400.378	0.00479	400.378	0.00713	400.378	0.00725	405.387	0.00504	400.378	0.00911	400.378	0.00613		338.493	0.00589	340.473	0.00745	328.591	0.00851	333.383	0.00872	341.133	0.00891	336.935	0.00753
400.935	0.00425	400.935	0.00586	400.935	0.00669	405.944	0.00179	400.935	0.00775	400.935	0.00615		338.605	0.0059	340.693	0.00746	328.811	0.00851	333.596	0.00872	341.353	0.00892	336.952	0.00753
401.491	0.00361	401.491	0.00332	401.491	0.00565	406.5	0.00333	401.491	0.00704	401.491	0.00676		338.713	0.00591	340.831	0.00747	329.031	0.00851	333.598	0.00872	341.387	0.00893	337.172	0.00754
402.048	0.00336	402.048	0.00346	402.048	0.00586	407.057	0.0032	402.048	0.00636	402.048	0.00737		338.933	0.00593	340.913	0.00747	329.144	0.00851	333.813	0.00873	341.573	0.00894	337.392	0.00755
402.604	0.00366	402.604	0.00497	402.604	0.00427	407.613	0.00379	402.604	0.00646	402.604	0.005		339.153	0.00595	341.133	0.00749	329.251	0.00851	334.028	0.00874	341.793	0.00895	337.491	0.00755
403.161	0.0041	403.161	0.00546	403.161	0.00491	408.17	0.00344	403.161	0.00622	403.161	0.00341		339.161	0.00595	341.353	0.0075	329.471	0.00851	334.152	0.00874	341.944	0.00895	337.612	0.00756
403.717	0.0059	403.717	0.00503	403.717	0.0055	408.726	0.00557	403.717	0.00406	403.717	0.00322		339.373	0.00597	341.387	0.0075	329.691	0.00851	334.243	0.00874	342.013	0.00896	337.832	0.00756
404.274	0.00706	404.274	0.00546	404.274	0.00524	409.283	0.00688	404.274	0.00146	404.274	0.00323		339.593	0.00599	341.573	0.00751	329.7	0.00851	334.458	0.00875	342.233	0.00897	338.048	0.00757
404.831	0.0048	404.831	0.0036	404.831	0.0043	409.839	0.00646	404.831	0.000709	404.831	0.00309		339.718	0.006	341.793	0.00753	329.911	0.00851	334.673	0.00875	342.453	0.00898	338.053	0.00757
405.387	0.00319	405.387	0.00377	405.387	0.00456	410.396	0.00616	405.387	0.00212	405.387	0.00302		339.813	0.00601	341.944	0.00753	330.131	0.00851	334.709	0.00875	342.5	0.00898	338.273	0.00758
405.944	0.00536	405.944	0.00487	405.944	0.00382	410.952	0.00486	405.944	0.00494	405.944	0.00498		340.033	0.00603	342.013	0.00754	330.257	0.00851	334.888	0.00876	342.673	0.00899	338.493	0.00759
406.5	0.00456	406.5	0.00576	406.5	0.0029	411.509	0.0036	406.5	0.00678	406.5	0.00702		340.253	0.00605	342.233	0.00755	330.351	0.00851	335.103	0.00876	342.894	0.009	338.605	0.00759
407.057	0.0046	407.057	0.00592	407.057	0.00434	412.065	0.00376	407.057	0.00817	407.057	0.00546		340.274	0.00605	342.453	0.00756	330.571	0.00851	335.265	0.00877	343.057	0.009	338.713	0.00759
407.613	0.00583	407.613	0.00682	407.613	0.00407	412.622	0.00421	407.613	0.00806	407.613	0.00479		340.473	0.00607	342.5	0.00757	330.791	0.0085	335.318	0.00877	343.114	0.00901	338.933	0.0076
408.17	0.00683	408.17	0.00595	408.17	0.00449	413.178	0.00552	408.17	0.00691	408.17	0.00628		340.693	0.00608	342.673	0.00757	330.813	0.0085	335.533	0.00877	343.334	0.00902	339.153	0.00761
408.726	0.00606	408.726	0.00669	408.726	0.00676	413.735	0.00385	408.726	0.0066	408.726	0.00604		340.831	0.0061	342.894	0.00759	331.011	0.0085	335.748	0.00878	343.554	0.00903	339.161	0.00761
409.283	0.00516	409.283	0.00578	409.283	0.00677	414.291	0.00275	409.283	0.00735	409.283	0.00473		340.913	0.0061	343.057	0.0076	331.231	0.0085	335.822	0.00878	343.613	0.00903	339.373	0.00761
409.839	0.0039	409.839	0.00543	409.839	0.00526	414.848	0.00325	409.839	0.00573	409.839	0.00387		341.133	0.00612	343.114	0.0076	331.37	0.0085	335.963	0.00878	343.774	0.00903	339.593	0.00762
410.396	0.00292	410.396	0.00439	410.396	0.00378	415.404	0.00385	410.396	0.00669	410.396	0.0039		341.353	0.00614	343.334	0.00761	331.451	0.0085	336.178	0.00879	343.994	0.00904	339.718	0.00762
410.952	0.0034	410.952	0.00326	410.952	0.00437	415.961	0.00252	410.952	0.00502	410.952	0.00427		341.387	0.00614	343.554	0.00762	331.671	0.0085	336.378	0.00879	344.17	0.00905	339.813	0.00763
411.509	0.00557	411.509	0.00345	411.509	0.00632	416.517	0.00346	411.509	0.00527	411.509	0.00265		341.573	0.00616	343.613	0.00762	331.891	0.0085	336.393	0.00879	344.214	0.00905	340.033	0.00763
412.065	0.00506	412.065	0.00334	412.065	0.00628	417.074	0.00366	412.065	0.00658	412.065	0.00323		341.793	0.00618	343.774	0.00763	331.926	0.0085	336.608	0.0088	344.434	0.00906	340.253	0.00764
412.622	0.00358	412.622	0.00505	412.622	0.00512	417.631	0.00186	412.622	0.00603	412.622	0.00436		341.944	0.00619	343.994	0.00764	332.111	0.0085	336.823	0.0088	344.654	0.00907	340.274	0.00764
413.178	0.00401	413.178	0.00417	413.178	0.00475	418.187	0.00346	413.178	0.00561	413.178	0.00606		342.013	0.0062	344.17	0.00765	332.331	0.0085	336.935	0.0088	344.726	0.00907	340.473	0.00765
413.735	0.00577	413.735	0.00432	413.735	0.00588	418.744	0.00463	413.735	0.00476	413.735	0.00453		342.233	0.00622	344.214	0.00766	332.483	0.0085	337.038	0.0088	344.874	0.00908	340.693	0.00765
414.291	0.00398	414.291	0.00497	414.291	0.00571	419.3	0.00473	414.291	0.00592	414.291	0.00405		342.453	0.00624	344.434	0.00767	332.551	0.0085	337.253	0.00881	345.094	0.00909	340.831	0.00766
414.848	0.00171	414.848	0.00363	414.848	0.00479	419.857	0.00431	414.848	0.00641	414.848	0.00388		342.5	0.00624	344.654	0.00768	332.771	0.0085	337.468	0.00881	345.283	0.00909	340.913	0.00766
415.404	0.00128	415.404	0.00256	415.404	0.00327	420.413	0.00394	415.404	0.00364	415.404	0.00381		342.673	0.00625	344.726	0.00768	332.991	0.0085	337.491	0.00881	345.314	0.0091	341.133	0.00766
415.961	0.000209	415.961	0.00144	415.961	0.00165	420.97	0.00244	415.961	0.00297	415.961	0.00316		342.894	0.00627	344.874	0.00769	333.039	0.0085	337.683	0.00882	345.534	0.0091	341.353	0.00767
416.517	0.000409	416.517	0.00162	416.517	0.00212	421.526	0.00466	416.517	0.00535	416.517	0.00461		343.057	0.00629	345.094	0.0077	333.211	0.00849	337.898	0.00882	345.754	0.00911	341.387	0.00767
417.074	0.00152	417.074	0.0026	417.074	0.00296	422.083	0.00653	417.074	0.00491	417.074	0.00502		343.114	0.00629	345.283	0.00771	333.432	0.00849	338.048	0.00882	345.839	0.00911	341.573	0.00768
417.631	0.0015	417.631	0.00347	417.631	0.00291	422.639	0.00544	417.631	0.00437	417.631	0.00518		343.334	0.00631	345.314	0.00771	333.596	0.00849	338.113	0.00882	345.974	0.00912	341.793	0.00768
418.187	0.00131	418.187	0.00223	418.187	0.00425	423.196	0.00542	418.187	0.00453	418.187	0.0041		343.554	0.00633	345.534	0.00772	333.652	0.00849	338.328	0.00883	346.194	0.00913	341.944	0.00769
418.744	0.00338	418.744	0.00262	418.744	0.00253	423.752	0.00649	418.744	0.00314	418.744	0.00261		343.613	0.00633	345.754	0.00773	333.872	0.00849	338.543	0.00883	346.396	0.00913	342.013	0.00769
419.3	0.00168	419.3	0.00397	419.3	0.00216	424.309	0.00503	419.3	0.00316	419.3	0.00268		343.774	0.00634	345.839	0.00773	334.092	0.00849	338.605	0.00883	346.414	0.00913	342.233	0.00769
419.857	0.000245	419.857	0.00518	419.857	0.0035	424.865	0.00334	419.857	0.00358	419.857	0.00318		343.994	0.00636	345.974	0.00774	334.152	0.00849	338.758	0.00884	346.634	0.00914	342.453	0.0077
420.413	0.00114	420.413	0.00434	420.413	0.00562	425.422	0.00186	420.413	0.00336	420.413	0.00456		344.17	0.00638	346.194	0.00775	334.312	0.00849	338.973	0.00884	346.854	0.00915	342.5	0.0077
420.97	0.00216	420.97	0.00182	420.97	0.00467	425.978	0.00344	420.97	0.00312	420.97	0.00493		344.214	0.00638	346.396	0.00776	334.532	0.00849	339.161	0.00884	346.952	0.00915	342.673	0.0077
421.526	0.00259	421.526	0.00262	421.526	0.00415	426.535	0.0031	421.526	0.00405	421.526	0.00472		344.434	0.0064	346.414	0.00776	334.709	0.00848	339.188	0.00884	347.074	0.00915	342.894	0.00771
422.083	0.00376	422.083	0.00316	422.083	0.00393	427.091	0.00278	422.083	0.00468	422.083	0.00322		344.654	0.00642	346.634	0.00777	334.752	0.00848	339.403	0.00884	347.294	0.00916	343.057	0.00771
422.639	0.00374	422.639	0.00395	422.639	0.00393	427.648	0.00275	422.639	0.00376	422.639	0.00456		344.726	0.00642	346.854	0.00778	334.972	0.00848	339.618	0.00885	347.509	0.00917	343.114	0.00771
423.196	0.00238	423.196	0.00447	423.196	0.00526	428.204	0.00146	423.196	0.00461	423.196	0.00493		344.874	0.00643	346.952	0.00778	335.192	0.00848	339.718	0.00885	347.514	0.00917	343.334	0.00772
423.752	0.00323	423.752	0.00547	423.752	0.00561	428.761	0.00155	423.752	0.00498	423.752	0.00513		345.094	0.00645	347.074	0.00779	335.265	0.00848	339.833	0.00885	347.735	0.00917	343.554	0.00772
424.309	0.00334	424.309	0.00422	424.309	0.00455	429.317	0.00443	424.309	0.0038	424.309	0.00473		345.283	0.00646	347.294	0.0078	335.412	0.00848	340.049	0.00885	347.955	0.00918	343.613	0.00772
424.865	0.00229	424.865	0.00302	424.865	0.00317	429.874	0.00409	424.865	0.00291	424.865	0.0042		345.314	0.00647	347.509	0.0078	335.632	0.00848	340.264	0.00886	348.065	0.00918	343.774	0.00773
425.422	0.00393	425.422	0.00322	425.422	0.00308	430.43	0.0038	425.422	0.00141	425.422	0.00426		345.534	0.00648	347.514	0.0078	335.822	0.00847	340.274	0.00886	348.175	0.00919	343.994	0.00773
425.978	0.00459	425.978	0.00397	425.978	0.00411	430.987	0.00268	425.978	0.0043	425.978	0.00523		345.754	0.0065	347.735	0.00781	335.852	0.00847	340.479	0.00886	348.395	0.00919	344.17	0.00774
426.535	0.00384	426.535	0.0034	426.535	0.00451	431.544	0.00264	426.535	0.00437	426.535	0.00442		345.839	0.00651	347.955	0.00782	336.072	0.00847	340.694	0.00886	348.615	0.0092	344.214	0.00774
427.091	0.00403	427.091	0.00234	427.091	0.00348	432.1	0.00266	427.091	0.00415	427.091	0.0047		345.974	0.00652	348.065	0.00783	336.292	0.00847	340.831	0.00886	348.622	0.0092	344.434	0.00774
427.648	0.00512	427.648	0.00246	427.648	0.00352	432.657	0.00267	427.648	0.0036	427.648	0.00448		346.194	0.00653	348.175	0.00783	336.378	0.00847	340.909	0.00886	348.835	0.0092	344.654	0.00775
428.204	0.00519	428.204	0.00329	428.204	0.00214	433.213	0.00263	428.204	0.00434	428.204	0.00421		346.396	0.00655	348.395	0.00784	336.512	0.00847	341.124	0.00886	349.055	0.00921	344.726	0.00775
428.761	0.00334	428.761	0.00355	428.761	0.00233	433.77	0.00293	428.761	0.00445	428.761	0.00298		346.414	0.00655	348.615	0.00785	336.732	0.00846	341.339	0.00887	349.178	0.00921	344.874	0.00775
429.317	0.00261	429.317	0.00412	429.317	0.00188	434.326	0.00281	429.317	0.00587	429.317	0.0029		346.634	0.00657	348.622	0.00785	336.935	0.00846	341.387	0.00887	349.275	0.00921	345.094	0.00775
429.874	0.00217	429.874	0.00319	429.874	0.00213	434.883	0.00343	429.874	0.00464	429.874	0.00268		346.854	0.00658	348.835	0.00785	336.952	0.00846	341.554	0.00887	349.495	0.00922	345.283	0.00776
430.43	0.00326	430.43	0.00157	430.43	0.00325	435.439	0.00443	430.43	0.00307	430.43	0.00143		346.952	0.00659	349.055	0.00786	337.172	0.00846	341.769	0.00887	349.715	0.00922	345.314	0.00776
430.987	0.00399	430.987	0.00337	430.987	0.00257	435.996	0.00544	430.987	0.00391	430.987	0.00229		347.074	0.0066	349.178	0.00787	337.392	0.00846	341.944	0.00887	349.735	0.00922	345.534	0.00776
431.544	0.00342	431.544	0.00358	431.544	0.00248	436.552	0.00368	431.544	0.00353	431.544	0.00286		347.294	0.00662	349.275	0.00787	337.491	0.00845	341.984	0.00887	349.935	0.00923	345.754	0.00776
432.1	0.00403	432.1	0.00213	432.1	0.00339	437.109	0.00306	432.1	0.00391	432.1	0.00247		347.509	0.00663	349.495	0.00788	337.612	0.00845	342.199	0.00887	350.155	0.00923	345.839	0.00777
432.657	0.00258	432.657	0.00161	432.657	0.00494	437.665	0.0024	432.657	0.00255	432.657	0.00174		347.514	0.00663	349.715	0.00788	337.832	0.00845	342.414	0.00888	350.291	0.00923	345.974	0.00777
433.213	0.00334	433.213	0.00201	433.213	0.00553	438.222	0.00299	433.213	0.00306	433.213	0.00358		347.735	0.00665	349.735	0.00788	338.048	0.00845	342.5	0.00888	350.375	0.00923	346.194	0.00777
433.77	0.00354	433.77	0.00164	433.77	0.00457	438.778	0.00465	433.77	0.00431	433.77	0.00343		347.955	0.00666	349.935	0.00789	338.053	0.00845	342.629	0.00888	350.595	0.00924	346.396	0.00777
434.326	0.00324	434.326	0.00214	434.326	0.00396	439.335	0.00494	434.326	0.0031	434.326	0.00308		348.065	0.00667	350.155	0.0079	338.273	0.00844	342.844	0.00888	350.815	0.00924	346.414	0.00778
434.883	0.00305	434.883	0.00256	434.883	0.00548	439.891	0.00489	434.883	0.00224	434.883	0.00181		348.175	0.00668	350.291	0.0079	338.493	0.00844	343.057	0.00888	350.848	0.00924	346.634	0.00778
435.439	0.00519	435.439	0.00229	435.439	0.0051	440.448	0.00367	435.439	0.00219	435.439	0.00227		348.395	0.00669	350.375	0.0079	338.605	0.00844	343.059	0.00888	351.035	0.00925	346.854	0.00778
435.996	0.00502	435.996	0.00314	435.996	0.00356	441.005	0.00365	435.996	0.00367	435.996	0.00353		348.615	0.00671	350.595	0.00791	338.713	0.00844	343.274	0.00888	351.255	0.00925	346.952	0.00778
436.552	0.00366	436.552	0.0019	436.552	0.00175	441.561	0.00259	436.552	0.00485	436.552	0.00216		348.622	0.00671	350.815	0.00792	338.933	0.00844	343.489	0.00888	351.404	0.00925	347.074	0.00778
437.109	0.00329	437.109	0.00135	437.109	0.000991	442.118	0.00146	437.109	0.00586	437.109	0.00182		348.835	0.00672	350.848	0.00792	339.153	0.00843	343.613	0.00888	351.475	0.00925	347.294	0.00779
437.665	0.00285	437.665	0.00266	437.665	0.00299	442.674	0.00102	437.665	0.0042	437.665	0.00245		349.055	0.00674	351.035	0.00792	339.161	0.00843	343.704	0.00888	351.695	0.00926	347.509	0.00779
438.222	0.00425	438.222	0.00456	438.222	0.00335	443.231	0.000745	438.222	0.00428	438.222	0.00344		349.178	0.00675	351.255	0.00793	339.373	0.00843	343.919	0.00888	351.915	0.00926	347.514	0.00779
438.778	0.00369	438.778	0.00377	438.778	0.00299	443.787	0.000836	438.778	0.00391	438.778	0.00288		349.275	0.00675	351.404	0.00793	339.593	0.00843	344.134	0.00888	351.961	0.00926	347.735	0.00779
439.335	0.0027	439.335	0.00379	439.335	0.00218	444.344	0.0028	439.335	0.00326	439.335	0.00351		349.495	0.00677	351.475	0.00794	339.718	0.00842	344.17	0.00888	352.135	0.00926	347.955	0.0078
439.891	0.00376	439.891	0.00434	439.891	0.00262	444.9	0.00257	439.891	0.00298	439.891	0.00324		349.715	0.00678	351.695	0.00794	339.813	0.00842	344.349	0.00888	352.355	0.00926	348.065	0.0078
440.448	0.003	440.448	0.0037	440.448	0.00307	445.457	0.00177	440.448	0.00177	440.448	0.00304		349.735	0.00678	351.915	0.00795	340.033	0.00842	344.564	0.00888	352.518	0.00927	348.175	0.0078
441.005	0.00253	441.005	0.00395	441.005	0.00401	446.013	0.000655	441.005	0.00246	441.005	0.00238		349.935	0.0068	351.961	0.00795	340.253	0.00841	344.726	0.00888	352.576	0.00927	348.395	0.0078
441.561	0.00226	441.561	0.00237	441.561	0.00237	446.57	0.000682	441.561	0.00314	441.561	0.00267		350.155	0.00681	352.135	0.00795	340.274	0.00841	344.779	0.00888	352.796	0.00927	348.615	0.0078
442.118	0.000745	442.118	0.00169	442.118	0.00128	447.126	0.0017	442.118	0.00205	442.118	0.00226		350.291	0.00682	352.355	0.00796	340.473	0.00841	344.994	0.00888	353.016	0.00927	348.622	0.0078
442.674	0.00212	442.674	0.00241	442.674	0.000345	447.683	0.00336	442.674	0.00272	442.674	0.00351		350.375	0.00683	352.518	0.00796	340.693	0.00841	345.209	0.00888	353.074	0.00927	348.835	0.00781
443.231	0.00183	443.231	0.00322	443.231	0.00234	448.239	0.00395	443.231	0.0037	443.231	0.00398		350.595	0.00684	352.576	0.00796	340.831	0.0084	345.283	0.00888	353.236	0.00927	349.055	0.00781
443.787	0.00322	443.787	0.00137	443.787	0.00319	448.796	0.00199	443.787	0.00381	443.787	0.00265		350.815	0.00685	352.796	0.00797	340.913	0.0084	345.424	0.00888	353.456	0.00928	349.178	0.00781
444.344	0.00305	444.344	0.00165	444.344	0.00353	449.352	0.00178	444.344	0.00466	444.344	0.00206		350.848	0.00686	353.016	0.00797	341.133	0.0084	345.639	0.00888	353.631	0.00928	349.275	0.00781
444.9	0.00346	444.9	0.00283	444.9	0.00389	449.909	0.0023	444.9	0.00336	444.9	0.00342		351.035	0.00687	353.074	0.00797	341.353	0.0084	345.839	0.00888	353.676	0.00928	349.495	0.00781
445.457	0.00342	445.457	0.00198	445.457	0.00202	450.465	0.00235	445.457	0.00192	445.457	0.00338		351.255	0.00688	353.236	0.00798	341.387	0.00839	345.854	0.00888	353.896	0.00928	349.715	0.00781
446.013	0.00249	446.013	0.00146	446.013	0.00162	451.022	0.00183	446.013	0.00112	446.013	0.00143		351.404	0.00689	353.456	0.00798	341.573	0.00839	346.069	0.00888	354.116	0.00928	349.735	0.00781
446.57	0.00246	446.57	0.00239	446.57	0.00182	451.578	0.00266	446.57	0.00149	446.57	0.00128		351.475	0.00689	353.631	0.00798	341.793	0.00839	346.284	0.00888	354.187	0.00928	349.935	0.00781
447.126	0.00226	447.126	0.00282	447.126	0.00197	452.135	0.00441	447.126	0.00107	447.126	0.00171		351.695	0.00691	353.676	0.00799	341.944	0.00838	346.396	0.00888	354.336	0.00928	350.155	0.00782
447.683	0.00279	447.683	0.00303	447.683	0.00205	452.691	0.00343	447.683	0.00259	447.683	0.00198		351.915	0.00692	353.896	0.00799	342.013	0.00838	346.499	0.00888	354.556	0.00928	350.291	0.00782
448.239	0.00283	448.239	0.00152	448.239	0.00275	453.248	0.00327	448.239	0.00318	448.239	0.00273		351.961	0.00692	354.116	0.00799	342.233	0.00838	346.715	0.00888	354.744	0.00928	350.375	0.00782
448.796	0.00315	448.796	0.00246	448.796	0.00232	453.804	0.00314	448.796	0.00247	448.796	0.00314		352.135	0.00693	354.187	0.00799	342.453	0.00837	346.93	0.00888	354.776	0.00928	350.595	0.00782
449.352	0.00219	449.352	0.00256	449.352	0.00312	454.361	0.0043	449.352	0.0022	449.352	0.00341		352.355	0.00695	354.336	0.008	342.5	0.00837	346.952	0.00888	354.996	0.00928	350.815	0.00782
449.909	0.00206	449.909	0.00292	449.909	0.00232	454.918	0.00417	449.909	0.0021	449.909	0.00233		352.518	0.00695	354.556	0.008	342.673	0.00837	347.145	0.00888	355.216	0.00928	350.848	0.00782
450.465	0.00213	450.465	0.00193	450.465	0.00218	455.474	0.00467	450.465	0.00166	450.465	0.00213		352.576	0.00696	354.744	0.008	342.894	0.00837	347.36	0.00888	355.3	0.00928	351.035	0.00782
451.022	0.00151	451.022	0.000964	451.022	0.00167	456.031	0.00332	451.022	0.00224	451.022	0.00192		352.796	0.00697	354.776	0.008	343.057	0.00836	347.509	0.00888	355.436	0.00928	351.255	0.00782
451.578	0.00143	451.578	0.00154	451.578	0.00204	456.587	0.00189	451.578	0.00157	451.578	0.0025		353.016	0.00698	354.996	0.00801	343.114	0.00836	347.575	0.00888	355.656	0.00928	351.404	0.00782
452.135	0.00246	452.135	0.00266	452.135	0.00457	457.144	0.00237	452.135	0.00314	452.135	0.00297		353.074	0.00699	355.216	0.00801	343.334	0.00836	347.79	0.00888	355.857	0.00928	351.475	0.00782
452.691	0.00331	452.691	0.0023	452.691	0.00417	457.7	0.00263	452.691	0.00384	452.691	0.00223		353.236	0.00699	355.3	0.00801	343.554	0.00835	348.005	0.00887	355.876	0.00928	351.695	0.00782
453.248	0.00336	453.248	0.00295	453.248	0.00475	458.257	0.00224	453.248	0.00385	453.248	0.000783		353.456	0.00701	355.436	0.00801	343.613	0.00835	348.065	0.00887	356.096	0.00928	351.915	0.00782
453.804	0.0038	453.804	0.00323	453.804	0.00444	458.813	0.00236	453.804	0.00359	453.804	0.00148		353.631	0.00702	355.656	0.00802	343.774	0.00835	348.22	0.00887	356.316	0.00928	351.961	0.00782
454.361	0.00353	454.361	0.00404	454.361	0.0037	459.37	0.00106	454.361	0.00434	454.361	0.00295		353.676	0.00702	355.857	0.00802	343.994	0.00834	348.435	0.00887	356.413	0.00928	352.135	0.00783
454.918	0.00284	454.918	0.00422	454.918	0.00386	459.926	0.00106	454.918	0.00379	454.918	0.00326		353.896	0.00703	355.876	0.00802	344.17	0.00834	348.622	0.00887	356.536	0.00928	352.355	0.00783
455.474	0.00255	455.474	0.00308	455.474	0.00406	460.483	0.00116	455.474	0.00304	455.474	0.00394		354.116	0.00704	356.096	0.00802	344.214	0.00834	348.65	0.00887	356.756	0.00928	352.518	0.00783
456.031	0.00229	456.031	0.00193	456.031	0.00342	461.039	0.00156	456.031	0.00303	456.031	0.00388		354.187	0.00704	356.316	0.00802	344.434	0.00833	348.865	0.00887	356.97	0.00928	352.576	0.00783
456.587	0.0013	456.587	0.00219	456.587	0.00254	461.596	0.000818	456.587	0.00286	456.587	0.00288		354.336	0.00705	356.413	0.00802	344.654	0.00833	349.08	0.00886	356.976	0.00928	352.796	0.00783
457.144	0.00129	457.144	0.00307	457.144	0.00217	462.152	0.00186	457.144	0.000864	457.144	0.00188		354.556	0.00706	356.536	0.00802	344.726	0.00833	349.178	0.00886	357.197	0.00928	353.016	0.00783
457.7	0.00124	457.7	0.00186	457.7	0.00243	462.709	0.00365	457.7	0.000427	457.7	0.00085		354.744	0.00707	356.756	0.00803	344.874	0.00832	349.295	0.00886	357.417	0.00928	353.074	0.00783
458.257	0.00139	458.257	0.00124	458.257	0.00116	463.265	0.00372	458.257	0.000691	458.257	0.000883		354.776	0.00707	356.97	0.00803	345.094	0.00832	349.51	0.00886	357.526	0.00928	353.236	0.00783
458.813	8.2e-05	458.813	0.000555	458.813	0.0002	463.822	0.00334	458.813	0.000873	458.813	0.00134		354.996	0.00708	356.976	0.00803	345.283	0.00831	349.725	0.00886	357.637	0.00927	353.456	0.00783
459.37	8.2e-05	459.37	7.3e-05	459.37	7.3e-05	464.378	0.00412	459.37	0.000709	459.37	0.00242		355.216	0.00709	357.197	0.00803	345.314	0.00831	349.735	0.00886	357.857	0.00927	353.631	0.00783
459.926	0.000818	459.926	0.000545	459.926	0.000591	464.935	0.00458	459.926	0.000418	459.926	0.00375		355.3	0.0071	357.417	0.00803	345.534	0.00831	349.94	0.00886	358.077	0.00927	353.676	0.00783
460.483	0.00122	460.483	0.00197	460.483	0.00116	465.491	0.00215	460.483	0.00219	460.483	0.00306		355.436	0.0071	357.526	0.00803	345.754	0.0083	350.155	0.00885	358.083	0.00927	353.896	0.00783
461.039	0.00235	461.039	0.00145	461.039	0.00186	466.048	0.000209	461.039	0.00296	461.039	0.00257		355.656	0.00711	357.637	0.00803	345.839	0.0083	350.291	0.00885	358.297	0.00927	354.116	0.00783
461.596	0.00151	461.596	0.00153	461.596	0.00146	466.604	0.000291	461.596	0.00215	461.596	0.00175		355.857	0.00712	357.857	0.00803	345.974	0.0083	350.37	0.00885	358.517	0.00927	354.187	0.00782
462.152	0.000818	462.152	0.00162	462.152	0.00148	467.161	0.000655	462.152	0.00216	462.152	0.000983		355.876	0.00712	358.077	0.00803	346.194	0.00829	350.585	0.00885	358.639	0.00927	354.336	0.00782
462.709	0.000645	462.709	0.00158	462.709	0.00145	467.717	0.00116	462.709	0.00235	462.709	0.00156		356.096	0.00713	358.083	0.00803	346.396	0.00829	350.8	0.00884	358.737	0.00926	354.556	0.00782
463.265	0.000618	463.265	0.00183	463.265	0.000864	468.274	0.000882	463.265	0.00189	463.265	0.00226		356.316	0.00714	358.297	0.00803	346.414	0.00828	350.848	0.00884	358.957	0.00926	354.744	0.00782
463.822	0.00145	463.822	0.00128	463.822	0.00246	468.83	0.00248	463.822	0.00266	463.822	0.00185		356.413	0.00715	358.517	0.00803	346.634	0.00828	351.015	0.00884	359.177	0.00926	354.776	0.00782
464.378	0.00294	464.378	0.000873	464.378	0.00275	469.387	0.00209	464.378	0.00213	464.378	0.00206		356.536	0.00715	358.639	0.00804	346.854	0.00827	351.23	0.00884	359.196	0.00926	354.996	0.00782
464.935	0.00354	464.935	0.000191	464.935	0.00212	469.943	0.00236	464.935	0.00224	464.935	0.00203		356.756	0.00716	358.737	0.00804	346.952	0.00827	351.404	0.00884	359.397	0.00926	355.216	0.00782
465.491	0.00331	465.491	0.00303	465.491	0.00232	470.5	0.00284	465.491	0.00213	465.491	0.00115		356.97	0.00717	358.957	0.00804	347.074	0.00827	351.445	0.00883	359.617	0.00925	355.3	0.00782
466.048	0.00256	466.048	0.00273	466.048	0.00237	471.057	0.00383	466.048	0.00115	466.048	0.00127		356.976	0.00717	359.177	0.00804	347.294	0.00826	351.66	0.00883	359.752	0.00925	355.436	0.00782
466.604	0.00214	466.604	0.00235	466.604	0.00101	471.613	0.00343	466.604	-0.0001	466.604	0.00125		357.197	0.00718	359.196	0.00804	347.509	0.00826	351.875	0.00883	359.837	0.00925	355.656	0.00782
467.161	0.0016	467.161	0.00152	467.161	0.000709	472.17	0.00301	467.161	-0.0005	467.161	6.7e-05		357.417	0.00719	359.397	0.00803	347.514	0.00826	351.961	0.00883	360.057	0.00925	355.857	0.00782
467.717	0.000945	467.717	0.00154	467.717	0.00139	472.726	0.0019	467.717	0.0012	467.717	0.000975		357.526	0.00719	359.617	0.00803	347.735	0.00825	352.09	0.00882	360.277	0.00924	355.876	0.00782
468.274	0.00198	468.274	0.000973	468.274	0.00151	473.283	0.00207	468.274	0.00245	468.274	0.0019		357.637	0.0072	359.752	0.00803	347.955	0.00824	352.305	0.00882	360.309	0.00924	356.096	0.00782
468.83	0.00262	468.83	0.00121	468.83	0.00175	473.839	0.00156	468.83	0.00372	468.83	0.00159		357.857	0.0072	359.837	0.00803	348.065	0.00824	352.518	0.00882	360.497	0.00924	356.316	0.00781
469.387	0.00118	469.387	0.00171	469.387	0.000973	474.396	0.0013	469.387	0.00216	469.387	0.00149		358.077	0.00721	360.057	0.00803	348.175	0.00824	352.52	0.00882	360.717	0.00923	356.413	0.00781
469.943	0.00174	469.943	0.00228	469.943	0.00185	474.952	0.000909	469.943	0.00179	469.943	0.000992		358.083	0.00721	360.277	0.00803	348.395	0.00823	352.735	0.00881	360.865	0.00923	356.536	0.00781
470.5	0.00136	470.5	0.00232	470.5	0.00233	475.509	0.000327	470.5	0.00234	470.5	0.00117		358.297	0.00722	360.309	0.00803	348.615	0.00823	352.95	0.00881	360.937	0.00923	356.756	0.00781
471.057	0.00168	471.057	0.00431	471.057	0.00128	476.065	-0.000391	471.057	0.00316	471.057	0.00268		358.517	0.00723	360.497	0.00803	348.622	0.00822	353.074	0.00881	361.157	0.00923	356.97	0.00781
471.613	0.00216	471.613	0.00286	471.613	0.00292	476.622	-0.000755	471.613	0.00289	471.613	0.00148		358.639	0.00723	360.717	0.00803	348.835	0.00822	353.165	0.0088	361.377	0.00922	356.976	0.00781
472.17	0.00278	472.17	0.00292	472.17	0.00345	477.178	0.000955	472.17	0.00293	472.17	0.00155		358.737	0.00724	360.865	0.00803	349.055	0.00821	353.381	0.0088	361.422	0.00922	357.197	0.00781
472.726	0.00315	472.726	0.00308	472.726	0.00232	477.735	0.00205	472.726	0.0039	472.726	0.00328		358.957	0.00724	360.937	0.00803	349.178	0.00821	353.596	0.0088	361.597	0.00922	357.417	0.00781
473.283	0.00261	473.283	0.00278	473.283	0.00266	478.291	0.00227	473.283	0.00264	473.283	0.00248		359.177	0.00725	361.157	0.00803	349.275	0.00821	353.631	0.0088	361.817	0.00921	357.526	0.0078
473.839	0.00163	473.839	0.00101	473.839	0.00278	478.848	0.00143	473.839	0.00241	473.839	0.00254		359.196	0.00725	361.377	0.00802	349.495	0.0082	353.811	0.00879	361.978	0.00921	357.637	0.0078
474.396	0.00226	474.396	0.0017	474.396	0.00342	479.404	0.000836	474.396	0.00161	474.396	0.00208		359.397	0.00726	361.422	0.00802	349.715	0.00819	354.026	0.00879	362.038	0.00921	357.857	0.0078
474.952	0.00178	474.952	0.00143	474.952	0.00215	479.961	-2.7e-05	474.952	0.00249	474.952	0.0011		359.617	0.00726	361.597	0.00802	349.735	0.00819	354.187	0.00878	362.258	0.0092	358.077	0.0078
475.509	0.0012	475.509	0.00166	475.509	0.0027	480.517	0.00107	475.509	0.00228	475.509	0.00103		359.752	0.00727	361.817	0.00802	349.935	0.00819	354.241	0.00878	362.478	0.0092	358.083	0.0078
476.065	0.000245	476.065	0.00278	476.065	0.00106	481.074	0.00119	476.065	0.00134	476.065	0.00132		359.837	0.00727	361.978	0.00802	350.155	0.00818	354.456	0.00878	362.535	0.00919	358.297	0.0078
476.622	0.000291	476.622	0.00285	476.622	0.00201	481.63	0.00121	476.622	0.000445	476.622	0.00144		360.057	0.00728	362.038	0.00802	350.291	0.00818	354.671	0.00877	362.698	0.00919	358.517	0.00779
477.178	0.000936	477.178	0.00256	477.178	0.00397	482.187	0.000964	477.178	0.000245	477.178	0.00111		360.277	0.00728	362.258	0.00802	350.375	0.00817	354.744	0.00877	362.918	0.00918	358.639	0.00779
477.735	0.000555	477.735	0.00148	477.735	0.00436	482.743	0.000245	477.735	0.000464	477.735	0.00138		360.309	0.00728	362.478	0.00801	350.595	0.00817	354.886	0.00877	363.091	0.00918	358.737	0.00779
478.291	0.00101	478.291	0.000355	478.291	0.00348	483.3	0.00176	478.291	0.00123	478.291	0.00152		360.497	0.00729	362.535	0.00801	350.815	0.00816	355.101	0.00876	363.138	0.00918	358.957	0.00779
478.848	0.0013	478.848	0.000491	478.848	0.00212	483.857	0.0015	478.848	0.000573	478.848	0.000167		360.717	0.00729	362.698	0.00801	350.848	0.00816	355.3	0.00876	363.358	0.00917	359.177	0.00778
479.404	0.00138	479.404	0.0011	479.404	0.00125	484.413	0.000445	479.404	0.000764	479.404	0.000292		360.865	0.0073	362.918	0.00801	351.035	0.00815	355.316	0.00876	363.578	0.00917	359.196	0.00778
479.961	0.00142	479.961	0.00216	479.961	-4.5e-05	484.97	0.00107	479.961	0.00122	479.961	0.000658		360.937	0.0073	363.091	0.008	351.255	0.00815	355.531	0.00875	363.648	0.00916	359.397	0.00778
480.517	0.00181	480.517	0.0009	480.517	-0.000827	485.526	0.000918	480.517	0.00143	480.517	0.000683		361.157	0.0073	363.138	0.008	351.404	0.00814	355.746	0.00875	363.798	0.00916	359.617	0.00778
481.074	0.000982	481.074	0.0011	481.074	-9.1e-05	486.083	0.00147	481.074	0.0012	481.074	0.00095		361.377	0.00731	363.358	0.008	351.475	0.00814	355.857	0.00874	364.018	0.00915	359.752	0.00778
481.63	0.00172	481.63	0.00233	481.63	0.00102	486.639	0.00145	481.63	0.00157	481.63	0.0009		361.422	0.00731	363.578	0.008	351.695	0.00813	355.961	0.00874	364.204	0.00915	359.837	0.00777
482.187	0.00219	482.187	0.0023	482.187	0.00112	487.196	0.00128	482.187	0.00231	482.187	0.00128		361.597	0.00731	363.648	0.008	351.915	0.00812	356.176	0.00873	364.238	0.00915	360.057	0.00777
482.743	0.00207	482.743	0.00187	482.743	0.0007	487.752	0.000773	482.743	0.00125	482.743	0.00128		361.817	0.00732	363.798	0.00799	351.961	0.00812	356.391	0.00873	364.458	0.00914	360.277	0.00777
483.3	0.00204	483.3	0.00212	483.3	0.00124	488.309	0.0016	483.3	0.0006	483.3	0.00168		361.978	0.00732	364.018	0.00799	352.135	0.00812	356.413	0.00873	364.678	0.00913	360.309	0.00777
483.857	0.00135	483.857	0.00162	483.857	0.00107	488.865	0.00148	483.857	0.000627	483.857	0.00181		362.038	0.00732	364.204	0.00799	352.355	0.00811	356.606	0.00872	364.761	0.00913	360.497	0.00776
484.413	0.00154	484.413	0.00162	484.413	0.00183	489.422	0.00212	484.413	0.00116	484.413	0.00145		362.258	0.00733	364.238	0.00798	352.518	0.0081	356.821	0.00872	364.898	0.00912	360.717	0.00776
484.97	0.000827	484.97	0.00234	484.97	0.00264	489.978	0.0019	484.97	0.000591	484.97	0.00191		362.478	0.00733	364.458	0.00798	352.576	0.0081	356.97	0.00871	365.118	0.00912	360.865	0.00776
485.526	0.00124	485.526	0.00268	485.526	0.00152	490.535	0.00271	485.526	0.000891	485.526	0.00173		362.535	0.00733	364.678	0.00798	352.796	0.00809	357.036	0.00871	365.318	0.00911	360.937	0.00776
486.083	0.00146	486.083	0.00247	486.083	0.00148	491.091	0.00238	486.083	0.00149	486.083	0.00113		362.698	0.00733	364.761	0.00797	353.016	0.00809	357.251	0.0087	365.338	0.00911	361.157	0.00775
486.639	0.00148	486.639	0.00125	486.639	0.00144	491.648	0.00202	486.639	0.00163	486.639	0.0016		362.918	0.00734	364.898	0.00797	353.074	0.00808	357.466	0.0087	365.558	0.0091	361.377	0.00775
487.196	0.000655	487.196	0.00158	487.196	9e-06	492.204	0.00246	487.196	0.000791	487.196	0.00095		363.091	0.00734	365.118	0.00797	353.236	0.00808	357.526	0.0087	365.778	0.00909	361.422	0.00775
487.752	0.00115	487.752	0.000664	487.752	3.6e-05	492.761	0.00119	487.752	0.000591	487.752	0.000975		363.138	0.00734	365.318	0.00796	353.456	0.00807	357.681	0.00869	365.874	0.00909	361.597	0.00774
488.309	0.00186	488.309	0.000391	488.309	0.000336	493.317	0.000818	488.309	-9.1e-05	488.309	0.00153		363.358	0.00734	365.338	0.00796	353.631	0.00807	357.896	0.00869	365.998	0.00909	361.817	0.00774
488.865	0.00298	488.865	0.000409	488.865	0.000318	493.874	0.000327	488.865	0.000827	488.865	0.00144		363.578	0.00735	365.558	0.00796	353.676	0.00806	358.083	0.00868	366.218	0.00908	361.978	0.00774
489.422	0.00302	489.422	0.000727	489.422	-0.0003	494.43	0.00104	489.422	0.000609	489.422	0.00217		363.648	0.00735	365.778	0.00795	353.896	0.00806	358.111	0.00868	366.431	0.00907	362.038	0.00774
489.978	0.00256	489.978	0.000764	489.978	0.00139	494.987	0.0003	489.978	0.001	489.978	0.00163		363.798	0.00735	365.874	0.00795	354.116	0.00805	358.326	0.00867	366.438	0.00907	362.258	0.00773
490.535	0.00245	490.535	0.00183	490.535	0.00213	495.543	0.00196	490.535	0.000873	490.535	0.00223		364.018	0.00735	365.998	0.00795	354.187	0.00805	358.541	0.00867	366.658	0.00906	362.478	0.00773
491.091	0.00186	491.091	0.00159	491.091	0.00187	496.1	0.00296	491.091	0.000845	491.091	0.000375		364.204	0.00735	366.218	0.00794	354.336	0.00804	358.639	0.00866	366.879	0.00905	362.535	0.00773
491.648	0.00163	491.648	0.0009	491.648	0.0014	496.657	0.00208	491.648	0.00131	491.648	-0.000492		364.238	0.00736	366.431	0.00793	354.556	0.00803	358.756	0.00866	366.987	0.00905	362.698	0.00772
492.204	0.00112	492.204	0.0004	492.204	0.001	497.213	0.00214	492.204	0.000791	492.204	0.00045		364.458	0.00736	366.438	0.00793	354.744	0.00803	358.971	0.00865	367.099	0.00904	362.918	0.00772
492.761	0.000927	492.761	0.00113	492.761	0.00146	497.77	0.00145	492.761	0.000591	492.761	0.00143		364.678	0.00736	366.658	0.00793	354.776	0.00802	359.186	0.00864	367.319	0.00903	363.091	0.00771
493.317	0.00161	493.317	0.0011	493.317	0.00109	498.326	0.000782	493.317	-0.000291	493.317	0.0008		364.761	0.00736	366.879	0.00792	354.996	0.00802	359.196	0.00864	367.539	0.00902	363.138	0.00771
493.874	0.000727	493.874	-8.2e-05	493.874	0.00206	498.883	0.00141	493.874	0.000527	493.874	0.000167		364.898	0.00736	366.987	0.00792	355.216	0.00801	359.401	0.00864	367.544	0.00902	363.358	0.00771
494.43	0.000264	494.43	-9.1e-05	494.43	0.00199	499.439	0.00214	494.43	-0.000136	494.43	0.000583		365.118	0.00736	367.099	0.00792	355.3	0.00801	359.616	0.00863	367.759	0.00901	363.578	0.0077
494.987	-0.000727	494.987	0.000245	494.987	0.000682	499.996	0.00154	494.987	0.00114	494.987	0.00148		365.318	0.00736	367.319	0.00791	355.436	0.008	359.752	0.00862	367.979	0.009	363.648	0.0077
495.543	0.000645	495.543	0.0014	495.543	0.000827	500.552	0.00215	495.543	0.00197	495.543	0.000892		365.338	0.00736	367.539	0.0079	355.656	0.00799	359.831	0.00862	368.1	0.009	363.798	0.0077
496.1	0.00136	496.1	0.00181	496.1	0.000936	501.109	0.00257	496.1	0.000955	496.1	0.000958		365.558	0.00737	367.544	0.0079	355.857	0.00798	360.047	0.00861	368.199	0.009	364.018	0.00769
496.657	0.00191	496.657	0.00215	496.657	0.00202	501.665	0.00238	496.657	0.00121	496.657	0.000917		365.778	0.00737	367.759	0.0079	355.876	0.00798	360.262	0.00861	368.419	0.00899	364.204	0.00769
497.213	0.0003	497.213	0.00195	497.213	0.00355	502.222	0.00276	497.213	0.00193	497.213	0.000417		365.874	0.00737	367.979	0.00789	356.096	0.00798	360.309	0.0086	368.639	0.00898	364.238	0.00769
497.77	0.000536	497.77	0.0019	497.77	0.00326	502.778	0.00261	497.77	0.00188	497.77	0.00118		365.998	0.00737	368.1	0.00789	356.316	0.00797	360.477	0.0086	368.657	0.00897	364.458	0.00768
498.326	0.000891	498.326	0.00107	498.326	0.00162	503.335	0.00222	498.326	0.00136	498.326	0.00132		366.218	0.00737	368.199	0.00788	356.413	0.00796	360.692	0.00859	368.859	0.00897	364.678	0.00768
498.883	0.00208	498.883	0.00159	498.883	0.00224	503.891	0.00249	498.883	0.000755	498.883	0.00129		366.431	0.00737	368.419	0.00787	356.536	0.00796	360.865	0.00858	369.079	0.00895	364.761	0.00767
499.439	0.00299	499.439	0.00216	499.439	0.00181	504.448	0.00456	499.439	0.00157	499.439	0.0021		366.438	0.00737	368.639	0.00787	356.756	0.00795	360.907	0.00858	369.213	0.00895	364.898	0.00767
499.996	0.00279	499.996	0.00195	499.996	0.00219	505.004	0.0032	499.996	0.00201	499.996	0.00181		366.658	0.00737	368.657	0.00787	356.97	0.00794	361.122	0.00857	369.299	0.00894	365.118	0.00766
500.552	0.00261	500.552	0.000891	500.552	0.00233	505.561	0.00216	500.552	0.00266	500.552	0.00196		366.879	0.00737	368.859	0.00786	356.976	0.00794	361.337	0.00857	369.519	0.00893	365.318	0.00766
501.109	0.000673	501.109	0.00121	501.109	0.00293	506.117	0.000982	501.109	0.0028	501.109	0.00163		366.987	0.00737	369.079	0.00785	357.197	0.00793	361.422	0.00856	369.739	0.00892	365.338	0.00766
501.665	0.000736	501.665	0.00128	501.665	0.00128	506.674	0.0001	501.665	0.00195	501.665	0.000517		367.099	0.00737	369.213	0.00785	357.417	0.00792	361.552	0.00856	369.77	0.00892	365.558	0.00765
502.222	0.000855	502.222	0.00101	502.222	0.000373	507.231	0.000564	502.222	0.00163	502.222	0.00133		367.319	0.00737	369.299	0.00784	357.526	0.00792	361.767	0.00855	369.959	0.00891	365.778	0.00765
502.778	0.000991	502.778	0.00172	502.778	0.0019	507.787	0.00145	502.778	0.00216	502.778	0.00148		367.539	0.00737	369.519	0.00784	357.637	0.00791	361.978	0.00854	370.179	0.0089	365.874	0.00764
503.335	0.00178	503.335	0.00211	503.335	0.00161	508.344	0.00216	503.335	0.00282	503.335	0.00191		367.544	0.00737	369.739	0.00783	357.857	0.00791	361.982	0.00854	370.326	0.00889	365.998	0.00764
503.891	0.00299	503.891	0.00159	503.891	0.00111	508.9	0.00175	503.891	0.00168	503.891	0.00342		367.759	0.00736	369.77	0.00783	358.077	0.0079	362.197	0.00853	370.399	0.00889	366.218	0.00763
504.448	0.00231	504.448	0.00252	504.448	0.000818	509.457	0.00119	504.448	0.00211	504.448	0.00345		367.979	0.00736	369.959	0.00782	358.083	0.0079	362.412	0.00852	370.619	0.00888	366.431	0.00763
505.004	0.00192	505.004	0.00408	505.004	0.00182	510.013	0.00153	505.004	0.00332	505.004	0.00279		368.1	0.00736	370.179	0.00781	358.297	0.00789	362.535	0.00852	370.839	0.00887	366.438	0.00763
505.561	0.00246	505.561	0.00246	505.561	0.00115	510.57	0.000955	505.561	0.00223	505.561	0.00123		368.199	0.00736	370.326	0.0078	358.517	0.00788	362.627	0.00852	370.883	0.00886	366.658	0.00762
506.117	0.00201	506.117	0.00126	506.117	0.000182	511.126	0.00113	506.117	0.00175	506.117	0.000183		368.419	0.00736	370.399	0.0078	358.639	0.00787	362.842	0.00851	371.059	0.00885	366.879	0.00761
506.674	0.000773	506.674	0.00308	506.674	0.000445	511.683	0.000664	506.674	0.00121	506.674	-0.000575		368.639	0.00736	370.619	0.00779	358.737	0.00787	363.057	0.0085	371.279	0.00884	366.987	0.00761
507.231	0.00122	507.231	0.0018	507.231	0.00123	512.239	0.000709	507.231	0.000609	507.231	0.000342		368.657	0.00736	370.839	0.00778	358.957	0.00786	363.091	0.0085	371.439	0.00883	367.099	0.00761
507.787	0.00159	507.787	0.00182	507.787	0.00204	512.796	0.00149	507.787	0.00283	507.787	0.000792		368.859	0.00736	370.883	0.00778	359.177	0.00785	363.272	0.00849	371.499	0.00883	367.319	0.0076
508.344	0.00185	508.344	0.00163	508.344	0.00189	513.352	0.00237	508.344	0.00186	508.344	0.000908		369.079	0.00735	371.059	0.00777	359.196	0.00785	363.487	0.00848	371.72	0.00882	367.539	0.00759
508.9	0.00298	508.9	0.00142	508.9	0.00222	513.909	0.00107	508.9	0.0014	508.9	0.00105		369.213	0.00735	371.279	0.00777	359.397	0.00784	363.648	0.00847	371.94	0.00881	367.544	0.00759
509.457	0.00222	509.457	0.0015	509.457	0.00166	514.465	-4.5e-05	509.457	0.00182	509.457	8e-06		369.299	0.00735	371.439	0.00776	359.617	0.00783	363.702	0.00847	371.996	0.0088	367.759	0.00759
510.013	0.00126	510.013	0.00135	510.013	0.00201	515.022	8.2e-05	510.013	0.00146	510.013	8e-06		369.519	0.00735	371.499	0.00776	359.752	0.00783	363.917	0.00846	372.16	0.00879	367.979	0.00758
510.57	0.000673	510.57	0.00213	510.57	0.00231	515.578	0.000318	510.57	0.00179	510.57	0.000542		369.739	0.00735	371.72	0.00775	359.837	0.00782	364.132	0.00845	372.38	0.00878	368.1	0.00757
511.126	0.000836	511.126	0.00249	511.126	0.00253	516.135	-0.000673	511.126	0.00231	511.126	0.000708		369.77	0.00735	371.94	0.00774	360.057	0.00781	364.204	0.00845	372.552	0.00877	368.199	0.00757
511.683	0.00123	511.683	0.0031	511.683	0.0035	516.691	0.000673	511.683	0.00272	511.683	0.00343		369.959	0.00734	371.996	0.00773	360.277	0.0078	364.347	0.00844	372.6	0.00877	368.419	0.00756
512.239	0.00131	512.239	0.00276	512.239	0.00356	517.248	0.0007	512.239	0.00255	512.239	0.00377		370.179	0.00734	372.16	0.00773	360.309	0.0078	364.562	0.00843	372.82	0.00876	368.639	0.00756
512.796	0.00109	512.796	0.00122	512.796	0.00328	517.804	0.000609	512.796	0.0022	512.796	0.00207		370.326	0.00734	372.38	0.00772	360.497	0.0078	364.761	0.00842	373.04	0.00874	368.657	0.00756
513.352	-3.6e-05	513.352	0.000782	513.352	0.00223	518.361	0.000109	513.352	0.00137	513.352	0.00118		370.399	0.00734	372.552	0.00771	360.717	0.00779	364.777	0.00842	373.109	0.00874	368.859	0.00755
513.909	0.000709	513.909	-0.000591	513.909	0.00294	518.917	0.00123	513.909	0.00196	513.909	0.00202		370.619	0.00733	372.6	0.00771	360.865	0.00778	364.992	0.00841	373.26	0.00873	369.079	0.00754
514.465	0.00183	514.465	-0.000245	514.465	0.00301	519.474	0.00139	514.465	0.00207	514.465	0.00152		370.839	0.00733	372.82	0.0077	360.937	0.00778	365.207	0.0084	373.48	0.00872	369.213	0.00754
515.022	0.00268	515.022	0.000191	515.022	0.00265	520.03	0.00149	515.022	0.000909	515.022	0.00219		370.883	0.00733	373.04	0.00769	361.157	0.00777	365.318	0.0084	373.665	0.0087	369.299	0.00753
515.578	0.00211	515.578	-0.000382	515.578	0.00161			515.578	0.000309	515.578	0.000883		371.059	0.00733	373.109	0.00768	361.377	0.00776	365.422	0.00839	373.7	0.0087	369.519	0.00753
516.135	0.00127	516.135	-9.1e-05	516.135	0.000327			516.135	0.000473	516.135	0.00143		371.279	0.00732	373.26	0.00767	361.422	0.00775	365.637	0.00838	373.92	0.00869	369.739	0.00752
516.691	0.00167	516.691	0.0003	516.691	-0.000227			516.691	-0.000273	516.691	0.000942		371.439	0.00732	373.48	0.00766	361.597	0.00775	365.852	0.00837	374.14	0.00868	369.77	0.00752
517.248	0.00125	517.248	0.000727	517.248	0.000218			517.248	-2.7e-05	517.248	0.000617		371.499	0.00732	373.665	0.00765	361.817	0.00774	365.874	0.00837	374.222	0.00867	369.959	0.00751
517.804	-0.000445	517.804	0.0013	517.804	0.00181			517.804	0.00192	517.804	0.0011		371.72	0.00731	373.7	0.00765	361.978	0.00773	366.067	0.00836	374.36	0.00866	370.179	0.0075
518.361	-0.001	518.361	0.00127	518.361	0.00357			518.361	0.00299	518.361	0.000975		371.94	0.00731	373.92	0.00764	362.038	0.00773	366.282	0.00835	374.58	0.00865	370.326	0.0075
518.917	0.000455	518.917	0.00153	518.917	0.00341			518.917	0.00286	518.917	0.00118		371.996	0.00731	374.14	0.00763	362.258	0.00772	366.431	0.00834	374.778	0.00863	370.399	0.00749
519.474	0.000955	519.474	0.00226	519.474	0.00281			519.474	0.00182	519.474	0.000183		372.16	0.0073	374.222	0.00763	362.478	0.00771	366.497	0.00834	374.8	0.00863	370.619	0.00748
520.03	0.00154	520.03	0.00159	520.03	0.00275			520.03	0.00132	520.03	0.000292		372.38	0.0073	374.36	0.00762	362.535	0.0077	366.713	0.00833	375.02	0.00862	370.839	0.00748
													372.552	0.00729	374.58	0.00761	362.698	0.0077	366.928	0.00832	375.24	0.0086	370.883	0.00747
													372.6	0.00729	374.778	0.0076	362.918	0.00769	366.987	0.00832	375.335	0.0086	371.059	0.00747
													372.82	0.00729	374.8	0.0076	363.091	0.00768	367.143	0.00831	375.46	0.00859	371.279	0.00746
													373.04	0.00728	375.02	0.00758	363.138	0.00768	367.358	0.0083	375.68	0.00858	371.439	0.00745
													373.109	0.00728	375.24	0.00757	363.358	0.00767	367.544	0.00829	375.892	0.00856	371.499	0.00745
													373.26	0.00727	375.335	0.00757	363.578	0.00766	367.573	0.00829	375.9	0.00856	371.72	0.00744
													373.48	0.00727	375.46	0.00756	363.648	0.00765	367.788	0.00828	376.12	0.00855	371.94	0.00743
													373.665	0.00726	375.68	0.00755	363.798	0.00765	368.003	0.00827	376.341	0.00853	371.996	0.00743
													373.7	0.00726	375.892	0.00754	364.018	0.00764	368.1	0.00826	376.448	0.00852	372.16	0.00742
													373.92	0.00725	375.9	0.00753	364.204	0.00763	368.218	0.00825	376.561	0.00852	372.38	0.00742
													374.14	0.00725	376.12	0.00752	364.238	0.00763	368.433	0.00824	376.781	0.0085	372.552	0.00741
													374.222	0.00724	376.341	0.00751	364.458	0.00762	368.648	0.00823	377.001	0.00848	372.6	0.00741
													374.36	0.00724	376.448	0.0075	364.678	0.0076	368.657	0.00823	377.005	0.00848	372.82	0.0074
													374.58	0.00723	376.561	0.0075	364.761	0.0076	368.863	0.00822	377.221	0.00847	373.04	0.00739
													374.778	0.00723	376.781	0.00748	364.898	0.00759	369.078	0.00821	377.441	0.00845	373.109	0.00738
													374.8	0.00723	377.001	0.00747	365.118	0.00758	369.213	0.0082	377.561	0.00844	373.26	0.00738
													375.02	0.00722	377.005	0.00747	365.318	0.00757	369.293	0.0082	377.661	0.00844	373.48	0.00737
													375.24	0.00721	377.221	0.00746	365.338	0.00757	369.508	0.00819	377.881	0.00842	373.665	0.00736
													375.335	0.00721	377.441	0.00744	365.558	0.00756	369.723	0.00817	378.101	0.00841	373.7	0.00736
													375.46	0.0072	377.561	0.00744	365.778	0.00755	369.77	0.00817	378.118	0.0084	373.92	0.00735
													375.68	0.00719	377.661	0.00743	365.874	0.00755	369.938	0.00816	378.321	0.00839	374.14	0.00734
													375.892	0.00719	377.881	0.00742	365.998	0.00754	370.153	0.00815	378.541	0.00837	374.222	0.00734
													375.9	0.00719	378.101	0.0074	366.218	0.00753	370.326	0.00814	378.674	0.00836	374.36	0.00733
													376.12	0.00718	378.118	0.0074	366.431	0.00752	370.368	0.00814	378.761	0.00836	374.58	0.00732
													376.341	0.00717	378.321	0.00739	366.438	0.00752	370.583	0.00813	378.981	0.00834	374.778	0.00731
													376.448	0.00716	378.541	0.00738	366.658	0.00751	370.798	0.00811	379.201	0.00832	374.8	0.00731
													376.561	0.00716	378.674	0.00737	366.879	0.0075	370.883	0.00811	379.231	0.00832	375.02	0.0073
													376.781	0.00715	378.761	0.00736	366.987	0.00749	371.013	0.0081	379.421	0.00831	375.24	0.00729
													377.001	0.00714	378.981	0.00735	367.099	0.00749	371.228	0.00809	379.641	0.00829	375.335	0.00728
													377.005	0.00714	379.201	0.00733	367.319	0.00748	371.439	0.00808	379.787	0.00828	375.46	0.00728
													377.221	0.00713	379.231	0.00733	367.539	0.00746	371.443	0.00808	379.861	0.00827	375.68	0.00727
													377.441	0.00712	379.421	0.00732	367.544	0.00746	371.658	0.00806	380.081	0.00826	375.892	0.00726
													377.561	0.00712	379.641	0.0073	367.759	0.00745	371.873	0.00805	380.301	0.00824	375.9	0.00726
													377.661	0.00711	379.787	0.00729	367.979	0.00744	371.996	0.00804	380.344	0.00823	376.12	0.00725
													377.881	0.0071	379.861	0.00729	368.1	0.00744	372.088	0.00804	380.521	0.00822	376.341	0.00724
													378.101	0.00709	380.081	0.00727	368.199	0.00743	372.303	0.00803	380.741	0.0082	376.448	0.00723
													378.118	0.00709	380.301	0.00726	368.419	0.00742	372.518	0.00801	380.9	0.00819	376.561	0.00723
													378.321	0.00708	380.344	0.00726	368.639	0.00741	372.552	0.00801	380.961	0.00819	376.781	0.00722
													378.541	0.00707	380.521	0.00724	368.657	0.00741	372.733	0.008	381.182	0.00817	377.001	0.0072
													378.674	0.00706	380.741	0.00723	368.859	0.0074	372.948	0.00799	381.402	0.00815	377.005	0.0072
													378.761	0.00706	380.9	0.00722	369.079	0.00739	373.109	0.00798	381.457	0.00815	377.221	0.00719
													378.981	0.00705	380.961	0.00721	369.213	0.00738	373.163	0.00797	381.622	0.00813	377.441	0.00718
													379.201	0.00704	381.182	0.0072	369.299	0.00737	373.379	0.00796	381.842	0.00811	377.561	0.00718
													379.231	0.00704	381.402	0.00718	369.519	0.00736	373.594	0.00795	382.013	0.0081	377.661	0.00717
													379.421	0.00703	381.457	0.00718	369.739	0.00735	373.665	0.00794	382.062	0.0081	377.881	0.00716
													379.641	0.00701	381.622	0.00717	369.77	0.00735	373.809	0.00793	382.282	0.00808	378.101	0.00715
													379.787	0.00701	381.842	0.00715	369.959	0.00734	374.024	0.00792	382.502	0.00806	378.118	0.00715
													379.861	0.007	382.013	0.00714	370.179	0.00733	374.222	0.00791	382.57	0.00805	378.321	0.00714
													380.081	0.00699	382.062	0.00714	370.326	0.00732	374.239	0.00791	382.722	0.00804	378.541	0.00713
													380.301	0.00698	382.282	0.00712	370.399	0.00732	374.454	0.00789	382.942	0.00802	378.674	0.00712
													380.344	0.00698	382.502	0.0071	370.619	0.0073	374.669	0.00788	383.126	0.00801	378.761	0.00711
													380.521	0.00697	382.57	0.0071	370.839	0.00729	374.778	0.00787	383.162	0.008	378.981	0.0071
													380.741	0.00695	382.722	0.00709	370.883	0.00729	374.884	0.00787	383.382	0.00799	379.201	0.00709
													380.9	0.00695	382.942	0.00707	371.059	0.00728	375.099	0.00785	383.602	0.00797	379.231	0.00709
													380.961	0.00694	383.126	0.00706	371.279	0.00727	375.314	0.00784	383.683	0.00796	379.421	0.00708
													381.182	0.00693	383.162	0.00706	371.439	0.00726	375.335	0.00784	383.822	0.00795	379.641	0.00707
													381.402	0.00692	383.382	0.00704	371.499	0.00726	375.529	0.00783	384.042	0.00793	379.787	0.00706
													381.457	0.00691	383.602	0.00702	371.72	0.00724	375.744	0.00781	384.239	0.00791	379.861	0.00706
													381.622	0.0069	383.683	0.00702	371.94	0.00723	375.892	0.0078	384.262	0.00791	380.081	0.00704
													381.842	0.00689	383.822	0.00701	371.996	0.00723	375.959	0.0078	384.482	0.00789	380.301	0.00703
													382.013	0.00688	384.042	0.00699	372.16	0.00722	376.174	0.00778	384.702	0.00787	380.344	0.00703
													382.062	0.00688	384.239	0.00697	372.38	0.00721	376.389	0.00777	384.796	0.00786	380.521	0.00702
													382.282	0.00686	384.262	0.00697	372.552	0.0072	376.448	0.00777	384.922	0.00785	380.741	0.00701
													382.502	0.00685	384.482	0.00696	372.6	0.0072	376.604	0.00775	385.142	0.00783	380.9	0.007
													382.57	0.00685	384.702	0.00694	372.82	0.00718	376.819	0.00774	385.352	0.00782	380.961	0.007
													382.722	0.00684	384.796	0.00693	373.04	0.00717	377.005	0.00773	385.362	0.00781	381.182	0.00698
													382.942	0.00682	384.922	0.00692	373.109	0.00717	377.034	0.00773	385.582	0.00779	381.402	0.00697
													383.126	0.00681	385.142	0.0069	373.26	0.00716	377.249	0.00771	385.802	0.00778	381.457	0.00697
													383.162	0.00681	385.352	0.00689	373.48	0.00715	377.464	0.0077	385.909	0.00777	381.622	0.00696
													383.382	0.00679	385.362	0.00689	373.665	0.00714	377.561	0.00769	386.023	0.00776	381.842	0.00695
													383.602	0.00678	385.582	0.00687	373.7	0.00714	377.679	0.00768	386.243	0.00774	382.013	0.00694
													383.683	0.00677	385.802	0.00685	373.92	0.00712	377.894	0.00767	386.463	0.00772	382.062	0.00693
													383.822	0.00676	385.909	0.00684	374.14	0.00711	378.109	0.00765	386.465	0.00772	382.282	0.00692
													384.042	0.00675	386.023	0.00683	374.222	0.00711	378.118	0.00765	386.683	0.0077	382.502	0.00691
													384.239	0.00674	386.243	0.00682	374.36	0.0071	378.324	0.00764	386.903	0.00768	382.57	0.0069
													384.262	0.00674	386.463	0.0068	374.58	0.00709	378.539	0.00762	387.022	0.00767	382.722	0.00689
													384.482	0.00672	386.465	0.0068	374.778	0.00708	378.674	0.00762	387.123	0.00766	382.942	0.00688
													384.702	0.00671	386.683	0.00678	374.8	0.00707	378.754	0.00761	387.343	0.00764	383.126	0.00687
													384.796	0.0067	386.903	0.00676	375.02	0.00706	378.969	0.00759	387.563	0.00762	383.162	0.00687
													384.922	0.00669	387.022	0.00675	375.24	0.00705	379.184	0.00758	387.578	0.00761	383.382	0.00686
													385.142	0.00667	387.123	0.00675	375.335	0.00704	379.231	0.00758	387.783	0.0076	383.602	0.00684
													385.352	0.00666	387.343	0.00673	375.46	0.00704	379.399	0.00756	388.003	0.00757	383.683	0.00684
													385.362	0.00666	387.563	0.00671	375.68	0.00702	379.614	0.00755	388.135	0.00756	383.822	0.00683
													385.582	0.00664	387.578	0.00671	375.892	0.00701	379.787	0.00754	388.223	0.00755	384.042	0.00682
													385.802	0.00663	387.783	0.00669	375.9	0.00701	379.829	0.00753	388.443	0.00753	384.239	0.0068
													385.909	0.00662	388.003	0.00667	376.12	0.007	380.045	0.00752	388.663	0.00751	384.262	0.0068
													386.023	0.00661	388.135	0.00666	376.341	0.00699	380.26	0.0075	388.692	0.00751	384.482	0.00679
													386.243	0.0066	388.223	0.00665	376.448	0.00698	380.344	0.0075	388.883	0.00749	384.702	0.00678
													386.463	0.00658	388.443	0.00664	376.561	0.00697	380.475	0.00749	389.103	0.00747	384.796	0.00677
													386.465	0.00658	388.663	0.00662	376.781	0.00696	380.69	0.00747	389.248	0.00746	384.922	0.00676
													386.683	0.00656	388.692	0.00662	377.001	0.00695	380.9	0.00746	389.323	0.00745	385.142	0.00675
													386.903	0.00655	388.883	0.0066	377.005	0.00695	380.905	0.00746	389.543	0.00743	385.352	0.00674
													387.022	0.00654	389.103	0.00658	377.221	0.00693	381.12	0.00744	389.763	0.00741	385.362	0.00674
													387.123	0.00653	389.248	0.00657	377.441	0.00692	381.335	0.00743	389.805	0.00741	385.582	0.00672
													387.343	0.00651	389.323	0.00656	377.561	0.00691	381.457	0.00742	389.983	0.00739	385.802	0.00671
													387.563	0.0065	389.543	0.00654	377.661	0.00691	381.55	0.00741	390.203	0.00737	385.909	0.0067
													387.578	0.0065	389.763	0.00652	377.881	0.0069	381.765	0.0074	390.361	0.00735	386.023	0.00669
													387.783	0.00648	389.805	0.00652	378.101	0.00688	381.98	0.00738	390.423	0.00735	386.243	0.00668
													388.003	0.00646	389.983	0.00651	378.118	0.00688	382.013	0.00738	390.643	0.00732	386.463	0.00667
													388.135	0.00645	390.203	0.00649	378.321	0.00687	382.195	0.00736	390.864	0.0073	386.465	0.00667
													388.223	0.00645	390.361	0.00647	378.541	0.00686	382.41	0.00735	390.918	0.0073	386.683	0.00665
													388.443	0.00643	390.423	0.00647	378.674	0.00685	382.57	0.00734	391.084	0.00728	386.903	0.00664
													388.663	0.00641	390.643	0.00645	379.231	0.00682	382.625	0.00733	391.304	0.00726	387.022	0.00663
													388.692	0.00641	390.864	0.00643	379.787	0.00678	382.84	0.00732	391.474	0.00724	387.123	0.00662
													388.883	0.00639	390.918	0.00642	380.344	0.00675	383.055	0.0073	391.524	0.00724	387.343	0.00661
													389.103	0.00638	391.084	0.00641	380.9	0.00672	383.126	0.0073	391.744	0.00722	387.563	0.0066
													389.248	0.00636	391.304	0.00639	381.457	0.00668	383.27	0.00729	391.964	0.0072	387.578	0.0066
													389.323	0.00636	391.474	0.00638	382.013	0.00665	383.485	0.00727	392.031	0.00719	387.783	0.00658
													389.543	0.00634	391.524	0.00637	382.57	0.00661	383.683	0.00725	392.184	0.00718	388.003	0.00657
													389.763	0.00632	391.744	0.00635	383.126	0.00658	383.7	0.00725	392.404	0.00715	388.135	0.00656
													389.805	0.00632	391.964	0.00633	383.683	0.00655	383.915	0.00724	392.587	0.00714	388.223	0.00655
													389.983	0.0063	392.031	0.00633	384.239	0.00651	384.13	0.00722	392.624	0.00713	388.443	0.00654
													390.203	0.00629	392.184	0.00631	384.796	0.00648	384.239	0.00721	392.844	0.00711	388.663	0.00652
													390.361	0.00627	392.404	0.00629	385.352	0.00644	384.345	0.0072	393.064	0.00709	388.692	0.00652
													390.423	0.00627	392.587	0.00628	385.909	0.00641	384.56	0.00719	393.144	0.00708	388.883	0.00651
													390.643	0.00625	392.624	0.00627	386.465	0.00637	384.775	0.00717	393.7	0.00703	389.103	0.0065
													390.864	0.00623	392.844	0.00626	387.022	0.00634	384.796	0.00717	394.257	0.00697	389.248	0.00649
													390.918	0.00623	393.064	0.00624	387.578	0.0063	384.99	0.00716	394.813	0.00691	389.323	0.00648
													391.084	0.00621	393.144	0.00623	388.135	0.00627	385.205	0.00714	395.37	0.00686	389.543	0.00647
													391.304	0.00619	393.284	0.00622	388.692	0.00623	385.352	0.00713	395.926	0.0068	389.763	0.00645
													391.474	0.00618	393.504	0.0062	389.248	0.00619	385.42	0.00712	396.483	0.00675	389.805	0.00645
													391.524	0.00617	393.7	0.00618	389.805	0.00616	385.635	0.00711	397.039	0.00669	389.983	0.00644
													391.744	0.00616	393.724	0.00618	390.361	0.00612	385.85	0.00709	397.596	0.00663	390.203	0.00642
													391.964	0.00614	393.944	0.00616	390.918	0.00609	385.909	0.00709	398.152	0.00658	390.361	0.00641
													392.031	0.00613	394.257	0.00613	391.474	0.00605	386.065	0.00707	398.709	0.00652	390.423	0.00641
													392.184	0.00612	394.813	0.00608	392.031	0.00602	386.28	0.00706	399.265	0.00646	390.643	0.00639
													392.404	0.0061	395.37	0.00603	392.587	0.00598	386.465	0.00704	399.822	0.00641	390.864	0.00638
													392.587	0.00608	395.926	0.00598	393.144	0.00594	386.495	0.00704	400.378	0.00635	390.918	0.00637
													392.624	0.00608	396.483	0.00593	393.7	0.00591	386.711	0.00702	400.935	0.00629	391.084	0.00636
													392.844	0.00606	397.039	0.00587	394.257	0.00587	386.926	0.00701	401.491	0.00623	391.304	0.00635
													393.064	0.00604	397.596	0.00582	394.813	0.00583	387.022	0.007	402.048	0.00618	391.474	0.00634
													393.144	0.00603	398.152	0.00577	395.37	0.0058	387.141	0.00699	402.604	0.00612	391.524	0.00633
													393.284	0.00602	398.709	0.00572	395.926	0.00576	387.578	0.00696	403.161	0.00606	391.744	0.00632
													393.504	0.006	399.265	0.00567	396.483	0.00573	388.135	0.00691	403.717	0.00601	391.964	0.0063
													393.7	0.00598	399.822	0.00562	397.039	0.00569	388.692	0.00687	404.274	0.00595	392.031	0.0063
													393.724	0.00598	400.378	0.00556	397.596	0.00565	389.248	0.00682	404.831	0.00589	392.184	0.00629
													393.944	0.00596	400.935	0.00551	398.152	0.00562	389.805	0.00678	405.387	0.00583	392.404	0.00627
													394.164	0.00594	401.491	0.00546	398.709	0.00558	390.361	0.00674	405.944	0.00578	392.587	0.00626
													394.257	0.00593	402.048	0.00541	399.265	0.00554	390.918	0.00669	406.5	0.00572	392.624	0.00626
													394.384	0.00592	402.604	0.00536	399.822	0.00551	391.474	0.00665	407.057	0.00566	392.844	0.00624
													394.604	0.0059	403.161	0.00531	400.378	0.00547	392.031	0.0066	407.613	0.00561	393.064	0.00623
													394.813	0.00588	403.717	0.00525	400.935	0.00543	392.587	0.00656	408.17	0.00555	393.144	0.00622
													394.824	0.00588	404.274	0.0052	401.491	0.0054	393.144	0.00651	408.726	0.0055	393.284	0.00621
													395.044	0.00586	404.831	0.00515	402.048	0.00536	393.7	0.00646	409.283	0.00544	393.504	0.00619
													395.264	0.00584	405.387	0.0051	402.604	0.00532	394.257	0.00642	409.839	0.00538	393.7	0.00618
													395.37	0.00583	405.944	0.00505	403.161	0.00529	394.813	0.00637	410.396	0.00533	393.724	0.00618
													395.484	0.00582	406.5	0.005	403.717	0.00525	395.37	0.00633	410.952	0.00527	393.944	0.00616
													395.705	0.0058	407.057	0.00495	404.274	0.00521	395.926	0.00628	411.509	0.00522	394.164	0.00615
													395.925	0.00578	407.613	0.00489	404.831	0.00518	396.483	0.00623	412.065	0.00516	394.257	0.00614
													395.926	0.00578	408.17	0.00484	405.387	0.00514	397.039	0.00619	412.622	0.00511	394.384	0.00613
													396.145	0.00576	408.726	0.00479	405.944	0.00511	397.596	0.00614	412.648	0.00511	394.813	0.0061
													396.365	0.00574	409.283	0.00474	406.5	0.00507	398.152	0.0061	412.868	0.00509	395.37	0.00606
													396.483	0.00573	409.839	0.00469	407.057	0.00503	398.709	0.00605	413.088	0.00506	395.926	0.00602
													396.585	0.00572	410.396	0.00464	407.613	0.005	399.265	0.006	413.178	0.00505	396.483	0.00598
													396.805	0.0057	410.448	0.00464	408.17	0.00496	399.822	0.00596	413.308	0.00504	397.039	0.00594
													397.025	0.00568	410.668	0.00462	408.726	0.00493	400.378	0.00591	413.528	0.00502	397.596	0.0059
													397.039	0.00568	410.888	0.0046	409.283	0.00489	400.935	0.00586	413.735	0.005	398.152	0.00586
													397.245	0.00566	410.952	0.00459	409.839	0.00485	401.491	0.00582	413.748	0.005	398.709	0.00582
													397.596	0.00563	411.108	0.00458	410.396	0.00482	402.048	0.00577	413.968	0.00498	399.265	0.00578
													398.152	0.00558	411.328	0.00456	410.952	0.00478	402.604	0.00572	414.188	0.00496	399.822	0.00574
													398.709	0.00552	411.509	0.00454	411.509	0.00475	403.161	0.00568	414.291	0.00495	400.378	0.0057
													399.265	0.00547	411.548	0.00454	412.065	0.00471	403.717	0.00563	414.408	0.00494	400.935	0.00565
													399.822	0.00542	411.768	0.00452	412.622	0.00468	404.274	0.00559	414.628	0.00491	401.491	0.00561
													400.378	0.00536	411.988	0.0045	413.178	0.00464	404.831	0.00554	414.848	0.00489	402.048	0.00557
													400.935	0.00531	412.065	0.00449	413.735	0.00461	405.387	0.00549	414.849	0.00489	402.604	0.00553
													401.491	0.00526	412.208	0.00448	414.291	0.00457	405.944	0.00545	415.069	0.00487	403.161	0.00549
													402.048	0.0052	412.428	0.00446	414.848	0.00454	406.5	0.0054	415.289	0.00485	403.717	0.00545
													402.604	0.00515	412.622	0.00445	415.404	0.0045	407.057	0.00536	415.404	0.00484	404.274	0.0054
													403.161	0.0051	412.648	0.00444	415.961	0.00447	407.613	0.00531	415.509	0.00483	404.831	0.00536
													403.717	0.00504	412.868	0.00442	416.517	0.00443	408.17	0.00526	415.729	0.00481	405.387	0.00532
													404.274	0.00499	413.088	0.00441	417.074	0.0044	408.726	0.00522	415.949	0.00479	405.944	0.00528
													404.831	0.00493	413.178	0.0044	417.631	0.00436	409.283	0.00517	415.961	0.00479	406.5	0.00524
													405.387	0.00488	413.308	0.00439	418.187	0.00433	409.839	0.00513	416.169	0.00477	407.057	0.00519
													405.944	0.00483	413.528	0.00437	418.744	0.0043	410.396	0.00508	416.389	0.00475	407.613	0.00515
													406.5	0.00477	413.735	0.00435	419.3	0.00426	410.952	0.00504	416.517	0.00474	408.17	0.00511
													407.057	0.00472	413.748	0.00435	419.857	0.00423	411.509	0.00499	416.609	0.00473	408.726	0.00507
													407.613	0.00467	413.968	0.00433	420.413	0.00419	412.065	0.00495	416.829	0.00471	409.283	0.00502
													408.17	0.00461	414.188	0.00431	420.97	0.00416	412.622	0.0049	417.049	0.00469	409.839	0.00498
													408.726	0.00456	414.291	0.0043	421.526	0.00413	413.178	0.00486	417.074	0.00468	410.396	0.00494
													409.283	0.00451	414.408	0.00429	422.083	0.00409	413.735	0.00481	417.269	0.00467	410.952	0.0049
													409.839	0.00446	414.628	0.00427	422.639	0.00406	414.291	0.00477	417.489	0.00465	411.509	0.00486
													410.396	0.0044	414.848	0.00425	423.196	0.00403	414.848	0.00473	417.631	0.00463	412.065	0.00481
													410.952	0.00435	414.849	0.00425	423.752	0.004	415.404	0.00468	417.709	0.00462	412.622	0.00477
													411.108	0.00434	415.069	0.00424	424.309	0.00396	415.961	0.00464	417.929	0.0046	413.178	0.00473
													411.328	0.00432	415.289	0.00422	424.865	0.00393	416.517	0.0046	418.149	0.00458	413.735	0.00469
													411.509	0.0043	415.404	0.00421	425.422	0.0039	417.074	0.00455	418.187	0.00458	414.291	0.00465
													411.548	0.0043	415.509	0.0042	425.978	0.00387	417.631	0.00451	418.369	0.00456	414.848	0.00461
													411.768	0.00428	415.729	0.00418	426.535	0.00384	418.187	0.00447	418.589	0.00454	415.404	0.00456
													411.988	0.00426	415.949	0.00416	427.091	0.0038	418.744	0.00442	418.744	0.00453	415.961	0.00452
													412.065	0.00425	415.961	0.00416	427.648	0.00377	419.3	0.00438	418.809	0.00452	416.517	0.00448
													412.208	0.00424	416.169	0.00414	428.204	0.00374	419.857	0.00434	419.029	0.0045	417.074	0.00444
													412.428	0.00422	416.389	0.00412	428.761	0.00371	420.256	0.00431	419.249	0.00448	417.631	0.0044
													412.622	0.0042	416.517	0.00411	429.317	0.00368	420.413	0.0043	419.3	0.00448	418.187	0.00436
													412.648	0.0042	416.609	0.00411	429.874	0.00365	420.471	0.00429	419.469	0.00446	418.744	0.00432
													412.868	0.00418	416.829	0.00409	430.032	0.00364	420.686	0.00428	419.69	0.00444	419.3	0.00428
													413.088	0.00416	417.049	0.00407	430.252	0.00363	420.901	0.00426	419.857	0.00443	419.857	0.00424
													413.178	0.00415	417.074	0.00407	430.43	0.00362	420.97	0.00426	419.91	0.00442	420.413	0.0042
													413.308	0.00414	417.269	0.00405	430.472	0.00362	421.116	0.00425	420.13	0.0044	420.97	0.00416
													413.528	0.00412	417.489	0.00403	430.692	0.0036	421.331	0.00423	420.35	0.00439	421.526	0.00412
													413.735	0.0041	417.631	0.00402	430.912	0.00359	421.526	0.00422	420.413	0.00438	422.083	0.00408
													413.748	0.0041	417.709	0.00402	430.987	0.00359	421.546	0.00421	420.57	0.00437	422.639	0.00404
													413.968	0.00408	417.929	0.004	431.132	0.00358	421.761	0.0042	420.79	0.00435	423.196	0.004
													414.188	0.00406	418.149	0.00398	431.352	0.00357	421.976	0.00418	420.97	0.00433	423.752	0.00396
													414.291	0.00405	418.187	0.00398	431.544	0.00356	422.083	0.00417	421.01	0.00433	424.309	0.00392
													414.408	0.00404	418.369	0.00396	431.572	0.00356	422.191	0.00417	421.23	0.00431	424.865	0.00388
													414.628	0.00402	418.589	0.00394	431.792	0.00354	422.406	0.00415	421.45	0.00429	425.422	0.00384
													414.848	0.004	418.744	0.00393	432.012	0.00353	422.621	0.00414	421.526	0.00428	425.978	0.0038
													414.849	0.004	418.809	0.00393	432.1	0.00353	422.639	0.00413	421.67	0.00427	426.291	0.00378
													415.069	0.00398	419.029	0.00391	432.232	0.00352	422.836	0.00412	421.89	0.00425	426.511	0.00377
													415.289	0.00396	419.249	0.00389	432.452	0.00351	423.051	0.0041	422.083	0.00423	426.535	0.00377
													415.404	0.00395	419.3	0.00389	432.657	0.0035	423.196	0.00409	422.11	0.00423	426.731	0.00375
													415.509	0.00394	419.469	0.00387	432.672	0.0035	423.266	0.00409	422.33	0.00421	426.951	0.00374
													415.729	0.00392	419.69	0.00386	432.892	0.00349	423.481	0.00407	422.55	0.00419	427.091	0.00373
													415.949	0.0039	419.857	0.00384	433.112	0.00347	423.696	0.00406	422.639	0.00418	427.171	0.00372
													415.961	0.0039	419.91	0.00384	433.213	0.00347	423.752	0.00405	422.77	0.00417	427.391	0.00371
													416.169	0.00388	420.13	0.00382	433.332	0.00346	423.911	0.00404	422.99	0.00415	427.611	0.00369
													416.389	0.00386	420.35	0.0038	433.552	0.00345	424.126	0.00403	423.196	0.00414	427.648	0.00369
													416.517	0.00385	420.413	0.0038	433.77	0.00344	424.309	0.00401	423.21	0.00414	427.831	0.00368
													416.609	0.00384	420.57	0.00379	433.772	0.00344	424.341	0.00401	423.43	0.00412	428.051	0.00366
													416.829	0.00383	420.79	0.00377	433.993	0.00343	424.556	0.004	423.65	0.0041	428.204	0.00365
													417.049	0.00381	420.97	0.00376	434.213	0.00342	424.771	0.00398	423.752	0.00409	428.271	0.00365
													417.074	0.0038	421.01	0.00375	434.326	0.00341	424.865	0.00397	423.87	0.00408	428.491	0.00363
													417.269	0.00379	421.23	0.00374	434.433	0.0034	424.986	0.00397	424.09	0.00406	428.711	0.00362
													417.489	0.00377	421.45	0.00372	434.653	0.00339	425.201	0.00395	424.309	0.00404	428.761	0.00362
													417.631	0.00376	421.526	0.00371	434.873	0.00338	425.416	0.00393	424.311	0.00404	428.931	0.0036
													417.709	0.00375	421.67	0.0037	434.883	0.00338	425.422	0.00393	424.531	0.00402	429.152	0.00359
													417.929	0.00373	421.89	0.00369	435.093	0.00337	425.631	0.00392	424.751	0.00401	429.317	0.00358
													418.149	0.00371	422.083	0.00367	435.313	0.00336	425.846	0.0039	424.865	0.004	429.372	0.00358
													418.187	0.00371	422.11	0.00367	435.439	0.00335	425.978	0.0039	424.971	0.00399	429.592	0.00356
													418.369	0.00369	422.33	0.00365	435.533	0.00335	426.061	0.00389	425.191	0.00397	429.812	0.00355
													418.589	0.00368	422.55	0.00364	435.753	0.00334	426.276	0.00387	425.411	0.00395	429.874	0.00354
													418.744	0.00366	422.639	0.00363	435.973	0.00332	426.491	0.00386	425.422	0.00395	430.032	0.00353
													418.809	0.00366	422.77	0.00362	435.996	0.00332	426.535	0.00386	425.631	0.00393	430.252	0.00352
													419.029	0.00364	422.99	0.0036	436.193	0.00331	426.707	0.00384	425.851	0.00392	430.43	0.00351
													419.249	0.00362	423.196	0.00359	436.413	0.0033	426.922	0.00383	425.978	0.00391	430.472	0.0035
													419.3	0.00362	423.21	0.00359	436.552	0.0033	427.091	0.00382	426.071	0.0039	430.692	0.00349
													419.469	0.0036	423.43	0.00357	436.633	0.00329	427.137	0.00382	426.291	0.00388	430.912	0.00347
													419.69	0.00359	423.65	0.00355	436.853	0.00328	427.352	0.0038	426.511	0.00386	430.987	0.00347
													419.857	0.00357	423.752	0.00355	437.073	0.00327	427.567	0.00379	426.535	0.00386	431.132	0.00346
													419.91	0.00357	423.87	0.00354	437.109	0.00327	427.648	0.00378	426.731	0.00384	431.352	0.00345
													420.13	0.00355	424.09	0.00352	437.293	0.00326	427.782	0.00377	426.951	0.00383	431.544	0.00343
													420.35	0.00353	424.309	0.00351	437.513	0.00325	427.997	0.00376	427.091	0.00382	431.572	0.00343
													420.413	0.00353	424.311	0.00351	437.665	0.00324	428.204	0.00374	427.171	0.00381	431.792	0.00342
													420.57	0.00351	424.531	0.00349	437.733	0.00324	428.212	0.00374	427.391	0.00379	432.012	0.0034
													420.79	0.0035	424.751	0.00347	437.953	0.00323	428.427	0.00373	427.611	0.00377	432.1	0.0034
													420.97	0.00348	424.865	0.00347	438.173	0.00321	428.642	0.00371	427.648	0.00377	432.232	0.00339
													421.01	0.00348	424.971	0.00346	438.222	0.00321	428.761	0.0037	427.831	0.00376	432.452	0.00338
													421.23	0.00346	425.191	0.00344	438.393	0.0032	428.857	0.0037	428.051	0.00374	432.657	0.00336
													421.45	0.00344	425.411	0.00343	438.613	0.00319	429.072	0.00368	428.204	0.00373	432.672	0.00336
													421.526	0.00344	425.422	0.00343	438.778	0.00318	429.287	0.00367	428.271	0.00372	432.892	0.00335
													421.67	0.00343	425.631	0.00341	438.834	0.00318	429.317	0.00367	428.491	0.00371	433.112	0.00333
													421.89	0.00341	425.851	0.0034	439.054	0.00317	429.502	0.00366	428.711	0.00369	433.213	0.00333
													422.083	0.00339	425.978	0.00339	439.274	0.00316	429.717	0.00364	428.761	0.00369	433.332	0.00332
													422.11	0.00339	426.071	0.00338	439.335	0.00316	429.874	0.00363	428.931	0.00367	433.552	0.00331
													422.33	0.00338	426.291	0.00337	439.494	0.00315	429.932	0.00363	429.152	0.00366	433.77	0.00329
													422.55	0.00336	426.511	0.00335	439.714	0.00314	430.147	0.00361	429.317	0.00364	433.772	0.00329
													422.639	0.00335	426.535	0.00335	439.891	0.00313	430.362	0.0036	429.372	0.00364	433.993	0.00328
													422.77	0.00334	426.731	0.00334	439.934	0.00313	430.43	0.00359	429.592	0.00362	434.213	0.00327
													422.99	0.00333	426.951	0.00332	440.154	0.00312	430.577	0.00358	429.812	0.00361	434.326	0.00326
													423.196	0.00331	427.091	0.00331	440.374	0.00311	430.792	0.00357	429.874	0.0036	434.433	0.00325
													423.21	0.00331	427.171	0.00331	440.448	0.0031	430.987	0.00356	430.032	0.00359	434.653	0.00324
													423.43	0.00329	427.391	0.00329	440.594	0.0031	431.007	0.00356	430.252	0.00357	434.873	0.00323
													423.65	0.00328	427.611	0.00328	440.814	0.00309	431.222	0.00354	430.43	0.00356	434.883	0.00322
													423.752	0.00327	427.648	0.00327	441.005	0.00308	431.437	0.00353	430.472	0.00356	435.093	0.00321
													423.87	0.00326	427.831	0.00326	441.034	0.00308	431.544	0.00352	430.692	0.00354	435.313	0.0032
													424.09	0.00324	428.051	0.00325	441.254	0.00306	431.652	0.00352	430.912	0.00352	435.439	0.00319
													424.309	0.00323	428.204	0.00324	441.474	0.00305	431.867	0.0035	430.987	0.00352	435.533	0.00319
													424.311	0.00323	428.271	0.00323	441.561	0.00305	432.082	0.00349	431.132	0.00351	435.753	0.00317
													424.531	0.00321	428.491	0.00322	441.694	0.00304	432.1	0.00349	431.352	0.00349	435.973	0.00316
													424.751	0.00319	428.711	0.0032	441.914	0.00303	432.297	0.00347	431.544	0.00348	435.996	0.00316
													424.865	0.00319	428.761	0.0032	442.118	0.00302	432.512	0.00346	431.572	0.00348	436.193	0.00315
													424.971	0.00318	428.931	0.00319	442.134	0.00302	432.657	0.00345	431.792	0.00346	436.413	0.00313
													425.191	0.00316	429.152	0.00317	442.354	0.00301	432.727	0.00345	432.012	0.00344	436.552	0.00312
													425.411	0.00315	429.317	0.00316	442.574	0.003	432.942	0.00343	432.1	0.00344	436.633	0.00312
													425.422	0.00315	429.372	0.00316	442.674	0.003	433.157	0.00342	432.232	0.00343	436.853	0.00311
													425.631	0.00313	429.592	0.00315	442.794	0.00299	433.213	0.00342	432.452	0.00341	437.073	0.00309
													425.851	0.00312	429.812	0.00313	443.014	0.00298	433.373	0.00341	432.657	0.0034	437.109	0.00309
													425.978	0.00311	429.874	0.00313	443.231	0.00297	433.588	0.00339	432.672	0.0034	437.293	0.00308
													426.071	0.0031	430.032	0.00312	443.234	0.00297	433.77	0.00338	432.892	0.00338	437.513	0.00307
													426.291	0.00308	430.252	0.0031	443.455	0.00296	433.803	0.00338	433.112	0.00337	437.665	0.00306
													426.511	0.00307	430.43	0.00309	443.675	0.00295	434.018	0.00337	433.213	0.00336	437.733	0.00305
													426.535	0.00307	430.472	0.00309	443.787	0.00295	434.233	0.00335	433.332	0.00335	437.953	0.00304
													426.731	0.00305	430.692	0.00308	443.895	0.00294	434.326	0.00335	433.552	0.00334	438.173	0.00303
													426.951	0.00304	430.912	0.00306	444.115	0.00293	434.448	0.00334	433.77	0.00332	438.222	0.00303
													427.091	0.00303	430.987	0.00306	444.335	0.00292	434.663	0.00333	433.772	0.00332	438.393	0.00302
													427.171	0.00302	431.132	0.00305	444.344	0.00292	434.878	0.00331	433.993	0.00331	438.613	0.003
													427.391	0.00301	431.352	0.00303	444.555	0.00291	434.883	0.00331	434.213	0.00329	438.778	0.00299
													427.611	0.00299	431.544	0.00302	444.775	0.0029	435.093	0.0033	434.326	0.00328	438.834	0.00299
													427.648	0.00299	431.572	0.00302	444.9	0.0029	435.308	0.00329	434.433	0.00328	439.054	0.00298
													427.831	0.00298	431.792	0.00301	444.995	0.00289	435.439	0.00328	434.653	0.00326	439.274	0.00297
													428.051	0.00296	432.012	0.00299	445.215	0.00288	435.523	0.00327	434.873	0.00325	439.335	0.00296
													428.204	0.00295	432.1	0.00299	445.435	0.00287	435.738	0.00326	434.883	0.00324	439.494	0.00295
													428.271	0.00295	432.232	0.00298	445.457	0.00287	435.953	0.00325	435.093	0.00323	439.714	0.00294
													428.491	0.00294	432.452	0.00297	445.655	0.00286	435.996	0.00325	435.313	0.00322	439.891	0.00293
													428.711	0.00292	432.657	0.00296	445.875	0.00285	436.168	0.00324	435.439	0.00321	439.934	0.00293
													428.761	0.00292	432.672	0.00296	446.013	0.00285	436.383	0.00322	435.533	0.0032	440.154	0.00292
													428.931	0.00291	432.892	0.00294	446.095	0.00284	436.552	0.00321	435.753	0.00319	440.374	0.0029
													429.152	0.00289	433.112	0.00293	446.315	0.00283	436.598	0.00321	435.973	0.00317	440.448	0.0029
													429.317	0.00288	433.213	0.00292	446.535	0.00283	436.813	0.0032	435.996	0.00317	440.594	0.00289
													429.372	0.00288	433.332	0.00292	446.57	0.00282	437.028	0.00319	436.193	0.00316	440.814	0.00288
													429.592	0.00286	433.552	0.0029	446.755	0.00282	437.109	0.00318	436.413	0.00314	441.005	0.00287
													429.812	0.00285	433.77	0.00289	446.975	0.00281	437.243	0.00317	436.552	0.00314	441.034	0.00287
													429.874	0.00285	433.772	0.00289	447.126	0.0028	437.458	0.00316	436.633	0.00313	441.254	0.00285
													430.032	0.00284	433.993	0.00288	447.195	0.0028	437.665	0.00315	436.853	0.00312	441.474	0.00284
													430.252	0.00282	434.213	0.00287	447.415	0.00279	437.673	0.00315	437.073	0.0031	441.561	0.00284
													430.43	0.00281	434.326	0.00286	447.635	0.00278	437.888	0.00314	437.109	0.0031	441.694	0.00283
													430.472	0.00281	434.433	0.00285	447.683	0.00278	438.103	0.00312	437.293	0.00309	441.914	0.00282
													430.692	0.0028	434.653	0.00284	447.855	0.00277	438.222	0.00312	437.513	0.00307	442.118	0.00281
													430.912	0.00278	434.873	0.00283	448.075	0.00276	438.318	0.00311	437.665	0.00306	442.134	0.00281
													430.987	0.00278	434.883	0.00283	448.239	0.00275	438.533	0.0031	437.733	0.00306	442.354	0.00279
													431.132	0.00277	435.093	0.00282	448.296	0.00275	438.748	0.00309	437.953	0.00305	442.574	0.00278
													431.352	0.00276	435.313	0.0028	448.516	0.00274	438.778	0.00308	438.173	0.00303	442.674	0.00278
													431.544	0.00274	435.439	0.0028	448.736	0.00273	438.963	0.00307	438.222	0.00303	442.794	0.00277
													431.572	0.00274	435.533	0.00279	448.796	0.00273	439.178	0.00306	438.393	0.00302	443.014	0.00276
													431.792	0.00273	435.753	0.00278	448.956	0.00272	439.335	0.00305	438.613	0.00301	443.231	0.00275
													432.012	0.00272	435.973	0.00277	449.176	0.00271	439.393	0.00305	438.778	0.003	443.234	0.00275
													432.1	0.00271	435.996	0.00277	449.352	0.00271	439.608	0.00304	438.834	0.00299	443.455	0.00274
													432.232	0.0027	436.193	0.00276	449.396	0.0027	439.823	0.00303	439.054	0.00298	443.675	0.00272
													432.452	0.00269	436.413	0.00275	449.616	0.0027	439.891	0.00302	439.274	0.00297	443.787	0.00272
													432.657	0.00268	436.552	0.00274	449.836	0.00269	440.039	0.00301	439.335	0.00296	443.895	0.00271
													432.672	0.00268	436.633	0.00273	449.909	0.00268	440.254	0.003	439.494	0.00295	444.115	0.0027
													432.892	0.00266	436.853	0.00272	450.056	0.00268	440.448	0.00299	439.714	0.00294	444.335	0.00269
													433.112	0.00265	437.073	0.00271	450.276	0.00267	440.469	0.00299	439.891	0.00293	444.344	0.00269
													433.213	0.00265	437.109	0.00271	450.465	0.00266	440.684	0.00298	439.934	0.00293	444.555	0.00268
													433.332	0.00264	437.293	0.0027	450.496	0.00266	440.899	0.00297	440.154	0.00291	444.775	0.00267
													433.552	0.00263	437.513	0.00269	450.716	0.00265	441.005	0.00296	440.374	0.0029	444.9	0.00266
													433.77	0.00262	437.665	0.00268	450.936	0.00264	441.114	0.00296	440.448	0.0029	444.995	0.00266
													433.772	0.00262	437.733	0.00268	451.022	0.00264	441.329	0.00294	440.594	0.00289	445.215	0.00264
													433.993	0.0026	437.953	0.00267	451.156	0.00263	441.544	0.00293	440.814	0.00288	445.435	0.00263
													434.213	0.00259	438.173	0.00265	451.376	0.00262	441.561	0.00293	441.005	0.00287	445.457	0.00263
													434.326	0.00258	438.222	0.00265	451.578	0.00262	441.759	0.00292	441.034	0.00286	445.655	0.00262
													434.433	0.00258	438.393	0.00264	451.596	0.00262	441.974	0.00291	441.254	0.00285	445.875	0.00261
													434.653	0.00257	438.613	0.00263	451.816	0.00261	442.118	0.0029	441.474	0.00284	446.013	0.0026
													434.873	0.00256	438.778	0.00262	452.036	0.0026	442.189	0.0029	441.561	0.00283	446.095	0.0026
													434.883	0.00255	438.834	0.00262	452.135	0.00259	442.404	0.00289	441.694	0.00283	446.315	0.00259
													435.093	0.00254	439.054	0.00261	452.256	0.00259	442.619	0.00288	441.914	0.00281	446.535	0.00258
													435.313	0.00253	439.274	0.0026	452.476	0.00258	442.674	0.00287	442.118	0.0028	446.57	0.00258
													435.439	0.00253	439.335	0.0026	452.691	0.00257	442.834	0.00286	442.134	0.0028	446.755	0.00257
													435.533	0.00252	439.494	0.00259	452.696	0.00257	443.049	0.00285	442.354	0.00279	446.975	0.00256
													435.753	0.00251	439.714	0.00258	452.916	0.00256	443.231	0.00284	442.574	0.00278	447.126	0.00255
													435.973	0.0025	439.891	0.00257	453.137	0.00256	443.264	0.00284	442.674	0.00277	447.195	0.00254
													435.996	0.0025	439.934	0.00257	453.248	0.00255	443.479	0.00283	442.794	0.00277	447.415	0.00253
													436.193	0.00249	440.154	0.00256	453.357	0.00255	443.694	0.00282	443.014	0.00275	447.635	0.00252
													436.413	0.00248	440.374	0.00255	453.577	0.00254	443.787	0.00282	443.231	0.00274	447.683	0.00252
													436.552	0.00247	440.448	0.00254	453.797	0.00253	443.909	0.00281	443.234	0.00274	447.855	0.00251
													436.633	0.00246	440.594	0.00254	453.804	0.00253	444.124	0.0028	443.455	0.00273	448.075	0.0025
													436.853	0.00245	440.814	0.00253	454.017	0.00252	444.339	0.00279	443.675	0.00272	448.239	0.00249
													437.073	0.00244	441.005	0.00252	454.237	0.00251	444.344	0.00279	443.787	0.00271	448.296	0.00249
													437.109	0.00244	441.034	0.00252	454.361	0.00251	444.554	0.00278	443.895	0.00271	448.516	0.00248
													437.293	0.00243	441.254	0.00251	454.457	0.0025	444.769	0.00277	444.115	0.0027	448.736	0.00247
													437.513	0.00242	441.474	0.0025	454.677	0.0025	444.9	0.00276	444.335	0.00268	448.796	0.00247
													437.665	0.00241	441.561	0.00249	454.897	0.00249	444.984	0.00275	444.344	0.00268	448.956	0.00246
													437.733	0.00241	441.694	0.00249	454.918	0.00249	445.199	0.00274	444.555	0.00267	449.176	0.00245
													437.953	0.0024	441.914	0.00248	455.117	0.00248	445.414	0.00273	444.775	0.00266	449.352	0.00244
													438.173	0.00239	442.118	0.00247	455.337	0.00247	445.457	0.00273	444.9	0.00265	449.396	0.00244
													438.222	0.00239	442.134	0.00247	455.474	0.00247	445.629	0.00272	444.995	0.00265	449.616	0.00243
													438.393	0.00238	442.354	0.00246	455.557	0.00246	445.844	0.00271	445.215	0.00264	449.836	0.00242
													438.613	0.00237	442.574	0.00245	455.777	0.00246	446.013	0.0027	445.435	0.00263	449.909	0.00242
													438.778	0.00236	442.674	0.00244	455.997	0.00245	446.059	0.0027	445.457	0.00263	450.056	0.00241
													438.834	0.00236	442.794	0.00244	456.031	0.00245	446.274	0.00269	445.655	0.00262	450.276	0.0024
													439.054	0.00235	443.014	0.00243	456.217	0.00244	446.489	0.00268	445.875	0.00261	450.465	0.00239
													439.274	0.00234	443.231	0.00242	456.437	0.00243	446.57	0.00268	446.013	0.0026	450.496	0.00239
													439.335	0.00234	443.234	0.00242	456.587	0.00243	446.705	0.00267	446.095	0.00259	450.716	0.00238
													439.494	0.00233	443.455	0.00241	456.657	0.00242	446.92	0.00266	446.315	0.00258	450.936	0.00237
													439.714	0.00232	443.675	0.0024	456.877	0.00242	447.126	0.00265	446.535	0.00257	451.022	0.00236
													439.891	0.00231	443.787	0.0024	457.097	0.00241	447.135	0.00265	446.57	0.00257	451.156	0.00236
													439.934	0.00231	443.895	0.00239	457.144	0.00241	447.35	0.00264	446.755	0.00256	451.376	0.00235
													440.154	0.0023	444.115	0.00238	457.317	0.0024	447.565	0.00263	446.975	0.00255	451.578	0.00234
													440.374	0.00229	444.335	0.00237	457.537	0.00239	447.683	0.00262	447.126	0.00255	451.596	0.00234
													440.448	0.00229	444.344	0.00237	457.7	0.00239	447.78	0.00262	447.195	0.00254	451.816	0.00233
													440.594	0.00228	444.555	0.00236	457.757	0.00239	447.995	0.00261	447.415	0.00253	452.036	0.00232
													440.814	0.00227	444.775	0.00236	457.978	0.00238	448.21	0.0026	447.635	0.00252	452.135	0.00231
													441.005	0.00226	444.9	0.00235	458.198	0.00237	448.239	0.0026	447.683	0.00252	452.256	0.00231
													441.034	0.00226	444.995	0.00235	458.257	0.00237	448.425	0.00259	447.855	0.00251	452.476	0.0023
													441.254	0.00225	445.215	0.00234	458.418	0.00236	448.64	0.00258	448.075	0.0025	452.691	0.00229
													441.474	0.00224	445.435	0.00233	458.638	0.00236	448.796	0.00257	448.239	0.00249	452.696	0.00229
													441.561	0.00224	445.457	0.00233	458.813	0.00235	448.855	0.00257	448.296	0.00249	452.916	0.00228
													441.694	0.00223	445.655	0.00232	458.858	0.00235	449.07	0.00256	448.516	0.00248	453.137	0.00227
													441.914	0.00222	445.875	0.00231	459.078	0.00234	449.285	0.00255	448.736	0.00247	453.248	0.00227
													442.118	0.00222	446.013	0.00231	459.298	0.00233	449.352	0.00255	448.796	0.00247	453.357	0.00226
													442.134	0.00222	446.095	0.0023	459.37	0.00233	449.5	0.00254	448.956	0.00246	453.577	0.00225
													442.354	0.00221	446.315	0.00229	459.518	0.00233	449.715	0.00253	449.176	0.00245	453.797	0.00224
													442.574	0.0022	446.535	0.00229	459.738	0.00232	449.909	0.00252	449.352	0.00244	453.804	0.00224
													442.674	0.00219	446.57	0.00228	459.926	0.00231	449.93	0.00252	449.396	0.00244	454.017	0.00223
													442.794	0.00219	446.755	0.00228	459.958	0.00231	450.145	0.00251	449.616	0.00243	454.237	0.00222
													443.014	0.00218	446.975	0.00227	460.178	0.0023	450.36	0.0025	449.836	0.00242	454.361	0.00222
													443.231	0.00217	447.126	0.00226	460.398	0.0023	450.465	0.0025	449.909	0.00242	454.457	0.00222
													443.234	0.00217	447.195	0.00226	460.483	0.00229	450.575	0.00249	450.056	0.00241	454.677	0.00221
													443.455	0.00216	447.415	0.00225	460.618	0.00229	450.79	0.00248	450.276	0.0024	454.897	0.0022
													443.675	0.00215	447.635	0.00225	460.838	0.00228	451.005	0.00248	450.465	0.00239	454.918	0.0022
													443.787	0.00215	447.683	0.00224	461.039	0.00228	451.022	0.00247	450.496	0.00239	455.117	0.00219
													443.895	0.00215	447.855	0.00224	461.058	0.00227	451.22	0.00247	450.716	0.00238	455.337	0.00218
													444.115	0.00214	448.075	0.00223	461.278	0.00227	451.435	0.00246	450.936	0.00237	455.474	0.00217
													444.335	0.00213	448.239	0.00222	461.498	0.00226	451.578	0.00245	451.022	0.00237	455.557	0.00217
													444.344	0.00213	448.296	0.00222	461.596	0.00226	451.65	0.00245	451.156	0.00237	455.777	0.00216
													444.555	0.00212	448.516	0.00221	461.718	0.00225	451.865	0.00244	451.376	0.00236	455.997	0.00215
													444.775	0.00211	448.736	0.00221	461.938	0.00225	452.08	0.00243	451.578	0.00235	456.031	0.00215
													444.9	0.00211	448.796	0.0022	462.152	0.00224	452.135	0.00243	451.596	0.00235	456.217	0.00214
													444.995	0.00211	448.956	0.0022	462.158	0.00224	452.295	0.00242	451.816	0.00234	456.437	0.00213
													445.215	0.0021	449.176	0.00219	462.378	0.00223	452.51	0.00241	452.036	0.00233	456.587	0.00213
													445.435	0.00209	449.352	0.00219	462.599	0.00223	452.691	0.0024	452.135	0.00233	456.657	0.00213
													445.457	0.00209	449.396	0.00218	462.709	0.00222	452.725	0.0024	452.256	0.00232	456.877	0.00212
													445.655	0.00208	449.616	0.00218	462.819	0.00222	452.94	0.00239	452.476	0.00231	457.097	0.00211
													445.875	0.00208	449.836	0.00217	463.039	0.00221	453.155	0.00238	452.691	0.0023	457.144	0.00211
													446.013	0.00207	449.909	0.00217	463.259	0.0022	453.248	0.00238	452.696	0.0023	457.317	0.0021
													446.095	0.00207	450.056	0.00216	463.265	0.0022	453.371	0.00238	452.916	0.00229	457.537	0.00209
													446.315	0.00206	450.276	0.00215	463.479	0.0022	453.586	0.00237	453.137	0.00229	457.7	0.00209
													446.535	0.00205	450.465	0.00215	463.699	0.00219	453.801	0.00236	453.248	0.00228	457.757	0.00208
													446.57	0.00205	450.496	0.00215	463.822	0.00219	453.804	0.00236	453.357	0.00228	457.978	0.00207
													446.755	0.00205	450.716	0.00214	463.919	0.00218	454.016	0.00235	453.577	0.00227	458.198	0.00207
													446.975	0.00204	450.936	0.00213	464.139	0.00218	454.231	0.00234	453.797	0.00226	458.257	0.00206
													447.126	0.00203	451.022	0.00213	464.359	0.00217	454.361	0.00234	453.804	0.00226	458.418	0.00206
													447.195	0.00203	451.156	0.00213	464.378	0.00217	454.446	0.00233	454.017	0.00225	458.638	0.00205
													447.415	0.00202	451.376	0.00212	464.579	0.00216	454.661	0.00232	454.237	0.00224	458.813	0.00204
													447.635	0.00202	451.578	0.00211	464.799	0.00216	454.876	0.00232	454.361	0.00224	458.858	0.00204
													447.683	0.00202	451.596	0.00211	464.935	0.00215	454.918	0.00231	454.457	0.00224	459.078	0.00203
													447.855	0.00201	451.816	0.00211	465.019	0.00215	455.091	0.00231	454.677	0.00223	459.298	0.00203
													448.075	0.002	452.036	0.0021	465.239	0.00215	455.306	0.0023	454.897	0.00222	459.37	0.00202
													448.239	0.002	452.135	0.0021	465.459	0.00214	455.474	0.00229	454.918	0.00222	459.518	0.00202
													448.296	0.002	452.256	0.00209	465.491	0.00214	455.521	0.00229	455.117	0.00221	459.738	0.00201
													448.516	0.00199	452.476	0.00209	465.679	0.00213	455.736	0.00228	455.337	0.0022	459.926	0.002
													448.736	0.00198	452.691	0.00208	465.899	0.00213	455.951	0.00227	455.474	0.0022	459.958	0.002
													448.796	0.00198	452.696	0.00208	466.048	0.00212	456.031	0.00227	455.557	0.0022	460.178	0.00199
													448.956	0.00198	452.916	0.00207	466.119	0.00212	456.166	0.00227	455.777	0.00219	460.398	0.00199
													449.176	0.00197	453.137	0.00207	466.339	0.00211	456.381	0.00226	455.997	0.00218	460.483	0.00198
													449.352	0.00197	453.248	0.00206	466.559	0.00211	456.587	0.00225	456.031	0.00218	460.618	0.00198
													449.396	0.00196	453.357	0.00206	466.604	0.00211	456.596	0.00225	456.217	0.00217	460.838	0.00197
													449.616	0.00196	453.577	0.00205	466.779	0.0021	456.811	0.00224	456.437	0.00216	461.039	0.00196
													449.836	0.00195	453.797	0.00205	466.999	0.00209	457.026	0.00223	456.587	0.00216	461.058	0.00196
													449.909	0.00195	453.804	0.00205	467.161	0.00209	457.144	0.00223	456.657	0.00216	461.278	0.00195
													450.056	0.00195	454.017	0.00204	467.219	0.00209	457.241	0.00223	456.877	0.00215	461.498	0.00195
													450.276	0.00194	454.237	0.00203	467.44	0.00208	457.456	0.00222	457.097	0.00214	461.596	0.00194
													450.465	0.00193	454.361	0.00203	467.66	0.00208	457.671	0.00221	457.144	0.00214	461.718	0.00194
													450.496	0.00193	454.457	0.00203	467.717	0.00208	457.7	0.00221	457.317	0.00213	461.938	0.00193
													450.716	0.00193	454.677	0.00202	467.88	0.00207	457.886	0.0022	457.537	0.00213	462.152	0.00192
													450.936	0.00192	454.897	0.00202	468.1	0.00206	458.101	0.00219	457.7	0.00212	462.158	0.00192
													451.022	0.00192	454.918	0.00202	468.274	0.00206	458.257	0.00219	457.757	0.00212	462.378	0.00192
													451.156	0.00191	455.117	0.00201	468.32	0.00206	458.316	0.00219	457.978	0.00211	462.599	0.00191
													451.376	0.00191	455.337	0.002	468.54	0.00205	458.531	0.00218	458.198	0.00211	462.709	0.0019
													451.578	0.0019	455.474	0.002	468.76	0.00205	458.746	0.00217	458.257	0.0021	462.819	0.0019
													451.596	0.0019	455.557	0.002	468.83	0.00204	458.813	0.00217	458.418	0.0021	463.039	0.00189
													451.816	0.0019	455.777	0.00199	468.98	0.00204	458.961	0.00216	458.638	0.00209	463.259	0.00189
													452.036	0.00189	455.997	0.00199	469.2	0.00204	459.176	0.00216	458.813	0.00209	463.265	0.00189
													452.135	0.00189	456.031	0.00199	469.387	0.00203	459.37	0.00215	458.858	0.00208	463.479	0.00188
													452.256	0.00189	456.217	0.00198	469.42	0.00203	459.391	0.00215	459.078	0.00208	463.699	0.00187
													452.476	0.00188	456.437	0.00198	469.64	0.00202	459.606	0.00214	459.298	0.00207	463.822	0.00187
													452.691	0.00188	456.587	0.00197	469.86	0.00202	459.821	0.00213	459.37	0.00207	463.919	0.00186
													452.696	0.00188	456.657	0.00197	469.943	0.00202	459.926	0.00213	459.518	0.00206	464.139	0.00186
													452.916	0.00187	456.877	0.00196	470.08	0.00201	460.037	0.00213	459.738	0.00206	464.359	0.00185
													453.137	0.00186	457.097	0.00196	470.3	0.00201	460.252	0.00212	459.926	0.00205	464.378	0.00185
													453.248	0.00186	457.144	0.00196	470.5	0.002	460.467	0.00211	459.958	0.00205	464.579	0.00184
													453.357	0.00186	457.317	0.00195	470.52	0.002	460.483	0.00211	460.178	0.00204	464.799	0.00184
													453.577	0.00185	457.537	0.00195	470.74	0.002	460.682	0.0021	460.398	0.00204	464.935	0.00183
													453.797	0.00185	457.7	0.00194	470.96	0.00199	460.897	0.0021	460.483	0.00203	465.019	0.00183
													453.804	0.00185	457.757	0.00194	471.057	0.00199	461.039	0.00209	460.618	0.00203	465.239	0.00182
													454.017	0.00184	457.978	0.00194	471.18	0.00198	461.112	0.00209	460.838	0.00202	465.459	0.00182
													454.237	0.00184	458.198	0.00193	471.4	0.00198	461.327	0.00208	461.039	0.00202	465.491	0.00181
													454.361	0.00184	458.257	0.00193	471.613	0.00197	461.542	0.00208	461.058	0.00202	465.679	0.00181
													454.457	0.00183	458.418	0.00193	471.62	0.00197	461.596	0.00207	461.278	0.00201	465.899	0.0018
													454.677	0.00183	458.638	0.00192	471.84	0.00197	461.757	0.00207	461.498	0.00201	466.048	0.0018
													454.897	0.00182	458.813	0.00192	472.06	0.00196	461.972	0.00206	461.596	0.002	466.119	0.00179
													454.918	0.00182	458.858	0.00192	472.17	0.00196	462.152	0.00206	461.718	0.002	466.339	0.00179
													455.117	0.00182	459.078	0.00191	472.281	0.00196	462.187	0.00206	461.938	0.00199	466.559	0.00178
													455.337	0.00181	459.298	0.00191	472.501	0.00195	462.402	0.00205	462.152	0.00199	466.604	0.00178
													455.474	0.00181	459.37	0.00191	472.721	0.00195	462.617	0.00204	462.158	0.00199	466.779	0.00177
													455.557	0.00181	459.518	0.0019	472.726	0.00195	462.709	0.00204	462.378	0.00198	466.999	0.00177
													455.777	0.00181	459.738	0.0019	472.941	0.00194	462.832	0.00203	462.599	0.00197	467.161	0.00176
													455.997	0.0018	459.926	0.00189	473.161	0.00194	463.047	0.00203	462.709	0.00197	467.219	0.00176
													456.031	0.0018	459.958	0.00189	473.283	0.00193	463.262	0.00202	462.819	0.00197	467.44	0.00176
													456.217	0.0018	460.178	0.00189	473.381	0.00193	463.265	0.00202	463.039	0.00196	467.66	0.00175
													456.437	0.00179	460.398	0.00188	473.601	0.00193	463.477	0.00201	463.259	0.00196	467.717	0.00175
													456.587	0.00179	460.483	0.00188	473.821	0.00192	463.692	0.00201	463.265	0.00196	467.88	0.00174
													456.657	0.00179	460.618	0.00188	473.839	0.00192	463.822	0.002	463.479	0.00195	468.1	0.00174
													456.877	0.00178	460.838	0.00187	474.041	0.00192	463.907	0.002	463.699	0.00195	468.274	0.00173
													457.097	0.00178	461.039	0.00187	474.261	0.00191	464.122	0.00199	463.822	0.00194	468.32	0.00173
													457.144	0.00178	461.058	0.00187	474.396	0.00191	464.337	0.00199	463.919	0.00194	468.54	0.00172
													457.317	0.00177	461.278	0.00187	474.481	0.00191	464.378	0.00199	464.139	0.00193	468.76	0.00172
													457.537	0.00177	461.498	0.00186	474.701	0.0019	464.552	0.00198	464.359	0.00193	468.83	0.00172
													457.7	0.00177	461.596	0.00186	474.921	0.0019	464.767	0.00198	464.378	0.00193	468.98	0.00171
													457.757	0.00177	461.718	0.00186	474.952	0.00189	464.935	0.00197	464.579	0.00192	469.2	0.0017
													457.978	0.00176	461.938	0.00185	475.141	0.00189	464.982	0.00197	464.799	0.00192	469.387	0.0017
													458.198	0.00176	462.152	0.00185	475.361	0.00189	465.197	0.00196	464.935	0.00191	469.42	0.0017
													458.257	0.00176	462.158	0.00185	475.509	0.00188	465.412	0.00196	465.019	0.00191	469.64	0.00169
													458.418	0.00175	462.378	0.00184	475.581	0.00188	465.491	0.00195	465.239	0.00191	469.86	0.00169
													458.638	0.00175	462.599	0.00184	475.801	0.00188	465.627	0.00195	465.459	0.0019	469.943	0.00168
													458.813	0.00175	462.709	0.00184	476.021	0.00187	465.842	0.00194	465.491	0.0019	470.08	0.00168
													458.858	0.00175	462.819	0.00184	476.065	0.00187	466.048	0.00194	465.679	0.0019	470.3	0.00167
													459.078	0.00174	463.039	0.00183	476.241	0.00187	466.057	0.00194	465.899	0.00189	470.5	0.00167
													459.298	0.00174	463.259	0.00183	476.461	0.00186	466.272	0.00193	466.048	0.00189	470.52	0.00167
													459.37	0.00174	463.265	0.00183	476.622	0.00186	466.487	0.00193	466.119	0.00189	470.74	0.00166
													459.518	0.00173	463.479	0.00182	476.681	0.00186	466.604	0.00192	466.339	0.00188	470.96	0.00166
													459.738	0.00173	463.699	0.00182	476.901	0.00185	466.703	0.00192	466.559	0.00188	471.057	0.00165
													459.926	0.00173	463.822	0.00182	477.122	0.00185	466.918	0.00191	466.604	0.00187	471.18	0.00165
													459.958	0.00173	463.919	0.00181	477.178	0.00185	467.133	0.00191	466.779	0.00187	471.4	0.00165
													460.178	0.00172	464.139	0.00181	477.342	0.00184	467.161	0.00191	466.999	0.00187	471.613	0.00164
													460.398	0.00172	464.359	0.00181	477.562	0.00184	467.348	0.0019	467.161	0.00186	471.62	0.00164
													460.483	0.00172	464.378	0.00181	477.735	0.00184	467.563	0.0019	467.219	0.00186	471.84	0.00163
													461.039	0.00171	464.579	0.0018	477.782	0.00183	467.717	0.00189	467.44	0.00186	472.06	0.00163
													461.596	0.0017	464.799	0.0018	478.002	0.00183	467.778	0.00189	467.66	0.00185	472.17	0.00163
													462.152	0.00169	464.935	0.0018	478.222	0.00183	467.993	0.00188	467.717	0.00185	472.281	0.00162
													462.709	0.00168	465.019	0.0018	478.291	0.00182	468.208	0.00188	467.88	0.00185	472.501	0.00162
													463.265	0.00168	465.239	0.00179	478.442	0.00182	468.274	0.00188	468.1	0.00184	472.721	0.00161
													463.822	0.00167	465.459	0.00179	478.662	0.00182	468.423	0.00187	468.274	0.00184	472.726	0.00161
													464.378	0.00166	465.491	0.00179	478.848	0.00181	468.638	0.00187	468.32	0.00184	472.941	0.00161
													464.935	0.00165	465.679	0.00178	478.882	0.00181	468.83	0.00186	468.54	0.00183	473.161	0.0016
													465.491	0.00165	465.899	0.00178	479.102	0.00181	468.853	0.00186	468.76	0.00183	473.283	0.0016
													466.048	0.00164	466.048	0.00178	479.322	0.0018	469.068	0.00186	468.83	0.00183	473.381	0.00159
													466.604	0.00164	466.604	0.00177	479.404	0.0018	469.283	0.00185	468.98	0.00182	473.601	0.00159
													467.161	0.00163	467.161	0.00176	479.542	0.0018	469.387	0.00185	469.2	0.00182	473.821	0.00158
													467.717	0.00162	467.717	0.00175	479.762	0.0018	469.498	0.00184	469.387	0.00181	473.839	0.00158
													468.274	0.00162	468.274	0.00174	479.961	0.00179	469.713	0.00184	469.42	0.00181	474.041	0.00158
													468.83	0.00161	468.83	0.00174	479.982	0.00179	469.928	0.00183	469.64	0.00181	474.261	0.00157
													469.387	0.00161	469.387	0.00173	480.202	0.00179	469.943	0.00183	469.86	0.0018	474.396	0.00157
													469.943	0.0016	469.943	0.00172	480.422	0.00178	470.143	0.00183	469.943	0.0018	474.481	0.00157
													470.5	0.0016	470.5	0.00171	480.517	0.00178	470.5	0.00182	470.5	0.00179	474.701	0.00156
													471.057	0.00159	471.057	0.00171	480.642	0.00178	471.057	0.00181	471.057	0.00178	474.921	0.00156
													471.613	0.00159	471.613	0.0017	480.862	0.00177	471.613	0.00179	471.613	0.00177	474.952	0.00156
													472.17	0.00158	472.17	0.00169	481.074	0.00177	472.17	0.00178	472.17	0.00176	475.141	0.00155
													472.726	0.00158	472.726	0.00169	481.082	0.00177	472.726	0.00177	472.726	0.00175	475.361	0.00155
													473.283	0.00158	473.283	0.00168	481.302	0.00177	473.283	0.00175	473.283	0.00174	475.509	0.00154
													473.839	0.00157	473.839	0.00167	481.522	0.00176	473.839	0.00174	473.839	0.00173	475.581	0.00154
													474.396	0.00157	474.396	0.00167	481.63	0.00176	474.396	0.00173	474.396	0.00172	475.801	0.00154
													474.952	0.00156	474.952	0.00166	481.743	0.00176	474.952	0.00172	474.952	0.00171	476.021	0.00153
													475.509	0.00156	475.509	0.00166	481.963	0.00175	475.509	0.0017	475.509	0.00171	476.065	0.00153
													476.065	0.00156	476.065	0.00165	482.183	0.00175	476.065	0.00169	476.065	0.0017	476.241	0.00153
													476.622	0.00155	476.622	0.00165	482.187	0.00175	476.622	0.00168	476.622	0.00169	476.622	0.00152
													477.178	0.00155	477.178	0.00164	482.403	0.00175	477.178	0.00167	477.178	0.00168	477.178	0.00151
													477.735	0.00155	477.735	0.00164	482.623	0.00174	477.735	0.00166	477.735	0.00167	477.735	0.0015
													478.291	0.00154	478.291	0.00163	482.743	0.00174	478.291	0.00165	478.291	0.00166	478.291	0.00148
													478.848	0.00154	478.848	0.00163	482.843	0.00174	478.848	0.00164	478.848	0.00166	478.848	0.00147
													479.404	0.00154	479.404	0.00162	483.063	0.00174	479.404	0.00163	479.404	0.00165	479.404	0.00146
													479.961	0.00154	479.961	0.00162	483.283	0.00173	479.961	0.00162	479.961	0.00164	479.961	0.00145
													480.517	0.00153	480.517	0.00161	483.3	0.00173	480.517	0.00161	480.517	0.00164	480.517	0.00144
													481.074	0.00153	481.074	0.00161	483.503	0.00173	481.074	0.0016	481.074	0.00163	481.074	0.00143
													481.63	0.00153	481.63	0.00161	483.723	0.00172	481.63	0.00159	481.63	0.00162	481.63	0.00142
													482.187	0.00153	482.187	0.0016	483.857	0.00172	482.187	0.00158	482.187	0.00162	482.187	0.00141
													482.743	0.00153	482.743	0.0016	483.943	0.00172	482.743	0.00157	482.743	0.00161	482.743	0.0014
													483.3	0.00152	483.3	0.0016	484.163	0.00172	483.3	0.00156	483.3	0.00161	483.3	0.00139
													483.857	0.00152	483.857	0.00159	484.383	0.00171	483.857	0.00155	483.857	0.0016	483.857	0.00138
													484.413	0.00152	484.413	0.00159	484.413	0.00171	484.413	0.00154	484.413	0.00159	484.413	0.00137
													484.97	0.00152	484.97	0.00159	484.97	0.0017	484.97	0.00153	484.97	0.00159	484.97	0.00136
													485.526	0.00152	485.526	0.00158	485.526	0.0017	485.526	0.00153	485.526	0.00158	485.526	0.00135
													486.083	0.00151	486.083	0.00158	486.083	0.00169	486.083	0.00152	486.083	0.00158	486.083	0.00134
													486.639	0.00151	486.639	0.00158	486.639	0.00168	486.639	0.00151	486.639	0.00157	486.639	0.00133
													487.196	0.00151	487.196	0.00157	487.196	0.00167	487.196	0.0015	487.196	0.00157	487.196	0.00132
													487.752	0.00151	487.752	0.00157	487.752	0.00166	487.752	0.0015	487.752	0.00156	487.752	0.00131
													488.309	0.00151	488.309	0.00157	488.309	0.00165	488.309	0.00149	488.309	0.00156	488.309	0.00131
													488.865	0.00151	488.865	0.00157	488.865	0.00165	488.865	0.00148	488.865	0.00155	488.865	0.0013
													489.422	0.00151	489.422	0.00156	489.422	0.00164	489.422	0.00147	489.422	0.00155	489.422	0.00129
													489.978	0.00151	489.978	0.00156	489.978	0.00163	489.978	0.00147	489.978	0.00155	489.978	0.00128
													490.535	0.0015	490.535	0.00156	490.535	0.00163	490.535	0.00146	490.535	0.00154	490.535	0.00128
													491.091	0.0015	491.091	0.00156	491.091	0.00162	491.091	0.00145	491.091	0.00154	491.091	0.00127
													491.648	0.0015	491.648	0.00156	491.648	0.00161	491.648	0.00145	491.648	0.00153	491.648	0.00126
													492.204	0.0015	492.204	0.00155	492.204	0.00161	492.204	0.00144	492.204	0.00153	492.204	0.00125
													492.761	0.0015	492.761	0.00155	492.761	0.0016	492.761	0.00143	492.761	0.00153	492.761	0.00125
													493.317	0.0015	493.317	0.00155	493.317	0.00159	493.317	0.00143	493.317	0.00152	493.317	0.00124
													493.874	0.0015	493.874	0.00155	493.874	0.00159	493.874	0.00142	493.874	0.00152	493.874	0.00123
													494.43	0.0015	494.43	0.00155	494.43	0.00158	494.43	0.00142	494.43	0.00152	494.43	0.00123
													494.987	0.0015	494.987	0.00154	494.987	0.00158	494.987	0.00141	494.987	0.00151	494.987	0.00122
													495.543	0.0015	495.543	0.00154	495.543	0.00157	495.543	0.0014	495.543	0.00151	495.543	0.00121
													496.1	0.0015	496.1	0.00154	496.1	0.00156	496.1	0.0014	496.1	0.00151	496.1	0.00121
													496.657	0.0015	496.657	0.00154	496.657	0.00156	496.657	0.00139	496.657	0.00151	496.657	0.0012
													497.213	0.00149	497.213	0.00154	497.213	0.00155	497.213	0.00139	497.213	0.0015	497.213	0.0012
													497.77	0.00149	497.77	0.00154	497.77	0.00155	497.77	0.00138	497.77	0.0015	497.77	0.00119
													498.326	0.00149	498.326	0.00154	498.326	0.00154	498.326	0.00138	498.326	0.0015	498.326	0.00119
													498.883	0.00149	498.883	0.00153	498.883	0.00154	498.883	0.00137	498.883	0.00149	498.883	0.00118
													499.439	0.00149	499.439	0.00153	499.439	0.00154	499.439	0.00137	499.439	0.00149	499.439	0.00117
													499.996	0.00149	499.996	0.00153	499.996	0.00153	499.996	0.00136	499.996	0.00149	499.996	0.00117
													500.552	0.00149	500.552	0.00153	500.552	0.00153	500.552	0.00136	500.552	0.00149	500.552	0.00116
													501.109	0.00149	501.109	0.00153	501.109	0.00152	501.109	0.00136	501.109	0.00149	501.109	0.00116
													501.665	0.00149	501.665	0.00153	501.665	0.00152	501.665	0.00135	501.665	0.00148	501.665	0.00115
													502.222	0.00149	502.222	0.00153	502.222	0.00152	502.222	0.00135	502.222	0.00148	502.222	0.00115
													502.778	0.00149	502.778	0.00153	502.778	0.00151	502.778	0.00134	502.778	0.00148	502.778	0.00115
													503.335	0.00149	503.335	0.00153	503.335	0.00151	503.335	0.00134	503.335	0.00148	503.335	0.00114
													503.891	0.00149	503.891	0.00153	503.891	0.00151	503.891	0.00134	503.891	0.00148	503.891	0.00114
													504.448	0.00149	504.448	0.00152	504.448	0.0015	504.448	0.00133	504.448	0.00147	504.448	0.00113
													505.004	0.00149	505.004	0.00152	505.004	0.0015	505.004	0.00133	505.004	0.00147	505.004	0.00113
													505.561	0.00149	505.561	0.00152	505.561	0.0015	505.561	0.00132	505.561	0.00147	505.561	0.00112
													506.117	0.00149	506.117	0.00152	506.117	0.00149	506.117	0.00132	506.117	0.00147	506.117	0.00112
													506.674	0.00149	506.674	0.00152	506.674	0.00149	506.674	0.00132	506.674	0.00147	506.674	0.00112
													507.231	0.00149	507.231	0.00152	507.231	0.00149	507.231	0.00131	507.231	0.00147	507.231	0.00111
													507.787	0.00149	507.787	0.00152	507.787	0.00149	507.787	0.00131	507.787	0.00146	507.787	0.00111
													508.344	0.00149	508.344	0.00152	508.344	0.00148	508.344	0.00131	508.344	0.00146	508.344	0.00111
													508.9	0.00149	508.9	0.00152	508.9	0.00148	508.9	0.0013	508.9	0.00146	508.9	0.0011
													509.457	0.00149	509.457	0.00152	509.457	0.00148	509.457	0.0013	509.457	0.00146	509.457	0.0011
													510.013	0.00149	510.013	0.00152	510.013	0.00148	510.013	0.0013	510.013	0.00146	510.013	0.0011
													510.57	0.00149	510.57	0.00152	510.57	0.00148	510.57	0.0013	510.57	0.00146	510.57	0.00109
													511.126	0.00149	511.126	0.00152	511.126	0.00148	511.126	0.00129	511.126	0.00146	511.126	0.00109
													511.683	0.00149	511.683	0.00152	511.683	0.00147	511.683	0.00129	511.683	0.00146	511.683	0.00109
													512.239	0.00149	512.239	0.00152	512.239	0.00147	512.239	0.00129	512.239	0.00145	512.239	0.00108
													512.796	0.00149	512.796	0.00152	512.796	0.00147	512.796	0.00128	512.796	0.00145	512.796	0.00108
													513.352	0.00149	513.352	0.00151	513.352	0.00147	513.352	0.00128	513.352	0.00145	513.352	0.00108
													513.909	0.00149	513.909	0.00151	513.909	0.00147	513.909	0.00128	513.909	0.00145	513.909	0.00107
													514.465	0.00149	514.465	0.00151	514.465	0.00147	514.465	0.00128	514.465	0.00145	514.465	0.00107
													515.022	0.00148	515.022	0.00151	515.022	0.00147	515.022	0.00128	515.022	0.00145	515.022	0.00107
													515.578	0.00148	515.578	0.00151	515.578	0.00147	515.578	0.00127	515.578	0.00145	515.578	0.00107
													516.135	0.00148	516.135	0.00151	516.135	0.00147	516.135	0.00127	516.135	0.00145	516.135	0.00106
													516.691	0.00148	516.691	0.00151	516.691	0.00147	516.691	0.00127	516.691	0.00145	516.691	0.00106
													517.248	0.00148	517.248	0.00151	517.248	0.00147	517.248	0.00127	517.248	0.00145	517.248	0.00106
													517.804	0.00148	517.804	0.00151	517.804	0.00147	517.804	0.00126	517.804	0.00145	517.804	0.00106
													518.361	0.00148	518.361	0.00151	518.361	0.00147	518.361	0.00126	518.361	0.00145	518.361	0.00105
													518.917	0.00148	518.917	0.00151	518.917	0.00147	518.917	0.00126	518.917	0.00144	518.917	0.00105
													519.474	0.00148	519.474	0.00151	519.474	0.00147	519.474	0.00126	519.474	0.00144	519.474	0.00105
													520.03	0.00148	520.03	0.00151	520.03	0.00147	520.03	0.00126	520.03	0.00144	520.03	0.00105
