# Supplementary material for: Direct time-resolved observation of surface-bound carbon dioxide radical anions on metallic nanocatalysts
Source: Nat Commun. 2023 Nov 6;14:7116. doi: 10.1038/s41467-023-42936-6 (PMC10628153; doi:10.1038/s41467-023-42936-6)
Supplement: Supplementary file 4 — Source Data [file 41467_2023_42936_MOESM4_ESM.zip › Source Data/Figure S6/Figure S5a.xlsx]

## Sheet: Sheet1
Figure S5a
raw data									fitting data
-59.9465	-0.000632	-18.3153	0.00108	-22.6153	-0.00156	-21.7153	0.00291		0.0731	0.014	0.0623	0.01268	0.2124	0.0126	0.1363	0.01038		-1.8382	-0.00061527	-1.8382	-0.000385195	-1.8382	-1.53169e-05
-58.9293	-0.000589	-18.0985	-0.000621	-22.3985	-0.0005	-21.4985	0.00543		0.15227	0.01368	0.13922	0.01227	0.2928	0.01191	0.21315	0.01037		-1.83452	-0.00061527	-1.83452	-0.000385195	-1.8171	-1.53169e-05
-57.9122	-0.000753	-17.8818	-0.000816	-22.1818	-0.00119	-21.2818	0.00438		0.23143	0.01338	0.21614	0.01191	0.37321	0.01139	0.28999	0.01036		-1.67628	-0.00061527	-1.8243	-0.000385195	-1.6818	-1.53169e-05
-56.8955	-0.000384	-17.6652	-0.000263	-21.9652	-0.00169	-21.0652	0.00411		0.3106	0.01308	0.29306	0.0116	0.45361	0.01098	0.36684	0.01035		-1.67444	-0.00061527	-1.8052	-0.000385195	-1.6726	-1.53169e-05
-55.8789	0.000468	-17.4487	-0.000211	-21.7487	-0.00209	-20.8487	0.00538		0.38976	0.01279	0.36998	0.01132	0.53401	0.01067	0.44368	0.01034		-1.6726	-0.00061527	-1.7861	-0.000385195	-1.67076	-1.53169e-05
-54.8626	0.000137	-17.2323	2.6e-05	-21.5323	-0.000826	-20.6323	0.00317		0.46893	0.01251	0.4469	0.01108	0.61442	0.01043	0.52053	0.01033		-1.67076	-0.00061527	-1.767	-0.000385195	-1.66892	-1.53169e-05
-53.8465	0.000337	-17.016	-2.6e-05	-21.316	-0.00118	-20.416	0.00253		0.54809	0.01224	0.52382	0.01087	0.69482	0.01025	0.59737	0.01032		-1.66892	-0.00061527	-1.7479	-0.000385195	-1.66708	-1.53169e-05
-52.8306	-0.000195	-16.7999	0.0002	-21.0999	-0.000974	-20.1999	0.000389		0.62726	0.01197	0.60074	0.01068	0.77522	0.0101	0.67422	0.01031		-1.66708	-0.00061527	-1.7288	-0.000385195	-1.66524	-1.53169e-05
-51.815	3.2e-05	-16.5839	-3.2e-05	-20.8839	0.000674	-19.9839	-0.000916		0.70643	0.01171	0.67766	0.01051	0.85563	0.00998	0.75106	0.0103		-1.66524	-0.00061527	-1.7097	-0.000385195	-1.6634	-1.53169e-05
-50.7996	-5e-06	-16.3679	-0.000205	-20.6679	0	-19.7679	-0.00217		0.78559	0.01146	0.75458	0.01035	0.93603	0.00988	0.82791	0.01029		-1.6634	-0.00061527	-1.6906	-0.000385195	-1.66156	-1.53169e-05
-49.7844	-0.000242	-16.1521	-0.000421	-20.4521	-0.000553	-19.5521	-0.000695		0.86476	0.01122	0.8315	0.01022	1.01644	0.0098	0.90476	0.01028		-1.66156	-0.00061527	-1.6715	-0.000385195	-1.65972	-1.53169e-05
-48.7694	-0.000284	-15.9364	-0.000979	-20.2364	-0.00117	-19.3364	-4.2e-05		0.94392	0.01098	0.90842	0.01009	1.09684	0.00973	0.9816	0.01027		-1.65972	-0.00061527	-1.6524	-0.000385195	-1.65788	-1.53169e-05
-47.7546	-0.000237	-15.7208	-0.00104	-20.0208	0.00109	-19.1208	0.000721		1.02309	0.01075	0.98534	0.00998	1.17724	0.00966	1.05845	0.01026		-1.65788	-0.00061527	-1.6333	-0.000385195	-1.65604	-1.53169e-05
-46.7401	-0.000168	-15.5053	-0.000968	-19.8053	0.000958	-18.9053	0.00106		1.10225	0.01053	1.06226	0.00988	1.25765	0.00961	1.13529	0.01026		-1.65604	-0.00061527	-1.6142	-0.000385195	-1.6542	-1.53169e-05
-45.7257	6.3e-05	-15.2899	-0.000168	-19.5899	0.000647	-18.6899	0.00166		1.18142	0.01031	1.13917	0.00979	1.33805	0.00956	1.21214	0.01025		-1.6542	-0.00061527	-1.5951	-0.000385195	-1.65236	-1.53169e-05
-44.7116	-7.4e-05	-15.0747	2.1e-05	-19.3747	-0.0002	-18.4747	0.00237		1.26059	0.0101	1.21609	0.0097	1.41845	0.00952	1.28898	0.01024		-1.65236	-0.00061527	-1.576	-0.000385195	-1.65052	-1.53169e-05
-43.6977	-0.000511	-14.8595	6.8e-05	-19.1595	6.8e-05	-18.2595	0.00367		1.33975	0.0099	1.29301	0.00963	1.49886	0.00947	1.36583	0.01023		-1.65052	-0.00061527	-1.5569	-0.000385195	-1.64868	-1.53169e-05
-42.6839	-0.000274	-14.6444	0.000484	-18.9444	0.000274	-18.0444	0.00197		1.41892	0.0097	1.36993	0.00955	1.57926	0.00944	1.44267	0.01023		-1.64868	-0.00061527	-1.5378	-0.000385195	-1.64684	-1.53169e-05
-41.6704	-0.0003	-14.4295	0.00111	-18.7295	0.00217	-17.8295	0.000947		1.49808	0.0095	1.44685	0.00949	1.65966	0.0094	1.51952	0.01022		-1.64684	-0.00061527	-1.51987	-0.000385195	-1.645	-1.53169e-05
-40.6571	-4.7e-05	-14.2147	0.000142	-18.5147	0.000226	-17.6147	-0.00103		1.57725	0.00932	1.52377	0.00942	1.74007	0.00936	1.59637	0.01021		-1.645	-0.00061527	-1.5187	-0.000385195	-1.64316	-1.53169e-05
-39.644	-0.0006	-13.9999	-0.000826	-18.2999	0.0003	-17.3999	-0.00118		1.65642	0.00913	1.60069	0.00936	1.82047	0.00933	1.67321	0.0102		-1.64316	-0.00061527	-1.51803	-0.000385195	-1.64132	-1.53169e-05
-38.6311	-0.000489	-13.7853	-0.000332	-18.0853	0.0009	-17.1853	-0.00148		1.73558	0.00896	1.67761	0.00931	1.90087	0.00929	1.75006	0.0102		-1.64132	-0.00061527	-1.51619	-0.000385195	-1.63948	-1.53169e-05
-37.6184	-7.4e-05	-13.5708	-0.000284	-17.8708	5.3e-05	-16.9708	-0.00246		1.81475	0.00878	1.75453	0.00925	1.98128	0.00926	1.8269	0.01019		-1.63948	-0.00061527	-1.51435	-0.000385195	-1.63764	-1.53169e-05
-36.6059	0.000111	-13.3564	-0.0007	-17.6564	-0.00155	-16.7564	0.000537		1.89391	0.00861	1.83145	0.0092	2.06168	0.00923	1.90375	0.01018		-1.63764	-0.00061527	-1.51251	-0.000385195	-1.6358	-1.53169e-05
-35.5935	-2.1e-05	-13.1421	-0.00144	-17.4421	-0.00107	-16.5421	0.000847		1.97308	0.00845	1.90837	0.00915	2.14208	0.00919	1.98059	0.01018		-1.6358	-0.00061527	-1.51067	-0.000385195	-1.63396	-1.53169e-05
-34.5814	0.000568	-12.9279	-0.00212	-17.2279	-0.00144	-16.3279	0.00151		2.05224	0.00829	1.98529	0.0091	2.22249	0.00916	2.05744	0.01017		-1.63396	-0.00061527	-1.50883	-0.000385195	-1.63212	-1.53169e-05
-33.5695	0.00111	-12.7138	-0.00119	-17.0138	-0.00129	-16.1138	0.0045		2.13141	0.00814	2.06221	0.00906	2.30289	0.00913	2.13428	0.01016		-1.63212	-0.00061527	-1.50699	-0.000385195	-1.63028	-1.53169e-05
-32.5577	0.000721	-12.4998	-0.000342	-16.7998	-0.000737	-15.8998	0.00432		2.21058	0.00799	2.13913	0.00902	2.38329	0.0091	2.21113	0.01016		-1.63028	-0.00061527	-1.50515	-0.000385195	-1.62844	-1.53169e-05
-31.5462	0.0005	-12.2859	-1.6e-05	-16.5859	-0.000616	-15.6859	0.00312		2.28974	0.00784	2.21605	0.00897	2.4637	0.00907	2.28798	0.01015		-1.62844	-0.00061527	-1.50331	-0.000385195	-1.6266	-1.53169e-05
-30.5348	0.000479	-12.0722	0.000174	-16.3722	-0.00161	-15.4722	-0.000111		2.36891	0.0077	2.29297	0.00893	2.5441	0.00904	2.36482	0.01014		-1.6266	-0.00061527	-1.50147	-0.000385195	-1.62476	-1.53169e-05
-29.5236	-0.000316	-11.8585	-0.00187	-16.1585	-0.000605	-15.2585	0.000921		2.44807	0.00756	2.36989	0.00889	2.62451	0.00901	2.44167	0.01014		-1.6249	-0.00061527	-1.49963	-0.000385195	-1.62292	-1.53169e-05
-28.5126	-0.000426	-11.645	-0.00102	-15.945	0.000416	-15.045	0.00212		2.52724	0.00743	2.44681	0.00885	2.70491	0.00898	2.51851	0.01013		-1.62476	-0.00061527	-1.4996	-0.000385195	-1.62108	-1.53169e-05
-27.5017	-0.000126	-11.4315	-0.00131	-15.7315	-0.000495	-14.8315	0.00286		2.6064	0.0073	2.52373	0.00881	2.78531	0.00895	2.59536	0.01013		-1.62292	-0.00061527	-1.49779	-0.000385195	-1.61924	-1.53169e-05
-26.4911	-8.4e-05	-11.2182	-0.000668	-15.5182	-0.00124	-14.6182	0.00222		2.68557	0.00717	2.60065	0.00877	2.86572	0.00892	2.6722	0.01012		-1.62108	-0.00061527	-1.49595	-0.000385195	-1.6174	-1.53169e-05
-25.4806	-0.000447	-11.0049	-0.000905	-15.3049	-0.000763	-14.4049	0.00163		2.76474	0.00705	2.67757	0.00874	2.94612	0.0089	2.74905	0.01012		-1.61924	-0.00061527	-1.49411	-0.000385195	-1.61556	-1.53169e-05
-24.4703	-0.000579	-10.7918	-0.00115	-15.0918	-5.3e-05	-14.1918	-0.00131		2.8439	0.00693	2.75449	0.0087	3.02652	0.00887	2.82589	0.01011		-1.6174	-0.00061527	-1.49227	-0.000385195	-1.61372	-1.53169e-05
-23.4601	-0.000595	-10.5787	-0.00169	-14.8787	0.000279	-13.9787	-0.00237		2.92307	0.00681	2.83141	0.00866	3.10693	0.00884	2.90274	0.0101		-1.61556	-0.00061527	-1.49043	-0.000385195	-1.61188	-1.53169e-05
-22.4501	-0.000458	-10.3658	-0.00143	-14.6658	0.0009	-13.7658	-0.00247		3.00223	0.0067	2.90833	0.00863	3.18733	0.00881	2.97959	0.0101		-1.61372	-0.00061527	-1.48859	-0.000385195	-1.61004	-1.53169e-05
-21.4403	-0.000279	-10.153	-0.00164	-14.453	-0.000511	-13.553	-0.00205		3.0814	0.00659	2.98525	0.00859	3.26773	0.00879	3.05643	0.01009		-1.61188	-0.00061527	-1.48675	-0.000385195	-1.60819	-1.53169e-05
-20.4307	-0.000579	-9.9403	-0.00269	-14.2403	-0.000447	-13.3403	-0.00117		3.16056	0.00649	3.06217	0.00856	3.34814	0.00876	3.13328	0.01009		-1.61004	-0.00061527	-1.48491	-0.000385195	-1.6065	-1.53169e-05
-19.4212	-0.000332	-9.7276	-0.00197	-14.0276	-0.000505	-13.1276	-0.00118		3.23973	0.00638	3.13908	0.00852	3.42854	0.00873	3.21012	0.01008		-1.60819	-0.00061527	-1.48307	-0.000385195	-1.60635	-1.53169e-05
-18.4119	-0.0006	-9.5151	-0.000821	-13.8151	-0.0008	-12.9151	-0.00202		3.3189	0.00628	3.216	0.00849	3.50894	0.00871	3.28697	0.01008		-1.60635	-0.00061527	-1.48123	-0.000385195	-1.60451	-1.53169e-05
-17.4027	2.6e-05	-9.3027	-0.000421	-13.6027	-0.000774	-12.7027	-0.00248		3.39806	0.00618	3.29292	0.00845	3.58935	0.00868	3.36381	0.01007		-1.60451	-0.00061527	-1.4805	-0.000385195	-1.60267	-1.53169e-05
-16.3937	-0.000268	-9.0904	3.7e-05	-13.3904	0	-12.4904	-0.000168		3.47723	0.00609	3.36984	0.00842	3.66975	0.00865	3.44066	0.01007		-1.60267	-0.00061527	-1.47939	-0.000385195	-1.60083	-1.53169e-05
-15.3849	0.000295	-8.8782	0.000158	-13.7752	-0.000758	-12.2782	0.00208		3.55639	0.006	3.44676	0.00839	3.75015	0.00863	3.5175	0.01007		-1.60083	-0.00061527	-1.47755	-0.000385195	-1.59899	-1.53169e-05
-14.3762	-0.000274	-8.6661	-0.000253	-13.5587	-0.0003	-12.0661	0.00106		3.63556	0.00591	3.52368	0.00836	3.83056	0.0086	3.59435	0.01006		-1.59899	-0.00061527	-1.47571	-0.000385195	-1.59715	-1.53169e-05
-13.3677	0.000137	-8.4541	-0.000442	-13.3423	-0.000211	-11.8541	0.000184		3.71473	0.00582	3.6006	0.00832	3.91096	0.00858	3.6712	0.01006		-1.59715	-0.00061527	-1.47387	-0.000385195	-1.59531	-1.53169e-05
-12.3593	-0.000342	-8.2422	-0.000716	-13.126	0.00111	-11.6422	-0.000237		3.79389	0.00573	3.67752	0.00829	3.99136	0.00855	3.74804	0.01005		-1.59531	-0.00061527	-1.47203	-0.000385195	-1.59347	-1.53169e-05
-11.3511	-0.000632	-8.0304	-0.000942	-12.9099	0.000642	-11.4304	0.00258		3.87306	0.00565	3.75444	0.00826	4.07177	0.00853	3.82489	0.01005		-1.59347	-0.00061527	-1.47019	-0.000385195	-1.59163	-1.53169e-05
-10.343	-0.000263	-7.8187	-0.0018	-12.6939	0.000458	-11.2187	0.000984		3.95222	0.00557	3.83136	0.00823	4.15217	0.0085	3.90173	0.01004		-1.59163	-0.00061527	-1.46835	-0.000385195	-1.58979	-1.53169e-05
-9.3351	-0.000553	-7.6071	-0.000932	-12.4779	0.00125	-11.0071	0.00139		4.03139	0.00549	3.90828	0.0082	4.23258	0.00848	3.97858	0.01004		-1.58979	-0.00061527	-1.46651	-0.000385195	-1.58795	-1.53169e-05
-8.3273	-0.000395	-7.3955	-0.00135	-12.2621	0.00196	-10.7955	-0.000195		4.11055	0.00541	3.9852	0.00817	4.31298	0.00845	4.05542	0.01004		-1.58795	-0.00061527	-1.46467	-0.000385195	-1.58611	-1.53169e-05
-7.3197	-0.000205	-7.1841	-0.00139	-12.0464	0.00125	-10.5841	-0.000737		4.18972	0.00534	4.06212	0.00813	4.39338	0.00843	4.13227	0.01003		-1.58611	-0.00061527	-1.46283	-0.000385195	-1.58427	-1.53169e-05
	--	-6.9728	-0.00183	-11.8308	0.0011	-10.3728	0.000147		4.26889	0.00527	4.13904	0.0081	4.47379	0.00841	4.20911	0.01003		-1.58427	-0.00061527	-1.4615	-0.000385195	-1.58243	-1.53169e-05
	--	-6.7616	-0.000958	-11.6153	-0.000521	-10.1616	0.00226		4.34805	0.0052	4.21596	0.00807	4.55419	0.00838	4.28596	0.01002		-1.58243	-0.00061527	-1.46099	-0.000385195	-1.58059	-1.53169e-05
	--	-6.5505	-0.000642	-11.3999	-1.1e-05	-9.9505	0.000295		4.42722	0.00513	4.29288	0.00804	4.63459	0.00836	4.36281	0.01002		-1.58059	-0.00061527	-1.45915	-0.000385195	-1.57875	-1.53169e-05
	--	-6.3395	-0.000479	-11.1847	-0.00178	-9.7395	-0.000895		4.50638	0.00506	4.3698	0.00801	4.715	0.00834	4.43965	0.01002		-1.57875	-0.00061527	-1.45731	-0.000385195	-1.57691	-1.53169e-05
	--	-6.1286	-0.000437	-10.9695	-0.000421	-9.5286	-0.000784		4.58555	0.005	4.44672	0.00798	4.7954	0.00831	4.5165	0.01001		-1.57691	-0.00061527	-1.45547	-0.000385195	-1.57507	-1.53169e-05
	--	-5.9178	-0.0005	-10.7544	0.000137	-9.4953	0.00208		4.66471	0.00494	4.52364	0.00795	4.8758	0.00829	4.59334	0.01001		-1.57507	-0.00061527	-1.45363	-0.000385195	-1.57323	-1.53169e-05
	--			-10.5395	0.000663	-9.2785	-0.000232		4.74388	0.00488	4.60056	0.00793	4.95621	0.00827	4.67019	0.01001		-1.57323	-0.00061527	-1.45179	-0.000385195	-1.57139	-1.53169e-05
	--	-5.9018	0.000284	-10.3247	0.000226	-9.0618	-0.00152		4.82305	0.00482	4.67748	0.0079	5.03661	0.00825	4.74703	0.01		-1.57139	-0.00061527	-1.44995	-0.000385195	-1.56955	-1.53169e-05
	--	-5.8623	-0.000821	-10.1099	-0.00146	-8.8452	0.000726		4.90221	0.00476	4.7544	0.00787	5.11701	0.00823	4.82388	0.01		-1.56955	-0.00061527	-1.44811	-0.000385195	-1.56771	-1.53169e-05
	--	-5.8227	-0.00226	-9.8953	-0.000905	-8.6287	-0.000195		4.98138	0.0047	4.83132	0.00784	5.19742	0.0082	4.90072	0.01		-1.56771	-0.00061527	-1.44627	-0.000385195	-1.56587	-1.53169e-05
	--	-5.7832	-0.00342	-9.6808	0.000553	-8.4123	-0.00406		5.06054	0.00465	4.90824	0.00781	5.27782	0.00818	4.97757	0.00999		-1.56587	-0.00061527	-1.44443	-0.000385195	-1.56403	-1.53169e-05
	--	-5.7437	-0.00208	-9.4664	0.0012	-8.196	0.00469		5.13971	0.0046	4.98516	0.00778	5.35822	0.00816	5.05441	0.00999		-1.56403	-0.00061527	-1.44259	-0.000385195	-1.56219	-1.53169e-05
	--	-5.7043	-0.00203	-9.2521	0.00198	-7.9799	0.00356		5.21887	0.00454	5.06208	0.00776	5.43863	0.00814	5.13126	0.00999		-1.56219	-0.00061527	-1.4424	-0.000385195	-1.56035	-1.53169e-05
	--	-5.6648	-0.00293	-9.0379	0.000274	-7.7639	0.00104		5.29804	0.00449	5.13899	0.00773	5.51903	0.00812	5.20811	0.00998		-1.56035	-0.00061527	-1.44075	-0.000385195	-1.55851	-1.53169e-05
	--	-5.6253	-0.000153	-8.8238	-0.000321	-7.5479	-0.000947		5.37721	0.00444	5.21591	0.0077	5.59943	0.0081	5.28495	0.00998		-1.55851	-0.00061527	-1.43891	-0.000385195	-1.55667	-1.53169e-05
	--	-5.5858	0.000374	-8.6098	0.00116	-7.3321	-0.00238		5.45637	0.0044	5.29283	0.00767	5.67984	0.00808	5.3618	0.00998		-1.55667	-0.00061527	-1.43707	-0.000385195	-1.55483	-1.53169e-05
	--	-5.5463	0.000479	-8.3959	0.00305	-7.1164	0.000921		5.53554	0.00435	5.36975	0.00765	5.76024	0.00806	5.43864	0.00997		-1.55483	-0.00061527	-1.4356	-0.000385195	-1.55299	-1.53169e-05
	--	-5.5069	-0.00117	-8.1822	0.00205	-6.9008	0.00338		5.6147	0.00431	5.44667	0.00762	5.84065	0.00804	5.51549	0.00997		-1.55299	-0.00061527	-1.43523	-0.000385195	-1.55115	-1.53169e-05
	--	-5.4674	-0.00107	-7.9685	0.000784	-6.6853	0.00211		5.69387	0.00426	5.52359	0.00759	5.92105	0.00802	5.59233	0.00997		-1.55115	-0.00061527	-1.43339	-0.000385195	-1.54931	-1.53169e-05
-7.2039	-0.000605	-5.4279	0.000505	-7.755	0.000242	-6.4699	0.00283		5.77304	0.00422	5.60051	0.00757	6.00145	0.008	5.66918	0.00997		-1.54931	-0.00061527	-1.43155	-0.000385195	-1.54747	-1.53169e-05
-6.9879	-0.000158	-5.3885	0.00166	-7.5415	0.000268	-6.2547	0.00395		5.8522	0.00418	5.67743	0.00754	6.08186	0.00798	5.74602	0.00996		-1.54747	-0.00061527	-1.42971	-0.000385195	-1.54563	-1.53169e-05
-6.7721	-0.000358	-5.349	-0.000289	-7.3282	-0.000511	-6.0395	0.00136		5.93137	0.00414	5.75435	0.00751	6.16226	0.00796	5.82287	0.00996		-1.54563	-0.00061527	-1.42787	-0.000385195	-1.54379	-1.53169e-05
-6.5564	0.000468	-5.3096	-0.00164	-7.1149	0.000321	-5.8244	0.00187		6.01053	0.0041	5.83127	0.00749	6.24266	0.00794	5.89972	0.00996		-1.54379	-0.00061527	-1.42603	-0.000385195	-1.54195	-1.53169e-05
-6.3408	0.0005	-5.2701	0.000284	-6.9018	-0.0001	-5.6095	0.00245		6.0897	0.00406	5.90819	0.00746	6.32307	0.00792	5.97656	0.00996		-1.54195	-0.00061527	-1.42419	-0.000385195	-1.54011	-1.53169e-05
-6.1253	0.000184	-5.2307	0.00166	-6.6887	0.000584	-5.3947	0.000679		6.16886	0.00402	5.98511	0.00744	6.40347	0.0079	6.05341	0.00995		-1.54011	-0.00061527	-1.42235	-0.000385195	-1.53827	-1.53169e-05
-5.9099	-0.000232	-5.1913	0.00122	-6.4758	0.00142	-5.1799	-0.00168		6.24803	0.00399	6.06203	0.00741	6.48387	0.00789	6.13025	0.00995		-1.53827	-0.00061527	-1.42051	-0.000385195	-1.53643	-1.53169e-05
-5.6947	-0.000863	-5.1518	0.00124	-6.263	0.00216	-4.9653	0		6.3272	0.00395	6.13895	0.00738	6.56428	0.00787	6.2071	0.00995		-1.53643	-0.00061527	-1.41867	-0.000385195	-1.53459	-1.53169e-05
-5.4795	-0.000537	-5.1124	0.000626	-6.0503	0.00123	-4.7508	0.00461		6.40636	0.00392	6.21587	0.00736	6.64468	0.00785	6.28394	0.00995		-1.53459	-0.00061527	-1.41683	-0.000385195	-1.53275	-1.53169e-05
-5.2644	-0.000463	-5.073	0.000532	-5.8376	0.000611	-4.5364	0.00328		6.48553	0.00388	6.29279	0.00734	6.72508	0.00783	6.36079	0.00994		-1.53275	-0.00061527	-1.4164	-0.000385195	-1.53091	-1.53169e-05
-5.0495	-0.000658	-5.0336	-0.000232	-5.6251	7.4e-05	-4.3221	0.00165		6.56469	0.00385	6.36971	0.00731	6.80549	0.00781	6.43763	0.00994		-1.53091	-0.00061527	-1.41499	-0.000385195	-1.52907	-1.53169e-05
-4.8347	-0.000932	-4.9942	0.000937	-5.4127	4.2e-05	-4.1079	0.0017		6.64386	0.00382	6.44663	0.00729	6.88589	0.0078	6.51448	0.00994		-1.52907	-0.00061527	-1.41315	-0.000385195	-1.52723	-1.53169e-05
-4.6199	0.000447	-4.9547	-0.000895	-5.2004	0.000605	-3.8938	0.00306		6.72302	0.00379	6.52355	0.00726	6.96629	0.00778	6.59133	0.00994		-1.52723	-0.00061527	-1.41131	-0.000385195	-1.52539	-1.53169e-05
-4.4053	8.9e-05	-4.9153	-0.000111	-4.9882	0.000489	-3.6798	0.00109		6.80219	0.00376	6.60047	0.00724	7.0467	0.00776	6.66817	0.00994		-1.52539	-0.00061527	-1.40947	-0.000385195	-1.52355	-1.53169e-05
-4.1908	5.3e-05	-4.8759	0.000968	-4.7761	0.000616	-3.4659	6.3e-05		6.88136	0.00373	6.67739	0.00721	7.1271	0.00774	6.74502	0.00993		-1.52355	-0.00061527	-1.40763	-0.000385195	-1.52171	-1.53169e-05
-3.9764	-0.000984	-4.8365	0.000905	-4.5641	0.000947	-3.2522	0.001		6.96052	0.0037	6.75431	0.00719	7.2075	0.00773	6.82186	0.00993		-1.52171	-0.00061527	-1.40579	-0.000385195	-1.51987	-1.53169e-05
-3.7621	-0.000689	-4.7971	0.000247	-4.3522	0.000705	-3.0618	0.00194		7.03969	0.00367	6.83123	0.00717	7.28791	0.00771	6.89871	0.00993		-1.51987	-0.00061527	-1.40395	-0.000385195	-1.51803	-1.53169e-05
-3.5479	-0.000384	-4.7577	-0.000347	-4.1404	-2.1e-05	-3.0223	-0.00349		7.11885	0.00364	6.90815	0.00714	7.36831	0.00769	6.97555	0.00993		-1.51803	-0.00061527	-1.40211	-0.000385195	-1.51619	-1.53169e-05
-3.3338	-0.000437	-4.7183	-0.00235	-3.9287	-0.000484	-2.9827	-0.00247		7.19802	0.00362	6.98507	0.00712	7.44872	0.00768	7.0524	0.00993		-1.51619	-0.00061527	-1.40027	-0.000385195	-1.51435	-1.53169e-05
-3.1198	-0.00183	-4.679	-0.00204	-3.7171	0.000232	-2.9432	-0.00539		7.27718	0.00359	7.06199	0.0071	7.52912	0.00766	7.12924	0.00992		-1.51435	-0.00061527	-1.39843	-0.000385195	-1.51251	-1.53169e-05
-2.9059	-0.00107	-4.6396	-0.0016	-3.5055	8.9e-05	-2.9037	0.00271		7.35635	0.00357	7.13891	0.00707	7.60952	0.00764	7.20609	0.00992		-1.51251	-0.00061527	-1.3973	-0.000385195	-1.51067	-1.53169e-05
-2.6922	-0.000716	-4.6002	-0.00118	-3.2941	0.00117	-2.8643	0.00397		7.43552	0.00354	7.21582	0.00705	7.68993	0.00763	7.28294	0.00992		-1.51067	-0.00061527	-1.39659	-0.000385195	-1.50883	-1.53169e-05
-2.4785	-0.000911	-4.5608	-0.000458	-3.0828	3.7e-05	-2.8248	0.0014		7.51468	0.00352	7.29274	0.00703	7.77033	0.00761	7.35978	0.00992		-1.50883	-0.00061527	-1.39475	-0.000385195	-1.50699	-1.53169e-05
-2.265	4.2e-05	-4.5214	0.000911	-2.8716	-0.00228	-2.7853	0.000453		7.59385	0.0035	7.36966	0.00701	7.85073	0.0076	7.43663	0.00992		-1.50699	-0.00061527	-1.39291	-0.000385195	-1.50515	-1.53169e-05
-2.0515	-0.000142	-4.4821	0.00305	-2.6605	-0.002	-2.7458	-0.00158		7.67301	0.00347	7.44658	0.00698	7.93114	0.00758	7.51347	0.00991		-1.50515	-0.00061527	-1.39107	-0.000385195	-1.50331	-1.53169e-05
-1.8382	-0.000784	-4.4427	0.00293	-2.4495	-0.00111	-2.7063	0.000126		7.75218	0.00345	7.5235	0.00696	8.01154	0.00757	7.59032	0.00991		-1.50331	-0.00061527	-1.38923	-0.000385195	-1.50147	-1.53169e-05
-1.6249	-7.4e-05	-4.4033	0.00128	-2.2386	-0.000305	-2.6669	0.00157		7.83135	0.00343	7.60042	0.00694	8.09194	0.00755	7.66716	0.00991		-1.50147	-0.00061527	-1.38739	-0.000385195	-1.49963	-1.53169e-05
-1.4118	0.000384	-4.364	0.000458	-2.0278	0.000558	-2.6274	0.00128		7.91051	0.00341	7.67734	0.00692	8.17235	0.00754	7.74401	0.00991		-1.49963	-0.00061527	-1.38555	-0.000385195	-1.49779	-1.53169e-05
-1.1987	1.6e-05	-4.3246	-0.00232	-1.8171	0.000632	-2.5879	0.00455		7.98968	0.00339	7.75426	0.0069	8.25275	0.00752	7.82085	0.00991		-1.49779	-0.00061527	-1.38371	-0.000385195	-1.49595	-1.53169e-05
-0.9858	-0.00167	-4.2853	-0.00328	-1.6065	0.000689	-2.5485	0.00228		8.06884	0.00337	7.83118	0.00687	8.33315	0.00751	7.8977	0.00991		-1.49595	-0.00061527	-1.38187	-0.000385195	-1.49411	-1.53169e-05
-0.773	-0.00176	-4.2459	-0.00195	-1.396	-0.00156	-2.509	0.00266		8.14801	0.00335	7.9081	0.00685	8.41356	0.00749	7.97455	0.0099		-1.49411	-0.00061527	-1.38003	-0.000385195	-1.49227	-1.53169e-05
-0.5603	-0.0018	-4.2066	-9.5e-05	-1.1856	-0.00224	-2.4696	0.00104		8.22717	0.00333	7.98502	0.00683	8.49396	0.00748	8.05139	0.0099		-1.49227	-0.00061527	-1.3782	-0.000385195	-1.49043	-1.53169e-05
-0.3476	-0.00148	-4.1672	-0.000105	-0.9753	-0.000611	-2.4301	0.00458		8.30634	0.00331	8.06194	0.00681	8.57436	0.00746	8.12824	0.0099		-1.49043	-0.00061527	-1.37819	-0.000385195	-1.48859	-1.53169e-05
	--	-4.1279	0.00135	-0.765	-0.000147	-2.3907	0.00114		8.38551	0.00329	8.13886	0.00679	8.65477	0.00745	8.20508	0.0099		-1.48859	-0.00061527	-1.37635	-0.000385195	-1.48675	-1.53169e-05
-0.1751	-0.000289	-4.0885	-0.000679	-0.5549	-0.00123	-2.3513	0.00213		8.46467	0.00328	8.21578	0.00677	8.73517	0.00743	8.28193	0.0099		-1.48675	-0.00061527	-1.37451	-0.000385195	-1.48491	-1.53169e-05
-0.1732	-0.000289	-4.0492	-0.000311	-0.1781	0.000858	-2.3118	0.00159		8.54384	0.00326	8.2927	0.00675	8.81557	0.00742	8.35877	0.0099		-1.48491	-0.00061527	-1.37267	-0.000385195	-1.48307	-1.53169e-05
-0.1712	-0.0017	-4.0098	0.000911	-0.1762	0.00227	-2.2724	0.00613		8.623	0.00324	8.36962	0.00673	8.89598	0.00741	8.43562	0.0099		-1.48307	-0.00061527	-1.37083	-0.000385195	-1.48123	-1.53169e-05
-0.1692	-0.000437	-3.9705	0.00114	-0.1742	0.00291	-2.233	0.00497		8.70217	0.00323	8.44654	0.00671	8.97638	0.00739	8.51246	0.00989		-1.48123	-0.00061527	-1.36899	-0.000385195	-1.47939	-1.53169e-05
-0.1673	-0.000653	-3.9312	0.000121	-0.1722	-0.000163	-2.1936	-0.00304		8.78133	0.00321	8.52346	0.00669	9.05679	0.00738	8.58931	0.00989		-1.47939	-0.00061527	-1.36715	-0.000385195	-1.47755	-1.53169e-05
-0.1653	-0.000958	-3.8919	-0.00296	-0.1703	0.000763	-2.1542	-0.00792		8.8605	0.00319	8.60038	0.00667	9.13719	0.00736	8.66616	0.00989		-1.47755	-0.00061527	-1.36531	-0.000385195	-1.47571	-1.53169e-05
-0.1633	-0.000184	-3.8525	-0.00261	-0.1683	-0.0009	-2.1147	-0.0081		8.93967	0.00318	8.6773	0.00665	9.21759	0.00735	8.743	0.00989		-1.47571	-0.00061527	-1.36347	-0.000385195	-1.47387	-1.53169e-05
-0.1614	1.6e-05	-3.8132	-0.00202	-0.1663	-0.00154	-2.0753	-0.00905		9.01883	0.00316	8.75422	0.00663	9.298	0.00734	8.81985	0.00989		-1.47387	-0.00061527	-1.36163	-0.000385195	-1.47203	-1.53169e-05
-0.1594	-0.000658	-3.7739	-0.00135	-0.1644	0	-2.0359	-0.00206		9.098	0.00315	8.83114	0.00661	9.3784	0.00733	8.89669	0.00989		-1.47203	-0.00061527	-1.35979	-0.000385195	-1.47019	-1.53169e-05
-0.1575	-0.000779	-3.7346	0.000474	-0.1624	0.000789	-1.9965	-0.00134		9.17716	0.00314	8.90806	0.00659	9.4588	0.00731	8.97354	0.00989		-1.47019	-0.00061527	-1.359	-0.000385195	-1.46835	-1.53169e-05
-0.1555	-0.000642	-3.6952	0.000568	-0.1605	0.000668	-1.9571	-0.00314		9.25633	0.00312	8.98498	0.00657	9.53921	0.0073	9.05038	0.00989		-1.46835	-0.00061527	-1.35795	-0.000385195	-1.46651	-1.53169e-05
-0.1535	-0.000947	-3.6559	-0.00117	-0.1585	0.000158	-1.9177	-0.00655		9.33549	0.00311	9.0619	0.00655	9.61961	0.00729	9.12723	0.00988		-1.46651	-0.00061527	-1.35611	-0.000385195	-1.46467	-1.53169e-05
-0.1516	0.000116	-3.6166	-0.000463	-0.1565	-0.000405	-1.8783	-0.01286		9.41466	0.0031	9.13882	0.00653	9.70001	0.00727	9.20407	0.00988		-1.46467	-0.00061527	-1.35427	-0.000385195	-1.46283	-1.53169e-05
-0.1496	-0.000368	-3.5773	-1.6e-05	-0.1546	-0.00136	-1.839	-0.00905		9.49383	0.00308	9.21573	0.00651	9.78042	0.00726	9.28092	0.00988		-1.46283	-0.00061527	-1.35243	-0.000385195	-1.46099	-1.53169e-05
-0.1476	0.000295	-3.538	-0.000721	-0.1526	-0.00116	-1.7996	-0.00551		9.57299	0.00307	9.29265	0.00649	9.86082	0.00725	9.35777	0.00988		-1.46099	-0.00061527	-1.35059	-0.000385195	-1.45915	-1.53169e-05
-0.1457	-3.7e-05	-3.4987	-0.000921	-0.1506	0.000121	-1.7602	0.000158		9.65216	0.00306	9.36957	0.00647	9.94122	0.00724	9.43461	0.00988		-1.45915	-0.00061527	-1.34875	-0.000385195	-1.45731	-1.53169e-05
-0.1437	-0.000621	-3.4594	-0.00268	-0.1487	0.000821	-1.7208	0.00251		9.73132	0.00305	9.44649	0.00646	10.0216	0.00723	9.51146	0.00988		-1.45731	-0.00061527	-1.34691	-0.000385195	-1.45547	-1.53169e-05
-0.1417	-0.000353	-3.4201	-0.00247	-0.1467	-0.000468	-1.6814	-0.0043		9.81049	0.00303	9.52341	0.00644	10.102	0.00721	9.5883	0.00988		-1.45547	-0.00061527	-1.34507	-0.000385195	-1.45363	-1.53169e-05
-0.1398	-0.000516	-3.3808	-0.00186	-0.1447	-0.000884	-1.6421	-0.0068		9.88965	0.00302	9.60033	0.00642	10.1824	0.0072	9.66515	0.00988		-1.45363	-0.00061527	-1.34323	-0.000385195	-1.45179	-1.53169e-05
-0.1378	-0.00153	-3.3415	-0.00178	-0.1428	0.000211	-1.6027	-0.00335		9.96882	0.00301	9.67725	0.0064	10.2628	0.00719	9.74199	0.00988		-1.45179	-0.00061527	-1.34139	-0.000385195	-1.44995	-1.53169e-05
-0.1359	-0.000784	-3.3022	-0.00176	-0.1408	0.00181	-1.5633	0.00341		10.048	0.003	9.75417	0.00638	10.3432	0.00718	9.81884	0.00988		-1.44995	-0.00061527	-1.3399	-0.000385195	-1.44811	-1.53169e-05
-0.1339	-0.000174	-3.2629	-0.00212	-0.1389	0.000784	-1.524	0.000616		10.1272	0.00299	9.83109	0.00637	10.4236	0.00717	9.89568	0.00987		-1.44811	-0.00061527	-1.33955	-0.000385195	-1.44627	-1.53169e-05
-0.1319	-0.000474	-3.2236	-0.00214	-0.1369	-0.00147	-1.4846	-0.00112		10.2063	0.00298	9.90801	0.00635	10.504	0.00715	9.97253	0.00987		-1.44627	-0.00061527	-1.33771	-0.000385195	-1.44443	-1.53169e-05
-0.13	-0.000558	-3.1843	-0.00341	-0.1349	-0.00108	-1.4453	-0.00102		10.2855	0.00297	9.98493	0.00633	10.5845	0.00714	10.0494	0.00987		-1.44443	-0.00061527	-1.33587	-0.000385195	-1.44259	-1.53169e-05
-0.128	-0.000668	-3.145	-0.00351	-0.133	0.000537	-1.4059	-0.002		10.3646	0.00296	10.0618	0.00631	10.6649	0.00713	10.1262	0.00987		-1.44259	-0.00061527	-1.33403	-0.000385195	-1.44075	-1.53169e-05
-0.126	-0.000705	-3.1057	-0.00285	-0.131	0.000737	-1.3666	0.00168		10.4438	0.00295	10.1388	0.0063	10.7453	0.00712	10.2031	0.00987		-1.44075	-0.00061527	-1.33219	-0.000385195	-1.43891	-1.53169e-05
-0.1241	-0.000453	-3.0665	-0.00207	-0.129	-0.000232	-1.3272	-0.000342		10.523	0.00294	10.2157	0.00628	10.8257	0.00711	10.2799	0.00987		-1.43891	-0.00061527	-1.33035	-0.000385195	-1.43707	-1.53169e-05
-0.1221	-0.000605	-3.0272	-0.00158	-0.1271	-0.00157	-1.2879	-0.00524		10.6021	0.00293	10.2926	0.00626	10.9061	0.0071	10.3568	0.00987		-1.43707	-0.00061527	-1.32851	-0.000385195	-1.43523	-1.53169e-05
-0.1202	-0.000747	-2.9879	-0.000611	-0.1251	0.000295	-1.2485	-0.00674		10.6813	0.00292	10.3695	0.00624	10.9865	0.00709	10.4336	0.00987		-1.43523	-0.00061527	-1.32667	-0.000385195	-1.43339	-1.53169e-05
-0.1182	-0.000511	-2.9486	-0.00276	-0.1232	-0.0011	-1.2092	-0.00826		10.7605	0.00291	10.4465	0.00623	11.0669	0.00708	10.5105	0.00987		-1.43339	-0.00061527	-1.32483	-0.000385195	-1.43155	-1.53169e-05
-0.1162	-0.000742	-2.9093	-0.00316	-0.1212	-0.00184	-1.1698	-0.0001		10.8396	0.0029	10.5234	0.00621	11.1473	0.00707	10.5873	0.00987		-1.43155	-0.00061527	-1.32299	-0.000385195	-1.42971	-1.53169e-05
-0.1143	-0.0007	-2.8701	-0.0022	-0.1192	0.000284	-1.1305	0.00202		10.9188	0.00289	10.6003	0.00619	11.2277	0.00706	10.6641	0.00987		-1.42971	-0.00061527	-1.32115	-0.000385195	-1.42787	-1.53169e-05
-0.1123	-0.00147	-2.8308	-0.00252	-0.1173	0.00113	-1.0912	-0.00221		10.998	0.00289	10.6772	0.00618	11.3081	0.00705	10.741	0.00986		-1.42787	-0.00061527	-1.3208	-0.000385195	-1.42603	-1.53169e-05
-0.1104	-0.000937	-2.7915	-0.00152	-0.1153	0.000358	-1.0519	-0.00187		11.0771	0.00288	10.7541	0.00616	11.3885	0.00704	10.8178	0.00986		-1.42603	-0.00061527	-1.31931	-0.000385195	-1.42419	-1.53169e-05
-0.1084	-0.000874	-2.7522	0.00344	-0.1134	0.000805	-1.0125	-0.00307		11.1563	0.00287	10.831	0.00614	11.4689	0.00703	10.8947	0.00986		-1.42419	-0.00061527	-1.31747	-0.000385195	-1.42235	-1.53169e-05
-0.1064	-0.000137	-2.713	0.00303	-0.1114	-0.000463	-0.9732	-0.00351		11.2355	0.00286	10.908	0.00613	11.5493	0.00702	10.9715	0.00986		-1.42235	-0.00061527	-1.31563	-0.000385195	-1.42051	-1.53169e-05
-0.1045	-0.000126	-2.6737	-6.8e-05	-0.1094	-0.000674	-0.9339	-0.00511		11.3146	0.00285	10.9849	0.00611	11.6297	0.00701	11.0484	0.00986		-1.42051	-0.00061527	-1.31379	-0.000385195	-1.41867	-1.53169e-05
-0.1025	-0.000432	-2.6344	-0.000926	-0.1075	0.0007	-0.8946	-0.00405		11.3938	0.00285	11.0618	0.0061	11.7101	0.007	11.1252	0.00986		-1.41867	-0.00061527	-1.31195	-0.000385195	-1.41683	-1.53169e-05
-0.1006	-0.000484	-2.5951	-0.000532	-0.1055	-0.000332	-0.8552	-0.0047		11.473	0.00284	11.1387	0.00608	11.7905	0.00699	11.2021	0.00986		-1.41683	-0.00061527	-1.31011	-0.000385195	-1.41499	-1.53169e-05
-0.0986	-0.000379	-2.5559	-0.00207	-0.1036	0.000289	-0.8159	-0.00418		11.5521	0.00283	11.2156	0.00607	11.8709	0.00698	11.2789	0.00986		-1.41499	-0.00061527	-1.30827	-0.000385195	-1.41315	-1.53169e-05
-0.0967	7.4e-05	-2.5166	-0.0024	-0.1016	-0.000642	-0.7766	-0.00758		11.6313	0.00282	11.2926	0.00605	11.9513	0.00697	11.3558	0.00986		-1.41315	-0.00061527	-1.30643	-0.000385195	-1.41131	-1.53169e-05
-0.0947	-0.000863	-2.4773	-0.00261	-0.0997	-0.00113	-0.7373	-0.00869		11.7105	0.00282	11.3695	0.00603	12.0317	0.00696	11.4326	0.00986		-1.4118	-0.00061527	-1.30459	-0.000385195	-1.40947	-1.53169e-05
-0.0927	-0.0006	-2.4381	-0.00331	-0.0977	-8.9e-05	-0.698	-0.01095		11.7896	0.00281	11.4464	0.00602	12.1121	0.00695	11.5094	0.00986		-1.41131	-0.00061527	-1.30275	-0.000385195	-1.40763	-1.53169e-05
-0.0908	-0.00145	-2.3988	-0.00234	-0.0957	-0.000579	-0.6587	-0.01187		11.8688	0.0028	11.5233	0.006	12.1925	0.00694	11.5863	0.00986		-1.40947	-0.00061527	-1.3017	-0.000385195	-1.40579	-1.53169e-05
-0.0888	-0.000732	-2.4181	0.000379	-0.0938	-0.000889	-0.6194	-0.0073		11.948	0.0028	11.6002	0.00599	12.2729	0.00693	11.6631	0.00986		-1.40763	-0.00061527	-1.30091	-0.000385195	-1.40395	-1.53169e-05
-0.0869	0.000342	-2.3989	-8.9e-05	-0.0918	-0.00231	-0.5801	-0.00417		12.0271	0.00279	11.6772	0.00597	12.3533	0.00692	11.74	0.00986		-1.40579	-0.00061527	-1.29907	-0.000385195	-1.40211	-1.53169e-05
-0.0849	-0.000163	-2.3797	-0.00224	-0.0899	-0.00147	-0.5408	-0.00112		12.1063	0.00278	11.7541	0.00596	12.4337	0.00691	11.8168	0.00986		-1.40395	-0.00061527	-1.29723	-0.000385195	-1.40027	-1.53169e-05
-0.083	-0.000816	-2.3605	-0.00103	-0.0879	-0.00128	-0.5015	-0.00466		12.1855	0.00278	11.831	0.00594	12.5141	0.0069	11.8937	0.00985		-1.40211	-0.00061527	-1.29539	-0.000385195	-1.39843	-1.53169e-05
-0.081	-0.000516	-2.3413	-0.0035	-0.086	-0.00171	-0.4622	-0.00444		12.2646	0.00277	11.9079	0.00593	12.5945	0.00689	11.9705	0.00985		-1.40027	-0.00061527	-1.29355	-0.000385195	-1.39659	-1.53169e-05
-0.079	-0.000705	-2.3221	-0.00442	-0.084	-0.000874	-0.4229	-0.00337		12.3438	0.00276	11.9848	0.00591	12.6749	0.00688	12.0474	0.00985		-1.39843	-0.00061527	-1.29171	-0.000385195	-1.396	-1.53169e-05
-0.0771	-0.0011	-2.3029	-0.00121	-0.082	0.000674	-0.3836	-0.00407		12.423	0.00276	12.0618	0.0059	12.7553	0.00688	12.1242	0.00985		-1.39659	-0.00061527	-1.28987	-0.000385195	-1.39475	-1.53169e-05
-0.0751	-0.000432	-2.2837	0.0031	-0.0801	-5.8e-05	-0.3443	-0.00432		12.5021	0.00275	12.1387	0.00589	12.8358	0.00687	12.2011	0.00985		-1.39475	-0.00061527	-1.28803	-0.000385195	-1.39291	-1.53169e-05
-0.0732	-0.000847	-2.2646	0.0035	-0.0781	-0.00157	-0.305	-0.00156		12.5813	0.00275	12.2156	0.00587	12.9162	0.00686	12.2779	0.00985		-1.39291	-0.00061527	-1.28619	-0.000385195	-1.39107	-1.53169e-05
-0.0712	-0.0011	-2.2454	-0.000674	-0.0762	-0.00148	-0.2657	-0.000711		12.6605	0.00274	12.2925	0.00586	12.9966	0.00685	12.3547	0.00985		-1.39107	-0.00061527	-1.28435	-0.000385195	-1.38923	-1.53169e-05
-0.0693	-0.00105	-2.2262	0.000516	-0.0742	-0.00192	-0.2265	-0.00516		12.7396	0.00273	12.3694	0.00584	13.077	0.00684	12.4316	0.00985		-1.38923	-0.00061527	-1.2826	-0.000385195	-1.38739	-1.53169e-05
-0.0673	-0.00128	-2.2071	0.00157	-0.0723	-0.00146	-0.1872	-0.00545		12.8188	0.00273	12.4464	0.00583	13.1574	0.00683	12.5084	0.00985		-1.38739	-0.00061527	-1.28251	-0.000385195	-1.38555	-1.53169e-05
-0.0654	-0.000584	-2.1879	0.000611	-0.0703	-0.00164	-0.1479	-0.00603		12.8979	0.00272	12.5233	0.00582	13.2378	0.00683	12.5853	0.00985		-1.38555	-0.00061527	-1.28067	-0.000385195	-1.38371	-1.53169e-05
-0.0634	-0.000453	-2.1687	-0.000805	-0.0684	-0.00232	-0.1821	0.00168		12.9771	0.00272	12.6002	0.0058	13.3182	0.00682	12.6621	0.00985		-1.38371	-0.00061527	-1.27883	-0.000385195	-1.38187	-1.53169e-05
-0.0614	0.000374	-2.1496	1.6e-05	-0.0664	-0.000179	-0.1802	0.00138		13.0563	0.00271	12.6771	0.00579	13.3986	0.00681	12.739	0.00985		-1.38187	-0.00061527	-1.27699	-0.000385195	-1.38003	-1.53169e-05
-0.0595	-0.000974	-2.1304	-0.00143	-0.0644	-0.000311	-0.1782	0.000742		13.1355	0.00271	12.754	0.00577	13.479	0.0068	12.8158	0.00985		-1.38003	-0.00061527	-1.27515	-0.000385195	-1.37819	-1.53169e-05
-0.0575	-0.000768	-2.1113	0.00172	-0.0625	0.000153	-0.1762	0.00203		13.2146	0.0027	12.831	0.00576	13.5594	0.00679	12.8927	0.00985		-1.37819	-0.00061527	-1.27331	-0.000385195	-1.37635	-1.53169e-05
-0.0556	-0.000874	-2.0921	0.000758	-0.0605	-0.0013	-0.1743	0.004		13.2938	0.0027	12.9079	0.00575	13.6398	0.00679	12.9695	0.00985		-1.37635	-0.00061527	-1.27147	-0.000385195	-1.37451	-1.53169e-05
-0.0536	-0.000411	-2.073	-0.00211	-0.0586	-0.00114	-0.1723	0.00245		13.3729	0.00269	12.9848	0.00573	13.7202	0.00678	13.0464	0.00985		-1.37451	-0.00061527	-1.26963	-0.000385195	-1.37267	-1.53169e-05
-0.0517	-0.000479	-2.0538	-0.00367	-0.0566	-0.00131	-0.1703	-0.000411		13.4521	0.00269	13.0617	0.00572	13.8006	0.00677	13.1232	0.00985		-1.37267	-0.00061527	-1.26779	-0.000385195	-1.37083	-1.53169e-05
-0.0497	-0.000758	-2.0347	-0.00262	-0.0547	-0.0015	-0.1684	-0.00267		13.5313	0.00268	13.1386	0.00571	13.881	0.00676	13.2	0.00985		-1.37083	-0.00061527	-1.26595	-0.000385195	-1.36899	-1.53169e-05
-0.0478	-0.00124	-2.0156	-0.00343	-0.0527	-0.000384	-0.1664	-0.0017		13.6105	0.00268	13.2156	0.0057	13.9614	0.00676	13.2769	0.00985		-1.36899	-0.00061527	-1.26411	-0.000385195	-1.36715	-1.53169e-05
-0.0458	-0.00127	-1.9964	-0.000426	-0.0508	0.00102	-0.1645	0.0011		13.6896	0.00267	13.2925	0.00568	14.0418	0.00675	13.3537	0.00985		-1.36715	-0.00061527	-1.2634	-0.000385195	-1.36531	-1.53169e-05
-0.0439	-0.00173	-1.9773	0.000632	-0.0488	0.000121	-0.1625	-0.000305		13.7688	0.00267	13.3694	0.00567	14.1222	0.00674	13.4306	0.00985		-1.36531	-0.00061527	-1.26227	-0.000385195	-1.36347	-1.53169e-05
-0.0419	-0.000637	-1.9582	-0.000984	-0.0469	-0.000668	-0.1605	0.000889		13.8479	0.00266	13.4463	0.00566	14.2026	0.00673	13.5074	0.00984		-1.36347	-0.00061527	-1.26043	-0.000385195	-1.36163	-1.53169e-05
-0.04	-0.000553	-1.939	-0.00315	-0.0449	-0.000289	-0.1586	0.000789		13.9271	0.00266	13.5232	0.00564	14.283	0.00673	13.5843	0.00984		-1.36163	-0.00061527	-1.25859	-0.000385195	-1.35979	-1.53169e-05
-0.038	-0.000611	-1.9199	-0.00435	-0.043	-0.00213	-0.1566	0.00443		14.0063	0.00265	13.6001	0.00563	14.3634	0.00672	13.6611	0.00984		-1.35979	-0.00061527	-1.25675	-0.000385195	-1.35795	-1.53169e-05
-0.0361	-0.000784	-1.9008	-0.00349	-0.041	-0.0016	-0.1546	0.00292		14.0854	0.00265	13.6771	0.00562	14.4438	0.00671	13.738	0.00984		-1.35795	-0.00061527	-1.25491	-0.000385195	-1.35611	-1.53169e-05
-0.0341	-0.000126	-1.8817	-0.000474	-0.0391	-0.000911	-0.1527	0.000432		14.1646	0.00264	13.754	0.00561	14.5242	0.0067	13.8148	0.00984		-1.35611	-0.00061527	-1.25307	-0.000385195	-1.35427	-1.53169e-05
-0.0321	-0.000858	-1.8626	0.00139	-0.0371	-0.00283	-0.1507	-1.1e-05		14.2438	0.00264	13.8309	0.00559	14.6046	0.0067	13.8917	0.00984		-1.35427	-0.00061527	-1.25123	-0.000385195	-1.35243	-1.53169e-05
-0.0302	-0.00126	-1.8434	0.000868	-0.0351	-0.00243	-0.1487	-0.00218		14.3229	0.00264	13.9078	0.00558	14.685	0.00669	13.9685	0.00984		-1.35243	-0.00061527	-1.24939	-0.000385195	-1.35059	-1.53169e-05
-0.0282	-0.000895	-1.8243	0.00303	-0.0332	-0.00246	-0.1468	-0.0026		14.4021	0.00263	13.9848	0.00557	14.7654	0.00668	14.0453	0.00984		-1.35059	-0.00061527	-1.24755	-0.000385195	-1.34875	-1.53169e-05
-0.0263	-0.00108	-1.8052	0.00154	-0.0312	-0.00105	-0.1448	-0.00238		14.4813	0.00263	14.0617	0.00556	14.8458	0.00668	14.1222	0.00984		-1.34875	-0.00061527	-1.24571	-0.000385195	-1.34691	-1.53169e-05
-0.0243	-0.00203	-1.7861	4.2e-05	-0.0293	-0.00206	-0.1429	-0.00224		14.5604	0.00262	14.1386	0.00555	14.9262	0.00667	14.199	0.00984		-1.34691	-0.00061527	-1.2443	-0.000385195	-1.34507	-1.53169e-05
-0.0224	-0.00122	-1.767	-0.00273	-0.0273	-0.00242	-0.1409	-0.000379		14.6396	0.00262	14.2155	0.00553	15.0066	0.00666	14.2759	0.00984		-1.34507	-0.00061527	-1.24387	-0.000385195	-1.34323	-1.53169e-05
-0.0204	-0.00218	-1.7479	-0.00112	-0.0254	-0.00295	-0.1389	0.000705		14.7188	0.00261	14.2924	0.00552	15.087	0.00666	14.3527	0.00984		-1.34323	-0.00061527	-1.24203	-0.000385195	-1.34139	-1.53169e-05
-0.0185	-0.0018	-1.7288	-0.00102	-0.0234	-0.00377	-0.137	0.00225		14.7979	0.00261	14.3694	0.00551	15.1675	0.00665	14.4296	0.00984		-1.34139	-0.00061527	-1.24019	-0.000385195	-1.33955	-1.53169e-05
-0.0165	-0.00291	-1.7097	0.000211	-0.0215	-0.00261	-0.135	-0.00131		14.8771	0.00261	14.4463	0.0055	15.2479	0.00664	14.5064	0.00984		-1.33955	-0.00061527	-1.23835	-0.000385195	-1.33771	-1.53169e-05
-0.0146	-0.00267	-1.6906	-0.000379	-0.0195	-0.003	-0.133	-0.000732		14.9563	0.0026	14.5232	0.00549	15.3283	0.00664	14.5833	0.00984		-1.33771	-0.00061527	-1.23651	-0.000385195	-1.33587	-1.53169e-05
-0.0126	-0.00316	-1.6715	0.00219	-0.0176	-0.00493	-0.1311	-0.00145		15.0354	0.0026	14.6001	0.00548	15.4087	0.00663	14.6601	0.00984		-1.33587	-0.00061527	-1.23467	-0.000385195	-1.33403	-1.53169e-05
-0.0107	-0.00384	-1.6524	0.000816	-0.0156	-0.00674	-0.1291	-0.000195		15.1146	0.0026	14.677	0.00547	15.4891	0.00662	14.737	0.00984		-1.33403	-0.00061527	-1.23283	-0.000385195	-1.33219	-1.53169e-05
-0.0087	-0.00799	-1.6333	-0.000558	-0.0137	-0.01101	-0.1272	-0.00148		15.1938	0.00259	14.7539	0.00545	15.5695	0.00662	14.8138	0.00984		-1.33219	-0.00061527	-1.23099	-0.000385195	-1.33035	-1.53169e-05
-0.0068	-0.01407	-1.6142	-0.00178	-0.0117	-0.01824	-0.1252	0.00133		15.2729	0.00259	14.8309	0.00544	15.6499	0.00661	14.8906	0.00984		-1.33035	-0.00061527	-1.22915	-0.000385195	-1.32851	-1.53169e-05
-0.0048	-0.0202	-1.5951	-0.00209	-0.0098	-0.02818	-0.1232	0.00314		15.3521	0.00258	14.9078	0.00543	15.7303	0.00661	14.9675	0.00984		-1.32851	-0.00061527	-1.22731	-0.000385195	-1.32667	-1.53169e-05
-0.0029	-0.02568	-1.576	-0.00181	-0.0078	-0.03922	-0.1213	0.000216		15.4313	0.00258	14.9847	0.00542	15.8107	0.0066	15.0443	0.00984		-1.32667	-0.00061527	-1.22547	-0.000385195	-1.32483	-1.53169e-05
-0.0009	-0.02903	-1.5569	-0.00223	-0.0059	-0.04805	-0.1193	0.00138		15.5104	0.00258	15.0616	0.00541	15.8911	0.00659	15.1212	0.00984		-1.32483	-0.00061527	-1.2252	-0.000385195	-1.32299	-1.53169e-05
0.001	-0.03024	-1.5378	-0.00307	-0.0039	-0.05432	-0.1174	0.00102		15.5896	0.00257	15.1386	0.0054	15.9715	0.00659	15.198	0.00984		-1.32299	-0.00061527	-1.22363	-0.000385195	-1.32115	-1.53169e-05
0.003	-0.0297	-1.5187	-0.00348	-0.002	-0.0597	-0.1154	0.00156		15.6688	0.00257	15.2155	0.00539	16.0519	0.00658	15.2749	0.00984		-1.32115	-0.00061527	-1.22179	-0.000385195	-1.31931	-1.53169e-05
0.0049	-0.02857	-1.4996	-0.0048	0	-0.06482	-0.1134	-0.00228		15.7479	0.00257	15.2924	0.00538	16.1323	0.00658	15.3517	0.00984		-1.31931	-0.00061527	-1.21995	-0.000385195	-1.31747	-1.53169e-05
0.0069	-0.02542	-1.4805	-0.00443	0.0019	-0.06457	-0.1115	-0.00197		15.8271	0.00256	15.3693	0.00537	16.2127	0.00657	15.4286	0.00984		-1.31747	-0.00061527	-1.21811	-0.000385195	-1.31563	-1.53169e-05
0.0088	-0.02207	-1.4615	-0.00169	0.0039	-0.06297	-0.1095	-0.000674		15.9062	0.00256	15.4462	0.00536	16.2931	0.00657	15.5054	0.00984		-1.31563	-0.00061527	-1.21627	-0.000385195	-1.31379	-1.53169e-05
0.0108	-0.01934	-1.4424	0.00218	0.0058	-0.0609	-0.1076	0.000826		15.9854	0.00256	15.5231	0.00535	16.3735	0.00656	15.5823	0.00984		-1.31379	-0.00061527	-1.21443	-0.000385195	-1.31195	-1.53169e-05
0.0127	-0.01791	-1.4356	-0.00178	0.0078	-0.05627	-0.1056	0.000484		16.0646	0.00255	15.6001	0.00534	16.4539	0.00655	15.6591	0.00984		-1.31195	-0.00061527	-1.21259	-0.000385195	-1.31011	-1.53169e-05
0.0147	-0.01806	-1.4164	-0.00169	0.0097	-0.0537	-0.1037	-0.00194		16.1438	0.00255	15.677	0.00532	16.5343	0.00655	15.736	0.00984		-1.31011	-0.00061527	-1.21075	-0.000385195	-1.30827	-1.53169e-05
0.0166	-0.0152	-1.3973	0.000347	0.0117	-0.05055	-0.1017	0.000137		16.2229	0.00254	15.7539	0.00531	16.6147	0.00654	15.8128	0.00984		-1.30827	-0.00061527	-1.20891	-0.000385195	-1.30643	-1.53169e-05
0.0186	-0.01148	-1.3782	-0.000968	0.0136	-0.04808	-0.0997	-0.000284		16.3021	0.00254	15.8308	0.0053	16.6951	0.00654	15.8896	0.00984		-1.30643	-0.00061527	-1.20707	-0.000385195	-1.30459	-1.53169e-05
0.0205	-0.00374	-1.359	-0.00156	0.0156	-0.04037	-0.0978	0.000126		16.3813	0.00254	15.9077	0.00529	16.7755	0.00653	15.9665	0.00984		-1.30459	-0.00061527	-1.2061	-0.000385195	-1.30275	-1.53169e-05
0.0225	0.00361	-1.3399	-0.00282	0.0175	-0.02677	-0.0958	0.0013		16.4604	0.00253	15.9847	0.00528	16.8559	0.00653	16.0433	0.00984		-1.30275	-0.00061527	-1.20523	-0.000385195	-1.30091	-1.53169e-05
0.0244	0.00824	-1.3208	-0.00128	0.0195	-0.01337	-0.0939	0.00173		16.5396	0.00253	16.0616	0.00527	16.9363	0.00652	16.1202	0.00983		-1.30091	-0.00061527	-1.20339	-0.000385195	-1.29907	-1.53169e-05
0.0264	0.01027	-1.3017	0.00247	0.0214	-0.00286	-0.0919	0.00136		16.6187	0.00253	16.1385	0.00526	17.0167	0.00652	16.197	0.00983		-1.29907	-0.00061527	-1.20155	-0.000385195	-1.29723	-1.53169e-05
0.0283	0.01008	-1.2826	0.00321	0.0234	0.00244	-0.09	-0.000995		16.6979	0.00252	16.2154	0.00525	17.0971	0.00651	16.2739	0.00983		-1.29723	-0.00061527	-1.19971	-0.000385195	-1.29539	-1.53169e-05
0.0303	0.01094	-1.2634	0.00141	0.0253	0.00443	-0.088	-0.00161		16.7771	0.00252	16.2923	0.00524	17.1775	0.00651	16.3507	0.00983		-1.29539	-0.00061527	-1.19787	-0.000385195	-1.29355	-1.53169e-05
0.0322	0.01203	-1.2443	-0.000821	0.0273	0.00814	-0.086	-0.00276		16.8562	0.00252	16.3693	0.00524	17.2579	0.0065	16.4276	0.00983		-1.29355	-0.00061527	-1.19603	-0.000385195	-1.29171	-1.53169e-05
0.0342	0.01276	-1.2252	0.000453	0.0292	0.0095	-0.0841	-0.00241		16.9354	0.00252	16.4462	0.00523	17.3383	0.0065	16.5044	0.00983		-1.29171	-0.00061527	-1.19419	-0.000385195	-1.28987	-1.53169e-05
0.0361	0.01311	-1.2061	0.00262	0.0312	0.00985	-0.0821	-0.00242		17.0146	0.00251	16.5231	0.00522	17.4187	0.00649	16.5813	0.00983		-1.28987	-0.00061527	-1.19235	-0.000385195	-1.28803	-1.53169e-05
0.0381	0.01263	-1.187	-0.0015	0.0331	0.00801	-0.0802	-0.00522		17.0937	0.00251	16.6	0.00521	17.4992	0.00649	16.6581	0.00983		-1.28803	-0.00061527	-1.19051	-0.000385195	-1.28619	-1.53169e-05
0.04	0.01251	-1.1679	-0.000205	0.0351	0.00753	-0.0782	-0.00421		17.1729	0.00251	16.6769	0.0052	17.5796	0.00648	16.7349	0.00983		-1.28619	-0.00061527	-1.18867	-0.000385195	-1.28435	-1.53169e-05
0.042	0.01314	-1.1488	0.00119	0.037	0.00777	-0.0763	-0.0036		17.2521	0.0025	16.7539	0.00519	17.66	0.00648	16.8118	0.00983		-1.28435	-0.00061527	-1.187	-0.000385195	-1.28251	-1.53169e-05
0.0439	0.01328	-1.1297	-0.000368	0.039	0.00867	-0.0743	-0.00386		17.3312	0.0025	16.8308	0.00518	17.7404	0.00647	16.8886	0.00983		-1.28251	-0.00061527	-1.18683	-0.000385195	-1.28067	-1.53169e-05
0.0459	0.01362	-1.1106	-4.2e-05	0.0409	0.01019	-0.0724	-0.00397		17.4104	0.0025	16.9077	0.00517	17.8208	0.00647	16.9655	0.00983		-1.28067	-0.00061527	-1.18499	-0.000385195	-1.27883	-1.53169e-05
0.0478	0.01325	-1.0915	-0.000237	0.0429	0.01105	-0.0704	-0.00311		17.4896	0.00249	16.9846	0.00516	17.9012	0.00646	17.0423	0.00983		-1.27883	-0.00061527	-1.18315	-0.000385195	-1.27699	-1.53169e-05
0.0498	0.01265	-1.0724	-0.000211	0.0448	0.00988	-0.0684	-0.00403		17.5687	0.00249	17.0615	0.00515	17.9816	0.00646	17.1192	0.00983		-1.27699	-0.00061527	-1.18131	-0.000385195	-1.27515	-1.53169e-05
0.0517	0.01371	-1.0533	-0.000679	0.0468	0.01146	-0.0665	-0.00273		17.6479	0.00249	17.1385	0.00514	18.062	0.00645	17.196	0.00983		-1.27515	-0.00061527	-1.17947	-0.000385195	-1.27331	-1.53169e-05
0.0537	0.01445	-1.0342	-0.00104	0.0487	0.01162	-0.0645	-0.0033		17.7271	0.00248	17.2154	0.00513	18.1424	0.00645	17.2729	0.00983		-1.27331	-0.00061527	-1.17763	-0.000385195	-1.27147	-1.53169e-05
0.0556	0.014	-1.0151	-0.00122	0.0507	0.01083	-0.0626	-0.00392		17.8062	0.00248	17.2923	0.00512	18.2228	0.00644	17.3497	0.00983		-1.27147	-0.00061527	-1.17579	-0.000385195	-1.26963	-1.53169e-05
0.0576	0.01439	-0.996	0.000374	0.0526	0.01134	-0.0606	-0.00486		17.8854	0.00248	17.3692	0.00512	18.3032	0.00644	17.4265	0.00983		-1.26963	-0.00061527	-1.17395	-0.000385195	-1.26779	-1.53169e-05
0.0595	0.01366	-0.9769	-0.000116	0.0546	0.01081	-0.0587	-0.00692		17.9646	0.00247	17.4461	0.00511	18.3836	0.00644	17.5034	0.00983		-1.26779	-0.00061527	-1.17211	-0.000385195	-1.26595	-1.53169e-05
0.0614	0.01477	-0.9578	0.00136	0.0565	0.01223	-0.0567	-0.00501		18.0437	0.00247	17.5231	0.0051	18.464	0.00643	17.5802	0.00983		-1.26595	-0.00061527	-1.17027	-0.000385195	-1.26411	-1.53169e-05
0.0634	0.01417	-0.9387	0.000389	0.0584	0.01216	-0.0548	-0.00389		18.1229	0.00247	17.6	0.00509	18.5444	0.00643	17.6571	0.00983		-1.26411	-0.00061527	-1.16843	-0.000385195	-1.26227	-1.53169e-05
0.0653	0.01405	-0.9196	-0.00125	0.0604	0.01295	-0.0528	-0.00331		18.2021	0.00247	17.6769	0.00508	18.6248	0.00642	17.7339	0.00983		-1.26227	-0.00061527	-1.1679	-0.000385195	-1.26043	-1.53169e-05
0.0673	0.01414	-0.9005	-0.000426	0.0623	0.01161	-0.0509	-0.00201		18.2812	0.00246	17.7538	0.00507	18.7052	0.00642	17.8108	0.00983		-1.26043	-0.00061527	-1.16659	-0.000385195	-1.25859	-1.53169e-05
0.0692	0.01506	-0.8815	0.000258	0.0643	0.01084	-0.0489	5.8e-05		18.3604	0.00246	17.8307	0.00506	18.7856	0.00641	17.8876	0.00983		-1.25859	-0.00061527	-1.16475	-0.000385195	-1.25675	-1.53169e-05
0.0712	0.01587	-0.8624	-0.000547	0.0662	0.0102	-0.047	-0.00177		18.4396	0.00246	17.9077	0.00506	18.866	0.00641	17.9645	0.00983		-1.25675	-0.00061527	-1.16291	-0.000385195	-1.25491	-1.53169e-05
0.0731	0.01554	-0.8433	-0.0001	0.0682	0.0117	-0.045	-0.00373		18.5187	0.00245	17.9846	0.00505	18.9464	0.00641	18.0413	0.00983		-1.25491	-0.00061527	-1.16107	-0.000385195	-1.25307	-1.53169e-05
0.0751	0.01421	-0.8242	0.000674	0.0701	0.01182	-0.0431	-0.00451		18.5979	0.00245	18.0615	0.00504	19.0268	0.0064	18.1182	0.00983		-1.25307	-0.00061527	-1.15923	-0.000385195	-1.25123	-1.53169e-05
0.077	0.01309	-0.8051	0.00164	0.0721	0.01331	-0.0411	-0.005		18.6771	0.00245	18.1384	0.00503	19.1072	0.0064	18.195	0.00983		-1.25123	-0.00061527	-1.15739	-0.000385195	-1.24939	-1.53169e-05
0.079	0.0136	-0.786	0.00214	0.074	0.01337	-0.0391	-0.0022		18.7562	0.00245	18.2153	0.00502	19.1876	0.00639	18.2719	0.00983		-1.24939	-0.00061527	-1.15555	-0.000385195	-1.24755	-1.53169e-05
0.0809	0.01454	-0.7669	0.000132	0.076	0.01231	-0.0372	-0.00345		18.8354	0.00244	18.2922	0.00501	19.268	0.00639	18.3487	0.00983		-1.24755	-0.00061527	-1.15371	-0.000385195	-1.24571	-1.53169e-05
0.0829	0.01447	-0.7479	2.1e-05	0.0779	0.01187	-0.0352	-0.00712		18.9145	0.00244	18.3692	0.00501	19.3484	0.00639	18.4255	0.00983		-1.24571	-0.00061527	-1.15187	-0.000385195	-1.24387	-1.53169e-05
0.0848	0.01503	-0.7288	0.000437	0.0799	0.01313	-0.0333	-0.00903		18.9937	0.00244	18.4461	0.005	19.4288	0.00638	18.5024	0.00983		-1.24387	-0.00061527	-1.15003	-0.000385195	-1.24203	-1.53169e-05
0.0868	0.01407	-0.7097	-0.00106	0.0818	0.01193	-0.0313	-0.0051		19.0729	0.00243	18.523	0.00499	19.5092	0.00638	18.5792	0.00983		-1.24203	-0.00061527	-1.1488	-0.000385195	-1.24019	-1.53169e-05
0.0887	0.01406	-0.6906	-0.000711	0.0838	0.00997	-0.0294	-0.00513		19.152	0.00243	18.5999	0.00498	19.5896	0.00637	18.6561	0.00983		-1.24019	-0.00061527	-1.14818	-0.000385195	-1.23835	-1.53169e-05
0.0907	0.0142	-0.6715	-0.000358	0.0857	0.01093	-0.0274	-0.00792		19.2312	0.00243	18.6769	0.00497	19.67	0.00637	18.7329	0.00983		-1.23835	-0.00061527	-1.14634	-0.000385195	-1.23651	-1.53169e-05
0.0926	0.01461	-0.6525	0.000568	0.0877	0.01249	-0.0255	-0.01174		19.3104	0.00243	18.7538	0.00497	19.7505	0.00637	18.8098	0.00983		-1.23651	-0.00061527	-1.1445	-0.000385195	-1.23467	-1.53169e-05
0.0946	0.01524	-0.6334	0.000763	0.0896	0.01219	-0.0235	-0.01616		19.3895	0.00242	18.8307	0.00496	19.8309	0.00636	18.8866	0.00983		-1.23467	-0.00061527	-1.14266	-0.000385195	-1.23283	-1.53169e-05
0.0965	0.01467	-0.6143	-0.00174	0.0916	0.01266	-0.0216	-0.01753		19.4687	0.00242	18.9076	0.00495	19.9113	0.00636	18.9635	0.00983		-1.23283	-0.00061527	-1.14082	-0.000385195	-1.23099	-1.53169e-05
0.0985	0.01407	-0.5952	-0.00231	0.0935	0.01186	-0.0196	-0.01936		19.5479	0.00242	18.9845	0.00494	19.9917	0.00636	19.0403	0.00983		-1.23099	-0.00061527	-1.13898	-0.000385195	-1.22915	-1.53169e-05
0.1004	0.01452	-0.5762	-0.0012	0.0955	0.01177	-0.0177	-0.02725		19.627	0.00241	19.0615	0.00494	20.0721	0.00635	19.1171	0.00983		-1.22915	-0.00061527	-1.13714	-0.000385195	-1.22731	-1.53169e-05
0.1024	0.01418	-0.5571	-0.0009	0.0974	0.01163	-0.0157	-0.04877		19.7062	0.00241	19.1384	0.00493	20.1525	0.00635	19.194	0.00983		-1.22731	-0.00061527	-1.1353	-0.000385195	-1.22547	-1.53169e-05
0.1043	0.01463	-0.538	-0.000268	0.0994	0.01197	-0.0138	-0.07451		19.7854	0.00241	19.2153	0.00492	20.2329	0.00634	19.2708	0.00983		-1.22547	-0.00061527	-1.13346	-0.000385195	-1.22363	-1.53169e-05
0.1062	0.01475	-0.5189	-5.3e-05	0.1013	0.01131	-0.0118	-0.10111		19.8645	0.00241	19.2922	0.00491	20.3133	0.00634	19.3477	0.00983		-1.22363	-0.00061527	-1.13162	-0.000385195	-1.22179	-1.53169e-05
0.1082	0.01479	-0.4998	-0.000779	0.1032	0.01003	-0.0099	-0.12512		19.9437	0.0024	19.3691	0.00491	20.3937	0.00634	19.4245	0.00983		-1.22179	-0.00061527	-1.12978	-0.000385195	-1.21995	-1.53169e-05
0.1101	0.01498	-0.4808	-0.000416	0.1052	0.01243	-0.0079	-0.14137		20.0229	0.0024	19.446	0.0049	20.4741	0.00633	19.5014	0.00983		-1.21995	-0.00061527	-1.1297	-0.000385195	-1.21811	-1.53169e-05
0.1121	0.01381	-0.4617	-0.00207	0.1071	0.01215	-0.006	-0.15215		20.102	0.0024	19.523	0.00489	20.5545	0.00633	19.5782	0.00983		-1.21811	-0.00061527	-1.12794	-0.000385195	-1.21627	-1.53169e-05
0.114	0.01401	-0.4426	-0.000537	0.1091	0.01276	-0.004	-0.15932		20.1812	0.0024	19.5999	0.00489	20.6349	0.00633	19.6551	0.00983		-1.21627	-0.00061527	-1.1261	-0.000385195	-1.21443	-1.53169e-05
0.116	0.01442	-0.4235	0.000495	0.111	0.0142	-0.0021	-0.16423		20.2604	0.00239	19.6768	0.00488	20.7153	0.00632	19.7319	0.00983		-1.21443	-0.00061527	-1.12426	-0.000385195	-1.21259	-1.53169e-05
0.1179	0.01413	-0.4045	0.000463	0.113	0.01337	-0.0001	-0.16766		20.3395	0.00239	19.7537	0.00487	20.7957	0.00632	19.8088	0.00983		-1.21259	-0.00061527	-1.12242	-0.000385195	-1.21075	-1.53169e-05
0.1199	0.0136	-0.3854	-0.000179	0.1149	0.01168	0.0018	-0.16749		20.4187	0.00239	19.8306	0.00486	20.8761	0.00632	19.8856	0.00983		-1.21075	-0.00061527	-1.12058	-0.000385195	-1.20891	-1.53169e-05
0.1218	0.0142	-0.3663	2.1e-05	0.1169	0.01184	0.0038	-0.16295		20.4979	0.00239	19.9076	0.00486	20.9565	0.00631	19.9625	0.00983		-1.20891	-0.00061527	-1.11874	-0.000385195	-1.20707	-1.53169e-05
0.1238	0.0146	-0.3472	0.000337	0.1188	0.01137	0.0057	-0.15972		20.577	0.00238	19.9845	0.00485	21.0369	0.00631	20.0393	0.00983		-1.20707	-0.00061527	-1.1169	-0.000385195	-1.20523	-1.53169e-05
0.1257	0.01478	-0.3281	-0.000679	0.1208	0.011	0.0077	-0.15469		20.6562	0.00238	20.0614	0.00484	21.1173	0.00631	20.1161	0.00983		-1.20523	-0.00061527	-1.11506	-0.000385195	-1.20339	-1.53169e-05
0.1277	0.01438	-0.3091	-0.00152	0.1227	0.0116	0.0096	-0.14395		20.7354	0.00238	20.1383	0.00484	21.1977	0.0063	20.193	0.00983		-1.20339	-0.00061527	-1.11322	-0.000385195	-1.20155	-1.53169e-05
0.1296	0.01486	-0.29	-0.00182	0.1247	0.01185	0.0116	-0.12725		20.8145	0.00237	20.2152	0.00483	21.2781	0.0063	20.2698	0.00983		-1.20155	-0.00061527	-1.11138	-0.000385195	-1.19971	-1.53169e-05
0.1316	0.01427	-0.2709	0.000605	0.1266	0.01147	0.0135	-0.10186		20.8937	0.00237	20.2922	0.00482	21.3585	0.0063	20.3467	0.00983		-1.19971	-0.00061527	-1.1106	-0.000385195	-1.19787	-1.53169e-05
0.1335	0.01457	-0.2518	0.000589	0.1286	0.01301	0.0155	-0.07053		20.9729	0.00237	20.3691	0.00482	21.4389	0.0063	20.4235	0.00983		-1.1987	-0.00061527	-1.10954	-0.000385195	-1.19603	-1.53169e-05
0.1355	0.01439	-0.2327	-0.000663	0.1305	0.0127	0.0174	-0.04157		21.052	0.00237	20.446	0.00481	21.5193	0.00629	20.5004	0.00983		-1.19787	-0.00061527	-1.1077	-0.000385195	-1.19419	-1.53169e-05
0.1374	0.01282	-0.2136	-0.00122	0.1325	0.01396	0.0194	-0.02265		21.1312	0.00236	20.5229	0.0048	21.5997	0.00629	20.5772	0.00983		-1.19603	-0.00061527	-1.10586	-0.000385195	-1.19235	-1.53169e-05
0.1394	0.01352	-0.1946	-0.000289	0.1344	0.01261	0.0213	-0.01283		21.2104	0.00236	20.5998	0.0048	21.6801	0.00629	20.6541	0.00983		-1.19419	-0.00061527	-1.10402	-0.000385195	-1.19051	-1.53169e-05
0.1413	0.01421	-0.1755	-0.000337	0.1364	0.01244	0.0233	-0.00648		21.2895	0.00236	20.6768	0.00479	21.7605	0.00628	20.7309	0.00983		-1.19235	-0.00061527	-1.10218	-0.000385195	-1.18867	-1.53169e-05
0.1433	0.014	-0.1564	0.000421	0.1383	0.01221	0.0252	-0.00539		21.3687	0.00236	20.7537	0.00478	21.8409	0.00628	20.8077	0.00983		-1.19051	-0.00061527	-1.10034	-0.000385195	-1.18683	-1.53169e-05
0.1452	0.01377	-0.1801	-0.000268	0.1403	0.01504	0.0272	-0.00295		21.4479	0.00235	20.8306	0.00478	21.9214	0.00628	20.8846	0.00983		-1.18867	-0.00061527	-1.0985	-0.000385195	-1.1856	-1.53169e-05
0.1472	0.01464	-0.1782	-0.000521	0.1422	0.01406	0.0291	-0.00138		21.527	0.00235	20.9075	0.00477	22.0018	0.00627	20.9614	0.00983		-1.18683	-0.00061527	-1.09666	-0.000385195	-1.18499	-1.53169e-05
0.1491	0.01441	-0.1762	-0.000421	0.1442	0.01151	0.0311	-0.00367		21.6062	0.00235	20.9844	0.00477	22.0821	0.00627	21.0383	0.00983		-1.18499	-0.00061527	-1.09482	-0.000385195	-1.18315	-1.53169e-05
0.1511	0.01375	-0.1742	0.000174	0.1461	0.01217	0.033	-0.00183		21.6853	0.00235	21.0614	0.00476	22.1626	0.00627	21.1151	0.00983		-1.18315	-0.00061527	-1.09298	-0.000385195	-1.18131	-1.53169e-05
0.153	0.01377	-0.1723	-0.000358	0.1481	0.01249	0.035	0.000121		21.7645	0.00234	21.1383	0.00475	22.243	0.00627	21.192	0.00983		-1.18131	-0.00061527	-1.0915	-0.000385195	-1.17947	-1.53169e-05
0.1549	0.01474	-0.1703	-0.000479	0.15	0.01204	0.0369	0.00246		21.8437	0.00234	21.2152	0.00475	22.3234	0.00626	21.2688	0.00983		-1.17947	-0.00061527	-1.09114	-0.000385195	-1.17763	-1.53169e-05
0.1569	0.01501	-0.1683	0.000305	0.1519	0.01114	0.0389	0.00343		21.9229	0.00234	21.2921	0.00474	22.4038	0.00626	21.3457	0.00983		-1.17763	-0.00061527	-1.0893	-0.000385195	-1.17579	-1.53169e-05
0.1588	0.01507	-0.1664	-8.4e-05	0.1539	0.01205	0.0408	0.00241		22.002	0.00234	21.369	0.00473	22.4842	0.00626	21.4225	0.00983		-1.17579	-0.00061527	-1.08746	-0.000385195	-1.17395	-1.53169e-05
0.1608	0.01407	-0.1644	-0.000526	0.1558	0.01322	0.0428	0.00202		22.0812	0.00233	21.4459	0.00473	22.5646	0.00626	21.4994	0.00983		-1.17395	-0.00061527	-1.08562	-0.000385195	-1.17211	-1.53169e-05
0.1627	0.01496	-0.1625	-0.000511	0.1578	0.01288	0.0447	0.00206		22.1604	0.00233	21.5229	0.00472	22.645	0.00625	21.5762	0.00983		-1.17211	-0.00061527	-1.08378	-0.000385195	-1.17027	-1.53169e-05
0.1647	0.01511	-0.1605	-0.00106	0.1597	0.01355	0.0467	0.00366		22.2395	0.00233	21.5998	0.00472	22.7254	0.00625	21.6531	0.00983		-1.17027	-0.00061527	-1.08194	-0.000385195	-1.16843	-1.53169e-05
0.1666	0.013	-0.1585	-0.00131	0.1617	0.0136	0.0486	0.00464		22.3187	0.00232	21.6767	0.00471	22.8058	0.00625	21.7299	0.00983		-1.16843	-0.00061527	-1.0801	-0.000385195	-1.16659	-1.53169e-05
0.1686	0.01346	-0.1566	-0.000305	0.1636	0.01343	0.0506	0.00436		22.3978	0.00232	21.7536	0.0047	22.8862	0.00624	21.8067	0.00983		-1.16659	-0.00061527	-1.07826	-0.000385195	-1.16475	-1.53169e-05
0.1705	0.01331	-0.1546	0.000789	0.1656	0.01258	0.0525	0.00737		22.477	0.00232	21.8305	0.0047	22.9666	0.00624	21.8836	0.00983		-1.16475	-0.00061527	-1.07642	-0.000385195	-1.16291	-1.53169e-05
0.1725	0.01336	-0.1526	0.000284	0.1675	0.01152	0.0544	0.00757		22.5562	0.00232	21.9075	0.00469	23.047	0.00624	21.9604	0.00983		-1.16291	-0.00061527	-1.07458	-0.000385195	-1.16107	-1.53169e-05
0.1744	0.01319	-0.1507	0.000758	0.1695	0.01081	0.0564	0.0087		22.6353	0.00231	21.9844	0.00469	23.1274	0.00624	22.0373	0.00983		-1.16107	-0.00061527	-1.07274	-0.000385195	-1.15923	-1.53169e-05
0.1764	0.01451	-0.1487	0.000884	0.1714	0.012	0.0583	0.00942		22.7145	0.00231	22.0613	0.00468	23.2078	0.00623	22.1141	0.00983		-1.15923	-0.00061527	-1.0724	-0.000385195	-1.15739	-1.53169e-05
0.1783	0.01431	-0.1467	-5e-06	0.1734	0.01229	0.0603	0.00915		22.7937	0.00231	22.1382	0.00468	23.2882	0.00623	22.191	0.00983		-1.15739	-0.00061527	-1.0709	-0.000385195	-1.15555	-1.53169e-05
0.1803	0.01362	-0.1448	0.000295	0.1753	0.01236	0.0622	0.007		22.8728	0.00231	22.2152	0.00467	23.3686	0.00623	22.2678	0.00983		-1.15555	-0.00061527	-1.06906	-0.000385195	-1.15371	-1.53169e-05
0.1822	0.0141	-0.1428	0.000832	0.1773	0.01317	0.0642	0.00707		22.952	0.0023	22.2921	0.00466	23.449	0.00623	22.3447	0.00983		-1.15371	-0.00061527	-1.06722	-0.000385195	-1.15187	-1.53169e-05
0.1842	0.01428	-0.1409	-0.000637	0.1792	0.01366	0.0661	0.00742		23.0312	0.0023	22.369	0.00466	23.5294	0.00623	22.4215	0.00983		-1.15187	-0.00061527	-1.06538	-0.000385195	-1.15003	-1.53169e-05
0.1861	0.01461	-0.1389	-0.000411	0.1812	0.01315	0.0681	0.00633		23.1103	0.0023	22.4459	0.00465	23.6098	0.00622	22.4983	0.00983		-1.15003	-0.00061527	-1.06354	-0.000385195	-1.14818	-1.53169e-05
0.1881	0.0139	-0.1369	-0.000289	0.1831	0.01297	0.07	0.00738		23.1895	0.0023	22.5228	0.00465	23.6902	0.00622	22.5752	0.00983		-1.14818	-0.00061527	-1.0617	-0.000385195	-1.14634	-1.53169e-05
0.19	0.01495	-0.135	-8.4e-05	0.1851	0.01216	0.072	0.01036		23.2687	0.00229	22.5998	0.00464	23.7706	0.00622	22.652	0.00983		-1.14634	-0.00061527	-1.05986	-0.000385195	-1.1445	-1.53169e-05
0.192	0.01477	-0.133	-0.000637	0.187	0.01177	0.0739	0.01132		23.3478	0.00229	22.6767	0.00464	23.851	0.00622	22.7289	0.00983		-1.1445	-0.00061527	-1.05802	-0.000385195	-1.14266	-1.53169e-05
0.1939	0.01439	-0.131	-5.8e-05	0.189	0.01106	0.0759	0.00927		23.427	0.00229	22.7536	0.00463	23.9314	0.00621	22.8057	0.00983		-1.14266	-0.00061527	-1.05618	-0.000385195	-1.14082	-1.53169e-05
0.1959	0.01436	-0.1291	0.000537	0.1909	0.01087	0.0778	0.00681		23.5062	0.00229	22.8305	0.00463	24.0118	0.00621	22.8826	0.00983		-1.14082	-0.00061527	-1.05434	-0.000385195	-1.13898	-1.53169e-05
0.1978	0.01337	-0.1271	0.000468	0.1929	0.01076	0.0798	0.00725		23.5853	0.00228	22.9074	0.00462	24.0922	0.00621	22.9594	0.00983		-1.13898	-0.00061527	-1.0533	-0.000385195	-1.13714	-1.53169e-05
0.1998	0.01454	-0.1252	0.00117	0.1948	0.01131	0.0817	0.00804		23.6645	0.00228	22.9843	0.00462	24.1726	0.00621	23.0363	0.00983		-1.13714	-0.00061527	-1.0525	-0.000385195	-1.1353	-1.53169e-05
0.2017	0.01492	-0.1232	0.00143	0.1968	0.01307	0.0837	0.00942		23.7437	0.00228	23.0613	0.00461	24.2531	0.0062	23.1131	0.00983		-1.1353	-0.00061527	-1.05066	-0.000385195	-1.13346	-1.53169e-05
0.2037	0.01365	-0.1212	0.000642	0.1987	0.0119	0.0856	0.00917		23.8228	0.00228	23.1382	0.00461	24.3334	0.0062	23.19	0.00983		-1.13346	-0.00061527	-1.04882	-0.000385195	-1.13162	-1.53169e-05
0.2056	0.01403	-0.1193	-0.000342	0.2007	0.01121	0.0876	0.01143		23.902	0.00227	23.2151	0.0046	24.4139	0.0062	23.2668	0.00983		-1.13162	-0.00061527	-1.04698	-0.000385195	-1.12978	-1.53169e-05
0.2076	0.01381	-0.1173	-0.00104	0.2026	0.01074	0.0895	0.01154		23.9812	0.00227	23.292	0.0046	24.4943	0.0062	23.3437	0.00983		-1.12978	-0.00061527	-1.04514	-0.000385195	-1.12794	-1.53169e-05
0.2095	0.01381	-0.1154	-0.000495	0.2046	0.01102	0.0915	0.00961		24.0603	0.00227	23.3689	0.00459	24.5747	0.0062	23.4205	0.00983		-1.12794	-0.00061527	-1.0433	-0.000385195	-1.1261	-1.53169e-05
0.2115	0.01372	-0.1134	-0.0011	0.2065	0.01335	0.0934	0.00944		24.1395	0.00227	23.4459	0.00459	24.6551	0.00619	23.4974	0.00983		-1.1261	-0.00061527	-1.04146	-0.000385195	-1.12426	-1.53169e-05
0.2134	0.0134	-0.1114	-0.000853	0.2085	0.01387	0.0954	0.00813		24.2187	0.00226	23.5228	0.00458	24.7355	0.00619	23.5742	0.00983		-1.12426	-0.00061527	-1.03962	-0.000385195	-1.12242	-1.53169e-05
0.2154	0.0131	-0.1095	-0.00114	0.2104	0.01232	0.0973	0.00886		24.2978	0.00226	23.5997	0.00458	24.8159	0.00619	23.651	0.00983		-1.12242	-0.00061527	-1.03778	-0.000385195	-1.12058	-1.53169e-05
0.2173	0.01406	-0.1075	-0.000479	0.2124	0.0135	0.0992	0.01136		24.377	0.00226	23.6766	0.00457	24.8963	0.00619	23.7279	0.00983		-1.12058	-0.00061527	-1.03594	-0.000385195	-1.11874	-1.53169e-05
0.2193	0.01524	-0.1056	-0.000653	0.2143	0.01369	0.1012	0.00789		24.4562	0.00226	23.7535	0.00457	24.9767	0.00619	23.8047	0.00983		-1.11874	-0.00061527	-1.0342	-0.000385195	-1.1169	-1.53169e-05
0.2212	0.01448	-0.1036	-0.000495	0.2163	0.01401	0.1031	0.01021		24.5353	0.00225	23.8305	0.00456	25.0571	0.00618	23.8816	0.00983		-1.1169	-0.00061527	-1.0341	-0.000385195	-1.11506	-1.53169e-05
0.2232	0.0145	-0.1017	0.000205	0.2182	0.01163	0.1051	0.01129		24.6145	0.00225	23.9074	0.00456	25.1375	0.00618	23.9584	0.00983		-1.11506	-0.00061527	-1.03226	-0.000385195	-1.11322	-1.53169e-05
0.2251	0.01431	-0.0997	-4.2e-05	0.2202	0.01204	0.107	0.01105		24.6937	0.00225	23.9843	0.00455	25.2179	0.00618	24.0353	0.00983		-1.11322	-0.00061527	-1.03042	-0.000385195	-1.11138	-1.53169e-05
0.2271	0.01421	-0.0977	-0.0004	0.2221	0.01323	0.109	0.01205		24.7728	0.00225	24.0612	0.00455	25.2983	0.00618	24.1121	0.00983		-1.11138	-0.00061527	-1.02858	-0.000385195	-1.10954	-1.53169e-05
0.229	0.01377	-0.0958	-0.000379	0.2241	0.01431	0.1109	0.01196		24.852	0.00224	24.1381	0.00454	25.3787	0.00618	24.189	0.00983		-1.10954	-0.00061527	-1.02674	-0.000385195	-1.1077	-1.53169e-05
0.231	0.01419	-0.0938	-0.0016	0.226	0.01308	0.1129	0.01151		24.9311	0.00224	24.2151	0.00454	25.4591	0.00617	24.2658	0.00983		-1.1077	-0.00061527	-1.0249	-0.000385195	-1.10586	-1.53169e-05
0.2329	0.01367	-0.0919	-0.000926	0.228	0.01222	0.1148	0.00731		25.0103	0.00224	24.292	0.00453	25.5395	0.00617	24.3426	0.00983		-1.10586	-0.00061527	-1.02306	-0.000385195	-1.10402	-1.53169e-05
0.2349	0.0141	-0.0899	-0.00148	0.2299	0.01235	0.1168	0.00984		25.0895	0.00224	24.3689	0.00453	25.6199	0.00617	24.4195	0.00983		-1.10402	-0.00061527	-1.02122	-0.000385195	-1.10218	-1.53169e-05
0.2368	0.01377	-0.088	-0.00172	0.2319	0.01212	0.1187	0.00836		25.1686	0.00223	24.4458	0.00452	25.7003	0.00617	24.4963	0.00983		-1.10218	-0.00061527	-1.01938	-0.000385195	-1.10034	-1.53169e-05
0.2388	0.01373	-0.086	-0.000879	0.2338	0.0114	0.1207	0.00946		25.2478	0.00223	24.5227	0.00452	25.7807	0.00617	24.5732	0.00983		-1.10034	-0.00061527	-1.01754	-0.000385195	-1.0985	-1.53169e-05
0.2407	0.01303	-0.084	-0.000705	0.2358	0.01094	0.1226	0.01074		25.327	0.00223	24.5997	0.00452	25.8611	0.00617	24.65	0.00983		-1.0985	-0.00061527	-1.0157	-0.000385195	-1.09666	-1.53169e-05
0.2427	0.01293	-0.0821	-0.00174	0.2377	0.01155	0.1246	0.01067		25.4062	0.00223	24.6766	0.00451	25.9415	0.00616	24.7269	0.00983		-1.09666	-0.00061527	-1.0151	-0.000385195	-1.09482	-1.53169e-05
0.2446	0.01335	-0.0801	-0.00167	0.2397	0.01193	0.1265	0.00841		25.4853	0.00222	24.7535	0.00451	26.0219	0.00616	24.8037	0.00983		-1.09482	-0.00061527	-1.01386	-0.000385195	-1.09298	-1.53169e-05
0.2466	0.01327	-0.0782	-0.000542	0.2416	0.01125	0.1285	0.00864		25.5645	0.00222	24.8304	0.0045	26.1023	0.00616	24.8806	0.00983		-1.09298	-0.00061527	-1.01202	-0.000385195	-1.09114	-1.53169e-05
0.2485	0.0138	-0.0762	-0.00117	0.2436	0.01073	0.1304	0.00978		25.6436	0.00222	24.9073	0.0045	26.1827	0.00616	24.9574	0.00983		-1.09114	-0.00061527	-1.01018	-0.000385195	-1.0893	-1.53169e-05
0.2505	0.01394	-0.0743	-0.000753	0.2455	0.01312	0.1324	0.01107		25.7228	0.00222	24.9843	0.00449	26.2631	0.00616	25.0343	0.00983		-1.0893	-0.00061527	-1.00834	-0.000385195	-1.08746	-1.53169e-05
0.2524	0.01338	-0.0723	0.00102	0.2475	0.01254	0.1343	0.01169		25.802	0.00221	25.0612	0.00449	26.3435	0.00615	25.1111	0.00982		-1.08746	-0.00061527	-1.0065	-0.000385195	-1.08562	-1.53169e-05
0.2544	0.0125	-0.0704	0.000484	0.2494	0.01275	0.1363	0.01357		25.8811	0.00221	25.1381	0.00449	26.4239	0.00615	25.188	0.00982		-1.08562	-0.00061527	-1.00466	-0.000385195	-1.08378	-1.53169e-05
0.2563	0.01242	-0.0684	0.000826	0.2514	0.01203	0.1382	0.01338		25.9603	0.00221	25.215	0.00448	26.5043	0.00615	25.2648	0.00982		-1.08378	-0.00061527	-1.00282	-0.000385195	-1.08194	-1.53169e-05
0.2583	0.01375	-0.0664	-8.4e-05	0.2533	0.01084	0.1402	0.01106		26.0395	0.00221	25.2919	0.00448	26.5847	0.00615	25.3416	0.00982		-1.08194	-0.00061527	-1.00098	-0.000385195	-1.0801	-1.53169e-05
0.2602	0.0129	-0.0645	-0.00145	0.2553	0.00966	0.1421	0.01034		26.1186	0.0022	25.3688	0.00447	26.6652	0.00615	25.4185	0.00982		-1.0801	-0.00061527	-0.99914	-0.000385195	-1.07826	-1.53169e-05
0.2622	0.01294	-0.0625	-0.000795	0.2572	0.01091	0.1441	0.01158		26.1978	0.0022	25.4458	0.00447	26.7456	0.00615	25.4953	0.00982		-1.07826	-0.00061527	-0.9973	-0.000385195	-1.07642	-1.53169e-05
0.2641	0.01264	-0.0606	0.000679	0.2592	0.01132	0.146	0.00969		26.277	0.0022	25.5227	0.00446	26.826	0.00614	25.5722	0.00982		-1.07642	-0.00061527	-0.996	-0.000385195	-1.07458	-1.53169e-05
0.2661	0.01331	-0.0586	-0.000326	0.2611	0.01185	0.1479	0.00837		26.3561	0.0022	25.5996	0.00446	26.9064	0.00614	25.649	0.00982		-1.07458	-0.00061527	-0.99546	-0.000385195	-1.07274	-1.53169e-05
0.268	0.01328	-0.0567	-0.0019	0.2631	0.01172	0.1499	0.00972		26.4353	0.00219	25.6765	0.00446	26.9868	0.00614	25.7259	0.00982		-1.07274	-0.00061527	-0.99362	-0.000385195	-1.0709	-1.53169e-05
0.27	0.01353	-0.0547	-0.00168	0.265	0.01193	0.1518	0.00911		26.5145	0.00219	25.7535	0.00445	27.0672	0.00614	25.8027	0.00982		-1.0709	-0.00061527	-0.99178	-0.000385195	-1.06906	-1.53169e-05
0.2719	0.01325	-0.0528	-0.00156	0.267	0.01341	0.1538	0.00634		26.5936	0.00219	25.8304	0.00445	27.1476	0.00614	25.8796	0.00982		-1.06906	-0.00061527	-0.98994	-0.000385195	-1.06722	-1.53169e-05
0.2739	0.01345	-0.0508	-0.00212	0.2689	0.01291	0.1557	0.01043		26.6728	0.00219	25.9073	0.00444	27.228	0.00614	25.9564	0.00982		-1.06722	-0.00061527	-0.9881	-0.000385195	-1.06538	-1.53169e-05
0.2759	0.01317	-0.0489	-0.00202	0.2709	0.01314	0.1577	0.01124		26.752	0.00218	25.9842	0.00444	27.3084	0.00614	26.0332	0.00982		-1.06538	-0.00061527	-0.98626	-0.000385195	-1.06354	-1.53169e-05
0.2778	0.01306	-0.0469	-0.0014	0.2729	0.01217	0.1596	0.00948		26.8311	0.00218	26.0611	0.00444	27.3888	0.00613	26.1101	0.00982		-1.06354	-0.00061527	-0.98442	-0.000385195	-1.0617	-1.53169e-05
0.2798	0.01277	-0.045	-0.00146	0.2748	0.01324	0.1616	0.01089		26.9103	0.00218	26.138	0.00443	27.4692	0.00613	26.1869	0.00982		-1.0617	-0.00061527	-0.98258	-0.000385195	-1.05986	-1.53169e-05
0.2817	0.01172	-0.043	-0.00127	0.2768	0.01261	0.1635	0.01001		26.9895	0.00218	26.215	0.00443	27.5496	0.00613	26.2638	0.00982		-1.05986	-0.00061527	-0.98074	-0.000385195	-1.05802	-1.53169e-05
0.2837	0.01248	-0.0411	-0.000842	0.2787	0.01131	0.1655	0.00853		27.0686	0.00217	26.2919	0.00442	27.63	0.00613	26.3406	0.00982		-1.05802	-0.00061527	-0.9789	-0.000385195	-1.05618	-1.53169e-05
0.2856	0.01243	-0.0391	-0.000689	0.2807	0.01052	0.1674	0.00833		27.1478	0.00217	26.3688	0.00442	27.7104	0.00613	26.4175	0.00982		-1.05618	-0.00061527	-0.97706	-0.000385195	-1.05434	-1.53169e-05
0.2876	0.0128	-0.0371	-0.00147	0.2826	0.01185	0.1694	0.01058		27.227	0.00217	26.4457	0.00442	27.7908	0.00613	26.4943	0.00982		-1.05434	-0.00061527	-0.9769	-0.000385195	-1.0525	-1.53169e-05
0.2895	0.01311	-0.0352	-0.00215	0.2846	0.0123	0.1713	0.01134		27.3061	0.00217	26.5226	0.00441	27.8712	0.00613	26.5712	0.00982		-1.0525	-0.00061527	-0.97522	-0.000385195	-1.05066	-1.53169e-05
0.2915	0.013	-0.0332	-0.0018	0.2865	0.01141	0.1733	0.01252		27.3853	0.00216	26.5996	0.00441	27.9516	0.00612	26.648	0.00982		-1.05066	-0.00061527	-0.97338	-0.000385195	-1.04882	-1.53169e-05
0.2934	0.01353	-0.0313	-0.00253	0.2885	0.01096	0.1752	0.01142		27.4644	0.00216	26.6765	0.00441	28.032	0.00612	26.7249	0.00982		-1.04882	-0.00061527	-0.97154	-0.000385195	-1.04698	-1.53169e-05
0.2954	0.01396	-0.0293	-0.00194	0.2904	0.01248	0.1772	0.00903		27.5436	0.00216	26.7534	0.0044	28.1124	0.00612	26.8017	0.00982		-1.04698	-0.00061527	-0.9697	-0.000385195	-1.04514	-1.53169e-05
0.2973	0.0143	-0.0274	-0.00175	0.2924	0.01138	0.1791	0.00893		27.6228	0.00216	26.8303	0.0044	28.1928	0.00612	26.8786	0.00982		-1.04514	-0.00061527	-0.96786	-0.000385195	-1.0433	-1.53169e-05
0.2993	0.01415	-0.0254	-0.00121	0.2943	0.01092	0.1811	0.00935		27.702	0.00215	26.9073	0.0044	28.2732	0.00612	26.9554	0.00982		-1.0433	-0.00061527	-0.96602	-0.000385195	-1.04146	-1.53169e-05
0.3013	0.01402	-0.0235	-0.0033	0.2963	0.0107	0.183	0.01098		27.7811	0.00215	26.9842	0.00439	28.3536	0.00612	27.0322	0.00982		-1.04146	-0.00061527	-0.96418	-0.000385195	-1.03962	-1.53169e-05
0.3032	0.01365	-0.0215	-0.00348	0.2983	0.01154	0.185	0.01114		27.8603	0.00215	27.0611	0.00439	28.434	0.00612	27.1091	0.00982		-1.03962	-0.00061527	-0.96234	-0.000385195	-1.03778	-1.53169e-05
0.3052	0.01275	-0.0196	-0.00342	0.3002	0.00937	0.1869	0.01131		27.9395	0.00215	27.138	0.00438	28.5144	0.00611	27.1859	0.00982		-1.03778	-0.00061527	-0.9605	-0.000385195	-1.03594	-1.53169e-05
0.3071	0.01302	-0.0176	-0.00385	0.3022	0.01203	0.1889	0.01056		28.0186	0.00214	27.2149	0.00438	28.5948	0.00611	27.2628	0.00982		-1.03594	-0.00061527	-0.95866	-0.000385195	-1.0341	-1.53169e-05
0.3091	0.01278	-0.0157	-0.00577	0.3041	0.01198	0.1908	0.01168		28.0978	0.00214	27.2919	0.00438	28.6752	0.00611	27.3396	0.00982		-1.0341	-0.00061527	-0.9578	-0.000385195	-1.03226	-1.53169e-05
0.311	0.01295	-0.0137	-0.01286	0.3061	0.01305	0.1928	0.01056		28.177	0.00214	27.3688	0.00437	28.7556	0.00611	27.4165	0.00982		-1.03226	-0.00061527	-0.95682	-0.000385195	-1.03042	-1.53169e-05
0.313	0.01343	-0.0118	-0.02017	0.308	0.01332	0.1947	0.00961		28.2561	0.00214	27.4457	0.00437	28.8361	0.00611	27.4933	0.00982		-1.03042	-0.00061527	-0.95498	-0.000385195	-1.02858	-1.53169e-05
0.3149	0.01357	-0.0098	-0.02908	0.31	0.01344	0.1967	0.01063		28.3353	0.00213	27.5226	0.00437	28.9165	0.00611	27.5702	0.00982		-1.02858	-0.00061527	-0.95314	-0.000385195	-1.02674	-1.53169e-05
0.3169	0.0129	-0.0079	-0.03472	0.3119	0.0122	0.1986	0.01072		28.4144	0.00213	27.5995	0.00436	28.9968	0.00611	27.647	0.00982		-1.02674	-0.00061527	-0.9513	-0.000385195	-1.0249	-1.53169e-05
0.3188	0.01315	-0.0059	-0.03997	0.3139	0.01217	0.2006	0.00995		28.4936	0.00213	27.6764	0.00436	29.0773	0.00611	27.7238	0.00982		-1.0249	-0.00061527	-0.94946	-0.000385195	-1.02306	-1.53169e-05
0.3208	0.01288	-0.004	-0.04285	0.3158	0.01165	0.2025	0.01286		28.5728	0.00213	27.7534	0.00436	29.1577	0.0061	27.8007	0.00982		-1.02306	-0.00061527	-0.94762	-0.000385195	-1.02122	-1.53169e-05
0.3228	0.01334	-0.002	-0.04436	0.3178	0.01071	0.2045	0.01136		28.6519	0.00213	27.8303	0.00435	29.2381	0.0061	27.8775	0.00982		-1.02122	-0.00061527	-0.94578	-0.000385195	-1.01938	-1.53169e-05
0.3247	0.01311	-0.0001	-0.04471	0.3198	0.01075	0.2064	0.00933		28.7311	0.00212	27.9072	0.00435	29.3185	0.0061	27.9544	0.00982		-1.01938	-0.00061527	-0.94394	-0.000385195	-1.01754	-1.53169e-05
0.3267	0.01306	0.0019	-0.04244	0.3217	0.01121	0.2084	0.00883		28.8103	0.00212	27.9841	0.00435	29.3989	0.0061	28.0312	0.00982		-1.01754	-0.00061527	-0.9421	-0.000385195	-1.0157	-1.53169e-05
0.3286	0.0131	0.0038	-0.04007	0.3237	0.01162	0.2103	0.01139		28.8894	0.00212	28.061	0.00434	29.4793	0.0061	28.1081	0.00982		-1.0157	-0.00061527	-0.94026	-0.000385195	-1.01386	-1.53169e-05
0.3306	0.01344	0.0058	-0.03736	0.3256	0.01298	0.2123	0.01291		28.9686	0.00212	28.138	0.00434	29.5597	0.0061	28.1849	0.00982		-1.01386	-0.00061527	-0.9387	-0.000385195	-1.01202	-1.53169e-05
0.3325	0.01338	0.0077	-0.03464	0.3276	0.01137	0.2142	0.01284		29.0478	0.00211	28.2149	0.00434	29.6401	0.0061	28.2618	0.00982		-1.01202	-0.00061527	-0.93842	-0.000385195	-1.01018	-1.53169e-05
0.3345	0.01345	0.0097	-0.03172	0.3295	0.01237	0.2162	0.01194		29.1269	0.00211	28.2918	0.00433	29.7205	0.0061	28.3386	0.00982		-1.01018	-0.00061527	-0.93658	-0.000385195	-1.00834	-1.53169e-05
0.3365	0.01241	0.0116	-0.02936	0.3315	0.01383	0.2181	0.01014		29.2061	0.00211	28.3687	0.00433	29.8009	0.0061	28.4155	0.00982		-1.00834	-0.00061527	-0.93474	-0.000385195	-1.0065	-1.53169e-05
0.3384	0.01206	0.0136	-0.02401	0.3335	0.01378	0.2201	0.01029		29.2853	0.00211	28.4456	0.00433	29.8813	0.00609	28.4923	0.00982		-1.0065	-0.00061527	-0.9329	-0.000385195	-1.00466	-1.53169e-05
0.3404	0.0123	0.0155	-0.01595	0.3354	0.01248	0.222	0.00912		29.3644	0.0021	28.5226	0.00432	29.9617	0.00609	28.5692	0.00982		-1.00466	-0.00061527	-0.93106	-0.000385195	-1.00282	-1.53169e-05
0.3423	0.01272	0.0175	-0.00495	0.3374	0.01371	0.224	0.00858		29.4436	0.0021	28.5995	0.00432	30.0421	0.00609	28.646	0.00982		-1.00282	-0.00061527	-0.92922	-0.000385195	-1.00098	-1.53169e-05
0.3443	0.01294	0.0194	0.00283	0.3393	0.013	0.2259	0.00792		29.5228	0.0021	28.6764	0.00432	30.1225	0.00609	28.7228	0.00982		-1.00098	-0.00061527	-0.92738	-0.000385195	-0.99914	-1.53169e-05
0.3462	0.01305	0.0214	0.00726	0.3413	0.01221	0.2279	0.00953		29.6019	0.0021	28.7533	0.00432	30.2029	0.00609	28.7997	0.00982		-0.99914	-0.00061527	-0.92554	-0.000385195	-0.9973	-1.53169e-05
0.3482	0.01325	0.0233	0.00907	0.3432	0.01093	0.2298	0.00918		29.6811	0.00209	28.8302	0.00431	30.2833	0.00609	28.8765	0.00982		-0.9973	-0.00061527	-0.9237	-0.000385195	-0.99546	-1.53169e-05
0.3502	0.01348	0.0253	0.00886	0.3452	0.01038	0.2318	0.01046		29.7603	0.00209	28.9072	0.00431	30.3637	0.00609	28.9534	0.00982		-0.99546	-0.00061527	-0.92186	-0.000385195	-0.99362	-1.53169e-05
0.3521	0.01287	0.0272	0.01025	0.3472	0.00984	0.2337	0.00997		29.8394	0.00209	28.9841	0.00431	30.4441	0.00609	29.0302	0.00982		-0.99362	-0.00061527	-0.92002	-0.000385195	-0.99178	-1.53169e-05
0.3541	0.01298	0.0292	0.0099	0.3491	0.00852	0.2357	0.01026		29.9186	0.00209	29.061	0.0043	30.5245	0.00609	29.1071	0.00982		-0.99178	-0.00061527	-0.9196	-0.000385195	-0.98994	-1.53169e-05
0.356	0.01268	0.0311	0.01073	0.3511	0.00917	0.2376	0.01016		29.9978	0.00208	29.1379	0.0043	30.6049	0.00608	29.1839	0.00982		-0.98994	-0.00061527	-0.91818	-0.000385195	-0.9881	-1.53169e-05
0.358	0.01292	0.0331	0.0113	0.353	0.01046	0.2396	0.01082		30.0769	0.00208	29.2148	0.0043	30.6853	0.00608	29.2608	0.00982		-0.9881	-0.00061527	-0.91634	-0.000385195	-0.98626	-1.53169e-05
0.36	0.0122	0.035	0.01074	0.355	0.01053	0.2415	0.00887		30.1561	0.00208	29.2918	0.0043	30.7657	0.00608	29.3376	0.00982		-0.98626	-0.00061527	-0.9145	-0.000385195	-0.98442	-1.53169e-05
0.3619	0.01231	0.037	0.01061	0.357	0.01245	0.2435	0.00892		30.2353	0.00208	29.3687	0.00429	30.8461	0.00608	29.4144	0.00982		-0.9858	-0.00061527	-0.91266	-0.000385195	-0.98258	-1.53169e-05
0.3639	0.01166	0.0389	0.00975	0.3589	0.01243	0.2454	0.01013		30.3144	0.00207	29.4456	0.00429	30.9265	0.00608	29.4913	0.00982		-0.98442	-0.00061527	-0.91082	-0.000385195	-0.98074	-1.53169e-05
0.3658	0.01275	0.0409	0.01038	0.3609	0.01291	0.2474	0.00965		30.3936	0.00207	29.5225	0.00429	31.0069	0.00608	29.5681	0.00982		-0.98258	-0.00061527	-0.90898	-0.000385195	-0.9789	-1.53169e-05
0.3678	0.01354	0.0428	0.01121	0.3628	0.01233	0.2493	0.00952		30.4728	0.00207	29.5994	0.00428	31.0874	0.00608	29.645	0.00982		-0.98074	-0.00061527	-0.90714	-0.000385195	-0.97706	-1.53169e-05
0.3697	0.01267	0.0448	0.0114	0.3648	0.01042	0.2513	0.00918		30.5519	0.00207	29.6763	0.00428	31.1678	0.00608	29.7218	0.00982		-0.9789	-0.00061527	-0.9053	-0.000385195	-0.9753	-1.53169e-05
0.3717	0.01272	0.0467	0.01275	0.3667	0.011	0.2532	0.00942		30.6311	0.00206	29.7533	0.00428	31.2481	0.00608	29.7987	0.00982		-0.97706	-0.00061527	-0.90346	-0.000385195	-0.97522	-1.53169e-05
0.3737	0.01338	0.0487	0.01381	0.3687	0.0106	0.2552	0.00848		30.7102	0.00206	29.8302	0.00428	31.3286	0.00608	29.8755	0.00982		-0.97522	-0.00061527	-0.90162	-0.000385195	-0.97338	-1.53169e-05
0.3756	0.01318	0.0506	0.01323	0.3707	0.01125	0.2571	0.00776		30.7894	0.00206	29.9071	0.00427	31.409	0.00607	29.9524	0.00982		-0.97338	-0.00061527	-0.9005	-0.000385195	-0.97154	-1.53169e-05
0.3776	0.01365	0.0526	0.01133	0.3726	0.0113	0.2591	0.00672		30.8686	0.00206	29.984	0.00427	31.4894	0.00607	30.0292	0.00982		-0.97154	-0.00061527	-0.89978	-0.000385195	-0.9697	-1.53169e-05
0.3795	0.01387	0.0545	0.01076	0.3746	0.01155	0.261	0.0085		30.9477	0.00205	30.0609	0.00427	31.5698	0.00607	30.1061	0.00982		-0.9697	-0.00061527	-0.89794	-0.000385195	-0.96786	-1.53169e-05
0.3815	0.01392	0.0564	0.01143	0.3765	0.01132	0.263	0.00991		31.0269	0.00205	30.1379	0.00426	31.6502	0.00607	30.1829	0.00982		-0.96786	-0.00061527	-0.8961	-0.000385195	-0.96602	-1.53169e-05
0.3835	0.01245	0.0584	0.01229	0.3785	0.01019	0.2649	0.00806		31.1061	0.00205	30.2148	0.00426	31.7306	0.00607	30.2598	0.00982		-0.96602	-0.00061527	-0.89426	-0.000385195	-0.96418	-1.53169e-05
0.3854	0.0129	0.0603	0.01242	0.3805	0.00909	0.2669	0.00945		31.1852	0.00205	30.2917	0.00426	31.811	0.00607	30.3366	0.00982		-0.96418	-0.00061527	-0.89242	-0.000385195	-0.96234	-1.53169e-05
0.3874	0.0134	0.0623	0.01336	0.3824	0.01184	0.2689	0.01001		31.2644	0.00205	30.3686	0.00426	31.8914	0.00607	30.4134	0.00982		-0.96234	-0.00061527	-0.89058	-0.000385195	-0.9605	-1.53169e-05
0.3894	0.01363	0.0642	0.01182	0.3844	0.01133	0.2708	0.00819		31.3436	0.00204	30.4456	0.00425	31.9718	0.00607	30.4903	0.00982		-0.9605	-0.00061527	-0.88874	-0.000385195	-0.95866	-1.53169e-05
0.3913	0.01264	0.0662	0.01071	0.3864	0.00926	0.2728	0.00954		31.4227	0.00204	30.5225	0.00425	32.0522	0.00607	30.5671	0.00982		-0.95866	-0.00061527	-0.8869	-0.000385195	-0.95682	-1.53169e-05
0.3933	0.01257	0.0681	0.01119	0.3883	0.01091	0.2747	0.00993		31.5019	0.00204	30.5994	0.00425	32.1326	0.00607	30.644	0.00982		-0.95682	-0.00061527	-0.88506	-0.000385195	-0.95498	-1.53169e-05
0.3952	0.01211	0.0701	0.0118	0.3903	0.01277	0.2767	0.00921		31.5811	0.00204	30.6763	0.00425	32.213	0.00607	30.7208	0.00982		-0.95498	-0.00061527	-0.88322	-0.000385195	-0.95314	-1.53169e-05
0.3972	0.01348	0.072	0.01198	0.3922	0.0107	0.2786	0.01044		31.6602	0.00203	30.7532	0.00424	32.2934	0.00607	30.7977	0.00982		-0.95314	-0.00061527	-0.8815	-0.000385195	-0.9513	-1.53169e-05
0.3992	0.01251	0.074	0.01131	0.3942	0.01116	0.2806	0.0109		31.7394	0.00203	30.8301	0.00424	32.3738	0.00606	30.8745	0.00982		-0.9513	-0.00061527	-0.88138	-0.000385195	-0.94946	-1.53169e-05
0.4011	0.01193	0.0759	0.01117	0.3962	0.01293	0.2825	0.01105		31.8186	0.00203	30.9071	0.00424	32.4542	0.00606	30.9514	0.00982		-0.94946	-0.00061527	-0.87954	-0.000385195	-0.94762	-1.53169e-05
0.4031	0.01223	0.0779	0.01137	0.3981	0.01263	0.2845	0.01097		31.8977	0.00203	30.984	0.00424	32.5346	0.00606	31.0282	0.00982		-0.94762	-0.00061527	-0.8777	-0.000385195	-0.94578	-1.53169e-05
0.405	0.01284	0.0798	0.01206	0.4001	0.0108	0.2864	0.01191		31.9769	0.00202	31.0609	0.00423	32.615	0.00606	31.105	0.00982		-0.94578	-0.00061527	-0.87586	-0.000385195	-0.94394	-1.53169e-05
0.407	0.0127	0.0818	0.01196	0.402	0.00964	0.2884	0.01072		32.0561	0.00202	31.1378	0.00423	32.6954	0.00606	31.1819	0.00982		-0.94394	-0.00061527	-0.87402	-0.000385195	-0.9421	-1.53169e-05
0.409	0.0141	0.0837	0.01163	0.404	0.0095	0.2903	0.00869		32.1352	0.00202	31.2147	0.00423	32.7758	0.00606	31.2587	0.00982		-0.9421	-0.00061527	-0.87218	-0.000385195	-0.94026	-1.53169e-05
0.4109	0.01361	0.0857	0.01037	0.406	0.00988	0.2923	0.0099		32.2144	0.00202	31.2917	0.00423	32.8562	0.00606	31.3356	0.00982		-0.94026	-0.00061527	-0.87034	-0.000385195	-0.93842	-1.53169e-05
0.4129	0.01263	0.0876	0.00971	0.4079	0.01147	0.2943	0.00837		32.2936	0.00201	31.3686	0.00422	32.9366	0.00606	31.4124	0.00982		-0.93842	-0.00061527	-0.8685	-0.000385195	-0.93658	-1.53169e-05
0.4149	0.01236	0.0896	0.0098	0.4099	0.01222	0.2962	0.00757		32.3727	0.00201	31.4455	0.00422	33.017	0.00606	31.4893	0.00982		-0.93658	-0.00061527	-0.86666	-0.000385195	-0.93474	-1.53169e-05
0.4168	0.01306	0.0915	0.01137	0.4119	0.01186	0.2982	0.00751		32.4519	0.00201	31.5224	0.00422	33.0974	0.00606	31.5661	0.00982		-0.93474	-0.00061527	-0.86482	-0.000385195	-0.9329	-1.53169e-05
0.4188	0.0132	0.0935	0.01207	0.4138	0.01221	0.3001	0.00907		32.5311	0.00201	31.5993	0.00422	33.1778	0.00606	31.643	0.00982		-0.9329	-0.00061527	-0.86298	-0.000385195	-0.93106	-1.53169e-05
0.4208	0.01372	0.0954	0.01291	0.4158	0.01319	0.3021	0.00852		32.6102	0.002	31.6763	0.00422	33.2582	0.00606	31.7198	0.00982		-0.93106	-0.00061527	-0.8624	-0.000385195	-0.92922	-1.53169e-05
0.4227	0.0138	0.0974	0.01252	0.4178	0.01288	0.304	0.00732		32.6894	0.002	31.7532	0.00421	33.3386	0.00606	31.7967	0.00982		-0.92922	-0.00061527	-0.86114	-0.000385195	-0.92738	-1.53169e-05
0.4247	0.01388	0.0993	0.01197	0.4197	0.01185	0.306	0.00708		32.7686	0.002	31.8301	0.00421	33.419	0.00605	31.8735	0.00982		-0.92738	-0.00061527	-0.8593	-0.000385195	-0.92554	-1.53169e-05
0.4267	0.01292	0.1012	0.01177	0.4217	0.0112	0.3079	0.0076		32.8477	0.002	31.907	0.00421	33.4995	0.00605	31.9504	0.00982		-0.92554	-0.00061527	-0.85746	-0.000385195	-0.9237	-1.53169e-05
0.4286	0.01127	0.1032	0.01252	0.4237	0.01097	0.3099	0.0083		32.9269	0.00199	31.9839	0.00421	33.5799	0.00605	32.0272	0.00982		-0.9237	-0.00061527	-0.85562	-0.000385195	-0.92186	-1.53169e-05
0.4306	0.01216	0.1051	0.01135	0.4256	0.01036	0.3118	0.00868		33.0061	0.00199	32.0609	0.0042	33.6603	0.00605	32.1041	0.00982		-0.92186	-0.00061527	-0.85378	-0.000385195	-0.92002	-1.53169e-05
0.4325	0.0129	0.1071	0.0119	0.4276	0.0107	0.3138	0.00868		33.0852	0.00199	32.1378	0.0042	33.7407	0.00605	32.1809	0.00982		-0.92002	-0.00061527	-0.85194	-0.000385195	-0.91818	-1.53169e-05
0.4345	0.01235	0.109	0.0117	0.4295	0.00955	0.3158	0.0104		33.1644	0.00199	32.2147	0.0042	33.8211	0.00605	32.2577	0.00982		-0.91818	-0.00061527	-0.8501	-0.000385195	-0.91634	-1.53169e-05
0.4365	0.01225	0.111	0.01192	0.4315	0.00901	0.3177	0.01036		33.2436	0.00198	32.2916	0.0042	33.9015	0.00605	32.3346	0.00982		-0.91634	-0.00061527	-0.84826	-0.000385195	-0.9145	-1.53169e-05
0.4384	0.01236	0.1129	0.01234	0.4335	0.0124	0.3197	0.01138		33.3227	0.00198	32.3685	0.00419	33.9819	0.00605	32.4114	0.00982		-0.9145	-0.00061527	-0.84642	-0.000385195	-0.91266	-1.53169e-05
0.4404	0.01287	0.1149	0.01285	0.4354	0.01321	0.3216	0.00983		33.4019	0.00198	32.4455	0.00419	34.0623	0.00605	32.4883	0.00982		-0.91266	-0.00061527	-0.84458	-0.000385195	-0.91082	-1.53169e-05
0.4424	0.01254	0.1168	0.01318	0.4374	0.01096	0.3236	0.01002		33.4811	0.00198	32.5224	0.00419	34.1427	0.00605	32.5651	0.00982		-0.91082	-0.00061527	-0.8433	-0.000385195	-0.90898	-1.53169e-05
0.4443	0.01275	0.1188	0.01301	0.4394	0.01043	0.3255	0.0111		33.5602	0.00198	32.5993	0.00419	34.2231	0.00605	32.642	0.00982		-0.90898	-0.00061527	-0.84274	-0.000385195	-0.90714	-1.53169e-05
0.4463	0.01326	0.1207	0.01205	0.4413	0.01073	0.3275	0.0113		33.6394	0.00197	32.6762	0.00419	34.3035	0.00605	32.7188	0.00982		-0.90714	-0.00061527	-0.8409	-0.000385195	-0.9053	-1.53169e-05
0.4483	0.0128	0.1227	0.01226	0.4433	0.01311	0.3295	0.00797		33.7186	0.00197	32.7531	0.00418	34.3839	0.00605	32.7957	0.00982		-0.9053	-0.00061527	-0.83906	-0.000385195	-0.90346	-1.53169e-05
0.4502	0.01277	0.1246	0.0128	0.4453	0.01352	0.3314	0.01072		33.7977	0.00197	32.8301	0.00418	34.4643	0.00605	32.8725	0.00982		-0.90346	-0.00061527	-0.83722	-0.000385195	-0.90162	-1.53169e-05
0.4522	0.01225	0.1266	0.01361	0.4472	0.01394	0.3334	0.01215		33.8769	0.00197	32.907	0.00418	34.5447	0.00604	32.9494	0.00982		-0.90162	-0.00061527	-0.83538	-0.000385195	-0.89978	-1.53169e-05
0.4542	0.01266	0.1285	0.01321	0.4492	0.01298	0.3353	0.01035		33.956	0.00196	32.9839	0.00418	34.6251	0.00604	33.0262	0.00982		-0.89978	-0.00061527	-0.83354	-0.000385195	-0.89794	-1.53169e-05
0.4561	0.01222	0.1305	0.01344	0.4512	0.01114	0.3373	0.00967		34.0352	0.00196	33.0608	0.00418	34.7055	0.00604	33.103	0.00982		-0.89794	-0.00061527	-0.8317	-0.000385195	-0.8961	-1.53169e-05
0.4581	0.01218	0.1324	0.01245	0.4531	0.01224	0.3392	0.00804		34.1144	0.00196	33.1377	0.00417	34.7859	0.00604	33.1799	0.00982		-0.8961	-0.00061527	-0.82986	-0.000385195	-0.89426	-1.53169e-05
0.4601	0.01265	0.1344	0.01207	0.4551	0.01251	0.3412	0.00859		34.1936	0.00196	33.2147	0.00417	34.8663	0.00604	33.2567	0.00982		-0.89426	-0.00061527	-0.82802	-0.000385195	-0.89242	-1.53169e-05
0.462	0.01295	0.1363	0.01175	0.4571	0.01061	0.3432	0.01191		34.2727	0.00195	33.2916	0.00417	34.9467	0.00604	33.3336	0.00982		-0.89242	-0.00061527	-0.82618	-0.000385195	-0.89058	-1.53169e-05
0.464	0.01259	0.1383	0.01184	0.459	0.01064	0.3451	0.01336		34.3519	0.00195	33.3685	0.00417	35.0271	0.00604	33.4104	0.00982		-0.89058	-0.00061527	-0.82434	-0.000385195	-0.88874	-1.53169e-05
0.466	0.01217	0.1402	0.01288	0.461	0.0099	0.3471	0.01197		34.431	0.00195	33.4454	0.00417	35.1075	0.00604	33.4873	0.00982		-0.88874	-0.00061527	-0.8242	-0.000385195	-0.8869	-1.53169e-05
0.468	0.01211	0.1422	0.01323	0.463	0.00933	0.349	0.01152		34.5102	0.00195	33.5223	0.00416	35.1879	0.00604	33.5641	0.00982		-0.8869	-0.00061527	-0.8225	-0.000385195	-0.88506	-1.53169e-05
0.4699	0.01198	0.1441	0.01388	0.465	0.01116	0.351	0.0125		34.5894	0.00194	33.5992	0.00416	35.2683	0.00604	33.641	0.00982		-0.88506	-0.00061527	-0.82066	-0.000385195	-0.88322	-1.53169e-05
0.4719	0.01175	0.1461	0.01307	0.4669	0.01151	0.353	0.01025		34.6685	0.00194	33.6762	0.00416	35.3487	0.00604	33.7178	0.00982		-0.88322	-0.00061527	-0.81882	-0.000385195	-0.88138	-1.53169e-05
0.4739	0.01276	0.148	0.01239	0.4689	0.01024	0.3549	0.0093		34.7477	0.00194	33.7531	0.00416	35.4291	0.00604	33.7946	0.00982		-0.88138	-0.00061527	-0.81698	-0.000385195	-0.87954	-1.53169e-05
0.4758	0.01346	0.1499	0.01236	0.4709	0.01084	0.3569	0.01087		34.8269	0.00194	33.83	0.00416	35.5095	0.00604	33.8715	0.00982		-0.87954	-0.00061527	-0.81514	-0.000385195	-0.8777	-1.53169e-05
0.4778	0.01405	0.1519	0.01161	0.4728	0.01142	0.3588	0.00997		34.906	0.00193	33.9069	0.00415	35.5899	0.00604	33.9483	0.00982		-0.8777	-0.00061527	-0.8133	-0.000385195	-0.87586	-1.53169e-05
0.4798	0.0136	0.1538	0.01242	0.4748	0.01077	0.3608	0.00893		34.9852	0.00193	33.9838	0.00415	35.6703	0.00604	34.0252	0.00982		-0.87586	-0.00061527	-0.81146	-0.000385195	-0.87402	-1.53169e-05
0.4817	0.01372	0.1558	0.01191	0.4768	0.01115	0.3627	0.0089		35.0644	0.00193	34.0608	0.00415	35.7507	0.00604	34.102	0.00982		-0.87402	-0.00061527	-0.80962	-0.000385195	-0.87218	-1.53169e-05
0.4837	0.01334	0.1577	0.01217	0.4787	0.01133	0.3647	0.00946		35.1435	0.00193	34.1377	0.00415	35.8312	0.00604	34.1789	0.00982		-0.87218	-0.00061527	-0.80778	-0.000385195	-0.87034	-1.5317e-05
0.4857	0.01265	0.1597	0.01305	0.4807	0.01238	0.3667	0.00713		35.2227	0.00193	34.2146	0.00415	35.9116	0.00604	34.2557	0.00982		-0.87034	-0.00061527	-0.80594	-0.000385195	-0.8685	-1.5317e-05
0.4876	0.01316	0.1616	0.01228	0.4827	0.01207	0.3686	0.00785		35.3019	0.00192	34.2915	0.00415	35.992	0.00603	34.3326	0.00982		-0.8685	-0.00061527	-0.8051	-0.000385195	-0.86666	-1.5317e-05
0.4896	0.0128	0.1636	0.01265	0.4846	0.01396	0.3706	0.00681		35.381	0.00192	34.3685	0.00414	36.0724	0.00603	34.4094	0.00982		-0.86666	-0.00061527	-0.8041	-0.000385195	-0.86482	-1.5317e-05
0.4916	0.01334	0.1655	0.01212	0.4866	0.01303	0.3725	0.00448		35.4602	0.00192	34.4454	0.00414	36.1528	0.00603	34.4863	0.00982		-0.86482	-0.00061527	-0.80226	-0.000385195	-0.86298	-1.5317e-05
0.4936	0.0118	0.1675	0.01138	0.4886	0.00993	0.3745	0.00597		35.5394	0.00192	34.5223	0.00414	36.2332	0.00603	34.5631	0.00982		-0.86298	-0.00061527	-0.80042	-0.000385195	-0.86114	-1.5317e-05
0.4955	0.01136	0.1694	0.01194	0.4906	0.00933	0.3765	0.00557		35.6185	0.00191	34.5992	0.00414	36.3136	0.00603	34.6399	0.00982		-0.86114	-0.00061527	-0.79858	-0.000385195	-0.8593	-1.5317e-05
0.4975	0.01208	0.1714	0.01163	0.4925	0.00961	0.3784	0.00637		35.6977	0.00191	34.6761	0.00414	36.394	0.00603	34.7168	0.00982		-0.8593	-0.00061527	-0.79674	-0.000385195	-0.85746	-1.5317e-05
0.4995	0.01249	0.1733	0.01374	0.4945	0.01221	0.3804	0.00743		35.7769	0.00191	34.7531	0.00413	36.4744	0.00603	34.7936	0.00982		-0.85746	-0.00061527	-0.7949	-0.000385195	-0.85562	-1.5317e-05
0.5015	0.01181	0.1753	0.01313	0.4965	0.01134	0.3824	0.0086		35.856	0.00191	34.83	0.00413	36.5548	0.00603	34.8705	0.00982		-0.85562	-0.00061527	-0.79306	-0.000385195	-0.85378	-1.5317e-05
0.5034	0.01152	0.1772	0.01297	0.4985	0.01119	0.3843	0.01047		35.9352	0.0019	34.9069	0.00413	36.6352	0.00603	34.9473	0.00982		-0.85378	-0.00061527	-0.79122	-0.000385195	-0.85194	-1.5317e-05
0.5054	0.01164	0.1792	0.01355	0.5004	0.01175	0.3863	0.01061		36.0144	0.0019	34.9838	0.00413	36.7156	0.00603	35.0242	0.00982		-0.85194	-0.00061527	-0.78938	-0.000385195	-0.8501	-1.5317e-05
0.5074	0.01228	0.1811	0.01305	0.5024	0.01171	0.3882	0.01026		36.0935	0.0019	35.0607	0.00413	36.796	0.00603	35.101	0.00982		-0.8501	-0.00061527	-0.78754	-0.000385195	-0.84826	-1.5317e-05
0.5093	0.01169	0.1831	0.01315	0.5044	0.012	0.3902	0.01026		36.1727	0.0019	35.1377	0.00413	36.8764	0.00603	35.1779	0.00982		-0.84826	-0.00061527	-0.786	-0.000385195	-0.84642	-1.5317e-05
0.5113	0.0121	0.185	0.0119	0.5063	0.01115	0.3922	0.01006		36.2518	0.00189	35.2146	0.00412	36.9568	0.00603	35.2547	0.00982		-0.84642	-0.00061527	-0.7857	-0.000385195	-0.84458	-1.5317e-05
0.5133	0.0127	0.187	0.01145	0.5083	0.00968	0.3941	0.00812		36.331	0.00189	35.2915	0.00412	37.0372	0.00603	35.3316	0.00982		-0.84458	-0.00061527	-0.78386	-0.000385195	-0.84274	-1.5317e-05
0.5153	0.01344	0.1889	0.01069	0.5103	0.00855	0.3961	0.00145		36.4102	0.00189	35.3684	0.00412	37.1176	0.00603	35.4084	0.00982		-0.84274	-0.00061527	-0.78202	-0.000385195	-0.8409	-1.5317e-05
0.5172	0.01404	0.1909	0.01197	0.5123	0.0081	0.398	0.00334		36.4894	0.00189	35.4453	0.00412	37.198	0.00603	35.4853	0.00982		-0.8409	-0.00061527	-0.78018	-0.000385195	-0.83906	-1.5317e-05
0.5192	0.01266	0.1928	0.0133	0.5142	0.01142	0.4	0.0077		36.5685	0.00188	35.5222	0.00412	37.2784	0.00603	35.5621	0.00982		-0.83906	-0.00061527	-0.77834	-0.000385195	-0.83722	-1.5317e-05
0.5212	0.01134	0.1948	0.01271	0.5162	0.01242	0.402	0.00735		36.6477	0.00188	35.5992	0.00412	37.3588	0.00603	35.6389	0.00982		-0.83722	-0.00061527	-0.7765	-0.000385195	-0.83538	-1.5317e-05
0.5232	0.01121	0.1967	0.0129	0.5182	0.01291	0.4039	0.00779		36.7268	0.00188	35.6761	0.00412	37.4392	0.00603	35.7158	0.00982		-0.83538	-0.00061527	-0.77466	-0.000385195	-0.83354	-1.5317e-05
0.5251	0.01113	0.1987	0.01332	0.5202	0.01099	0.4059	0.00757		36.806	0.00188	35.753	0.00411	37.5196	0.00603	35.7926	0.00982		-0.83354	-0.00061527	-0.77282	-0.000385195	-0.8317	-1.5317e-05
0.5271	0.01171	0.2006	0.01262	0.5221	0.00944	0.4079	0.00845		36.8852	0.00188	35.8299	0.00411	37.6	0.00602	35.8695	0.00982		-0.8317	-0.00061527	-0.77098	-0.000385195	-0.82986	-1.53171e-05
0.5291	0.01235	0.2026	0.01204	0.5241	0.00885	0.4098	0.00752		36.9644	0.00187	35.9068	0.00411	37.6804	0.00602	35.9463	0.00982		-0.82986	-0.00061527	-0.76914	-0.000385195	-0.82802	-1.53171e-05
0.5311	0.01286	0.2045	0.0121	0.5261	0.00864	0.4118	0.00716		37.0435	0.00187	35.9838	0.00411	37.7608	0.00602	36.0232	0.00982		-0.82802	-0.00061527	-0.7673	-0.000385195	-0.82618	-1.53171e-05
0.533	0.01292	0.2065	0.0112	0.5281	0.00792	0.4138	0.00911		37.1227	0.00187	36.0607	0.00411	37.8412	0.00602	36.1	0.00982		-0.82618	-0.00061527	-0.7669	-0.000385195	-0.82434	-1.53171e-05
0.535	0.01237	0.2084	0.01152	0.53	0.00938	0.4157	0.00988		37.2018	0.00187	36.1376	0.00411	37.9216	0.00602	36.1769	0.00982		-0.82434	-0.00061527	-0.76546	-0.000385195	-0.8225	-1.53171e-05
0.537	0.01135	0.2104	0.01154	0.532	0.01132	0.4177	0.01145		37.281	0.00186	36.2145	0.0041	38.002	0.00602	36.2537	0.00982		-0.8225	-0.00061527	-0.76362	-0.000385195	-0.82066	-1.53171e-05
0.539	0.01165	0.2123	0.01244	0.534	0.01136	0.4197	0.00931		37.3602	0.00186	36.2914	0.0041	38.0825	0.00602	36.3306	0.00982		-0.82066	-0.00061527	-0.76178	-0.000385195	-0.81882	-1.53171e-05
0.5409	0.01202	0.2143	0.01224	0.536	0.01257	0.4216	0.00945		37.4393	0.00186	36.3684	0.0041	38.1628	0.00602	36.4074	0.00982		-0.81882	-0.00061527	-0.75994	-0.000385195	-0.81698	-1.53171e-05
0.5429	0.01134	0.2162	0.01256	0.5379	0.01134	0.4236	0.00981		37.5185	0.00186	36.4453	0.0041	38.2433	0.00602	36.4842	0.00982		-0.81698	-0.00061527	-0.7581	-0.000385195	-0.81514	-1.53171e-05
0.5449	0.0119	0.2182	0.01331	0.5399	0.01167	0.4255	0.01065		37.5977	0.00185	36.5222	0.0041	38.3237	0.00602	36.5611	0.00982		-0.81514	-0.00061527	-0.75626	-0.000385195	-0.8133	-1.53171e-05
0.5469	0.01262	0.2201	0.01226	0.5419	0.01124	0.4275	0.01184		37.6768	0.00185	36.5991	0.0041	38.4041	0.00602	36.6379	0.00982		-0.8133	-0.00061527	-0.75442	-0.000385195	-0.81146	-1.53171e-05
0.5488	0.01227	0.2221	0.01247	0.5439	0.0109	0.4295	0.0101		37.756	0.00185	36.676	0.0041	38.4845	0.00602	36.7148	0.00982		-0.81146	-0.00061527	-0.75258	-0.000385195	-0.80962	-1.53171e-05
0.5508	0.01173	0.224	0.01296	0.5458	0.01108	0.4314	0.00721		37.8352	0.00185	36.753	0.00409	38.5649	0.00602	36.7916	0.00982		-0.80962	-0.00061527	-0.75074	-0.000385195	-0.80778	-1.53172e-05
0.5528	0.01123	0.226	0.01255	0.5478	0.01226	0.4334	0.00676		37.9143	0.00184	36.8299	0.00409	38.6453	0.00602	36.8685	0.00982		-0.80778	-0.00061527	-0.7489	-0.000385195	-0.80594	-1.53172e-05
0.5548	0.01153	0.2279	0.01177	0.5498	0.012	0.4354	0.00855		37.9935	0.00184	36.9068	0.00409	38.7257	0.00602	36.9453	0.00982		-0.80594	-0.00061527	-0.7479	-0.000385195	-0.8041	-1.53172e-05
0.5568	0.01148	0.2299	0.01201	0.5518	0.01039	0.4373	0.00956		38.0727	0.00184	36.9837	0.00409	38.8061	0.00602	37.0222	0.00982		-0.8041	-0.00061527	-0.74706	-0.000385195	-0.80226	-1.53172e-05
0.5587	0.01168	0.2318	0.0118	0.5538	0.00987	0.4393	0.00978		38.1518	0.00184	37.0606	0.00409	38.8865	0.00602	37.099	0.00982		-0.80226	-0.00061527	-0.74522	-0.000385195	-0.80042	-1.53172e-05
0.5607	0.01133	0.2338	0.01249	0.5557	0.01002	0.4413	0.00941		38.231	0.00184	37.1376	0.00409	38.9669	0.00602	37.1758	0.00982		-0.80042	-0.00061527	-0.74338	-0.000385195	-0.79858	-1.53172e-05
0.5627	0.01123	0.2357	0.01171	0.5577	0.01157	0.4432	0.01064		38.3102	0.00183	37.2145	0.00409	39.0473	0.00602	37.2527	0.00982		-0.79858	-0.00061527	-0.74154	-0.000385195	-0.79674	-1.53172e-05
0.5647	0.0108	0.2377	0.01285	0.5597	0.01023	0.4452	0.01079		38.3893	0.00183	37.2914	0.00408	39.1277	0.00602	37.3295	0.00982		-0.79674	-0.00061527	-0.7397	-0.000385195	-0.7949	-1.53172e-05
0.5667	0.01044	0.2396	0.01191	0.5617	0.01156	0.4472	0.00872		38.4685	0.00183	37.3683	0.00408	39.2081	0.00602	37.4064	0.00982		-0.7949	-0.00061527	-0.73786	-0.000385195	-0.79306	-1.53173e-05
0.5686	0.01206	0.2416	0.01155	0.5637	0.01248	0.4491	0.00796		38.5477	0.00183	37.4452	0.00408	39.2885	0.00602	37.4832	0.00982		-0.79306	-0.00061527	-0.73602	-0.000385195	-0.79122	-1.53173e-05
0.5706	0.01153	0.2435	0.01218	0.5656	0.01	0.4511	0.00829		38.6268	0.00182	37.5222	0.00408	39.3689	0.00602	37.5601	0.00982		-0.79122	-0.00061527	-0.73418	-0.000385195	-0.78938	-1.53173e-05
0.5726	0.01189	0.2455	0.0119	0.5676	0.01094	0.4531	0.00818		38.706	0.00182	37.5991	0.00408	39.4493	0.00602	37.6369	0.00982		-0.78938	-0.00061527	-0.73234	-0.000385195	-0.78754	-1.53173e-05
0.5746	0.01221	0.2474	0.01073	0.5696	0.01057	0.455	0.00742		38.7852	0.00182	37.676	0.00408	39.5297	0.00602	37.7138	0.00982		-0.78754	-0.00061527	-0.7305	-0.000385195	-0.7857	-1.53173e-05
0.5766	0.01248	0.2494	0.01086	0.5716	0.01158	0.457	0.00811		38.8643	0.00182	37.7529	0.00408	39.6101	0.00602	37.7906	0.00982		-0.7857	-0.00061527	-0.7288	-0.000385195	-0.78386	-1.53173e-05
0.5785	0.01244	0.2513	0.01199	0.5736	0.01189	0.459	0.0099		38.9435	0.00181	37.8298	0.00407	39.6905	0.00601	37.8675	0.00982		-0.78386	-0.00061527	-0.72866	-0.000385195	-0.78202	-1.53173e-05
0.5805	0.01206	0.2533	0.01241	0.5755	0.0116	0.461	0.00981		39.0227	0.00181	37.9068	0.00407	39.7709	0.00601	37.9443	0.00982		-0.78202	-0.00061527	-0.72682	-0.000385195	-0.78018	-1.53174e-05
0.5825	0.01153	0.2552	0.01381	0.5775	0.01231	0.4629	0.01107		39.1018	0.00181	37.9837	0.00407	39.8513	0.00601	38.0211	0.00982		-0.78018	-0.00061527	-0.72498	-0.000385195	-0.77834	-1.53174e-05
0.5845	0.01138	0.2572	0.01365	0.5795	0.01222	0.4649	0.01146		39.181	0.00181	38.0606	0.00407	39.9317	0.00601	38.098	0.00982		-0.77834	-0.00061527	-0.72314	-0.000385195	-0.7765	-1.53174e-05
0.5865	0.01108	0.2591	0.0136	0.5815	0.0085	0.4669	0.013		39.2602	0.0018	38.1375	0.00407	40.0121	0.00601	38.1748	0.00982		-0.7765	-0.00061527	-0.7213	-0.000385195	-0.77466	-1.53174e-05
0.5884	0.01151	0.2611	0.01332	0.5835	0.00935	0.4688	0.01199		39.3393	0.0018	38.2144	0.00407	40.0925	0.00601	38.2517	0.00982		-0.77466	-0.00061527	-0.71946	-0.000385195	-0.77282	-1.53174e-05
0.5904	0.01194	0.263	0.01192	0.5854	0.00877	0.4708	0.01127		39.4185	0.0018	38.2914	0.00407	40.1729	0.00601	38.3285	0.00982		-0.773	-0.00061527	-0.71762	-0.000385195	-0.77098	-1.53175e-05
0.5924	0.01078	0.265	0.01162	0.5874	0.01129	0.4728	0.01138		39.4977	0.0018	38.3683	0.00407	40.2533	0.00601	38.4054	0.00982		-0.77282	-0.00061527	-0.71578	-0.000385195	-0.76914	-1.53175e-05
0.5944	0.0112	0.2669	0.01137	0.5894	0.01036	0.4747	0.01038		39.5768	0.0018	38.4452	0.00406	40.3338	0.00601	38.4822	0.00982		-0.77098	-0.00061527	-0.71394	-0.000385195	-0.7673	-1.53175e-05
0.5964	0.01227	0.2689	0.01138	0.5914	0.00834	0.4767	0.01093		39.656	0.00179	38.5221	0.00406	40.4141	0.00601	38.5591	0.00982		-0.76914	-0.00061527	-0.7121	-0.000385195	-0.76546	-1.53175e-05
0.5984	0.01233	0.2709	0.01182	0.5934	0.00904	0.4787	0.00924		39.7351	0.00179	38.599	0.00406	40.4946	0.00601	38.6359	0.00982		-0.7673	-0.00061527	-0.71026	-0.000385195	-0.765	-1.53175e-05
0.6003	0.0129	0.2728	0.01193	0.5954	0.00824	0.4806	0.00745		39.8143	0.00179	38.676	0.00406	40.575	0.00601	38.7128	0.00982		-0.76546	-0.00061527	-0.7097	-0.000385195	-0.76362	-1.53176e-05
0.6023	0.01268	0.2748	0.01152	0.5973	0.0097	0.4826	0.01142		39.8935	0.00179	38.7529	0.00406	40.6554	0.00601	38.7896	0.00982		-0.76362	-0.00061527	-0.70842	-0.000385195	-0.76178	-1.53176e-05
0.6043	0.01277	0.2767	0.01203	0.5993	0.01148	0.4846	0.01155		39.9727	0.00178	38.8298	0.00406	40.7358	0.00601	38.8665	0.00982		-0.76178	-0.00061527	-0.70658	-0.000385195	-0.75994	-1.53176e-05
0.6063	0.01158	0.2787	0.01188	0.6013	0.01171	0.4866	0.01317		40.0518	0.00178	38.9067	0.00406	40.8162	0.00601	38.9433	0.00982		-0.75994	-0.00061527	-0.70474	-0.000385195	-0.7581	-1.53176e-05
0.6083	0.01171	0.2806	0.01119	0.6033	0.014	0.4885	0.0123		40.131	0.00178	38.9836	0.00406	40.8966	0.00601	39.0202	0.00982		-0.7581	-0.00061527	-0.7029	-0.000385195	-0.75626	-1.53177e-05
0.6103	0.01125	0.2826	0.01111	0.6053	0.01614	0.4905	0.01139		40.2101	0.00178	39.0605	0.00406	40.977	0.00601	39.097	0.00982		-0.75626	-0.00061527	-0.70106	-0.000385195	-0.75442	-1.53177e-05
0.6122	0.01147	0.2845	0.01072	0.6073	0.01377	0.4925	0.01088		40.2893	0.00177	39.1375	0.00405	41.0574	0.00601	39.1738	0.00982		-0.75442	-0.00061527	-0.69922	-0.000385195	-0.75258	-1.53177e-05
0.6142	0.01141	0.2865	0.0128	0.6092	0.01307	0.4945	0.01032		40.3685	0.00177	39.2144	0.00405	41.1378	0.00601	39.2507	0.00982		-0.75258	-0.00061527	-0.69738	-0.000385195	-0.75074	-1.53178e-05
0.6162	0.01161	0.2884	0.0135	0.6112	0.01167	0.4964	0.01155		40.4476	0.00177	39.2913	0.00405	41.2182	0.00601	39.3275	0.00982		-0.75074	-0.00061527	-0.69554	-0.000385195	-0.7489	-1.53178e-05
0.6182	0.01179	0.2904	0.01244	0.6132	0.01085	0.4984	0.01217		40.5268	0.00177	39.3682	0.00405	41.2986	0.00601	39.4044	0.00982		-0.7489	-0.00061527	-0.6937	-0.000385195	-0.74706	-1.53178e-05
0.6202	0.01145	0.2923	0.01234	0.6152	0.01133	0.5004	0.00907		40.606	0.00176	39.4451	0.00405	41.379	0.00601	39.4812	0.00982		-0.74706	-0.00061527	-0.69186	-0.000385195	-0.74522	-1.53179e-05
0.6222	0.01318	0.2943	0.01371	0.6172	0.01183	0.5023	0.00775		40.6851	0.00176	39.5221	0.00405	41.4594	0.00601	39.5581	0.00982		-0.74522	-0.00061527	-0.6906	-0.000385195	-0.74338	-1.53179e-05
0.6241	0.01318	0.2963	0.01117	0.6192	0.01027	0.5043	0.00715		40.7643	0.00176	39.599	0.00405	41.5398	0.00601	39.6349	0.00982		-0.74338	-0.00061527	-0.69002	-0.000385195	-0.74154	-1.53179e-05
0.6261	0.01308	0.2982	0.01081	0.6211	0.01277	0.5063	0.00961		40.8435	0.00176	39.6759	0.00405	41.6202	0.00601	39.7118	0.00982		-0.74154	-0.00061527	-0.68817	-0.000385195	-0.7397	-1.5318e-05
0.6281	0.01105	0.3002	0.01003	0.6231	0.01113	0.5083	0.00974		40.9226	0.00176	39.7528	0.00405	41.7006	0.00601	39.7886	0.00982		-0.7397	-0.00061527	-0.68633	-0.000385195	-0.73786	-1.5318e-05
0.6301	0.01102	0.3021	0.01163	0.6251	0.00818	0.5102	0.00887		41.0018	0.00175	39.8297	0.00404	41.781	0.00601	39.8655	0.00982		-0.73786	-0.00061527	-0.68449	-0.000385195	-0.73602	-1.53181e-05
0.6321	0.01143	0.3041	0.01198	0.6271	0.00968	0.5122	0.00932		41.081	0.00175	39.9067	0.00404	41.8614	0.00601	39.9423	0.00982		-0.73602	-0.00061527	-0.68265	-0.000385195	-0.73418	-1.53181e-05
0.6341	0.01017	0.306	0.01168	0.6291	0.01014	0.5142	0.01108		41.1601	0.00175	39.9836	0.00404	41.9418	0.00601	40.0191	0.00982		-0.73418	-0.00061527	-0.68081	-0.000385195	-0.73234	-1.53182e-05
0.6361	0.01028	0.308	0.01174	0.6311	0.01065	0.5162	0.00797		41.2393	0.00175	40.0605	0.00404	42.0222	0.00601	40.096	0.00982		-0.73234	-0.00061527	-0.67897	-0.000385195	-0.7305	-1.53182e-05
0.6381	0.01055	0.3099	0.01035	0.6331	0.01056	0.5181	0.00668		41.3185	0.00174	40.1374	0.00404	42.1026	0.00601	40.1728	0.00982		-0.7305	-0.00061527	-0.67713	-0.000385195	-0.72866	-1.53183e-05
0.64	0.01095	0.3119	0.01154	0.6351	0.0113	0.5201	0.00871		41.3976	0.00174	40.2143	0.00404	42.183	0.00601	40.2497	0.00982		-0.72866	-0.00061527	-0.67529	-0.000385195	-0.72682	-1.53183e-05
0.642	0.01163	0.3138	0.01167	0.637	0.01095	0.5221	0.00957		41.4768	0.00174	40.2913	0.00404	42.2634	0.00601	40.3265	0.00982		-0.72682	-0.00061527	-0.67345	-0.000385195	-0.72498	-1.53184e-05
0.644	0.01211	0.3158	0.01274	0.639	0.01121	0.5241	0.00583		41.556	0.00174	40.3682	0.00404	42.3438	0.00601	40.4034	0.00982		-0.72498	-0.00061527	-0.67161	-0.000385195	-0.72314	-1.53184e-05
0.646	0.01243	0.3178	0.01351	0.641	0.01193	0.526	0.00989		41.6351	0.00173	40.4451	0.00404	42.4242	0.006	40.4802	0.00982		-0.72314	-0.00061527	-0.6715	-0.000385195	-0.7213	-1.53185e-05
0.648	0.01188	0.3197	0.01189	0.643	0.01121	0.528	0.01276		41.7143	0.00173	40.522	0.00403	42.5046	0.006	40.5571	0.00982		-0.7213	-0.00061527	-0.66977	-0.000385195	-0.71946	-1.53185e-05
0.65	0.01182	0.3217	0.01098	0.645	0.00911	0.53	0.00991		41.7935	0.00173	40.5989	0.00403	42.5851	0.006	40.6339	0.00982		-0.71946	-0.00061527	-0.66793	-0.000385195	-0.71762	-1.53186e-05
0.652	0.01137	0.3236	0.01218	0.647	0.00878	0.532	0.00927		41.8726	0.00173	40.6759	0.00403	42.6654	0.006	40.7107	0.00982		-0.71762	-0.00061527	-0.66609	-0.000385195	-0.71578	-1.53187e-05
0.654	0.01242	0.3256	0.01281	0.649	0.00888	0.5339	0.00793		41.9518	0.00173	40.7528	0.00403	42.7458	0.006	40.7876	0.00982		-0.71578	-0.00061527	-0.66425	-0.000385195	-0.71394	-1.53187e-05
0.656	0.01185	0.3275	0.01122	0.651	0.00766	0.5359	0.00825		42.031	0.00172	40.8297	0.00403	42.8263	0.006	40.8644	0.00982		-0.71394	-0.00061527	-0.66241	-0.000385195	-0.7121	-1.53188e-05
0.6579	0.0117	0.3295	0.01238	0.653	0.00804	0.5379	0.0112		42.1101	0.00172	40.9066	0.00403	42.9067	0.006	40.9413	0.00982		-0.7121	-0.00061527	-0.66057	-0.000385195	-0.71026	-1.53189e-05
0.6599	0.01174	0.3315	0.01195	0.6549	0.00987	0.5399	0.0091		42.1893	0.00172	40.9835	0.00403	42.9871	0.006	41.0181	0.00982		-0.71026	-0.00061527	-0.65873	-0.000385195	-0.70842	-1.53189e-05
0.6619	0.01218	0.3334	0.0105	0.6569	0.00713	0.5418	0.00862		42.2685	0.00172	41.0605	0.00403	43.0675	0.006	41.095	0.00982		-0.70842	-0.00061527	-0.65689	-0.000385195	-0.70658	-1.5319e-05
0.6639	0.01126	0.3354	0.01007	0.6589	0.00946	0.5438	0.01191		42.3476	0.00171	41.1374	0.00403	43.1479	0.006	41.1718	0.00982		-0.70658	-0.00061527	-0.65505	-0.000385195	-0.70474	-1.53191e-05
0.6659	0.01107	0.3373	0.01111	0.6609	0.01089	0.5458	0.00811		42.4268	0.00171	41.2143	0.00403	43.2283	0.006	41.2487	0.00982		-0.70474	-0.00061527	-0.65321	-0.000385195	-0.7029	-1.53192e-05
0.6679	0.01108	0.3393	0.01058	0.6629	0.01188	0.5478	0.00845		42.5059	0.00171	41.2912	0.00403	43.3087	0.006	41.3255	0.00982		-0.7029	-0.00061527	-0.6525	-0.000385195	-0.70106	-1.53193e-05
0.6699	0.01173	0.3412	0.01108	0.6649	0.01068	0.5498	0.00678		42.5851	0.00171	41.3681	0.00402	43.3891	0.006	41.4024	0.00982		-0.70106	-0.00061527	-0.65137	-0.000385195	-0.69922	-1.53194e-05
0.6719	0.01212	0.3432	0.01322	0.6669	0.0118	0.5517	0.00895		42.6643	0.0017	41.4451	0.00402	43.4695	0.006	41.4792	0.00982		-0.69922	-0.00061527	-0.64953	-0.000385195	-0.69738	-1.53195e-05
0.6739	0.01154	0.3452	0.01315	0.6689	0.00962	0.5537	0.0101		42.7435	0.0017	41.522	0.00402	43.5499	0.006	41.556	0.00982		-0.69738	-0.00061527	-0.64769	-0.000385195	-0.69554	-1.53195e-05
0.6759	0.01127	0.3471	0.01373	0.6709	0.00823	0.5557	0.01012		42.8226	0.0017	41.5989	0.00402	43.6303	0.006	41.6329	0.00982		-0.69554	-0.00061527	-0.64585	-0.000385195	-0.6937	-1.53196e-05
0.6779	0.01278	0.3491	0.01343	0.6729	0.01016	0.5577	0.01224		42.9018	0.0017	41.6758	0.00402	43.7107	0.006	41.7097	0.00982		-0.6937	-0.00061527	-0.64401	-0.000385195	-0.69186	-1.53198e-05
0.6798	0.01273	0.351	0.01214	0.6749	0.01018	0.5597	0.01228		42.9809	0.0017	41.7527	0.00402	43.7911	0.006	41.7866	0.00982		-0.69186	-0.00061527	-0.64217	-0.000385195	-0.69002	-1.53199e-05
0.6818	0.0127	0.353	0.01154	0.6768	0.01091	0.5616	0.0108		43.0601	0.00169	41.8297	0.00402	43.8715	0.006	41.8634	0.00982		-0.69002	-0.00061527	-0.64033	-0.000385195	-0.68817	-1.532e-05
0.6838	0.01168	0.355	0.01175	0.6788	0.01067	0.5636	0.00987		43.1393	0.00169	41.9066	0.00402	43.9519	0.006	41.9403	0.00982		-0.68817	-0.00061527	-0.63849	-0.000385195	-0.68633	-1.53201e-05
0.6858	0.01294	0.3569	0.01008	0.6808	0.00933	0.5656	0.01229		43.2184	0.00169	41.9835	0.00402	44.0323	0.006	42.0171	0.00982		-0.68633	-0.00061527	-0.63665	-0.000385195	-0.68449	-1.53202e-05
0.6878	0.01251	0.3589	0.01031	0.6828	0.01068	0.5676	0.01031		43.2976	0.00169	42.0604	0.00402	44.1127	0.006	42.094	0.00982		-0.68449	-0.00061527	-0.63481	-0.000385195	-0.68265	-1.53203e-05
0.6898	0.01227	0.3608	0.01042	0.6848	0.01123	0.5696	0.01051		43.3768	0.00168	42.1373	0.00402	44.1931	0.006	42.1708	0.00982		-0.68265	-0.00061527	-0.6334	-0.000385195	-0.68081	-1.53205e-05
0.6918	0.01308	0.3628	0.01137	0.6868	0.01188	0.5715	0.01228		43.4559	0.00168	42.2142	0.00401	44.2735	0.006	42.2477	0.00982		-0.68081	-0.00061527	-0.63297	-0.000385195	-0.67897	-1.53206e-05
0.6938	0.0122	0.3647	0.01117	0.6888	0.01015	0.5735	0.01019		43.5351	0.00168	42.2912	0.00401	44.3539	0.006	42.3245	0.00982		-0.67897	-0.00061527	-0.63113	-0.000385195	-0.67713	-1.53207e-05
0.6958	0.01226	0.3667	0.01071	0.6908	0.00739	0.5755	0.00791		43.6143	0.00168	42.3681	0.00401	44.4343	0.006	42.4014	0.00982		-0.67713	-0.00061527	-0.62929	-0.000385195	-0.67529	-1.53209e-05
0.6978	0.01214	0.3687	0.01137	0.6928	0.00935	0.5775	0.00911		43.6934	0.00167	42.445	0.00401	44.5147	0.006	42.4782	0.00982		-0.67529	-0.00061527	-0.62745	-0.000385195	-0.67345	-1.5321e-05
0.6998	0.01216	0.3706	0.01189	0.6948	0.01063	0.5795	0.00996		43.7726	0.00167	42.5219	0.00401	44.5951	0.006	42.555	0.00982		-0.67345	-0.00061527	-0.62561	-0.000385195	-0.67161	-1.53212e-05
0.7018	0.01156	0.3726	0.00993	0.6968	0.00872	0.5814	0.00965		43.8518	0.00167	42.5988	0.00401	44.6755	0.006	42.6319	0.00982		-0.67161	-0.00061527	-0.62377	-0.000385195	-0.66977	-1.53214e-05
0.7038	0.01158	0.3745	0.01087	0.6988	0.00804	0.5834	0.00987		43.9309	0.00167	42.6758	0.00401	44.7559	0.006	42.7087	0.00982		-0.66977	-0.00061527	-0.62193	-0.000385195	-0.66793	-1.53215e-05
0.7058	0.01212	0.3765	0.01183	0.7008	0.0096	0.5854	0.00852		44.0101	0.00167	42.7527	0.00401	44.8363	0.006	42.7856	0.00982		-0.66793	-0.00061527	-0.62009	-0.000385195	-0.66609	-1.53217e-05
0.7078	0.01135	0.3785	0.00984	0.7028	0.00832	0.5874	0.0096		44.0893	0.00166	42.8296	0.00401	44.9168	0.006	42.8624	0.00982		-0.66609	-0.00061527	-0.61825	-0.000385195	-0.66425	-1.53219e-05
0.7098	0.01092	0.3804	0.01145	0.7048	0.00632	0.5894	0.00607		44.1684	0.00166	42.9065	0.00401	44.9971	0.006	42.9393	0.00982		-0.66425	-0.00061527	-0.61641	-0.000385195	-0.66241	-1.53221e-05
0.7118	0.01049	0.3824	0.01286	0.7068	0.00698	0.5914	0.0061		44.2476	0.00166	42.9834	0.00401	45.0776	0.006	43.0161	0.00982		-0.66241	-0.00061527	-0.61457	-0.000385195	-0.66057	-1.53223e-05
0.7138	0.01172	0.3844	0.01143	0.7088	0.00871	0.5933	0.00813		44.3268	0.00166	43.0604	0.00401	45.158	0.006	43.093	0.00982		-0.66057	-0.00061527	-0.6143	-0.000385195	-0.65873	-1.53225e-05
0.7158	0.01283	0.3863	0.01139	0.7108	0.00777	0.5953	0.00787		44.4059	0.00165	43.1373	0.004	45.2384	0.006	43.1698	0.00982		-0.65873	-0.00061527	-0.61273	-0.000385195	-0.65689	-1.53227e-05
0.7177	0.01264	0.3883	0.01145	0.7128	0.00853	0.5973	0.00687		44.4851	0.00165	43.2142	0.004	45.3188	0.006	43.2467	0.00982		-0.65689	-0.00061527	-0.61089	-0.000385195	-0.65505	-1.53229e-05
0.7197	0.01252	0.3902	0.01307	0.7147	0.01139	0.5993	0.00824		44.5643	0.00165	43.2911	0.004	45.3992	0.006	43.3235	0.00982		-0.65505	-0.00061527	-0.60905	-0.000385195	-0.65321	-1.53231e-05
0.7217	0.01197	0.3922	0.01142	0.7167	0.01065	0.6013	0.00654		44.6434	0.00165	43.368	0.004	45.4796	0.006	43.4003	0.00982		-0.65321	-0.00061527	-0.60721	-0.000385195	-0.65137	-1.53234e-05
0.7237	0.01291	0.3942	0.01278	0.7187	0.01074	0.6033	0.00794		44.7226	0.00164	43.445	0.004	45.56	0.006	43.4772	0.00982		-0.65137	-0.00061527	-0.60537	-0.000385195	-0.64953	-1.53236e-05
0.7257	0.01103	0.3961	0.01195	0.7207	0.01129	0.6052	0.01182		44.8018	0.00164	43.5219	0.004	45.6404	0.006	43.554	0.00982		-0.64953	-0.00061527	-0.60353	-0.000385195	-0.64769	-1.53239e-05
0.7277	0.01079	0.3981	0.0106	0.7227	0.00979	0.6072	0.01078		44.8809	0.00164	43.5988	0.004	45.7208	0.006	43.6309	0.00982		-0.64769	-0.00061527	-0.60169	-0.000385195	-0.64585	-1.53241e-05
0.7297	0.0123	0.4	0.01175	0.7247	0.0087	0.6092	0.00963		44.9601	0.00164	43.6757	0.004	45.8012	0.006	43.7077	0.00982		-0.64585	-0.00061527	-0.59985	-0.000385195	-0.64401	-1.53244e-05
0.7317	0.01199	0.402	0.01152	0.7267	0.00807	0.6112	0.00952		45.0393	0.00164	43.7526	0.004	45.8816	0.006	43.7846	0.00982		-0.64401	-0.00061527	-0.59801	-0.000385195	-0.64217	-1.53247e-05
0.7337	0.0107	0.404	0.01037	0.7287	0.0077	0.6132	0.01014		45.1184	0.00163	43.8296	0.004	45.962	0.006	43.8614	0.00982		-0.64217	-0.00061527	-0.59617	-0.000385195	-0.64033	-1.5325e-05
0.7357	0.01104	0.4059	0.00984	0.7307	0.01123	0.6152	0.01107		45.1976	0.00163	43.9065	0.004	46.0424	0.006	43.9383	0.00982		-0.64033	-0.00061527	-0.5952	-0.000385195	-0.63849	-1.53253e-05
0.7377	0.01034	0.4079	0.00953	0.7327	0.01189	0.6171	0.01176		45.2767	0.00163	43.9834	0.004	46.1228	0.006	44.0151	0.00982		-0.63849	-0.00061527	-0.59433	-0.000385195	-0.63665	-1.53256e-05
0.7397	0.01064	0.4099	0.01004	0.7347	0.00927	0.6191	0.01315		45.3559	0.00163	44.0603	0.004	46.2032	0.006	44.0919	0.00982		-0.63665	-0.00061527	-0.59249	-0.000385195	-0.63481	-1.53259e-05
0.7417	0.01114	0.4118	0.0099	0.7367	0.00796	0.6211	0.01277		45.4351	0.00162	44.1372	0.00399	46.2836	0.006	44.1688	0.00982		-0.63481	-0.00061527	-0.59065	-0.000385195	-0.63297	-1.53262e-05
0.7437	0.01087	0.4138	0.01105	0.7387	0.00877	0.6231	0.01253		45.5142	0.00162	44.2142	0.00399	46.364	0.006	44.2456	0.00982		-0.63297	-0.00061527	-0.58881	-0.000385195	-0.63113	-1.53266e-05
0.7457	0.01147	0.4158	0.00946	0.7407	0.00995	0.6251	0.00985		45.5934	0.00162	44.2911	0.00399	46.4444	0.006	44.3225	0.00982		-0.63113	-0.00061527	-0.58697	-0.000385195	-0.62929	-1.5327e-05
0.7477	0.01215	0.4177	0.01088	0.7427	0.01034	0.6271	0.00995		45.6726	0.00162	44.368	0.00399	46.5248	0.006	44.3993	0.00982		-0.62929	-0.00061527	-0.58513	-0.000385195	-0.62745	-1.53273e-05
0.7497	0.01236	0.4197	0.01147	0.7447	0.00934	0.6291	0.00928		45.7518	0.00161	44.4449	0.00399	46.6052	0.006	44.4762	0.00982		-0.62745	-0.00061527	-0.58329	-0.000385195	-0.62561	-1.53277e-05
0.7517	0.01207	0.4217	0.01141	0.7467	0.01081	0.6311	0.01033		45.8309	0.00161	44.5218	0.00399	46.6856	0.00599	44.553	0.00982		-0.62561	-0.00061527	-0.58145	-0.000385195	-0.62377	-1.53281e-05
0.7537	0.01074	0.4236	0.01027	0.7487	0.01227	0.633	0.01103		45.9101	0.00161	44.5988	0.00399	46.766	0.00599	44.6299	0.00982		-0.62377	-0.00061527	-0.57961	-0.000385195	-0.62193	-1.53286e-05
0.7557	0.01184	0.4256	0.0116	0.7507	0.01042	0.635	0.01		45.9892	0.00161	44.6757	0.00399	46.8464	0.00599	44.7067	0.00982		-0.62193	-0.00061527	-0.57777	-0.000385195	-0.62009	-1.5329e-05
0.7577	0.01237	0.4275	0.01146	0.7527	0.00969	0.637	0.01085		46.0684	0.00161	44.7526	0.00399	46.9268	0.00599	44.7836	0.00982		-0.62009	-0.00061527	-0.5762	-0.000385195	-0.61825	-1.53295e-05
0.7597	0.01218	0.4295	0.01279	0.7547	0.00971	0.639	0.01054		46.1476	0.0016	44.8295	0.00399	47.0072	0.00599	44.8604	0.00982		-0.61825	-0.00061527	-0.57593	-0.000385195	-0.61641	-1.53299e-05
0.7617	0.01082	0.4315	0.01249	0.7567	0.0102	0.641	0.00821		46.2267	0.0016	44.9064	0.00399	47.0876	0.00599	44.9372	0.00982		-0.61641	-0.00061527	-0.57409	-0.000385195	-0.61457	-1.53304e-05
0.7637	0.01066	0.4334	0.01087	0.7587	0.00807	0.643	0.0083		46.3059	0.0016	44.9834	0.00399	47.1681	0.00599	45.0141	0.00982		-0.61457	-0.00061527	-0.57225	-0.000385195	-0.61273	-1.53309e-05
0.7657	0.01119	0.4354	0.01098	0.7607	0.00863	0.645	0.00795		46.3851	0.0016	45.0603	0.00399	47.2484	0.00599	45.0909	0.00982		-0.61273	-0.00061527	-0.57041	-0.000385195	-0.61089	-1.53315e-05
0.7677	0.01077	0.4374	0.01054	0.7627	0.00803	0.647	0.00998		46.4642	0.00159	45.1372	0.00399	47.3289	0.00599	45.1678	0.00982		-0.61089	-0.00061527	-0.56857	-0.000385195	-0.60905	-1.5332e-05
0.7697	0.01152	0.4393	0.0116	0.7647	0.00946	0.649	0.00952		46.5434	0.00159	45.2141	0.00399	47.4093	0.00599	45.2446	0.00982		-0.60905	-0.00061527	-0.56673	-0.000385195	-0.60721	-1.53326e-05
0.7718	0.01167	0.4413	0.01092	0.7667	0.01012	0.6509	0.01103		46.6226	0.00159	45.291	0.00398	47.4897	0.00599	45.3215	0.00982		-0.60721	-0.00061527	-0.56489	-0.000385195	-0.60537	-1.53332e-05
0.7738	0.01024	0.4433	0.01097	0.7688	0.01072	0.6529	0.00829		46.7017	0.00159	45.368	0.00398	47.5701	0.00599	45.3983	0.00982		-0.60537	-0.00061527	-0.56305	-0.000385195	-0.60353	-1.53338e-05
0.7758	0.01056	0.4452	0.01032	0.7708	0.00971	0.6549	0.00723		46.7809	0.00158	45.4449	0.00398	47.6505	0.00599	45.4752	0.00982		-0.60353	-0.00061527	-0.56121	-0.000385195	-0.60169	-1.53344e-05
0.7778	0.01093	0.4472	0.01114	0.7728	0.00867	0.6569	0.00916		46.8601	0.00158	45.5218	0.00398	47.7309	0.00599	45.552	0.00982		-0.60169	-0.00061527	-0.55937	-0.000385195	-0.59985	-1.53351e-05
0.7798	0.01007	0.4492	0.01062	0.7748	0.00857	0.6589	0.00993		46.9392	0.00158	45.5987	0.00398	47.8113	0.00599	45.6289	0.00982		-0.59985	-0.00061527	-0.55753	-0.000385195	-0.59801	-1.53358e-05
0.7818	0.01112	0.4511	0.01128	0.7768	0.00937	0.6609	0.00921		47.0184	0.00158	45.6756	0.00398	47.8917	0.00599	45.7057	0.00982		-0.59801	-0.00061527	-0.5571	-0.000385195	-0.59617	-1.53365e-05
0.7838	0.01092	0.4531	0.01238	0.7788	0.00915	0.6629	0.00499		47.0976	0.00158	45.7525	0.00398	47.9721	0.00599	45.7826	0.00982		-0.59617	-0.00061527	-0.55569	-0.000385195	-0.59433	-1.53372e-05
0.7858	0.00974	0.4551	0.01137	0.7808	0.00961	0.6649	0.0069		47.1767	0.00157	45.8295	0.00398	48.0525	0.00599	45.8594	0.00982		-0.59433	-0.00061527	-0.55385	-0.000385195	-0.59249	-1.5338e-05
0.7878	0.01004	0.457	0.01161	0.7828	0.01002	0.6669	0.00961		47.2559	0.00157	45.9064	0.00398	48.1329	0.00599	45.9363	0.00982		-0.59249	-0.00061527	-0.55201	-0.000385195	-0.59065	-1.53388e-05
0.7898	0.01047	0.459	0.01243	0.7848	0.01165	0.6689	0.00763		47.3351	0.00157	45.9833	0.00398	48.2133	0.00599	46.0131	0.00982		-0.59065	-0.00061527	-0.55017	-0.000385195	-0.58881	-1.53396e-05
0.7918	0.01144	0.461	0.01086	0.7868	0.0123	0.6709	0.00486		47.4142	0.00157	46.0602	0.00398	48.2937	0.00599	46.0899	0.00982		-0.58881	-0.00061527	-0.54833	-0.000385195	-0.58697	-1.53404e-05
0.7938	0.01096	0.463	0.00922	0.7888	0.00868	0.6728	0.00319		47.4934	0.00156	46.1371	0.00398	48.3741	0.00599	46.1668	0.00982		-0.58697	-0.00061527	-0.54649	-0.000385195	-0.58513	-1.53413e-05
0.7958	0.01068	0.4649	0.00955	0.7908	0.00807	0.6748	0.00705		47.5726	0.00156	46.2141	0.00398	48.4545	0.00599	46.2436	0.00982		-0.58513	-0.00061527	-0.54465	-0.000385195	-0.58329	-1.53422e-05
0.7978	0.0108	0.4669	0.01028	0.7928	0.00868	0.6768	0.00881		47.6517	0.00156	46.291	0.00398	48.5349	0.00599	46.3205	0.00982		-0.58329	-0.00061527	-0.54281	-0.000385195	-0.58145	-1.53432e-05
0.7998	0.01064	0.4689	0.01148	0.7948	0.00778	0.6788	0.00926		47.7309	0.00156	46.3679	0.00398	48.6153	0.00599	46.3973	0.00982		-0.58145	-0.00061527	-0.54097	-0.000385195	-0.57961	-1.53442e-05
0.8018	0.0098	0.4708	0.01363	0.7968	0.01172	0.6808	0.01194		47.8101	0.00155	46.4448	0.00398	48.6957	0.00599	46.4742	0.00982		-0.57961	-0.00061527	-0.53913	-0.000385195	-0.57777	-1.53452e-05
0.8038	0.00954	0.4728	0.01282	0.7988	0.01291	0.6828	0.01247		47.8892	0.00155	46.5217	0.00397	48.7761	0.00599	46.551	0.00982		-0.57777	-0.00061527	-0.538	-0.000385195	-0.57593	-1.53463e-05
0.8058	0.01073	0.4748	0.01155	0.8008	0.01016	0.6848	0.01127		47.9684	0.00155	46.5987	0.00397	48.8565	0.00599	46.6279	0.00982		-0.57593	-0.00061527	-0.53729	-0.000385195	-0.57409	-1.53474e-05
0.8078	0.01054	0.4767	0.01174	0.8028	0.01132	0.6868	0.00961		48.0476	0.00155	46.6756	0.00397	48.9369	0.00599	46.7047	0.00982		-0.57409	-0.00061527	-0.53545	-0.000385195	-0.57225	-1.53485e-05
0.8099	0.0108	0.4787	0.01096	0.8048	0.01231	0.6888	0.00955		48.1267	0.00155	46.7525	0.00397	49.0173	0.00599	46.7816	0.00982		-0.57225	-0.00061527	-0.53361	-0.000385195	-0.57041	-1.53497e-05
0.8119	0.01031	0.4807	0.0103	0.8069	0.01294	0.6908	0.00544		48.2059	0.00154	46.8294	0.00397	49.0977	0.00599	46.8584	0.00982		-0.57041	-0.00061527	-0.53177	-0.000385195	-0.56857	-1.53509e-05
0.8139	0.01103	0.4826	0.01146	0.8089	0.01096	0.6928	0.00611		48.285	0.00154	46.9064	0.00397	49.1781	0.00599	46.9352	0.00982		-0.56857	-0.00061527	-0.52993	-0.000385195	-0.56673	-1.53522e-05
0.8159	0.01136	0.4846	0.0106	0.8109	0.01113	0.6948	0.00625		48.3642	0.00154	46.9833	0.00397	49.2585	0.00599	47.0121	0.00982		-0.56673	-0.00061527	-0.52809	-0.000385195	-0.56489	-1.53535e-05
0.8179	0.01144	0.4866	0.01126	0.8129	0.0103	0.6968	0.00802		48.4434	0.00154	47.0602	0.00397	49.3389	0.00599	47.0889	0.00982		-0.56489	-0.00061527	-0.52625	-0.000385195	-0.56305	-1.53549e-05
0.8199	0.01117	0.4886	0.01138	0.8149	0.008	0.6988	0.01091		48.5226	0.00153	47.1371	0.00397	49.4193	0.00599	47.1658	0.00982		-0.56305	-0.00061527	-0.52441	-0.000385195	-0.56121	-1.53563e-05
0.8219	0.01174	0.4905	0.0129	0.8169	0.00813	0.7008	0.01068		48.6017	0.00153	47.214	0.00397	49.4997	0.00599	47.2426	0.00982		-0.56121	-0.00061527	-0.52257	-0.000385195	-0.55937	-1.53578e-05
0.8272	0.01178	0.4925	0.01115	0.8189	0.00806	0.7028	0.00971		48.6809	0.00153	47.291	0.00397	49.5802	0.00599	47.3195	0.00982		-0.5603	-0.00061527	-0.52073	-0.000385195	-0.55753	-1.53594e-05
0.837	0.01045	0.4945	0.00977	0.8378	0.01063	0.7048	0.00751		48.76	0.00153	47.3679	0.00397	49.6606	0.00599	47.3963	0.00982		-0.55937	-0.00061527	-0.5189	-0.000385195	-0.55569	-1.5361e-05
0.8468	0.01154	0.4965	0.01107	0.8475	0.00936	0.7068	0.01055		48.8392	0.00153	47.4448	0.00397	49.741	0.00599	47.4732	0.00982		-0.55753	-0.00061527	-0.51889	-0.000385195	-0.5549	-1.53617e-05
0.8566	0.01091	0.4984	0.01005	0.8572	0.00808	0.7088	0.00839		48.9184	0.00152	47.5217	0.00397	49.8214	0.00599	47.55	0.00982		-0.55569	-0.00061527	-0.51705	-0.000385195	-0.55385	-1.53626e-05
0.8664	0.00813	0.5004	0.01002	0.8669	0.00745	0.7107	0.00742		48.9975	0.00152	47.5986	0.00397	49.9018	0.00599	47.6268	0.00982		-0.55385	-0.00061527	-0.51521	-0.000385195	-0.55201	-1.53643e-05
0.8762	0.00812	0.5024	0.01082	0.8766	0.00786	0.7127	0.0118		49.0767	0.00152	47.6755	0.00397	49.9822	0.00599	47.7037	0.00982		-0.55201	-0.00061527	-0.51337	-0.000385195	-0.55017	-1.53661e-05
0.886	0.00888	0.5043	0.01097	0.8864	0.00916	0.7147	0.01167		49.1559	0.00152	47.7525	0.00397	50.0626	0.00599	47.7805	0.00982		-0.55017	-0.00061527	-0.51153	-0.000385195	-0.54833	-1.5368e-05
0.8958	0.00965	0.5063	0.01084	0.8961	0.0108	0.7167	0.01002		49.235	0.00151	47.8294	0.00397	50.143	0.00599	47.8574	0.00982		-0.54833	-0.00061527	-0.50969	-0.000385195	-0.54649	-1.53699e-05
0.9056	0.00893	0.5083	0.01025	0.9058	0.01212	0.7187	0.01		49.3142	0.00151	47.9063	0.00397	50.2234	0.00599	47.9342	0.00982		-0.54649	-0.00061527	-0.50785	-0.000385195	-0.54465	-1.53719e-05
0.9154	0.00936	0.5103	0.01053	0.9155	0.01269	0.7207	0.00805		49.3934	0.00151	47.9832	0.00396	50.3038	0.00599	48.0111	0.00982		-0.54465	-0.00061527	-0.50601	-0.000385195	-0.54281	-1.53739e-05
0.9253	0.00909	0.5122	0.0096	0.9252	0.01255	0.7227	0.0091		49.4725	0.00151	48.0601	0.00396	50.3842	0.00599	48.0879	0.00982		-0.54281	-0.00061527	-0.50417	-0.000385195	-0.54097	-1.53761e-05
0.9351	0.01041	0.5142	0.00945	0.935	0.01211	0.7247	0.00842		49.5517	0.0015	48.1371	0.00396	50.4646	0.00599	48.1648	0.00982		-0.54097	-0.00061527	-0.50233	-0.000385195	-0.53913	-1.53783e-05
0.9449	0.00953	0.5162	0.01068	0.9447	0.01186	0.7267	0.00894		49.6309	0.0015	48.214	0.00396	50.545	0.00599	48.2416	0.00982		-0.53913	-0.00061527	-0.50049	-0.000385195	-0.53729	-1.53806e-05
0.9547	0.00844	0.5182	0.01012	0.9544	0.01202	0.7287	0.00971		49.71	0.0015	48.2909	0.00396	50.6254	0.00599	48.3185	0.00982		-0.53729	-0.00061527	-0.4998	-0.000385195	-0.53545	-1.5383e-05
0.9645	0.00578	0.5201	0.01012	0.9642	0.01238	0.7307	0.00911		49.7892	0.0015	48.3678	0.00396	50.7058	0.00599	48.3953	0.00982		-0.53545	-0.00061527	-0.49865	-0.000385195	-0.53361	-1.53855e-05
0.9744	0.00603	0.5221	0.01131	0.9739	0.01247	0.7327	0.00861		49.8684	0.0015	48.4447	0.00396	50.7862	0.00599	48.4721	0.00982		-0.53361	-0.00061527	-0.49681	-0.000385195	-0.53177	-1.53881e-05
0.9842	0.00577	0.5241	0.01176	0.9836	0.01183	0.7347	0.00777		49.9475	0.00149	48.5217	0.00396	50.8666	0.00599	48.549	0.00982		-0.53177	-0.00061527	-0.49497	-0.000385195	-0.52993	-1.53907e-05
0.994	0.00883	0.5261	0.01233	0.9934	0.01034	0.7367	0.01054		50.0267	0.00149	48.5986	0.00396	50.947	0.00599	48.6258	0.00982		-0.52993	-0.00061527	-0.49313	-0.000385195	-0.52809	-1.53935e-05
1.0038	0.01061	0.528	0.01151	1.0031	0.00835	0.7387	0.00913		50.1059	0.00149	48.6755	0.00396	51.0274	0.00599	48.7027	0.00982		-0.52809	-0.00061527	-0.49129	-0.000385195	-0.52625	-1.53964e-05
1.0137	0.01037	0.53	0.0092	1.0128	0.00649	0.7407	0.00976		50.185	0.00149	48.7524	0.00396	51.1078	0.00599	48.7795	0.00982		-0.52625	-0.00061527	-0.48945	-0.000385195	-0.52441	-1.53994e-05
1.0235	0.01044	0.532	0.00927	1.0226	0.00535	0.7427	0.01133		50.2642	0.00148	48.8293	0.00396	51.1882	0.00599	48.8564	0.00982		-0.52441	-0.00061527	-0.48761	-0.000385195	-0.52257	-1.54025e-05
1.0334	0.00871	0.534	0.00984	1.0323	0.00514	0.7447	0.01377		50.3434	0.00148	48.9063	0.00396	51.2686	0.00599	48.9332	0.00982		-0.52257	-0.00061527	-0.48577	-0.000385195	-0.52073	-1.54057e-05
1.0432	0.00595	0.5359	0.00866	1.0421	0.00567	0.7467	0.01111		50.4225	0.00148	48.9832	0.00396	51.349	0.00599	49.0101	0.00982		-0.52073	-0.00061527	-0.48393	-0.000385195	-0.51889	-1.5409e-05
1.053	0.00623	0.5379	0.00957	1.0518	0.00649	0.7487	0.00879		50.5017	0.00148	49.0601	0.00396	51.4294	0.00599	49.0869	0.00982		-0.51889	-0.00061527	-0.48209	-0.000385195	-0.51705	-1.54125e-05
1.0629	0.00905	0.5399	0.00923	1.0616	0.00724	0.7507	0.0083		50.5809	0.00148	49.137	0.00396	51.5098	0.00599	49.1638	0.00982		-0.51705	-0.00061527	-0.4808	-0.000385195	-0.51521	-1.54161e-05
1.0727	0.01094	0.5419	0.01078	1.0713	0.00786	0.7527	0.01023		50.66	0.00147	49.2139	0.00396	51.5902	0.00599	49.2406	0.00982		-0.51521	-0.00061527	-0.48025	-0.000385195	-0.51337	-1.54198e-05
1.0826	0.01135	0.5438	0.01044	1.0811	0.00858	0.7547	0.01259		50.7392	0.00147	49.2909	0.00396	51.6706	0.00599	49.3175	0.00982		-0.51337	-0.00061527	-0.47841	-0.000385195	-0.51153	-1.54237e-05
1.0924	0.01031	0.5458	0.01053	1.0908	0.00968	0.7613	0.00811		50.8184	0.00147	49.3678	0.00396	51.751	0.00599	49.3943	0.00982		-0.51153	-0.00061527	-0.47657	-0.000385195	-0.50969	-1.54277e-05
1.1023	0.01002	0.5478	0.00949	1.1006	0.01118	0.7711	0.00972		50.8975	0.00147	49.4447	0.00396	51.8314	0.00599	49.4711	0.00982		-0.50969	-0.00061527	-0.47473	-0.000385195	-0.50785	-1.54318e-05
1.1122	0.00966	0.5498	0.00883	1.1104	0.0127	0.7808	0.0082		50.9767	0.00146	49.5216	0.00396	51.9119	0.00599	49.548	0.00982		-0.50785	-0.00061527	-0.47289	-0.000385195	-0.50601	-1.54362e-05
1.122	0.01127	0.5518	0.00985	1.1201	0.01364	0.7906	0.00666		51.0558	0.00146	49.5985	0.00395	51.9923	0.00599	49.6248	0.00982		-0.50601	-0.00061527	-0.47105	-0.000385195	-0.50417	-1.54406e-05
1.1319	0.01147	0.5537	0.01076	1.1299	0.01343	0.8004	0.00607		51.135	0.00146	49.6754	0.00395	52.0727	0.00599	49.7017	0.00982		-0.50417	-0.00061527	-0.46921	-0.000385195	-0.50233	-1.54453e-05
1.1417	0.0124	0.5557	0.01073	1.1396	0.01194	0.8101	0.00684		51.2142	0.00146	49.7524	0.00395	52.1531	0.00599	49.7785	0.00982		-0.50233	-0.00061527	-0.46737	-0.000385195	-0.50049	-1.54501e-05
1.1516	0.01247	0.5577	0.01121	1.1494	0.00962	0.8199	0.00924		51.2933	0.00146	49.8293	0.00395	52.2335	0.00599	49.8554	0.00982		-0.50049	-0.00061527	-0.46553	-0.000385195	-0.49865	-1.54551e-05
1.1615	0.01366	0.5597	0.01137	1.1592	0.0073	0.8296	0.00964		51.3725	0.00145	49.9062	0.00395	52.3139	0.00599	49.9322	0.00982		-0.49865	-0.00061527	-0.46369	-0.000385195	-0.49681	-1.54603e-05
1.1714	0.01145	0.5617	0.01027	1.169	0.00587	0.8394	0.01033		51.4517	0.00145	49.9831	0.00395	52.3943	0.00599	50.0091	0.00982		-0.49681	-0.00061527	-0.46185	-0.000385195	-0.49497	-1.54657e-05
1.1812	0.01126	0.5636	0.01116	1.1787	0.00583	0.8492	0.00793		51.5309	0.00145	50.06	0.00395	52.4747	0.00599	50.0859	0.00982		-0.49497	-0.00061527	-0.4617	-0.000385195	-0.49313	-1.54713e-05
1.1911	0.00923	0.5656	0.01151	1.1885	0.00712	0.859	0.0094		51.61	0.00145	50.137	0.00395	52.5551	0.00599	50.1628	0.00982		-0.49313	-0.00061527	-0.46001	-0.000385195	-0.49129	-1.54771e-05
1.201	0.00867	0.5676	0.01096	1.1983	0.0091	0.8687	0.01143		51.6892	0.00144	50.2139	0.00395	52.6355	0.00599	50.2396	0.00982		-0.49129	-0.00061527	-0.45817	-0.000385195	-0.48945	-1.54831e-05
1.2109	0.01076	0.5696	0.01046	1.2081	0.0109	0.8785	0.01183		51.7683	0.00144	50.2908	0.00395	52.7159	0.00599	50.3164	0.00982		-0.48945	-0.00061527	-0.45633	-0.000385195	-0.48761	-1.54893e-05
1.2208	0.0089	0.5716	0.01027	1.2179	0.0118	0.8883	0.01005		51.8475	0.00144	50.3677	0.00395	52.7963	0.00599	50.3933	0.00982		-0.48761	-0.00061527	-0.45449	-0.000385195	-0.48577	-1.54958e-05
1.2307	0.00902	0.5735	0.01229	1.2276	0.01157	0.8981	0.0114		51.9267	0.00144	50.4447	0.00395	52.8767	0.00599	50.4701	0.00982		-0.48577	-0.00061527	-0.45265	-0.000385195	-0.48393	-1.55025e-05
1.2405	0.00954	0.5755	0.01232	1.2374	0.01053	0.9079	0.01116		52.0058	0.00144	50.5216	0.00395	52.9571	0.00599	50.547	0.00982		-0.48393	-0.00061527	-0.45081	-0.000385195	-0.48209	-1.55095e-05
1.2504	0.00764	0.5775	0.0114	1.2472	0.00934	0.9176	0.00746		52.085	0.00143	50.5985	0.00395	53.0375	0.00599	50.6238	0.00982		-0.48209	-0.00061527	-0.44897	-0.000385195	-0.48025	-1.55167e-05
1.2603	0.00657	0.5795	0.00944	1.257	0.00865	0.9274	0.00517		52.1642	0.00143	50.6754	0.00395	53.1179	0.00599	50.7007	0.00982		-0.48025	-0.00061527	-0.44713	-0.000385195	-0.47841	-1.55242e-05
1.2702	0.00753	0.5815	0.00857	1.2668	0.00873	0.9372	0.00472		52.2433	0.00143	50.7523	0.00395	53.1983	0.00599	50.7775	0.00982		-0.47841	-0.00061527	-0.44529	-0.000385195	-0.47657	-1.5532e-05
1.2801	0.00879	0.5834	0.00992	1.2766	0.00933	0.947	0.00622		52.3225	0.00143	50.8293	0.00395	53.2787	0.00599	50.8544	0.00982		-0.47657	-0.00061527	-0.44345	-0.000385195	-0.47473	-1.55401e-05
1.29	0.00795	0.5854	0.01137	1.2864	0.00984	0.9568	0.00748		52.4017	0.00142	50.9062	0.00395	53.3591	0.00599	50.9312	0.00982		-0.47473	-0.00061527	-0.4426	-0.000385195	-0.47289	-1.55485e-05
1.2999	0.00857	0.5874	0.0108	1.2962	0.00969	0.9666	0.00835		52.4808	0.00142	50.9831	0.00395	53.4395	0.00599	51.008	0.00982		-0.47289	-0.00061527	-0.44161	-0.000385195	-0.47105	-1.55572e-05
1.3098	0.00774	0.5894	0.01025	1.306	0.00873	0.9764	0.00909		52.56	0.00142	51.06	0.00395	53.5199	0.00599	51.0849	0.00982		-0.47105	-0.00061527	-0.43977	-0.000385195	-0.46921	-1.55662e-05
1.3198	0.0067	0.5914	0.01043	1.3158	0.00726	0.9862	0.00962		52.6392	0.00142	51.1369	0.00395	53.6003	0.00599	51.1617	0.00982		-0.46921	-0.00061527	-0.43793	-0.000385195	-0.46737	-1.55756e-05
1.3297	0.00591	0.5934	0.00911	1.3256	0.00592	0.996	0.01097		52.7183	0.00141	51.2139	0.00395	53.6807	0.00599	51.2386	0.00982		-0.46737	-0.00061527	-0.43609	-0.000385195	-0.46553	-1.55853e-05
1.3396	0.00677	0.6081	0.01151	1.3354	0.00527	1.0058	0.01085		52.7975	0.00141	51.2908	0.00395	53.7611	0.00599	51.3154	0.00982		-0.46553	-0.00061527	-0.43425	-0.000385195	-0.46369	-1.55954e-05
1.3495	0.01075	0.6272	0.01082	1.3453	0.00546	1.0156	0.00845		52.8767	0.00141	51.3677	0.00395	53.8415	0.00599	51.3923	0.00982		-0.46369	-0.00061527	-0.43241	-0.000385195	-0.46185	-1.56058e-05
1.3594	0.012	0.6464	0.00973	1.3551	0.00619	1.0254	0.00802		52.9558	0.00141	51.4446	0.00395	53.9219	0.00599	51.4691	0.00982		-0.46185	-0.00061527	-0.43057	-0.000385195	-0.46001	-1.56167e-05
1.3693	0.0099	0.6655	0.0115	1.3649	0.00693	1.0353	0.00811		53.035	0.00141	51.5215	0.00395	54.0023	0.00599	51.546	0.00982		-0.46001	-0.00061527	-0.42873	-0.000385195	-0.45817	-1.56279e-05
1.3793	0.00821	0.6847	0.01012	1.3747	0.00733	1.0451	0.00886		53.1142	0.0014	51.5984	0.00394	54.0827	0.00599	51.6228	0.00982		-0.45817	-0.00061527	-0.42689	-0.000385195	-0.45633	-1.56396e-05
1.3892	0.00701	0.7039	0.00941	1.3845	0.00739	1.0549	0.00918		53.1933	0.0014	51.6754	0.00394	54.1632	0.00599	51.6997	0.00982		-0.45633	-0.000615271	-0.42505	-0.000385195	-0.45449	-1.56517e-05
1.3991	0.00821	0.723	0.00972	1.3944	0.00745	1.0647	0.00831		53.2725	0.0014	51.7523	0.00394	54.2435	0.00599	51.7765	0.00982		-0.45449	-0.000615271	-0.4235	-0.000385195	-0.45265	-1.56643e-05
1.4091	0.01065	0.7422	0.01063	1.4042	0.00787	1.0745	0.00715		53.3517	0.0014	51.8292	0.00394	54.324	0.00599	51.8533	0.00982		-0.45265	-0.000615271	-0.42321	-0.000385195	-0.45081	-1.56774e-05
1.419	0.00905	0.7613	0.0101	1.414	0.00872	1.0844	0.00884		53.4308	0.00139	51.9061	0.00394	54.4044	0.00599	51.9302	0.00982		-0.45081	-0.000615271	-0.42137	-0.000385195	-0.44897	-1.56909e-05
1.4289	0.01248	0.7805	0.01044	1.4238	0.00976	1.0942	0.01196		53.51	0.00139	51.983	0.00394	54.4848	0.00599	52.007	0.00982		-0.44897	-0.000615271	-0.41953	-0.000385195	-0.44713	-1.57049e-05
1.4389	0.01214	0.7997	0.01045	1.4337	0.01052	1.104	0.01086		53.5892	0.00139	52.06	0.00394	54.5652	0.00599	52.0839	0.00982		-0.44713	-0.000615271	-0.41769	-0.000385195	-0.44529	-1.57195e-05
1.4488	0.01118	0.8189	0.00996	1.4435	0.01063	1.1138	0.00988		53.6683	0.00139	52.1369	0.00394	54.6456	0.00599	52.1607	0.00982		-0.44529	-0.000615271	-0.41585	-0.000385195	-0.44345	-1.57346e-05
1.4588	0.00869	0.838	0.00969	1.4534	0.0101	1.1237	0.00965		53.7475	0.00139	52.2138	0.00394	54.726	0.00599	52.2376	0.00982		-0.44345	-0.000615271	-0.41401	-0.000385195	-0.44161	-1.57503e-05
1.4687	0.00795	0.8572	0.01047	1.4632	0.00927	1.1335	0.01172		53.8267	0.00138	52.2907	0.00394	54.8064	0.00599	52.3144	0.00982		-0.44161	-0.000615271	-0.41217	-0.000385195	-0.43977	-1.57666e-05
1.4787	0.0077	0.8764	0.0113	1.473	0.00869	1.1434	0.01426		53.9058	0.00138	52.3676	0.00394	54.8868	0.00599	52.3913	0.00982		-0.43977	-0.000615271	-0.41033	-0.000385195	-0.43793	-1.57835e-05
1.4886	0.00798	0.8956	0.01021	1.4829	0.00878	1.1532	0.01382		53.985	0.00138	52.4446	0.00394	54.9672	0.00599	52.4681	0.00982		-0.43793	-0.000615271	-0.40849	-0.000385195	-0.43609	-1.5801e-05
1.4986	0.00834	0.9148	0.00931	1.4927	0.00961	1.163	0.01354		54.0641	0.00138	52.5215	0.00394	55.0476	0.00599	52.545	0.00982		-0.43609	-0.000615271	-0.40665	-0.000385195	-0.43425	-1.58192e-05
1.5085	0.0064	0.9339	0.01127	1.5026	0.01088	1.1729	0.01466		54.1433	0.00137	52.5984	0.00394	55.128	0.00599	52.6218	0.00982		-0.43425	-0.000615271	-0.40481	-0.000385195	-0.43241	-1.5838e-05
1.5185	0.00453	0.9531	0.0109	1.5124	0.01205	1.1827	0.01542		54.2225	0.00137	52.6753	0.00394	55.2084	0.00599	52.6987	0.00982		-0.43241	-0.000615271	-0.4045	-0.000385195	-0.43057	-1.58576e-05
1.5285	0.00668	0.9723	0.00922	1.5223	0.01257	1.1926	0.0122		54.3017	0.00137	52.7522	0.00394	55.2888	0.00599	52.7755	0.00982		-0.43057	-0.000615271	-0.40297	-0.000385195	-0.42873	-1.58779e-05
1.5384	0.00826	0.9915	0.00982	1.5322	0.01217	1.2024	0.01367		54.3808	0.00137	52.8292	0.00394	55.3692	0.00599	52.8523	0.00982		-0.42873	-0.000615271	-0.40113	-0.000385195	-0.42689	-1.5899e-05
1.5484	0.00983	1.0107	0.01008	1.542	0.01104	1.2123	0.01402		54.46	0.00137	52.9061	0.00394	55.4496	0.00598	52.9292	0.00982		-0.42689	-0.000615271	-0.39929	-0.000385195	-0.42505	-1.59209e-05
1.5584	0.00962	1.0299	0.01019	1.5519	0.00979	1.2222	0.01371		54.5391	0.00136	52.983	0.00394	55.53	0.00598	53.006	0.00982		-0.42505	-0.000615271	-0.39745	-0.000385195	-0.42321	-1.59435e-05
1.5683	0.00857	1.0491	0.0093	1.5617	0.00917	1.232	0.01197		54.6183	0.00136	53.0599	0.00394	55.6104	0.00598	53.0829	0.00982		-0.42321	-0.000615271	-0.39561	-0.000385195	-0.42137	-1.59671e-05
1.5783	0.00746	1.0684	0.00994	1.5716	0.00973	1.2419	0.01048		54.6975	0.00136	53.1368	0.00394	55.6908	0.00598	53.1597	0.00982		-0.42137	-0.000615271	-0.39377	-0.000385195	-0.41953	-1.59915e-05
1.5883	0.00855	1.0876	0.01059	1.5815	0.0114	1.2517	0.01086		54.7766	0.00136	53.2138	0.00394	55.7712	0.00598	53.2366	0.00982		-0.41953	-0.000615271	-0.39193	-0.000385195	-0.41769	-1.60168e-05
1.5983	0.01144	1.1068	0.00994	1.5914	0.0135	1.2616	0.01046		54.8558	0.00135	53.2907	0.00394	55.8516	0.00598	53.3134	0.00982		-0.41769	-0.000615271	-0.39009	-0.000385195	-0.41585	-1.60431e-05
1.6083	0.0104	1.126	0.00883	1.6012	0.01497	1.2715	0.01153		54.935	0.00135	53.3676	0.00394	55.932	0.00598	53.3903	0.00982		-0.41585	-0.000615271	-0.38825	-0.000385195	-0.41401	-1.60704e-05
1.6182	0.00932	1.1452	0.01017	1.6111	0.01497	1.2814	0.01218		55.0141	0.00135	53.4445	0.00394	56.0124	0.00598	53.4671	0.00982		-0.41401	-0.000615271	-0.38641	-0.000385195	-0.41217	-1.60987e-05
1.6282	0.00585	1.1644	0.01011	1.621	0.01338	1.2912	0.01169		55.0933	0.00135	53.5214	0.00394	56.0928	0.00598	53.544	0.00982		-0.41217	-0.000615271	-0.3854	-0.000385195	-0.41033	-1.6128e-05
1.6382	0.00716	1.1837	0.01137	1.6309	0.01092	1.3011	0.01262		55.1725	0.00135	53.5984	0.00394	56.1732	0.00598	53.6208	0.00982		-0.41033	-0.000615271	-0.38457	-0.000385195	-0.40849	-1.61585e-05
1.6482	0.00883	1.2029	0.01031	1.6408	0.0088	1.311	0.01341		55.2516	0.00134	53.6753	0.00394	56.2536	0.00598	53.6977	0.00982		-0.40849	-0.000615271	-0.38273	-0.000385195	-0.40665	-1.61901e-05
1.6582	0.00843	1.2221	0.00923	1.6507	0.00805	1.3209	0.01263		55.3308	0.00134	53.7522	0.00394	56.334	0.00598	53.7745	0.00982		-0.40665	-0.000615271	-0.38089	-0.000385195	-0.40481	-1.62229e-05
1.6682	0.00784	1.2414	0.0087	1.6605	0.00891	1.3308	0.01047		55.41	0.00134	53.8291	0.00394	56.4145	0.00598	53.8513	0.00982		-0.40481	-0.000615271	-0.37905	-0.000385195	-0.40297	-1.62569e-05
1.6782	0.00595	1.2606	0.00987	1.6704	0.01076	1.3407	0.0092		55.4891	0.00134	53.906	0.00394	56.4948	0.00598	53.9282	0.00982		-0.40297	-0.000615271	-0.37721	-0.000385195	-0.40113	-1.62922e-05
1.6882	0.00809	1.2799	0.0094	1.6803	0.01247	1.3505	0.00834		55.5683	0.00133	53.983	0.00393	56.5753	0.00598	54.005	0.00982		-0.40113	-0.000615271	-0.37537	-0.000385195	-0.39929	-1.63288e-05
1.6982	0.00978	1.2991	0.01063	1.6902	0.01314	1.3604	0.00675		55.6475	0.00133	54.0599	0.00393	56.6557	0.00598	54.0819	0.00982		-0.39929	-0.000615271	-0.37353	-0.000385195	-0.39745	-1.63668e-05
1.7082	0.01011	1.3184	0.00922	1.7001	0.01259	1.3703	0.00727		55.7266	0.00133	54.1368	0.00393	56.7361	0.00598	54.1587	0.00982		-0.39745	-0.000615271	-0.37169	-0.000385195	-0.39561	-1.64062e-05
1.7182	0.01042	1.3376	0.00969	1.71	0.0114	1.3802	0.01021		55.8058	0.00133	54.2137	0.00393	56.8165	0.00598	54.2356	0.00982		-0.39561	-0.000615271	-0.36985	-0.000385195	-0.39377	-1.64471e-05
1.7282	0.01158	1.3569	0.01024	1.7199	0.01048	1.3901	0.01198		55.885	0.00133	54.2906	0.00393	56.8969	0.00598	54.3124	0.00982		-0.39377	-0.000615271	-0.36801	-0.000385196	-0.39193	-1.64896e-05
1.7383	0.01306	1.3761	0.0091	1.7298	0.01048	1.4	0.01208		55.9641	0.00132	54.3676	0.00393	56.9773	0.00598	54.3893	0.00982		-0.39193	-0.000615271	-0.3663	-0.000385196	-0.39009	-1.65336e-05
1.7483	0.0115	1.3954	0.00914	1.7398	0.01143	1.4099	0.01085		56.0433	0.00132	54.4445	0.00393	57.0577	0.00598	54.4661	0.00982		-0.39009	-0.000615271	-0.36617	-0.000385196	-0.38825	-1.65793e-05
1.7583	0.00928	1.4147	0.01049	1.7497	0.01276	1.4198	0.00951		56.1225	0.00132	54.5214	0.00393	57.1381	0.00598	54.5429	0.00982		-0.38825	-0.000615271	-0.36433	-0.000385196	-0.38641	-1.66267e-05
1.7683	0.00909	1.4339	0.011	1.7596	0.01368	1.4298	0.00794		56.2016	0.00132	54.5983	0.00393	57.2185	0.00598	54.6198	0.00982		-0.38641	-0.000615271	-0.36249	-0.000385196	-0.38457	-1.66759e-05
1.7783	0.012	1.4532	0.01115	1.7695	0.01366	1.4397	0.00856		56.2808	0.00131	54.6752	0.00393	57.2989	0.00598	54.6966	0.00982		-0.38457	-0.000615271	-0.36065	-0.000385196	-0.38273	-1.67269e-05
1.7884	0.01177	1.4725	0.0095	1.7794	0.01259	1.4496	0.0119		56.36	0.00131	54.7522	0.00393	57.3793	0.00598	54.7735	0.00982		-0.38273	-0.000615271	-0.35881	-0.000385196	-0.38089	-1.67799e-05
1.7984	0.01003	1.4918	0.0092	1.7893	0.01081	1.4595	0.01072		56.4391	0.00131	54.8291	0.00393	57.4597	0.00598	54.8503	0.00982		-0.38089	-0.000615271	-0.35697	-0.000385196	-0.37905	-1.68348e-05
1.8084	0.00907	1.511	0.00763	1.7993	0.00885	1.4694	0.01144		56.5183	0.00131	54.906	0.00393	57.5401	0.00598	54.9272	0.00982		-0.37905	-0.000615271	-0.35513	-0.000385196	-0.37721	-1.68918e-05
1.8185	0.01004	1.5303	0.00803	1.8092	0.00717	1.4793	0.0106		56.5975	0.00131	54.9829	0.00393	57.6205	0.00598	55.004	0.00982		-0.37721	-0.000615271	-0.35329	-0.000385196	-0.37537	-1.69509e-05
1.8285	0.01047	1.5496	0.00863	1.8191	0.00608	1.4893	0.01028		56.6766	0.0013	55.0598	0.00393	57.7009	0.00598	55.0809	0.00982		-0.37537	-0.000615271	-0.35145	-0.000385196	-0.37353	-1.70123e-05
1.8385	0.01161	1.5689	0.01004	1.8291	0.00573	1.4992	0.01197		56.7558	0.0013	55.1367	0.00393	57.7813	0.00598	55.1577	0.00982		-0.37353	-0.000615271	-0.34961	-0.000385196	-0.37169	-1.7076e-05
1.8486	0.01156	1.5882	0.00846	1.839	0.00615	1.5091	0.01319		56.8349	0.0013	55.2137	0.00393	57.8617	0.00598	55.2346	0.00982		-0.37169	-0.000615271	-0.34777	-0.000385197	-0.36985	-1.7142e-05
1.8586	0.01134	1.6075	0.00884	1.8489	0.00725	1.5191	0.01391		56.9141	0.0013	55.2906	0.00393	57.9421	0.00598	55.3114	0.00982		-0.36985	-0.000615271	-0.3472	-0.000385197	-0.36801	-1.72105e-05
1.8687	0.01114	1.6268	0.00917	1.8589	0.00885	1.529	0.01489		56.9933	0.00129	55.3675	0.00393	58.0225	0.00598	55.3882	0.00982		-0.36801	-0.000615271	-0.34593	-0.000385197	-0.36617	-1.72817e-05
1.8787	0.01125	1.6461	0.009	1.8688	0.01066	1.5389	0.01221		57.0725	0.00129	55.4444	0.00393	58.1029	0.00598	55.4651	0.00982		-0.36617	-0.000615271	-0.34409	-0.000385197	-0.36433	-1.73554e-05
1.8887	0.01032	1.6654	0.00685	1.8788	0.01231	1.5489	0.01113		57.1516	0.00129	55.5213	0.00393	58.1833	0.00598	55.5419	0.00982		-0.36433	-0.000615271	-0.34225	-0.000385197	-0.36249	-1.7432e-05
1.8988	0.01048	1.6847	0.00888	1.8887	0.01348	1.5588	0.01325		57.2308	0.00129	55.5983	0.00393	58.2637	0.00598	55.6188	0.00982		-0.36249	-0.000615271	-0.34041	-0.000385197	-0.36065	-1.75114e-05
1.9089	0.01043	1.7041	0.01066	1.8987	0.01394	1.5688	0.01464		57.31	0.00129	55.6752	0.00393	58.3441	0.00598	55.6956	0.00982		-0.36065	-0.000615271	-0.33857	-0.000385197	-0.35881	-1.75938e-05
1.9189	0.011	1.7234	0.01	1.9086	0.01364	1.5787	0.01199		57.3891	0.00128	55.7521	0.00393	58.4245	0.00598	55.7725	0.00982		-0.35881	-0.000615271	-0.33673	-0.000385198	-0.35697	-1.76793e-05
1.929	0.00794	1.7427	0.00994	1.9186	0.01269	1.5887	0.00765		57.4683	0.00128	55.829	0.00393	58.5049	0.00598	55.8493	0.00982		-0.35697	-0.000615271	-0.33489	-0.000385198	-0.35513	-1.7768e-05
1.939	0.00889	1.762	0.00856	1.9285	0.01136	1.5986	0.00761		57.5474	0.00128	55.9059	0.00393	58.5853	0.00598	55.9262	0.00982		-0.35513	-0.000615271	-0.33305	-0.000385198	-0.35329	-1.78601e-05
1.9491	0.00955	1.7814	0.00867	1.9385	0.00993	1.6086	0.00818		57.6266	0.00128	55.9829	0.00393	58.6658	0.00598	56.003	0.00982		-0.35329	-0.000615271	-0.33121	-0.000385198	-0.35145	-1.79556e-05
1.9592	0.0083	1.8007	0.00951	1.9485	0.0087	1.6185	0.00942		57.7058	0.00127	56.0598	0.00393	58.7462	0.00598	56.0799	0.00982		-0.35145	-0.000615271	-0.32937	-0.000385199	-0.34961	-1.80546e-05
1.9692	0.0077	1.8201	0.0085	1.9584	0.00784	1.6285	0.01033		57.7849	0.00127	56.1367	0.00393	58.8265	0.00598	56.1567	0.00982		-0.34961	-0.000615271	-0.3281	-0.000385199	-0.34777	-1.81574e-05
1.9793	0.0077	1.8394	0.00698	1.9684	0.00734	1.6385	0.01253		57.8641	0.00127	56.2136	0.00393	58.907	0.00598	56.2336	0.00982		-0.34777	-0.000615271	-0.32753	-0.000385199	-0.34593	-1.82641e-05
1.9894	0.0091	1.8587	0.00701	1.9784	0.0071	1.6484	0.01248		57.9433	0.00127	56.2905	0.00393	58.9874	0.00598	56.3104	0.00982		-0.3476	-0.000615271	-0.32569	-0.000385199	-0.34409	-1.83748e-05
1.9994	0.0102	1.8781	0.00884	1.9883	0.00698	1.6584	0.01084		58.0224	0.00127	56.3675	0.00393	59.0678	0.00598	56.3872	0.00982		-0.34593	-0.000615272	-0.32385	-0.0003852	-0.34225	-1.84896e-05
2.0095	0.0081	1.8975	0.00987	1.9983	0.00695	1.6684	0.01113		58.1016	0.00126	56.4444	0.00393	59.1482	0.00598	56.4641	0.00982		-0.34409	-0.000615272	-0.32201	-0.0003852	-0.34041	-1.86087e-05
2.0196	0.00694	1.9168	0.00778	2.0083	0.00711	1.6783	0.0122		58.1808	0.00126	56.5213	0.00393	59.2286	0.00598	56.5409	0.00982		-0.34225	-0.000615272	-0.32017	-0.000385201	-0.33857	-1.87323e-05
2.0297	0.00555	1.9362	0.00802	2.0183	0.00767	1.6883	0.0132		58.2599	0.00126	56.5982	0.00393	59.309	0.00598	56.6178	0.00982		-0.34041	-0.000615272	-0.31833	-0.000385201	-0.33673	-1.88606e-05
2.0397	0.00843	1.9555	0.00595	2.0283	0.00876	1.6983	0.01466		58.3391	0.00126	56.6751	0.00393	59.3894	0.00598	56.6946	0.00982		-0.33857	-0.000615272	-0.31649	-0.000385202	-0.33489	-1.89937e-05
2.0498	0.01086	1.9749	0.00549	2.0382	0.01028	1.7083	0.01444		58.4183	0.00125	56.7521	0.00393	59.4698	0.00598	56.7715	0.00982		-0.33673	-0.000615272	-0.31465	-0.000385202	-0.33305	-1.91317e-05
2.0599	0.00971	1.9943	0.00597	2.0482	0.0119	1.7183	0.01323		58.4974	0.00125	56.829	0.00393	59.5502	0.00598	56.8483	0.00982		-0.33489	-0.000615272	-0.31281	-0.000385203	-0.33121	-1.9275e-05
2.07	0.00927	2.0137	0.00772	2.0582	0.01314	1.7282	0.01214		58.5766	0.00125	56.9059	0.00393	59.6306	0.00598	56.9252	0.00982		-0.33305	-0.000615272	-0.31097	-0.000385203	-0.32937	-1.94236e-05
2.0801	0.00884	2.0331	0.00705	2.0682	0.01358	1.7382	0.01115		58.6558	0.00125	56.9828	0.00393	59.711	0.00598	57.002	0.00982		-0.33121	-0.000615272	-0.30913	-0.000385204	-0.32753	-1.95778e-05
2.0902	0.0084	2.0524	0.00737	2.0782	0.01305	1.7482	0.00923		58.7349	0.00125	57.0597	0.00392	59.7914	0.00598	57.0789	0.00982		-0.32937	-0.000615273	-0.3091	-0.000385204	-0.32569	-1.97378e-05
2.1003	0.00885	2.0718	0.00526	2.0882	0.01168	1.7582	0.00853		58.8141	0.00124	57.1367	0.00392	59.8718	0.00598	57.1557	0.00982		-0.32753	-0.000615273	-0.30729	-0.000385205	-0.32385	-1.99038e-05
2.1104	0.00867	2.0912	0.00697	2.0982	0.00981	1.7682	0.01005		58.8933	0.00124	57.2136	0.00392	59.9522	0.00598	57.2325	0.00982		-0.32569	-0.000615273	-0.30545	-0.000385206	-0.32201	-2.00761e-05
2.1205	0.00827	2.1106	0.00888	2.1082	0.00791	1.7782	0.01281		58.9724	0.00124	57.2905	0.00392	60.0326	0.00598	57.3094	0.00982		-0.32385	-0.000615273	-0.30361	-0.000385207	-0.32017	-2.02548e-05
2.1306	0.00816	2.13	0.00785	2.1182	0.00639	1.7882	0.0136		59.0516	0.00124	57.3674	0.00392	60.113	0.00598	57.3862	0.00982		-0.32201	-0.000615273	-0.30177	-0.000385208	-0.31833	-2.04402e-05
2.1407	0.00965	2.1494	0.00705	2.1282	0.00553	1.7982	0.01438		59.1308	0.00124	57.4443	0.00392	60.1934	0.00598	57.4631	0.00982		-0.32017	-0.000615273	-0.29993	-0.000385209	-0.31649	-2.06326e-05
2.1508	0.00874	2.1689	0.00882	2.1382	0.0054	1.8082	0.01414		59.2099	0.00123	57.5213	0.00392	60.2738	0.00598	57.5399	0.00982		-0.31833	-0.000615274	-0.29809	-0.00038521	-0.31465	-2.08322e-05
2.1609	0.00811	2.1883	0.00848	2.1482	0.00589	1.8182	0.01346		59.2891	0.00123	57.5982	0.00392	60.3542	0.00598	57.6168	0.00982		-0.31649	-0.000615274	-0.29625	-0.000385211	-0.31281	-2.10393e-05
2.171	0.00948	2.2077	0.00844	2.1583	0.00669	1.8282	0.01172		59.3683	0.00123	57.6751	0.00392	60.4346	0.00598	57.6936	0.00982		-0.31465	-0.000615274	-0.29441	-0.000385212	-0.31097	-2.12542e-05
2.1811	0.00839	2.2271	0.00748	2.1683	0.00747	1.8382	0.011		59.4474	0.00123	57.752	0.00392	60.515	0.00598	57.7705	0.00982		-0.31281	-0.000615274	-0.29257	-0.000385214	-0.30913	-2.14771e-05
2.1912	0.00704	2.2465	0.01028	2.1783	0.00797	1.8483	0.01148		59.5266	0.00122	57.8289	0.00392	60.5954	0.00598	57.8473	0.00982		-0.31097	-0.000615275	-0.29073	-0.000385216	-0.30729	-2.17084e-05
2.2013	0.00733	2.266	0.00863	2.1883	0.00819	1.8583	0.01412		59.6058	0.00122	57.9059	0.00392	60.6758	0.00598	57.9241	0.00982		-0.30913	-0.000615275	-0.29	-0.000385216	-0.30545	-2.19484e-05
2.2114	0.00709	2.2854	0.00968	2.1983	0.00835	1.8683	0.01424		59.6849	0.00122	57.9828	0.00392	60.7562	0.00598	58.001	0.00982		-0.30729	-0.000615275	-0.28889	-0.000385217	-0.30361	-2.21974e-05
2.2216	0.0103	2.3048	0.01031	2.2084	0.00879	1.8783	0.01265		59.7641	0.00122	58.0597	0.00392	60.8366	0.00598	58.0778	0.00982		-0.30545	-0.000615276	-0.28705	-0.000385219	-0.30177	-2.24558e-05
2.2317	0.01027	2.3243	0.00774	2.2184	0.00965	1.8883	0.00933		59.8432	0.00122	58.1366	0.00392	60.9171	0.00598	58.1547	0.00982		-0.30361	-0.000615276	-0.28521	-0.000385221	-0.29993	-2.27239e-05
2.2418	0.00765	2.3437	0.00778	2.2284	0.01077	1.8984	0.00918		59.9224	0.00121	58.2135	0.00392	60.9975	0.00598	58.2315	0.00982		-0.30177	-0.000615277	-0.28337	-0.000385223	-0.29809	-2.3002e-05
2.2519	0.00841	2.3632	0.00804	2.2385	0.01168	1.9084	0.00994		60.0016	0.00121	58.2904	0.00392	61.0778	0.00598	58.3084	0.00982		-0.29993	-0.000615277	-0.28153	-0.000385226	-0.29625	-2.32906e-05
2.262	0.0089	2.3826	0.00887	2.2485	0.01187	1.9184	0.01137		60.0808	0.00121	58.3674	0.00392	61.1583	0.00598	58.3852	0.00982		-0.29809	-0.000615278	-0.27969	-0.000385228	-0.29441	-2.359e-05
2.2722	0.00836	2.4021	0.00603	2.2585	0.01114	1.9285	0.01279		60.1599	0.00121	58.4443	0.00392	61.2387	0.00598	58.4621	0.00982		-0.29625	-0.000615278	-0.27785	-0.000385231	-0.29257	-2.39007e-05
2.2823	0.00918	2.4216	0.00823	2.2686	0.00978	1.9385	0.01339		60.2391	0.0012	58.5212	0.00392	61.3191	0.00598	58.5389	0.00982		-0.29441	-0.000615279	-0.27601	-0.000385234	-0.29073	-2.4223e-05
2.2924	0.00999	2.441	0.00905	2.2786	0.00843	1.9485	0.01021		60.3182	0.0012	58.5981	0.00392	61.3995	0.00598	58.6158	0.00982		-0.29257	-0.000615279	-0.27417	-0.000385237	-0.28889	-2.45574e-05
2.3026	0.00879	2.4605	0.00884	2.2887	0.00778	1.9586	0.00722		60.3974	0.0012	58.675	0.00392	61.4799	0.00598	58.6926	0.00982		-0.29073	-0.00061528	-0.27233	-0.000385241	-0.28705	-2.49044e-05
2.3127	0.00775	2.48	0.0098	2.2987	0.00816	1.9686	0.00743		60.4766	0.0012	58.752	0.00392	61.5603	0.00598	58.7694	0.00982		-0.28889	-0.000615281	-0.2709	-0.000385244	-0.28521	-2.52644e-05
2.3228	0.00816	2.4995	0.01005	2.3087	0.00941	1.9787	0.00756		60.5558	0.0012	58.8289	0.00392	61.6407	0.00598	58.8463	0.00982		-0.28705	-0.000615281	-0.27049	-0.000385245	-0.28337	-2.5638e-05
2.333	0.00854	2.519	0.00948	2.3188	0.01093	1.9887	0.00804		60.6349	0.00119	58.9058	0.00392	61.7211	0.00598	58.9231	0.00982		-0.28521	-0.000615282	-0.26865	-0.000385249	-0.28153	-2.60255e-05
2.3431	0.00852	2.5384	0.0059	2.3289	0.01206	1.9987	0.00865		60.7141	0.00119	58.9827	0.00392	61.8015	0.00598	59	0.00982		-0.28337	-0.000615283	-0.26681	-0.000385253	-0.27969	-2.64276e-05
2.3532	0.00856	2.5579	0.00892	2.3389	0.01237	2.0088	0.01064		60.7932	0.00119	59.0596	0.00392	61.8819	0.00598	59.0768	0.00982		-0.28153	-0.000615284	-0.26497	-0.000385258	-0.27785	-2.68448e-05
2.3634	0.00575	2.5774	0.00846	2.349	0.01182	2.0189	0.01005		60.8724	0.00119	59.1366	0.00392	61.9623	0.00598	59.1537	0.00982		-0.27969	-0.000615285	-0.26313	-0.000385263	-0.27601	-2.72777e-05
2.3735	0.00537	2.5969	0.00926	2.359	0.01072	2.0289	0.00985		60.9516	0.00118	59.2135	0.00392	62.0427	0.00598	59.2305	0.00982		-0.27785	-0.000615286	-0.26129	-0.000385269	-0.27417	-2.77269e-05
2.3837	0.00847	2.6164	0.00709	2.3691	0.00948	2.039	0.01098		61.0307	0.00118	59.2904	0.00392	62.1231	0.00598	59.3074	0.00982		-0.27601	-0.000615287	-0.25945	-0.000385275	-0.27233	-2.81929e-05
2.3938	0.00886	2.636	0.00643	2.3792	0.00844	2.049	0.00993		61.1099	0.00118	59.3673	0.00392	62.2035	0.00598	59.3842	0.00982		-0.27417	-0.000615289	-0.25761	-0.000385282	-0.27049	-2.86763e-05
2.404	0.00806	2.6555	0.00917	2.3892	0.00777	2.0591	0.00835		61.1891	0.00118	59.4442	0.00392	62.2839	0.00598	59.4611	0.00982		-0.27233	-0.00061529	-0.25577	-0.000385289	-0.26865	-2.9178e-05
2.4141	0.00813	2.675	0.0094	2.3993	0.00748	2.0692	0.01126		61.2682	0.00118	59.5212	0.00392	62.3643	0.00598	59.5379	0.00982		-0.27049	-0.000615291	-0.25393	-0.000385297	-0.26681	-2.96985e-05
2.4243	0.00625	2.6945	0.01031	2.4094	0.0075	2.0792	0.0125		61.3474	0.00117	59.5981	0.00392	62.4447	0.00598	59.6148	0.00982		-0.26865	-0.000615293	-0.25209	-0.000385306	-0.26497	-3.02385e-05
2.4344	0.00674	2.714	0.0104	2.4194	0.00771	2.0893	0.01085		61.4266	0.00117	59.675	0.00392	62.5251	0.00598	59.6916	0.00982		-0.26681	-0.000615295	-0.2518	-0.000385307	-0.26313	-3.07988e-05
2.4446	0.00602	2.7336	0.009	2.4295	0.00802	2.0994	0.01026		61.5057	0.00117	59.7519	0.00392	62.6055	0.00598	59.7684	0.00982		-0.26497	-0.000615296	-0.25025	-0.000385315	-0.26129	-3.13802e-05
2.4547	0.00678	2.7531	0.00776	2.4396	0.00833	2.1094	0.00846		61.5849	0.00117	59.8288	0.00392	62.6859	0.00598	59.8453	0.00982		-0.26313	-0.000615298	-0.24841	-0.000385325	-0.25945	-3.19834e-05
2.4649	0.00626	2.7726	0.00811	2.4497	0.00861	2.1195	0.0098		61.6641	0.00117	59.9058	0.00392	62.7663	0.00598	59.9221	0.00982		-0.26129	-0.000615301	-0.24657	-0.000385336	-0.25761	-3.26092e-05
2.475	0.00784	2.7922	0.0082	2.4597	0.00887	2.1296	0.0115		61.7432	0.00116	59.9827	0.00392	62.8467	0.00598	59.999	0.00982		-0.25945	-0.000615303	-0.24473	-0.000385347	-0.25577	-3.32585e-05
2.4852	0.0074	2.8117	0.01117	2.4698	0.00911	2.1397	0.01403		61.8224	0.00116	60.0596	0.00392	62.9271	0.00598	60.0758	0.00982		-0.25761	-0.000615305	-0.24289	-0.00038536	-0.25393	-3.39322e-05
2.4954	0.00761	2.8313	0.00736	2.4799	0.0093	2.1497	0.01309		61.9016	0.00116	60.1365	0.00392	63.0075	0.00598	60.1527	0.00982		-0.25577	-0.000615308	-0.24105	-0.000385374	-0.25209	-3.46313e-05
2.5055	0.0069	2.8509	0.0051	2.49	0.00939	2.1598	0.01047		61.9807	0.00116	60.2134	0.00392	63.0879	0.00598	60.2295	0.00982		-0.25393	-0.000615311	-0.23921	-0.000385389	-0.25025	-3.53565e-05
2.5157	0.00723	2.8704	0.00746	2.5001	0.00927	2.1699	0.0099		62.0599	0.00115	60.2904	0.00392	63.1683	0.00598	60.3064	0.00982		-0.25209	-0.000615314	-0.23737	-0.000385405	-0.24841	-3.6109e-05
2.5258	0.00744	2.89	0.00676	2.5102	0.00892	2.18	0.01158		62.1391	0.00115	60.3673	0.00392	63.2488	0.00598	60.3832	0.00982		-0.25025	-0.000615317	-0.23553	-0.000385422	-0.24657	-3.68898e-05
2.536	0.00682	2.9096	0.00719	2.5203	0.00843	2.1901	0.01232		62.2182	0.00115	60.4442	0.00392	63.3291	0.00598	60.4601	0.00982		-0.24841	-0.00061532	-0.23369	-0.000385441	-0.24473	-3.76998e-05
2.5462	0.00609	2.9291	0.00898	2.5304	0.00804	2.2002	0.01041		62.2974	0.00115	60.5211	0.00392	63.4096	0.00598	60.5369	0.00982		-0.24657	-0.000615324	-0.2327	-0.000385452	-0.24289	-3.85403e-05
2.5563	0.00515	2.9487	0.00877	2.5405	0.00799	2.2103	0.01061		62.3766	0.00115	60.598	0.00392	63.49	0.00598	60.6137	0.00982		-0.24473	-0.000615328	-0.23185	-0.000385461	-0.24105	-3.94124e-05
2.5665	0.00687	2.9683	0.01055	2.5506	0.00843	2.2204	0.01026		62.4557	0.00114	60.675	0.00392	63.5704	0.00598	60.6906	0.00982		-0.24289	-0.000615332	-0.23001	-0.000385484	-0.23921	-4.03171e-05
2.5767	0.00841	2.9879	0.00963	2.5607	0.00929	2.2305	0.01013		62.5349	0.00114	60.7519	0.00392	63.6508	0.00598	60.7674	0.00982		-0.24105	-0.000615337	-0.22816	-0.000385508	-0.23737	-4.12559e-05
2.5869	0.00841	3.0075	0.01095	2.5708	0.01027	2.2406	0.011		62.614	0.00114	60.8288	0.00392	63.7312	0.00598	60.8443	0.00982		-0.23921	-0.000615342	-0.22632	-0.000385534	-0.23553	-4.22299e-05
2.597	0.00803	3.0271	0.0124	2.5809	0.01098	2.2507	0.01082		62.6932	0.00114	60.9057	0.00392	63.8116	0.00598	60.9211	0.00982		-0.23737	-0.000615347	-0.22448	-0.000385562	-0.23369	-4.32405e-05
2.6072	0.00638	3.0467	0.00964	2.591	0.01113	2.2608	0.01063		62.7724	0.00113	60.9826	0.00392	63.892	0.00598	60.998	0.00982		-0.23553	-0.000615353	-0.22264	-0.000385592	-0.23185	-4.42891e-05
2.6174	0.00682	3.0663	0.00785	2.6011	0.01067	2.2709	0.01015		62.8516	0.00113	61.0596	0.00392	63.9724	0.00598	61.0748	0.00982		-0.23369	-0.000615359	-0.2208	-0.000385626	-0.23001	-4.5377e-05
2.6276	0.00833	3.0859	0.00931	2.6112	0.00983	2.281	0.01089		62.9307	0.00113	61.1365	0.00392	64.0528	0.00598	61.1517	0.00982		-0.23185	-0.000615366	-0.21896	-0.000385661	-0.22816	-4.65057e-05
2.6377	0.00723	3.1055	0.00931	2.6213	0.00898	2.2911	0.01234		63.0099	0.00113	61.2134	0.00392	64.1332	0.00598	61.2285	0.00982		-0.23001	-0.000615373	-0.21712	-0.0003857	-0.22632	-4.76769e-05
2.6479	0.00807	3.1251	0.01038	2.6314	0.00851	2.3012	0.01078		63.0891	0.00113	61.2903	0.00392	64.2136	0.00598	61.3053	0.00982		-0.22816	-0.000615381	-0.21528	-0.000385742	-0.22448	-4.8892e-05
2.6581	0.01034	3.1447	0.00974	2.6416	0.00862	2.3113	0.01161		63.1682	0.00112	61.3672	0.00391	64.294	0.00598	61.3822	0.00982		-0.22632	-0.000615389	-0.2136	-0.000385784	-0.22264	-5.01528e-05
2.6683	0.01066	3.1644	0.01054	2.6517	0.00925	2.3214	0.01214		63.2474	0.00112	61.4442	0.00391	64.3744	0.00598	61.459	0.00982		-0.22448	-0.000615398	-0.21344	-0.000385788	-0.2208	-5.14609e-05
2.6784	0.00872	3.184	0.00927	2.6618	0.01016	2.3316	0.01406		63.3265	0.00112	61.5211	0.00391	64.4548	0.00598	61.5359	0.00982		-0.22264	-0.000615408	-0.2116	-0.000385837	-0.21896	-5.28181e-05
2.6886	0.0078	3.2036	0.00974	2.6719	0.01097	2.3417	0.01265		63.4057	0.00112	61.598	0.00391	64.5352	0.00598	61.6127	0.00982		-0.2208	-0.000615418	-0.20976	-0.00038589	-0.21712	-5.42263e-05
2.6988	0.00824	3.2233	0.00924	2.682	0.01136	2.3518	0.00973		63.4849	0.00112	61.6749	0.00391	64.6156	0.00598	61.6896	0.00982		-0.21896	-0.000615429	-0.20792	-0.000385948	-0.21528	-5.56873e-05
2.709	0.00927	3.2429	0.0098	2.6922	0.01116	2.3619	0.00816		63.564	0.00111	61.7518	0.00391	64.696	0.00598	61.7664	0.00982		-0.21712	-0.000615441	-0.20608	-0.000386011	-0.21344	-5.72033e-05
2.7192	0.00749	3.2626	0.00925	2.7023	0.01038	2.372	0.01027		63.6432	0.00111	61.8287	0.00391	64.7764	0.00598	61.8433	0.00982		-0.21528	-0.000615454	-0.20424	-0.000386079	-0.2116	-5.87761e-05
2.7294	0.00634	3.2822	0.00911	2.7124	0.00916	2.3822	0.01141		63.7224	0.00111	61.9057	0.00391	64.8568	0.00598	61.9201	0.00982		-0.21344	-0.000615468	-0.2024	-0.000386152	-0.20976	-6.0408e-05
2.7396	0.00565	3.3019	0.00925	2.7226	0.00776	2.3923	0.01155		63.8015	0.00111	61.9826	0.00391	64.9372	0.00598	61.997	0.00982		-0.2116	-0.000615482	-0.20056	-0.000386232	-0.20792	-6.21012e-05
2.7497	0.00759	3.3215	0.00863	2.7327	0.00647	2.4024	0.01245		63.8807	0.0011	62.0595	0.00391	65.0176	0.00598	62.0738	0.00982		-0.20976	-0.000615498	-0.19872	-0.000386318	-0.20608	-6.38579e-05
2.7599	0.01024	3.3412	0.00721	2.7428	0.0055	2.4126	0.01333		63.9599	0.0011	62.1364	0.00391	65.098	0.00598	62.1507	0.00982		-0.20792	-0.000615515	-0.19688	-0.000386412	-0.20424	-6.56807e-05
2.7701	0.00827	3.3609	0.00794	2.753	0.00505	2.4227	0.0122		64.039	0.0011	62.2133	0.00391	65.1784	0.00598	62.2275	0.00982		-0.20608	-0.000615534	-0.19504	-0.000386513	-0.2024	-6.75718e-05
2.7803	0.00905	3.3805	0.00885	2.7631	0.00521	2.4328	0.01101		64.1182	0.0011	62.2903	0.00391	65.2588	0.00598	62.3043	0.00982		-0.20424	-0.000615553	-0.1946	-0.000386539	-0.20056	-6.9534e-05
2.7905	0.00818	3.4002	0.00881	2.7732	0.00598	2.443	0.01077		64.1974	0.0011	62.3672	0.00391	65.3392	0.00598	62.3812	0.00982		-0.2024	-0.000615575	-0.1932	-0.000386623	-0.19872	-7.15699e-05
2.8007	0.00691	3.4199	0.00651	2.7834	0.00723	2.4531	0.01405		64.2765	0.00109	62.4441	0.00391	65.4196	0.00598	62.458	0.00982		-0.20056	-0.000615597	-0.19136	-0.000386741	-0.19688	-7.36822e-05
2.8109	0.0087	3.4396	0.00913	2.7935	0.00874	2.4632	0.01474		64.3557	0.00109	62.521	0.00391	65.5	0.00598	62.5349	0.00982		-0.19872	-0.000615622	-0.18952	-0.00038687	-0.19504	-7.58739e-05
2.8211	0.00991	3.4593	0.00844	2.8037	0.0102	2.4734	0.01541		64.4349	0.00109	62.5979	0.00391	65.5804	0.00598	62.6117	0.00982		-0.19688	-0.000615648	-0.18768	-0.000387009	-0.1932	-7.81478e-05
2.8313	0.01003	3.479	0.0104	2.8138	0.01135	2.4835	0.01341		64.514	0.00109	62.6749	0.00391	65.6608	0.00598	62.6886	0.00982		-0.19504	-0.000615677	-0.18584	-0.00038716	-0.19136	-8.05071e-05
2.8415	0.00743	3.4987	0.01078	2.824	0.01204	2.4937	0.01285		64.5932	0.00109	62.7518	0.00391	65.7413	0.00598	62.7654	0.00982		-0.1932	-0.000615707	-0.184	-0.000387324	-0.18952	-8.2955e-05
2.8516	0.00791	3.5184	0.00946	2.8341	0.01226	2.5038	0.01034		64.6724	0.00108	62.8287	0.00391	65.8217	0.00598	62.8423	0.00982		-0.19136	-0.00061574	-0.18216	-0.000387501	-0.18768	-8.54948e-05
2.8618	0.00705	3.5381	0.00925	2.8443	0.01215	2.514	0.00744		64.7515	0.00108	62.9056	0.00391	65.9021	0.00598	62.9191	0.00982		-0.18952	-0.000615775	-0.18032	-0.000387693	-0.18584	-8.813e-05
2.872	0.0059	3.5578	0.00903	2.8544	0.01191	2.5241	0.00788		64.8307	0.00108	62.9826	0.00391	65.9825	0.00598	62.996	0.00982		-0.18768	-0.000615813	-0.1801	-0.000387717	-0.184	-9.08642e-05
2.8822	0.00817	3.5775	0.01234	2.8646	0.01168	2.5343	0.01071		64.9099	0.00108	63.0595	0.00391	66.0629	0.00598	63.0728	0.00982		-0.18584	-0.000615854	-0.17848	-0.0003879	-0.18216	-9.3701e-05
2.8924	0.00974	3.5972	0.01065	2.8747	0.01153	2.5444	0.01361		64.989	0.00107	63.1364	0.00391	66.1433	0.00598	63.1497	0.00982		-0.184	-0.000615897	-0.1782	-0.000387934	-0.18032	-9.66444e-05
2.9026	0.00845	3.617	0.01028	2.8849	0.01149	2.5546	0.01368		65.0682	0.00107	63.2133	0.00391	66.2237	0.00598	63.2265	0.00982		-0.18216	-0.000615944	-0.17664	-0.000388125	-0.17848	-9.96982e-05
2.9128	0.00804	3.6367	0.00812	2.895	0.01156	2.5647	0.01259		65.1474	0.00107	63.2902	0.00391	66.3041	0.00598	63.3033	0.00982		-0.18032	-0.000615995	-0.1762	-0.000388182	-0.1781	-0.00010035
2.923	0.00652	3.6564	0.00927	2.9052	0.01174	2.5749	0.01306		65.2265	0.00107	63.3672	0.00391	66.3845	0.00598	63.3802	0.00982		-0.17848	-0.000616049	-0.1755	-0.000388275	-0.17664	-0.000102867
2.9332	0.009	3.6762	0.00939	2.9154	0.01201	2.585	0.01601		65.3057	0.00107	63.4441	0.00391	66.4649	0.00598	63.457	0.00982		-0.17664	-0.000616108	-0.1748	-0.000388369	-0.1762	-0.000103649
2.9434	0.01166	3.6959	0.0073	2.9255	0.01227	2.5952	0.01351		65.3849	0.00106	63.521	0.00391	66.5453	0.00598	63.5339	0.00982		-0.1751	-0.00061616	-0.1742	-0.000388453	-0.1748	-0.000106154
2.9536	0.01116	3.7156	0.00808	2.9357	0.01237	2.6054	0.01367		65.464	0.00106	63.5979	0.00391	66.6257	0.00598	63.6107	0.00982		-0.1748	-0.000616171	-0.17296	-0.000388633	-0.1742	-0.00010726
2.9638	0.00787	3.7354	0.00739	2.9458	0.01219	2.6155	0.01429		65.5432	0.00106	63.6748	0.00391	66.7061	0.00598	63.6876	0.00982		-0.1732	-0.000616229	-0.1723	-0.000388734	-0.17296	-0.000109565
2.974	0.00713	3.7552	0.00979	2.956	0.01169	2.6257	0.01483		65.6223	0.00106	63.7518	0.00391	66.7865	0.00598	63.7644	0.00982		-0.17296	-0.000616238	-0.17112	-0.000388919	-0.1722	-0.000111018
2.9842	0.00826	3.7749	0.0098	2.9662	0.011	2.6358	0.01357		65.7015	0.00106	63.8287	0.00391	66.8669	0.00598	63.8413	0.00982		-0.1712	-0.000616308	-0.1703	-0.000389055	-0.17112	-0.000113104
2.9944	0.00905	3.7947	0.01025	2.9763	0.01032	2.646	0.01045		65.7807	0.00105	63.9056	0.00391	66.9473	0.00598	63.9181	0.00982		-0.17112	-0.000616311	-0.16928	-0.000389229	-0.1703	-0.000114731
3.0046	0.00512	3.8144	0.01074	2.9865	0.00977	2.6562	0.00942		65.8598	0.00105	63.9825	0.00391	67.0277	0.00598	63.995	0.00982		-0.16928	-0.000616389	-0.1683	-0.000389405	-0.16928	-0.000116776
3.0148	0.00675	3.8342	0.01085	2.9967	0.00932	2.6663	0.00932		65.939	0.00105	64.0594	0.00391	67.1081	0.00598	64.0718	0.00982		-0.1692	-0.000616392	-0.16744	-0.000389564	-0.1683	-0.000118796
3.025	0.0073	3.854	0.00977	3.0069	0.00878	2.6765	0.00812		66.0182	0.00105	64.1363	0.00391	67.1885	0.00598	64.1486	0.00982		-0.16744	-0.000616473	-0.1664	-0.000389767	-0.16744	-0.000120586
3.0352	0.007	3.8738	0.00847	3.017	0.00803	2.6867	0.01112		66.0974	0.00104	64.2133	0.00391	67.2689	0.00598	64.2255	0.00982		-0.1673	-0.000616479	-0.1656	-0.000389928	-0.1663	-0.000123026
3.0454	0.00665	3.8936	0.01162	3.0272	0.00714	2.6969	0.01028		66.1765	0.00104	64.2902	0.00391	67.3493	0.00598	64.3023	0.00982		-0.1656	-0.000616563	-0.1644	-0.000390182	-0.1656	-0.000124539
3.0556	0.00626	3.9133	0.01067	3.0374	0.00649	2.707	0.00922		66.2557	0.00104	64.3671	0.00391	67.4297	0.00598	64.3792	0.00982		-0.1653	-0.000616578	-0.16376	-0.000390322	-0.1644	-0.000127205
3.0658	0.00853	3.9331	0.00786	3.0476	0.00656	2.7172	0.00995		66.3349	0.00104	64.444	0.00391	67.5101	0.00598	64.456	0.00982		-0.16376	-0.00061666	-0.1625	-0.000390611	-0.16376	-0.00012864
3.076	0.00864	3.9529	0.0083	3.0577	0.00764	2.7274	0.01192		66.414	0.00104	64.5209	0.00391	67.5905	0.00598	64.5329	0.00982		-0.1633	-0.000616685	-0.16192	-0.000390748	-0.1624	-0.000131779
3.0862	0.00628	3.9727	0.00974	3.0679	0.00958	2.7376	0.01203		66.4932	0.00103	64.5979	0.00391	67.6709	0.00598	64.6097	0.00982		-0.16192	-0.000616764	-0.1605	-0.000391102	-0.16192	-0.000132896
3.0964	0.00998	3.9925	0.00762	3.0781	0.01174	2.7477	0.01168		66.5723	0.00103	64.6748	0.00391	67.7513	0.00598	64.6866	0.00982		-0.1614	-0.000616795	-0.16008	-0.00039121	-0.1605	-0.000136297
3.1066	0.00913	4.0124	0.00718	3.0883	0.01325	2.7579	0.01278		66.6515	0.00103	64.7517	0.00391	67.8317	0.00598	64.7634	0.00982		-0.16008	-0.000616876	-0.1585	-0.000391638	-0.16008	-0.000137311
3.1168	0.00776	4.0322	0.00831	3.0984	0.01352	2.7681	0.01267		66.7307	0.00103	64.8286	0.00391	67.9121	0.00598	64.8402	0.00982		-0.1594	-0.00061692	-0.15824	-0.00039171	-0.1585	-0.000141243
3.127	0.00771	4.052	0.00852	3.1086	0.0125	2.7783	0.0147		66.8098	0.00103	64.9055	0.00391	67.9925	0.00598	64.9171	0.00982		-0.15824	-0.000616996	-0.1566	-0.000392192	-0.15824	-0.000141892
3.1372	0.00853	4.0718	0.00774	3.1188	0.01081	2.7884	0.01472		66.889	0.00102	64.9825	0.00391	68.073	0.00598	64.9939	0.00982		-0.1575	-0.000617048	-0.1564	-0.000392252	-0.1565	-0.000146391
3.1473	0.00805	4.0916	0.00627	3.129	0.00939	2.7986	0.01272		66.9682	0.00102	65.0594	0.00391	68.1534	0.00598	65.0708	0.00982		-0.1564	-0.000617126	-0.1564	-0.000392253	-0.1564	-0.000146645
3.1575	0.00751	4.1115	0.00685	3.1392	0.00897	2.8088	0.01241		67.0473	0.00102	65.1363	0.00391	68.2338	0.00598	65.1476	0.00982		-0.1555	-0.000617193	-0.1546	-0.000392827	-0.1546	-0.000151476
3.1677	0.00704	4.1313	0.00743	3.1494	0.00967	2.819	0.01064		67.1265	0.00102	65.2132	0.00391	68.3142	0.00598	65.2245	0.00982		-0.15456	-0.000617265	-0.15456	-0.000392839	-0.15456	-0.000151576
3.1779	0.00673	4.1511	0.00838	3.1596	0.01096	2.8292	0.00811		67.2057	0.00101	65.2901	0.00391	68.3946	0.00598	65.3013	0.00982		-0.1535	-0.00061735	-0.15272	-0.000393475	-0.15272	-0.000156693
3.1881	0.00705	4.171	0.00947	3.1697	0.01195	2.8394	0.00564		67.2848	0.00101	65.3671	0.00391	68.475	0.00598	65.3782	0.00982		-0.15272	-0.000617415	-0.1526	-0.00039352	-0.1526	-0.000157042
3.1983	0.0062	4.1908	0.00986	3.1799	0.01188	2.8496	0.00828		67.364	0.00101	65.444	0.00391	68.5554	0.00598	65.455	0.00982		-0.1516	-0.000617511	-0.15088	-0.000394164	-0.15088	-0.000162001
3.2085	0.00557	4.2107	0.00892	3.1901	0.01054	2.8597	0.01005		67.4432	0.00101	65.5209	0.00391	68.6358	0.00598	65.5319	0.00982		-0.15088	-0.000617575	-0.1507	-0.000394236	-0.1506	-0.000162836
3.2187	0.00505	4.2305	0.00767	3.2003	0.00839	2.8699	0.00933		67.5223	0.00101	65.5978	0.00391	68.7162	0.00598	65.6087	0.00982		-0.1496	-0.000617695	-0.14904	-0.00039491	-0.14904	-0.000167509
3.2289	0.00632	4.2504	0.00643	3.2105	0.00629	2.8801	0.00937		67.6015	0.001	65.6747	0.00391	68.7966	0.00598	65.6856	0.00982		-0.14904	-0.000617748	-0.1487	-0.000395056	-0.1487	-0.00016856
3.2391	0.0071	4.2702	0.00885	3.2207	0.00504	2.8903	0.0138		67.6807	0.001	65.7517	0.00391	68.877	0.00598	65.7624	0.00982		-0.1476	-0.000617893	-0.1472	-0.000395718	-0.1472	-0.000173224
3.2493	0.0073	4.2901	0.00685	3.2309	0.00502	2.9005	0.01462		67.7598	0.00099959	65.8286	0.00391	68.9574	0.00598	65.8392	0.00982		-0.1472	-0.000617934	-0.1467	-0.00039595	-0.1467	-0.000174824
3.2595	0.00722	4.31	0.00786	3.2411	0.00603	2.9107	0.012		67.839	0.00099746	65.9055	0.00391	69.0378	0.00598	65.9161	0.00982		-0.1457	-0.000618096	-0.14536	-0.000396593	-0.14536	-0.000179154
3.2519	0.00663	4.3298	0.00762	3.2513	0.00747	2.9209	0.01157		67.9182	0.000995331	65.9824	0.00391	69.1182	0.00598	65.9929	0.00982		-0.14536	-0.000618134	-0.1448	-0.000396875	-0.1447	-0.000181345
3.2715	0.00704	4.3497	0.0068	3.2615	0.00863	2.9311	0.012		67.9973	0.000993203	66.0593	0.00391	69.1986	0.00598	66.0698	0.00982		-0.1437	-0.000618328	-0.14352	-0.000397541	-0.14352	-0.000185306
3.2912	0.00877	4.3696	0.00707	3.2716	0.00902	2.9413	0.01105		68.0765	0.000991074	66.1363	0.00391	69.279	0.00598	66.1466	0.00982		-0.14352	-0.000618349	-0.1428	-0.000397935	-0.1428	-0.000187787
3.3109	0.00812	4.3895	0.00783	3.2818	0.00856	2.9515	0.01167		68.1557	0.000988947	66.2132	0.00391	69.3594	0.00598	66.2235	0.00982		-0.1417	-0.000618578	-0.14168	-0.000398568	-0.14168	-0.000191689
3.3305	0.0085	4.4094	0.00881	3.292	0.00749	2.9616	0.01385		68.2348	0.00098682	66.2901	0.00391	69.4398	0.00598	66.3003	0.00982		-0.14168	-0.00061858	-0.1409	-0.000399031	-0.1408	-0.000194837
3.3502	0.00656	4.4293	0.00857	3.3022	0.00626	2.9718	0.01219		68.314	0.000984694	66.367	0.00391	69.5202	0.00598	66.3772	0.00982		-0.13984	-0.000618828	-0.13984	-0.000399681	-0.13984	-0.000198312
3.3699	0.00612	4.4492	0.00758	3.3124	0.00531	2.982	0.00946		68.3932	0.000982568	66.4439	0.00391	69.6006	0.00598	66.454	0.00982		-0.1398	-0.000618834	-0.1389	-0.000400286	-0.1389	-0.000201802
3.3896	0.00677	4.4691	0.00974	3.3226	0.00496	2.9922	0.00734		68.4723	0.000980443	66.5208	0.00391	69.681	0.00598	66.5309	0.00982		-0.138	-0.000619095	-0.138	-0.000400886	-0.138	-0.000205184
3.4093	0.00594	4.489	0.01019	3.3328	0.0053	3.0024	0.00646		68.5515	0.000978318	66.5978	0.00391	69.7614	0.00598	66.6077	0.00982		-0.1378	-0.000619126	-0.1369	-0.000401655	-0.1369	-0.000209426
3.429	0.00631	4.5089	0.0083	3.343	0.00621	3.0126	0.00763		68.6307	0.000976194	66.6747	0.00391	69.8418	0.00598	66.6845	0.00982		-0.13616	-0.000619382	-0.13616	-0.000402191	-0.13616	-0.000212314
3.4487	0.00481	4.5288	0.01026	3.3532	0.00745	3.0228	0.01041		68.7098	0.00097407	66.7516	0.00391	69.9222	0.00598	66.7614	0.00982		-0.1359	-0.000619425	-0.135	-0.000403071	-0.1349	-0.000217362
3.4684	0.00456	4.5487	0.01044	3.3634	0.00869	3.033	0.01106		68.789	0.000971947	66.8285	0.00391	70.0026	0.00598	66.8382	0.00982		-0.13432	-0.00061969	-0.13432	-0.000403604	-0.13432	-0.000219711
3.4881	0.0053	4.5686	0.00995	3.3736	0.00962	3.0432	0.01173		68.8681	0.000969825	66.9055	0.00391	70.083	0.00598	66.9151	0.00982		-0.1339	-0.000619764	-0.133	-0.000404693	-0.133	-0.000225201
3.5078	0.00593	4.5885	0.00874	3.3838	0.01007	3.0534	0.01225		68.9473	0.000967703	66.9824	0.00391	70.1634	0.00598	66.9919	0.00982		-0.13248	-0.000620022	-0.13248	-0.000405136	-0.13248	-0.000227386
3.5275	0.00626	4.6085	0.00851	3.394	0.01002	3.0636	0.01071		69.0265	0.000965582	67.0593	0.00391	70.2438	0.00598	67.0688	0.00982		-0.1319	-0.000620132	-0.131	-0.000406462	-0.131	-0.000233781
3.5472	0.00545	4.6284	0.00866	3.4042	0.00959	3.0738	0.01061		69.1056	0.000963461	67.1362	0.00391	70.3243	0.00598	67.1456	0.00982		-0.13064	-0.000620378	-0.13064	-0.000406794	-0.13064	-0.00023535
3.567	0.00584	4.6483	0.0087	3.4144	0.00897	3.084	0.01186		69.1848	0.000961341	67.2131	0.00391	70.4047	0.00598	67.2225	0.00982		-0.13	-0.000620509	-0.1291	-0.000408291	-0.129	-0.000242712
3.5867	0.0066	4.6683	0.00758	3.4246	0.00831	3.0942	0.01255		69.264	0.000959222	67.29	0.00391	70.4851	0.00598	67.2993	0.00982		-0.1288	-0.000620761	-0.1288	-0.000408591	-0.1288	-0.000243613
3.6064	0.00515	4.6882	0.00417	3.4348	0.00768	3.1044	0.01142		69.3431	0.000957103	67.367	0.00391	70.5655	0.00598	67.3761	0.00982		-0.128	-0.000620937	-0.1271	-0.000410386	-0.1271	-0.000251535
3.6262	0.00368	4.7082	0.00608	3.445	0.0071	3.1146	0.01064		69.4223	0.000954984	67.4439	0.00391	70.6459	0.00598	67.453	0.00982		-0.12696	-0.000621173	-0.12696	-0.000410537	-0.12696	-0.000252186
3.6459	0.00268	4.7281	0.00803	3.4552	0.00658	3.1248	0.00982		69.5015	0.000952866	67.5208	0.00391	70.7263	0.00598	67.5298	0.00982		-0.126	-0.000621401	-0.1252	-0.000412553	-0.12512	-0.000261081
3.6656	0.00664	4.7481	0.00731	3.4654	0.0062	3.135	0.00872		69.5806	0.000950749	67.5977	0.00391	70.8067	0.00598	67.6067	0.00982		-0.12512	-0.000621616	-0.12512	-0.000412645	-0.1251	-0.000261193
3.6854	0.00831	4.768	0.00531	3.4756	0.00603	3.1452	0.00727		69.6598	0.000948633	67.6746	0.00391	70.8871	0.00598	67.6835	0.00982		-0.1241	-0.000621876	-0.12328	-0.000414928	-0.12328	-0.00027031
3.7052	0.00547	4.788	0.00866	3.4858	0.00612	3.1554	0.00839		69.739	0.000946516	67.7516	0.00391	70.9675	0.00598	67.7604	0.00982		-0.12328	-0.000622092	-0.1232	-0.000415035	-0.1232	-0.000270733
3.7249	0.00456	4.8079	0.00995	3.496	0.00638	3.1656	0.01162		69.8181	0.000944401	67.8285	0.00391	71.0479	0.00598	67.8372	0.00982		-0.1221	-0.000622417	-0.12144	-0.000417401	-0.12144	-0.000279886
3.7447	0.00525	4.8279	0.01012	3.5062	0.00663	3.1758	0.01123		69.8973	0.000942286	67.9054	0.00391	71.1283	0.00598	67.9141	0.00982		-0.12144	-0.000622604	-0.1212	-0.000417742	-0.1212	-0.000281176
3.7644	0.00357	4.8479	0.00969	3.5164	0.00669	3.186	0.01104		69.9765	0.000940171	67.9823	0.00391	71.2087	0.00598	67.9909	0.00982		-0.1202	-0.000622971	-0.1196	-0.00042008	-0.1196	-0.000289822
3.7842	0.00375	4.8678	0.01031	3.5266	0.00653	3.1962	0.01178		70.0556	0.000938058	68.0592	0.00391	71.2891	0.00598	68.0678	0.00982		-0.1196	-0.000623154	-0.1193	-0.000420541	-0.1192	-0.000292046
3.804	0.00346	4.8878	0.01141	3.5368	0.00632	3.2064	0.01386		70.1348	0.000935944	68.1362	0.00391	71.3695	0.00598	68.1446	0.00982		-0.1182	-0.000623601	-0.11776	-0.000422981	-0.11776	-0.000300132
3.8238	0.00364	4.9078	0.00928	3.547	0.0063	3.2166	0.01322		70.214	0.000933832	68.2131	0.00391	71.4499	0.00598	68.2215	0.00982		-0.11776	-0.000623745	-0.1173	-0.000423748	-0.1173	-0.000302784
3.8436	0.00549	4.9278	0.00743	3.5572	0.00666	3.2268	0.01132		70.2931	0.000931719	68.29	0.00391	71.5303	0.00598	68.2983	0.00982		-0.1162	-0.000624282	-0.11592	-0.000426124	-0.11592	-0.000310828
3.8633	0.0038	4.9478	0.00577	3.5673	0.00733	3.237	0.0137		70.3723	0.000929608	68.3669	0.00391	71.6107	0.00598	68.3751	0.00982		-0.11592	-0.000624381	-0.1154	-0.000427064	-0.1153	-0.000314538
3.8831	0.00541	4.9677	0.01104	3.5775	0.00801	3.2472	0.0144		70.4515	0.000927497	68.4438	0.00391	71.6911	0.00598	68.452	0.00982		-0.1143	-0.000624981	-0.11408	-0.000429529	-0.11408	-0.000321928
3.9029	0.00472	4.9877	0.01032	3.5877	0.00836	3.2573	0.01444		70.5306	0.000925386	68.5208	0.00391	71.7715	0.00598	68.5288	0.00982		-0.11408	-0.000625064	-0.1134	-0.000430862	-0.1134	-0.00032615
3.9227	0.00401	5.0077	0.00721	3.5979	0.00817	3.2675	0.01169		70.6098	0.000923277	68.5977	0.00391	71.8519	0.00598	68.6057	0.00982		-0.1123	-0.000625775	-0.11224	-0.000433216	-0.11224	-0.000333444
3.9425	0.00567	5.0277	0.00568	3.6081	0.0075	3.2777	0.00868		70.689	0.000921167	68.6746	0.00391	71.9323	0.00598	68.6825	0.00982		-0.11224	-0.000625799	-0.1114	-0.000435006	-0.1114	-0.00033886
3.9624	0.00716	5.0477	0.00634	3.6183	0.00664	3.2879	0.00984		70.7681	0.000919058	68.7515	0.0039	72.0127	0.00598	68.7594	0.00982		-0.1104	-0.000626589	-0.1104	-0.000437211	-0.1104	-0.000345394
3.9822	0.00364	5.0677	0.00788	3.6285	0.00589	3.2981	0.01297		70.8473	0.00091695	68.8284	0.0039	72.0931	0.00598	68.8362	0.00982		-0.1104	-0.00062659	-0.1095	-0.000439289	-0.1094	-0.000352092
4.002	0.00472	5.0877	0.0084	3.6387	0.00547	3.3083	0.01382		70.9265	0.000914843	68.9054	0.0039	72.1735	0.00598	68.9131	0.00982		-0.10856	-0.000627438	-0.10856	-0.000441537	-0.10856	-0.000357793
4.0218	0.00374	5.1078	0.00871	3.6489	0.0054	3.3185	0.01266		71.0056	0.000912736	68.9823	0.0039	72.2539	0.00598	68.9899	0.00982		-0.1084	-0.000627516	-0.1075	-0.000444197	-0.1075	-0.000365164
4.0416	0.0027	5.1278	0.00581	3.6591	0.00566	3.3287	0.01064		71.0848	0.000910629	69.0592	0.0039	72.3343	0.00598	69.0667	0.00982		-0.10672	-0.000628351	-0.10672	-0.000446224	-0.10672	-0.00037066
4.0615	0.00352	5.1478	0.00726	3.6693	0.00622	3.3389	0.01018		71.164	0.000908523	69.1361	0.0039	72.4147	0.00598	69.1436	0.00982		-0.1064	-0.000628517	-0.1056	-0.000449271	-0.1055	-0.000379473
4.0813	0.00563	5.1678	0.00545	3.6795	0.00711	3.3491	0.01154		71.2431	0.000906418	69.213	0.0039	72.4951	0.00598	69.2204	0.00982		-0.10488	-0.000629332	-0.10488	-0.0004513	-0.10488	-0.000384011
4.1011	0.00622	5.1878	0.00935	3.6897	0.00829	3.3593	0.00928		71.3223	0.000904313	69.29	0.0039	72.5756	0.00598	69.2973	0.00982		-0.1045	-0.000629545	-0.1036	-0.000455085	-0.1036	-0.000393611
4.121	0.0059	5.2079	0.00871	3.6999	0.00955	3.3695	0.00915		71.4014	0.000902209	69.3669	0.0039	72.656	0.00598	69.3741	0.00982		-0.10304	-0.000630387	-0.10304	-0.000456798	-0.10304	-0.000397865
4.1408	0.00545	5.2279	0.00694	3.71	0.01058	3.3797	0.00998		71.4806	0.000900105	69.4438	0.0039	72.7364	0.00598	69.451	0.00982		-0.1025	-0.000630712	-0.1017	-0.000461096	-0.1016	-0.000409089
4.1607	0.00634	5.2479	0.00727	3.7202	0.01101	3.3899	0.00758		71.5598	0.000898002	69.5207	0.0039	72.8168	0.00598	69.5278	0.00982		-0.1012	-0.000631521	-0.1012	-0.000462754	-0.1012	-0.000412242
4.1805	0.0062	5.268	0.00927	3.7304	0.01073	3.4	0.00996		71.6389	0.0008959	69.5976	0.0039	72.8972	0.00598	69.6047	0.00982		-0.1006	-0.00063191	-0.0997	-0.000467982	-0.0997	-0.000424381
4.2004	0.00359	5.288	0.01133	3.7406	0.00988	3.4102	0.01277		71.7181	0.000893798	69.6746	0.0039	72.9776	0.00598	69.6815	0.00982		-0.09936	-0.00063274	-0.09936	-0.000469205	-0.09936	-0.000427162
4.2202	0.00324	5.308	0.00974	3.7508	0.00882	3.4204	0.01132		71.7973	0.000891696	69.7515	0.0039	73.058	0.00598	69.7584	0.00982		-0.0986	-0.000633271	-0.0977	-0.000475493	-0.0977	-0.000441125
4.2401	0.00302	5.3281	0.00749	3.761	0.00786	3.4306	0.00988		71.8765	0.000889595	69.8284	0.0039	73.1384	0.00598	69.8352	0.00982		-0.09752	-0.00063405	-0.09752	-0.000476193	-0.09752	-0.000442647
4.26	0.00261	5.3481	0.0072	3.7711	0.00711	3.4408	0.00943		71.9556	0.000887495	69.9053	0.0039	73.2188	0.00598	69.9121	0.00982		-0.0967	-0.000634667	-0.0958	-0.000483259	-0.0957	-0.000458558
4.2798	0.00608	5.3682	0.00832	3.7813	0.00647	3.451	0.00955		72.0348	0.000885395	69.9822	0.0039	73.2992	0.00598	69.9889	0.00982		-0.09568	-0.000635459	-0.09568	-0.000483762	-0.09568	-0.000458718
4.2997	0.00652	5.3882	0.00444	3.7915	0.00586	3.4611	0.01008		72.114	0.000883296	70.0592	0.0039	73.3796	0.00598	70.0657	0.00982		-0.0947	-0.000636253	-0.09384	-0.000491961	-0.09384	-0.000475398
4.3196	0.00408	5.4083	0.00695	3.8017	0.00535	3.4713	0.01027		72.1931	0.000881198	70.1361	0.0039	73.46	0.00598	70.1426	0.00982		-0.09384	-0.000636973	-0.0938	-0.000492156	-0.0938	-0.000475787
4.3395	0.00425	5.4283	0.00731	3.8119	0.00529	3.4815	0.01053		72.2723	0.0008791	70.213	0.0039	73.5404	0.00598	70.2194	0.00982		-0.0927	-0.00063797	-0.092	-0.000500841	-0.092	-0.000492713
4.3594	0.00384	5.4484	0.00837	3.822	0.00604	3.4917	0.01157		72.3514	0.000877002	70.2899	0.0039	73.6208	0.00598	70.2963	0.00982		-0.092	-0.000638601	-0.0919	-0.000501355	-0.0918	-0.000494654
4.3793	0.00656	5.4685	0.00898	3.8322	0.0077	3.5019	0.01171		72.4306	0.000874905	70.3668	0.0039	73.7012	0.00598	70.3731	0.00982		-0.0908	-0.00063973	-0.09016	-0.00051046	-0.09016	-0.000510688
4.3992	0.0068	5.4885	0.00998	3.8424	0.00988	3.512	0.01278		72.5098	0.000872809	70.4437	0.0039	73.7816	0.00598	70.45	0.00982		-0.09016	-0.000640352	-0.0899	-0.000511893	-0.0899	-0.000513302
4.4191	0.00711	5.5086	0.00964	3.8526	0.01182	3.5222	0.01195		72.5889	0.000870713	70.5207	0.0039	73.862	0.00598	70.5268	0.00982		-0.0888	-0.000641731	-0.08832	-0.00052088	-0.08832	-0.00052935
4.439	0.00257	5.5287	0.00816	3.8627	0.01277	3.5324	0.00888		72.6681	0.000868618	70.5976	0.0039	73.9424	0.00598	70.6037	0.00982		-0.08832	-0.000642233	-0.088	-0.00052279	-0.0879	-0.000533729
4.4589	0.0033	5.5488	0.00759	3.8729	0.01237	3.5426	0.0075		72.7473	0.000866523	70.6745	0.0039	74.0228	0.00598	70.6805	0.00982		-0.0869	-0.000643783	-0.08648	-0.000532165	-0.08648	-0.000548729
4.4788	0.00359	5.5688	0.00904	3.8831	0.01085	3.5527	0.00973		72.8264	0.000864429	70.7514	0.0039	74.1032	0.00598	70.7574	0.00982		-0.08648	-0.000644256	-0.086	-0.000535273	-0.086	-0.000553926
4.4987	0.00326	5.5889	0.00938	3.8932	0.0089	3.5629	0.01246		72.9056	0.000862336	70.8284	0.0039	74.1836	0.00598	70.8342	0.00982		-0.0849	-0.000646116	-0.08464	-0.00054439	-0.08464	-0.000568854
4.5186	0.00531	5.609	0.00856	3.9034	0.00727	3.5731	0.01232		72.9848	0.000860243	70.9053	0.0039	74.264	0.00598	70.9111	0.00982		-0.08464	-0.00064643	-0.084	-0.000548889	-0.084	-0.000576056
4.5385	0.00657	5.6291	0.00756	3.9136	0.00645	3.5832	0.00918		73.0639	0.00085815	70.9822	0.0039	74.3444	0.00598	70.9879	0.00982		-0.083	-0.000648508	-0.0828	-0.000557632	-0.0828	-0.00058976
4.5585	0.0066	5.6492	0.00485	3.9237	0.00642	3.5934	0.01042		73.1431	0.000856058	71.0591	0.0039	74.4248	0.00598	71.0647	0.00982		-0.0828	-0.000648768	-0.0821	-0.000562967	-0.082	-0.000599123
4.5784	0.00669	5.6693	0.00907	3.9339	0.00681	3.6036	0.01191		73.2223	0.000853967	71.136	0.0039	74.5052	0.00598	71.1416	0.00982		-0.081	-0.000651227	-0.08096	-0.000571974	-0.08096	-0.000611481
4.5983	0.00576	5.6893	0.00516	3.944	0.00715	3.6137	0.01278		73.3014	0.000851877	71.213	0.0039	74.5856	0.00598	71.2184	0.00982		-0.08096	-0.000651281	-0.0801	-0.000579096	-0.0801	-0.000621945
4.6183	0.00394	5.7094	0.00605	3.9542	0.00705	3.6239	0.01187		73.3806	0.000849786	71.2899	0.0039	74.666	0.00598	71.2953	0.00982		-0.07912	-0.000653984	-0.07912	-0.00058751	-0.07912	-0.000634057
4.6382	0.00516	5.7295	0.00744	3.9644	0.00639	3.634	0.01065		73.4598	0.000847697	71.3668	0.0039	74.7464	0.00598	71.3721	0.00982		-0.079	-0.000654169	-0.0782	-0.000595772	-0.0781	-0.000646976
4.6582	0.00649	5.7496	0.00839	3.9745	0.00525	3.6442	0.00938		73.5389	0.000845608	71.4437	0.0039	74.8268	0.00598	71.449	0.00982		-0.07728	-0.000656889	-0.07728	-0.000604338	-0.07728	-0.000657528
4.6781	0.00558	5.7697	0.00826	3.9847	0.00392	3.6544	0.0085		73.6181	0.000843519	71.5206	0.0039	74.9073	0.00598	71.5258	0.00982		-0.0771	-0.000657187	-0.0762	-0.000614877	-0.0762	-0.000671763
4.6981	0.00532	5.7898	0.00877	3.9948	0.00275	3.6645	0.00865		73.6973	0.000841431	71.5975	0.0039	74.9877	0.00598	71.6027	0.00982		-0.07544	-0.000660013	-0.07544	-0.000622566	-0.07544	-0.000681942
4.718	0.00384	5.8099	0.0087	4.005	0.00206	3.6747	0.00793		73.7764	0.000839344	71.6745	0.0039	75.0681	0.00598	71.6795	0.00982		-0.0751	-0.000660618	-0.0743	-0.00063463	-0.0742	-0.000698973
4.738	0.006	5.83	0.00812	4.0151	0.00209	3.6848	0.00894		73.8556	0.000837257	71.7514	0.0039	75.1485	0.00598	71.7563	0.00982		-0.0736	-0.000663371	-0.0736	-0.00064231	-0.0736	-0.000707348
4.7579	0.00387	5.8502	0.00637	4.0253	0.0028	3.695	0.0093		73.9348	0.000835171	71.8283	0.0039	75.2289	0.00598	71.8332	0.00982		-0.0732	-0.000664137	-0.0723	-0.000657261	-0.0723	-0.00072595
4.7779	0.00332	5.8703	0.00547	4.0354	0.00387	3.7051	0.01034		74.0139	0.000833085	71.9052	0.0039	75.3093	0.00598	71.91	0.00982		-0.07176	-0.000666983	-0.07176	-0.000663696	-0.07176	-0.000733803
4.7979	0.0045	5.8904	0.00582	4.0455	0.00477	3.7153	0.01144		74.0931	0.000831	71.9821	0.0039	75.3897	0.00598	71.9869	0.00982		-0.0712	-0.000668139	-0.0704	-0.000680659	-0.0703	-0.000755607
4.8178	0.00324	5.9105	0.00563	4.0557	0.00499	3.7254	0.01336		74.1723	0.000828916	72.0591	0.0039	75.4701	0.00598	72.0637	0.00982		-0.06992	-0.000670868	-0.06992	-0.000686861	-0.06992	-0.000761372
4.8378	0.0049	5.9306	0.00754	4.2826	0.00948	3.7355	0.01086		74.2514	0.000826832	72.136	0.0039	75.5505	0.00598	72.1406	0.00982		-0.0693	-0.000672246	-0.0684	-0.000707465	-0.0684	-0.000785061
4.8578	0.00413	5.9507	0.00772	4.3027	0.00753	3.7457	0.00863		74.3306	0.000824748	72.2129	0.0039	75.6309	0.00598	72.2174	0.00982		-0.06808	-0.000675048	-0.06808	-0.000711953	-0.06808	-0.000790127
4.8778	0.00334	5.9709	0.01023	4.3228	0.00555	3.5809	0.01047		74.4098	0.000822665	72.2898	0.0039	75.7113	0.00598	72.2943	0.00982		-0.0673	-0.000676917	-0.0664	-0.000736704	-0.0664	-0.00081751
4.8978	0.00263	5.991	0.00935	4.3428	0.00468	3.6009	0.00943		74.4889	0.000820583	72.3667	0.0039	75.7917	0.00598	72.3711	0.00982		-0.06624	-0.000679544	-0.06624	-0.000739132	-0.06624	-0.000820149
4.9177	0.00493	6.0111	0.0078	4.3629	0.00514	3.6209	0.00938		74.5681	0.000818501	72.4437	0.0039	75.8721	0.00598	72.448	0.00982		-0.0654	-0.000681714	-0.0645	-0.000766934	-0.0644	-0.000851536
4.9377	0.00481	6.0312	0.00666	4.383	0.00569	3.641	0.011		74.6472	0.00081642	72.5206	0.0039	75.9525	0.00598	72.5248	0.00982		-0.0644	-0.000684385	-0.0644	-0.000768572	-0.0644	-0.00085156
4.9577	0.00425	6.0514	0.00678	4.4031	0.00819	3.661	0.0078		74.7264	0.000814339	72.5975	0.0039	76.0329	0.00598	72.6017	0.00982		-0.0634	-0.000687173	-0.06256	-0.00080046	-0.06256	-0.000884398
4.9777	0.00514	6.0715	0.00621	4.4232	0.01331	3.681	0.00645		74.8056	0.000812259	72.6744	0.0039	76.1133	0.00598	72.6785	0.00982		-0.06256	-0.000689597	-0.0625	-0.000801568	-0.0625	-0.000885521
4.9977	0.00498	6.0916	0.00536	4.4433	0.01112	3.7011	0.00957		74.8847	0.00081018	72.7513	0.0039	76.1937	0.00598	72.7553	0.00982		-0.0614	-0.000693093	-0.06072	-0.000835001	-0.06072	-0.000918867
5.0177	0.0064	6.1118	0.00867	4.4633	0.00757	3.7211	0.01685		74.9639	0.000808101	72.8283	0.0039	76.2741	0.00598	72.8322	0.00982		-0.06072	-0.000695215	-0.0606	-0.000837377	-0.0605	-0.000923128
5.0377	0.00437	6.1319	0.008	4.4834	0.00801	3.7412	0.01169		75.0431	0.000806023	72.9052	0.0039	76.3545	0.00598	72.909	0.00982		-0.0595	-0.000699184	-0.05888	-0.000872415	-0.05888	-0.000955098
5.0578	0.00211	6.152	0.00857	4.5035	0.00401	3.7612	0.013		75.1222	0.000803945	72.9821	0.0039	76.4349	0.00598	72.9859	0.00982		-0.05888	-0.000701274	-0.0586	-0.000878402	-0.0586	-0.000960803
5.0778	0.00355	6.1722	0.00613	4.5236	0.00393	3.7813	0.01218		75.2014	0.000801867	73.059	0.0039	76.5153	0.00598	73.0627	0.00982		-0.0575	-0.000706138	-0.05704	-0.000912941	-0.05704	-0.000993276
5.0978	0.00512	6.1923	0.00737	4.5437	0.00903	3.8013	0.00912		75.2806	0.000799791	73.1359	0.0039	76.5957	0.00598	73.1396	0.00982		-0.05704	-0.000707817	-0.0567	-0.000920819	-0.0566	-0.001
5.1178	0.00626	6.2124	0.00759	4.5638	0.00942	3.8214	0.009		75.3597	0.000797715	73.2129	0.0039	76.6761	0.00598	73.2164	0.00982		-0.0556	-0.000713314	-0.0552	-0.000956837	-0.0552	-0.00103
5.1378	0.00355	6.2326	0.00854	4.5839	0.00671	3.8415	0.00614		75.4389	0.000795639	73.2898	0.0039	76.7565	0.00598	73.2933	0.00982		-0.0552	-0.000714897	-0.0547	-0.000969414	-0.0547	-0.00105
5.1579	0.00572	6.2527	0.0063	4.604	0.00714	3.8615	0.00692		75.5181	0.000793564	73.3667	0.0039	76.8369	0.00598	73.3701	0.00982		-0.0536	-0.000721542	-0.05336	-0.001	-0.05336	-0.00108
5.1779	0.00482	6.2729	0.00784	4.6242	0.00884	3.8816	0.01051		75.5972	0.000791489	73.4436	0.0039	76.9173	0.00598	73.447	0.00982		-0.05336	-0.000722575	-0.0528	-0.00102	-0.0527	-0.00109
5.1979	0.00283	6.293	0.00739	4.6443	0.00918	3.9017	0.01604		75.6764	0.000789415	73.5205	0.0039	76.9977	0.00598	73.5238	0.00982		-0.0517	-0.000730084	-0.05152	-0.00106	-0.05152	-0.00112
5.218	0.00189	6.3132	0.00807	4.6644	0.00416	3.9218	0.01425		75.7556	0.000787342	73.5975	0.0039	77.0781	0.00598	73.6006	0.00982		-0.05152	-0.000730928	-0.0508	-0.00108	-0.0508	-0.00114
5.238	0.00714	6.3333	0.00736	4.6845	0.00488	3.9418	0.01235		75.8347	0.000785269	73.6744	0.0039	77.1586	0.00598	73.6775	0.00982		-0.0497	-0.000739957	-0.04968	-0.00111	-0.04968	-0.00117
5.258	0.00836	6.3535	0.00719	4.7046	0.00738	3.9619	0.00724		75.9139	0.000783197	73.7513	0.0039	77.239	0.00598	73.7543	0.00982		-0.04968	-0.000740055	-0.0489	-0.00114	-0.0488	-0.0012
5.2781	0.00487	6.3736	0.00625	4.7247	0.0071	3.982	0.00947		75.9931	0.000781125	73.8282	0.0039	77.3194	0.00598	73.8312	0.00982		-0.04784	-0.000750088	-0.04784	-0.00117	-0.04784	-0.00122
5.2981	0.00435	6.3938	0.00655	4.7449	0.0077	4.0021	0.01623		76.0722	0.000779054	73.9051	0.0039	77.3998	0.00598	73.908	0.00982		-0.0478	-0.000750323	-0.0469	-0.0012	-0.0469	-0.00125
5.3182	0.00232	6.4139	0.00811	4.765	0.01282	4.0222	0.01921		76.1514	0.000776983	73.9821	0.0039	77.4802	0.00598	73.9849	0.00982		-0.046	-0.000761201	-0.046	-0.00124	-0.046	-0.00128
5.3382	0.00331	6.4341	0.00826	4.7851	0.00901	4.0423	0.01104		76.2306	0.000774913	74.059	0.0039	77.5606	0.00598	74.0617	0.00982		-0.0458	-0.00076249	-0.045	-0.00128	-0.0449	-0.00132
5.3583	0.00402	6.4543	0.00697	4.8052	0.00961	4.0623	0.01586		76.3097	0.000772844	74.1359	0.0039	77.641	0.00598	74.1386	0.00982		-0.04416	-0.000773634	-0.04416	-0.00131	-0.04416	-0.00134
5.3783	0.00486	6.4744	0.00526	4.8254	0.01045	4.0824	0.01414		76.3889	0.000770775	74.2128	0.0039	77.7214	0.00598	74.2154	0.00982		-0.0439	-0.000775522	-0.043	-0.00136	-0.043	-0.00138
5.3984	0.00569	6.4946	0.00572	4.8455	0.01052	4.1025	0.0121		76.4681	0.000768707	74.2897	0.0039	77.8018	0.00598	74.2922	0.00982		-0.04232	-0.000787725	-0.04232	-0.00139	-0.04232	-0.00141
5.4185	0.00565	6.5147	0.0065	4.8656	0.01018	4.1226	0.0054		76.5472	0.000766639	74.3667	0.0039	77.8822	0.00598	74.3691	0.00982		-0.0419	-0.000791227	-0.0411	-0.00144	-0.041	-0.00146
5.4385	0.00478	6.5349	0.00809	4.8858	0.01074	4.1427	0.0023		76.6264	0.000764571	74.4436	0.0039	77.9626	0.00598	74.4459	0.00982		-0.04048	-0.00080395	-0.04048	-0.00147	-0.04048	-0.00148
5.4586	0.00559	6.555	0.00568	4.9059	0.01295	4.1628	0.01315		76.7056	0.000762505	74.5205	0.0039	78.043	0.00598	74.5228	0.00982		-0.04	-0.000808621	-0.0391	-0.00154	-0.0391	-0.00155
5.4787	0.00537	6.5752	0.00925	4.926	0.01351	4.1829	0.02024		76.7847	0.000760439	74.5974	0.0039	78.1234	0.00598	74.5996	0.00982		-0.03864	-0.000822995	-0.03864	-0.00156	-0.03864	-0.00157
5.4988	0.0068	6.5954	0.01058	4.9462	0.01092	4.203	0.01641		76.8639	0.000758373	74.6743	0.0039	78.2038	0.00598	74.6765	0.00982		-0.038	-0.000830461	-0.0371	-0.00164	-0.0371	-0.00164
5.5188	0.00532	6.6155	0.00948	4.9663	0.00954	4.2232	0.01313		76.9431	0.000756308	74.7512	0.0039	78.2842	0.00598	74.7533	0.00982		-0.0368	-0.000845853	-0.0368	-0.00166	-0.0368	-0.00166
5.5389	0.00806	6.6357	0.01	4.9864	0.00892	4.2433	0.01316		77.0222	0.000754243	74.8282	0.0039	78.3646	0.00598	74.8302	0.00982		-0.0361	-0.000855845	-0.0352	-0.00175	-0.0351	-0.00176
5.559	0.00591	6.6559	0.01057	5.0066	0.00572	4.2634	0.01428		77.1014	0.000752179	74.9051	0.0039	78.445	0.00598	74.907	0.00982		-0.03496	-0.000873972	-0.03496	-0.00176	-0.03496	-0.00177
5.5791	0.00324	6.676	0.01128	5.0267	0.0099	4.2835	0.01		77.1806	0.000750116	74.982	0.0039	78.5254	0.00598	74.9839	0.00982		-0.0341	-0.000889498	-0.0332	-0.00187	-0.0332	-0.00188
5.5992	0.00155	6.6962	0.00684	5.0469	0.00815	4.3036	0.01051		77.2597	0.000748053	75.0589	0.0039	78.6058	0.00598	75.0607	0.00982		-0.03312	-0.000909474	-0.03312	-0.00188	-0.03312	-0.00189
5.6193	0.00198	6.7164	0.00585	5.067	0.00858	4.3237	0.00971		77.3389	0.000745991	75.1359	0.0039	78.6862	0.00598	75.1376	0.00982		-0.0321	-0.000933446	-0.0313	-0.002	-0.03128	-0.00203
5.6393	0.00356	6.7365	0.00648	5.0872	0.01281	4.3439	0.01056		77.418	0.000743929	75.2128	0.0039	78.7666	0.00598	75.2144	0.00982		-0.03128	-0.000955485	-0.03128	-0.002	-0.0312	-0.00203
5.6594	0.00293	6.7567	0.00475	5.1073	0.01421	4.364	0.00831		77.4972	0.000741868	75.2897	0.0039	78.847	0.00598	75.2912	0.00982		-0.0302	-0.000989178	-0.02944	-0.00213	-0.02944	-0.00219
5.6795	0.00398	6.7769	0.00625	5.1275	0.01082	4.3841	0.00671		77.5764	0.000739807	75.3666	0.0039	78.9274	0.00598	75.3681	0.00982		-0.02944	-0.00102	-0.0293	-0.00215	-0.0293	-0.0022
5.6996	0.00454	6.797	0.00643	5.1476	0.01104	4.4042	0.01318		77.6556	0.000737747	75.4435	0.0039	79.0078	0.00598	75.4449	0.00982		-0.0282	-0.00107	-0.0276	-0.00228	-0.0276	-0.00238
5.7197	0.00416	6.8172	0.00651	5.1678	0.0119	4.4244	0.01465		77.7347	0.000735688	75.5204	0.0039	79.0882	0.00598	75.5218	0.00982		-0.0276	-0.0011	-0.0274	-0.0023	-0.0273	-0.00241
5.7398	0.00365	6.8374	0.00368	5.1879	0.01024	4.4445	0.01673		77.8139	0.000733629	75.5974	0.0039	79.1686	0.00598	75.5986	0.00982		-0.0263	-0.00118	-0.02576	-0.00244	-0.02576	-0.00261
5.7599	0.00611	6.8575	0.0079	5.2081	0.01043	4.4646	0.01798		77.8931	0.00073157	75.6743	0.0039	79.249	0.00598	75.6755	0.00982		-0.02576	-0.00121	-0.0254	-0.00247	-0.0254	-0.00266
5.78	0.00664	6.8777	0.00785	5.2283	0.00833	4.4848	0.0128		77.9722	0.000729513	75.7512	0.0039	79.3294	0.00598	75.7523	0.00982		-0.0243	-0.00134	-0.02392	-0.00261	-0.02392	-0.00288
5.8002	0.00671	6.8979	0.00657	5.2484	0.00486	4.5049	0.00933		78.0514	0.000727455	75.8281	0.0039	79.4099	0.00598	75.8292	0.00982		-0.02392	-0.00138	-0.0235	-0.00265	-0.0234	-0.00296
5.8203	0.00548	6.918	0.00562	5.2686	0.00655	4.525	0.01129		78.1305	0.000725399	75.905	0.0039	79.4903	0.00598	75.906	0.00982		-0.0224	-0.00156	-0.02208	-0.00279	-0.02208	-0.0032
5.8404	0.00414	6.9382	0.00766	5.2887	0.0082	4.5452	0.01148		78.2097	0.000723342	75.982	0.0039	79.5707	0.00598	75.9828	0.00982		-0.02208	-0.00161	-0.0215	-0.00286	-0.0215	-0.00331
5.8605	0.0023	6.9584	0.00758	5.3089	0.00917	4.5653	0.0098		78.2889	0.000721287	76.0589	0.0039	79.6511	0.00598	76.0597	0.00982		-0.02024	-0.00194	-0.02024	-0.00299	-0.02024	-0.00359
5.8806	0.000289	6.9785	0.00918	5.329	0.01287	4.5854	0.0097		78.368	0.000719232	76.1358	0.0039	79.7315	0.00598	76.1365	0.00982		-0.0184	-0.00243	-0.0184	-0.00321	-0.0184	-0.00406
5.9007	0.00189	6.9987	0.00578	5.3492	0.01287	4.6056	0.01142		78.4472	0.000717177	76.2127	0.0039	79.8119	0.00598	76.2134	0.00982		-0.01656	-0.00314	-0.01656	-0.00345	-0.01656	-0.00464
5.9209	0.00348	7.0189	0.00636	5.3694	0.0102	4.6257	0.00635		78.5264	0.000715123	76.2896	0.0039	79.8923	0.00598	76.2902	0.00982		-0.01472	-0.00418	-0.01472	-0.0037	-0.01472	-0.00535
5.941	0.00311	7.039	0.00391	5.3895	0.00624	4.6459	0.0108		78.6055	0.00071307	76.3666	0.0039	79.9727	0.00598	76.3671	0.00982		-0.01288	-0.00571	-0.01288	-0.00398	-0.01288	-0.00623
5.9611	0.00135	7.0592	0.00694	5.4097	0.00566	4.666	0.00753		78.6847	0.000711017	76.4435	0.0039	80.0531	0.00598	76.4439	0.00982		-0.01104	-0.00798	-0.01104	-0.00427	-0.01104	-0.0073
5.9812	0.00504	7.0794	0.00637	5.4299	0.00356	4.6862	0.01408		78.7639	0.000708964	76.5204	0.0039	80.1335	0.00598	76.5208	0.00982		-0.0092	-0.01134	-0.0092	-0.0046	-0.0092	-0.00864
6.0014	0.00567	7.0995	0.00419	5.45	0.00216	4.7063	0.01383		78.843	0.000706913	76.5973	0.0039	80.2139	0.00598	76.5976	0.00982		-0.00736	-0.01632	-0.00736	-0.00495	-0.00736	-0.01029
6.0215	0.00261	7.1197	0.00518	5.4702	0.00384	4.7265	0.00908		78.9222	0.000704861	76.6742	0.0039	80.2943	0.00598	76.6745	0.00982		-0.00552	-0.02371	-0.00552	-0.00533	-0.00552	-0.01235
6.0416	0.00373	7.1399	0.00466	5.4904	0.00693	4.7466	0.0065		79.0014	0.000702811	76.7512	0.0039	80.3747	0.00598	76.7513	0.00982		-0.00368	-0.03468	-0.00368	-0.00574	-0.00368	-0.0149
6.0618	0.00331	7.16	0.00611	5.5105	0.00848	4.7668	0.01177		79.0805	0.00070076	76.8281	0.0039	80.4551	0.00598	76.8281	0.00982		-0.00184	-0.05097	-0.00184	-0.00619	-0.00184	-0.01809
6.0819	0.00584	7.1802	0.00709	5.5307	0.00492	4.7869	0.01214		79.1597	0.000698711	76.905	0.0039	80.5355	0.00598	76.905	0.00982		0	-0.07519	0	-0.00667	0	-0.02207
6.102	0.00431	7.2004	0.00659	5.5509	0.00505	4.8071	0.00563
6.1222	0.00407	7.2205	0.00776	5.571	0.00706	4.8273	0.00683
6.1423	0.00507	7.2407	0.00855	5.5912	0.01153	4.8474	0.00524
6.1624	0.00504	7.2547	0.0058	5.6114	0.00506	4.8676	0.00465
6.1826	0.00508	7.2944	0.00616	5.6315	0.00723	4.8877	0.00547
6.2027	0.007	7.334	0.00563	5.6517	0.00814	4.9079	0.00402
6.2229	0.00457	7.3737	0.00644	5.6719	0.01103	4.928	0.000837
6.243	0.00414	7.4134	0.0081	5.692	0.0084	4.9482	0.00525
6.2632	0.00455	7.4531	0.00697	5.7122	0.00572	4.9684	0.01158
6.2833	0.00353	7.4928	0.00771	5.7324	0.0061	4.9885	0.01112
6.3035	0.00325	7.5325	0.0061	5.7525	0.00696	5.0087	0.00423
6.3236	0.0015	7.5723	0.00512	5.7727	0.00692	5.0289	0.00553
6.3438	-0.000374	7.612	0.00381	5.7929	0.00998	5.049	0.01226
6.3639	0.0017	7.6517	0.00486	5.813	0.01218	5.0692	0.01096
6.3841	0.00334	7.6914	0.00624	5.8332	0.00892	5.0894	0.01495
6.4043	0.00556	7.7311	0.00616	5.8534	0.00535	5.1095	0.01036
6.4244	0.00436	7.7708	0.00758	5.8735	0.00816	5.1297	0.01606
6.4446	0.00199	7.8106	0.00773	5.8937	0.00797	5.1499	0.01453
6.4647	0.00154	7.8503	0.00732	5.9139	0.00846	5.17	0.01489
6.4849	0.00237	7.89	0.00645	5.934	0.00778	5.1902	0.01076
6.505	0.00393	7.9298	0.00651	5.9542	0.00864	5.2104	0.00807
6.5252	0.00413	7.9695	0.00674	5.9744	0.00666	5.2305	0.00279
6.5454	0.00167	8.0092	0.0073	5.9945	0.00732	5.2507	0.00739
6.5655	0.00392	8.049	0.00572	6.0147	0.00996	5.2709	0.00736
6.5857	0.00302	8.0887	0.00635	6.0349	0.01089	5.291	0.00981
6.6059	0.00243	8.1285	0.01031	6.055	0.01108	5.3112	0.0079
6.626	0.00129	8.1682	0.00898	6.0752	0.00895	5.3314	0.00818
6.6462	0.00226	8.2079	0.008	6.0953	0.00868	5.3515	0.00748
6.6664	0.00328	8.2477	0.0068	6.1155	0.00905	5.3717	0.01584
6.6865	0.00477	8.2875	0.00627	6.1357	0.00817	5.3919	0.00972
6.7067	0.00258	8.3272	0.00498	6.1558	0.00758	5.412	0.00808
6.7269	0.00363	8.367	0.00536	6.176	0.01242	5.4322	0.01421
6.747	0.0047	8.4067	0.00605	6.1961	0.00828	5.4524	0.01074
6.7672	0.00272	8.4465	0.0062	6.2163	0.00644	5.4725	0.01196
6.7874	0.003	8.4863	0.0051	6.2364	0.00738	5.4927	0.00818
6.8075	0.00343	8.526	0.00506	6.2566	0.00752	5.5129	0.01034
6.8277	0.00461	8.5658	0.00507	6.2767	0.01035	5.533	0.01052
6.8479	0.00537	8.6056	0.00716	6.2969	0.01032	5.5532	0.00978
6.868	0.0051	8.6453	0.00725	6.317	0.01096	5.5734	0.01383
6.8882	0.0036	8.6851	0.00448	6.3372	0.00596	5.5935	0.01414
6.9084	0.0047	8.7249	0.0039	6.3573	0.00568	5.6137	0.01152
6.9285	0.00365	8.7647	0.0035	6.3775	0.0086	5.6339	0.00435
6.9487	0.00344	8.8045	0.00428	6.3976	0.0117	5.654	0.00668
6.9689	0.00405	8.8443	0.0055	6.4177	0.00794	5.6742	0.01278
6.989	0.00273	8.884	0.00865	6.4379	0.00863	5.6943	0.01961
7.0092	0.00264	8.9238	0.00897	6.458	0.00566	5.7145	0.01054
7.0294	0.00318	8.9636	0.0067	6.4781	0.00465	5.7347	0.01674
7.0495	0.00406	9.0034	0.00614	6.4983	0.00673	5.7548	0.0175
7.0697	0.00518	9.0432	0.00573	6.5184	0.01273	5.775	0.01689
7.0899	0.00578	9.083	0.00535	6.5385	0.00825	5.7951	0.01154
7.11	0.00476	9.1228	0.00691	6.624	0.00752	5.8153	0.01258
7.1302	0.0049	9.1626	0.00476	6.6636	0.00924	5.8354	0.01072
7.1504	0.00528	9.2024	0.00442	6.7033	0.0084	5.8556	0.00895
7.1705	0.00514	9.2423	0.0059	6.7429	0.00958	5.8757	0.01235
7.1907	0.00453	9.2821	0.00675	6.7826	0.00714	5.8959	0.01498
7.2109	0.00336	9.3219	0.00863	6.8222	0.00667	5.916	0.01098
7.231	0.00218	9.3617	0.00974	6.8619	0.00316	5.9362	0.01047
7.2512	0.00387	9.4015	0.00698	6.9016	0.00366	5.9563	0.01332
7.2713	0.00407	9.4413	0.00491	6.9412	0.0065	5.9765	0.01264
7.2915	0.00368	9.4811	0.00584	6.9809	0.00746	5.9966	0.01187
7.3117	0.00176	9.521	0.00677	7.0206	0.0092	6.0167	0.00947
7.3318	0.00311	9.5608	0.00625	7.0603	0.00808	6.0369	0.00898
7.352	0.00491	9.6006	0.00623	7.0999	0.00996	6.057	0.00903
7.3721	0.00447	9.6405	0.00713	7.1396	0.00738	6.0771	0.00575
7.3923	0.00433	9.6803	0.00693	7.1793	0.00701	6.0973	0.00807
7.4124	0.00352	9.7201	0.00518	7.219	0.00696	6.1174	0.01448
7.4326	0.00225	9.76	0.00482	7.2587	0.00688	6.1375	0.02017
7.4527	0.00448	9.7998	0.00453	7.2984	0.00863	6.1576	0.01477
7.4729	0.0051	9.8396	0.00352	7.338	0.00704	6.1778	0.01171
7.493	0.00292	9.8795	0.00617	7.3777	0.01	6.1637	0.00902
7.5132	0.00293	9.9193	0.00575	7.4174	0.00911	6.2033	0.01283
7.5333	0.00393	9.9592	0.00573	7.4571	0.00569	6.2429	0.01188
7.5535	0.00578	9.999	0.00648	7.4968	0.00484	6.2825	0.01366
7.5736	0.00511	10.0389	0.00646	7.5365	0.00666	6.3222	0.01554
7.5937	0.00458	10.0787	0.00614	7.5763	0.00895	6.3618	0.01312
7.6139	0.00236	10.1186	0.00564	7.616	0.00684	6.4014	0.01128
7.634	0.00119	10.1584	0.00621	7.6557	0.00561	6.4411	0.01145
7.6541	0.00101	10.1983	0.00701	7.6954	0.00847	6.4807	0.01499
7.6743	0.00108	10.2381	0.00789	7.7351	0.00945	6.5203	0.01685
7.6944	0.00255	10.278	0.00883	7.7748	0.00809	6.56	0.01751
7.7145	0.0039	10.3178	0.00902	7.8146	0.00998	6.5996	0.01426
7.7346	0.00451	10.3577	0.00695	7.8543	0.01022	6.6393	0.01628
7.7548	0.00501	10.3976	0.00642	7.894	0.01046	6.6789	0.01468
7.7749	0.00532	10.4374	0.00523	7.9338	0.00665	6.7186	0.01797
7.795	0.00466	10.4773	0.00477	7.9735	0.00581	6.7582	0.01689
7.8151	0.00373	10.5172	0.00632	8.0132	0.00785	6.7979	0.00898
7.8352	0.00232	10.557	0.00684	8.053	0.00518	6.8376	0.00669
7.8553	0.00257	10.5969	0.00537	8.0927	0.00588	6.8772	0.0109
7.8755	0.00467	10.6368	0.00484	8.1325	0.0081	6.9169	0.01396
7.8956	0.00569	10.6766	0.00542	8.1722	0.00802	6.9566	0.00994
7.9157	0.00281	10.7165	0.00547	8.2119	0.01192	6.9963	0.0095
7.9358	0.000563	10.7564	0.00446	8.2517	0.00919	7.0359	0.01121
7.9559	0.00235	10.7963	0.00572	8.2915	0.0064	7.0756	0.00924
7.9759	0.00384	10.8362	0.00441	8.3312	0.00498	7.1153	0.01106
7.996	0.00443	10.876	0.00367	8.371	0.00807	7.155	0.01094
8.0161	0.0044	10.9159	0.00478	8.4107	0.00893	7.1947	0.01207
8.0362	0.00159	10.9558	0.00509	8.4505	0.0089	7.2344	0.01676
8.0563	0.00184	10.9957	0.00429	8.4903	0.01141	7.274	0.00988
8.0741	0.00341	11.0356	0.00806	8.53	0.01144	7.3137	0.00923
8.1137	0.00222	11.0755	0.00795	8.5698	0.00925	7.3534	0.012
8.1533	0.00234	11.1153	0.00672	8.6096	0.00758	7.3931	0.01204
8.1929	0.00319	11.1552	0.00556	8.6493	0.00496	7.4328	0.01193
8.2325	0.0021	11.1951	0.00556	8.6891	0.00586	7.4725	0.00901
8.2722	0.00191	11.235	0.00647	8.7289	0.00844	7.5123	0.01266
8.3118	0.0023	11.2749	0.00794	8.7687	0.00944	7.552	0.01534
8.3514	0.00256	11.3148	0.00756	8.8085	0.00921	7.5917	0.01148
8.3911	0.0014	11.3547	0.00534	8.8483	0.00748	7.6314	0.01127
8.4307	0.00166	11.3946	0.00524	8.888	0.00802	7.6711	0.00716
8.4703	0.00313	11.4345	0.00455	8.9278	0.00905	7.7108	0.00741
8.51	0.00343	11.4744	0.00517	8.9676	0.00883	7.7506	0.00726
8.5496	0.00321	11.5143	0.00723	9.0074	0.00995	7.7903	0.00937
8.5893	0.00286	11.5542	0.00702	9.0472	0.00761	7.83	0.00809
8.6289	0.00148	11.5941	0.00508	9.087	0.00677	7.8698	0.01128
8.6686	0.00194	11.634	0.00433	9.1268	0.00868	7.9095	0.00731
8.7082	0.00459	11.6739	0.00484	9.1666	0.00532	7.9492	0.00728
8.7479	0.00468	11.7138	0.00529	9.2064	0.00571	7.989	0.00814
8.7876	0.00488	11.7537	0.00405	9.2463	0.00809	8.0287	0.0102
8.8272	0.00433	11.7936	0.00264	9.2861	0.00758	8.0685	0.01087
8.8669	0.00327	11.8335	0.00253	9.3259	0.00857	8.1082	0.01301
8.9066	0.00361	11.8734	0.00379	9.3657	0.00912	8.1479	0.01503
8.9463	0.00307	11.9133	0.00511	9.4055	0.00882	8.1877	0.01292
8.9859	0.0025	11.9532	0.00544	9.4453	0.00902	8.2275	0.00972
9.0256	0.00194	11.9932	0.00555	9.4851	0.00928	8.2672	0.01011
9.0653	0.00336	12.0331	0.00618	9.525	0.01233	8.307	0.01414
9.105	0.00256	12.073	0.00917	9.5648	0.00982	8.3467	0.00803
9.1447	0.00249	12.1129	0.00848	9.6046	0.00591	8.3865	0.0042
9.1844	0.0022	12.1528	0.00653	9.6445	0.00398	8.4263	0.00621
9.224	0.00305	12.1927	0.00649	9.6843	0.00729	8.466	0.01277
9.2637	0.00272	12.2326	0.0053	9.7241	0.00786	8.5058	0.01202
9.3034	0.00197	12.2725	0.00644	9.764	0.01007	8.5456	0.01127
9.3431	0.00276	12.3124	0.00606	9.8038	0.00755	8.5853	0.00927
9.3828	0.0023	12.3524	0.00445	9.8436	0.00723	8.6251	0.00921
9.4225	0.00223	12.3923	0.00431	9.8835	0.00667	8.6649	0.00752
9.4623	0.0024	12.4322	0.00705	9.9233	0.00176	8.7047	0.00518
9.502	0.00151	12.4721	0.00639	9.9632	0.000111	8.7445	0.000247
9.5417	0.00225	12.4263	0.00643	10.003	0.00565	8.7843	0.00655
9.5814	0.00346	12.6277	0.00603	10.0429	0.00722	8.824	0.00797
9.6211	0.00335	12.8291	0.00637	10.0827	0.00454	8.8638	0.00543
9.6608	0.00307	13.0304	0.00703	10.1226	0.00843	8.9036	0.0101
9.7006	0.00357	13.2317	0.00662	10.1624	0.00793	8.9434	0.01102
9.7403	0.00387	13.4328	0.00564	10.2023	0.00844	8.9832	0.0094
9.78	0.00357	13.6339	0.005	10.2421	0.0086	9.023	0.00917
9.8198	0.00345	13.835	0.00497	10.282	0.00653	9.0628	0.01263
9.8595	0.00321	14.036	0.00514	10.3218	0.00549	9.1026	0.00719
9.8992	0.00509	14.2369	0.00439	10.3617	0.00318	9.1424	0.00234
9.939	0.00374	14.4377	0.00465	10.4016	0.00471	9.1823	0.00668
9.9787	0.00341	14.6385	0.00459	10.4414	0.00557	9.2221	0.00534
10.0185	0.00261	14.8392	0.00407	10.4813	0.0076	9.2619	0.0011
10.0582	0.00272	15.0398	0.00525	10.5212	0.00547	9.3017	0.00583
10.0979	0.00276	15.2404	0.00541	10.561	0.00666	9.3415	0.01075
10.1377	0.00438	15.4409	0.00656	10.6009	0.00728	9.3813	0.01149
10.1775	0.00337	15.6413	0.00601	10.6408	0.00472	9.4211	0.01226
10.2172	0.00315	15.8417	0.00598	10.6806	0.00424	9.461	0.0105
10.257	0.00343	16.042	0.00496	10.7205	0.00293	9.5008	0.00678
10.2967	0.00356	16.2422	0.00438	10.7604	0.000605	9.5406	0.00823
10.3365	0.00227	16.4424	0.00444	10.8003	0.00434	9.5805	0.0085
10.3763	0.00222	16.6425	0.00521	10.8402	0.00754	9.6203	0.00672
10.416	0.00193	16.8426	0.00558	10.88	0.00958	9.6601	0.00269
10.4558	0.00222	17.0426	0.00562	10.9199	0.0064	9.7	0.00319
10.4956	0.00307	17.2425	0.00559	10.9598	0.00565	9.7398	0.000311
10.5353	0.00335	17.4423	0.00606	10.9997	0.00772	9.7796	0.00264
10.5751	0.0032	17.6421	0.00598	11.0396	0.0081	9.8195	0.00316
10.6149	0.00267	17.8419	0.00473	11.0795	0.0045	9.8593	0.00883
10.6547	0.00179	18.0415	0.00541	11.1193	0.00447	9.8992	0.01006
10.6945	0.00227	18.2412	0.00528	11.1592	0.0085	9.939	0.01172
10.7343	0.00221	18.4407	0.00528	11.1991	0.00765	9.9789	0.00832
10.774	0.00233	18.6402	0.00428	11.239	0.00976	10.0187	0.00931
10.8138	0.00251	18.8396	0.00481	11.2789	0.00975	10.0586	0.00777
10.8536	0.0032	19.039	0.00432	11.3188	0.00936	10.0984	0.00671
10.8934	0.00327	19.2383	0.00446	11.3587	0.00814	10.1383	0.01358
10.9332	0.00418	19.4376	0.0057	11.3986	0.00595	10.1781	0.00924
10.973	0.00405	19.6368	0.00503	11.4385	0.00603	10.218	0.00834
11.0128	0.00272	19.8359	0.00524	11.4784	0.00836	10.2578	0.00991
11.0526	0.00206	20.035	0.00447	11.5183	0.00846	10.2977	0.00664
11.0924	0.00296	20.234	0.00452	11.5582	0.00736	10.3376	0.0102
11.1323	0.00294	20.4329	0.00498	11.5981	0.00976	10.3774	0.00664
11.1721	0.00322	20.6318	0.00568	11.638	0.00851	10.4173	0.00289
11.2119	0.00389	20.8306	0.00623	11.6779	0.0081	10.4572	0.00514
11.2517	0.00516	21.0294	0.00575	11.7178	0.0097	10.497	0.0084
11.2915	0.00505	21.2281	0.00608	11.7577	0.01035	10.5369	0.01063
11.3313	0.0035	21.4268	0.00557	11.7976	0.01124	10.5768	0.01581
11.3711	0.00301	21.6254	0.00404	11.8375	0.01009	10.6166	0.01412
11.411	0.00264	21.824	0.00321	11.8774	0.00783	10.6565	0.01197
11.4508	0.00301	22.0224	0.00395	11.9173	0.01197	10.6964	0.0075
11.4906	0.00325	22.2209	0.00478	11.9572	0.01008	10.7363	0.00768
11.5305	0.00282	22.4193	0.00524	11.9972	0.00925	10.7762	0.00619
11.5703	0.00423	22.6176	0.00374	12.0371	0.00688	10.816	0.0114
11.6101	0.00314	22.8158	0.00405	12.077	0.00365	10.8559	0.01161
11.65	0.00278	23.0141	0.00472	12.1169	0.00479	10.8958	0.01336
11.6898	0.00243	23.2122	0.00544	12.1568	0.00583	10.9357	0.00884
11.7296	0.00196	23.4103	0.00624	12.1967	0.00843	10.9756	0.01014
11.7695	0.00245	23.6084	0.00582	12.2366	0.00854	11.0155	0.01267
11.8093	0.0025	23.8064	0.00441	12.2765	0.00645	11.0553	0.01278
11.8492	0.00344	24.0043	0.00474	12.3164	0.00751	11.0952	0.01446
11.889	0.00246	24.2022	0.0052	12.3564	0.00633	11.1351	0.0132
11.9289	0.0019	24.4	0.0059	12.3963	0.0054	11.175	0.0144
11.9687	0.00269	24.5978	0.00577	12.4362	0.00584	11.2149	0.00566
12.0086	0.00156	24.7956	0.00503	12.4761	0.00468	11.2548	0.00743
12.0484	0.00311	24.9932	0.00315	12.516	0.00521	11.2947	0.01079
12.0883	0.00303	25.1909	0.00408	12.5559	0.00534	11.3346	0.0095
12.1281	0.00305	25.3885	0.00392	12.5958	0.00924	11.3745	0.00886
12.168	0.00373	25.586	0.00504	12.6358	0.01061	11.4144	0.00855
12.2078	0.00278	25.7835	0.00552	12.6757	0.01011	11.4543	0.00792
12.2477	0.00342	25.9809	0.00442	12.7156	0.01057	11.4942	0.00611
12.2876	0.0023	26.1783	0.00439	12.7555	0.0111	11.5341	0.00802
12.3274	0.00231	26.3756	0.00472	12.7954	0.01003	11.574	0.00868
12.3673	0.00234	26.5729	0.00514	12.8353	0.00871	11.6139	0.00776
12.4072	0.00322	26.7701	0.00499	12.8753	0.00818	11.6538	0.00497
12.447	0.00341	26.9673	0.00546	12.9152	0.00756	11.6937	0.00467
12.4869	0.00345	27.1644	0.00566	12.9551	0.00578	11.7336	0.00566
12.5268	0.00438	27.3615	0.00575	12.995	0.00699	11.7735	0.00691
12.5666	0.00313	27.5585	0.00484	13.0349	0.00445	11.8134	0.00839
12.6065	0.00245	27.7555	0.00426	13.0748	0.00559	11.8533	0.00537
12.6464	0.00274	27.9524	0.00452	13.1148	0.0062	11.8932	0.0095
12.6863	0.00166	28.1493	0.00491	13.1547	0.00353	11.9332	0.01368
12.7262	0.000721	28.3461	0.00483	13.1946	0.00626	11.9731	0.01448
12.766	0.00254	28.5429	0.00423	13.2345	0.00838	12.013	0.01837
12.8059	0.00383	28.7397	0.00437	13.2744	0.01019	12.0529	0.01712
12.8458	0.00383	28.9364	0.00494	13.3143	0.00895	12.0928	0.01541
12.8857	0.00429	29.133	0.00485	13.3542	0.00559	12.1327	0.01562
12.9256	0.00326	29.3296	0.00428	13.3941	0.00329	12.1726	0.00855
12.9655	0.0034	29.5262	0.00404	13.4341	0.0075	12.2125	0.00815
13.0053	0.00352	29.7227	0.00432	13.474	0.00523	12.2524	0.01
13.0452	0.00297	29.9192	0.00441	13.5139	0.00543	12.2924	0.00947
13.0851	0.00196	30.1156	0.00344	13.5538	0.00521	12.3323	0.00591
13.125	0.00262	30.312	0.00477	13.5937	0.00413	12.3722	0.0053
13.1649	0.00432	30.5084	0.00506	13.6336	0.00665	12.4121	0.0097
13.2048	0.00388	30.7047	0.00497	13.6735	0.00727	12.452	0.01292
13.2447	0.00334	30.9009	0.00529	13.7134	0.00714	12.4919	0.01267
13.2846	0.0031	31.0971	0.00413	13.7533	0.00745	12.5318	0.01602
13.3245	0.00333	31.2933	0.00393	13.7932	0.00895	12.5718	0.01321
13.3644	0.00166	31.4894	0.00376	13.8331	0.0061	12.6117	0.00833
13.4043	0.00251	31.6855	0.00452	13.8731	0.00557	12.6516	0.01205
13.4442	0.00225	31.8816	0.00522	13.913	0.00519	12.6915	0.01336
13.4841	0.00358	32.0776	0.00493	13.9529	0.00444	12.7314	0.00953
13.524	0.00235	32.2735	0.00459	13.9928	0.00342	12.7713	0.00667
13.5639	0.00132	32.4695	0.00454	14.0327	0.00355	12.8113	0.00794
13.6038	0.00165	32.6653	0.00503	14.0726	0.00482	12.8512	0.01092
13.6437	0.00161	32.8612	0.00416	14.1125	0.00822	12.8911	0.01225
13.6836	0.00158	33.057	0.00372	14.1524	0.01058	12.931	0.0108
13.7235	0.00307	33.2527	0.00414	14.1808	0.00545	12.9709	0.01302
13.7634	0.00359	33.4485	0.00372	14.3835	0.00549	13.0108	0.01316
13.8033	0.00325	33.6442	0.00453	14.5861	0.0071	13.0508	0.01676
13.8432	0.00111	33.8398	0.00486	14.7886	0.00694	13.0907	0.01699
13.8832	0.00207	34.0354	0.00459	14.991	0.00715	13.1306	0.01827
13.9231	0.00302	34.231	0.00472	15.1934	0.00724	13.1705	0.01517
13.963	0.00319	34.4265	0.00432	15.3957	0.0061	13.2104	0.01284
14.0029	0.00328	34.622	0.00421	15.5979	0.00497	13.2503	0.01416
14.0428	0.0023	34.8175	0.00345	15.8001	0.00642	13.2902	0.01495
14.0827	0.00174	35.0129	0.00372	16.0022	0.00532	13.3301	0.01188
14.1226	0.00257	35.2083	0.00346	16.2042	0.00574	13.3701	0.01122
14.1625	0.00175	35.4036	0.00368	16.4061	0.00661	13.41	0.01063
14.2024	0.00158	35.5989	0.00474	16.608	0.00566	13.4499	0.01466
14.2424	0.00172	35.7942	0.00494	16.8098	0.00685	13.4898	0.00933
14.2823	0.00227	35.9894	0.00462	17.0115	0.0078	13.5297	0.00942
14.3222	0.00277	36.1846	0.00416	17.2132	0.00724	13.5696	0.0101
14.3621	0.00268	36.3798	0.00436	17.4148	0.00674	13.6095	0.01002
14.402	0.00255	36.575	0.00571	17.6163	0.00626	13.6494	0.01088
14.4419	0.00314	36.7701	0.00594	17.8177	0.00571	13.6893	0.00812
14.2786	0.00222	36.9651	0.00498	18.0191	0.00587	13.7292	0.0039
14.481	0.00266	37.1602	0.00429	18.2204	0.00615	13.7691	0.00187
14.6834	0.00304	37.3552	0.00419	18.4217	0.00568	13.8091	0.00878
14.8857	0.00326	37.5501	0.00394	18.6228	0.00576	13.849	0.00915
15.0879	0.00335	37.7451	0.00408	18.8239	0.00583	13.8889	0.01109
15.2901	0.00251	37.94	0.00436	19.025	0.00677	13.9288	0.00918
15.4922	0.00247	38.1349	0.00397	19.226	0.00855	13.9687	0.01138
15.6942	0.00236	38.3297	0.00346	19.4269	0.00922	14.0086	0.01025
15.8961	0.00312	38.5245	0.00415	19.6277	0.00763	14.0485	0.00913
16.098	0.00293	38.7193	0.00467	19.8285	0.0069	14.0884	0.01013
16.2998	0.00198	38.9141	0.00497	20.0292	0.00634	14.2369	0.00825
16.5015	0.0018	39.1088	0.00389	20.2298	0.00632	14.4377	0.01096
16.7032	0.000974	39.3035	0.00465	20.4304	0.00612	14.6385	0.01098
16.9048	0.0006	39.4981	0.00379	20.6309	0.00596	14.8392	0.01147
17.1063	0.00186	39.6928	0.00402	20.8313	0.00557	15.0398	0.00946
17.3077	0.00195	39.8874	0.00473	21.0317	0.00596	15.2404	0.00763
17.5091	0.00285	40.082	0.00364	21.232	0.0066	15.4409	0.00762
17.7104	0.00293	40.2765	0.00417	21.4322	0.00624	15.6413	0.01135
17.9117	0.00254	40.471	0.0045	21.6324	0.00696	15.8417	0.01252
18.1128	0.00278	40.6655	0.00402	21.8325	0.00713	16.042	0.01159
18.3139	0.00238	40.86	0.00534	22.0326	0.00596	16.2422	0.00897
18.515	0.00268	41.0544	0.00402	22.2326	0.00544	16.4424	0.00937
18.716	0.00268	41.2488	0.00324	22.4325	0.00528	16.6425	0.0109
18.9169	0.00197	41.4432	0.00423	22.6323	0.00511	16.8426	0.01003
19.1177	0.00188	41.6375	0.00477	22.8321	0.00644	17.0426	0.00998
19.3185	0.00186	41.8319	0.00433	23.0319	0.00628	17.2425	0.0108
19.5192	0.00234	42.0262	0.00443	23.2315	0.00551	17.4423	0.00782
19.7198	0.00344	42.2204	0.0042	23.4312	0.00613	17.6421	0.0084
19.9204	0.00285	42.4147	0.00346	23.6307	0.00614	17.8419	0.00888
20.1209	0.00243	42.6089	0.00329	23.8302	0.0067	18.0415	0.00678
20.3213	0.0024	42.8031	0.00346	24.0296	0.00566	18.2412	0.00911
20.5217	0.00145	42.9973	0.00491	24.229	0.00584	18.4407	0.00986
20.722	0.00182	43.1914	0.00553	24.4283	0.00505	18.6402	0.00736
20.9222	0.00201	43.3856	0.00472	24.6276	0.00451	18.8396	0.0085
21.1224	0.00248	43.5797	0.00334	24.8268	0.00547	19.039	0.00935
21.3225	0.00145	43.7738	0.00315	25.0259	0.00552	19.2383	0.01019
21.5226	0.00112	43.9678	0.00413	25.225	0.0058	19.4376	0.00871
21.7226	0.00107	44.1619	0.00397	25.424	0.0067	19.6368	0.00878
21.9225	0.00255	44.3559	0.00317	25.6229	0.00638	19.8359	0.0069
22.1223	0.0021	44.5499	0.00413	25.8218	0.00545	20.035	0.00896
22.3221	0.00225	44.7439	0.0043	26.0206	0.00648	20.234	0.00852
22.5219	0.0024	44.9378	0.00352	26.2194	0.00692	20.4329	0.00926
22.7215	0.00387	45.1317	0.00425	26.4181	0.00756	20.6318	0.01004
22.9212	0.0036	45.3256	0.00425	26.6168	0.00792	20.8306	0.01005
23.1207	0.00376	45.5195	0.00422	26.8154	0.0056	21.0294	0.0086
23.3202	0.00245	45.7134	0.00386	27.014	0.00544	21.2281	0.00935
23.5196	0.00238	45.9073	0.00253	27.2124	0.00426	21.4268	0.0105
23.719	0.00277	46.1011	0.00316	27.4109	0.00416	21.6254	0.01046
23.9183	0.0027	46.2949	0.00414	27.6093	0.00642	21.824	0.01132
24.1176	0.00265	46.4887	0.00401	27.8076	0.00664	22.0224	0.00962
24.3168	0.00272	46.6825	0.00462	28.0058	0.00629	22.2209	0.00923
24.5159	0.00226	46.8763	0.0047	28.2041	0.00505	22.4193	0.01117
24.715	0.00152	47.07	0.00458	28.4022	0.00451	22.6176	0.0112
24.914	0.00141	47.2637	0.00407	28.6003	0.00538	22.8158	0.01131
25.1129	0.00178	47.4575	0.00422	28.7984	0.00588	23.0141	0.01048
25.3118	0.00203	47.6511	0.00462	28.9964	0.00604	23.2122	0.00897
25.5106	0.00202	47.8448	0.00387	29.1943	0.00596	23.4103	0.00833
25.7094	0.00212	48.0385	0.00361	29.3922	0.00611	23.6084	0.00916
25.9081	0.00211	48.2321	0.00464	29.59	0.00637	23.8064	0.00899
26.1068	0.00139	48.4258	0.00468	29.7878	0.00695	24.0043	0.01061
26.3054	0.00176	48.6194	0.00463	29.9856	0.00722	24.2022	0.01148
26.504	0.00272	48.813	0.00395	30.1832	0.00781	24.4	0.00971
26.7024	0.00183	49.0066	0.00503	30.3809	0.00654	24.5978	0.00987
26.9009	0.00155	49.2002	0.00424	30.5785	0.00556	24.7956	0.00951
27.0993	0.00116	49.3937	0.00459	30.776	0.00581	24.9932	0.00962
27.2976	0.0019	49.5873	0.0037	30.9735	0.00734	25.1909	0.00735
27.4958	0.00334	49.7808	0.00405	31.1709	0.00867	25.3885	0.00726
27.6941	0.00325	49.9743	0.00307	31.3683	0.00901	25.586	0.00791
27.8922	0.00215	50.1678	0.00294	31.5656	0.00767	25.7835	0.00949
28.0903	0.00312	50.3614	0.00397	31.7629	0.00744	25.9809	0.0101
28.2884	0.00261	50.5548	0.0039	31.9601	0.00568	26.1783	0.0108
28.4864	0.00173	50.7483	0.00395	32.1573	0.00581	26.3756	0.01145
28.6843	0.00192	50.9418	0.00343	32.3544	0.00594	26.5729	0.01053
28.8822	0.00173	51.1352	0.0041	32.5515	0.00672	26.7701	0.00864
29.08	0.0031	51.3287	0.00371	32.7485	0.00584	26.9673	0.00932
29.2778	0.00233	51.5221	0.00368	32.9455	0.00555	27.1644	0.01015
29.4756	0.00295	51.7155	0.00423	33.1424	0.00467	27.3615	0.0093
29.6732	0.00268	51.909	0.00375	33.3393	0.00514	27.5585	0.01019
29.8709	0.0025	52.1024	0.00382	33.5361	0.00544	27.7555	0.00989
30.0685	0.00227	52.2958	0.00496	33.7329	0.00469	27.9524	0.00896
30.266	0.00111	52.4892	0.00452	33.9297	0.00458	28.1493	0.00951
30.4635	0.00216	52.6825	0.00509	34.1264	0.00531	28.3461	0.01232
30.6609	0.0019	52.8759	0.00433	34.323	0.0059	28.5429	0.01055
30.8583	0.00325	53.0693	0.00461	34.5196	0.00672	28.7397	0.00914
31.0556	0.00325	53.2626	0.00448	34.7162	0.00655	28.9364	0.01061
31.2529	0.00313	53.456	0.00412	34.9127	0.00631	29.133	0.01022
31.4501	0.00331	53.6494	0.00443	35.1092	0.00543	29.3296	0.01042
31.6473	0.002	53.8427	0.00394	35.3056	0.00693	29.5262	0.01076
31.8444	0.000779	54.036	0.00388	35.502	0.00593	29.7227	0.01107
32.0415	0.00209	54.2293	0.00341	35.6984	0.00552	29.9192	0.01044
32.2385	0.00318	54.4227	0.00397	35.8947	0.00606	30.1156	0.00897
32.4355	0.00285	54.616	0.00391	36.0909	0.00644	30.312	0.00886
32.6324	0.00282	54.8093	0.00415	36.2871	0.00502	30.5084	0.00814
32.8293	0.00135	55.0026	0.00368	36.4833	0.00483	30.7047	0.00695
33.0261	0.00162	55.1959	0.00384	36.6794	0.00512	30.9009	0.00767
33.2229	0.00224	55.3892	0.00342	36.8755	0.00532	31.0971	0.00842
33.4197	0.00148	55.5825	0.00401	37.0716	0.00622	31.2933	0.01061
33.6164	0.0021	55.7758	0.00498	37.2676	0.007	31.4894	0.01141
33.813	0.00256	55.9691	0.00524	37.4635	0.00637	31.6855	0.01176
34.0096	0.00398	56.1624	0.0037	37.6595	0.00564	31.8816	0.01113
34.2062	0.00397	56.3557	0.0036	37.8553	0.00569	32.0776	0.00801
34.4027	0.00389	56.549	0.00335	38.0512	0.00494	32.2735	0.00571
34.5992	0.00256	56.7423	0.00394	38.247	0.00638	32.4695	0.00632
34.7956	0.00254	56.9356	0.00455	38.4427	0.00705	32.6653	0.00764
34.992	0.00288	57.1289	0.00382	38.6385	0.0065	32.8612	0.00772
35.1884	0.00242	57.3222	0.00366	38.8342	0.00662	33.057	0.00967
35.3847	0.00158	57.5155	0.00238	39.0298	0.00572	33.2527	0.01193
35.5809	0.00176	57.7088	0.00215	39.2254	0.00587	33.4485	0.0103
35.7771	0.0012	57.9021	0.00324	39.421	0.00488	33.6442	0.00971
35.9733	0.00125	58.0954	0.00297	39.6165	0.00572	33.8398	0.00897
36.1694	0.00152	58.2887	0.00287	39.812	0.00702	34.0354	0.00977
36.3655	0.00234	58.482	0.00262	40.0075	0.00674	34.231	0.00941
36.5616	0.00158	58.6753	0.0029	40.2029	0.00606	34.4265	0.00862
36.7576	0.00188	58.8686	0.0027	40.3983	0.00585	34.622	0.01024
36.9535	0.00163	59.0619	0.00285	40.5936	0.00551	34.8175	0.01106
37.1495	0.00166	59.2552	0.00347	40.7889	0.00561	35.0129	0.01075
37.3453	0.0013	59.4485	0.00378	40.9842	0.0047	35.2083	0.01024
37.5412	0.00195	59.6419	0.00388	41.1794	0.00523	35.4036	0.01177
37.737	0.000989	59.8352	0.00297	41.3746	0.00562	35.5989	0.01058
37.9327	0.00223	60.0285	0.00385	41.5698	0.00595	35.7942	0.01
38.1285	0.00184	60.2218	0.00562	41.765	0.00665	35.9894	0.01033
38.3242	0.00236	60.4152	0.00511	41.9601	0.00734	36.1846	0.01067
38.5198	0.00275	60.6085	0.00446	42.1551	0.00588	36.3798	0.01265
38.7154	0.0024	60.8019	0.00449	42.3502	0.00525	36.575	0.01158
38.911	0.00252	60.9952	0.00438	42.5452	0.00558	36.7701	0.00991
39.1065	0.00235	61.1886	0.00443	42.7401	0.00533	36.9651	0.01091
39.302	0.00278	61.3819	0.00361	42.9351	0.00488	37.1602	0.01114
39.4975	0.00175	61.5753	0.0035	43.13	0.0046	37.3552	0.01183
39.6929	0.00258	61.7687	0.00344	43.3249	0.00573	37.5501	0.01064
39.8883	0.00191	61.9621	0.00401	43.5197	0.00627	37.7451	0.01082
40.0836	0.00154	62.1555	0.00452	43.7145	0.00659	37.94	0.01022
40.2789	0.00186	62.3489	0.00442	43.9093	0.00555	38.1349	0.01091
40.4742	0.00183	62.5423	0.0035	44.1041	0.00528	38.3297	0.01033
40.6694	0.00281	62.7357	0.00368	44.2988	0.00601	38.5245	0.00843
40.8646	0.00323	62.9292	0.00395	44.4935	0.00641	38.7193	0.00977
41.0598	0.00337	63.1226	0.00482	44.6881	0.00576	38.9141	0.01137
41.255	0.00208	63.3161	0.0041	44.8828	0.00502	39.1088	0.01118
41.4501	0.00112	63.5096	0.00405	45.0774	0.00516	39.3035	0.01226
41.6451	0.00138	63.703	0.00397	45.272	0.00686	39.4981	0.01023
41.8402	0.00109	63.8965	0.00427	45.4665	0.00736	39.6928	0.00736
42.0352	0.00142	64.09	0.00428	45.661	0.00688	39.8874	0.0074
42.2301	0.00195	64.2835	0.00373	45.8555	0.00644	40.082	0.01038
42.4251	0.00196	64.4771	0.00461	46.05	0.00622	40.2765	0.01111
42.62	0.00252	64.6706	0.00486	46.2444	0.0063	40.471	0.01043
42.8149	0.00198	64.8642	0.00431	46.4388	0.00596	40.6655	0.00923
43.0097	0.000716	65.0577	0.00468	46.6332	0.00686	40.86	0.00881
43.2045	-0.000595	65.2513	0.00344	46.8275	0.00661	41.0544	0.01022
43.3993	-0.000747	65.4449	0.00283	47.0219	0.00461	41.2488	0.01392
43.5941	0.000268	65.6385	0.00374	47.2162	0.00408	41.4432	0.015
43.7888	0.00171	65.8322	0.00247	47.4104	0.00633	41.6375	0.01171
43.9835	0.00147	66.0258	0.00225	47.6047	0.00718	41.8319	0.00696
44.1781	0.00135	66.2195	0.00268	47.7989	0.00716	42.0262	0.00878
44.3728	0.00193	66.4131	0.00412	47.9931	0.00576	42.2204	0.00952
44.5674	0.00253	66.6068	0.00445	48.1873	0.00625	42.4147	0.00932
44.762	0.00205	66.8005	0.00434	48.3814	0.00681	42.6089	0.00962
44.9565	0.00215	66.9943	0.00402	48.5756	0.00516	42.8031	0.00853
45.151	0.00196	67.188	0.0036	48.7697	0.0046	42.9973	0.00965
45.3455	0.0026	67.3818	0.00422	48.9638	0.00527	43.1914	0.00907
45.54	0.00218	67.5755	0.00444	49.1578	0.00641	43.3856	0.01059
45.7344	0.00153	67.7693	0.00365	49.3519	0.0063	43.5797	0.01042
45.9288	0.00125	67.9631	0.00395	49.5459	0.00731	43.7738	0.00944
46.1232	0.00105	68.157	0.00358	49.7399	0.00668	43.9678	0.00881
46.3175	0.000947	68.3508	0.00365	49.9339	0.00698	44.1619	0.0122
46.5119	0.00102	68.5447	0.0023	50.1278	0.00715	44.3559	0.01207
46.7062	0.00147	68.7386	0.00244	50.3217	0.00659	44.5499	0.01146
46.9004	0.00214	68.9325	0.00258	50.5156	0.00796	44.7439	0.01031
47.0947	0.00118	69.1264	0.00334	50.7095	0.00783	44.9378	0.00967
47.2889	0.000563	69.3204	0.00414	50.9034	0.00597	45.1317	0.00802
47.4831	0.000968	69.5144	0.00368	51.0973	0.00551	45.3256	0.00771
47.6773	0.00147	69.7084	0.00355	51.2911	0.00375	45.5195	0.00611
47.8714	0.000563	69.9024	0.00303	51.4849	0.00572	45.7134	0.00554
48.0656	0.000647	70.0964	0.00235	51.6787	0.00675	45.9073	0.00736
48.2597	0.001	70.2905	0.00351	51.8725	0.00674	46.1011	0.00736
48.4538	0.000774	70.4846	0.00375	52.0663	0.00755	46.2949	0.01095
48.6478	0.000321	70.6787	0.00472	52.26	0.00782	46.4887	0.01051
48.8419	0.000942	70.8728	0.00472	52.4537	0.00708	46.6825	0.0111
49.0359	0.000842	71.067	0.00403	52.6475	0.00526	46.8763	0.01107
49.2299	0.00101	71.2612	0.00394	52.8411	0.00622	47.07	0.00979
49.4239	0.000995	71.4554	0.00458	53.0348	0.00643	47.2637	0.01062
49.6178	0.00172	71.6497	0.00296	53.2285	0.00774	47.4575	0.01036
49.8117	0.00162	71.8439	0.00367	53.4221	0.00809	47.6511	0.01171
50.0056	0.00115	72.0382	0.00386	53.6158	0.00783	47.8448	0.01057
50.1995	0.000926	72.2325	0.00387	53.8094	0.00721	48.0385	0.00916
50.3934	0.000921	72.4269	0.00441	54.003	0.00617	48.2321	0.01031
50.5873	0.00105	72.6212	0.00353	54.1966	0.00522	48.4258	0.0112
50.7811	0.00192	72.8156	0.00428	54.3902	0.00487	48.6194	0.00917
50.9749	0.00182	73.01	0.00358	54.5837	0.00486	48.813	0.0089
51.1687	0.00173	73.2045	0.00329	54.7773	0.00457	49.0066	0.00903
51.3625	0.00121	73.399	0.00341	54.9708	0.00531	49.2002	0.00642
51.5563	0.00133	73.5935	0.00323	55.1643	0.00612	49.3937	0.00707
51.75	0.00224	73.788	0.00355	55.3578	0.00563	49.5873	0.01083
51.9437	0.00162	73.9826	0.00252	55.5514	0.00548	49.7808	0.01144
52.1375	0.000621	74.1772	0.0025	55.7448	0.00449	49.9743	0.0098
52.3311	0.00127	74.3718	0.00249	55.9383	0.0054	50.1678	0.00758
52.5248	0.000684	74.5665	0.00354	56.1318	0.00604	50.3614	0.00831
52.7185	0.000342	74.7612	0.00328	56.3252	0.00604	50.5548	0.01054
52.9121	0	74.9559	0.00314	56.5187	0.00612	50.7483	0.01093
53.1058	0.00122	75.1507	0.00278	56.7121	0.00605	50.9418	0.00842
53.2994	0.00146	75.3455	0.00362	56.9055	0.00547	51.1352	0.00965
53.493	0.0018	75.5403	0.00428	57.099	0.00568	51.3287	0.0114
53.6866	0.00125	75.7351	0.00437	57.2924	0.00472	51.5221	0.01034
53.8802	0.000863	75.93	0.00348	57.4858	0.00398	51.7155	0.00853
54.0737	0.000147	76.1249	0.00362	57.6792	0.00624	51.909	0.00951
54.2673	0.000753	76.3199	0.00296	57.8725	0.0053	52.1024	0.00956
54.4608	0.00166	76.5149	0.0039	58.0659	0.00557	52.2958	0.00798
54.6543	0.00191	76.7099	0.00443	58.2593	0.00693	52.4892	0.00628
54.8478	0.00144	76.905	0.00428	58.4526	0.00515	52.6825	0.00623
55.0414	0.00165			58.646	0.00349	52.8759	0.00787
55.2348	0.00183			58.8394	0.00384	53.0693	0.00833
55.4283	0.00151			59.0327	0.00672	53.2626	0.00822
55.6218	0.00128			59.226	0.00683	53.456	0.00695
55.8152	0.000811			59.4193	0.00594	53.6494	0.00734
56.0087	0.00158			59.6127	0.00622	53.8427	0.00716
56.2021	0.00175			59.806	0.00493	54.036	0.006
56.3955	0.00212			59.9993	0.00383	54.2293	0.00525
56.589	0.00111			60.1926	0.00453	54.4227	0.00703
56.7824	0.00132			60.3859	0.00535	54.616	0.01016
56.9758	0.000363			60.5792	0.0057	54.8093	0.0131
57.1692	0.000195			60.7725	0.00575	55.0026	0.0131
57.3625	0.00112			60.9658	0.00657	55.1959	0.01211
57.5559	0.000668			61.1591	0.00647	55.3892	0.01092
57.7493	0.0013			61.3524	0.00642	55.5825	0.00922
57.9426	0.00181			61.5457	0.00635	55.7758	0.01028
58.136	0.00198			61.739	0.00577	55.9691	0.00905
58.3294	0.00163			61.9323	0.00682	56.1624	0.00941
58.5227	0.00102			62.1256	0.00625	56.3557	0.0082
58.716	0.00121			62.3189	0.00457	56.549	0.00893
58.9093	0.0015			62.5122	0.00474	56.7423	0.00913
59.1027	0.00209			62.7055	0.00544	56.9356	0.01037
59.296	0.00125			62.8988	0.00644	57.1289	0.01134
59.4893	0.00112			63.0921	0.00606	57.3222	0.01136
59.6826	0.00139			63.2854	0.00657	57.5155	0.00912
59.8759	2.6e-05			63.4787	0.00499	57.7088	0.00844
60.0692	-0.000658			63.672	0.00427	57.9021	0.01039
60.2625	-0.000253			63.8653	0.00468	58.0954	0.01376
60.4558	0.000511			64.0586	0.0046	58.2887	0.01262
60.6491	-1.1e-05			64.2519	0.00539	58.482	0.01154
60.8424	0.00106			64.4452	0.00594	58.6753	0.01082
61.0357	0.000926			64.6385	0.00586	58.8686	0.011
61.229	0.000895			64.8319	0.00519	59.0619	0.01018
61.4223	0.000811			65.0252	0.00502	59.2552	0.00973
61.6156	0.00107			65.2185	0.00483	59.4485	0.0079
61.8089	0.00169			65.4118	0.00514	59.6419	0.00859
62.0022	0.00137			65.6052	0.00463	59.8352	0.00936
62.1955	0.000663			65.7985	0.00422	60.0285	0.0096
62.3888	0.00209			65.9919	0.00674	60.2218	0.00804
62.5821	-1.6e-05			66.1852	0.00783	60.4152	0.00844
62.7754	-0.000316			66.3786	0.00804	60.6085	0.01098
62.9687	0.000895			66.5719	0.00685	60.8019	0.01018
63.162	0.000279			66.7653	0.0067	60.9952	0.00951
63.3553	1.1e-05			66.9587	0.00636	61.1886	0.00746
63.5486	0.000837			67.1521	0.00615	61.3819	0.00723
63.7419	0.00136			67.3455	0.0061	61.5753	0.00994
63.9352	0.000963			67.5389	0.00647	61.7687	0.00952
64.1285	0.0015			67.7323	0.00828	61.9621	0.00801
64.3219	0.00178			67.9257	0.00743	62.1555	0.0091
64.5152	0.0018			68.1192	0.00637	62.3489	0.01079
64.7085	0.0019			68.3126	0.00756	62.5423	0.01372
64.9018	0.00141			68.5061	0.00665	62.7357	0.01183
65.0952	0.00208			68.6996	0.00548	62.9292	0.01161
65.2885	0.00211			68.893	0.00487	63.1226	0.01062
65.4819	0.00162			69.0865	0.00553	63.3161	0.01108
65.6752	0.00212			69.28	0.00633	63.5096	0.00918
65.8686	0.00238			69.4735	0.00661	63.703	0.00856
66.0619	0.00201			69.6671	0.00586	63.8965	0.00841
66.2553	0.00122			69.8606	0.005	64.09	0.0082
66.4487	0.002			70.0542	0.0046	64.2835	0.00953
66.6421	0.00257			70.2477	0.00623	64.4771	0.00897
66.8355	0.00216			70.4413	0.00713	64.6706	0.00966
67.0289	0.000732			70.6349	0.00727	64.8642	0.01044
67.2223	0.00127			70.8285	0.00792	65.0577	0.00973
67.4157	0.00184			71.0222	0.00811	65.2513	0.00987
67.6092	0.00253			71.2158	0.0066	65.4449	0.01034
67.8026	0.00267			71.4095	0.00748	65.6385	0.0102
67.9961	0.00122			71.6031	0.00623	65.8322	0.01265
68.1896	0.000926			71.7968	0.0062	66.0258	0.01289
68.383	0.000505			71.9905	0.00571	66.2195	0.0095
68.5765	0.000937			72.1843	0.00575	66.4131	0.00848
68.77	0.000316			72.378	0.00577	66.6068	0.00998
68.9635	0.000847			72.5718	0.00521	66.8005	0.00957
69.1571	0.00206			72.7655	0.00455	66.9943	0.00974
69.3506	0.00213			72.9593	0.00624	67.188	0.01
69.5442	0.00112			73.1531	0.00792	67.3818	0.00943
69.7377	-4.2e-05			73.347	0.00751	67.5755	0.00793
69.9313	-0.000174			73.5408	0.00778	67.7693	0.00785
70.1249	-0.000137			73.7347	0.00707	67.9631	0.00958
70.3185	-0.000479			73.9286	0.00474	68.157	0.00901
70.5122	-0.000953			74.1225	0.00475	68.3508	0.01016
70.7058	0.000358			74.3164	0.00558	68.5447	0.00757
70.8995	0.00132			74.5104	0.00711	68.7386	0.00627
71.0931	0.000716			74.7044	0.0087	68.9325	0.00663
71.2868	0.00155			74.8984	0.00752	69.1264	0.00754
71.4805	0.00151			75.0924	0.00687	69.3204	0.00974
71.6743	0.000926			75.2864	0.0057	69.5144	0.00927
71.868	0.00102			75.4805	0.00533	69.7084	0.01152
72.0618	0.00111			75.6746	0.00644	69.9024	0.01259
72.2555	0.00204			75.8687	0.00673	70.0964	0.01062
72.4493	0.0015			76.0628	0.00664	70.2905	0.00867
72.6431	0.000747			76.257	0.00672	70.4846	0.00752
72.837	-0.000205			76.4512	0.0064	70.6787	0.0109
73.0308	-8.9e-05			76.6454	0.00761	70.8728	0.01223
73.2247	0.000721			76.8397	0.00712	71.067	0.01006
73.4186	7.4e-05			77.0339	0.00603	71.2612	0.00904
73.6125	0.000679			77.2282	0.00699	71.4554	0.01054
73.8064	0.00124			77.4225	0.00576	71.6497	0.00914
74.0004	0.00105			77.6169	0.0052	71.8439	0.00957
74.1944	0.000842			77.8112	0.0051	72.0382	0.00864
74.3884	0.00172			78.0056	0.00477	72.2325	0.01044
74.5824	0.00111			78.2	0.0052	72.4269	0.00993
74.7764	0.000647			78.3945	0.00362	72.6212	0.00951
74.9705	0.000463			78.589	0.00347	72.8156	0.01054
75.1646	0.000858			78.7835	0.00615	73.01	0.00968
77.1594	0.00116			78.978	0.00632	73.2045	0.00941
78.1596	0.000663			79.1726	0.00555	73.399	0.00845
79.1597	0.000889			79.3672	0.00456	73.5935	0.00966
80.1599	0.000537			79.5618	0.00411	73.788	0.00804
81.16	0.00103			79.7565	0.00619	73.9826	0.00739
82.1601	0.00117			79.9512	0.00585	74.1772	0.00763
83.1602	0.00162			80.1459	0.00676	74.3718	0.00902
84.1602	0.00153			80.3407	0.00382	74.5665	0.01075
85.1603	0.00146			80.5355	0.00533	74.7612	0.00947
86.1603	0.000874			80.7303	0.00772	74.9559	0.01073
87.1603	0.000253			80.9251	0.00761	75.1507	0.01155
88.1603	-1.1e-05			81.12	0.00725	75.3455	0.01508
89.1603	0.000216			81.3149	0.00575	75.5403	0.01401
90.1603	0.000158			81.5099	0.00458	75.7351	0.01093
91.1603	6.8e-05			81.7049	0.00594	75.93	0.01223
92.1602	0.00106			81.8999	0.00635	76.1249	0.01251
93.1601	0.00132			82.095	0.00669	76.3199	0.01177
94.1601	0.00128			82.2901	0.00565	76.5149	0.0107
95.16	0.000921			82.4852	0.00454	76.7099	0.00875
96.1599	0.000826			82.6804	0.00528	76.905	0.00898
97.1599	0.000468			82.8756	0.0056	77.1001	0.00991
98.1598	0.000616			83.0708	0.00603	77.2952	0.00839
99.1597	-8.9e-05			83.2661	0.00566	77.4904	0.00947
100.16	5e-06			83.4614	0.00623	77.6856	0.01027
101.159	0.000858			83.6568	0.00712	77.8808	0.00859
102.159	0.0014			83.8521	0.00804	78.0761	0.00773
103.159	0.00131					78.2714	0.00804
104.159	0.00104					78.4668	0.01085
105.159	0.00101					78.6621	0.01292
106.159	0.000679
107.159	0.00125
108.159	8.9e-05
109.159	0.000368
110.158	0.000626
111.158	0.000858
112.158	0.000721
113.158	0.000516
114.158	0.00102
115.158	0.00111
116.158	0.000711
117.158	0.000484
118.158	0.000647
119.157	0.000374
120.157	0.000411
121.157	0.00117
122.157	0.000953
123.157	0.000442
124.157	0.000132
125.157	-0.000263
126.157	7.4e-05
127.157	0.000526
128.157	0.000874
129.157	0.00135
130.158	0.00127
131.158	0.0011
132.158	0.000484
133.158	0.000405
134.158	0.000547
135.158	0.000937
136.158	0.000374
137.158	0.000153
138.159	0.000311
139.159	0.000995
140.159	0.000879
141.159	0.000842
142.16	0.000763
143.16	0.000811
144.16	0.00116
145.161	0.000563
146.161	1.1e-05
147.161	-0.000489
148.162	-0.000116
149.162	0.000821
150.162	0.000958
151.163	0.000816
152.163	0.00151
153.164	0.00189
154.164	0.00179
155.165	0.000658
156.166	0.000437
157.166	0.000458
158.167	0.000942
159.167	0.000711
160.168	-6.3e-05
161.169	0.000189
162.169	0.000511
163.17	0.000221
164.171	0.000537
165.172	0.000653
166.173	0.00107
167.173	0.00128
168.174	0.000895
169.175	0.000163
170.176	0.000589
171.177	0.000763
172.178	0.0005
173.179	0.000268
174.18	5.8e-05
175.181	0.000463
176.183	-0.000132
177.184	0.000158
178.185	0.000253
179.186	0.000705
180.187	0.00151
181.188	0.00156
182.19	0.000874
183.191	0.000668
184.192	0.000626
185.194	-0.000168
186.195	0.000184
187.197	0.000832
188.198	0.00118
189.2	0.000626
190.201	-9.5e-05
191.203	-0.000284
192.204	0.000453
193.206	0.000789
194.207	0.000179
195.209	-0.000105
196.211	-0.000453
197.213	6.8e-05
198.214	0
199.216	0.0004
200.218	0.000453
201.22	0.0006
202.222	0.000658
203.224	0.000168
204.226	0.000458
205.227	0.000758
206.229	0.00132
207.232	0.000821
208.233	-0.000153
209.236	-0.000284
210.238	-0.000137
211.24	5.8e-05
212.242	-0.000453
213.244	-0.000463
214.246	-0.000516
215.249	3.2e-05
216.251	0.000795
217.253	0.00118
218.256	0.000947
219.258	0.000174
220.26	0.000774
221.263	0.000611
222.265	0
223.268	0.000116
224.27	3.2e-05
225.273	0.000316
226.275	0.000884
227.278	0.00125
228.28	1.6e-05
229.283	-0.000653
230.286	-2.6e-05
231.289	0.000116
232.291	0.000774
233.294	0.000816
234.297	0.000858
235.3	0.0004
236.302	0.000521
237.305	0.000284
238.308	0.000774
239.311	0.000721
240.314	-0.000379
241.317	5.3e-05
242.32	-8.9e-05
243.323	-3.2e-05
244.326	0.000911
245.329	0.000716
246.332	0.000379
247.335	0.000263
248.338	0.00106
249.341	0.000979
250.344	0.000642
251.347	0.000426
252.35	0.000353
253.353	0.000316
254.357	0.000584
255.36	0.000716
256.363	0.000195
257.366	-0.000158
258.37	-0.000263
259.373	-0.000116
260.376	0.000411
261.379	0.000526
262.383	0.0008
263.386	0.000611
264.389	0.000816
265.392	0.000179
266.396	0.000158
267.399	0.000174
268.402	-9.5e-05
269.406	0.000347
270.409	-0.000411
271.413	-0.000574
272.416	0.000258
273.42	1.1e-05
274.423	0.000379
275.426	0.000537
276.43	-0.000121
277.433	-0.000216
278.437	0.000674
279.44	0.000584
280.443	0.000532
281.447	0.00108
282.45	0.00103
283.454	0.000468
284.457	-4.7e-05
285.461	0.000205
286.464	0.0005
287.467	0.000474
288.471	0.000468
289.474	0.000458
290.478	0.000316
291.481	0.000316
292.485	0.000189
293.488	1.1e-05
294.491	0.000168
295.495	0.000137
296.498	0.000126
297.502	0.000526
298.505	0.000705
299.508	0.000279
300.512	0.000263
301.515	4.7e-05
302.518	-0.000189
303.522	-6.8e-05
304.525	0.000647
305.528	0.000463
306.531	0.000468
307.535	0.000879
308.538	0.000353
309.541	0.000742
310.544	0.000342
311.547	0.0003
312.55	0.000126
313.554	3.7e-05
314.557	0.000137
315.56	0.000189
316.563	0.000537
317.566	0.000663
318.569	0.0008
319.572	8.9e-05
320.575	0.0004
321.578	-0.000474
322.58	-0.000184
323.583	-0.000126
324.586	-0.000184
325.589	0.000258
326.592	0.000732
327.594	0.000779
328.597	0.000389
329.6	0.000521
330.602	-3.7e-05
331.605	8.4e-05
332.607	0.000253
333.61	0.0002
334.612	0.000574
335.614	0.000263
336.617	0.00108
337.619	0.00107
338.621	0.000374
339.623	0.000589
340.626	0.000437
341.628	0.000942
342.63	0.000637
343.632	0.000311
344.634	-5e-06
345.635	-0.000332
346.637	0.000205
347.639	0.000653
348.641	0.000695
349.642	0.000337
350.644	-0.000432
351.645	0.000111
352.647	-0.000111
353.648	-0.000258
354.649	0.000284
355.651	0.000732
356.652	0.000816
357.653	0.000884
358.654	0.000584
359.655	0.0003
360.656	0.000858
361.657	0.000747
362.658	0.0011
363.658	0.000289
364.659	0.000605
365.659	0.000621
366.66	-0.000116
367.66	-0.000584
368.66	-0.000305
369.661	-3.2e-05
370.661	0.000384
371.661	0.000368
372.661	0.000621
373.66	0.000753
374.66	0.000689
375.66	-0.000411
376.659	-0.000826
377.659	-2.1e-05
378.658	-0.000132
379.657	-2.6e-05
380.656	0.000553
381.656	0.000258
382.654	-0.000342
383.653	0.00108
384.652	0.000947
385.651	-0.000232
386.649	-0.000758
387.648	-0.000211
388.646	-6.3e-05
389.644	-0.000211
390.642	0.000289
391.64	0.000705
392.638	0.000558
393.636	0.000132
394.633	-8.9e-05
395.631	-4.2e-05
396.628	0.000263
397.625	0.000605
398.623	0.000542
399.62	0.00111
400.616	0.00105
401.613	0.000116
402.61	-0.000153
403.606	0.000279
404.603	0.000263
405.599	0.000374
406.595	0.000242
407.591	4.2e-05
408.586	-0.000137
409.582	-7.9e-05
410.577	-0.000342
411.573	0.000358
412.568	0.000463
413.563	0.000863
414.558	0.000337
415.553	1.1e-05
416.547	-1.1e-05
417.541	0.000258
418.536	0.000247
419.53	0.000579
420.524	0.000537
421.518	0.000279
422.511	0.000221
423.505	0.000658
424.498	0.000442
425.491	0.000374
426.484	0.000237
427.477	0.000384
428.469	0.000326
429.462	-0.000189
430.454	0.000447
431.446	0.000495
432.438	0.000105
433.429	3.7e-05
434.421	0.000121
435.412	1.1e-05
436.403	0.000616
