# Supplementary material for: Direct time-resolved observation of surface-bound carbon dioxide radical anions on metallic nanocatalysts
Source: Nat Commun. 2023 Nov 6;14:7116. doi: 10.1038/s41467-023-42936-6 (PMC10628153; doi:10.1038/s41467-023-42936-6)
Supplement: Supplementary file 4 — Source Data [file 41467_2023_42936_MOESM4_ESM.zip › Source Data/Figure S6/Figure S5b.xlsx]

## Sheet: Sheet1
Figure S5b
raw data									fitting data
-61.7465	-0.000354	-22.1953	0.000311	-16.5953	-0.000184	-20.1986	-0.000278		0.0139	0.00482	0.0234	0.002	0.0684	0.00278	0.0233	0.00143		-2.0702	-0.000323549	-2.9479	-4.86727e-05	-2.9449	1.13648e-05	-2.9444	-0.000221233
-60.7293	5.1e-05	-21.9785	-7e-05	-16.3785	0.000384	-19.9818	-0.000119		0.0158	0.00477	0.10254	0.00205	0.06868	0.00278	0.10285	0.00154		-2.06606	-0.000323251	-2.9086	-4.88597e-05	-2.9257	1.13648e-05	-2.93854	-0.000221233
-59.7122	0.000424	-21.7618	3.8e-05	-16.1618	0.000484	-19.7651	0.000216		0.0178	0.00472	0.18168	0.00209	0.06895	0.00278	0.1824	0.00165		-2.05985	-0.000322804	-2.8693	-4.90516e-05	-2.9065	1.13648e-05	-2.9051	-0.000221233
-58.6955	0.000154	-21.5452	0.000505	-15.9452	0.000135	-19.5485	0.000697		0.0197	0.00468	0.26081	0.00214	0.06923	0.00278	0.26194	0.00176		-2.05778	-0.000322655	-2.8301	-4.92482e-05	-2.8873	1.13648e-05	-2.8658	-0.000221233
-57.6789	-0.000427	-21.3287	0.000454	-15.7287	0.000122	-19.332	-0.000373		0.0217	0.00463	0.33995	0.00217	0.0695	0.00278	0.34149	0.00187		-2.05571	-0.000322506	-2.7908	-4.94504e-05	-2.8681	1.13648e-05	-2.8266	-0.000221233
-56.6626	-0.000611	-21.1123	0.00102	-15.5123	-4.9e-05	-19.1156	-0.000684		0.0236	0.00459	0.41909	0.00221	0.06978	0.00278	0.42104	0.00196		-2.05364	-0.000322342	-2.7515	-4.96579e-05	-2.8489	1.13648e-05	-2.7873	-0.000221233
-55.6465	-0.000316	-20.896	0.000286	-15.296	-9.7e-05	-18.8993	-6.2e-05		0.0256	0.00454	0.49823	0.00225	0.07005	0.00278	0.50059	0.00206		-2.05156	-0.000322193	-2.7122	-4.9871e-05	-2.8297	1.13648e-05	-2.748	-0.000221233
-54.6306	0.000208	-20.6799	0.000262	-15.0799	-0.000181	-18.6832	0.000373		0.0275	0.0045	0.57736	0.00228	0.07033	0.00278	0.58014	0.00215		-2.04121	-0.000321448	-2.673	-5.00891e-05	-2.8105	1.13648e-05	-2.7087	-0.000221233
-53.615	0.000392	-20.4639	0.000492	-14.8639	-0.000386	-18.4672	0.000484		0.0295	0.00445	0.6565	0.00231	0.0706	0.00278	0.65968	0.00224		-2.03914	-0.000321299	-2.6337	-5.03135e-05	-2.7914	1.13648e-05	-2.6695	-0.000221233
-52.5996	0.000173	-20.2479	0.00057	-14.6479	-0.000616	-18.2512	-8.6e-05		0.0314	0.00441	0.73564	0.00233	0.07088	0.00277	0.73923	0.00232		-2.03707	-0.000321135	-2.5944	-5.05438e-05	-2.7722	1.13648e-05	-2.6302	-0.000221233
-51.5844	0.000246	-20.0321	0.000311	-14.4321	-0.000792	-18.0354	-0.000686		0.0334	0.00437	0.81478	0.00236	0.07115	0.00277	0.81878	0.00241		-2.035	-0.000320986	-2.5551	-5.07802e-05	-2.753	1.13648e-05	-2.5909	-0.000221233
-50.5694	7.3e-05	-19.8164	0.00033	-14.2164	0.000422	-17.8197	-0.000162		0.0353	0.00433	0.89392	0.00238	0.07143	0.00277	0.89833	0.00248		-2.03293	-0.000320837	-2.5159	-5.10223e-05	-2.7339	1.13648e-05	-2.5516	-0.000221233
-49.5546	-4.3e-05	-19.6008	0.000789	-14.0008	0.000622	-17.6041	0.00033		0.0373	0.00429	0.97305	0.0024	0.0717	0.00277	0.97788	0.00256		-2.0318	-0.000320762	-2.4766	-5.12713e-05	-2.7147	1.13648e-05	-2.5124	-0.000221233
-48.5401	0.000132	-19.3853	0.000532	-13.7853	0.000541	-17.3886	0.000446		0.0392	0.00425	1.05219	0.00242	0.07198	0.00277	1.05742	0.00263		-2.03086	-0.000320688	-2.4373	-5.15269e-05	-2.6955	1.13648e-05	-2.4731	-0.000221233
-47.5257	3.2e-05	-19.1699	0.000441	-13.5699	1.6e-05	-17.1732	2.4e-05		0.0412	0.00421	1.13133	0.00244	0.07225	0.00277	1.13697	0.0027		-2.02879	-0.000320539	-2.423	-5.16216e-05	-2.69449	1.13648e-05	-2.4338	-0.000221233
-46.5116	-2.7e-05	-18.9547	0.000435	-13.3547	0.000338	-16.958	-0.000392		0.0431	0.00417	1.21047	0.00246	0.07253	0.00277	1.21652	0.00277		-2.02672	-0.00032039	-2.42006	-5.16412e-05	-2.69154	1.13648e-05	-2.3946	-0.000221233
-45.4977	9.2e-05	-18.7395	0.000138	-13.1395	0.000576	-16.7428	4.3e-05		0.0451	0.00414	1.28961	0.00247	0.0728	0.00277	1.29607	0.00283		-2.02465	-0.000320241	-2.41711	-5.16609e-05	-2.68859	1.13648e-05	-2.36101	-0.000221233
-44.4839	-5.4e-05	-18.5244	-0.000232	-12.9244	0.000978	-16.5277	0.000327		0.047	0.0041	1.36874	0.00249	0.07308	0.00277	1.37562	0.0029		-2.02258	-0.000320092	-2.41416	-5.16806e-05	-2.6764	1.13648e-05	-2.35807	-0.000221233
-43.4704	-6.2e-05	-18.3095	-0.000143	-12.7095	0.000397	-16.3128	0.000292		0.049	0.00406	1.44788	0.0025	0.07335	0.00277	1.45516	0.00296		-2.02051	-0.000319928	-2.41121	-5.17004e-05	-2.65913	1.13648e-05	-2.3553	-0.000221233
-42.4571	3e-05	-18.0947	-0.00013	-12.4947	-0.000211	-16.098	-0.000227		0.0509	0.00403	1.52702	0.00251	0.07363	0.00277	1.53471	0.00301		-2.01844	-0.000319779	-2.40826	-5.17201e-05	-2.6572	1.13648e-05	-2.35514	-0.000221233
-41.444	6.2e-05	-17.8799	-0.000132	-12.2799	-0.000365	-15.8832	-0.000795		0.0529	0.004	1.60616	0.00252	0.07391	0.00277	1.61426	0.00307		-2.00808	-0.000319034	-2.40531	-5.174e-05	-2.65619	1.13648e-05	-2.35221	-0.000221233
-40.4311	-0.000195	-17.6653	0.000273	-12.0653	-0.000295	-15.6686	-0.000822		0.0548	0.00396	1.68529	0.00253	0.07418	0.00277	1.69381	0.00312		-2.00601	-0.000318885	-2.40236	-5.17598e-05	-2.65324	1.13648e-05	-2.34928	-0.000221233
-39.4184	-0.000297	-17.4508	0.00053	-11.8508	-0.000143	-15.4541	-0.00111		0.0568	0.00393	1.76443	0.00254	0.07446	0.00277	1.77336	0.00317		-2.00394	-0.000318736	-2.39941	-5.17797e-05	-2.6503	1.13648e-05	-2.34635	-0.000221233
-38.4059	2.4e-05	-17.2364	-0.000105	-11.6364	-0.000454	-15.2397	-0.000859		0.0587	0.0039	1.84357	0.00255	0.07473	0.00277	1.85291	0.00322		-2.00187	-0.000318572	-2.3981	-5.17886e-05	-2.6381	1.13648e-05	-2.34342	-0.000221233
-37.3935	-2.4e-05	-17.0221	0.000308	-11.4221	-0.000165	-15.0254	-0.00017		0.0607	0.00387	1.92271	0.00256	0.07501	0.00277	1.93245	0.00327		-1.9998	-0.000318423	-2.39647	-5.17997e-05	-2.6189	1.13648e-05	-2.34048	-0.000221233
-36.3814	-0.000154	-16.8079	0.000403	-11.2079	0.000359	-14.8112	-0.000754		0.0626	0.00384	2.00185	0.00257	0.07528	0.00277	2.012	0.00332		-1.99773	-0.000318274	-2.39352	-5.18197e-05	-2.5998	1.13648e-05	-2.33755	-0.000221233
-35.3695	4.1e-05	-16.5938	0.00023	-10.9938	-0.000154	-14.5971	-0.000238		0.0646	0.00381	2.08098	0.00258	0.07556	0.00277	2.09155	0.00336		-1.99566	-0.000318125	-2.39057	-5.18397e-05	-2.58548	1.13648e-05	-2.33462	-0.000221233
-34.3577	0.000208	-16.3798	9.7e-05	-10.7798	-0.000324	-14.3831	0.000843		0.0665	0.00378	2.16012	0.00258	0.07583	0.00277	2.1711	0.00341		-1.99359	-0.000317976	-2.38762	-5.18598e-05	-2.5806	1.13648e-05	-2.33169	-0.000221233
-33.3462	0.00013	-16.1659	0.000392	-10.5659	0.0001	-14.1692	0.000524		0.0684	0.00375	2.23926	0.00259	0.07611	0.00277	2.25065	0.00345		-1.9923	-0.000317886	-2.38467	-5.18799e-05	-2.57959	1.13648e-05	-2.32876	-0.000221233
-32.3348	1.6e-05	-15.9522	-0.000157	-10.3522	0.000357	-13.9555	-0.000427		0.0704	0.00372	2.3184	0.0026	0.07638	0.00277	2.33019	0.00349		-1.99152	-0.000317827	-2.38172	-5.19e-05	-2.5737	1.13648e-05	-2.32583	-0.000221233
-31.3236	-0.000162	-15.7385	-0.000303	-10.1385	0.000546	-13.7418	-0.00153		0.0723	0.00369	2.39754	0.0026	0.07666	0.00277	2.40974	0.00353		-1.98945	-0.000317678	-2.37877	-5.19202e-05	-2.5615	1.13648e-05	-2.32289	-0.000221233
-30.3126	-0.000397	-15.525	-0.000327	-9.925	0.000619	-13.5283	-0.00172		0.0743	0.00366	2.47667	0.00261	0.07693	0.00276	2.48929	0.00357		-1.98738	-0.000317529	-2.37582	-5.19404e-05	-2.5424	1.13648e-05	-2.31996	-0.000221233
-29.3017	-4.6e-05	-15.3115	-4.3e-05	-9.7115	0.000441	-13.3148	-0.000776		0.0762	0.00364	2.55581	0.00261	0.07721	0.00276	2.56884	0.0036		-1.98531	-0.000317365	-2.37287	-5.19607e-05	-2.53835	1.13648e-05	-2.31703	-0.000221233
-28.2911	-0.000108	-15.0982	0.000184	-9.4982	0.00104	-13.1015	-0.000227		0.0782	0.00361	2.63495	0.00261	0.07748	0.00276	2.64839	0.00364		-1.98324	-0.000317216	-2.36993	-5.1981e-05	-2.5232	1.13648e-05	-2.3161	-0.000221233
-27.2806	-0.000376	-14.8849	0.000376	-9.2849	0.000495	-12.8882	-0.00117		0.0801	0.00359	2.71409	0.00262	0.07776	0.00276	2.72793	0.00367		-1.97288	-0.000316471	-2.36698	-5.20013e-05	-2.5041	1.13648e-05	-2.3141	-0.000221233
-26.2703	-0.000427	-14.6718	8.4e-05	-9.0718	-0.000322	-12.6751	-0.00115		0.0821	0.00356	2.79322	0.00262	0.07803	0.00276	2.80748	0.0037		-1.97081	-0.000316322	-2.36403	-5.20217e-05	-2.485	1.13648e-05	-2.31117	-0.000221233
-25.2601	-0.000346	-14.4587	9.5e-05	-8.8587	-0.000335	-12.462	-0.00017		0.084	0.00354	2.87236	0.00263	0.07831	0.00276	2.88703	0.00374		-1.96874	-0.000316158	-2.36108	-5.20421e-05	-2.4658	1.13648e-05	-2.30824	-0.000221233
-24.2501	-0.000184	-14.2458	0.000249	-8.6458	-0.000105	-12.2491	-7e-05		0.086	0.00351	2.9515	0.00263	0.07859	0.00276	2.96658	0.00377		-1.96667	-0.000316009	-2.35813	-5.20626e-05	-2.45586	1.13648e-05	-2.3053	-0.000221233
-23.2403	0	-14.033	0.000222	-8.433	-0.000138	-12.0363	-0.000365		0.0879	0.00349	3.03064	0.00263	0.07886	0.00276	3.04613	0.0038		-1.9646	-0.00031586	-2.35518	-5.2083e-05	-2.4467	1.13648e-05	-2.30237	-0.000221233
-22.2307	-0.000119	-13.8203	0.000176	-8.2203	0.0004	-11.8236	-0.000695		0.0899	0.00346	3.10978	0.00263	0.07914	0.00276	3.12567	0.00383		-1.96253	-0.000315711	-2.35223	-5.21036e-05	-2.43818	1.13648e-05	-2.29944	-0.000221233
-21.2212	-0.000324	-13.6076	0.000573	-8.0076	0.000305	-11.6109	-0.00073		0.0918	0.00344	3.18891	0.00264	0.07941	0.00276	3.20522	0.00385		-1.96046	-0.000315562	-2.34928	-5.21242e-05	-2.42934	1.13648e-05	-2.29651	-0.000221233
-20.2119	-0.0002	-13.3951	0.000149	-7.7951	0.000119	-11.3984	-0.000424		0.0938	0.00342	3.26805	0.00264	0.07969	0.00276	3.28477	0.00388		-1.95839	-0.000315413	-2.34633	-5.21448e-05	-2.4276	1.13648e-05	-2.29358	-0.000221233
-19.2027	3.8e-05	-13.1827	-5e-06	-7.5827	-0.000184	-11.186	-3.5e-05		0.0957	0.0034	3.34719	0.00264	0.07996	0.00276	3.36432	0.00391		-1.95632	-0.000315264	-2.34339	-5.21654e-05	-2.4205	1.13648e-05	-2.29065	-0.000221233
-18.1937	0.000373	-12.9704	-0.000122	-7.3704	-8.4e-05	-10.9737	-6.8e-05		0.0977	0.00337	3.42633	0.00264	0.08024	0.00276	3.44387	0.00393		-1.95425	-0.000315115	-2.34044	-5.21861e-05	-2.41167	1.13648e-05	-2.28771	-0.000221233
-17.1849	0.000373	-12.7582	0.000373	-7.1582	-0.000189	-10.7615	0.000605		0.0996	0.00335	3.50546	0.00264	0.08051	0.00276	3.52341	0.00396		-1.9527	-0.000314996	-2.33749	-5.22069e-05	-2.40872	1.13648e-05	-2.28478	-0.000221233
-16.1762	0.000332	-12.5461	0.00027	-6.9461	-6.5e-05	-10.5494	3.2e-05		0.1016	0.00333	3.5846	0.00264	0.08079	0.00276	3.60296	0.00398		-1.95218	-0.000314951	-2.33454	-5.22277e-05	-2.4085	1.13648e-05	-2.28185	-0.000221233
-15.1677	-0.000122	-12.3341	-4.6e-05	-6.7341	0.000454	-10.3374	-0.000286		0.1035	0.00331	3.66374	0.00265	0.08106	0.00276	3.68251	0.00401		-1.95011	-0.000314802	-2.33159	-5.22485e-05	-2.39104	1.13648e-05	-2.27892	-0.000221233
-14.1593	2.7e-05	-12.1222	1.35525e-20	-6.5222	0.000735	-10.1255	-0.000862		0.10439	0.0033	3.74288	0.00265	0.08134	0.00276	3.76206	0.00403		-1.94804	-0.000314653	-2.32864	-5.22693e-05	-2.3894	1.13648e-05	-2.2768	-0.000221233
-13.1511	0.000138	-11.9104	3e-05	-6.3104	0.000486	-9.9137	-0.000643		0.1055	0.00329	3.82202	0.00265	0.08161	0.00276	3.84161	0.00405		-1.94597	-0.000314504	-2.32569	-5.22903e-05	-2.3881	1.13648e-05	-2.27599	-0.000221233
-12.143	-0.000116	-11.6987	-0.000538	-6.0987	-4.1e-05	-9.702	0.000246		0.1074	0.00327	3.90115	0.00265	0.08189	0.00276	3.92115	0.00407		-1.9439	-0.000314355	-2.32274	-5.23112e-05	-2.37926	1.13648e-05	-2.27306	-0.000221233
-11.1351	-0.00047	-11.4871	-0.000554	-5.8871	-9.5e-05	-9.4904	-0.000343		0.1094	0.00325	3.98029	0.00265	0.08216	0.00276	4.0007	0.00409		-1.93975	-0.000314057	-2.3198	-5.23322e-05	-2.37631	1.13648e-05	-2.27012	-0.000221233
-10.1273	-0.000484	-11.2755	-0.000446	-5.6755	-0.0002	-9.2788	-0.000892		0.1113	0.00323	4.05943	0.00265	0.08244	0.00276	4.08025	0.00411		-1.93768	-0.000313908	-2.31685	-5.23532e-05	-2.3702	1.13648e-05	-2.26719	-0.000221233
-9.1197	-0.000157	-11.0641	-5.7e-05	-5.4641	-5.9e-05	-9.0674	-0.00131		0.1132	0.00322	4.13857	0.00265	0.08271	0.00276	4.1598	0.00413		-1.93561	-0.000313744	-2.3139	-5.23743e-05	-2.36453	1.13648e-05	-2.26426	-0.000221233
-8.1122	-0.00033	-10.8528	-0.000511	-5.2528	0.000381	-8.8561	-0.00154		0.1152	0.0032	4.21771	0.00265	0.08299	0.00276	4.23935	0.00415		-1.93354	-0.000313595	-2.31095	-5.23954e-05	-2.36158	1.13648e-05	-2.26133	-0.000221233
-7.1049	-0.000108	-10.6416	-0.000603	-5.0416	-0.000492	-8.6449	-0.00168		0.1171	0.00318	4.29684	0.00265	0.08326	0.00275	4.31889	0.00417		-1.92733	-0.000313148	-2.308	-5.24165e-05	-2.35864	1.13648e-05	-2.2584	-0.000221233
-6.0976	-0.000286	-10.4305	-0.000503	-4.8305	0.0001	-8.4338	-0.00122		0.1191	0.00316	4.37598	0.00265	0.08354	0.00275	4.39844	0.00419		-1.92526	-0.000312999	-2.30505	-5.24377e-05	-2.35569	1.13648e-05	-2.25547	-0.000221233
-5.0906	-0.00073	-10.2195	-7.6e-05	-4.6195	-7e-05	-8.2228	-0.00138		0.121	0.00315	4.45512	0.00265	0.08382	0.00275	4.47799	0.00421		-1.92319	-0.00031285	-2.3021	-5.2459e-05	-2.35274	1.13648e-05	-2.25253	-0.000221233
-4.0836	-0.000616	-10.0086	-0.000219	-4.4086	-4.1e-05	-8.0119	-0.00102		0.123	0.00313	4.53426	0.00265	0.08409	0.00275	4.55754	0.00422		-1.92112	-0.000312701	-2.29915	-5.24802e-05	-2.3511	1.13648e-05	-2.2496	-0.000221233
-3.0768	-0.000297	-9.7978	-0.000192	-4.1978	0.000295	-7.8011	-0.00113		0.1249	0.00311	4.61339	0.00265	0.08437	0.00275	4.63709	0.00424		-1.91905	-0.000312537	-2.2962	-5.25015e-05	-2.3498	1.13648e-05	-2.24667	-0.000221233
-2.0702	-0.000259	-9.5871	-0.000227	-3.9871	-0.000397	-7.5904	-0.00187		0.1269	0.0031	4.69253	0.00266	0.08464	0.00275	4.71663	0.00426		-1.91698	-0.000312388	-2.29326	-5.25229e-05	-2.34685	1.13648e-05	-2.24374	-0.000221233
-2.0318	-0.00023	-9.3765	-0.000141			-7.3798	-0.00152		0.1288	0.00308	4.77167	0.00266	0.08492	0.00275	4.79618	0.00427		-1.9132	-0.00031212	-2.29031	-5.25443e-05	-2.34391	1.13648e-05	-2.24081	-0.000221233
-1.9923	-0.000373	-9.166	0.0002	-2.9449	-0.000459	-7.1693	-0.00159		0.1308	0.00306	4.85081	0.00266	0.08519	0.00275	4.87573	0.00429		-1.91284	-0.00031209	-2.28736	-5.25657e-05	-2.34096	1.13648e-05	-2.23788	-0.000221233
-1.9527	-0.000103	-8.9556	-7.3e-05	-2.9257	-0.00057	-6.9589	-0.00151		0.1327	0.00305	4.92995	0.00266	0.08547	0.00275	4.95528	0.00431		-1.91077	-0.000311941	-2.28441	-5.25872e-05	-2.33801	1.13648e-05	-2.2375	-0.000221233
-1.9132	0.000132	-8.7453	-2.7e-05	-2.9065	-0.00139	-6.7486	-0.000935		0.1347	0.00303	5.00908	0.00266	0.08574	0.00275	5.03483	0.00432		-1.9087	-0.000311792	-2.28146	-5.26087e-05	-2.33507	1.13648e-05	-2.23495	-0.000221233
-1.8737	-5.9e-05	-8.535	-0.000286	-2.8873	-0.000616	-6.5383	-0.00202		0.1366	0.00302	5.08822	0.00266	0.08602	0.00275	5.11438	0.00434		-1.90662	-0.000311643	-2.27851	-5.26303e-05	-2.33212	1.13648e-05	-2.23201	-0.000221233
-1.8343	-0.000584	-8.3249	-0.000173	-2.8681	-0.000505	-6.3282	-0.00228		0.1386	0.00301	5.16736	0.00266	0.08629	0.00275	5.19392	0.00435		-1.90455	-0.000311494	-2.27556	-5.26519e-05	-2.332	1.13648e-05	-2.22908	-0.000221233
-1.7948	-0.000989	-8.1149	-5.4e-05	-2.8489	-0.00033	-6.1182	-0.00196		0.1405	0.00299	5.2465	0.00266	0.08657	0.00275	5.27347	0.00436		-1.90248	-0.00031133	-2.27261	-5.26736e-05	-2.32918	1.13648e-05	-2.22615	-0.000221233
-1.7553	-0.000492	-7.905	-0.000516	-2.8297	0.000495	-5.9083	-0.000927		0.1425	0.00298	5.32564	0.00266	0.08684	0.00275	5.35302	0.00438		-1.90041	-0.000311181	-2.26966	-5.26953e-05	-2.32623	1.13648e-05	-2.22322	-0.000221233
-1.7158	-0.000146	-7.6951	-0.000838	-2.8105	0.00073	-5.6984	-0.00104		0.1444	0.00296	5.40477	0.00266	0.08712	0.00275	5.43257	0.00439		-1.89834	-0.000311032	-2.26672	-5.2717e-05	-2.32328	1.13648e-05	-2.22029	-0.000221233
-1.6763	0.000186	-7.4854	-0.000878	-2.7914	0.00102	-5.4887	-0.000876		0.1464	0.00295	5.48391	0.00266	0.08739	0.00275	5.51212	0.0044		-1.89627	-0.000310883	-2.26377	-5.27388e-05	-2.32034	1.13648e-05	-2.21736	-0.000221233
-1.6369	-0.000159	-7.2758	-0.000554	-2.7722	0.000559	-5.2791	-0.00193		0.1483	0.00294	5.56305	0.00266	0.08767	0.00275	5.59166	0.00442		-1.8942	-0.000310734	-2.26082	-5.27606e-05	-2.31739	1.13648e-05	-2.21442	-0.000221233
-1.5974	-3e-06	-7.0662	-0.000143	-2.753	-4.9e-05	-5.0695	-0.00193		0.1503	0.00293	5.64219	0.00266	0.08794	0.00275	5.67121	0.00443		-1.89213	-0.000310585	-2.25787	-5.27825e-05	-2.31445	1.13648e-05	-2.21149	-0.000221233
-1.5579	0.000205	-6.8568	-0.0001	-2.7339	0.000211	-4.8601	-0.000678		0.1522	0.00291	5.72132	0.00266	0.08822	0.00275	5.75076	0.00444		-1.89006	-0.000310436	-2.25492	-5.28044e-05	-2.3129	1.13648e-05	-2.20856	-0.000221233
-1.5185	0.000651	-6.6474	0.000122	-2.7147	0.000622	-4.6507	-0.000862		0.1542	0.0029	5.80046	0.00266	0.0885	0.00275	5.83031	0.00446		-1.88799	-0.000310287	-2.25197	-5.28263e-05	-2.3115	1.13648e-05	-2.20563	-0.000221233
-1.479	-5.7e-05	-6.4381	-0.000176	-2.6955	0.00294	-4.4414	-0.00181		0.1561	0.00289	5.8796	0.00266	0.08877	0.00275	5.90986	0.00447		-1.88592	-0.000310138	-2.24902	-5.28483e-05	-2.30855	1.13648e-05	-2.2027	-0.000221233
-1.4396	-0.000259	-6.229	-0.000624	-2.6764	0.00273	-4.5567	0.00141		0.1581	0.00288	5.95874	0.00266	0.08905	0.00275	5.9894	0.00448		-1.88385	-0.000309974	-2.24607	-5.28704e-05	-2.30561	1.13648e-05	-2.19977	-0.000221233
-1.4001	-2.7e-05	-6.0199	-0.000659	-2.6572	0.00225	-4.5173	3e-05		0.16	0.00287	6.03788	0.00266	0.08932	0.00274	6.06895	0.00449		-1.88178	-0.000309825	-2.24313	-5.28924e-05	-2.30266	1.13648e-05	-2.1983	-0.000221233
-1.3607	-5.1e-05	-5.8109	-0.000511	-2.6381	0.00163	-4.4779	-0.000246		0.1619	0.00285	6.11701	0.00266	0.0896	0.00274	6.1485	0.0045		-1.87971	-0.000309676	-2.24018	-5.29146e-05	-2.29972	1.13648e-05	-2.19683	-0.000221233
-1.3213	3.8e-05	-5.8618	-0.00115	-2.6189	0.000543	-4.4386	0.000649		0.1639	0.00284	6.19615	0.00266	0.08987	0.00274	6.22805	0.00451		-1.8737	-0.000309244	-2.23723	-5.29367e-05	-2.29677	1.13648e-05	-2.1939	-0.000221233
-1.2818	0.00017	-5.8223	-0.000322	-2.5998	0.000786	-4.3992	0.0001		0.1658	0.00283	6.27529	0.00266	0.09015	0.00274	6.3076	0.00452		-1.87143	-0.00030908	-2.23428	-5.29589e-05	-2.29382	1.13648e-05	-2.19097	-0.000221233
-1.2424	0.000105	-5.7827	0.000522	-2.5806	0.000414	-4.3598	-0.000208		0.1678	0.00282	6.35443	0.00266	0.09042	0.00274	6.38714	0.00454		-1.86935	-0.000308931	-2.23133	-5.29812e-05	-2.2938	1.13648e-05	-2.18804	-0.000221233
-1.203	-0.0005	-5.7432	-0.000108	-2.5615	-0.000211	-4.3205	1.9e-05		0.1697	0.00281	6.43356	0.00266	0.0907	0.00274	6.46669	0.00455		-1.86728	-0.000308767	-2.22838	-5.30035e-05	-2.29088	1.13648e-05	-2.18511	-0.000221233
-1.1636	-0.00111	-5.7037	-0.000116	-2.5424	0.000943	-4.2811	-0.0011		0.1717	0.0028	6.5127	0.00266	0.09097	0.00274	6.54624	0.00456		-1.86521	-0.000308618	-2.22543	-5.30258e-05	-2.28793	1.13648e-05	-2.18218	-0.000221233
-1.1242	-0.000965	-5.6643	0.000822	-2.5232	0.00144	-4.2418	-0.00434		0.1736	0.00279	6.59184	0.00266	0.09125	0.00274	6.62579	0.00457		-1.86314	-0.000308469	-2.22248	-5.30482e-05	-2.28499	1.13648e-05	-2.17924	-0.000221233
-1.0847	-0.000319	-5.6248	-2.2e-05	-2.5041	0.00148	-4.2024	-0.00219		0.1756	0.00278	6.67098	0.00265	0.09152	0.00274	6.70534	0.00458		-1.86107	-0.00030832	-2.21953	-5.30706e-05	-2.28204	1.13648e-05	-2.17631	-0.000221233
-1.0453	-0.000589	-5.5853	0.000268	-2.485	0.0024	-4.1631	-0.000495		0.1775	0.00277	6.75012	0.00265	0.0918	0.00274	6.78488	0.00459		-1.859	-0.000308171	-2.21659	-5.30931e-05	-2.27909	1.13648e-05	-2.17338	-0.000221233
-1.0059	-0.00141	-5.5458	0.000992	-2.4658	0.00191	-4.1237	-0.000705		0.1795	0.00276	6.82925	0.00265	0.09207	0.00274	6.86443	0.0046		-1.85693	-0.000308022	-2.21364	-5.31156e-05	-2.27615	1.13648e-05	-2.17045	-0.000221233
-0.9665	-0.00169	-5.5063	0.0005	-2.4467	-0.000338	-4.0844	0.000346		0.1814	0.00275	6.90839	0.00265	0.09235	0.00274	6.94398	0.00461		-1.85486	-0.000307873	-2.21069	-5.31382e-05	-2.2747	1.13648e-05	-2.16752	-0.000221233
-0.9271	-0.00111	-5.4669	-7.6e-05	-2.4276	1.4e-05	-4.045	0.00127		0.1834	0.00274	6.98753	0.00265	0.09262	0.00274	7.02353	0.00462		-1.85279	-0.000307724	-2.20774	-5.31608e-05	-2.2732	1.13648e-05	-2.16459	-0.000221233
-0.8877	-0.000741	-5.4274	-0.0006	-2.4085	0.000403	-4.0057	0.000205		0.1853	0.00273	7.06667	0.00265	0.0929	0.00274	7.10308	0.00463		-1.85072	-0.00030756	-2.20479	-5.31834e-05	-2.27026	1.13648e-05	-2.16165	-0.000221233
-0.8483	-0.00101	-5.3879	-0.000608	-2.3894	0.00077	-3.9663	-0.00224		0.1873	0.00272	7.14581	0.00265	0.09317	0.00274	7.18262	0.00464		-1.84865	-0.000307411	-2.20184	-5.32061e-05	-2.26731	1.13648e-05	-2.159	-0.000221233
-0.809	-0.000205	-5.3485	0.000416	-2.3702	-0.00107	-3.927	-0.00176		0.1892	0.00272	7.22494	0.00265	0.09345	0.00274	7.26217	0.00465		-1.84451	-0.000307113	-2.19889	-5.32288e-05	-2.26436	1.13648e-05	-2.15872	-0.000221233
-0.7696	5.9e-05	-5.309	0.000651	-2.3511	-0.0019	-3.8877	-0.00102		0.1912	0.00271	7.30408	0.00265	0.09373	0.00274	7.34172	0.00465		-1.84244	-0.000306964	-2.19594	-5.32516e-05	-2.26142	1.13648e-05	-2.15579	-0.000221233
-0.7302	0.000184	-5.2696	0.00129	-2.332	-0.000908	-3.8484	-0.00145		0.1931	0.0027	7.38322	0.00265	0.094	0.00274	7.42127	0.00466		-1.8383	-0.000306666	-2.19299	-5.32745e-05	-2.25847	1.13648e-05	-2.15286	-0.000221233
-0.6908	-0.000614	-5.2301	0.000797	-2.3129	-0.00113	-3.809	-0.0019		0.19488	0.00269	7.46236	0.00265	0.09428	0.00274	7.50082	0.00467		-1.83623	-0.000306517	-2.19005	-5.32973e-05	-2.2556	1.13648e-05	-2.14993	-0.000221233
-0.6514	-0.000162	-5.1907	0.000927	-2.2938	-3e-05	-3.7697	-0.000984		0.1951	0.00269	7.54149	0.00265	0.09455	0.00274	7.58036	0.00468		-1.8343	-0.000306368	-2.1871	-5.33202e-05	-2.25553	1.13648e-05	-2.147	-0.000221233
-0.6121	-0.000738	-5.1513	0.00118	-2.2747	-0.00234	-3.7304	0.00047		0.197	0.00268	7.62063	0.00265	0.09483	0.00274	7.65991	0.00469		-1.83415	-0.000306353	-2.18415	-5.33432e-05	-2.25258	1.13648e-05	-2.14406	-0.000221233
-0.5727	-0.000554	-5.1118	0.000851	-2.2556	-0.000157	-3.6911	-0.00109		0.199	0.00267	7.69977	0.00265	0.0951	0.00274	7.73946	0.0047		-1.83208	-0.000306204	-2.1812	-5.33662e-05	-2.24963	1.13648e-05	-2.14113	-0.000221233
-0.5333	-0.000378	-5.0724	0.000881	-2.2365	0.00173	-3.6517	-0.00392		0.2009	0.00267	7.77891	0.00265	0.09538	0.00274	7.81901	0.00471		-1.83001	-0.000306055	-2.17825	-5.33892e-05	-2.24669	1.13648e-05	-2.1382	-0.000221233
-0.494	-0.000176	-5.033	0.000424	-2.2174	0.00112	-3.6124	-0.00212		0.2029	0.00266	7.85805	0.00265	0.09565	0.00274	7.89856	0.00472		-1.82794	-0.000305906	-2.1753	-5.34123e-05	-2.24374	1.13648e-05	-2.13527	-0.000221233
-0.4546	0.000246	-4.9936	0.000608	-2.1983	0.00137	-3.5731	0.000341		0.2048	0.00265	7.93718	0.00265	0.09593	0.00273	7.9781	0.00472		-1.82173	-0.000305459	-2.17235	-5.34355e-05	-2.24079	1.13648e-05	-2.13234	-0.000221233
-0.4153	0.000181	-4.9542	0.000459	-2.1792	0.0033	-3.5338	-0.00173		0.2068	0.00264	8.01632	0.00265	0.0962	0.00273	8.05765	0.00473		-1.81966	-0.00030531	-2.1694	-5.34587e-05	-2.23785	1.13648e-05	-2.12941	-0.000221233
-0.3759	-0.000281	-4.9147	0.000773	-2.1601	0.00257	-3.4945	-0.00369		0.2087	0.00264	8.09546	0.00265	0.09648	0.00273	8.1372	0.00474		-1.81759	-0.000305146	-2.16646	-5.34819e-05	-2.2365	1.13648e-05	-2.12647	-0.000221233
-0.3366	-0.000473	-4.8753	0.000289	-2.141	0.00177	-3.4552	-0.002		0.28538	0.00244	8.1746	0.00265	0.09675	0.00273	8.21675	0.00475		-1.81552	-0.000304997	-2.16351	-5.35052e-05	-2.2349	1.13648e-05	-2.12354	-0.000221233
-0.2972	-2.4e-05	-4.8359	-0.00127	-2.1219	-0.000589	-3.4159	-0.00192		0.37587	0.00232	8.25374	0.00265	0.09703	0.00273	8.2963	0.00476		-1.80724	-0.000304401	-2.16056	-5.35285e-05	-2.23196	1.13648e-05	-2.12061	-0.000221233
-0.2579	-0.000405	-4.7965	-0.00067	-2.1028	0.000557	-3.3766	-0.000641		0.46636	0.00226	8.33287	0.00265	0.0973	0.00273	8.37585	0.00476		-1.80517	-0.000304252	-2.15761	-5.35519e-05	-2.22901	1.13648e-05	-2.1198	-0.000221233
-0.2185	-0.000862	-4.7571	0.000381	-2.0837	0.00198	-3.3373	0.000427		0.55685	0.00222	8.41201	0.00265	0.09758	0.00273	8.45539	0.00477		-1.8031	-0.000304103	-2.15466	-5.35753e-05	-2.22606	1.13648e-05	-2.11768	-0.000221233
-0.1792	-0.000786	-4.7177	-0.000511	-2.0646	0.000724	-3.298	0.00163		0.64734	0.0022	8.49115	0.00265	0.09785	0.00273	8.53494	0.00478		-1.80103	-0.000303939	-2.15171	-5.35987e-05	-2.22312	1.13648e-05	-2.11475	-0.000221233
-0.1398	-0.000216	-4.6783	-0.0012	-2.0455	-9.2e-05	-3.2587	0.000178		0.73784	0.00217	8.57029	0.00265	0.09813	0.00273	8.61449	0.00479		-1.79896	-0.00030379	-2.14876	-5.36222e-05	-2.22017	1.13648e-05	-2.11182	-0.000221233
-0.1681	-0.000405	-4.639	-0.000511	-2.0264	-0.000597	-3.2194	4.9e-05		0.82833	0.00215	8.64942	0.00265	0.09841	0.00273	8.69404	0.0048		-1.79688	-0.000303641	-2.14581	-5.36458e-05	-2.2174	1.13648e-05	-2.10888	-0.000221233
-0.1662	-0.000132	-4.5996	0.000689	-2.0073	-0.000435	-3.1801	-0.000635		0.91882	0.00213	8.72856	0.00265	0.09868	0.00273	8.77359	0.0048		-1.79481	-0.000303492	-2.14286	-5.36694e-05	-2.21723	1.13648e-05	-2.10595	-0.000221233
-0.1642	0.000103	-4.5602	0.00169	-1.9883	0.000716	-3.1408	4.3e-05		1.00931	0.0021	8.8077	0.00265	0.09896	0.00273	8.85313	0.00481		-1.7948	-0.000303492	-2.13992	-5.3693e-05	-2.21428	1.13648e-05	-2.10302	-0.000221233
-0.1622	-3e-06	-4.5208	0.00119	-1.9692	0.000389	-3.1015	0.000165		1.0998	0.00208	8.88684	0.00265	0.09923	0.00273	8.93268	0.00482		-1.79274	-0.000303343	-2.13697	-5.37167e-05	-2.21133	1.13648e-05	-2.10009	-0.000221233
-0.1603	8.1e-05	-4.4814	0.00115	-1.9501	-0.00125	-3.0622	0.000995		1.1903	0.00206	8.96598	0.00265	0.09951	0.00273	9.01223	0.00483		-1.79067	-0.000303194	-2.13402	-5.37404e-05	-2.20839	1.13648e-05	-2.09716	-0.000221233
-0.1583	0.000324	-4.4421	0.00155	-1.931	-0.00108	-3.023	0.0015		1.28079	0.00204	9.04511	0.00265	0.09978	0.00273	9.09178	0.00483		-1.7886	-0.000303045	-2.13107	-5.37642e-05	-2.20544	1.13648e-05	-2.09423	-0.000221233
-0.1563	0.000232	-4.4027	0.000284	-1.9119	0.000562	-2.9837	-0.000795		1.37128	0.00202	9.12425	0.00265	0.10006	0.00273	9.17133	0.00484		-1.78653	-0.000302896	-2.12812	-5.37881e-05	-2.2025	1.13648e-05	-2.0913	-0.000221233
-0.1544	0.000146	-4.3633	0.000111	-1.8928	-0.000795	-2.9444	-0.000895		1.46177	0.002	9.20339	0.00265	0.10033	0.00273	9.25087	0.00485		-1.78446	-0.000302747	-2.12517	-5.38119e-05	-2.19955	1.13648e-05	-2.08836	-0.000221233
-0.1524	0.000105	-4.324	0.000192	-1.8737	-0.00267	-2.9051	0.000395		1.55226	0.00198	9.28253	0.00265	0.10061	0.00273	9.33042	0.00486		-1.78239	-0.000302583	-2.12222	-5.38358e-05	-2.1983	1.13648e-05	-2.08543	-0.000221233
-0.1505	0.000151	-4.2846	0.000989	-1.8547	-0.0022	-2.8658	0.000681		1.64276	0.00196	9.36166	0.00265	0.10088	0.00273	9.40997	0.00486		-1.78032	-0.000302434	-2.11927	-5.38598e-05	-2.1966	1.13648e-05	-2.0825	-0.000221233
-0.1485	0.000162	-4.2453	0.00102	-1.8356	-0.00327	-2.8266	-0.00132		1.73325	0.00194	9.4408	0.00265	0.10116	0.00273	9.48952	0.00487		-1.77825	-0.000302285	-2.1181	-5.38694e-05	-2.19366	1.13648e-05	-2.0805	-0.000221233
-0.1465	-0.000376	-4.2059	0.00083	-1.8165	-0.00305	-2.7873	-0.00219		1.82374	0.00192	9.51994	0.00265	0.10143	0.00273	9.56907	0.00488		-1.77618	-0.000302136	-2.11632	-5.38838e-05	-2.19071	1.13648e-05	-2.07957	-0.000221233
-0.1446	-0.000195	-4.1666	0.000454	-1.7974	-0.00131	-2.748	-0.00213		1.91423	0.0019	9.59908	0.00265	0.10171	0.00273	9.64861	0.00488		-1.77204	-0.000301838	-2.11338	-5.39079e-05	-2.18777	1.13648e-05	-2.07664	-0.000221233
-0.1426	0.000238	-4.1272	0.000562	-1.7783	-0.00262	-2.7087	0.000181		2.00472	0.00189	9.67822	0.00265	0.10198	0.00273	9.72816	0.00489		-1.76997	-0.000301689	-2.11043	-5.3932e-05	-2.18482	1.13648e-05	-2.07371	-0.000221233
-0.1406	0.000205	-4.0879	0.000497	-1.7593	-0.00143	-2.6695	-0.00145		2.09522	0.00187	9.75735	0.00264	0.10226	0.00273	9.80771	0.0049		-1.7679	-0.00030154	-2.10748	-5.39562e-05	-2.18187	1.13648e-05	-2.07077	-0.000221233
-0.1387	8.9e-05	-4.0485	0.000216	-1.7402	-6.5e-05	-2.6302	-0.00234		2.18571	0.00185	9.83649	0.00264	0.10253	0.00272	9.88726	0.0049		-1.76583	-0.000301376	-2.10453	-5.39804e-05	-2.1792	1.13648e-05	-2.06784	-0.000221233
-0.1367	-0.000211	-4.0092	-0.000154	-1.7211	-0.00115	-2.5909	-0.00107		2.2762	0.00183	9.91563	0.00264	0.10281	0.00272	9.96681	0.00491		-1.76376	-0.000301227	-2.10158	-5.40046e-05	-2.17893	1.13648e-05	-2.06491	-0.000221233
-0.1347	-0.000186	-3.9698	-0.000232	-1.702	-0.00154	-2.5516	8.6e-05		2.36669	0.00181	9.99477	0.00264	0.10308	0.00272	10.0464	0.00492		-1.75547	-0.000300631	-2.0989	-5.40267e-05	-2.17598	1.13648e-05	-2.06198	-0.000221233
-0.1328	-0.000224	-3.9305	-0.00137	-1.683	-0.000776	-2.5124	-0.000873		2.45718	0.0018	10.0739	0.00264	0.10336	0.00272	10.1259	0.00492		-1.7553	-0.000300616	-2.09863	-5.40289e-05	-2.17304	1.13648e-05	-2.05905	-0.000221233
-0.1308	7.3e-05	-3.8912	-0.001	-1.6639	0.000368	-2.4731	-0.00311		2.54768	0.00178	10.153	0.00264	0.10364	0.00272	10.2055	0.00493		-1.7534	-0.000300482	-2.09568	-5.40533e-05	-2.17009	1.13648e-05	-2.05612	-0.000221233
-0.1289	-0.000114	-3.8519	-0.000335	-1.6448	2.4e-05	-2.4338	-0.0045		2.63817	0.00176	10.2322	0.00264	0.10391	0.00272	10.285	0.00494		-1.75133	-0.000300333	-2.09273	-5.40776e-05	-2.16714	1.13648e-05	-2.05318	-0.000221233
-0.1269	-1.6e-05	-3.8125	-2.2e-05	-1.6257	-0.00118	-2.3946	-0.00397		2.72866	0.00175	10.3113	0.00264	0.10419	0.00272	10.3645	0.00494		-1.74926	-0.000300169	-2.08978	-5.41021e-05	-2.1642	1.13648e-05	-2.05025	-0.000221233
-0.1249	-6.8e-05	-3.7732	-0.000495	-1.6066	-0.00215	-2.3553	-0.000773		2.81915	0.00173	10.3905	0.00264	0.10446	0.00272	10.4441	0.00495		-1.74719	-0.00030002	-2.08684	-5.41266e-05	-2.16125	1.13648e-05	-2.04732	-0.000221233
-0.123	-0.0002	-3.7339	-0.000292	-1.5876	0.000578	-2.3161	0.00145		2.90964	0.00171	10.4696	0.00264	0.10474	0.00272	10.5236	0.00496		-1.74512	-0.000299871	-2.08389	-5.41511e-05	-2.1601	1.13648e-05	-2.04439	-0.000221233
-0.121	2.2e-05	-3.6946	-4.9e-05	-1.5685	0.00157	-2.2768	0.00193		3.00014	0.0017	10.5487	0.00264	0.10501	0.00272	10.6032	0.00496		-1.73684	-0.000299275	-2.08094	-5.41757e-05	-2.15831	1.13648e-05	-2.04146	-0.000221233
-0.119	0	-3.6552	-4.1e-05	-1.5494	0.00112	-2.2375	0.00209		3.09063	0.00168	10.6279	0.00264	0.10529	0.00272	10.6827	0.00497		-1.73477	-0.000299126	-2.0797	-5.4186e-05	-2.15536	1.13648e-05	-2.0412	-0.000221233
-0.1171	3.8e-05	-3.6159	0.000268	-1.5303	0.00181	-2.1983	0.000395		3.18112	0.00167	10.707	0.00264	0.10556	0.00272	10.7623	0.00498		-1.7327	-0.000298962	-2.07799	-5.42003e-05	-2.15241	1.13648e-05	-2.03853	-0.000221233
-0.1151	8e-06	-3.5766	-0.000141	-1.5113	0.00227	-2.159	-0.00109		3.27161	0.00165	10.7861	0.00264	0.10584	0.00272	10.8418	0.00498		-1.73063	-0.000298813	-2.07504	-5.4225e-05	-2.14947	1.13648e-05	-2.03559	-0.000221233
-0.1132	-0.000351	-3.5373	-0.000584	-1.4922	0.00047	-2.1198	-0.00111		3.3621	0.00164	10.8653	0.00264	0.10611	0.00272	10.9214	0.00499		-1.72856	-0.000298664	-2.07209	-5.42497e-05	-2.14652	1.13648e-05	-2.03266	-0.000221233
-0.1112	-0.000165	-3.498	-0.000959	-1.4731	-0.00168	-2.0805	-0.000941		3.4526	0.00162	10.9444	0.00264	0.10639	0.00272	11.0009	0.005		-1.72649	-0.000298515	-2.06914	-5.42745e-05	-2.14358	1.13648e-05	-2.02973	-0.000221233
-0.1092	0.000495	-3.4587	-0.00145	-1.454	-0.00209	-2.0412	0.000222		3.54309	0.00161	11.0236	0.00264	0.10666	0.00272	11.0805	0.005		-1.72027	-0.000298068	-2.06619	-5.42993e-05	-2.141	1.13648e-05	-2.0268	-0.000221233
-0.1073	0.000335	-3.4194	-0.00174	-1.4349	-0.00149	-2.002	-0.00104		3.63358	0.00159	11.1027	0.00264	0.10694	0.00272	11.16	0.00501		-1.7182	-0.000297919	-2.06325	-5.43242e-05	-2.14063	1.13648e-05	-2.02387	-0.000221233
-0.1053	0.00047	-3.3801	-0.00144	-1.4159	-4.6e-05	-1.9627	-0.00235		3.72407	0.00158	11.1818	0.00264	0.10721	0.00272	11.2396	0.00501		-1.71613	-0.000297755	-2.0605	-5.43474e-05	-2.13768	1.13648e-05	-2.02094	-0.000221233
-0.1034	0.000162	-3.3408	-0.00119	-1.3968	-0.000573	-1.9235	-0.00244		3.81456	0.00156	11.261	0.00264	0.10749	0.00272	11.3191	0.00502		-1.7158	-0.00029774	-2.0603	-5.43491e-05	-2.13474	1.13648e-05	-2.018	-0.000221233
-0.1014	-0.000322	-3.3015	-0.00103	-1.3777	-0.00087	-1.8842	-0.00228		3.90506	0.00155	11.3401	0.00264	0.10776	0.00272	11.3987	0.00503		-1.71406	-0.000297606	-2.05735	-5.43741e-05	-2.13179	1.13648e-05	-2.01507	-0.000221233
-0.0994	-0.000381	-3.2622	-0.000776	-1.3586	8.1e-05	-1.845	-0.00194		3.99555	0.00154	11.4192	0.00264	0.10804	0.00272	11.4782	0.00503		-1.70992	-0.000297308	-2.0544	-5.43991e-05	-2.12885	1.13648e-05	-2.01214	-0.000221233
-0.0975	-0.000414	-3.2229	-0.00103	-1.3395	0.000489	-1.8157	0.000324		4.08604	0.00152	11.4984	0.00264	0.10831	0.00272	11.5578	0.00504		-1.70785	-0.000297159	-2.05145	-5.44242e-05	-2.1259	1.13648e-05	-2.00921	-0.000221233
-0.0955	-0.000308	-3.1836	-0.000505	-1.3204	-0.00126	-1.7966	0.000705		4.17653	0.00151	11.5775	0.00264	0.10859	0.00272	11.6373	0.00505		-1.70578	-0.00029701	-2.0485	-5.44493e-05	-2.12295	1.13648e-05	-2.00628	-0.000221233
-0.0936	8.9e-05	-3.1443	-0.000954	-1.3014	-0.00139	-1.7774	0.00182		4.26702	0.00149	11.6567	0.00264	0.10887	0.00272	11.7169	0.00505		-1.70371	-0.000296861	-2.04555	-5.44745e-05	-2.1219	1.13648e-05	-2.00335	-0.000221233
-0.0916	0.000289	-3.105	-0.00107	-1.2823	-0.000289	-1.7583	-0.00131		4.35752	0.00148	11.7358	0.00264	0.10914	0.00271	11.7964	0.00506		-1.70164	-0.000296712	-2.0426	-5.44997e-05	-2.12001	1.13648e-05	-2.002	-0.000221233
-0.0897	-8e-06	-3.0657	-0.000738	-1.2632	0.000897	-1.7391	-0.00179		4.44801	0.00147	11.8149	0.00264	0.10942	0.00271	11.876	0.00506		-1.69957	-0.000296548	-2.0413	-5.45109e-05	-2.11706	1.13648e-05	-2.00041	-0.000221233
-0.0877	-6.2e-05	-3.0265	0.000319	-1.2441	-0.00126	-1.72	-0.000511		4.5385	0.00146	11.8941	0.00264	0.10969	0.00271	11.9555	0.00507		-1.6975	-0.000296399	-2.03965	-5.4525e-05	-2.11412	1.13648e-05	-1.99748	-0.000221233
-0.0857	-4.9e-05	-2.9872	0.000116			-1.7008	0.000638		4.62899	0.00144	11.9732	0.00264	0.10997	0.00271	12.0351	0.00508		-1.69543	-0.00029625	-2.03671	-5.45503e-05	-2.11117	1.13648e-05	-1.99455	-0.000221233
-0.0838	-0.000135	-2.9479	0.000443	-0.1701	0.000419	-1.6817	-0.000314		4.71948	0.00143	12.0524	0.00264	0.11024	0.00271	12.1146	0.00508		-1.69336	-0.000296101	-2.03376	-5.45757e-05	-2.10822	1.13648e-05	-1.99162	-0.000221233
-0.0818	0.000146	-2.9086	-0.000868	-0.1682	0.000649	-1.6626	-0.00117		4.80998	0.00142	12.1315	0.00264	0.11052	0.00271	12.1942	0.00509		-1.69129	-0.000295952	-2.03081	-5.46011e-05	-2.10528	1.13648e-05	-1.98869	-0.000221233
-0.0799	0.000427	-2.8693	-0.000632	-0.1662	8.4e-05	-1.6434	-0.000362		4.90047	0.00141	12.2106	0.00264	0.11079	0.00271	12.2737	0.00509		-1.68714	-0.000295654	-2.02786	-5.46265e-05	-2.1028	1.13648e-05	-1.98576	-0.000221233
-0.0779	0.000124	-2.8301	-0.00119	-0.1642	0.000338	-1.6243	0.00227		4.99096	0.0014	12.2898	0.00264	0.11107	0.00271	12.3532	0.0051		-1.68507	-0.000295505	-2.02491	-5.46521e-05	-2.10233	1.13648e-05	-1.98282	-0.000221233
-0.076	-7e-05	-2.7908	-0.00103	-0.1623	0.000154	-1.6052	0.00223		5.08145	0.00138	12.3689	0.00264	0.11134	0.00271	12.4328	0.0051		-1.683	-0.000295341	-2.0221	-5.46764e-05	-2.09938	1.13648e-05	-1.97989	-0.000221233
-0.074	-0.00057	-2.7515	-0.00106	-0.1603	-0.000438	-1.586	0.000873		5.17194	0.00137	12.448	0.00264	0.11162	0.00271	12.5123	0.00511		-1.68093	-0.000295192	-2.02196	-5.46776e-05	-2.09644	1.13648e-05	-1.97696	-0.000221233
-0.072	-0.00105	-2.7122	-0.000165	-0.1583	-7.3e-05	-1.5669	0.00228		5.26244	0.00136	12.5272	0.00264	0.11189	0.00271	12.5919	0.00512		-1.6763	-0.000294864	-2.01901	-5.47032e-05	-2.09349	1.13648e-05	-1.97403	-0.000221233
-0.0701	-0.0008	-2.673	0.000103	-0.1564	-0.000265	-1.5478	0.00273		5.35293	0.00135	12.6063	0.00263	0.11217	0.00271	12.6714	0.00512		-1.67265	-0.000294596	-2.01606	-5.47289e-05	-2.09055	1.13648e-05	-1.9711	-0.000221233
-0.0681	-0.000349	-2.6337	0.000503	-0.1544	0.000292	-1.5287	0.00212		5.44342	0.00134	12.6854	0.00263	0.11244	0.00271	12.751	0.00513		-1.66851	-0.000294298	-2.01311	-5.47546e-05	-2.0876	1.13648e-05	-1.96817	-0.000221233
-0.0662	-0.000254	-2.5944	0.000103	-0.1525	-0.000641	-1.5096	0.00168		5.53391	0.00133	12.7646	0.00263	0.11272	0.00271	12.8305	0.00513		-1.66644	-0.000294149	-2.01017	-5.47804e-05	-2.08465	1.13648e-05	-1.96524	-0.000221233
-0.0642	-0.000203	-2.5551	-0.000689	-0.1505	-0.000435	-1.4904	0.00199		5.6244	0.00132	12.8437	0.00263	0.11299	0.00271	12.9101	0.00514		-1.66437	-0.000293985	-2.00722	-5.48062e-05	-2.0837	1.13648e-05	-1.9627	-0.000221233
-0.0623	0.000132	-2.5159	-0.00112	-0.1485	0.000295	-1.4713	0.00181		5.7149	0.00131	12.9229	0.00263	0.11327	0.00271	12.9896	0.00514		-1.6623	-0.000293836	-2.00427	-5.48321e-05	-2.08171	1.13648e-05	-1.9623	-0.000221233
-0.0603	0.000135	-2.4766	3.2e-05	-0.1466	0.000262	-1.4522	-0.0009		5.80539	0.0013	13.002	0.00263	0.11355	0.00271	13.0692	0.00515		-1.65194	-0.000293091	-2.0029	-5.48441e-05	-2.07876	1.13648e-05	-1.95937	-0.000221233
-0.0584	0.000111	-2.4373	-0.000943	-0.1446	0.000259	-1.4331	-0.000865		5.89588	0.00128	13.0811	0.00263	0.11382	0.00271	13.1487	0.00516		-1.64987	-0.000292942	-2.00132	-5.4858e-05	-2.07582	1.13648e-05	-1.95644	-0.000221233
-0.0564	-0.000127	-2.3981	-0.00105	-0.1426	0.000132	-1.414	-0.00102		5.98637	0.00127	13.1603	0.00263	0.1141	0.00271	13.2283	0.00516		-1.6478	-0.000292778	-1.99837	-5.4884e-05	-2.07287	1.13648e-05	-1.95351	-0.000221233
-0.0544	5.9e-05	-2.1181	0.000546	-0.1407	0.000465	-1.3949	0.000151		6.07686	0.00126	13.2394	0.00263	0.11437	0.00271	13.3078	0.00517		-1.64573	-0.000292629	-1.99542	-5.491e-05	-2.06992	1.13648e-05	-1.95058	-0.000221233
-0.0525	-0.000132	-2.0989	0.00107	-0.1387	0.000746	-1.3758	-0.00145		6.16736	0.00125	13.3186	0.00263	0.11465	0.00271	13.3874	0.00517		-1.64366	-0.00029248	-1.99247	-5.4936e-05	-2.06698	1.13648e-05	-1.94765	-0.000221233
-0.0505	0.000127	-2.0797	0.000562	-0.1367	0.000143	-1.3567	-0.00149		6.25785	0.00124	13.3977	0.00263	0.11492	0.00271	13.4669	0.00518		-1.64159	-0.000292331	-1.98952	-5.49622e-05	-2.0646	1.13648e-05	-1.94471	-0.000221233
-0.0486	-7.8e-05	-2.0605	-0.00114	-0.1348	-0.00037	-1.3376	-0.00158		6.34834	0.00124	13.4768	0.00263	0.1152	0.00271	13.5465	0.00518		-1.63952	-0.000292182	-1.98658	-5.49883e-05	-2.06403	1.13648e-05	-1.94178	-0.000221233
-0.0466	0.00037	-2.0413	-0.000459	-0.1328	-0.000465	-1.3185	0.000508		6.43883	0.00123	13.556	0.00263	0.11547	0.00271	13.626	0.00519		-1.63745	-0.000292033	-1.9837	-5.50139e-05	-2.06109	1.13648e-05	-1.93885	-0.000221233
-0.0447	0.000219	-2.0221	0.00115	-0.1309	7e-05	-1.2994	0.000519		6.52932	0.00122	13.6351	0.00263	0.11575	0.00271	13.7056	0.00519		-1.6369	-0.000291988	-1.98363	-5.50146e-05	-2.05814	1.13648e-05	-1.93592	-0.000221233
-0.0427	-0.000103	-2.0029	0.000849	-0.1289	0.000178	-1.2803	0.00217		6.61982	0.00121	13.7142	0.00263	0.11602	0.0027	13.7851	0.0052		-1.63538	-0.000291884	-1.98068	-5.50408e-05	-2.05519	1.13648e-05	-1.93299	-0.000221233
-0.0408	-0.000227	-1.9837	-0.000211	-0.1269	-5.4e-05	-1.2612	0.000911		6.71031	0.0012	13.7934	0.00263	0.1163	0.0027	13.8647	0.0052		-1.63331	-0.000291735	-1.97773	-5.50672e-05	-2.05225	1.13648e-05	-1.93006	-0.000221233
-0.0388	-0.000332	-1.9646	0.000308	-0.125	-0.000554	-1.2421	0.00156		6.8008	0.00119	13.8725	0.00263	0.11657	0.0027	13.9442	0.00521		-1.63124	-0.000291571	-1.97478	-5.50935e-05	-2.0493	1.13648e-05	-1.92712	-0.000221233
-0.0369	-0.000205	-1.9454	0.000289	-0.123	-0.000343	-1.223	0.00204		6.89129	0.00118	13.9517	0.00263	0.11685	0.0027	14.0238	0.00521		-1.62917	-0.000291422	-1.97183	-5.512e-05	-2.04636	1.13648e-05	-1.92419	-0.000221233
-0.0349	-0.00023	-1.9262	-0.000257	-0.121	-0.000232	-1.2039	0.00213		6.98178	0.00117	14.0308	0.00263	0.11712	0.0027	14.1033	0.00522		-1.62296	-0.000290975	-1.96888	-5.51465e-05	-2.0455	1.13648e-05	-1.9235	-0.000221233
-0.033	-0.000308	-1.9071	-0.000176	-0.1191	0.000132	-1.1848	0.00216		7.07228	0.00116	14.1099	0.00263	0.1174	0.0027	14.1829	0.00523		-1.62089	-0.000290826	-1.96593	-5.5173e-05	-2.04341	1.13648e-05	-1.92126	-0.000221233
-0.031	5.9e-05	-1.8879	-0.000122	-0.1171	0.000411	-1.1657	0.00236		7.16277	0.00115	14.1891	0.00263	0.11767	0.0027	14.2624	0.00523		-1.61882	-0.000290677	-1.9646	-5.5185e-05	-2.04046	1.13648e-05	-1.91833	-0.000221233
-0.0291	0.000114	-1.8687	-0.00105	-0.1152	-7.3e-05	-1.1466	0.00193		7.25326	0.00115	14.2682	0.00263	0.11795	0.0027	14.342	0.00524		-1.61675	-0.000290528	-1.96298	-5.51996e-05	-2.03752	1.13648e-05	-1.9154	-0.000221233
-0.0271	-0.000205	-1.8496	-0.000824	-0.1132	-0.000446	-1.1275	0.00235		7.34375	0.00114	14.3474	0.00263	0.11822	0.0027	14.4215	0.00524		-1.61467	-0.000290364	-1.96004	-5.52262e-05	-2.03457	1.13648e-05	-1.91247	-0.000221233
-0.0251	-0.000289	-1.8304	0.000176	-0.1112	-0.000381	-1.1085	-1.4e-05		7.43424	0.00113	14.4265	0.00263	0.1185	0.0027	14.501	0.00525		-1.6126	-0.000290215	-1.95709	-5.52529e-05	-2.03163	1.13648e-05	-1.90953	-0.000221233
-0.0232	-0.000151	-1.8113	0.00152	-0.1093	-0.000227	-1.0894	-0.00172		7.52474	0.00112	14.5056	0.00263	0.11878	0.0027	14.5806	0.00525		-1.61053	-0.000290066	-1.95414	-5.52796e-05	-2.02868	1.13648e-05	-1.9066	-0.000221233
-0.0212	0.000254	-1.7921	0.00139	-0.1073	0.000116	-1.0703	-8.9e-05		7.61523	0.00111	14.5848	0.00263	0.11905	0.0027	14.6601	0.00526		-1.60846	-0.000289917	-1.95119	-5.53064e-05	-2.0264	1.13648e-05	-1.90367	-0.000221233
-0.0193	0.000224	-1.773	0.000938	-0.1054	-1.9e-05	-1.0512	0.00154		7.70572	0.0011	14.6639	0.00263	0.11933	0.0027	14.7397	0.00526		-1.60639	-0.000289768	-1.94824	-5.53333e-05	-2.02573	1.13648e-05	-1.90074	-0.000221233
-0.0173	0.000151	-1.7538	-0.000395	-0.1034	-0.000692	-1.0321	-0.000943		7.79621	0.0011	14.743	0.00263	0.1196	0.0027	14.8192	0.00527		-1.60432	-0.000289619	-1.9454	-5.53592e-05	-2.02279	1.13648e-05	-1.89781	-0.000221233
-0.0154	-0.000132	-1.7347	-0.000259	-0.1014	-0.000535	-1.013	-0.00351		7.8867	0.00109	14.8222	0.00263	0.11988	0.0027	14.8988	0.00527		-1.60225	-0.00028947	-1.94529	-5.53602e-05	-2.01984	1.13648e-05	-1.89488	-0.000221233
-0.0134	-0.000208	-1.7156	-8.1e-05	-0.0995	-0.000254	-0.9939	-0.00438		7.9772	0.00108	14.9013	0.00263	0.12015	0.0027	14.9783	0.00528		-1.60018	-0.000289321	-1.94234	-5.53871e-05	-2.0169	1.13648e-05	-1.89194	-0.000221233
-0.0115	0.000103	-1.6964	-3e-05	-0.0975	-0.000381	-0.9749	-0.00309		8.06769	0.00107	14.9804	0.00263	0.12043	0.0027	15.0579	0.00528		-1.59811	-0.000289157	-1.93939	-5.54141e-05	-2.01395	1.13648e-05	-1.88901	-0.000221233
-0.0095	-0.000195	-1.6773	-0.000195	-0.0956	-0.000943	-0.9558	-0.00184		8.15818	0.00107	15.0596	0.00263	0.1207	0.0027	15.1374	0.00529		-1.5974	-0.000289112	-1.93644	-5.54412e-05	-2.011	1.13648e-05	-1.88608	-0.000221233
-0.0076	-0.00053	-1.6582	0.000689	-0.0936	0.000157	-0.9367	-0.000541		8.24867	0.00106	15.1387	0.00263	0.12098	0.0027	15.217	0.00529		-1.59604	-0.000289008	-1.9335	-5.54683e-05	-2.00806	1.13648e-05	-1.8842	-0.000221233
-0.0056	-0.00127	-1.639	0.000705	-0.0917	-0.000543	-0.9176	0.000395		8.33916	0.00105	15.2179	0.00263	0.12125	0.0027	15.2965	0.0053		-1.58569	-0.000288263	-1.93055	-5.54955e-05	-2.0073	1.13648e-05	-1.88315	-0.000221233
-0.0037	-0.0023	-1.6199	-0.00123	-0.0897	-0.000324	-0.8985	-0.00172		8.42966	0.00104	15.297	0.00263	0.12153	0.0027	15.3761	0.0053		-1.58362	-0.000288114	-1.9276	-5.55227e-05	-2.00511	1.13648e-05	-1.88022	-0.000221233
-0.0017	-0.00303	-1.6008	0.000714	-0.0877	1.4e-05	-0.8795	-0.000884		8.52015	0.00104	15.3761	0.00262	0.1218	0.0027	15.4556	0.00531		-1.58155	-0.00028795	-1.9262	-5.55356e-05	-2.00217	1.13648e-05	-1.87729	-0.000221233
0.0002	-0.00337	-1.5817	0.00157	-0.0858	-0.000351	-0.8604	0.00141		8.61064	0.00103	15.4553	0.00262	0.12208	0.0027	15.5352	0.00531		-1.57947	-0.000287801	-1.92465	-5.55499e-05	-1.99922	1.13648e-05	-1.87435	-0.000221233
0.0022	-0.00334	-1.5626	0.0018	-0.0838	-0.000135	-0.8413	0.00354		8.70113	0.00102	15.5344	0.00262	0.12235	0.0027	15.6147	0.00532		-1.5774	-0.000287652	-1.9217	-5.55773e-05	-1.99627	1.13648e-05	-1.87142	-0.000221233
0.0041	-0.00184	-1.5434	0.00077	-0.0819	6.8e-05	-0.8222	0.000219		8.79162	0.00102	15.6136	0.00262	0.12263	0.0027	15.6943	0.00532		-1.57533	-0.000287503	-1.91875	-5.56046e-05	-1.99333	1.13648e-05	-1.86849	-0.000221233
0.0061	0.000643	-1.5243	-9.2e-05	-0.0799	-0.000108	-0.8032	-0.00249		8.88212	0.00101	15.6927	0.00262	0.1229	0.0027	15.7738	0.00533		-1.57326	-0.000287354	-1.9158	-5.56321e-05	-1.99038	1.13648e-05	-1.86556	-0.000221233
0.008	0.00471	-1.5052	0.000303	-0.078	-0.000368	-0.7841	-0.00304		8.97261	0.001	15.7718	0.00262	0.12318	0.00269	15.8534	0.00533		-1.56912	-0.000287056	-1.91285	-5.56595e-05	-1.9883	1.13648e-05	-1.86263	-0.000221233
0.01	0.00934	-1.4861	0.000227	-0.076	-0.000762	-0.765	-0.00166		9.0631	0.000997912	15.851	0.00262	0.12346	0.00269	15.9329	0.00534		-1.56705	-0.000286907	-1.90991	-5.56871e-05	-1.98744	1.13648e-05	-1.8597	-0.000221233
0.0119	0.01193	-1.467	0.000424	-0.074	-0.000792	-0.7459	0.00183		9.15359	0.000991544	15.9301	0.00262	0.12373	0.00269	16.0125	0.00534		-1.56498	-0.000286743	-1.9071	-5.57133e-05	-1.98449	1.13648e-05	-1.85676	-0.000221233
0.0139	0.01211	-1.4479	0.00139	-0.0721	-0.000527	-0.7268	0.00163		9.24408	0.000985262	16.0092	0.00262	0.12401	0.00269	16.092	0.00534		-1.56291	-0.000286594	-1.90696	-5.57147e-05	-1.98154	1.13648e-05	-1.85383	-0.000221233
0.0158	0.01022	-1.4288	0.00159	-0.0701	-0.000638	-0.7078	0.00202		9.33458	0.000979064	16.0884	0.00262	0.12428	0.00269	16.1715	0.00535		-1.5579	-0.000286236	-1.90401	-5.57423e-05	-1.9786	1.13648e-05	-1.8509	-0.000221233
0.0178	0.00711	-1.4097	0.000941	-0.0682	-0.000135	-0.6887	-0.000719		9.42507	0.00097295	16.1675	0.00262	0.12456	0.00269	16.2511	0.00535		-1.55049	-0.0002857	-1.90106	-5.577e-05	-1.97565	1.13648e-05	-1.84797	-0.000221233
0.0197	0.00442	-1.3906	0.000122	-0.0662	-0.000265	-0.6696	-0.00341		9.51556	0.000966918	16.2467	0.00262	0.12483	0.00269	16.3306	0.00536		-1.54842	-0.000285551	-1.89811	-5.57978e-05	-1.9727	1.13648e-05	-1.84504	-0.000221233
0.0217	0.00281	-1.3715	-0.000165	-0.0643	-0.00043	-0.6505	0.000638		9.60605	0.000960967	16.3258	0.00262	0.12511	0.00269	16.4102	0.00536		-1.54635	-0.000285387	-1.89516	-5.58256e-05	-1.96976	1.13648e-05	-1.845	-0.000221233
0.0236	0.00204	-1.3524	0.00105	-0.0623	2.2e-05	-0.6315	-0.00244		9.69654	0.000955096	16.4049	0.00262	0.12538	0.00269	16.4898	0.00537		-1.54428	-0.000285238	-1.89221	-5.58534e-05	-1.9692	1.13648e-05	-1.84211	-0.000221233
0.0256	0.00188	-1.3333	0.00246	-0.0604	-0.000484	-0.6124	-0.00309		9.78704	0.000949304	16.4841	0.00262	0.12566	0.00269	16.5693	0.00537		-1.53806	-0.000284791	-1.88926	-5.58814e-05	-1.96681	1.13648e-05	-1.83917	-0.000221233
0.0275	0.00262	-1.3142	0.00208	-0.0584	-0.000697	-0.5933	-0.00265		9.87753	0.00094359	16.5632	0.00262	0.12593	0.00269	16.6488	0.00538		-1.53599	-0.000284642	-1.8879	-5.58943e-05	-1.96387	1.13648e-05	-1.83624	-0.000221233
0.0295	0.00337	-1.2951	0.00142	-0.0564	-0.00104	-0.5742	-0.00128		9.96802	0.000937953	16.6424	0.00262	0.12621	0.00269	16.7284	0.00538		-1.53392	-0.000284493	-1.88631	-5.59093e-05	-1.96092	1.13648e-05	-1.83331	-0.000221233
0.0314	0.00338	-1.276	0.000211	-0.0545	-0.000684	-0.5551	0.0012		10.0585	0.000932391	16.7215	0.00262	0.12648	0.00269	16.8079	0.00539		-1.53185	-0.000284344	-1.88337	-5.59373e-05	-1.95797	1.13648e-05	-1.83038	-0.000221233
0.0334	0.00353	-1.2569	-0.000827	-0.0525	-0.000241	-0.5361	0.00287		10.149	0.000926904	16.8006	0.00262	0.12676	0.00269	16.8875	0.00539		-1.52978	-0.00028418	-1.88042	-5.59654e-05	-1.95503	1.13648e-05	-1.82745	-0.000221233
0.0353	0.00373	-1.2378	-0.000503	-0.0506	0.000132	-0.517	0.00355		10.2395	0.000921491	16.8798	0.00262	0.12703	0.00269	16.967	0.0054		-1.52771	-0.000284031	-1.87747	-5.59936e-05	-1.95208	1.13648e-05	-1.82452	-0.000221233
0.0373	0.00328	-1.2187	0.000165	-0.0486	0.000127	-0.4979	0.00238		10.33	0.000916151	16.9589	0.00262	0.12731	0.00269	17.0466	0.0054		-1.52564	-0.000283882	-1.87452	-5.60218e-05	-1.9501	1.13648e-05	-1.82159	-0.000221233
0.0392	0.0035	-1.1996	-0.000662	-0.0467	-0.000576	-0.4788	0.00161		10.4205	0.000910883	17.038	0.00262	0.12758	0.00269	17.1261	0.00541		-1.52357	-0.000283733	-1.87157	-5.605e-05	-1.94914	1.13648e-05	-1.81865	-0.000221233
0.0412	0.00346	-1.1805	-0.000565	-0.0447	-0.000597	-0.4597	-0.000238		10.511	0.000905685	17.1172	0.00262	0.12786	0.00269	17.2057	0.00541		-1.5215	-0.000283584	-1.8687	-5.60775e-05	-1.94619	1.13648e-05	-1.81572	-0.000221233
0.0431	0.00338	-1.1615	-0.000327	-0.0428	-0.000514	-0.4406	-0.00111		10.6015	0.000900558	17.1963	0.00262	0.12813	0.00269	17.2852	0.00541		-1.51943	-0.000283435	-1.86862	-5.60783e-05	-1.94324	1.13648e-05	-1.8157	-0.000221233
0.0451	0.00345	-1.1424	0.000203	-0.0408	-0.000549	-0.4216	-0.0018		10.692	0.000895499	17.2754	0.00262	0.12841	0.00269	17.3648	0.00542		-1.5185	-0.00028336	-1.86567	-5.61067e-05	-1.9403	1.13648e-05	-1.81279	-0.000221233
0.047	0.0034	-1.1233	-0.00127	-0.0389	-0.000208	-0.4025	-0.00203		10.7825	0.000890508	17.3546	0.00262	0.12869	0.00269	17.4443	0.00542		-1.51736	-0.000283286	-1.86272	-5.61351e-05	-1.93735	1.13648e-05	-1.80986	-0.000221233
0.049	0.00326	-1.1042	-0.00172	-0.0369	-0.000441	-0.3834	-0.00224		10.8729	0.000885585	17.4337	0.00262	0.12896	0.00269	17.5239	0.00543		-1.51529	-0.000283137	-1.85977	-5.61635e-05	-1.93441	1.13648e-05	-1.80693	-0.000221233
0.0509	0.00349	-1.0851	-0.00157	-0.035	-0.000376	-0.3643	-0.00108		10.9634	0.000880727	17.5129	0.00262	0.12924	0.00269	17.6034	0.00543		-1.51322	-0.000282973	-1.85683	-5.61921e-05	-1.93146	1.13648e-05	-1.804	-0.000221233
0.0529	0.0036	-1.066	-0.000714	-0.033	-0.00101	-0.3452	-0.00175		11.0539	0.000875935	17.592	0.00262	0.12951	0.00269	17.683	0.00544		-1.51115	-0.000282824	-1.85388	-5.62206e-05	-1.931	1.13648e-05	-1.80106	-0.000221233
0.0548	0.00394	-1.0469	-0.000889	-0.0311	-0.000584	-0.3261	-0.000778		11.1444	0.000871207	17.6711	0.00262	0.12979	0.00269	17.7625	0.00544		-1.50079	-0.000282079	-1.85093	-5.62493e-05	-1.92851	1.13648e-05	-1.79813	-0.000221233
0.0568	0.00388	-1.0279	-0.00138	-0.0291	-0.000727	-0.307	-0.00137		11.2349	0.000866543	17.7503	0.00262	0.13006	0.00269	17.8421	0.00545		-1.49872	-0.00028193	-1.8496	-5.62622e-05	-1.92557	1.13648e-05	-1.7966	-0.000221233
0.0587	0.00394	-1.0088	-0.00162	-0.0271	-0.000711	-0.288	-0.00128		11.3254	0.000861942	17.8294	0.00262	0.13034	0.00269	17.9216	0.00545		-1.49665	-0.000281766	-1.84798	-5.6278e-05	-1.92262	1.13648e-05	-1.7952	-0.000221233
0.0607	0.00385	-0.9897	-0.000843	-0.0252	-0.000884	-0.2689	-0.000205		11.4159	0.000857402	17.9086	0.00262	0.13061	0.00268	18.0012	0.00545		-1.49458	-0.000281617	-1.84503	-5.63067e-05	-1.91968	1.13648e-05	-1.79227	-0.000221233
0.0626	0.00392	-0.9706	-0.00122	-0.0232	-0.00143	-0.2498	-0.000908		11.5064	0.000852924	17.9877	0.00262	0.13089	0.00268	18.0807	0.00546		-1.4863	-0.000281021	-1.84208	-5.63355e-05	-1.91673	1.13648e-05	-1.78934	-0.000221233
0.0646	0.00382	-0.9515	-0.000981	-0.0213	-0.000816	-0.2307	0.000243		11.5969	0.000848506	18.0668	0.00262	0.13116	0.00268	18.1603	0.00546		-1.48423	-0.000280872	-1.83913	-5.63644e-05	-1.91378	1.13648e-05	-1.78641	-0.000221233
0.0665	0.00346	-0.9325	-0.000378	-0.0193	-0.00017	-0.1821	0.000578		11.6874	0.000844147	18.146	0.00261	0.13144	0.00268	18.2398	0.00547		-1.48216	-0.000280723	-1.83618	-5.63933e-05	-1.9119	1.13648e-05	-1.78347	-0.000221233
0.0684	0.00346	-0.9134	5.9e-05	-0.0174	-0.000397	-0.1802	0.000114		11.7779	0.000839847	18.2251	0.00261	0.13171	0.00268	18.3194	0.00547		-1.48009	-0.000280559	-1.83324	-5.64223e-05	-1.91084	1.13648e-05	-1.78054	-0.000221233
0.0704	0.00378	-0.8943	-0.000438	-0.0154	-0.00121	-0.1782	3e-05		11.8683	0.000835604	18.3042	0.00261	0.13199	0.00268	18.3989	0.00548		-1.479	-0.000280485	-1.8304	-5.64502e-05	-1.90789	1.13648e-05	-1.77761	-0.000221233
0.0723	0.00375	-0.8752	-0.00187	-0.0135	-0.00113	-0.1762	0.000616		11.9588	0.000831419	18.3834	0.00261	0.13226	0.00268	18.4784	0.00548		-1.47802	-0.00028041	-1.83029	-5.64513e-05	-1.90495	1.13648e-05	-1.7774	-0.000221233
0.0743	0.004	-0.8562	-0.000584	-0.0115	-0.00101	-0.1743	0.000192		12.0493	0.00082729	18.4625	0.00261	0.13254	0.00268	18.558	0.00548		-1.47181	-0.000279963	-1.82734	-5.64804e-05	-1.902	1.13648e-05	-1.77468	-0.000221233
0.0762	0.00341	-0.8371	3.5e-05	-0.0096	-0.00137	-0.1723	-0.000762		12.1398	0.000823216	18.5417	0.00261	0.13281	0.00268	18.6375	0.00549		-1.46973	-0.000279814	-1.82439	-5.65095e-05	-1.89905	1.13648e-05	-1.77175	-0.000221233
0.0782	0.00354	-0.818	-0.000843	-0.0076	-0.00276	-0.1703	-0.000368		12.2303	0.000819197	18.6208	0.00261	0.13309	0.00268	18.7171	0.00549		-1.46766	-0.000279665	-1.82144	-5.65387e-05	-1.89611	1.13648e-05	-1.76882	-0.000221233
0.0801	0.00381	-0.7989	-0.0018	-0.0057	-0.00428	-0.1684	-0.000368		12.3208	0.000815233	18.6999	0.00261	0.13336	0.00268	18.7966	0.0055		-1.46559	-0.000279516	-1.81849	-5.6568e-05	-1.89316	1.13648e-05	-1.76588	-0.000221233
0.0821	0.0036	-0.7798	-0.000616	-0.0037	-0.00587	-0.1664	-0.000935		12.4113	0.000811321	18.7791	0.00261	0.13364	0.00268	18.8762	0.0055		-1.46352	-0.000279352	-1.81554	-5.65973e-05	-1.8928	1.13648e-05	-1.76295	-0.000221233
0.084	0.00328	-0.7608	0.000108	-0.0018	-0.00717	-0.1645	8.9e-05		12.5018	0.000807462	18.8582	0.00261	0.13392	0.00268	18.9557	0.0055		-1.46145	-0.000279203	-1.81259	-5.66267e-05	-1.89022	1.13648e-05	-1.76002	-0.000221233
0.086	0.00337	-0.7417	-0.000389	0.0002	-0.00857	-0.1625	0.000678		12.5923	0.000803655	18.9373	0.00261	0.13419	0.00268	19.0353	0.00551		-1.45524	-0.000278756	-1.8113	-5.66396e-05	-1.88727	1.13648e-05	-1.7583	-0.000221233
0.0879	0.00316	-0.7226	-0.000146	0.0021	-0.00756	-0.1605	0.00067		12.6828	0.000799899	19.0165	0.00261	0.13447	0.00268	19.1148	0.00551		-1.45317	-0.000278607	-1.80964	-5.66561e-05	-1.88432	1.13648e-05	-1.75709	-0.000221233
0.0899	0.00323	-0.7035	0.000957	0.0041	-0.00577	-0.1586	0.000435		12.7733	0.000796194	19.0956	0.00261	0.13474	0.00268	19.1944	0.00552		-1.4511	-0.000278458	-1.8067	-5.66856e-05	-1.88138	1.13648e-05	-1.75416	-0.000221233
0.0918	0.00353	-0.6845	0.000324	0.006	-0.00285	-0.1566	0.0009		12.8638	0.000792539	19.1748	0.00261	0.13502	0.00268	19.2739	0.00552		-1.44903	-0.000278309	-1.80375	-5.67151e-05	-1.87843	1.13648e-05	-1.75123	-0.000221233
0.0938	0.00342	-0.6654	-0.000808	0.008	0.000819	-0.1546	0.000208		12.9543	0.000788932	19.2539	0.00261	0.13529	0.00268	19.3535	0.00553		-1.44696	-0.000278145	-1.8008	-5.67447e-05	-1.87549	1.13648e-05	-1.74829	-0.000221233
0.0957	0.0033			0.0099	0.00253	-0.1527	7.8e-05		13.0448	0.000785374	19.333	0.00261	0.13557	0.00268	19.433	0.00553		-1.44489	-0.000277996	-1.79785	-5.67744e-05	-1.8737	1.13648e-05	-1.74536	-0.000221233
0.0977	0.00307	-0.1703	-0.000551	0.0119	0.00308	-0.1507	-8.1e-05		13.1352	0.000781864	19.4122	0.00261	0.13584	0.00268	19.5126	0.00553		-1.44282	-0.000277847	-1.7949	-5.68041e-05	-1.87254	1.13648e-05	-1.74243	-0.000221233
0.0996	0.00335	-0.1684	-0.000122	0.0138	0.0026	-0.1487	0.000335		13.2257	0.000778401	19.4913	0.00261	0.13612	0.00268	19.5921	0.00554		-1.44075	-0.000277698	-1.7921	-5.68324e-05	-1.86959	1.13648e-05	-1.7395	-0.000221233
0.1016	0.00325	-0.1664	-4.6e-05	0.0158	0.000835	-0.1468	-0.000149		13.3162	0.000774985	19.5705	0.00261	0.13639	0.00268	19.6717	0.00554		-1.4396	-0.000277624	-1.79195	-5.68339e-05	-1.86665	1.13648e-05	-1.7391	-0.000221233
0.1035	0.00316	-0.1644	0.000373	0.0177	-0.000684	-0.1448	-9.5e-05		13.4067	0.000771615	19.6496	0.00261	0.13667	0.00268	19.7512	0.00555		-1.43868	-0.000277549	-1.789	-5.68637e-05	-1.8637	1.13648e-05	-1.73657	-0.000221233
0.1055	0.00333	-0.1625	0.000338	0.0197	-0.00149	-0.1429	-0.000614		13.4972	0.00076829	19.7287	0.00261	0.13694	0.00268	19.8308	0.00555		-1.43661	-0.0002774	-1.78605	-5.68936e-05	-1.86076	1.13648e-05	-1.73364	-0.000221233
0.1074	0.00334	-0.1605	0.000116	0.0216	-0.00293	-0.1409	-0.000316		13.5877	0.00076501	19.8079	0.00261	0.13722	0.00268	19.9103	0.00555		-1.43246	-0.000277102	-1.7831	-5.69235e-05	-1.85781	1.13648e-05	-1.7307	-0.000221233
0.1094	0.00325	-0.1585	-1.6e-05	0.0236	-0.00232	-0.1389	-0.000268		13.6782	0.000761773	19.887	0.00261	0.13749	0.00268	19.9899	0.00556		-1.43039	-0.000276953	-1.78016	-5.69536e-05	-1.85486	1.13648e-05	-1.72777	-0.000221233
0.1113	0.00329	-0.1566	-0.00057	0.0255	-0.000886	-0.137	-0.00123		13.7687	0.000758581	19.9661	0.00261	0.13777	0.00268	20.0694	0.00556		-1.42832	-0.000276789	-1.77721	-5.69836e-05	-1.8547	1.13648e-05	-1.72484	-0.000221233
0.1132	0.00361	-0.1546	-0.000354	0.0275	0.000186	-0.135	-0.000859		13.8592	0.000755431	20.0453	0.00261	0.13804	0.00267	20.149	0.00557		-1.42625	-0.00027664	-1.77426	-5.70138e-05	-1.85192	1.13648e-05	-1.72191	-0.000221233
0.1152	0.00366	-0.1527	-0.000192	0.0294	0.00139	-0.133	8.6e-05		13.9497	0.000752323	20.1244	0.00261	0.13832	0.00267	20.2285	0.00557		-1.4159	-0.000275895	-1.773	-5.70266e-05	-1.84897	1.13648e-05	-1.72	-0.000221233
0.1171	0.00334	-0.1507	4.6e-05	0.0314	0.00215	-0.1311	0.000392		14.0402	0.000749258	20.2035	0.00261	0.1386	0.00267	20.3081	0.00557		-1.41383	-0.000275746	-1.77131	-5.70439e-05	-1.84602	1.13648e-05	-1.71898	-0.000221233
0.1191	0.00329	-0.1487	0.000214	0.0333	0.00195	-0.1291	0.000192		14.1306	0.000746233	20.2827	0.00261	0.13887	0.00267	20.3876	0.00558		-1.41176	-0.000275582	-1.76836	-5.70742e-05	-1.84308	1.13648e-05	-1.71605	-0.000221233
0.121	0.00347	-0.1468	0.000124	0.0353	0.00207	-0.1272	-0.000524		14.2211	0.00074325	20.3618	0.00261	0.13915	0.00267	20.4672	0.00558		-1.40969	-0.000275433	-1.76541	-5.71045e-05	-1.84013	1.13648e-05	-1.71311	-0.000221233
0.123	0.0032	-0.1448	-0.000184	0.0372	0.00236	-0.1252	-0.000135		14.3116	0.000740306	20.441	0.00261	0.13942	0.00267	20.5467	0.00558		-1.40762	-0.000275284	-1.76246	-5.71349e-05	-1.83719	1.13648e-05	-1.71018	-0.000221233
0.1249	0.00293	-0.1428	-0.000295	0.0392	0.00263	-0.1232	-1.6e-05		14.4021	0.000737402	20.5201	0.00261	0.1397	0.00267	20.6262	0.00559		-1.40555	-0.000275135	-1.75951	-5.71653e-05	-1.8356	1.13648e-05	-1.70725	-0.000221233
0.1269	0.00256	-0.1409	-0.000381	0.0411	0.00215	-0.1213	2.2e-05		14.4926	0.000734537	20.5992	0.00261	0.13997	0.00267	20.7058	0.00559		-1.40348	-0.000274986	-1.75657	-5.71958e-05	-1.83424	1.13648e-05	-1.70432	-0.000221233
0.1288	0.00237	-0.1389	0.000451	0.0431	0.00252	-0.1193	-0.000441		14.5831	0.00073171	20.6784	0.00261	0.14025	0.00267	20.7853	0.0056		-1.40141	-0.000274837	-1.7538	-5.72244e-05	-1.83129	1.13648e-05	-1.70139	-0.000221233
0.1308	0.00259	-0.1369	0.000286	0.045	0.00271	-0.1174	0.000368		14.6736	0.000728922	20.7575	0.00261	0.14052	0.00267	20.8649	0.0056		-1.4001	-0.000274733	-1.75362	-5.72263e-05	-1.82835	1.13648e-05	-1.7008	-0.000221233
0.1327	0.00305	-0.135	0.000184	0.047	0.00214	-0.1154	0.000673		14.7641	0.000726171	20.8366	0.00261	0.1408	0.00267	20.9444	0.0056		-1.39934	-0.000274688	-1.75067	-5.72569e-05	-1.8254	1.13648e-05	-1.69846	-0.000221233
0.1347	0.00281	-0.133	-8.6e-05	0.0489	0.00228	-0.1134	-0.000346		14.8546	0.000723457	20.9158	0.00261	0.14107	0.00267	21.024	0.00561		-1.39726	-0.000274539	-1.74772	-5.72876e-05	-1.82246	1.13648e-05	-1.69552	-0.000221233
0.1366	0.00303	-0.1311	0.000368	0.0509	0.00246	-0.1115	-0.000781		14.9451	0.000720779	20.9949	0.0026	0.14135	0.00267	21.1035	0.00561		-1.39519	-0.000274375	-1.74477	-5.73183e-05	-1.81951	1.13648e-05	-1.69259	-0.000221233
0.1386	0.00288	-0.1291	0.000373	0.0528	0.00218	-0.1095	0.000332		15.0356	0.000718138	21.0741	0.0026	0.14162	0.00267	21.1831	0.00561		-1.39312	-0.000274226	-1.74182	-5.73491e-05	-1.81656	1.13648e-05	-1.68966	-0.000221233
0.1405	0.00287	-0.1271	-6.8e-05	0.0548	0.00221	-0.1076	0.000322		15.1261	0.000715532	21.1532	0.0026	0.1419	0.00267	21.2626	0.00562		-1.39105	-0.000274077	-1.73887	-5.73799e-05	-1.8165	1.13648e-05	-1.68673	-0.000221233
0.1425	0.00318	-0.1252	-9.5e-05	0.0567	0.00276	-0.1056	-0.000332		15.2165	0.000712961	21.2323	0.0026	0.14217	0.00267	21.3422	0.00562		-1.38898	-0.000273928	-1.73592	-5.74108e-05	-1.81362	1.13648e-05	-1.6838	-0.000221233
0.1444	0.003	-0.1232	0.00027	0.0587	0.00314	-0.1037	-0.000403		15.3071	0.000710425	21.3115	0.0026	0.14245	0.00267	21.4217	0.00563		-1.38691	-0.000273779	-1.7347	-5.74236e-05	-1.81067	1.13648e-05	-1.6817	-0.000221233
0.1464	0.00319	-0.1212	0.000432	0.0606	0.00307	-0.1017	-0.000403		15.3975	0.000707922	21.3906	0.0026	0.14272	0.00267	21.5013	0.00563		-1.38484	-0.00027363	-1.73297	-5.74418e-05	-1.80773	1.13648e-05	-1.68087	-0.000221233
0.1483	0.00292	-0.1193	0.000541	0.0626	0.0027	-0.0997	-0.000376		15.488	0.000705454	21.4698	0.0026	0.143	0.00267	21.5808	0.00563		-1.38277	-0.000273481	-1.73003	-5.74728e-05	-1.80478	1.13648e-05	-1.67794	-0.000221233
0.1503	0.00282	-0.1173	-3e-05	0.0645	0.00305	-0.0978	-0.000535		15.5785	0.000703018	21.5489	0.0026	0.14327	0.00267	21.6604	0.00564		-1.3807	-0.000273332	-1.72708	-5.75039e-05	-1.80183	1.13648e-05	-1.675	-0.000221233
0.1522	0.00268	-0.1154	-0.000516	0.0664	0.00319	-0.0958	-0.000276		15.669	0.000700616	21.628	0.0026	0.14355	0.00267	21.7399	0.00564		-1.37863	-0.000273168	-1.72413	-5.7535e-05	-1.79889	1.13648e-05	-1.67207	-0.000221233
0.1542	0.00314	-0.1134	-0.0005	0.0684	0.0029	-0.0939	-0.000803		15.7595	0.000698245	21.7072	0.0026	0.14383	0.00267	21.8195	0.00564		-1.37656	-0.000273019	-1.72118	-5.75662e-05	-1.7974	1.13648e-05	-1.66914	-0.000221233
0.1561	0.00313	-0.1114	-0.000276	0.0703	0.0029	-0.0919	-0.000865		15.85	0.000695907	21.7863	0.0026	0.1441	0.00267	21.899	0.00565		-1.37035	-0.000272572	-1.71823	-5.75975e-05	-1.79594	1.13648e-05	-1.66621	-0.000221233
0.1581	0.00298	-0.1095	-5.4e-05	0.0723	0.00245	-0.09	-0.000527		15.9405	0.0006936	21.8654	0.0026	0.14438	0.00267	21.9786	0.00565		-1.36621	-0.000272274	-1.7156	-5.76254e-05	-1.793	1.13648e-05	-1.66328	-0.000221233
0.16	0.00314	-0.1075	-0.000135	0.0742	0.00235	-0.088	-0.00107		16.031	0.000691323	21.9446	0.0026	0.14465	0.00267	22.0581	0.00565		-1.36414	-0.000272125	-1.71528	-5.76288e-05	-1.79005	1.13648e-05	-1.6626	-0.000221233
0.1619	0.00317	-0.1056	8.6e-05	0.0762	0.00235	-0.086	-0.000262		16.1215	0.000689078	22.0237	0.0026	0.14493	0.00267	22.1377	0.00566		-1.36206	-0.000271961	-1.71233	-5.76602e-05	-1.7871	1.13648e-05	-1.66035	-0.000221233
0.1639	0.00357	-0.1036	0.000181	0.0781	0.00275	-0.0841	0.000249		16.212	0.000686863	22.1029	0.0026	0.1452	0.00267	22.2172	0.00566		-1.3607	-0.000271872	-1.70938	-5.76917e-05	-1.78416	1.13648e-05	-1.65741	-0.000221233
0.1658	0.00327	-0.1016	-6.5e-05	0.0801	0.00267	-0.0821	-0.000168		16.3025	0.000684677	22.182	0.0026	0.14548	0.00267	22.2967	0.00567		-1.35999	-0.000271812	-1.70643	-5.77232e-05	-1.78121	1.13648e-05	-1.65448	-0.000221233
0.1678	0.00312	-0.0997	-0.000165	0.082	0.00231	-0.0802	1.4e-05		16.3929	0.000682521	22.2611	0.0026	0.14575	0.00266	22.3763	0.00567		-1.35171	-0.000271216	-1.70349	-5.77548e-05	-1.7783	1.13648e-05	-1.65155	-0.000221233
0.1697	0.00329	-0.0977	-0.000597	0.084	0.00272	-0.0782	-0.000397		16.4834	0.000680394	22.3403	0.0026	0.14603	0.00266	22.4559	0.00567		-1.34964	-0.000271067	-1.70054	-5.77864e-05	-1.77827	1.13648e-05	-1.64862	-0.000221233
0.1717	0.00317	-0.0958	-0.000859	0.0859	0.00277	-0.0763	-0.000738		16.5739	0.000678296	22.4194	0.0026	0.1463	0.00266	22.5354	0.00568		-1.34757	-0.000270918	-1.69759	-5.78181e-05	-1.77532	1.13648e-05	-1.64569	-0.000221233
0.1736	0.0031	-0.0938	-0.000541	0.0879	0.00308	-0.0743	-0.000584		16.6644	0.000676225	22.4986	0.0026	0.14658	0.00266	22.615	0.00568		-1.3455	-0.000270754	-1.6964	-5.78309e-05	-1.77237	1.13648e-05	-1.6434	-0.000221233
0.1756	0.00279	-0.0919	-0.000662	0.0898	0.00296	-0.0724	-0.000905		16.7549	0.000674183	22.5777	0.0026	0.14685	0.00266	22.6945	0.00568		-1.34343	-0.000270605	-1.69464	-5.78499e-05	-1.76943	1.13648e-05	-1.64276	-0.000221233
0.1775	0.00314	-0.0899	-0.000451	0.0918	0.00259	-0.0704	-0.00127		16.8454	0.000672168	22.6568	0.0026	0.14713	0.00266	22.774	0.00569		-1.34136	-0.000270456	-1.69169	-5.78817e-05	-1.76648	1.13648e-05	-1.63982	-0.000221233
0.1795	0.0032	-0.0879	-0.000168	0.0937	0.00288	-0.0684	-0.000732		16.9359	0.00067018	22.736	0.0026	0.1474	0.00266	22.8536	0.00569		-1.33929	-0.000270307	-1.68874	-5.79136e-05	-1.76354	1.13648e-05	-1.63689	-0.000221233
0.1814	0.0033	-0.086	-0.000595	0.0957	0.00303	-0.0665	-7.8e-05		17.0264	0.000668219	22.8151	0.0026	0.14768	0.00266	22.9331	0.00569		-1.33722	-0.000270158	-1.68579	-5.79455e-05	-1.76059	1.13648e-05	-1.63396	-0.000221233
0.1834	0.00266	-0.084	-0.000995	0.0976	0.00305	-0.0645	-6.5e-05		17.1169	0.000666284	22.8942	0.0026	0.14795	0.00266	23.0127	0.0057		-1.33515	-0.000270009	-1.68284	-5.79775e-05	-1.7593	1.13648e-05	-1.63103	-0.000221233
0.1853	0.00261	-0.0821	-0.000616	0.0996	0.00302	-0.0626	-0.000324		17.2074	0.000664375	22.9734	0.0026	0.14823	0.00266	23.0922	0.0057		-1.33308	-0.00026986	-1.67989	-5.80096e-05	-1.75764	1.13648e-05	-1.6281	-0.000221233
0.1873	0.00313	-0.0801	-0.000522	0.1015	0.00272	-0.0606	-0.000514		17.2979	0.000662492	23.0525	0.0026	0.14851	0.00266	23.1718	0.0057		-1.33101	-0.000269711	-1.6773	-5.80379e-05	-1.7547	1.13648e-05	-1.62517	-0.000221233
0.1892	0.00324	-0.0782	-0.000162	0.1035	0.00288	-0.0587	-0.000276		17.3884	0.000660634	23.1317	0.0026	0.14878	0.00266	23.2513	0.00571		-1.32894	-0.000269547	-1.67695	-5.80417e-05	-1.75175	1.13648e-05	-1.6243	-0.000221233
0.1912	0.00314	-0.0762	3e-06	0.1054	0.00323	-0.0567	-0.000965		17.4789	0.000658801	23.2108	0.0026	0.14906	0.00266	23.3309	0.00571		-1.32687	-0.000269398	-1.674	-5.80739e-05	-1.74881	1.13648e-05	-1.62223	-0.000221233
0.1931	0.00322	-0.0742	-9.5e-05	0.1074	0.00295	-0.0548	-0.00108		17.5694	0.000656993	23.2899	0.0026	0.14933	0.00266	23.4104	0.00571		-1.32479	-0.000269249	-1.67105	-5.81062e-05	-1.74586	1.13648e-05	-1.6193	-0.000221233
0.1951	0.00282	-0.0723	3e-05	0.1093	0.00292	-0.0528	-0.00165		17.6598	0.000655209	23.3691	0.0026	0.14961	0.00266	23.49	0.00572		-1.32272	-0.0002691	-1.6681	-5.81385e-05	-1.74291	1.13648e-05	-1.61637	-0.000221233
0.197	0.00255	-0.0703	-0.000316	0.1112	0.00255	-0.0509	-0.00147		17.7503	0.000653449	23.4482	0.0026	0.14988	0.00266	23.5695	0.00572		-1.3213	-0.000268996	-1.66515	-5.81709e-05	-1.7402	1.13648e-05	-1.61344	-0.000221233
0.199	0.00283	-0.0684	-0.000195	0.1132	0.00282	-0.0489	-0.00131		17.8408	0.000651713	23.5273	0.0026	0.15016	0.00266	23.6491	0.00572		-1.32065	-0.000268951	-1.6622	-5.82033e-05	-1.73997	1.13648e-05	-1.61051	-0.000221233
0.2009	0.00293	-0.0664	-8.6e-05	0.1151	0.00246	-0.047	-0.0006		17.9313	0.00065	23.6065	0.0026	0.15043	0.00266	23.7286	0.00573		-1.31858	-0.000268802	-1.65925	-5.82359e-05	-1.73702	1.13648e-05	-1.60758	-0.000221233
0.2029	0.00272	-0.0645	-7.6e-05	0.1171	0.00207	-0.045	-0.000884		18.0218	0.00064831	23.6856	0.0026	0.15071	0.00266	23.8082	0.00573		-1.31651	-0.000268653	-1.6582	-5.82475e-05	-1.73408	1.13648e-05	-1.6052	-0.000221233
0.2048	0.00288	-0.0625	-0.000338	0.119	0.0024	-0.0431	-0.00104		18.1123	0.000646643	23.7647	0.0026	0.15098	0.00266	23.8877	0.00573		-1.31444	-0.000268504	-1.6563	-5.82684e-05	-1.73113	1.13648e-05	-1.60464	-0.000221233
0.2068	0.00296	-0.0606	9.5e-05	0.121	0.00276	-0.0411	-0.00145		18.2028	0.000644999	23.8439	0.00259	0.15126	0.00266	23.9673	0.00574		-1.31237	-0.000268355	-1.65336	-5.83011e-05	-1.72818	1.13648e-05	-1.60171	-0.000221233
0.2087	0.00233	-0.0586	0.000219	0.1229	0.00279	-0.0391	-0.00179		18.2933	0.000643376	23.923	0.00259	0.15153	0.00266	24.0468	0.00574		-1.3103	-0.000268191	-1.65041	-5.83338e-05	-1.72524	1.13648e-05	-1.59878	-0.000221233
0.2107	0.0025	-0.0566	4.6e-05	0.1249	0.0027	-0.0372	-0.0016		18.3838	0.000641775	24.0022	0.00259	0.15181	0.00266	24.1264	0.00574		-1.30823	-0.000268042	-1.64746	-5.83666e-05	-1.72229	1.13648e-05	-1.59585	-0.000221233
0.2126	0.0028	-0.0547	-0.000105	0.1268	0.00307	-0.0352	-0.00164		18.4743	0.000640196	24.0813	0.00259	0.15208	0.00266	24.2059	0.00575		-1.30616	-0.000267893	-1.64451	-5.83994e-05	-1.7211	1.13648e-05	-1.59292	-0.000221233
0.2146	0.00273	-0.0527	0.000273	0.1288	0.00286	-0.0333	-0.00139		18.5648	0.000638638	24.1604	0.00259	0.15236	0.00266	24.2855	0.00575		-1.30409	-0.000267744	-1.64156	-5.84323e-05	-1.71934	1.13648e-05	-1.58999	-0.000221233
0.2165	0.00289	-0.0508	-0.0001	0.1307	0.00269	-0.0313	-0.00124		18.6552	0.000637101	24.2396	0.00259	0.15263	0.00266	24.365	0.00575		-1.30202	-0.000267595	-1.639	-5.84609e-05	-1.7164	1.13648e-05	-1.58705	-0.000221233
0.2185	0.00305	-0.0488	0.000151	0.1327	0.00228	-0.0294	-0.00115		18.7457	0.000635584	24.3187	0.00259	0.15291	0.00266	24.4445	0.00576		-1.29995	-0.000267446	-1.63861	-5.84652e-05	-1.71345	1.13648e-05	-1.586	-0.000221233
0.2204	0.00297	-0.0469	-6.5e-05	0.1346	0.00245	-0.0274	-0.00171		18.8362	0.000634088	24.3978	0.00259	0.15318	0.00266	24.5241	0.00576		-1.29788	-0.000267297	-1.63566	-5.84983e-05	-1.71051	1.13648e-05	-1.58412	-0.000221233
0.2224	0.00248	-0.0449	0.000108	0.1366	0.0026	-0.0255	-0.00141		18.9267	0.000632612	24.477	0.00259	0.15346	0.00265	24.6036	0.00576		-1.29581	-0.000267148	-1.63271	-5.85314e-05	-1.70756	1.13648e-05	-1.58119	-0.000221233
0.2243	0.00256	-0.043	0.000708	0.1385	0.00244	-0.0235	-0.00303		19.0172	0.000631156	24.5561	0.00259	0.15374	0.00265	24.6832	0.00577		-1.29374	-0.000266984	-1.62976	-5.85645e-05	-1.70461	1.13648e-05	-1.57826	-0.000221233
0.2263	0.00276	-0.041	0.000527	0.1405	0.00221	-0.0216	-0.00425		19.1077	0.00062972	24.6353	0.00259	0.15401	0.00265	24.7627	0.00577		-1.29167	-0.000266835	-1.62682	-5.85977e-05	-1.702	1.13648e-05	-1.57533	-0.000221233
0.2282	0.00267	-0.0391	0.000411	0.1424	0.00249	-0.0196	-0.00737		19.1982	0.000628303	24.7144	0.00259	0.15429	0.00265	24.8423	0.00577		-1.28959	-0.000266686	-1.62387	-5.8631e-05	-1.70167	1.13648e-05	-1.5724	-0.000221233
0.2302	0.00281	-0.0371	0.000714	0.1444	0.00266	-0.0177	-0.01082		19.2887	0.000626905	24.7935	0.00259	0.15456	0.00265	24.9218	0.00578		-1.28752	-0.000266537	-1.62092	-5.86644e-05	-1.69872	1.13648e-05	-1.56946	-0.000221233
0.2321	0.00286	-0.0352	0.000427	0.1463	0.00304	-0.0157	-0.01409		19.3792	0.000625525	24.8727	0.00259	0.15484	0.00265	25.0014	0.00578		-1.28545	-0.000266388	-1.6199	-5.86759e-05	-1.69578	1.13648e-05	-1.5669	-0.000221233
0.2341	0.00274	-0.0332	-9.5e-05	0.1483	0.00288	-0.0138	-0.01818		19.4697	0.000624165	24.9518	0.00259	0.15511	0.00265	25.0809	0.00578		-1.28338	-0.000266239	-1.61797	-5.86978e-05	-1.69283	1.13648e-05	-1.56653	-0.000221233
0.236	0.00286	-0.0313	-1.1e-05	0.1502	0.00297	-0.0118	-0.02073		19.5602	0.000622822	25.031	0.00259	0.15539	0.00265	25.1605	0.00578		-1.2818	-0.00026612	-1.61502	-5.87313e-05	-1.68988	1.13648e-05	-1.5636	-0.000221233
0.238	0.00276	-0.0293	-0.000303	0.1522	0.00259	-0.0099	-0.02189		19.6507	0.000621498	25.1101	0.00259	0.15566	0.00265	25.24	0.00579		-1.28131	-0.00026609	-1.61207	-5.87648e-05	-1.68694	1.13648e-05	-1.56067	-0.000221233
0.2399	0.00264	-0.0273	-0.000414	0.1541	0.00269	-0.0079	-0.02105		19.7412	0.000620191	25.1892	0.00259	0.15594	0.00265	25.3196	0.00579		-1.27924	-0.000265941	-1.60912	-5.87984e-05	-1.68399	1.13648e-05	-1.55774	-0.000221233
0.2419	0.00264	-0.0254	-0.000108	0.1561	0.00284	-0.006	-0.01987		19.8316	0.000618902	25.2684	0.00259	0.15621	0.00265	25.3991	0.00579		-1.27717	-0.000265777	-1.60617	-5.88321e-05	-1.683	1.13648e-05	-1.55481	-0.000221233
0.2438	0.00262	-0.0234	4.3e-05	0.158	0.00251	-0.004	-0.01764		19.9221	0.00061763	25.3475	0.00259	0.15649	0.00265	25.4787	0.0058		-1.2751	-0.000265628	-1.60322	-5.88659e-05	-1.68105	1.13648e-05	-1.55187	-0.000221233
0.2458	0.0023	-0.0215	0.000276	0.1599	0.00305	-0.0021	-0.0151		20.0126	0.000616376	25.4266	0.00259	0.15676	0.00265	25.5582	0.0058		-1.27303	-0.000265479	-1.6008	-5.88937e-05	-1.6781	1.13648e-05	-1.54894	-0.000221233
0.2477	0.00261	-0.0195	-6.2e-05	0.1619	0.00244	-0.0001	-0.01418		20.1031	0.000615138	25.5058	0.00259	0.15704	0.00265	25.6378	0.0058		-1.27096	-0.00026533	-1.60028	-5.88997e-05	-1.67515	1.13648e-05	-1.5478	-0.000221233
0.2497	0.003	-0.0176	-0.000776	0.1638	0.00228	0.0018	-0.01348		20.1936	0.000613917	25.5849	0.00259	0.15731	0.00265	25.7173	0.00581		-1.26889	-0.000265181	-1.59733	-5.89335e-05	-1.67221	1.13648e-05	-1.54601	-0.000221233
0.2516	0.00296	-0.0156	-0.000832	0.1658	0.00241	0.0038	-0.01347		20.2841	0.000612712	25.6641	0.00259	0.15759	0.00265	25.7969	0.00581		-1.26682	-0.000265032	-1.59438	-5.89675e-05	-1.66926	1.13648e-05	-1.54308	-0.000221233
0.2536	0.00224	-0.0137	-0.000114	0.1677	0.00285	0.0057	-0.01505		20.3746	0.000611524	25.7432	0.00259	0.15786	0.00265	25.8764	0.00581		-1.26475	-0.000264883	-1.59143	-5.90015e-05	-1.66632	1.13648e-05	-1.54015	-0.000221233
0.2555	0.00241	-0.0117	-0.000154	0.1697	0.00279	0.0077	-0.01648		20.4651	0.000610351	25.8223	0.00259	0.15814	0.00265	25.956	0.00581		-1.26268	-0.000264734	-1.58848	-5.90356e-05	-1.6639	1.13648e-05	-1.53722	-0.000221233
0.2575	0.00233	-0.0098	-0.000943	0.1716	0.00219	0.0096	-0.01636		20.5556	0.000609194	25.9015	0.00259	0.15842	0.00265	26.0355	0.00582		-1.26061	-0.00026457	-1.58553	-5.90697e-05	-1.66337	1.13648e-05	-1.53429	-0.000221233
0.2594	0.00201	-0.0078	-0.00201	0.1736	0.00247	0.0116	-0.01357		20.6461	0.000608053	25.9806	0.00259	0.15869	0.00265	26.1151	0.00582		-1.25854	-0.000264421	-1.58258	-5.91039e-05	-1.66042	1.13648e-05	-1.53135	-0.000221233
0.2614	0.00214	-0.0059	-0.00327	0.1755	0.00255	0.0135	-0.00971		20.7366	0.000606927	26.0598	0.00259	0.15897	0.00265	26.1946	0.00582		-1.25647	-0.000264272	-1.5817	-5.91142e-05	-1.65748	1.13648e-05	-1.5287	-0.000221233
0.2633	0.00259	-0.0039	-0.0044	0.1775	0.00221	0.0155	-0.00609		20.8271	0.000605817	26.1389	0.00259	0.15924	0.00265	26.2742	0.00583		-1.2544	-0.000264123	-1.57963	-5.91382e-05	-1.65453	1.13648e-05	-1.52842	-0.000221233
0.2653	0.00249	-0.002	-0.00562	0.1794	0.00264	0.0174	-0.00279		20.9175	0.000604721	26.218	0.00259	0.15952	0.00265	26.3537	0.00583		-1.25232	-0.000263974	-1.57669	-5.91725e-05	-1.65159	1.13648e-05	-1.52549	-0.000221233
0.2672	0.00249	5.37764e-17	-0.00577	0.1814	0.00324	0.0194	-0.0013		21.008	0.00060364	26.2972	0.00259	0.15979	0.00265	26.4333	0.00583		-1.25025	-0.000263825	-1.57374	-5.9207e-05	-1.64864	1.13648e-05	-1.52256	-0.000221233
0.2692	0.00263	0.0019	-0.00507	0.1833	0.00318	0.0213	-0.000332		21.0985	0.000602573	26.3763	0.00259	0.16007	0.00265	26.5128	0.00584		-1.24818	-0.000263676	-1.57079	-5.92414e-05	-1.64569	1.13648e-05	-1.51963	-0.000221233
0.2711	0.00269	0.0039	-0.00317	0.1853	0.00304	0.0233	0.000686		21.189	0.000601521	26.4554	0.00259	0.16034	0.00265	26.5923	0.00584		-1.24611	-0.000263527	-1.56784	-5.9276e-05	-1.6448	1.13648e-05	-1.5167	-0.000221233
0.2731	0.00244	0.0058	0.000184	0.1872	0.00261	0.0252	0.000249		21.2795	0.000600483	26.5346	0.00259	0.16062	0.00265	26.6719	0.00584		-1.24404	-0.000263363	-1.56489	-5.93106e-05	-1.64275	1.13648e-05	-1.51376	-0.000221233
0.275	0.00231	0.0078	0.00398	0.1892	0.00282	0.0272	7e-05		21.37	0.000599459	26.6137	0.00258	0.16089	0.00265	26.7514	0.00584		-1.2424	-0.000263244	-1.5626	-5.93375e-05	-1.6398	1.13648e-05	-1.51083	-0.000221233
0.277	0.00247	0.0097	0.00694	0.1911	0.00322	0.0291	0.000859		21.4605	0.000598449	26.6928	0.00258	0.16117	0.00265	26.831	0.00585		-1.24197	-0.000263214	-1.56194	-5.93453e-05	-1.63686	1.13648e-05	-1.5096	-0.000221233
0.2789	0.00231	0.0117	0.00799	0.1931	0.00267	0.0311	0.00154		21.551	0.000597452	26.772	0.00258	0.16144	0.00265	26.9105	0.00585		-1.2399	-0.000263065	-1.55899	-5.938e-05	-1.63391	1.13648e-05	-1.5079	-0.000221233
0.2809	0.00189	0.0136	0.00679	0.195	0.00236	0.033	0.00248		21.6415	0.000596469	26.8511	0.00258	0.16172	0.00264	26.9901	0.00585		-1.23783	-0.000262916	-1.55604	-5.94148e-05	-1.63096	1.13648e-05	-1.50497	-0.000221233
0.2829	0.0022	0.0156	0.00411	0.197	0.00314	0.035	0.0018		21.732	0.000595499	26.9303	0.00258	0.16199	0.00264	27.0696	0.00586		-1.23576	-0.000262767	-1.55309	-5.94497e-05	-1.62802	1.13648e-05	-1.50204	-0.000221233
0.2848	0.00207	0.0175	0.00141	0.1989	0.00292	0.0369	0.0015		21.8225	0.000594542	27.0094	0.00258	0.16227	0.00264	27.1492	0.00586		-1.23369	-0.000262618	-1.55015	-5.94847e-05	-1.6257	1.13648e-05	-1.49911	-0.000221233
0.2868	0.00243	0.0195	-0.000605	0.2009	0.00267	0.0389	0.00121		21.913	0.000593597	27.0885	0.00258	0.16254	0.00264	27.2287	0.00586		-1.23162	-0.000262469	-1.5472	-5.95197e-05	-1.62507	1.13648e-05	-1.49617	-0.000221233
0.2887	0.00281	0.0214	-0.00151	0.2028	0.00232	0.0408	0.00171		22.0035	0.000592666	27.1677	0.00258	0.16282	0.00264	27.3083	0.00586		-1.22955	-0.00026232	-1.54425	-5.95548e-05	-1.62213	1.13648e-05	-1.49324	-0.000221233
0.2907	0.0026	0.0234	-0.00164	0.2048	0.00285	0.0428	0.00157		22.0939	0.000591747	27.2468	0.00258	0.16309	0.00264	27.3878	0.00587		-1.22748	-0.000262156	-1.5434	-5.95649e-05	-1.61918	1.13648e-05	-1.4904	-0.000221233
0.2926	0.00241	0.0253	-0.000665	0.2067	0.00357	0.0447	0.000789		22.1844	0.00059084	27.3259	0.00258	0.16337	0.00264	27.4674	0.00587		-1.22541	-0.000262007	-1.5413	-5.95899e-05	-1.61623	1.13648e-05	-1.49031	-0.000221233
0.2946	0.00263	0.0273	0.000243	0.2087	0.00342	0.0467	0.00171		22.2749	0.000589946	27.4051	0.00258	0.16365	0.00264	27.5469	0.00587		-1.22334	-0.000261858	-1.53835	-5.96252e-05	-1.61329	1.13648e-05	-1.48738	-0.000221233
0.2965	0.00258	0.0292	0.00129	0.2106	0.00254	0.0486	0.00227		22.3654	0.000589063	27.4842	0.00258	0.16392	0.00264	27.6265	0.00587		-1.22127	-0.000261709	-1.5354	-5.96605e-05	-1.61034	1.13648e-05	-1.48445	-0.000221233
0.2985	0.00252	0.0312	0.00141	0.2126	0.00212	0.0506	0.00133		22.4559	0.000588193	27.5634	0.00258	0.1642	0.00264	27.706	0.00588		-1.2192	-0.00026156	-1.53245	-5.96958e-05	-1.6074	1.13648e-05	-1.48152	-0.000221233
0.3004	0.00253	0.0331	0.00186	0.2145	0.00208	0.0525	0.0018		22.5464	0.000587334	27.6425	0.00258	0.16447	0.00264	27.7856	0.00588		-1.21712	-0.000261411	-1.5295	-5.97313e-05	-1.6066	1.13648e-05	-1.47858	-0.000221233
0.3024	0.00261	0.0351	0.00216	0.2165	0.00207	0.0544	0.00281		22.6369	0.000586487	27.7216	0.00258	0.16475	0.00264	27.8651	0.00588		-1.21505	-0.000261262	-1.52655	-5.97668e-05	-1.60445	1.13648e-05	-1.47565	-0.000221233
0.3043	0.00264	0.037	0.00188	0.2184	0.00201	0.0564	0.00186		22.7274	0.000585651	27.8008	0.00258	0.16502	0.00264	27.9447	0.00589		-1.21298	-0.000261113	-1.5243	-5.9794e-05	-1.6015	1.13648e-05	-1.47272	-0.000221233
0.3063	0.00233	0.039	0.00199	0.2204	0.00214	0.0583	0.000922		22.8179	0.000584826	27.8799	0.00258	0.1653	0.00264	28.0242	0.00589		-1.21091	-0.000260964	-1.52361	-5.98023e-05	-1.59856	1.13648e-05	-1.4713	-0.000221233
0.3083	0.00215	0.0409	0.00195	0.2223	0.00272	0.0603	0.00196		22.9084	0.000584013	27.9591	0.00258	0.16557	0.00264	28.1038	0.00589		-1.20884	-0.0002608	-1.52066	-5.9838e-05	-1.59561	1.13648e-05	-1.46979	-0.000221233
0.3102	0.00234	0.0429	0.00176	0.2243	0.00234	0.0622	0.00204		22.9989	0.00058321	28.0382	0.00258	0.16585	0.00264	28.1833	0.00589		-1.20677	-0.000260651	-1.51771	-5.98737e-05	-1.59266	1.13648e-05	-1.46686	-0.000221233
0.3122	0.00217	0.0448	0.00131	0.2262	0.00212	0.0642	0.00171		23.0894	0.000582418	28.1173	0.00258	0.16612	0.00264	28.2629	0.0059		-1.2047	-0.000260502	-1.51476	-5.99095e-05	-1.58972	1.13648e-05	-1.46393	-0.000221233
0.3141	0.00218	0.0468	0.00083	0.2282	0.00226	0.0661	0.00206		23.1798	0.000581637	28.1965	0.00258	0.1664	0.00264	28.3424	0.0059		-1.203	-0.000260383	-1.51181	-5.99453e-05	-1.5876	1.13648e-05	-1.46099	-0.000221233
0.3161	0.00219	0.0487	0.00114	0.2301	0.00237	0.0681	0.00201		23.2703	0.000580866	28.2756	0.00258	0.16667	0.00264	28.4219	0.0059		-1.20263	-0.000260353	-1.50886	-5.99813e-05	-1.58677	1.13648e-05	-1.45806	-0.000221233
0.318	0.00258	0.0507	0.00193	0.2321	0.00291	0.07	0.00267		23.3608	0.000580106	28.3547	0.00258	0.16695	0.00264	28.5015	0.0059		-1.20056	-0.000260204	-1.50591	-6.00172e-05	-1.58383	1.13648e-05	-1.45513	-0.000221233
0.32	0.00242	0.0526	0.00242	0.234	0.00308	0.072	0.00297		23.4513	0.000579356	28.4339	0.00258	0.16722	0.00264	28.5811	0.00591		-1.19849	-0.000260055	-1.5052	-6.0026e-05	-1.58088	1.13648e-05	-1.4522	-0.000221233
0.3219	0.00277	0.0546	0.0022	0.236	0.00314	0.0739	0.00107		23.5418	0.000578616	28.513	0.00258	0.1675	0.00264	28.6606	0.00591		-1.19642	-0.000259906	-1.50296	-6.00533e-05	-1.57793	1.13648e-05	-1.4522	-0.000221233
0.3239	0.00243	0.0565	0.0017	0.2379	0.00315	0.0759	0.000735		23.6323	0.000577886	28.5922	0.00258	0.16777	0.00264	28.7401	0.00591		-1.19435	-0.000259757	-1.50002	-6.00894e-05	-1.57499	1.13648e-05	-1.44927	-0.000221233
0.3258	0.00231	0.0585	0.00184	0.2399	0.00315	0.0778	0.00101		23.7228	0.000577166	28.6713	0.00258	0.16805	0.00264	28.8197	0.00591		-1.19228	-0.000259593	-1.49707	-6.01256e-05	-1.57204	1.13648e-05	-1.44634	-0.000221233
0.3278	0.00296	0.0604	0.00169	0.2418	0.0028	0.0798	0.00149		23.8133	0.000576455	28.7504	0.00258	0.16832	0.00264	28.8992	0.00592		-1.19021	-0.000259444	-1.49412	-6.01619e-05	-1.5691	1.13648e-05	-1.4434	-0.000221233
0.3298	0.0028	0.0624	0.0018	0.2438	0.0026	0.0817	0.00131		23.9038	0.000575754	28.8296	0.00258	0.1686	0.00264	28.9788	0.00592		-1.18814	-0.000259295	-1.49117	-6.01983e-05	-1.5685	1.13648e-05	-1.44047	-0.000221233
0.3317	0.00246	0.0643	0.00201	0.2457	0.00237	0.0837	0.00158		23.9943	0.000575063	28.9087	0.00258	0.16888	0.00264	29.0583	0.00592		-1.18607	-0.000259146	-1.48822	-6.02347e-05	-1.56615	1.13648e-05	-1.43754	-0.000221233
0.3337	0.00223	0.0662	0.00221	0.2477	0.00164	0.0856	0.000897		24.0848	0.00057438	28.9879	0.00258	0.16915	0.00264	29.1379	0.00592		-1.184	-0.000258997	-1.4861	-6.02609e-05	-1.5632	1.13648e-05	-1.43461	-0.000221233
0.3356	0.00227	0.0682	0.00248	0.2496	0.00199	0.0876	0.000586		24.1753	0.000573707	29.067	0.00258	0.16943	0.00264	29.2174	0.00593		-1.18193	-0.000258848	-1.48527	-6.02712e-05	-1.56026	1.13648e-05	-1.4331	-0.000221233
0.3376	0.00218	0.0701	0.00259	0.2516	0.0019	0.0895	0.000865		24.2658	0.000573043	29.1461	0.00258	0.1697	0.00264	29.297	0.00593		-1.17985	-0.000258699	-1.48232	-6.03077e-05	-1.55731	1.13648e-05	-1.43168	-0.000221233
0.3395	0.00222	0.0721	0.00229	0.2535	0.00274	0.0915	0.00105		24.3562	0.000572388	29.2253	0.00258	0.16998	0.00263	29.3765	0.00593		-1.17778	-0.00025855	-1.47937	-6.03444e-05	-1.55437	1.13648e-05	-1.42875	-0.000221233
0.3415	0.00248	0.074	0.0017	0.2555	0.00257	0.0934	0.00197		24.4467	0.000571742	29.3044	0.00258	0.17025	0.00263	29.4561	0.00594		-1.17571	-0.000258386	-1.47642	-6.03811e-05	-1.55142	1.13648e-05	-1.42581	-0.000221233
0.3435	0.00254	0.076	0.00154	0.2574	0.00237	0.0954	0.00131		24.5372	0.000571104	29.3835	0.00258	0.17053	0.00263	29.5356	0.00594		-1.17364	-0.000258237	-1.47348	-6.04178e-05	-1.5494	1.13648e-05	-1.42288	-0.000221233
0.3454	0.00261	0.0779	0.00188	0.2594	0.00231	0.0973	0.0013		24.6277	0.000570475	29.4627	0.00257	0.1708	0.00263	29.6152	0.00594		-1.17157	-0.000258088	-1.47053	-6.04547e-05	-1.54847	1.13648e-05	-1.41995	-0.000221233
0.3474	0.00275	0.0799	0.00224	0.2613	0.00204	0.0992	0.00178		24.7182	0.000569854	29.5418	0.00257	0.17108	0.00263	29.6947	0.00594		-1.1695	-0.000257939	-1.46758	-6.04916e-05	-1.54553	1.13648e-05	-1.41702	-0.000221233
0.3493	0.00245	0.0818	0.00227	0.2633	0.00255	0.1012	0.00242		24.8087	0.000569242	29.621	0.00257	0.17135	0.00263	29.7743	0.00595		-1.16743	-0.00025779	-1.467	-6.04989e-05	-1.54258	1.13648e-05	-1.41409	-0.000221233
0.3513	0.00283	0.0838	0.00202	0.2652	0.00266	0.1031	0.00118		24.8992	0.000568638	29.7001	0.00257	0.17163	0.00263	29.8538	0.00595		-1.16536	-0.000257641	-1.46463	-6.05286e-05	-1.53964	1.13648e-05	-1.414	-0.000221233
0.3532	0.00272	0.0857	0.00201	0.2672	0.00211	0.1051	0.00142		24.9897	0.000568042	29.7792	0.00257	0.1719	0.00263	29.9334	0.00595		-1.1636	-0.000257507	-1.46168	-6.05657e-05	-1.53669	1.13648e-05	-1.41116	-0.000221233
0.3552	0.00245	0.0877	0.00181	0.2691	0.00223	0.107	0.00191		25.0802	0.000567454	29.8584	0.00257	0.17218	0.00263	30.0129	0.00595		-1.16329	-0.000257492	-1.45873	-6.06028e-05	-1.53374	1.13648e-05	-1.40823	-0.000221233
0.3572	0.00211	0.0896	0.00224	0.2711	0.00234	0.109	0.00204		25.1707	0.000566874	29.9375	0.00257	0.17245	0.00263	30.0925	0.00595		-1.16122	-0.000257343	-1.45578	-6.064e-05	-1.5308	1.13648e-05	-1.40529	-0.000221233
0.3591	0.00226	0.0916	0.00247	0.273	0.00294	0.1109	0.00199		25.2612	0.000566302	30.0166	0.00257	0.17273	0.00263	30.172	0.00596		-1.15915	-0.000257179	-1.45283	-6.06773e-05	-1.5303	1.13648e-05	-1.40236	-0.000221233
0.3611	0.00197	0.0935	0.0024	0.275	0.00219	0.1129	0.00232		25.3517	0.000565738	30.0958	0.00257	0.173	0.00263	30.2516	0.00596		-1.15708	-0.00025703	-1.44988	-6.07146e-05	-1.52785	1.13648e-05	-1.39943	-0.000221233
0.363	0.0023	0.0955	0.00235	0.2769	0.00198	0.1148	0.00206		25.4422	0.000565181	30.1749	0.00257	0.17328	0.00263	30.3311	0.00596		-1.15501	-0.000256881	-1.4479	-6.07398e-05	-1.52491	1.13648e-05	-1.3965	-0.000221233
0.365	0.00269	0.0974	0.00238	0.2789	0.00236	0.1168	0.00209		25.5326	0.000564631	30.254	0.00257	0.17356	0.00263	30.4107	0.00596		-1.15294	-0.000256732	-1.44694	-6.07521e-05	-1.52196	1.13648e-05	-1.3949	-0.000221233
0.367	0.00262	0.0994	0.00196	0.2809	0.00213	0.1187	0.00258		25.6231	0.000564089	30.3332	0.00257	0.17383	0.00263	30.4902	0.00597		-1.15087	-0.000256583	-1.44399	-6.07896e-05	-1.51901	1.13648e-05	-1.39357	-0.000221233
0.3689	0.00274	0.1013	0.00189	0.2828	0.00247	0.1207	0.00181		25.7136	0.000563555	30.4123	0.00257	0.17411	0.00263	30.5697	0.00597		-1.1488	-0.000256434	-1.44104	-6.08272e-05	-1.51607	1.13648e-05	-1.39064	-0.000221233
0.3709	0.00265	0.1033	0.0025	0.2848	0.00252	0.1226	0.00225		25.8041	0.000563027	30.4915	0.00257	0.17438	0.00263	30.6493	0.00597		-1.14673	-0.000256285	-1.43809	-6.08648e-05	-1.51312	1.13648e-05	-1.3877	-0.000221233
0.3728	0.00264	0.1052	0.00265	0.2867	0.00264	0.1246	0.00242		25.8946	0.000562507	30.5706	0.00257	0.17466	0.00263	30.7289	0.00597		-1.14465	-0.000256136	-1.43514	-6.09025e-05	-1.5113	1.13648e-05	-1.38477	-0.000221233
0.3748	0.00222	0.1072	0.0018	0.2887	0.00288	0.1265	0.00226		25.9851	0.000561993	30.6497	0.00257	0.17493	0.00263	30.8084	0.00598		-1.14258	-0.000255972	-1.43219	-6.09403e-05	-1.51018	1.13648e-05	-1.38184	-0.000221233
0.3767	0.0022	0.1091	0.0017	0.2906	0.00293	0.1285	0.00185		26.0756	0.000561487	30.7289	0.00257	0.17521	0.00263	30.8879	0.00598		-1.14051	-0.000255823	-1.42924	-6.09782e-05	-1.50723	1.13648e-05	-1.37891	-0.000221233
0.3787	0.00195	0.111	0.00194	0.2926	0.00255	0.1304	0.00164		26.1661	0.000560987	30.808	0.00257	0.17548	0.00263	30.9675	0.00598		-1.13844	-0.000255674	-1.4288	-6.09839e-05	-1.50428	1.13648e-05	-1.37598	-0.000221233
0.3807	0.00245	0.113	0.00274	0.2945	0.00253	0.1324	0.00168		26.2566	0.000560494	30.8872	0.00257	0.17576	0.00263	31.047	0.00598		-1.13637	-0.000255525	-1.42629	-6.10161e-05	-1.50134	1.13648e-05	-1.3758	-0.000221233
0.3826	0.00219	0.1149	0.00266	0.2965	0.00207	0.1343	0.0012		26.3471	0.000560008	30.9663	0.00257	0.17603	0.00263	31.1266	0.00599		-1.1343	-0.000255376	-1.42335	-6.10541e-05	-1.49839	1.13648e-05	-1.37305	-0.000221233
0.3846	0.0021	0.1169	0.00274	0.2984	0.00252	0.1363	0.000911		26.4376	0.000559528	31.0454	0.00257	0.17631	0.00263	31.2061	0.00599		-1.13223	-0.000255227	-1.4204	-6.10922e-05	-1.49545	1.13648e-05	-1.37011	-0.000221233
0.3865	0.00225	0.1188	0.00284	0.3004	0.00271	0.1382	0.0017		26.5281	0.000559054	31.1246	0.00257	0.17658	0.00263	31.2857	0.00599		-1.13016	-0.000255078	-1.41745	-6.11304e-05	-1.4925	1.13648e-05	-1.36718	-0.000221233
0.3885	0.00213	0.1208	0.0024	0.3023	0.00298	0.1402	0.00166		26.6185	0.000558587	31.2037	0.00257	0.17686	0.00263	31.3652	0.00599		-1.12809	-0.000254929	-1.4145	-6.11686e-05	-1.4922	1.13648e-05	-1.36425	-0.000221233
0.3905	0.00244	0.1227	0.00206	0.3043	0.0028	0.1421	0.00131		26.709	0.000558126	31.2828	0.00257	0.17713	0.00263	31.4448	0.006		-1.12602	-0.000254765	-1.41155	-6.1207e-05	-1.48955	1.13648e-05	-1.36132	-0.000221233
0.3924	0.00264	0.1247	0.00264	0.3063	0.0023	0.1441	0.00144		26.7995	0.000557672	31.362	0.00257	0.17741	0.00263	31.5243	0.006		-1.1242	-0.000254646	-1.4097	-6.1231e-05	-1.48661	1.13648e-05	-1.35839	-0.000221233
0.3944	0.0027	0.1266	0.00243	0.3082	0.0022	0.146	0.00208		26.89	0.000557223	31.4411	0.00257	0.17768	0.00263	31.6039	0.006		-1.12395	-0.000254616	-1.4086	-6.12454e-05	-1.48366	1.13648e-05	-1.3567	-0.000221233
0.3964	0.00245	0.1286	0.00233	0.3102	0.00198	0.1479	0.00181		26.9805	0.000556781	31.5203	0.00257	0.17796	0.00263	31.6834	0.006		-1.12188	-0.000254467	-1.40565	-6.12838e-05	-1.48072	1.13648e-05	-1.35546	-0.000221233
0.3983	0.00221	0.1305	0.0019	0.3121	0.00247	0.1499	0.00184		27.071	0.000556345	31.5994	0.00257	0.17823	0.00263	31.763	0.006		-1.11981	-0.000254318	-1.4027	-6.13224e-05	-1.47777	1.13648e-05	-1.35252	-0.000221233
0.4003	0.00229	0.1325	0.00197	0.3141	0.00194	0.1518	0.00208		27.1615	0.000555914	31.6785	0.00257	0.17851	0.00263	31.8425	0.00601		-1.11774	-0.000254169	-1.39975	-6.1361e-05	-1.47482	1.13648e-05	-1.34959	-0.000221233
0.4022	0.0025	0.1344	0.00198	0.316	0.00224	0.1538	0.00188		27.252	0.000555489	31.7577	0.00257	0.17879	0.00262	31.9221	0.00601		-1.11567	-0.00025402	-1.39681	-6.13997e-05	-1.4731	1.13648e-05	-1.34666	-0.000221233
0.4042	0.00289	0.1364	0.00227	0.318	0.0023	0.1557	0.00162		27.3425	0.00055507	31.8368	0.00257	0.17906	0.00262	32.0016	0.00601		-1.1136	-0.000253871	-1.39386	-6.14384e-05	-1.47188	1.13648e-05	-1.34373	-0.000221233
0.4062	0.00226	0.1383	0.00274	0.3199	0.00307	0.1577	0.00178		27.433	0.000554657	31.9159	0.00257	0.17934	0.00262	32.0812	0.00601		-1.11153	-0.000253722	-1.39091	-6.14773e-05	-1.46893	1.13648e-05	-1.3408	-0.000221233
0.4081	0.0024	0.1403	0.00251	0.3219	0.00359	0.1596	0.00238		27.5235	0.000554249	31.9951	0.00257	0.17961	0.00262	32.1607	0.00602		-1.10946	-0.000253558	-1.3906	-6.14813e-05	-1.46598	1.13648e-05	-1.33787	-0.000221233
0.4101	0.00233	0.1422	0.00212	0.3238	0.00279	0.1616	0.0028		27.614	0.000553846	32.0742	0.00257	0.17989	0.00262	32.2403	0.00602		-1.10738	-0.000253409	-1.38796	-6.15162e-05	-1.46304	1.13648e-05	-1.3376	-0.000221233
0.412	0.00236	0.1442	0.00217	0.3258	0.00288	0.1635	0.00194		27.7045	0.000553449	32.1534	0.00257	0.18016	0.00262	32.3198	0.00602		-1.10531	-0.00025326	-1.38501	-6.15552e-05	-1.46009	1.13648e-05	-1.33493	-0.000221233
0.414	0.00206	0.1461	0.00214	0.3278	0.0025	0.1655	0.00198		27.7949	0.000553058	32.2325	0.00257	0.18044	0.00262	32.3994	0.00602		-1.10324	-0.000253111	-1.38206	-6.15943e-05	-1.45715	1.13648e-05	-1.332	-0.000221233
0.416	0.00239	0.1481	0.00216	0.3297	0.00214	0.1674	0.00245		27.8854	0.000552671	32.3116	0.00256	0.18071	0.00262	32.4789	0.00602		-1.10117	-0.000252962	-1.37911	-6.16334e-05	-1.4542	1.13648e-05	-1.32907	-0.000221233
0.4179	0.00282	0.15	0.00172	0.3317	0.00198	0.1694	0.00287		27.9759	0.00055229	32.3908	0.00256	0.18099	0.00262	32.5585	0.00603		-1.0991	-0.000252813	-1.37616	-6.16727e-05	-1.454	1.13648e-05	-1.32614	-0.000221233
0.4199	0.0027	0.152	0.00217	0.3336	0.00274	0.1713	0.00213		28.0664	0.000551914	32.4699	0.00256	0.18126	0.00262	32.638	0.00603		-1.09703	-0.000252664	-1.37321	-6.1712e-05	-1.45125	1.13648e-05	-1.32321	-0.000221233
0.4219	0.00211	0.1539	0.00226	0.3356	0.00294	0.1733	0.00218		28.1569	0.000551543	32.5491	0.00256	0.18154	0.00262	32.7176	0.00603		-1.09496	-0.000252515	-1.3715	-6.17348e-05	-1.44831	1.13648e-05	-1.32028	-0.000221233
0.4238	0.00197	0.1559	0.00163	0.3375	0.003	0.1752	0.00148		28.2474	0.000551177	32.6282	0.00256	0.18181	0.00262	32.7971	0.00603		-1.09289	-0.000252366	-1.37027	-6.17513e-05	-1.44536	1.13648e-05	-1.3185	-0.000221233
0.4258	0.00227	0.1578	0.00195	0.3395	0.00298	0.1772	0.00114		28.3379	0.000550816	32.7073	0.00256	0.18209	0.00262	32.8766	0.00603		-1.09082	-0.000252202	-1.36732	-6.17908e-05	-1.44242	1.13648e-05	-1.31734	-0.000221233
0.4278	0.00208	0.1597	0.00233	0.3415	0.00217	0.1791	0.0017		28.4284	0.000550459	32.7865	0.00256	0.18236	0.00262	32.9562	0.00604		-1.08875	-0.000252053	-1.36437	-6.18303e-05	-1.43947	1.13648e-05	-1.31441	-0.000221233
0.4297	0.00202	0.1617	0.00276	0.3434	0.0023	0.1811	0.00211		28.5189	0.000550108	32.8656	0.00256	0.18264	0.00262	33.0357	0.00604		-1.08668	-0.000251904	-1.36142	-6.18699e-05	-1.43652	1.13648e-05	-1.31148	-0.000221233
0.4317	0.00201	0.1636	0.00264	0.3454	0.00221	0.183	0.00267		28.6094	0.000549761	32.9447	0.00256	0.18291	0.00262	33.1153	0.00604		-1.0847	-0.000251755	-1.35847	-6.19096e-05	-1.4349	1.13648e-05	-1.30855	-0.000221233
0.4337	0.00214	0.1656	0.00287	0.3473	0.00175	0.185	0.00231		28.6999	0.000549419	33.0239	0.00256	0.18319	0.00262	33.1948	0.00604		-1.08461	-0.000251755	-1.35552	-6.19494e-05	-1.43358	1.13648e-05	-1.30562	-0.000221233
0.4356	0.00239	0.1675	0.00223	0.3493	0.00117	0.1869	0.00195		28.7904	0.000549082	33.103	0.00256	0.18347	0.00262	33.2744	0.00605		-1.08254	-0.000251606	-1.35257	-6.19892e-05	-1.43063	1.13648e-05	-1.30269	-0.000221233
0.4376	0.00241	0.1695	0.00214	0.3512	0.00169	0.1889	0.00202		28.8808	0.000548749	33.1822	0.00256	0.18374	0.00262	33.3539	0.00605		-1.08047	-0.000251457	-1.3524	-6.19916e-05	-1.42769	1.13648e-05	-1.29975	-0.000221233
0.4395	0.00198	0.1714	0.00242	0.3532	0.002	0.1908	0.0019		28.9713	0.00054842	33.2613	0.00256	0.18402	0.00262	33.4335	0.00605		-1.0784	-0.000251308	-1.34962	-6.20292e-05	-1.42474	1.13648e-05	-1.2994	-0.000221233
0.4415	0.00203	0.1734	0.00254	0.3552	0.0021	0.1928	0.00165		29.0618	0.000548096	33.3404	0.00256	0.18429	0.00262	33.513	0.00605		-1.07633	-0.000251159	-1.34668	-6.20692e-05	-1.42179	1.13648e-05	-1.29682	-0.000221233
0.4435	0.00202	0.1753	0.00211	0.3571	0.00248	0.1947	0.00164		29.1523	0.000547776	33.4196	0.00256	0.18457	0.00262	33.5926	0.00605		-1.07426	-0.000250995	-1.34373	-6.21092e-05	-1.41885	1.13648e-05	-1.29389	-0.000221233
0.4454	0.00211	0.1773	0.00197	0.3591	0.00233	0.1967	0.00234		29.2428	0.000547461	33.4987	0.00256	0.18484	0.00262	33.6721	0.00606		-1.07218	-0.000250846	-1.34078	-6.21494e-05	-1.4159	1.13648e-05	-1.29096	-0.000221233
0.4474	0.00271	0.1792	0.00186	0.361	0.00235	0.1986	0.00172		29.3333	0.00054715	33.5778	0.00256	0.18512	0.00262	33.7517	0.00606		-1.07011	-0.000250697	-1.33783	-6.21896e-05	-1.4159	1.13648e-05	-1.28803	-0.000221233
0.4494	0.00262	0.1812	0.00248	0.363	0.00208	0.2006	0.00129		29.4238	0.000546843	33.657	0.00256	0.18539	0.00262	33.8312	0.00606		-1.06804	-0.000250548	-1.33488	-6.22299e-05	-1.41296	1.13648e-05	-1.2851	-0.000221233
0.4513	0.0026	0.1831	0.00284	0.365	0.00229	0.2025	0.00168		29.5143	0.00054654	33.7361	0.00256	0.18567	0.00262	33.9108	0.00606		-1.06597	-0.000250399	-1.3333	-6.22516e-05	-1.41001	1.13648e-05	-1.28216	-0.000221233
0.4533	0.0028	0.1851	0.00257	0.3669	0.002	0.2045	0.00204		29.6048	0.000546241	33.8153	0.00256	0.18594	0.00262	33.9903	0.00606		-1.0639	-0.00025025	-1.33193	-6.22703e-05	-1.40706	1.13648e-05	-1.2803	-0.000221233
0.4553	0.00276	0.187	0.00215	0.3689	0.00199	0.2064	0.00152		29.6953	0.000545946	33.8944	0.00256	0.18622	0.00262	34.0699	0.00607		-1.06183	-0.000250101	-1.32898	-6.23108e-05	-1.40412	1.13648e-05	-1.27923	-0.000221233
0.4572	0.00194	0.189	0.00231	0.3708	0.00266	0.2084	0.00183		29.7858	0.000545656	33.9735	0.00256	0.18649	0.00262	34.1494	0.00607		-1.05976	-0.000249952	-1.32603	-6.23514e-05	-1.40117	1.13648e-05	-1.2763	-0.000221233
0.4592	0.00206	0.1909	0.00265	0.3728	0.00261	0.2103	0.00166		29.8763	0.000545369	34.0527	0.00256	0.18677	0.00262	34.229	0.00607		-1.05769	-0.000249788	-1.32308	-6.2392e-05	-1.39823	1.13648e-05	-1.27337	-0.000221233
0.4612	0.00226	0.1929	0.00235	0.3747	0.00241	0.2123	0.0019		29.9668	0.000545086	34.1318	0.00256	0.18704	0.00262	34.3085	0.00607		-1.05562	-0.000249639	-1.32014	-6.24327e-05	-1.3968	1.13648e-05	-1.27044	-0.000221233
0.4631	0.0017	0.1948	0.00231	0.3767	0.00214	0.2142	0.00157		30.0572	0.000544807	34.2109	0.00256	0.18732	0.00262	34.3881	0.00607		-1.05355	-0.00024949	-1.31719	-6.24735e-05	-1.39528	1.13648e-05	-1.26751	-0.000221233
0.4651	0.00221	0.1968	0.00227	0.3787	0.00211	0.2162	0.00233		30.1477	0.000544531	34.2901	0.00256	0.18759	0.00261	34.4676	0.00608		-1.05148	-0.000249341	-1.31424	-6.25144e-05	-1.39233	1.13648e-05	-1.26458	-0.000221233
0.4671	0.00264	0.1987	0.00232	0.3806	0.00155	0.2181	0.00173		30.2382	0.000544259	34.3692	0.00256	0.18787	0.00261	34.5472	0.00608		-1.04941	-0.000249192	-1.3142	-6.25149e-05	-1.38939	1.13648e-05	-1.26164	-0.000221233
0.469	0.00241	0.2007	0.00226	0.3826	0.00247	0.2201	0.00181		30.3287	0.000543991	34.4484	0.00256	0.18814	0.00261	34.6267	0.00608		-1.04734	-0.000249043	-1.31129	-6.25553e-05	-1.38644	1.13648e-05	-1.2612	-0.000221233
0.471	0.00207	0.2026	0.0019	0.3845	0.00237	0.222	0.00164		30.4192	0.000543727	34.5275	0.00256	0.18842	0.00261	34.7062	0.00608		-1.0453	-0.000248894	-1.30834	-6.25963e-05	-1.3835	1.13648e-05	-1.25871	-0.000221233
0.473	0.00227	0.2046	0.00164	0.3865	0.00252	0.224	0.0019		30.5097	0.000543466	34.6066	0.00256	0.1887	0.00261	34.7858	0.00608		-1.04527	-0.000248894	-1.30539	-6.26374e-05	-1.38055	1.13648e-05	-1.25578	-0.000221233
0.475	0.00271	0.2065	0.0014	0.3885	0.00269	0.2259	0.00218		30.6002	0.000543208	34.6858	0.00256	0.18897	0.00261	34.8653	0.00609		-1.0432	-0.000248745	-1.30244	-6.26786e-05	-1.3777	1.13648e-05	-1.25285	-0.000221233
0.4769	0.00277	0.2085	0.00157	0.3904	0.00191	0.2279	0.00211		30.6907	0.000542954	34.7649	0.00256	0.18925	0.00261	34.9449	0.00609		-1.04113	-0.000248581	-1.29949	-6.27199e-05	-1.3776	1.13648e-05	-1.24992	-0.000221233
0.4789	0.00253	0.2104	0.00207	0.3924	0.00154	0.2298	0.00244		30.7812	0.000542704	34.8441	0.00256	0.18952	0.00261	35.0244	0.00609		-1.03906	-0.000248432	-1.29654	-6.27613e-05	-1.37466	1.13648e-05	-1.24699	-0.000221233
0.4809	0.00285	0.2124	0.00275	0.3944	0.0021	0.2318	0.00253		30.8717	0.000542457	34.9232	0.00256	0.1898	0.00261	35.104	0.00609		-1.03699	-0.000248283	-1.2951	-6.27815e-05	-1.37171	1.13648e-05	-1.24405	-0.000221233
0.4828	0.00214	0.2143	0.0024	0.3963	0.00212	0.2337	0.00231		30.9622	0.000542213	35.0023	0.00256	0.19007	0.00261	35.1835	0.00609		-1.03491	-0.000248134	-1.2936	-6.28027e-05	-1.36877	1.13648e-05	-1.2421	-0.000221233
0.4848	0.00198	0.2163	0.00264	0.3983	0.00202	0.2357	0.00257		31.0526	0.000541972	35.0815	0.00256	0.19035	0.00261	35.2631	0.0061		-1.03284	-0.000247985	-1.29065	-6.28442e-05	-1.36582	1.13648e-05	-1.24112	-0.000221233
0.4868	0.00236	0.2182	0.00277	0.4002	0.00182	0.2376	0.00254		31.1431	0.000541735	35.1606	0.00255	0.19062	0.00261	35.3426	0.0061		-1.03077	-0.000247836	-1.2877	-6.28858e-05	-1.36287	1.13648e-05	-1.23819	-0.000221233
0.4887	0.00236	0.2202	0.0026	0.4022	0.00215	0.2396	0.00198		31.2336	0.000541501	35.2397	0.00255	0.1909	0.00261	35.4222	0.0061		-1.0287	-0.000247687	-1.28475	-6.29275e-05	-1.35993	1.13648e-05	-1.23526	-0.000221233
0.4907	0.00276	0.2221	0.00244	0.4042	0.00181	0.2415	0.00275		31.3241	0.00054127	35.3189	0.00255	0.19117	0.00261	35.5017	0.0061		-1.02663	-0.000247538	-1.2818	-6.29692e-05	-1.3586	1.13648e-05	-1.23233	-0.000221233
0.4927	0.00264	0.2241	0.00248	0.4061	0.00231	0.2435	0.002		31.4146	0.000541042	35.398	0.00255	0.19145	0.00261	35.5813	0.0061		-1.02456	-0.000247374	-1.27885	-6.30111e-05	-1.35698	1.13648e-05	-1.2294	-0.000221233
0.4946	0.00288	0.226	0.00259	0.4081	0.00195	0.2454	0.0011		31.5051	0.000540817	35.4772	0.00255	0.19172	0.00261	35.6608	0.0061		-1.02249	-0.000247225	-1.276	-6.30516e-05	-1.35404	1.13648e-05	-1.22646	-0.000221233
0.4966	0.0023	0.228	0.00297	0.41	0.00268	0.2474	0.00133		31.5956	0.000540595	35.5563	0.00255	0.192	0.00261	35.7404	0.00611		-1.02042	-0.000247076	-1.2759	-6.3053e-05	-1.35109	1.13648e-05	-1.22353	-0.000221233
0.4986	0.00238	0.2299	0.00263	0.412	0.00227	0.2493	0.00261		31.6861	0.000540376	35.6354	0.00255	0.19227	0.00261	35.8199	0.00611		-1.01835	-0.000246927	-1.27295	-6.3095e-05	-1.34814	1.13648e-05	-1.223	-0.000221233
0.5006	0.00243	0.2319	0.00253	0.414	0.00251	0.2513	0.00228		31.7766	0.00054016	35.7146	0.00255	0.19255	0.00261	35.8995	0.00611		-1.01628	-0.000246778	-1.27001	-6.31371e-05	-1.3452	1.13648e-05	-1.2206	-0.000221233
0.5025	0.00232	0.2338	0.00248	0.4159	0.0028	0.2532	0.00242		31.8671	0.000539947	35.7937	0.00255	0.19282	0.00261	35.979	0.00611		-1.01421	-0.000246629	-1.26706	-6.31792e-05	-1.34225	1.13648e-05	-1.21767	-0.000221233
0.5045	0.00216	0.2358	0.00235	0.4179	0.00329	0.2552	0.00205		31.9576	0.000539737	35.8728	0.00255	0.1931	0.00261	36.0586	0.00611		-1.01214	-0.00024648	-1.26411	-6.32215e-05	-1.3395	1.13648e-05	-1.21474	-0.000221233
0.5065	0.00233	0.2377	0.00181	0.4199	0.00311	0.2571	0.00212		32.0481	0.00053953	35.952	0.00255	0.19337	0.00261	36.1381	0.00612		-1.01007	-0.000246331	-1.26116	-6.32638e-05	-1.3393	1.13648e-05	-1.21181	-0.000221233
0.5085	0.00251	0.2397	0.00209	0.4218	0.00285	0.2591	0.0029		32.1386	0.000539325	36.0311	0.00255	0.19365	0.00261	36.2177	0.00612		-1.008	-0.000246167	-1.25821	-6.33062e-05	-1.33636	1.13648e-05	-1.20887	-0.000221233
0.5104	0.00213	0.2416	0.00177	0.4238	0.00247	0.261	0.00237		32.2291	0.000539123	36.1103	0.00255	0.19393	0.00261	36.2972	0.00612		-1.00593	-0.000246018	-1.2569	-6.33251e-05	-1.33341	1.13648e-05	-1.20594	-0.000221233
0.5124	0.00181	0.2436	0.00205	0.4258	0.00144	0.263	0.00248		32.3195	0.000538924	36.1894	0.00255	0.1942	0.00261	36.3768	0.00612		-1.0059	-0.000246018	-1.25526	-6.33487e-05	-1.33047	1.13648e-05	-1.2039	-0.000221233
0.5144	0.00174	0.2455	0.0018	0.4277	0.0019	0.2649	0.00226		32.41	0.000538728	36.2685	0.00255	0.19448	0.00261	36.4563	0.00612		-1.00386	-0.000245869	-1.25231	-6.33913e-05	-1.32752	1.13648e-05	-1.20301	-0.000221233
0.5163	0.00186	0.2475	0.00244	0.4297	0.00193	0.2669	0.00206		32.5005	0.000538534	36.3477	0.00255	0.19475	0.00261	36.5359	0.00613		-1.00179	-0.00024572	-1.24936	-6.3434e-05	-1.32457	1.13648e-05	-1.20008	-0.000221233
0.5183	0.00227	0.2494	0.00279	0.4317	0.00211	0.2689	0.00145		32.591	0.000538343	36.4268	0.00255	0.19503	0.00261	36.6154	0.00613		-0.99972	-0.000245571	-1.24641	-6.34767e-05	-1.32163	1.13648e-05	-1.19715	-0.000221233
0.5203	0.0023	0.2514	0.00283	0.4336	0.00227	0.2708	0.00229		32.6815	0.000538155	36.5059	0.00255	0.1953	0.00261	36.6949	0.00613		-0.99764	-0.000245422	-1.24347	-6.35196e-05	-1.3204	1.13648e-05	-1.19422	-0.000221233
0.5223	0.00248	0.2533	0.00254	0.4356	0.00156	0.2728	0.00174		32.772	0.000537969	36.5851	0.00255	0.19558	0.00261	36.7745	0.00613		-0.99557	-0.000245273	-1.24052	-6.35625e-05	-1.31868	1.13648e-05	-1.19128	-0.000221233
0.5242	0.00191	0.2553	0.00236	0.4375	0.00167	0.2747	0.00119		32.8625	0.000537785	36.6642	0.00255	0.19585	0.00261	36.8541	0.00613		-0.9935	-0.000245124	-1.2378	-6.36021e-05	-1.31574	1.13648e-05	-1.18835	-0.000221233
0.5262	0.00212	0.2572	0.00263	0.4395	0.00203	0.2767	0.00135		32.953	0.000537604	36.7434	0.00255	0.19613	0.00261	36.9336	0.00613		-0.99143	-0.00024496	-1.23757	-6.36055e-05	-1.31279	1.13648e-05	-1.18542	-0.000221233
0.5282	0.00209	0.2592	0.00239	0.4415	0.00227	0.2786	0.0018		33.0435	0.000537425	36.8225	0.00255	0.1964	0.00261	37.0131	0.00614		-0.98936	-0.000244811	-1.23462	-6.36486e-05	-1.30984	1.13648e-05	-1.1848	-0.000221233
0.5302	0.00235	0.2611	0.00217	0.4434	0.00316	0.2806	0.00136		33.134	0.000537249	36.9016	0.00255	0.19668	0.00261	37.0927	0.00614		-0.98729	-0.000244662	-1.23167	-6.36917e-05	-1.3069	1.13648e-05	-1.18249	-0.000221233
0.5321	0.0018	0.2631	0.00214	0.4454	0.00261	0.2825	0.000392		33.2245	0.000537075	36.9808	0.00255	0.19695	0.0026	37.1722	0.00614		-0.98522	-0.000244513	-1.22872	-6.3735e-05	-1.30395	1.13648e-05	-1.17956	-0.000221233
0.5341	0.00182	0.265	0.0024	0.4474	0.00313	0.2845	0.000143		33.315	0.000536904	37.0599	0.00255	0.19723	0.0026	37.2518	0.00614		-0.98315	-0.000244364	-1.22577	-6.37783e-05	-1.3014	1.13648e-05	-1.17663	-0.000221233
0.5361	0.00209	0.267	0.00259	0.4493	0.00323	0.2864	0.00116		33.4054	0.000536735	37.139	0.00255	0.1975	0.0026	37.3313	0.00614		-0.98108	-0.000244215	-1.22282	-6.38218e-05	-1.30101	1.13648e-05	-1.17369	-0.000221233
0.5381	0.00195	0.2689	0.0028	0.4513	0.00293	0.2884	0.00126		33.4959	0.000536568	37.2182	0.00255	0.19778	0.0026	37.4109	0.00614		-0.97901	-0.000244066	-1.21987	-6.38653e-05	-1.29806	1.13648e-05	-1.17076	-0.000221233
0.54	0.00184	0.2709	0.00356	0.4533	0.00271	0.2903	0.00146		33.5864	0.000536403	37.2973	0.00255	0.19805	0.0026	37.4904	0.00615		-0.97694	-0.000243917	-1.2187	-6.38826e-05	-1.29511	1.13648e-05	-1.16783	-0.000221233
0.542	0.00189	0.2728	0.00342	0.4552	0.00238	0.2923	0.00152		33.6769	0.00053624	37.3765	0.00255	0.19833	0.0026	37.57	0.00615		-0.97487	-0.000243768	-1.21693	-6.39089e-05	-1.29217	1.13648e-05	-1.1657	-0.000221233
0.544	0.00202	0.2748	0.00284	0.4572	0.00227	0.2943	0.00192		33.7674	0.00053608	37.4556	0.00255	0.19861	0.0026	37.6495	0.00615		-0.9728	-0.000243604	-1.21398	-6.39525e-05	-1.28922	1.13648e-05	-1.1649	-0.000221233
0.546	0.00231	0.2767	0.00227	0.4592	0.00226	0.2962	0.00318		33.8579	0.000535922	37.5347	0.00255	0.19888	0.0026	37.7291	0.00615		-0.97073	-0.000243455	-1.21103	-6.39963e-05	-1.28628	1.13648e-05	-1.16197	-0.000221233
0.5479	0.00203	0.2787	0.00233	0.4611	0.00238	0.2982	0.00302		33.9484	0.000535766	37.6139	0.00255	0.19916	0.0026	37.8086	0.00615		-0.96866	-0.000243306	-1.20808	-6.40402e-05	-1.28333	1.13648e-05	-1.15904	-0.000221233
0.5499	0.00185	0.2807	0.00221	0.4631	0.00272	0.3001	0.00243		34.0389	0.000535612	37.693	0.00255	0.19943	0.0026	37.8882	0.00615		-0.96659	-0.000243157	-1.20513	-6.40841e-05	-1.2823	1.13648e-05	-1.1561	-0.000221233
0.5519	0.00195	0.2826	0.00199	0.4651	0.00217	0.3021	0.00234		34.1294	0.00053546	37.7722	0.00255	0.19971	0.0026	37.9677	0.00616		-0.9665	-0.000243157	-1.20218	-6.41281e-05	-1.28038	1.13648e-05	-1.15317	-0.000221233
0.5539	0.00186	0.2846	0.00204	0.467	0.00205	0.304	0.00201		34.2199	0.00053531	37.8513	0.00255	0.19998	0.0026	38.0473	0.00616		-0.96452	-0.000243008	-1.1996	-6.41667e-05	-1.27744	1.13648e-05	-1.15024	-0.000221233
0.5558	0.00222	0.2865	0.00192	0.469	0.00238	0.306	0.00117		34.3104	0.000535163	37.9304	0.00254	0.20026	0.0026	38.1268	0.00616		-0.96244	-0.000242859	-1.19923	-6.41722e-05	-1.27449	1.13648e-05	-1.14731	-0.000221233
0.5578	0.00232	0.2885	0.0024	0.471	0.00302	0.3079	0.0018		34.4009	0.000535017	38.0096	0.00254	0.20053	0.0026	38.2064	0.00616		-0.96037	-0.00024271	-1.19628	-6.42164e-05	-1.27155	1.13648e-05	-1.1466	-0.000221233
0.5598	0.00248	0.2904	0.00254	0.473	0.00275	0.3099	0.00212		34.4913	0.000534873	38.0887	0.00254	0.20081	0.0026	38.2859	0.00616		-0.9583	-0.000242561	-1.19333	-6.42607e-05	-1.2686	1.13648e-05	-1.14438	-0.000221233
0.5618	0.00239	0.2924	0.00291	0.4749	0.00301	0.3118	0.0021		34.5818	0.000534731	38.1678	0.00254	0.20108	0.0026	38.3655	0.00616		-0.95623	-0.000242397	-1.19039	-6.43051e-05	-1.26565	1.13648e-05	-1.14145	-0.000221233
0.5638	0.00255	0.2943	0.00252	0.4769	0.00198	0.3138	0.00204		34.6723	0.000534591	38.247	0.00254	0.20136	0.0026	38.445	0.00617		-0.95416	-0.000242248	-1.18744	-6.43495e-05	-1.2632	1.13648e-05	-1.13851	-0.000221233
0.5657	0.00214	0.2963	0.00209	0.4789	0.00206	0.3158	0.00141		34.7628	0.000534453	38.3261	0.00254	0.20163	0.0026	38.5246	0.00617		-0.95209	-0.000242099	-1.18449	-6.4394e-05	-1.26271	1.13648e-05	-1.13558	-0.000221233
0.5677	0.00222	0.2982	0.00237	0.4808	0.00258	0.3177	0.000965		34.8533	0.000534317	38.4053	0.00254	0.20191	0.0026	38.6041	0.00617		-0.95002	-0.00024195	-1.18154	-6.44387e-05	-1.25976	1.13648e-05	-1.13265	-0.000221233
0.5697	0.00204	0.3002	0.00269	0.4828	0.00239	0.3197	0.00158		34.9438	0.000534182	38.4844	0.00254	0.20218	0.0026	38.6837	0.00617		-0.94795	-0.000241801	-1.1805	-6.44544e-05	-1.25682	1.13648e-05	-1.12972	-0.000221233
0.5717	0.00188	0.3021	0.00265	0.4848	0.002	0.3216	0.00161		35.0343	0.00053405	38.5635	0.00254	0.20246	0.0026	38.7632	0.00617		-0.94588	-0.000241652	-1.17859	-6.44834e-05	-1.25387	1.13648e-05	-1.1275	-0.000221233
0.5737	0.00194	0.3041	0.0025	0.4867	0.00137	0.3236	0.00147		35.1248	0.000533919	38.6427	0.00254	0.20273	0.0026	38.8428	0.00617		-0.94381	-0.000241503	-1.17564	-6.45282e-05	-1.25092	1.13648e-05	-1.12679	-0.000221233
0.5756	0.00214	0.3061	0.00237	0.4887	0.00219	0.3255	0.00211		35.2153	0.00053379	38.7218	0.00254	0.20301	0.0026	38.9223	0.00618		-0.94174	-0.000241354	-1.17269	-6.45731e-05	-1.24798	1.13648e-05	-1.12386	-0.000221233
0.5776	0.00218	0.308	0.00216	0.4907	0.00267	0.3275	0.00222		35.3058	0.000533662	38.8009	0.00254	0.20328	0.0026	39.0018	0.00618		-0.93967	-0.00024119	-1.16974	-6.46181e-05	-1.24503	1.13648e-05	-1.12093	-0.000221233
0.5796	0.00207	0.31	0.00241	0.4926	0.00321	0.3295	0.00254		35.3963	0.000533537	38.8801	0.00254	0.20356	0.0026	39.0814	0.00618		-0.9376	-0.000241041	-1.1668	-6.46631e-05	-1.2441	1.13648e-05	-1.11799	-0.000221233
0.5816	0.00233	0.3119	0.00269	0.4946	0.0027	0.3314	0.00152		35.4868	0.000533413	38.9592	0.00254	0.20384	0.0026	39.1609	0.00618		-0.93553	-0.000240892	-1.16385	-6.47083e-05	-1.24209	1.13648e-05	-1.11506	-0.000221233
0.5836	0.00204	0.3139	0.00243	0.4966	0.00244	0.3334	0.00158		35.5772	0.000533291	39.0384	0.00254	0.20411	0.0026	39.2405	0.00618		-0.93346	-0.000240743	-1.1615	-6.47443e-05	-1.23914	1.13648e-05	-1.11213	-0.000221233
0.5855	0.00215	0.3158	0.00257	0.4986	0.0028	0.3353	0.0017		35.6677	0.00053317	39.1175	0.00254	0.20439	0.0026	39.32	0.00618		-0.93139	-0.000240594	-1.1609	-6.47535e-05	-1.23619	1.13648e-05	-1.1092	-0.000221233
0.5875	0.00239	0.3178	0.00233	0.5005	0.00356	0.3373	0.00192		35.7582	0.000533051	39.1966	0.00254	0.20466	0.0026	39.3996	0.00619		-0.92932	-0.000240445	-1.15795	-6.47989e-05	-1.23325	1.13648e-05	-1.1085	-0.000221233
0.5895	0.0025	0.3197	0.00167	0.5025	0.00371	0.3392	0.00181		35.8487	0.000532933	39.2758	0.00254	0.20494	0.0026	39.4791	0.00619		-0.92725	-0.000240296	-1.155	-6.48443e-05	-1.2303	1.13648e-05	-1.10627	-0.000221233
0.5915	0.00241	0.3217	0.00177	0.5045	0.00322	0.3412	0.000768		35.9392	0.000532818	39.3549	0.00254	0.20521	0.0026	39.5587	0.00619		-0.9271	-0.000240281	-1.15205	-6.48898e-05	-1.22736	1.13648e-05	-1.10334	-0.000221233
0.5935	0.0021	0.3236	0.00221	0.5065	0.00331	0.3432	0.000851		36.0297	0.000532703	39.434	0.00254	0.20549	0.0026	39.6382	0.00619		-0.92517	-0.000240147	-1.1491	-6.49354e-05	-1.22441	1.13648e-05	-1.1004	-0.000221233
0.5954	0.00232	0.3256	0.0023	0.5084	0.00279	0.3451	0.00153		36.1202	0.000532591	39.5132	0.00254	0.20576	0.0026	39.7178	0.00619		-0.9231	-0.000239983	-1.14615	-6.49811e-05	-1.22146	1.13648e-05	-1.09747	-0.000221233
0.5974	0.00168	0.3276	0.0017	0.5104	0.00291	0.3471	0.000768		36.2107	0.000532479	39.5923	0.00254	0.20604	0.0026	39.7973	0.00619		-0.92103	-0.000239834	-1.1432	-6.50268e-05	-1.21852	1.13648e-05	-1.09454	-0.000221233
0.5994	0.00196	0.3295	0.002	0.5124	0.003	0.349	0.000611		36.3012	0.00053237	39.6715	0.00254	0.20631	0.00259	39.8769	0.00619		-0.91896	-0.000239685	-1.1424	-6.50393e-05	-1.21557	1.13648e-05	-1.09161	-0.000221233
0.6014	0.00225	0.3315	0.00253	0.5143	0.00253	0.351	0.00131		36.3917	0.000532261	39.7506	0.00254	0.20659	0.00259	39.9564	0.0062		-0.91689	-0.000239536	-1.14026	-6.50727e-05	-1.21262	1.13648e-05	-1.0894	-0.000221233
0.6034	0.002	0.3334	0.00196	0.5163	0.00248	0.353	0.00156		36.4822	0.000532155	39.8297	0.00254	0.20686	0.00259	40.036	0.0062		-0.91482	-0.000239387	-1.13731	-6.51187e-05	-1.20968	1.13648e-05	-1.08868	-0.000221233
0.6054	0.00202	0.3354	0.00233	0.5183	0.00188	0.3549	0.00133		36.5727	0.000532049	39.9089	0.00254	0.20714	0.00259	40.1155	0.0062		-0.91275	-0.000239238	-1.13436	-6.51647e-05	-1.20673	1.13648e-05	-1.08575	-0.000221233
0.6073	0.00182	0.3373	0.00231	0.5203	0.00237	0.3569	0.00174		36.6632	0.000531945	39.988	0.00254	0.20741	0.00259	40.1951	0.0062		-0.91068	-0.000239089	-1.13141	-6.52108e-05	-1.20379	1.13648e-05	-1.08281	-0.000221233
0.6093	0.00177	0.3393	0.00206	0.5222	0.00254	0.3588	0.00144		36.7537	0.000531843	40.0671	0.00254	0.20769	0.00259	40.2746	0.0062		-0.90861	-0.00023894	-1.12846	-6.52571e-05	-1.20084	1.13648e-05	-1.07988	-0.000221233
0.6113	0.00197	0.3413	0.0021	0.5242	0.00207	0.3608	0.00212		36.8441	0.000531742	40.1463	0.00254	0.20796	0.00259	40.3542	0.0062		-0.90654	-0.000238776	-1.12551	-6.53034e-05	-1.19789	1.13648e-05	-1.07695	-0.000221233
0.6133	0.00228	0.3432	0.00241	0.5262	0.00221	0.3627	0.00231		36.9346	0.000531642	40.2254	0.00254	0.20824	0.00259	40.4337	0.00621		-0.90447	-0.000238627	-1.1233	-6.53382e-05	-1.19495	1.13648e-05	-1.07402	-0.000221233
0.6153	0.00243	0.3452	0.00246	0.5282	0.00232	0.3647	0.00202		37.0251	0.000531543	40.3046	0.00254	0.20852	0.00259	40.5133	0.00621		-0.9024	-0.000238478	-1.12256	-6.53498e-05	-1.192	1.13648e-05	-1.07109	-0.000221233
0.6173	0.00204	0.3471	0.00198	0.5301	0.00268	0.3667	0.00195		37.1156	0.000531446	40.3837	0.00254	0.20879	0.00259	40.5928	0.00621		-0.90033	-0.000238329	-1.11961	-6.53963e-05	-1.18906	1.13648e-05	-1.0703	-0.000221233
0.6192	0.0019	0.3491	0.00229	0.5321	0.00289	0.3686	0.00166		37.2061	0.00053135	40.4628	0.00254	0.20907	0.00259	40.6724	0.00621		-0.89826	-0.00023818	-1.11666	-6.54429e-05	-1.18611	1.13648e-05	-1.06816	-0.000221233
0.6212	0.00208	0.351	0.00229	0.5341	0.00255	0.3706	0.00155		37.2966	0.000531256	40.542	0.00254	0.20934	0.00259	40.7519	0.00621		-0.89619	-0.000238031	-1.11372	-6.54896e-05	-1.18316	1.13648e-05	-1.06522	-0.000221233
0.6232	0.00194	0.353	0.0025	0.5361	0.00212	0.3725	0.00174		37.3871	0.000531163	40.6211	0.00254	0.20962	0.00259	40.8314	0.00621		-0.89412	-0.000237882	-1.11077	-6.55363e-05	-1.18022	1.13648e-05	-1.06229	-0.000221233
0.6252	0.00211	0.355	0.00238	0.538	0.00286	0.3745	0.00207		37.4776	0.000531071	40.7002	0.00254	0.20989	0.00259	40.911	0.00621		-0.89205	-0.000237733	-1.10782	-6.55832e-05	-1.17727	1.13648e-05	-1.05936	-0.000221233
0.6272	0.00209	0.3569	0.00265	0.54	0.00302	0.3765	0.00235		37.5681	0.00053098	40.7794	0.00253	0.21017	0.00259	40.9905	0.00622		-0.88997	-0.000237569	-1.10487	-6.56301e-05	-1.17433	1.13648e-05	-1.05643	-0.000221233
0.6292	0.0022	0.3589	0.00245	0.542	0.00331	0.3784	0.00238		37.6586	0.00053089	40.8585	0.00253	0.21044	0.00259	41.0701	0.00622		-0.8879	-0.00023742	-1.1042	-6.56408e-05	-1.17138	1.13648e-05	-1.0535	-0.000221233
0.6311	0.0023	0.3608	0.00174	0.544	0.00335	0.3804	0.00276		37.7491	0.000530802	40.9377	0.00253	0.21072	0.00259	41.1496	0.00622		-0.8877	-0.000237405	-1.10192	-6.56772e-05	-1.16843	1.13648e-05	-1.0512	-0.000221233
0.6331	0.00255	0.3628	0.00177	0.5459	0.00386	0.3824	0.00249		37.8396	0.000530715	41.0168	0.00253	0.21099	0.00259	41.2292	0.00622		-0.88583	-0.000237271	-1.09897	-6.57243e-05	-1.16549	1.13648e-05	-1.05057	-0.000221233
0.6351	0.00234	0.3648	0.00199	0.5479	0.00375	0.3843	0.00168		37.93	0.000530629	41.0959	0.00253	0.21127	0.00259	41.3087	0.00622		-0.88376	-0.000237122	-1.09602	-6.57716e-05	-1.16254	1.13648e-05	-1.04763	-0.000221233
0.6371	0.00227	0.3667	0.00199	0.5499	0.00308	0.3863	0.00221		38.0205	0.000530544	41.1751	0.00253	0.21154	0.00259	41.3883	0.00622		-0.88169	-0.000236973	-1.09307	-6.58189e-05	-1.1596	1.13648e-05	-1.0447	-0.000221233
0.6391	0.00251	0.3687	0.00234	0.5519	0.00185	0.3882	0.002		38.111	0.00053046	41.2542	0.00253	0.21182	0.00259	41.4678	0.00622		-0.87962	-0.000236824	-1.09013	-6.58663e-05	-1.15665	1.13648e-05	-1.04177	-0.000221233
0.6411	0.00226	0.3706	0.00214	0.5538	0.00206	0.3902	0.00158		38.2015	0.000530378	41.3334	0.00253	0.21209	0.00259	41.5474	0.00623		-0.87755	-0.000236675	-1.08718	-6.59138e-05	-1.1537	1.13648e-05	-1.03884	-0.000221233
0.6431	0.00275	0.3726	0.00202	0.5558	0.00222	0.3922	0.0015		38.292	0.000530296	41.4125	0.00253	0.21237	0.00259	41.6269	0.00623		-0.87548	-0.000236526	-1.0851	-6.59473e-05	-1.15076	1.13648e-05	-1.03591	-0.000221233
0.6451	0.00244	0.3745	0.0022	0.5578	0.00278	0.3941	0.00107		38.3825	0.000530216	41.4916	0.00253	0.21264	0.00259	41.7065	0.00623		-0.87341	-0.000236362	-1.08423	-6.59614e-05	-1.14781	1.13648e-05	-1.03298	-0.000221233
0.647	0.00268	0.3765	0.00192	0.5598	0.00325	0.3961	0.000608		38.473	0.000530136	41.5708	0.00253	0.21292	0.00259	41.786	0.00623		-0.87134	-0.000236213	-1.08128	-6.60091e-05	-1.14487	1.13648e-05	-1.0321	-0.000221233
0.649	0.00286	0.3785	0.00175	0.5618	0.00216	0.398	0.000516		38.5635	0.000530058	41.6499	0.00253	0.21319	0.00259	41.8656	0.00623		-0.86927	-0.000236064	-1.07833	-6.60569e-05	-1.14192	1.13648e-05	-1.03004	-0.000221233
0.651	0.00293	0.3804	0.00181	0.5637	0.00235	0.4	0.00157		38.654	0.000529981	41.729	0.00253	0.21347	0.00259	41.9451	0.00623		-0.8672	-0.000235915	-1.07538	-6.61048e-05	-1.13897	1.13648e-05	-1.02711	-0.000221233
0.653	0.00275	0.3824	0.00228	0.5657	0.00231	0.402	0.00315		38.7445	0.000529905	41.8082	0.00253	0.21375	0.00259	42.0247	0.00623		-0.86513	-0.000235766	-1.07243	-6.61527e-05	-1.13603	1.13648e-05	-1.02418	-0.000221233
0.655	0.00215	0.3843	0.00228	0.5677	0.00264	0.4039	0.00296		38.835	0.00052983	41.8873	0.00253	0.21402	0.00259	42.1042	0.00624		-0.86306	-0.000235617	-1.06948	-6.62008e-05	-1.13308	1.13648e-05	-1.02125	-0.000221233
0.657	0.00184	0.3863	0.00219	0.5697	0.00234	0.4059	0.0019		38.9255	0.000529756	41.9665	0.00253	0.2143	0.00259	42.1838	0.00624		-0.86099	-0.000235468	-1.06653	-6.6249e-05	-1.13014	1.13648e-05	-1.01832	-0.000221233
0.659	0.00187	0.3883	0.00234	0.5717	0.00216	0.4079	0.00244		39.0159	0.000529683	42.0456	0.00253	0.21457	0.00259	42.2633	0.00624		-0.85892	-0.000235319	-1.066	-6.62577e-05	-1.12719	1.13648e-05	-1.01539	-0.000221233
0.661	0.00192	0.3902	0.0025	0.5736	0.00253	0.4098	0.00251		39.1064	0.00052961	42.1247	0.00253	0.21485	0.00259	42.3429	0.00624		-0.85685	-0.00023517	-1.06359	-6.62972e-05	-1.12424	1.13648e-05	-1.013	-0.000221233
0.663	0.00203	0.3922	0.00289	0.5756	0.00308	0.4118	0.00164		39.1969	0.000529539	42.2039	0.00253	0.21512	0.00259	42.4224	0.00624		-0.85478	-0.000235006	-1.06064	-6.63456e-05	-1.1213	1.13648e-05	-1.01245	-0.000221233
0.6649	0.00258	0.3942	0.00287	0.5776	0.00271	0.4138	0.00208		39.2874	0.000529469	42.283	0.00253	0.2154	0.00259	42.502	0.00624		-0.8527	-0.000234857	-1.05769	-6.6394e-05	-1.11835	1.13648e-05	-1.00952	-0.000221233
0.6669	0.00247	0.3961	0.00275	0.5796	0.00223	0.4157	0.00197		39.3779	0.0005294	42.3621	0.00253	0.21567	0.00259	42.5815	0.00624		-0.85063	-0.000234708	-1.05474	-6.64426e-05	-1.11541	1.13648e-05	-1.00659	-0.000221233
0.6689	0.00221	0.3981	0.0029	0.5816	0.00201	0.4177	0.00217		39.4684	0.000529332	42.4413	0.00253	0.21595	0.00259	42.6611	0.00625		-0.84856	-0.000234559	-1.05179	-6.64912e-05	-1.11246	1.13648e-05	-1.00366	-0.000221233
0.6709	0.00225	0.4	0.00203	0.5835	0.00147	0.4197	0.00246		39.5589	0.000529264	42.5204	0.00253	0.21622	0.00258	42.7406	0.00625		-0.8483	-0.000234544	-1.04884	-6.65399e-05	-1.10951	1.13648e-05	-1.00073	-0.000221233
0.6698	0.00239	0.402	0.0014	0.5855	0.0016	0.4216	0.00211		39.6494	0.000529198	42.5996	0.00253	0.2165	0.00258	42.8201	0.00625		-0.84649	-0.00023441	-1.0469	-6.65721e-05	-1.10657	1.13648e-05	-0.9978	-0.000221233
0.6889	0.00249	0.404	0.00207	0.5875	0.00242	0.4236	0.00182		39.7399	0.000529132	42.6787	0.00253	0.21677	0.00258	42.8997	0.00625		-0.84442	-0.000234261	-1.04589	-6.65888e-05	-1.10362	1.13648e-05	-0.99486	-0.000221233
0.7081	0.00245	0.4059	0.002	0.5895	0.00272	0.4255	0.000859		39.8304	0.000529067	42.7578	0.00253	0.21705	0.00258	42.9793	0.00625		-0.84235	-0.000234112	-1.04294	-6.66377e-05	-1.10068	1.13647e-05	-0.9939	-0.000221233
0.7272	0.00258	0.4079	0.00245	0.5915	0.00266	0.4275	0.00149		39.9209	0.000529003	42.837	0.00253	0.21732	0.00258	43.0588	0.00625		-0.84028	-0.000233963	-1.03999	-6.66867e-05	-1.09773	1.13647e-05	-0.99193	-0.000221233
0.7464	0.00232	0.4098	0.00212	0.5934	0.00166	0.4295	0.00126		40.0114	0.00052894	42.9161	0.00253	0.2176	0.00258	43.1383	0.00625		-0.83821	-0.000233799	-1.03705	-6.67358e-05	-1.09478	1.13647e-05	-0.989	-0.000221233
0.7655	0.00182	0.4118	0.00231	0.5954	0.00205	0.4314	0.00171		40.1018	0.000528878	42.9952	0.00253	0.21787	0.00258	43.2179	0.00625		-0.83614	-0.00023365	-1.0341	-6.6785e-05	-1.09184	1.13647e-05	-0.98607	-0.000221233
0.7847	0.00179	0.4138	0.00198	0.5974	0.00202	0.4334	0.0025		40.1923	0.000528817	43.0744	0.00253	0.21815	0.00258	43.2974	0.00626		-0.83407	-0.000233501	-1.03115	-6.68343e-05	-1.08889	1.13647e-05	-0.98314	-0.000221233
0.8039	0.0019	0.4157	0.00263	0.5994	0.00222	0.4354	0.00247		40.2828	0.000528757	43.1535	0.00253	0.21843	0.00258	43.377	0.00626		-0.832	-0.000233352	-1.0282	-6.68837e-05	-1.08594	1.13647e-05	-0.98021	-0.000221233
0.823	0.0017	0.4177	0.00254	0.6014	0.00238	0.4373	0.00261		40.3733	0.000528697	43.2327	0.00253	0.2187	0.00258	43.4565	0.00626		-0.82993	-0.000233203	-1.0279	-6.68888e-05	-1.083	1.13647e-05	-0.97728	-0.000221233
0.8422	0.00222	0.4197	0.00204	0.6034	0.00248	0.4393	0.00242		40.4638	0.000528638	43.3118	0.00253	0.21898	0.00258	43.5361	0.00626		-0.82786	-0.000233054	-1.02525	-6.69332e-05	-1.08005	1.13647e-05	-0.9749	-0.000221233
0.8613	0.00258	0.4216	0.00201	0.6053	0.00253	0.4413	0.00249		40.5543	0.00052858	43.3909	0.00253	0.21925	0.00258	43.6156	0.00626		-0.82579	-0.000232905	-1.0223	-6.69828e-05	-1.07711	1.13647e-05	-0.97434	-0.000221233
0.8805	0.00179	0.4236	0.00196	0.6073	0.00261	0.4432	0.00211		40.6448	0.000528523	43.4701	0.00253	0.21953	0.00258	43.6952	0.00626		-0.82372	-0.000232756	-1.01935	-6.70325e-05	-1.07416	1.13647e-05	-0.97141	-0.000221233
0.8997	0.00144	0.4256	0.00153	0.6093	0.0027	0.4452	0.00228		40.7353	0.000528466	43.5492	0.00253	0.2198	0.00258	43.7747	0.00626		-0.82165	-0.000232592	-1.0164	-6.70823e-05	-1.07121	1.13647e-05	-0.96848	-0.000221233
0.9189	0.00138	0.4275	0.00138	0.6113	0.00311	0.4472	0.00275		40.8258	0.00052841	43.6283	0.00252	0.22008	0.00258	43.8543	0.00626		-0.81958	-0.000232443	-1.01346	-6.71322e-05	-1.06827	1.13647e-05	-0.96555	-0.000221233
0.938	0.00183	0.4295	0.00194	0.6133	0.00316	0.4491	0.00191		40.9163	0.000528355	43.7075	0.00252	0.22035	0.00258	43.9338	0.00627		-0.8175	-0.000232294	-1.01051	-6.71822e-05	-1.06532	1.13647e-05	-0.96262	-0.000221233
0.9572	0.00216	0.4315	0.00201	0.6153	0.00341	0.4511	0.0025		41.0068	0.000528301	43.7866	0.00252	0.22063	0.00258	44.0134	0.00627		-0.81543	-0.000232145	-1.0088	-6.72112e-05	-1.06238	1.13647e-05	-0.95969	-0.000221233
0.9764	0.00199	0.4334	0.0021	0.6172	0.00297	0.4531	0.002		41.0973	0.000528248	43.8658	0.00252	0.2209	0.00258	44.0929	0.00627		-0.81336	-0.000231996	-1.00756	-6.72323e-05	-1.05943	1.13647e-05	-0.95675	-0.000221233
0.9956	0.00163	0.4354	0.00197	0.6192	0.00317	0.455	0.00216		41.1878	0.000528195	43.9449	0.00252	0.22118	0.00258	44.1725	0.00627		-0.81129	-0.000231847	-1.00461	-6.72825e-05	-1.05648	1.13647e-05	-0.9558	-0.000221233
1.0148	0.00216	0.4373	0.00206	0.6212	0.0031	0.457	0.0024		41.2782	0.000528143	44.024	0.00252	0.22145	0.00258	44.252	0.00627		-0.80922	-0.000231698	-1.00166	-6.73327e-05	-1.05354	1.13647e-05	-0.95382	-0.000221233
1.0339	0.00212	0.4393	0.0027	0.6232	0.00332	0.459	0.00202		41.3687	0.000528091	44.1032	0.00252	0.22173	0.00258	44.3316	0.00627		-0.809	-0.000231683	-0.99871	-6.73831e-05	-1.05059	1.13647e-05	-0.95089	-0.000221233
1.0531	0.00203	0.4413	0.00221	0.6252	0.00198	0.461	0.00168		41.4592	0.00052804	44.1823	0.00252	0.222	0.00258	44.4111	0.00627		-0.80715	-0.000231549	-0.99576	-6.74336e-05	-1.04765	1.13647e-05	-0.94796	-0.000221233
1.0723	0.0019	0.4432	0.00147	0.6272	0.00314	0.4629	0.00151		41.5497	0.00052799	44.2615	0.00252	0.22228	0.00258	44.4907	0.00627		-0.80508	-0.000231385	-0.99281	-6.74842e-05	-1.0447	1.13647e-05	-0.94503	-0.000221233
1.0915	0.00186	0.4452	0.00171	0.6291	0.00288	0.4649	0.0011		41.6402	0.000527941	44.3406	0.00252	0.22255	0.00258	44.5702	0.00628		-0.80301	-0.000231236	-0.98986	-6.75348e-05	-1.04175	1.13647e-05	-0.9421	-0.000221233
1.1107	0.00159	0.4472	0.00225	0.6311	0.00252	0.4669	0.000646		41.7307	0.000527892	44.4197	0.00252	0.22283	0.00258	44.6497	0.00628		-0.80094	-0.000231087	-0.9897	-6.75377e-05	-1.03881	1.13647e-05	-0.93916	-0.000221233
1.1299	0.00217	0.4491	0.00206	0.6331	0.00277	0.4688	0.000862		41.8212	0.000527844	44.4989	0.00252	0.2231	0.00258	44.7293	0.00628		-0.79887	-0.000230938	-0.98692	-6.75856e-05	-1.03586	1.13647e-05	-0.9367	-0.000221233
1.1491	0.0021	0.4511	0.00191	0.6351	0.00315	0.4708	0.000573		41.9117	0.000527797	44.578	0.00252	0.22338	0.00258	44.8088	0.00628		-0.7968	-0.000230789	-0.98397	-6.76365e-05	-1.03292	1.13646e-05	-0.93623	-0.000221233
1.1684	0.00191	0.4531	0.00173	0.6371	0.00337	0.4728	0.000695		42.0022	0.00052775	44.6571	0.00252	0.22366	0.00258	44.8884	0.00628		-0.79473	-0.00023064	-0.98102	-6.76875e-05	-1.02997	1.13646e-05	-0.9333	-0.000221233
1.1876	0.00173	0.455	0.00238	0.6391	0.00316	0.4747	0.00192		42.0927	0.000527704	44.7363	0.00252	0.22393	0.00258	44.968	0.00628		-0.79266	-0.000230491	-0.97807	-6.77385e-05	-1.02702	1.13646e-05	-0.93037	-0.000221233
1.2068	0.00184	0.457	0.00204	0.6411	0.0027	0.4767	0.00161		42.1832	0.000527658	44.8154	0.00252	0.22421	0.00258	45.0475	0.00628		-0.79059	-0.000230342	-0.97512	-6.77897e-05	-1.02408	1.13646e-05	-0.92744	-0.000221233
1.226	0.00123	0.459	0.00275	0.6431	0.00226	0.4787	0.00101		42.2737	0.000527614	44.8946	0.00252	0.22448	0.00258	45.127	0.00628		-0.78852	-0.000230178	-0.97217	-6.7841e-05	-1.02113	1.13646e-05	-0.92451	-0.000221233
1.2452	0.00239	0.4609	0.0023	0.645	0.00283	0.4806	0.00102		42.3642	0.000527569	44.9737	0.00252	0.22476	0.00258	45.2066	0.00629		-0.78645	-0.000230029	-0.9706	-6.78683e-05	-1.01819	1.13646e-05	-0.92157	-0.000221233
1.2644	0.00154	0.4629	0.00208	0.647	0.00269	0.4826	0.00156		42.4546	0.000527526	45.0528	0.00252	0.22503	0.00258	45.2861	0.00629		-0.78438	-0.00022988	-0.96922	-6.78923e-05	-1.01524	1.13646e-05	-0.91864	-0.000221233
1.2837	0.00114	0.4649	0.00213	0.649	0.00367	0.4846	0.00177		42.5451	0.000527482	45.132	0.00252	0.22531	0.00258	45.3657	0.00629		-0.78231	-0.000229731	-0.96627	-6.79438e-05	-1.01229	1.13646e-05	-0.9176	-0.000221233
1.3029	0.00117	0.4668	0.00262	0.651	0.00292	0.4866	0.00124		42.6356	0.00052744	45.2111	0.00252	0.22558	0.00258	45.4452	0.00629		-0.78023	-0.000229582	-0.96332	-6.79954e-05	-1.00935	1.13646e-05	-0.91571	-0.000221233
1.3221	0.00186	0.4688	0.00197	0.653	0.00264	0.4885	0.00145		42.7261	0.000527398	45.2902	0.00252	0.22586	0.00258	45.5248	0.00629		-0.77816	-0.000229433	-0.96038	-6.80471e-05	-1.0064	1.13646e-05	-0.91278	-0.000221233
1.3414	0.00139	0.4708	0.00177	0.655	0.00282	0.4905	0.00132		42.8166	0.000527357	45.3694	0.00252	0.22613	0.00258	45.6043	0.00629		-0.77609	-0.000229284	-0.95743	-6.80988e-05	-1.00346	1.13646e-05	-0.90985	-0.000221233
1.3606	0.00184	0.4728	0.00222	0.657	0.00293	0.4925	0.00165		42.9071	0.000527316	45.4485	0.00252	0.22641	0.00257	45.6839	0.00629		-0.77402	-0.000229135	-0.95448	-6.81507e-05	-1.00051	1.13645e-05	-0.90692	-0.000221233
1.3799	0.00214	0.4747	0.00232	0.659	0.00289	0.4945	0.00105		42.9976	0.000527275	45.5277	0.00252	0.22668	0.00257	45.7634	0.00629		-0.77195	-0.000228971	-0.95153	-6.82027e-05	-0.99756	1.13645e-05	-0.90398	-0.000221233
1.3991	0.00162	0.4767	0.00184	0.661	0.00271	0.4964	0.00142		43.0881	0.000527236	45.6068	0.00252	0.22696	0.00257	45.843	0.0063		-0.76988	-0.000228822	-0.9515	-6.82032e-05	-0.99462	1.13645e-05	-0.90105	-0.000221233
1.4184	0.00166	0.4787	0.00207	0.6629	0.00342	0.4984	0.00147		43.1786	0.000527196	45.6859	0.00252	0.22723	0.00257	45.9225	0.0063		-0.7696	-0.000228807	-0.94858	-6.82548e-05	-0.99167	1.13645e-05	-0.8985	-0.000221233
1.4376	0.00134	0.4806	0.00239	0.6649	0.00341	0.5004	0.00149		43.2691	0.000527158	45.7651	0.00252	0.22751	0.00257	46.0021	0.0063		-0.76781	-0.000228673	-0.94563	-6.8307e-05	-0.98873	1.13645e-05	-0.89812	-0.000221233
1.4569	0.0015	0.4826	0.00244	0.6669	0.00355	0.5023	0.00177		43.3596	0.00052712	45.8442	0.00252	0.22778	0.00257	46.0816	0.0063		-0.76574	-0.000228524	-0.94268	-6.83592e-05	-0.98578	1.13645e-05	-0.89519	-0.000221233
1.4761	0.00177	0.4846	0.00252	0.6689	0.003	0.5043	0.00162		43.4501	0.000527082	45.9233	0.00252	0.22806	0.00257	46.1612	0.0063		-0.76367	-0.000228375	-0.93973	-6.84116e-05	-0.98283	1.13645e-05	-0.89226	-0.000221233
1.4954	0.00241	0.4865	0.00237	0.6709	0.00279	0.5063	0.00184		43.5406	0.000527045	46.0025	0.00252	0.22833	0.00257	46.2407	0.0063		-0.7616	-0.000228226	-0.93679	-6.84641e-05	-0.97989	1.13644e-05	-0.88933	-0.000221233
1.5147	0.00177	0.4885	0.00174	0.6729	0.00331	0.5083	0.00195		43.631	0.000527008	46.0816	0.00252	0.22861	0.00257	46.3203	0.0063		-0.75953	-0.000228077	-0.93384	-6.85167e-05	-0.97694	1.13644e-05	-0.88639	-0.000221233
1.5339	0.00136	0.4905	0.00191	0.6749	0.00367	0.5102	0.00127		43.7215	0.000526972	46.1608	0.00252	0.22889	0.00257	46.3998	0.0063		-0.75746	-0.000227928	-0.9325	-6.85406e-05	-0.974	1.13644e-05	-0.88346	-0.000221233
1.5532	0.00108	0.4924	0.00214	0.6729	0.000836025	0.5122	0.000981		43.812	0.000526936	46.2399	0.00252	0.22916	0.00257	46.4794	0.0063		-0.75539	-0.000227764	-0.93089	-6.85694e-05	-0.97105	1.13644e-05	-0.88053	-0.000221233
1.5725	0.00177	0.4944	0.00209	0.6826	0.00129	0.5142	-7.8e-05		43.9025	0.000526901	46.319	0.00252	0.22944	0.00257	46.5589	0.00631		-0.75332	-0.000227615	-0.92794	-6.86222e-05	-0.9681	1.13644e-05	-0.8795	-0.000221233
1.5918	0.00188	0.4964	0.00188	0.6923	0.00151	0.5162	0.00121		43.993	0.000526866	46.3982	0.00252	0.22971	0.00257	46.6385	0.00631		-0.75125	-0.000227466	-0.92499	-6.86751e-05	-0.96516	1.13644e-05	-0.8776	-0.000221233
1.611	0.00136	0.4984	0.0019	0.702	0.0016	0.5181	0.00105		44.0835	0.000526832	46.4773	0.00252	0.22999	0.00257	46.718	0.00631		-0.74918	-0.000227317	-0.92204	-6.87281e-05	-0.96221	1.13643e-05	-0.87467	-0.000221233
1.6303	0.00154	0.5003	0.00192	0.7117	0.0016	0.5201	0.0012		44.174	0.000526798	46.5564	0.00251	0.23026	0.00257	46.7976	0.00631		-0.74711	-0.000227168	-0.91909	-6.87812e-05	-0.95926	1.13643e-05	-0.87174	-0.000221233
1.6496	0.00199	0.5023	0.00231	0.7214	0.00152	0.5221	0.00142		44.2645	0.000526765	46.6356	0.00251	0.23054	0.00257	46.8771	0.00631		-0.74503	-0.000227019	-0.91614	-6.88344e-05	-0.95632	1.13643e-05	-0.8688	-0.000221233
1.6689	0.00203	0.5043	0.0023	0.7311	0.00134	0.5241	0.00204		44.355	0.000526732	46.7147	0.00251	0.23081	0.00257	46.9567	0.00631		-0.74296	-0.00022687	-0.9134	-6.8884e-05	-0.95337	1.13643e-05	-0.86587	-0.000221233
1.6882	0.0018	0.5063	0.00214	0.7408	0.00112	0.526	0.00193		44.4455	0.0005267	46.7939	0.00251	0.23109	0.00257	47.0362	0.00631		-0.74089	-0.000226721	-0.91319	-6.88877e-05	-0.95043	1.13642e-05	-0.86294	-0.000221233
1.7075	0.00247	0.5082	0.00168	0.7505	0.000967386	0.528	0.00264		44.536	0.000526668	46.873	0.00251	0.23136	0.00257	47.1157	0.00631		-0.73882	-0.000226572	-0.91025	-6.89412e-05	-0.94748	1.13642e-05	-0.8604	-0.000221233
1.7268	0.00211	0.5102	0.00187	0.7602	0.00102	0.53	0.00275		44.6264	0.000526636	46.9521	0.00251	0.23164	0.00257	47.1953	0.00631		-0.73675	-0.000226408	-0.9073	-6.89947e-05	-0.94453	1.13642e-05	-0.86001	-0.000221233
1.7461	0.00157	0.5122	0.00182	0.7699	0.00137	0.532	0.00262		44.7169	0.000526605	47.0313	0.00251	0.23191	0.00257	47.2748	0.00632		-0.73468	-0.000226259	-0.90435	-6.90483e-05	-0.94159	1.13642e-05	-0.85708	-0.000221233
1.7654	0.0014	0.5141	0.00229	0.7796	0.00203	0.5339	0.00262		44.8074	0.000526574	47.1104	0.00251	0.23219	0.00257	47.3544	0.00632		-0.73261	-0.00022611	-0.9014	-6.9102e-05	-0.93864	1.13641e-05	-0.85415	-0.000221233
1.7847	0.00139	0.5161	0.00215	0.7893	0.00292	0.5359	0.00151		44.8979	0.000526544	47.1895	0.00251	0.23246	0.00257	47.4339	0.00632		-0.73054	-0.000225961	-0.89845	-6.91559e-05	-0.9357	1.13641e-05	-0.85122	-0.000221233
1.8041	0.00136	0.5181	0.00286	0.799	0.00393	0.5379	0.00254		44.9884	0.000526514	47.2687	0.00251	0.23274	0.00257	47.5135	0.00632		-0.7302	-0.000225931	-0.8955	-6.92098e-05	-0.93275	1.13641e-05	-0.84828	-0.000221233
1.8234	0.00135	0.5201	0.00317	0.8087	0.0049	0.5399	0.00232		45.0789	0.000526484	47.3478	0.00251	0.23301	0.00257	47.593	0.00632		-0.72847	-0.000225812	-0.8943	-6.92318e-05	-0.9298	1.1364e-05	-0.84535	-0.000221233
1.8427	0.00155	0.522	0.00248	0.8184	0.00562	0.5418	0.00179		45.1694	0.000526455	47.427	0.00251	0.23329	0.00257	47.6726	0.00632		-0.7264	-0.000225663	-0.89255	-6.92639e-05	-0.92686	1.1364e-05	-0.84242	-0.000221233
1.862	0.00127	0.524	0.00218	0.8281	0.00592	0.5438	0.00243		45.2599	0.000526426	47.5061	0.00251	0.23357	0.00257	47.7521	0.00632		-0.72433	-0.000225514	-0.8896	-6.9318e-05	-0.92391	1.1364e-05	-0.8413	-0.000221233
1.8814	0.00151	0.526	0.00191	0.8378	0.00569	0.5458	0.0024		45.3504	0.000526398	47.5852	0.00251	0.23384	0.00257	47.8317	0.00632		-0.72226	-0.000225365	-0.88665	-6.93723e-05	-0.92097	1.13639e-05	-0.83949	-0.000221233
1.9007	0.0022	0.528	0.00174	0.8475	0.00499	0.5478	0.0026		45.4409	0.00052637	47.6644	0.00251	0.23412	0.00257	47.9112	0.00632		-0.72019	-0.000225201	-0.88371	-6.94267e-05	-0.91802	1.13639e-05	-0.83656	-0.000221233
1.9201	0.00199	0.5299	0.00214	0.8572	0.00406	0.5498	0.00307		45.5314	0.000526343	47.7435	0.00251	0.23439	0.00257	47.9908	0.00632		-0.71812	-0.000225052	-0.88076	-6.94811e-05	-0.91507	1.13638e-05	-0.83363	-0.000221233
1.9394	0.00201	0.5319	0.00229	0.8669	0.00321	0.5517	0.00335		45.6219	0.000526315	47.8227	0.00251	0.23467	0.00257	48.0703	0.00633		-0.71605	-0.000224903	-0.87781	-6.95357e-05	-0.91213	1.13638e-05	-0.83069	-0.000221233
1.9587	0.00221	0.5339	0.00253	0.8766	0.00272	0.5537	0.00263		45.7124	0.000526289	47.9018	0.00251	0.23494	0.00257	48.1499	0.00633		-0.71398	-0.000224754	-0.8752	-6.95841e-05	-0.90918	1.13637e-05	-0.82776	-0.000221233
1.9781	0.00259	0.5359	0.00248	0.8864	0.00262	0.5557	0.00128		45.8028	0.000526262	47.9809	0.00251	0.23522	0.00257	48.2294	0.00633		-0.71191	-0.000224605	-0.87486	-6.95904e-05	-0.90624	1.13637e-05	-0.82483	-0.000221233
1.9975	0.00174	0.5378	0.00172	0.8961	0.00274	0.5577	0.00229		45.8933	0.000526236	48.0601	0.00251	0.23549	0.00257	48.309	0.00633		-0.70984	-0.000224456	-0.87191	-6.96452e-05	-0.90329	1.13636e-05	-0.8222	-0.000221233
2.0168	0.00191	0.5398	0.00179	0.9058	0.00278	0.5597	0.00309		45.9838	0.00052621	48.1392	0.00251	0.23577	0.00257	48.3885	0.00633		-0.70776	-0.000224307	-0.86896	-6.97001e-05	-0.90034	1.13636e-05	-0.8219	-0.000221233
2.0362	0.00128	0.5418	0.00185	0.9155	0.00256	0.5616	0.00279		46.0743	0.000526185	48.2183	0.00251	0.23604	0.00257	48.4681	0.00633		-0.70569	-0.000224158	-0.86601	-6.97551e-05	-0.8974	1.13635e-05	-0.81897	-0.000221233
2.0555	0.00171	0.5438	0.00175	0.9252	0.00208	0.5636	0.00218		46.1648	0.00052616	48.2975	0.00251	0.23632	0.00257	48.5476	0.00633		-0.70362	-0.000223994	-0.86306	-6.98102e-05	-0.89445	1.13635e-05	-0.81604	-0.000221233
2.0749	0.00225	0.5457	0.00169	0.935	0.00159	0.5656	0.0022		46.2553	0.000526135	48.3766	0.00251	0.23659	0.00257	48.6272	0.00633		-0.70155	-0.000223845	-0.86012	-6.98655e-05	-0.89151	1.13634e-05	-0.8131	-0.000221233
2.0943	0.00233	0.5477	0.00259	0.9447	0.0014	0.5676	0.00225		46.3458	0.00052611	48.4558	0.00251	0.23687	0.00257	48.7067	0.00633		-0.69948	-0.000223696	-0.85717	-6.99208e-05	-0.88856	1.13634e-05	-0.81017	-0.000221233
2.1137	0.00232	0.5497	0.00223	0.9544	0.00167	0.5696	0.00347		46.4363	0.000526086	48.5349	0.00251	0.23714	0.00256	48.7863	0.00634		-0.69741	-0.000223547	-0.8562	-6.99389e-05	-0.88561	1.13633e-05	-0.80724	-0.000221233
2.1331	0.0024	0.5517	0.00195	0.9642	0.00234	0.5715	0.00403		46.5268	0.000526063	48.614	0.00251	0.23742	0.00256	48.8658	0.00634		-0.69534	-0.000223398	-0.85422	-6.99762e-05	-0.88267	1.13632e-05	-0.80431	-0.000221233
2.1524	0.00232	0.5536	0.00266	0.9739	0.00312	0.5735	0.00354		46.6173	0.000526039	48.6932	0.00251	0.23769	0.00256	48.9453	0.00634		-0.69327	-0.000223249	-0.85127	-7.00318e-05	-0.87972	1.13632e-05	-0.8032	-0.000221233
2.1718	0.00201	0.5556	0.00245	0.9836	0.00367	0.5755	0.00291		46.7078	0.000526016	48.7723	0.00251	0.23797	0.00256	49.0249	0.00634		-0.6912	-0.0002231	-0.84832	-7.00874e-05	-0.87678	1.13631e-05	-0.80138	-0.000221233
2.1912	0.00205	0.5576	0.00202	0.9934	0.0038	0.5775	0.00277		46.7983	0.000525993	48.8514	0.00251	0.23824	0.00256	49.1044	0.00634		-0.6908	-0.00022307	-0.84537	-7.01432e-05	-0.87383	1.1363e-05	-0.79845	-0.000221233
2.2106	0.00272	0.5596	0.00182	1.0031	0.00349	0.5795	0.00354		46.8888	0.000525971	48.9306	0.00251	0.23852	0.00256	49.184	0.00634		-0.68913	-0.000222951	-0.84242	-7.01991e-05	-0.87088	1.13629e-05	-0.79551	-0.000221233
2.23	0.00209	0.5616	0.00174	1.0128	0.00293	0.5814	0.0027		46.9792	0.000525948	49.0097	0.00251	0.2388	0.00256	49.2635	0.00634		-0.68706	-0.000222787	-0.83947	-7.02551e-05	-0.86794	1.13628e-05	-0.79258	-0.000221233
2.2494	0.00227	0.5635	0.00218	1.0226	0.00236	0.5834	0.00217		47.0697	0.000525927	49.0889	0.00251	0.23907	0.00256	49.3431	0.00634		-0.68499	-0.000222638	-0.8371	-7.03002e-05	-0.86499	1.13627e-05	-0.78965	-0.000221233
2.2689	0.00247	0.5655	0.00227	1.0323	0.00196	0.5854	0.00213		47.1602	0.000525905	49.168	0.00251	0.23935	0.00256	49.4226	0.00634		-0.68292	-0.000222489	-0.83652	-7.03112e-05	-0.86205	1.13626e-05	-0.78672	-0.000221233
2.2883	0.00312	0.5675	0.00215	1.0421	0.00181	0.5874	0.00171		47.2507	0.000525884	49.2471	0.00251	0.23962	0.00256	49.5022	0.00634		-0.68085	-0.00022234	-0.83358	-7.03674e-05	-0.8591	1.13626e-05	-0.7841	-0.000221233
2.3077	0.00294	0.5695	0.00235	1.0518	0.0019	0.5894	0.00173		47.3412	0.000525863	49.3263	0.00251	0.2399	0.00256	49.5817	0.00634		-0.67878	-0.000222191	-0.83063	-7.04237e-05	-0.85615	1.13624e-05	-0.78379	-0.000221233
2.3271	0.00261	0.5715	0.0026	1.0616	0.00218	0.5914	0.00159		47.4317	0.000525842	49.4054	0.0025	0.24017	0.00256	49.6613	0.00635		-0.67671	-0.000222042	-0.82768	-7.04801e-05	-0.85321	1.13623e-05	-0.78086	-0.000221233
2.3465	0.00272	0.5734	0.00249	1.0713	0.00258	0.5933	0.00164		47.5222	0.000525821	49.4845	0.0025	0.24045	0.00256	49.7408	0.00635		-0.67464	-0.000221893	-0.82473	-7.05367e-05	-0.85026	1.13622e-05	-0.77792	-0.000221233
2.366	0.00265	0.5754	0.0028	1.0811	0.00303	0.5953	0.00117		47.6127	0.000525801	49.5637	0.0025	0.24072	0.00256	49.8204	0.00635		-0.67256	-0.000221744	-0.82178	-7.05933e-05	-0.84732	1.13621e-05	-0.77499	-0.000221233
2.3854	0.00161	0.5774	0.0025	1.0908	0.00348	0.5973	0.00133		47.7032	0.000525781	49.6428	0.0025	0.241	0.00256	49.8999	0.00635		-0.67049	-0.00022158	-0.81883	-7.06501e-05	-0.84437	1.1362e-05	-0.77206	-0.000221233
2.4048	0.00151	0.5794	0.00232	1.1006	0.00387	0.5993	0.00258		47.7937	0.000525762	49.722	0.0025	0.24127	0.00256	49.9795	0.00635		-0.66842	-0.000221431	-0.818	-7.06661e-05	-0.84142	1.13619e-05	-0.76913	-0.000221233
2.4243	0.00121	0.5814	0.00236	1.1104	0.00418	0.6013	0.00241		47.8842	0.000525742	49.8011	0.0025	0.24155	0.00256	50.059	0.00635		-0.66635	-0.000221282	-0.81588	-7.07069e-05	-0.83848	1.13617e-05	-0.7662	-0.000221233
2.4437	0.00213	0.5833	0.00196	1.1201	0.00443	0.6033	0.00222		47.9747	0.000525723	49.8802	0.0025	0.24182	0.00256	50.1386	0.00635		-0.66428	-0.000221133	-0.81293	-7.07639e-05	-0.83553	1.13616e-05	-0.765	-0.000221233
2.4632	0.00142	0.5853	0.00245	1.1299	0.00464	0.6052	0.00273		48.0652	0.000525704	49.9594	0.0025	0.2421	0.00256	50.2181	0.00635		-0.66221	-0.000220984	-0.80998	-7.0821e-05	-0.83258	1.13614e-05	-0.76327	-0.000221233
2.4826	0.000976	0.5873	0.00218	1.1396	0.00483	0.6072	0.00236		48.1556	0.000525685	50.0385	0.0025	0.24237	0.00256	50.2977	0.00635		-0.66014	-0.000220835	-0.80704	-7.08782e-05	-0.82964	1.13613e-05	-0.76033	-0.000221233
2.5021	0.000768	0.5893	0.00144	1.1494	0.00499	0.6092	0.00251		48.2461	0.000525667	50.1176	0.0025	0.24265	0.00256	50.3772	0.00635		-0.65807	-0.000220686	-0.80409	-7.09355e-05	-0.82669	1.13611e-05	-0.7574	-0.000221233
2.5216	0.00158	0.5913	0.00185	1.1592	0.00511	0.6112	0.00171		48.3366	0.000525649	50.1968	0.0025	0.24292	0.00256	50.4568	0.00636		-0.656	-0.000220537	-0.80114	-7.09929e-05	-0.82375	1.1361e-05	-0.75447	-0.000221233
2.541	0.00264	0.5932	0.0017	1.169	0.00513	0.6132	0.00147		48.4271	0.000525631	50.2759	0.0025	0.2432	0.00256	50.5363	0.00636		-0.65393	-0.000220373	-0.7989	-7.10366e-05	-0.8208	1.13608e-05	-0.75154	-0.000221233
2.5605	0.00305	0.5952	0.00237	1.1787	0.00502	0.6152	0.000754		48.5176	0.000525613	50.3551	0.0025	0.24348	0.00256	50.6159	0.00636		-0.65186	-0.000220224	-0.79819	-7.10505e-05	-0.81785	1.13606e-05	-0.74861	-0.000221233
2.58	0.00191	0.5972	0.0024	1.1885	0.00479	0.6171	0.00125		48.6081	0.000525596	50.4342	0.0025	0.24375	0.00256	50.6954	0.00636		-0.6514	-0.000220194	-0.79524	-7.11081e-05	-0.81491	1.13604e-05	-0.7459	-0.000221233
2.5995	0.00127	0.5992	0.00244	1.1983	0.00444	0.6191	0.0006		48.6986	0.000525579	50.5133	0.0025	0.24403	0.00256	50.7749	0.00636		-0.64979	-0.000220075	-0.79229	-7.11659e-05	-0.81196	1.13602e-05	-0.74568	-0.000221233
2.619	0.000862	0.6012	0.00168	1.2081	0.00403	0.6211	0.000346		48.7891	0.000525562	50.5925	0.0025	0.2443	0.00256	50.8545	0.00636		-0.64772	-0.000219926	-0.78934	-7.12238e-05	-0.80902	1.136e-05	-0.74274	-0.000221233
2.6384	0.00166	0.6032	0.0014	1.2179	0.0036	0.6231	0.000862		48.8796	0.000525545	50.6716	0.0025	0.24458	0.00256	50.934	0.00636		-0.64565	-0.000219777	-0.78639	-7.12818e-05	-0.80607	1.13598e-05	-0.73981	-0.000221233
2.6579	0.00174	0.6051	0.00164	1.2276	0.0032	0.6251	0.00127		48.9701	0.000525529	50.7507	0.0025	0.24485	0.00256	51.0136	0.00636		-0.64358	-0.000219628	-0.78344	-7.13399e-05	-0.80312	1.13596e-05	-0.73688	-0.000221233
2.6774	0.000873	0.6071	0.00241	1.2374	0.00288	0.6271	0.00107		49.0606	0.000525512	50.8299	0.0025	0.24513	0.00256	51.0932	0.00636		-0.64151	-0.000219479	-0.7805	-7.13981e-05	-0.80018	1.13593e-05	-0.73395	-0.000221233
2.6969	0.00144	0.6091	0.00253	1.2472	0.00268	0.6291	0.000273		49.151	0.000525496	50.909	0.0025	0.2454	0.00256	51.1727	0.00636		-0.63944	-0.00021933	-0.7798	-7.14119e-05	-0.79723	1.13591e-05	-0.73102	-0.000221233
2.7164	0.00148	0.6111	0.00302	1.257	0.00259	0.6311	0.0018		49.2415	0.000525481	50.9882	0.0025	0.24568	0.00256	51.2522	0.00636		-0.63737	-0.000219181	-0.77755	-7.14564e-05	-0.79429	1.13588e-05	-0.72809	-0.000221233
2.736	0.00168	0.6131	0.00205	1.2668	0.00257	0.633	0.00248		49.332	0.000525465	51.0673	0.0025	0.24595	0.00256	51.3318	0.00637		-0.63529	-0.000219017	-0.7746	-7.15149e-05	-0.79134	1.13586e-05	-0.7268	-0.000221233
2.7555	0.00166	0.6151	0.00189	1.2766	0.00255	0.635	0.004		49.4225	0.000525449	51.1464	0.0025	0.24623	0.00256	51.4113	0.00637		-0.63322	-0.000218868	-0.77165	-7.15734e-05	-0.78839	1.13583e-05	-0.72515	-0.000221233
2.775	0.00207	0.617	0.00204	1.2864	0.00249	0.637	0.00332		49.513	0.000525434	51.2256	0.0025	0.2465	0.00256	51.4909	0.00637		-0.63115	-0.000218719	-0.7687	-7.16321e-05	-0.78545	1.1358e-05	-0.72222	-0.000221233
2.7945	0.00173	0.619	0.00223	1.2962	0.00239	0.639	0.00283		49.6035	0.000525419	51.3047	0.0025	0.24678	0.00256	51.5704	0.00637		-0.62908	-0.00021857	-0.76575	-7.16909e-05	-0.7825	1.13577e-05	-0.71929	-0.000221233
2.814	0.00142	0.621	0.00165	1.306	0.0023	0.641	0.00188		49.694	0.000525404	51.3839	0.0025	0.24705	0.00256	51.65	0.00637		-0.62701	-0.000218421	-0.7628	-7.17498e-05	-0.77956	1.13573e-05	-0.71636	-0.000221233
2.8336	0.00259	0.623	0.00237	1.3158	0.00222	0.643	0.0011		49.7845	0.00052539	51.463	0.0025	0.24733	0.00256	51.7295	0.00637		-0.62494	-0.000218272	-0.7608	-7.17899e-05	-0.77661	1.1357e-05	-0.71343	-0.000221233
2.8531	0.00253	0.625	0.00201	1.3256	0.00214	0.645	0.000862		49.875	0.000525375	51.5421	0.0025	0.2476	0.00256	51.8091	0.00637		-0.62287	-0.000218123	-0.75985	-7.18088e-05	-0.77366	1.13567e-05	-0.7105	-0.000221233
2.8726	0.00193	0.627	0.0021	1.3354	0.00199	0.647	0.00114		49.9655	0.000525361	51.6213	0.0025	0.24788	0.00256	51.8886	0.00637		-0.6208	-0.000217974	-0.75691	-7.1868e-05	-0.77072	1.13563e-05	-0.7078	-0.000221233
2.8922	0.00256	0.6289	0.00234	1.3453	0.00173	0.649	0.00161		50.056	0.000525347	51.7004	0.0025	0.24815	0.00255	51.9682	0.00637		-0.61873	-0.00021781	-0.75396	-7.19272e-05	-0.76777	1.13559e-05	-0.70757	-0.000221233
2.9117	0.00163	0.6309	0.00215	1.3551	0.00136	0.6509	0.00285		50.1465	0.000525333	51.7796	0.0025	0.24843	0.00255	52.0477	0.00637		-0.61666	-0.000217661	-0.75101	-7.19866e-05	-0.76483	1.13555e-05	-0.70463	-0.000221233
2.9313	0.00115	0.6329	0.00234	1.3649	0.00101	0.6529	0.00264		50.237	0.00052532	51.8587	0.0025	0.24871	0.00255	52.1273	0.00637		-0.61459	-0.000217512	-0.74806	-7.20461e-05	-0.76188	1.13551e-05	-0.7017	-0.000221233
2.9509	0.000992	0.6349	0.00158	1.3747	0.000873123	0.6549	0.0022		50.3274	0.000525306	51.9378	0.0025	0.24898	0.00255	52.2068	0.00638		-0.61252	-0.000217363	-0.74511	-7.21057e-05	-0.75893	1.13546e-05	-0.69877	-0.000221233
2.9704	0.00183	0.6369	0.00199	1.3845	0.0011	0.6569	0.00127		50.4179	0.000525293	52.017	0.0025	0.24926	0.00255	52.2864	0.00638		-0.6121	-0.000217333	-0.74216	-7.21654e-05	-0.75599	1.13542e-05	-0.69584	-0.000221233
2.99	0.00191	0.6389	0.00223	1.3944	0.00169	0.6589	0.00151		50.5084	0.00052528	52.0961	0.0025	0.24953	0.00255	52.3659	0.00638		-0.61045	-0.000217214	-0.7417	-7.21747e-05	-0.75304	1.13537e-05	-0.69291	-0.000221233
3.0096	0.00218	0.6409	0.00221	1.4042	0.00245	0.6609	0.00251		50.5989	0.000525267	52.1752	0.0025	0.24981	0.00255	52.4455	0.00638		-0.60838	-0.000217065	-0.73921	-7.22252e-05	-0.7501	1.13532e-05	-0.68998	-0.000221233
3.0291	0.00168	0.6429	0.00218	1.414	0.00305	0.6629	0.0028		50.6894	0.000525254	52.2544	0.00249	0.25008	0.00255	52.525	0.00638		-0.60631	-0.000216916	-0.73626	-7.22852e-05	-0.74715	1.13527e-05	-0.6887	-0.000221233
3.0487	0.00182	0.6448	0.00158	1.4238	0.00321	0.6649	0.00289		50.7799	0.000525242	52.3335	0.00249	0.25036	0.00255	52.6046	0.00638		-0.60424	-0.000216767	-0.73331	-7.23452e-05	-0.7442	1.13521e-05	-0.68704	-0.000221233
3.0683	0.0021	0.6468	0.00164	1.4337	0.00282	0.6669	0.00247		50.8704	0.000525229	52.4126	0.00249	0.25063	0.00255	52.6841	0.00638		-0.60217	-0.000216603	-0.73037	-7.24054e-05	-0.74126	1.13515e-05	-0.68411	-0.000221233
3.0879	0.00127	0.6488	0.00167	1.4435	0.00202	0.6689	0.00203		50.9609	0.000525217	52.4918	0.00249	0.25091	0.00255	52.7637	0.00638		-0.60009	-0.000216454	-0.72742	-7.24657e-05	-0.73831	1.13509e-05	-0.68118	-0.000221233
3.1075	0.00127	0.6508	0.00211	1.4534	0.00119	0.6709	0.00278		51.0514	0.000525205	52.5709	0.00249	0.25118	0.00255	52.8432	0.00638		-0.59802	-0.000216305	-0.72447	-7.25261e-05	-0.73537	1.13503e-05	-0.67825	-0.000221233
3.1271	0.000865	0.6528	0.00218	1.4632	0.000684874	0.6728	0.00293		51.1419	0.000525193	52.6501	0.00249	0.25146	0.00255	52.9228	0.00638		-0.59595	-0.000216156	-0.7226	-7.25645e-05	-0.73242	1.13497e-05	-0.67532	-0.000221233
3.1467	0.000273	0.6548	0.00226	1.473	0.000724905	0.6748	0.00217		51.2324	0.000525181	52.7292	0.00249	0.25173	0.00255	53.0023	0.00638		-0.59388	-0.000216007	-0.72152	-7.25867e-05	-0.72947	1.1349e-05	-0.67239	-0.000221233
3.1663	0.000441	0.6568	0.00281	1.4829	0.00124	0.6768	0.00257		51.3229	0.00052517	52.8083	0.00249	0.25201	0.00255	53.0819	0.00638		-0.59181	-0.000215858	-0.71857	-7.26473e-05	-0.72653	1.13482e-05	-0.6696	-0.000221233
3.1859	0.000289	0.6588	0.00287	1.4927	0.00195	0.6788	0.00201		51.4134	0.000525158	52.8875	0.00249	0.25228	0.00255	53.1614	0.00639		-0.58974	-0.000215709	-0.71562	-7.27081e-05	-0.72358	1.13475e-05	-0.66945	-0.000221233
3.2055	0.00161	0.6608	0.00245	1.5026	0.00248	0.6808	0.00194		51.5038	0.000525147	52.9666	0.00249	0.25256	0.00255	53.2409	0.00639		-0.58767	-0.00021556	-0.71267	-7.2769e-05	-0.72064	1.13467e-05	-0.66652	-0.000221233
3.2251	0.0026	0.6627	0.00236	1.5124	0.0026	0.6828	0.00261		51.5943	0.000525136	53.0457	0.00249	0.25283	0.00255	53.3205	0.00639		-0.5856	-0.000215396	-0.70972	-7.283e-05	-0.71769	1.13459e-05	-0.66359	-0.000221233
3.2447	0.00244	0.6647	0.00236	1.5223	0.00229	0.6848	0.003		51.6848	0.000525125	53.1249	0.00249	0.25311	0.00255	53.4	0.00639		-0.58353	-0.000215247	-0.70677	-7.28912e-05	-0.71474	1.1345e-05	-0.66066	-0.000221233
3.2644	0.00224	0.6667	0.00174	1.5322	0.00175	0.6868	0.00341		51.7753	0.000525114	53.204	0.00249	0.25338	0.00255	53.4796	0.00639		-0.58146	-0.000215098	-0.70383	-7.29524e-05	-0.7118	1.13441e-05	-0.65773	-0.000221233
3.284	0.00208	0.6687	0.00252	1.542	0.00127	0.6888	0.0031		51.8658	0.000525103	53.2832	0.00249	0.25366	0.00255	53.5591	0.00639		-0.57939	-0.000214949	-0.7035	-7.29592e-05	-0.70885	1.13432e-05	-0.6548	-0.000221233
3.3036	0.00252	0.6707	0.00197	1.5519	0.0011	0.6908	0.00276		51.9563	0.000525093	53.3623	0.00249	0.25394	0.00255	53.6387	0.00639		-0.57732	-0.0002148	-0.70088	-7.30138e-05	-0.70591	1.13422e-05	-0.65186	-0.000221233
3.3233	0.00144	0.6727	0.00172	1.5617	0.00136	0.6928	0.00302		52.0468	0.000525082	53.4414	0.00249	0.25421	0.00255	53.7182	0.00639		-0.57525	-0.000214651	-0.69793	-7.30753e-05	-0.70296	1.13412e-05	-0.6505	-0.000221233
3.3429	0.00146	0.6747	0.00197	1.5716	0.00198	0.6948	0.00311		52.1373	0.000525072	53.5206	0.00249	0.25449	0.00255	53.7978	0.00639		-0.57318	-0.000214502	-0.69498	-7.31369e-05	-0.70001	1.13401e-05	-0.64893	-0.000221233
3.3626	0.00174	0.6767	0.00253	1.5815	0.00276	0.6968	0.00271		52.2278	0.000525062	53.5997	0.00249	0.25476	0.00255	53.8773	0.00639		-0.5727	-0.000214458	-0.69203	-7.31986e-05	-0.69707	1.1339e-05	-0.646	-0.000221233
3.3822	0.00187	0.6787	0.00262	1.5914	0.00346	0.6988	0.00268		52.3183	0.000525052	53.6788	0.00249	0.25504	0.00255	53.9569	0.00639		-0.57111	-0.000214353	-0.68908	-7.32605e-05	-0.69412	1.13379e-05	-0.64307	-0.000221233
3.4019	0.00123	0.6807	0.00197	1.6012	0.00386	0.7008	0.00337		52.4088	0.000525042	53.758	0.00249	0.25531	0.00255	54.0364	0.00639		-0.56904	-0.000214189	-0.68613	-7.33225e-05	-0.69117	1.13366e-05	-0.64014	-0.000221233
3.4215	0.00183	0.6827	0.00232	1.6111	0.00386	0.7028	0.00252		52.4993	0.000525032	53.8371	0.00249	0.25559	0.00255	54.116	0.00639		-0.56697	-0.00021404	-0.6845	-7.33568e-05	-0.68823	1.13354e-05	-0.63721	-0.000221233
3.4412	0.00104	0.6846	0.00262	1.621	0.00349	0.7048	0.00293		52.5898	0.000525023	53.9163	0.00249	0.25586	0.00255	54.1955	0.0064		-0.5649	-0.000213891	-0.68318	-7.33846e-05	-0.68528	1.1334e-05	-0.63427	-0.000221233
3.4609	0.00175	0.6866	0.00219	1.6309	0.00294	0.7068	0.00236		52.6802	0.000525013	53.9954	0.00249	0.25614	0.00255	54.2751	0.0064		-0.56282	-0.000213742	-0.68024	-7.34468e-05	-0.68234	1.13326e-05	-0.6315	-0.000221233
3.4805	0.000905	0.6886	0.00222	1.6408	0.00249	0.7088	0.0031		52.7707	0.000525004	54.0745	0.00249	0.25641	0.00255	54.3546	0.0064		-0.56075	-0.000213593	-0.67729	-7.35091e-05	-0.67939	1.13312e-05	-0.63134	-0.000221233
3.5002	0.00147	0.6906	0.00193	1.6507	0.0024	0.7107	0.00197		52.8612	0.000524995	54.1537	0.00249	0.25669	0.00255	54.4342	0.0064		-0.55868	-0.000213444	-0.67434	-7.35716e-05	-0.67644	1.13296e-05	-0.62841	-0.000221233
3.5199	0.000873	0.6926	0.00226	1.6605	0.00277	0.7127	0.00207		52.9517	0.000524986	54.2328	0.00249	0.25696	0.00255	54.5137	0.0064		-0.55661	-0.000213295	-0.67139	-7.36342e-05	-0.6735	1.13281e-05	-0.62548	-0.000221233
3.5396	0.0015	0.6946	0.0024	1.6704	0.00345	0.7147	0.00272		53.0422	0.000524977	54.312	0.00249	0.25724	0.00255	54.5933	0.0064		-0.55454	-0.000213146	-0.66844	-7.36969e-05	-0.67055	1.13264e-05	-0.62255	-0.000221233
3.5593	0.00138	0.6966	0.00286	1.6803	0.00408	0.7167	0.00203		53.1327	0.000524968	54.3911	0.00249	0.25751	0.00255	54.6728	0.0064		-0.55247	-0.000212982	-0.66549	-7.37597e-05	-0.66761	1.13247e-05	-0.61962	-0.000221233
3.579	0.00148	0.6986	0.00312	1.6902	0.00422	0.7187	0.00171		53.2232	0.000524959	54.4702	0.00249	0.25779	0.00255	54.7524	0.0064		-0.5504	-0.000212833	-0.6654	-7.37617e-05	-0.66466	1.13228e-05	-0.61668	-0.000221233
3.5987	0.0022	0.7006	0.00286	1.7001	0.00363	0.7207	0.00232		53.3137	0.00052495	54.5494	0.00249	0.25806	0.00255	54.8319	0.0064		-0.54833	-0.000212684	-0.66254	-7.38227e-05	-0.66171	1.13209e-05	-0.61375	-0.000221233
3.6184	0.0027	0.7026	0.00278	1.71	0.00236	0.7227	0.00294		53.4042	0.000524942	54.6285	0.00249	0.25834	0.00255	54.9115	0.0064		-0.54626	-0.000212535	-0.65959	-7.38857e-05	-0.65877	1.13189e-05	-0.6124	-0.000221233
3.6381	0.00221	0.7046	0.0026	1.7199	0.000795046	0.7247	0.00224		53.4947	0.000524934	54.7077	0.00249	0.25862	0.00255	54.991	0.0064		-0.54419	-0.000212386	-0.65664	-7.39489e-05	-0.65582	1.13169e-05	-0.61082	-0.000221233
3.6578	0.00229	0.7066	0.00213	1.7298	-0.000518806	0.7267	0.00184		53.5852	0.000524925	54.7868	0.00249	0.25889	0.00255	55.0705	0.0064		-0.54212	-0.000212237	-0.6537	-7.40123e-05	-0.65288	1.13147e-05	-0.60789	-0.000221233
3.6775	0.00219	0.7086	0.00236	1.7398	-0.00116	0.7287	0.00167		53.6756	0.000524917	54.8659	0.00249	0.25917	0.00255	55.1501	0.0064		-0.54005	-0.000212088	-0.65075	-7.40757e-05	-0.64993	1.13124e-05	-0.60496	-0.000221233
3.6972	0.00171	0.7106	0.00265	1.7497	-0.001	0.7307	0.00155		53.7661	0.000524909	54.9451	0.00249	0.25944	0.00254	55.2296	0.00641		-0.53798	-0.000211939	-0.6478	-7.41393e-05	-0.64698	1.13101e-05	-0.60203	-0.000221233
3.717	0.0018	0.7126	0.00252	1.7596	-0.000272	0.7327	0.00244		53.8566	0.000524901	55.0242	0.00249	0.25972	0.00254	55.3092	0.00641		-0.53591	-0.000211775	-0.64485	-7.4203e-05	-0.64404	1.13076e-05	-0.59909	-0.000221233
3.7367	0.00184	0.7146	0.00206	1.7695	0.000638945	0.7347	0.00267		53.9471	0.000524893	55.1033	0.00248	0.25999	0.00254	55.3887	0.00641		-0.53384	-0.000211626	-0.6419	-7.42668e-05	-0.64109	1.1305e-05	-0.59616	-0.000221233
3.7564	0.000586	0.7166	0.00173	1.7794	0.00139	0.7367	0.00275		54.0376	0.000524886	55.1825	0.00248	0.26027	0.00254	55.4683	0.00641		-0.5333	-0.000211596	-0.63895	-7.43308e-05	-0.63815	1.13023e-05	-0.5933	-0.000221233
3.7762	0.00117	0.7186	0.00175	1.7893	0.00187	0.7387	0.0027		54.1281	0.000524878	55.2616	0.00248	0.26054	0.00254	55.5478	0.00641		-0.53177	-0.000211477	-0.636	-7.43948e-05	-0.6352	1.12994e-05	-0.59323	-0.000221233
3.7959	0.000859	0.7206	0.00233	1.7993	0.00216	0.7407	0.0015		54.2186	0.00052487	55.3407	0.00248	0.26082	0.00254	55.6274	0.00641		-0.5297	-0.000211328	-0.63305	-7.4459e-05	-0.63225	1.12965e-05	-0.5903	-0.000221233
3.8156	0.000943	0.7225	0.00296	1.8092	0.00242	0.7427	0.00122		54.3091	0.000524863	55.4199	0.00248	0.26109	0.00254	55.7069	0.00641		-0.52762	-0.000211179	-0.6301	-7.45233e-05	-0.62931	1.12934e-05	-0.58737	-0.000221233
3.8354	0.000597	0.7245	0.00274	1.8191	0.0027	0.7447	0.00168		54.3996	0.000524856	55.499	0.00248	0.26137	0.00254	55.7865	0.00641		-0.52555	-0.00021103	-0.62716	-7.45878e-05	-0.62636	1.12902e-05	-0.58444	-0.000221233
3.8552	0.000808	0.7265	0.00211	1.8291	0.00288	0.7467	0.00214		54.4901	0.000524849	55.5782	0.00248	0.26164	0.00254	55.866	0.00641		-0.52348	-0.000210881	-0.62421	-7.46524e-05	-0.62342	1.12868e-05	-0.5815	-0.000221233
3.8749	0.000454	0.7285	0.00219	1.839	0.00278	0.7487	0.00241		54.5806	0.000524841	55.6573	0.00248	0.26192	0.00254	55.9456	0.00641		-0.52141	-0.000210732	-0.62126	-7.47171e-05	-0.62047	1.12832e-05	-0.57857	-0.000221233
3.8947	0.000814	0.7305	0.00191	1.8489	0.00231	0.7507	0.00193		54.6711	0.000524834	55.7364	0.00248	0.26219	0.00254	56.0251	0.00641		-0.51934	-0.000210583	-0.61831	-7.47819e-05	-0.61752	1.12795e-05	-0.57564	-0.000221233
3.9144	0.00211	0.7325	0.0024	1.8589	0.00162	0.7527	0.00164		54.7615	0.000524827	55.8156	0.00248	0.26247	0.00254	56.1047	0.00641		-0.51727	-0.000210419	-0.61536	-7.48468e-05	-0.61458	1.12757e-05	-0.5742	-0.000221233
3.9342	0.000781	0.7345	0.00191	1.8688	0.00104	0.7547	0.0022		54.852	0.000524821	55.8947	0.00248	0.26274	0.00254	56.1842	0.00641		-0.5152	-0.00021027	-0.61241	-7.49119e-05	-0.61163	1.12716e-05	-0.57271	-0.000221233
3.954	0.00176	0.7365	0.00191	1.8788	0.000942067	0.7567	0.00155		54.9425	0.000524814	55.9738	0.00248	0.26302	0.00254	56.2638	0.00641		-0.51313	-0.000210121	-0.60946	-7.49771e-05	-0.60869	1.12674e-05	-0.56978	-0.000221233
3.9738	0.000735	0.7385	0.00205	1.8887	0.00148	0.7587	0.00174		55.033	0.000524807	56.053	0.00248	0.26329	0.00254	56.3433	0.00642		-0.51106	-0.000209972	-0.60651	-7.50425e-05	-0.60574	1.1263e-05	-0.56685	-0.000221233
3.9936	0.000416	0.7405	0.00204	1.8987	0.00251	0.7607	0.00122		55.1235	0.000524801	56.1321	0.00248	0.26357	0.00254	56.4229	0.00642		-0.50899	-0.000209823	-0.60357	-7.51079e-05	-0.60279	1.12584e-05	-0.56392	-0.000221233
4.0133	0.00153	0.7425	0.00191	1.9086	0.0036	0.7627	0.00174		55.214	0.000524794	56.2113	0.00248	0.26385	0.00254	56.5024	0.00642		-0.50692	-0.000209674	-0.60062	-7.51735e-05	-0.59985	1.12536e-05	-0.56098	-0.000221233
4.0331	0.00213	0.7445	0.00197	1.9186	0.0043	0.7648	0.00249		55.3045	0.000524788	56.2904	0.00248	0.26412	0.00254	56.582	0.00642		-0.50485	-0.000209525	-0.59767	-7.52392e-05	-0.5969	1.12486e-05	-0.55805	-0.000221233
4.0529	0.00272	0.7465	0.00258	1.9285	0.00435	0.7668	0.00285		55.395	0.000524781	56.3695	0.00248	0.2644	0.00254	56.6615	0.00642		-0.50278	-0.000209376	-0.59472	-7.53051e-05	-0.59396	1.12433e-05	-0.55512	-0.000221233
4.0727	0.00169	0.7485	0.00202	1.9385	0.00382	0.7688	0.00255		55.4855	0.000524775	56.4487	0.00248	0.26467	0.00254	56.7411	0.00642		-0.50071	-0.000209212	-0.59177	-7.53711e-05	-0.59101	1.12378e-05	-0.5551	-0.000221233
4.0925	0.000511	0.7505	0.00208	1.9485	0.00309	0.7708	0.0026		55.576	0.000524769	56.5278	0.00248	0.26495	0.00254	56.8206	0.00642		-0.49864	-0.000209063	-0.58882	-7.54372e-05	-0.58806	1.1232e-05	-0.55219	-0.000221233
4.1124	0.000876	0.7525	0.00292	1.9584	0.00257	0.7728	0.00193		55.6665	0.000524763	56.6069	0.00248	0.26522	0.00254	56.9001	0.00642		-0.49657	-0.000208914	-0.58587	-7.55034e-05	-0.58512	1.1226e-05	-0.54926	-0.000221233
4.1322	0.00208	0.7545	0.00263	1.9684	0.00255	0.7748	0.00194		55.757	0.000524757	56.6861	0.00248	0.2655	0.00254	56.9797	0.00642		-0.4945	-0.000208765	-0.58292	-7.55698e-05	-0.58217	1.12197e-05	-0.54633	-0.000221233
4.152	0.00162	0.7565	0.00188	1.9784	0.00301	0.7768	0.00264		55.8475	0.000524751	56.7652	0.00248	0.26577	0.00254	57.0592	0.00642		-0.494	-0.000208735	-0.57997	-7.56363e-05	-0.57923	1.12132e-05	-0.54339	-0.000221233
4.1718	0.00166	0.7585	0.00179	1.9883	0.00368	0.7788	0.00268		55.938	0.000524745	56.8444	0.00248	0.26605	0.00254	57.1388	0.00642		-0.49243	-0.000208616	-0.57703	-7.57029e-05	-0.57628	1.12063e-05	-0.54046	-0.000221233
4.1916	0.00087	0.7605	0.00155	1.9983	0.00423	0.7808	0.00285		56.0284	0.00052474	56.9235	0.00248	0.26632	0.00254	57.2184	0.00642		-0.49035	-0.000208467	-0.57408	-7.57697e-05	-0.57333	1.11991e-05	-0.53753	-0.000221233
4.2115	0.00181	0.7625	0.0013	2.0083	0.00442	0.7828	0.00234		56.1189	0.000524734	57.0026	0.00248	0.2666	0.00254	57.2979	0.00642		-0.48828	-0.000208318	-0.57113	-7.58365e-05	-0.57039	1.11916e-05	-0.5361	-0.000221233
4.2313	0.00155	0.7645	0.00195	2.0183	0.00424	0.7848	0.00273		56.2094	0.000524728	57.0818	0.00248	0.26687	0.00254	57.3774	0.00642		-0.48621	-0.000208169	-0.56818	-7.59036e-05	-0.56744	1.11838e-05	-0.5346	-0.000221233
4.2511	0.00227	0.7665	0.00236	2.0283	0.00388	0.7868	0.00219		56.2999	0.000524723	57.1609	0.00248	0.26715	0.00254	57.457	0.00642		-0.48414	-0.000208005	-0.56523	-7.59707e-05	-0.56449	1.11756e-05	-0.53167	-0.000221233
4.271	0.00248	0.7685	0.00254	2.0382	0.00355	0.7888	0.000751		56.3904	0.000524717	57.2401	0.00248	0.26742	0.00254	57.5365	0.00643		-0.48207	-0.000207856	-0.56228	-7.6038e-05	-0.56155	1.1167e-05	-0.52874	-0.000221233
4.2908	0.0013	0.7835	0.00262	2.0482	0.00344	0.7908	0.000508		56.4809	0.000524712	57.3192	0.00248	0.2677	0.00254	57.6161	0.00643		-0.48	-0.000207707	-0.55933	-7.61054e-05	-0.5586	1.1158e-05	-0.5258	-0.000221233
4.3107	0.00219	0.8027	0.00292	2.0582	0.00353	0.7928	0.00138		56.5714	0.000524707	57.3983	0.00248	0.26797	0.00254	57.6956	0.00643		-0.47793	-0.000207558	-0.55638	-7.61729e-05	-0.55566	1.11487e-05	-0.52287	-0.000221233
4.3305	0.00211	0.8219	0.00245	2.0682	0.00371	0.7948	0.00217		56.6619	0.000524702	57.4775	0.00248	0.26825	0.00254	57.7752	0.00643		-0.47586	-0.000207409	-0.55343	-7.62406e-05	-0.55271	1.11389e-05	-0.51994	-0.000221233
4.3504	0.00178	0.841	0.00238	2.0782	0.00378	0.7968	0.00183		56.7524	0.000524696	57.5566	0.00248	0.26853	0.00254	57.8547	0.00643		-0.47379	-0.00020726	-0.55049	-7.63084e-05	-0.54976	1.11287e-05	-0.51701	-0.000221233
4.3702	0.0019	0.8602	0.00231	2.0882	0.00366	0.7988	0.00162		56.8429	0.000524691	57.6358	0.00248	0.2688	0.00254	57.9343	0.00643		-0.47172	-0.000207111	-0.54754	-7.63764e-05	-0.54682	1.1118e-05	-0.517	-0.000221233
4.3901	0.00167	0.8793	0.00224	2.0982	0.00336	0.8008	0.00117		56.9334	0.000524686	57.7149	0.00248	0.26908	0.00254	58.0138	0.00643		-0.46965	-0.000206962	-0.54459	-7.64444e-05	-0.54387	1.11068e-05	-0.51408	-0.000221233
4.41	0.00125	0.8985	0.00191	2.1082	0.00306	0.8029	0.00221		57.0239	0.000524681	57.794	0.00248	0.26935	0.00254	58.0934	0.00643		-0.46758	-0.000206798	-0.54164	-7.65126e-05	-0.54093	1.10951e-05	-0.51115	-0.000221233
4.4298	0.0014	0.9177	0.00233	2.1182	0.00295	0.8049	0.0033		57.1144	0.000524676	57.8732	0.00248	0.26963	0.00254	58.1729	0.00643		-0.46551	-0.000206649	-0.53869	-7.6581e-05	-0.53798	1.10829e-05	-0.50821	-0.000221233
4.4497	0.0011	0.9369	0.00276	2.1282	0.00316	0.8069	0.00318		57.2048	0.000524672	57.9523	0.00248	0.2699	0.00254	58.2525	0.00643		-0.46344	-0.0002065	-0.53574	-7.66495e-05	-0.53503	1.10701e-05	-0.50528	-0.000221233
4.4696	0.00093	0.956	0.00186	2.1382	0.00367	0.8089	0.00297		57.2953	0.000524667	58.0314	0.00247	0.27018	0.00254	58.332	0.00643		-0.46137	-0.000206351	-0.53279	-7.67181e-05	-0.53209	1.10568e-05	-0.50235	-0.000221233
4.4895	0.00126	0.9752	0.00205	2.1482	0.00431	0.8109	0.00185		57.3858	0.000524662	58.1106	0.00247	0.27045	0.00254	58.4116	0.00643		-0.4593	-0.000206202	-0.52984	-7.67868e-05	-0.52914	1.10428e-05	-0.49942	-0.000221233
4.5094	0.000227	0.9944	0.00212	2.1583	0.00486	0.8129	0.00237		57.4763	0.000524658	58.1897	0.00247	0.27073	0.00254	58.4911	0.00643		-0.45723	-0.000206053	-0.5269	-7.68557e-05	-0.5262	1.10282e-05	-0.4979	-0.000221233
4.5293	0.00173	1.0136	0.00187	2.1683	0.00513	0.8149	0.00359		57.5668	0.000524653	58.2689	0.00247	0.271	0.00254	58.5707	0.00643		-0.45515	-0.000205904	-0.52395	-7.69247e-05	-0.52325	1.1013e-05	-0.49649	-0.000221233
4.5492	0.00248	1.0328	0.00198	2.1783	0.00506	0.8199	0.00486		57.6573	0.000524649	58.348	0.00247	0.27128	0.00254	58.6502	0.00643		-0.4546	-0.00020586	-0.521	-7.69938e-05	-0.5203	1.09971e-05	-0.49356	-0.000221234
4.5691	0.00213	1.0519	0.00237	2.1883	0.00473	0.8296	0.00412		57.7478	0.000524644	58.4271	0.00247	0.27155	0.00253	58.7298	0.00644		-0.45308	-0.000205755	-0.51805	-7.70631e-05	-0.51736	1.09804e-05	-0.49062	-0.000221234
4.589	0.00233	1.0711	0.00306	2.1983	0.0043	0.8394	0.00278		57.8383	0.00052464	58.5063	0.00247	0.27183	0.00253	58.8093	0.00644		-0.45101	-0.000205591	-0.5151	-7.71325e-05	-0.51441	1.0963e-05	-0.48769	-0.000221234
4.6089	0.00254	1.0903	0.00296	2.2084	0.0039	0.8492	0.00205		57.9288	0.000524635	58.5854	0.00247	0.2721	0.00253	58.8889	0.00644		-0.44894	-0.000205442	-0.51215	-7.72021e-05	-0.51147	1.09448e-05	-0.48476	-0.000221234
4.6288	0.00212	1.1095	0.00246	2.2184	0.00364	0.859	0.000711		58.0193	0.000524631	58.6645	0.00247	0.27238	0.00253	58.9684	0.00644		-0.44687	-0.000205293	-0.5092	-7.72718e-05	-0.50852	1.09258e-05	-0.48183	-0.000221234
4.6487	0.00264	1.1287	0.00259	2.2284	0.00352	0.8687	0.00107		58.1098	0.000524627	58.7437	0.00247	0.27265	0.00253	59.048	0.00644		-0.4448	-0.000205144	-0.50625	-7.73416e-05	-0.50557	1.09059e-05	-0.4789	-0.000221234
4.6686	0.00237	1.1479	0.00262	2.2385	0.00357	0.8785	0.00206		58.2002	0.000524623	58.8228	0.00247	0.27293	0.00253	59.1275	0.00644		-0.44273	-0.000204995	-0.5033	-7.74116e-05	-0.50263	1.08851e-05	-0.4788	-0.000221234
4.6885	0.00133	1.1671	0.00212	2.2485	0.00378	0.8883	0.00322		58.2907	0.000524619	58.9019	0.00247	0.2732	0.00253	59.2071	0.00644		-0.44066	-0.000204846	-0.50036	-7.74817e-05	-0.49968	1.08634e-05	-0.47597	-0.000221234
4.7085	0.00113	1.1864	0.00164	2.2585	0.00414	0.8981	0.00315		58.3812	0.000524615	58.9811	0.00247	0.27348	0.00253	59.2866	0.00644		-0.43859	-0.000204697	-0.49741	-7.75519e-05	-0.49674	1.08407e-05	-0.47303	-0.000221234
4.7284	0.0018	1.2056	0.00252	2.2686	0.00454	0.9079	0.00384		58.4717	0.000524611	59.0602	0.00247	0.27376	0.00253	59.3661	0.00644		-0.43652	-0.000204548	-0.49446	-7.76223e-05	-0.49379	1.08169e-05	-0.4701	-0.000221234
4.7483	0.00153	1.2248	0.00273	2.2786	0.00481	0.9176	0.00414		58.5622	0.000524607	59.1394	0.00247	0.27403	0.00253	59.4457	0.00644		-0.43445	-0.000204384	-0.49151	-7.76928e-05	-0.49084	1.07921e-05	-0.46717	-0.000221235
4.7683	0.00195	1.244	0.00199	2.2887	0.00472	0.9274	0.00249		58.6527	0.000524603	59.2185	0.00247	0.27431	0.00253	59.5252	0.00644		-0.43238	-0.000204235	-0.48856	-7.77634e-05	-0.4879	1.07662e-05	-0.46424	-0.000221235
4.7882	0.00209	1.2632	0.00227	2.2987	0.00417	0.9372	-0.000208		58.7432	0.000524599	59.2976	0.00247	0.27458	0.00253	59.6048	0.00644		-0.43031	-0.000204086	-0.48561	-7.78342e-05	-0.48495	1.07391e-05	-0.46131	-0.000221235
4.8082	0.00189	1.2824	0.00225	2.3087	0.00326	0.947	-0.000614		58.8337	0.000524595	59.3768	0.00247	0.27486	0.00253	59.6843	0.00644		-0.42824	-0.000203937	-0.48266	-7.79052e-05	-0.48201	1.07107e-05	-0.4597	-0.000221235
4.8281	0.00181	1.3017	0.0023	2.3188	0.00234	0.9568	0.00126		58.9242	0.000524592	59.4559	0.00247	0.27513	0.00253	59.7639	0.00644		-0.42617	-0.000203788	-0.47971	-7.79762e-05	-0.47906	1.06811e-05	-0.45838	-0.000221235
4.8481	0.00161	1.3209	0.00242	2.3289	0.00178	0.9666	0.00111		59.0147	0.000524588	59.535	0.00247	0.27541	0.00253	59.8434	0.00644		-0.4241	-0.000203639	-0.47676	-7.80474e-05	-0.47611	1.06502e-05	-0.45544	-0.000221236
4.868	0.00194	1.3401	0.0025	2.3389	0.00183	0.9764	0.00129		59.1052	0.000524584	59.6142	0.00247	0.27568	0.00253	59.923	0.00644		-0.42203	-0.00020349	-0.47382	-7.81188e-05	-0.47317	1.06178e-05	-0.45251	-0.000221236
4.888	0.00137	1.3594	0.00206	2.349	0.00239	0.9862	0.00177		59.1957	0.000524581	59.6933	0.00247	0.27596	0.00253	60.0025	0.00645		-0.41996	-0.000203341	-0.47087	-7.81902e-05	-0.47022	1.0584e-05	-0.44958	-0.000221236
4.9079	0.00174	1.3786	0.00298	2.359	0.00306	0.996	0.0021		59.2861	0.000524577	59.7725	0.00247	0.27623	0.00253	60.0821	0.00645		-0.41788	-0.000203177	-0.46792	-7.82619e-05	-0.46728	1.05486e-05	-0.44665	-0.000221236
4.9279	0.00126	1.3979	0.00338	2.3691	0.00339	1.0058	0.00235		59.3766	0.000524574	59.8516	0.00247	0.27651	0.00253	60.1616	0.00645		-0.41581	-0.000203028	-0.46497	-7.83336e-05	-0.46433	1.05116e-05	-0.44372	-0.000221237
4.9479	-0.000289	1.4171	0.00253	2.3792	0.0031	1.0156	0.00205		59.4671	0.00052457	59.9307	0.00247	0.27678	0.00253	60.2412	0.00645		-0.4153	-0.000202999	-0.46202	-7.84055e-05	-0.46138	1.0473e-05	-0.44079	-0.000221237
4.9678	0.000789	1.4364	0.00219	2.3892	0.00226	1.0254	0.00167		59.5576	0.000524567	60.0099	0.00247	0.27706	0.00253	60.3207	0.00645		-0.41374	-0.000202879	-0.45907	-7.84776e-05	-0.45844	1.04326e-05	-0.4406	-0.000221237
4.9878	0.00198	1.4556	0.0022	2.3993	0.00124	1.0353	0.00144		59.6481	0.000524564	60.089	0.00247	0.27733	0.00253	60.4003	0.00645		-0.41167	-0.00020273	-0.45612	-7.85498e-05	-0.45549	1.03904e-05	-0.43785	-0.000221238
5.0078	0.00146	1.4749	0.00183	2.4094	0.00047872	1.0451	0.000924		59.7386	0.00052456	60.1682	0.00247	0.27761	0.00253	60.4798	0.00645		-0.4096	-0.000202581	-0.45317	-7.86221e-05	-0.45255	1.03463e-05	-0.43492	-0.000221238
5.0278	0.00159	1.4941	0.00207	2.4194	0.000201651	1.0549	0.000546		59.8291	0.000524557	60.2473	0.00247	0.27788	0.00253	60.5594	0.00645		-0.40753	-0.000202432	-0.45023	-7.86946e-05	-0.4496	1.03001e-05	-0.43199	-0.000221239
5.0478	0.00154	1.5134	0.00257	2.4295	0.000344341	1.0647	0.00148		59.9196	0.000524554	60.3264	0.00247	0.27816	0.00253	60.6389	0.00645		-0.40546	-0.000202283	-0.44728	-7.87672e-05	-0.44665	1.02519e-05	-0.42906	-0.000221239
5.0677	0.0012	1.5327	0.00273	2.4396	0.000621761	1.0745	0.00209		60.0101	0.000524551	60.4056	0.00247	0.27844	0.00253	60.7185	0.00645		-0.40339	-0.000202134	-0.44433	-7.88399e-05	-0.44371	1.02015e-05	-0.42613	-0.00022124
5.0877	0.00202	1.5519	0.00274	2.4497	0.000746377	1.0844	0.00144		60.1006	0.000524548	60.4847	0.00247	0.27871	0.00253	60.798	0.00645		-0.40132	-0.000201985	-0.44138	-7.89128e-05	-0.44076	1.01488e-05	-0.4232	-0.00022124
5.1077	0.00144	1.5712	0.00193	2.4597	0.000615865	1.0942	0.000695		60.1911	0.000524544	60.5639	0.00247	0.27899	0.00253	60.8776	0.00645		-0.39925	-0.000201821	-0.43843	-7.89859e-05	-0.43781	1.00938e-05	-0.4216	-0.000221241
5.1119	0.00139	1.5905	0.00142	2.4698	0.000358034	1.104	0.00188		60.2816	0.000524541	60.643	0.00247	0.27926	0.00253	60.9571	0.00645		-0.39718	-0.000201672	-0.43548	-7.9059e-05	-0.43487	1.00362e-05	-0.42027	-0.000221241
5.1513	0.000997	1.6098	0.00253	2.4799	0.000221316	1.1138	0.00277		60.3721	0.000524538	60.7221	0.00247	0.27954	0.00253	61.0367	0.00645		-0.39511	-0.000201523	-0.43253	-7.91324e-05	-0.43192	9.97603e-06	-0.41733	-0.000221242
5.1907	0.00157	1.629	0.00176	2.49	0.000401489	1.1237	0.00247		60.4626	0.000524535	60.8013	0.00247	0.27981	0.00253	61.1162	0.00645		-0.39304	-0.000201374	-0.42958	-7.92058e-05	-0.42898	9.91314e-06	-0.4144	-0.000221243
5.2301	0.00106	1.6483	0.00144	2.5001	0.000920841	1.1335	0.00136		60.553	0.000524533	60.8804	0.00246	0.28009	0.00253	61.1957	0.00645		-0.39097	-0.000201225	-0.42663	-7.92794e-05	-0.42603	9.84739e-06	-0.41147	-0.000221244
5.2695	0.00115	1.6676	0.00253	2.5102	0.00163	1.1434	0.00155		60.6435	0.00052453	60.9595	0.00246	0.28036	0.00253	61.2753	0.00645		-0.3889	-0.000201076	-0.42369	-7.93532e-05	-0.42308	9.77867e-06	-0.40854	-0.000221245
5.309	0.00151	1.6869	0.00312	2.5203	0.00228	1.1532	0.00467		60.734	0.000524527	61.0387	0.00246	0.28064	0.00253	61.3548	0.00645		-0.38683	-0.000200927	-0.42074	-7.94271e-05	-0.42014	9.70684e-06	-0.40561	-0.000221246
5.3484	0.00244	1.7062	0.00335	2.5304	0.00271	1.163	0.00458		60.8245	0.000524524	61.1178	0.00246	0.28091	0.00253	61.4344	0.00646		-0.38476	-0.000200778	-0.41779	-7.95011e-05	-0.41719	9.63175e-06	-0.40268	-0.000221247
5.3878	0.00217	1.7255	0.00285	2.5405	0.00286	1.1729	0.00197		60.915	0.000524521	61.197	0.00246	0.28119	0.00253	61.5139	0.00646		-0.38268	-0.000200614	-0.41484	-7.95753e-05	-0.41425	9.55327e-06	-0.4025	-0.000221247
5.4272	0.00185	1.7448	0.0026	2.5506	0.00282	1.1827	0.00213		61.0055	0.000524519	61.2761	0.00246	0.28146	0.00253	61.5935	0.00646		-0.38061	-0.000200465	-0.41189	-7.96496e-05	-0.4113	9.47123e-06	-0.39974	-0.000221248
5.4667	0.00187	1.7641	0.00205	2.5607	0.00276	1.1926	0.00439		61.096	0.000524516	61.3552	0.00246	0.28174	0.00253	61.673	0.00646		-0.37854	-0.000200316	-0.40894	-7.97241e-05	-0.40835	9.38547e-06	-0.39681	-0.00022125
5.5061	0.00138	1.7834	0.00287	2.5708	0.00288	1.2024	0.00424		61.1865	0.000524513	61.4344	0.00246	0.28201	0.00253	61.7526	0.00646		-0.37647	-0.000200167	-0.40599	-7.97988e-05	-0.40541	9.29583e-06	-0.39388	-0.000221251
5.5455	0.000881	1.8027	0.00305	2.5809	0.00327	1.2123	0.00193		61.277	0.000524511	61.5135	0.00246	0.28229	0.00253	61.8321	0.00646		-0.3759	-0.000200123	-0.40304	-7.98735e-05	-0.40246	9.20213e-06	-0.39095	-0.000221253
5.585	0.00103	1.8221	0.00325	2.591	0.00392	1.2222	0.000559		61.3675	0.000524508	61.5926	0.00246	0.28256	0.00253	61.9117	0.00646		-0.3744	-0.000200018	-0.40009	-7.99484e-05	-0.39952	9.10419e-06	-0.38802	-0.000221255
5.6244	0.00122	1.8414	0.00221	2.6011	0.00464	1.232	0.000678		61.458	0.000524505	61.6718	0.00246	0.28284	0.00253	61.9912	0.00646		-0.37233	-0.000199869	-0.39715	-8.00235e-05	-0.39657	9.00181e-06	-0.38509	-0.000221257
5.6638	0.00117	1.8607	0.00296	2.6112	0.00516	1.2419	0.000603		61.5485	0.000524503	61.7509	0.00246	0.28311	0.00253	62.0708	0.00646		-0.37026	-0.00019972	-0.3942	-8.00987e-05	-0.39362	8.89479e-06	-0.3834	-0.000221258
5.7033	0.000568	1.88	0.00309	2.6213	0.00522	1.2517	0.00087		61.639	0.0005245	61.83	0.00246	0.28339	0.00253	62.1503	0.00646		-0.36819	-0.000199571	-0.39125	-8.01741e-05	-0.39068	8.78293e-06	-0.38215	-0.000221259
5.7427	0.000808	1.8994	0.00269	2.6314	0.0047	1.2616	0.00149		61.7294	0.000524498	61.9092	0.00246	0.28367	0.00253	62.2299	0.00646		-0.36612	-0.000199407	-0.3883	-8.02496e-05	-0.38773	8.66601e-06	-0.37922	-0.000221262
5.7822	0.000919	1.9187	0.00285	2.6416	0.00365	1.2715	0.00243		61.8199	0.000524496	61.9883	0.00246	0.28394	0.00252	62.3094	0.00646		-0.36405	-0.000199258	-0.38535	-8.03252e-05	-0.38479	8.54378e-06	-0.37629	-0.000221265
5.8216	0.00115	1.9381	0.00222	2.6517	0.00234	1.2814	0.00294		61.9104	0.000524493	62.0675	0.00246	0.28422	0.00252	62.389	0.00646		-0.36198	-0.000199109	-0.3824	-8.0401e-05	-0.38184	8.41602e-06	-0.37336	-0.000221268
5.8611	0.00184	1.9574	0.00237	2.6618	0.00112	1.2912	0.0032		62.0009	0.000524491	62.1466	0.00246	0.28449	0.00252	62.4685	0.00646		-0.35991	-0.00019896	-0.37945	-8.0477e-05	-0.37889	8.28248e-06	-0.37043	-0.000221271
5.9005	0.00204	1.9767	0.00202	2.6719	0.000319062	1.3011	0.0015		62.0914	0.000524489	62.2257	0.00246	0.28477	0.00252	62.5481	0.00646		-0.35784	-0.000198811	-0.3765	-8.05531e-05	-0.37595	8.14289e-06	-0.3675	-0.000221274
5.94	0.00147	1.9961	0.00202	2.682	0.000104745	1.311	0.00242		62.1819	0.000524486	62.3049	0.00246	0.28504	0.00252	62.6276	0.00646		-0.35577	-0.000198662	-0.37355	-8.06293e-05	-0.373	7.99698e-06	-0.36456	-0.000221278
5.9795	0.00106	2.0155	0.00183	2.6922	0.000465111	1.3209	0.0047		62.2724	0.000524484	62.384	0.00246	0.28532	0.00252	62.7072	0.00646		-0.3537	-0.000198513	-0.37061	-8.07057e-05	-0.37006	7.84445e-06	-0.3643	-0.000221279
6.0189	0.000643	2.0348	0.00257	2.7023	0.00124	1.3308	0.00454		62.3629	0.000524482	62.4631	0.00246	0.28559	0.00252	62.7867	0.00646		-0.35163	-0.000198364	-0.36766	-8.07823e-05	-0.36711	7.68502e-06	-0.36163	-0.000221282
6.0584	0.000724	2.0542	0.00286	2.7124	0.00217	1.3407	0.00425		62.4534	0.00052448	62.5423	0.00246	0.28587	0.00252	62.8663	0.00646		-0.34956	-0.0001982	-0.36471	-8.0859e-05	-0.36416	7.51838e-06	-0.3587	-0.000221287
6.0979	0.000497	2.0735	0.00254	2.7226	0.00303	1.3505	0.00349		62.5439	0.000524477	62.6214	0.00246	0.28614	0.00252	62.9458	0.00647		-0.34749	-0.000198051	-0.36176	-8.09358e-05	-0.36122	7.34418e-06	-0.35577	-0.000221292
6.1373	0.000559	2.0929	0.00219	2.7327	0.00359	1.3604	0.00311		62.6344	0.000524475	62.7006	0.00246	0.28642	0.00252	63.0254	0.00647		-0.34541	-0.000197902	-0.35881	-8.10128e-05	-0.35827	7.16209e-06	-0.35284	-0.000221297
6.1768	0.000992	2.1123	0.00301	2.7428	0.00376	1.3703	0.00346		62.7249	0.000524473	62.7797	0.00246	0.28669	0.00252	63.1049	0.00647		-0.34334	-0.000197753	-0.35586	-8.10899e-05	-0.35533	6.97176e-06	-0.34991	-0.000221303
6.2163	0.00114	2.1317	0.00298	2.753	0.00354	1.3802	0.0035		62.8153	0.000524471	62.8588	0.00246	0.28697	0.00252	63.1844	0.00647		-0.34127	-0.000197604	-0.35291	-8.11672e-05	-0.35238	6.77281e-06	-0.34697	-0.00022131
6.2558	0.0007	2.1511	0.00208	2.7631	0.0031	1.3901	0.003		62.9058	0.000524469	62.938	0.00246	0.28724	0.00252	63.264	0.00647		-0.3392	-0.000197455	-0.34996	-8.12447e-05	-0.34943	6.56485e-06	-0.3452	-0.000221314
6.2952	0.000135	2.1704	0.00277	2.7732	0.00266	1.4	0.00252		62.9963	0.000524467	63.0171	0.00246	0.28752	0.00252	63.3436	0.00647		-0.33713	-0.000197306	-0.34702	-8.13223e-05	-0.34649	6.34747e-06	-0.34404	-0.000221317
6.3347	0.000562	2.1898	0.00309	2.7834	0.00247	1.4099	0.00284		63.0868	0.000524465	63.0963	0.00246	0.28779	0.00252	63.4231	0.00647		-0.3366	-0.000197262	-0.34407	-8.14e-05	-0.34354	6.12024e-06	-0.34111	-0.000221325
6.3742	0.000681	2.2092	0.00242	2.7935	0.0027	1.4198	0.00307		63.1773	0.000524463	63.1754	0.00246	0.28807	0.00252	63.5026	0.00647		-0.33506	-0.000197157	-0.34112	-8.14779e-05	-0.3406	5.88273e-06	-0.33818	-0.000221333
6.4137	0.000719	2.2286	0.00255	2.8037	0.00334	1.4298	0.00335		63.2678	0.000524461	63.2545	0.00246	0.28834	0.00252	63.5822	0.00647		-0.33299	-0.000196993	-0.33817	-8.1556e-05	-0.33765	5.63446e-06	-0.33525	-0.000221343
6.4532	0.000508	2.248	0.0032	2.8138	0.00424	1.4397	0.0035		63.3583	0.000524459	63.3337	0.00246	0.28862	0.00252	63.6617	0.00647		-0.33092	-0.000196844	-0.33522	-8.16342e-05	-0.3347	5.37494e-06	-0.33232	-0.000221353
6.4927	0.00097	2.2674	0.00361	2.824	0.00521	1.4496	0.00347		63.4488	0.000524457	63.4128	0.00246	0.2889	0.00252	63.7413	0.00647		-0.32885	-0.000196695	-0.33227	-8.17126e-05	-0.33176	5.10368e-06	-0.32938	-0.000221364
6.5322	0.000373	2.2869	0.00218	2.8341	0.00603	1.4595	0.00414		63.5393	0.000524455	63.492	0.00246	0.28917	0.00252	63.8208	0.00647		-0.32678	-0.000196546	-0.32932	-8.17911e-05	-0.32881	4.82012e-06	-0.32645	-0.000221376
6.5717	-0.0003	2.3063	0.00199	2.8443	0.0066	1.4694	0.00484		63.6298	0.000524454	63.5711	0.00246	0.28945	0.00252	63.9004	0.00647		-0.32471	-0.000196397	-0.32637	-8.18697e-05	-0.32587	4.52373e-06	-0.3261	-0.000221378
6.6112	0.000176	2.3257	0.00174	2.8544	0.00683	1.4793	0.00474		63.7203	0.000524452	63.6502	0.00246	0.28972	0.00252	63.9799	0.00647		-0.32264	-0.000196248	-0.32342	-8.19486e-05	-0.32292	4.21391e-06	-0.32352	-0.000221389
6.6507	0.000319	2.3451	0.0022	2.8646	0.00669	1.4893	0.00444		63.8107	0.00052445	63.7294	0.00246	0.29	0.00252	64.0595	0.00647		-0.32057	-0.000196099	-0.32048	-8.20275e-05	-0.31997	3.89006e-06	-0.32059	-0.000221404
6.6902	0.000622	2.3645	0.00262	2.8747	0.00617	1.4992	0.00514		63.9012	0.000524448	63.8085	0.00245	0.29027	0.00252	64.139	0.00647		-0.3185	-0.00019595	-0.31753	-8.21067e-05	-0.31703	3.55155e-06	-0.31766	-0.00022142
6.7297	0.00115	2.384	0.00191	2.8849	0.00534	1.5091	0.00492		63.9917	0.000524447	63.8876	0.00245	0.29055	0.00252	64.2186	0.00647		-0.31643	-0.000195786	-0.31458	-8.2186e-05	-0.31408	3.1977e-06	-0.31473	-0.000221437
6.7693	0.00101	2.4034	0.00253	2.895	0.00441	1.5191	0.00359		64.0822	0.000524445	63.9668	0.00245	0.29082	0.00252	64.2981	0.00647		-0.31436	-0.000195637	-0.31163	-8.22654e-05	-0.31113	2.82783e-06	-0.31179	-0.000221456
6.8088	0.000611	2.4228	0.00303	2.9052	0.00366	1.529	0.00196		64.1727	0.000524443	64.0459	0.00245	0.2911	0.00252	64.3777	0.00647		-0.31229	-0.000195488	-0.30868	-8.2345e-05	-0.30819	2.44121e-06	-0.30886	-0.000221476
6.8483	0.00137	2.4423	0.00244	2.9154	0.00338	1.5389	0.0018		64.2632	0.000524441	64.1251	0.00245	0.29137	0.00252	64.4572	0.00647		-0.31022	-0.000195339	-0.30573	-8.24248e-05	-0.30524	2.03708e-06	-0.307	-0.000221491
6.8878	0.00111	2.4617	0.00314	2.9255	0.00369	1.5489	0.00169		64.3537	0.00052444	64.2042	0.00245	0.29165	0.00252	64.5368	0.00648		-0.30814	-0.00019519	-0.30278	-8.25047e-05	-0.3023	1.61465e-06	-0.30593	-0.000221499
6.9273	0.00116	2.4812	0.00255	2.9357	0.00444	1.5588	0.00177		64.4442	0.000524438	64.2833	0.00245	0.29192	0.00252	64.6163	0.00648		-0.30607	-0.000195041	-0.29983	-8.25847e-05	-0.29935	1.17309e-06	-0.303	-0.000221524
6.9669	0.00134	2.5006	0.00305	2.9458	0.00524	1.5688	0.0019		64.5347	0.000524437	64.3625	0.00245	0.2922	0.00252	64.6959	0.00648		-0.304	-0.000194892	-0.29688	-8.26649e-05	-0.2964	7.11524e-07	-0.30007	-0.00022155
7.0064	0.00077	2.5201	0.00271	2.956	0.00566	1.5787	0.00154		64.6252	0.000524435	64.4416	0.00245	0.29247	0.00252	64.7754	0.00648		-0.30193	-0.000194743	-0.29394	-8.27453e-05	-0.29346	2.29061e-07	-0.29714	-0.00022158
7.0459	0.000557	2.5396	0.00241	2.9662	0.00545	1.5887	0.00314		64.7157	0.000524433	64.5207	0.00245	0.29275	0.00252	64.855	0.00648		-0.29986	-0.000194579	-0.29099	-8.28259e-05	-0.29051	-2.75253e-07	-0.29421	-0.000221612
7.0855	0.00155	2.559	0.00219	2.9763	0.00469	1.5986	0.00417		64.8062	0.000524432	64.5999	0.00245	0.29302	0.00252	64.9345	0.00648		-0.29779	-0.00019443	-0.28804	-8.29066e-05	-0.28757	-8.02406e-07	-0.29127	-0.000221647
7.125	0.00161	2.5785	0.0021	2.9865	0.00372	1.6086	0.00224		64.8967	0.00052443	64.679	0.00245	0.2933	0.00252	65.0141	0.00648		-0.2972	-0.000194386	-0.28509	-8.29874e-05	-0.28462	-1.35343e-06	-0.28834	-0.000221685
7.1646	0.00129	2.598	0.00348	2.9967	0.00294	1.6185	0.000422		64.9871	0.000524429	64.7582	0.00245	0.29358	0.00252	65.0936	0.00648		-0.29572	-0.000194281	-0.28214	-8.30684e-05	-0.28167	-1.92941e-06	-0.288	-0.00022169
7.2041	0.00123	2.6175	0.00285	3.0069	0.00261	1.6285	0.000703		65.0776	0.000524427	64.8373	0.00245	0.29385	0.00252	65.1732	0.00648		-0.29365	-0.000194132	-0.27919	-8.31496e-05	-0.27873	-2.53148e-06	-0.28541	-0.000221727
7.2437	0.0007	2.637	0.00243	3.017	0.00272	1.6385	0.00225		65.1681	0.000524426	64.9164	0.00245	0.29413	0.00252	65.2527	0.00648		-0.29158	-0.000193983	-0.27624	-8.32309e-05	-0.27578	-3.16081e-06	-0.28248	-0.000221773
7.2832	0.000886	2.6564	0.00254	3.0272	0.00307	1.6484	0.00322		65.2586	0.000524424	64.9956	0.00245	0.2944	0.00252	65.3323	0.00648		-0.28951	-0.000193834	-0.27329	-8.33124e-05	-0.27284	-3.81865e-06	-0.27955	-0.000221822
7.3228	0.000889	2.6759	0.00348	3.0374	0.00341	1.6584	0.00291		65.3491	0.000524423	65.0747	0.00245	0.29468	0.00252	65.4118	0.00648		-0.28744	-0.000193685	-0.27035	-8.3394e-05	-0.26989	-4.50627e-06	-0.27662	-0.000221877
7.3623	0.000649	2.6954	0.00308	3.0476	0.00359	1.6684	0.00359		65.4396	0.000524422	65.1538	0.00245	0.29495	0.00252	65.4913	0.00648		-0.28537	-0.000193536	-0.2674	-8.34758e-05	-0.26694	-5.22504e-06	-0.27368	-0.000221936
7.4019	0.000722	2.7149	0.00245	3.0577	0.00362	1.6783	0.00339		65.5301	0.00052442	65.233	0.00245	0.29523	0.00252	65.5709	0.00648		-0.2833	-0.000193387	-0.26445	-8.35578e-05	-0.264	-5.97635e-06	-0.27075	-0.000222001
7.4414	0.0011	2.7344	0.0018	3.0679	0.00358	1.6883	0.00388		65.6206	0.000524419	65.3121	0.00245	0.2955	0.00252	65.6504	0.00648		-0.28123	-0.000193223	-0.2615	-8.36399e-05	-0.26105	-6.7617e-06	-0.2689	-0.000222045
7.481	0.00114	2.754	0.00238	3.0781	0.00353	1.6983	0.00534		65.7111	0.000524418	65.3912	0.00245	0.29578	0.00252	65.73	0.00648		-0.27916	-0.000193074	-0.25855	-8.37222e-05	-0.25811	-7.58261e-06	-0.26782	-0.000222072
7.5206	0.00125	2.7735	0.00309	3.0883	0.0035	1.7083	0.00602		65.8016	0.000524416	65.4704	0.00245	0.29605	0.00252	65.8095	0.00648		-0.2688	-0.000192329	-0.2556	-8.38047e-05	-0.25516	-8.44069e-06	-0.26489	-0.00022215
7.5602	0.00127	2.793	0.00389	3.0984	0.00351	1.7183	0.00527		65.8921	0.000524415	65.5495	0.00245	0.29633	0.00252	65.8891	0.00648		-0.26673	-0.00019218	-0.25265	-8.38873e-05	-0.25221	-9.33764e-06	-0.26196	-0.000222234
7.5997	0.00182	2.8125	0.00251	3.1086	0.00361	1.7282	0.00475		65.9826	0.000524414	65.6287	0.00245	0.2966	0.00252	65.9686	0.00648		-0.26466	-0.000192016	-0.2497	-8.397e-05	-0.24927	-1.02752e-05	-0.25903	-0.000222327
7.6393	0.00149	2.832	0.00325	3.1188	0.00393	1.7382	0.00501		66.073	0.000524412	65.7078	0.00245	0.29688	0.00252	66.0482	0.00648		-0.26259	-0.000191867	-0.24675	-8.4053e-05	-0.24632	-1.12552e-05	-0.25609	-0.000222428
7.6789	0.00135	2.8516	0.00348	3.129	0.00456	1.7482	0.00474		66.1636	0.000524411	65.7869	0.00245	0.29715	0.00251	66.1277	0.00648		-0.25845	-0.000191569	-0.24381	-8.41361e-05	-0.24338	-1.22797e-05	-0.25316	-0.000222538
7.7185	0.00131	2.8711	0.00364	3.1392	0.00541	1.7582	0.00497		66.254	0.00052441	65.8661	0.00245	0.29743	0.00251	66.2073	0.00648		-0.2579	-0.000191525	-0.24086	-8.42193e-05	-0.24043	-1.33505e-05	-0.25023	-0.000222659
7.7581	0.00111	2.8906	0.00321	3.1494	0.00627	1.7682	0.00545		66.3445	0.000524409	65.9452	0.00245	0.2977	0.00251	66.2868	0.00649		-0.25638	-0.00019142	-0.23791	-8.43028e-05	-0.23748	-1.44698e-05	-0.2498	-0.000222678
7.7976	0.00152	2.9102	0.00314	3.1596	0.00681	1.7782	0.00607		66.435	0.000524407	66.0244	0.00245	0.29798	0.00251	66.3664	0.00649		-0.25431	-0.000191271	-0.23496	-8.43863e-05	-0.23454	-1.56397e-05	-0.2473	-0.000222791
7.8372	0.00125	2.9297	0.00339	3.1697	0.00678	1.7882	0.00657		66.5255	0.000524406	66.1035	0.00245	0.29825	0.00251	66.4459	0.00649		-0.25224	-0.000191122	-0.23201	-8.44701e-05	-0.23159	-1.68627e-05	-0.24437	-0.000222934
7.8768	0.00112	2.9493	0.00246	3.1799	0.00621	1.7982	0.00492		66.616	0.000524405	66.1826	0.00245	0.29853	0.00251	66.5255	0.00649		-0.25017	-0.000190973	-0.22906	-8.4554e-05	-0.22865	-1.81411e-05	-0.24144	-0.000223092
7.9164	0.00115	2.9689	0.00238	3.1901	0.00532	1.8082	0.00265		66.7065	0.000524404	66.2618	0.00245	0.29881	0.00251	66.605	0.00649		-0.2481	-0.000190809	-0.22611	-8.46381e-05	-0.2257	-1.94773e-05	-0.2385	-0.000223263
7.956	0.000954	2.9884	0.00312	3.2003	0.00448	1.8182	0.00297		66.797	0.000524403	66.3409	0.00245	0.29908	0.00251	66.6846	0.00649		-0.24603	-0.00019066	-0.22316	-8.47223e-05	-0.22275	-2.08741e-05	-0.23557	-0.000223451
7.9956	0.000416	3.008	0.00237	3.2105	0.00397	1.8282	0.0041		66.8875	0.000524402	66.4201	0.00245	0.29936	0.00251	66.7641	0.00649		-0.23567	-0.000189915	-0.22021	-8.48067e-05	-0.21981	-2.23341e-05	-0.23264	-0.000223655
8.0352	0.00087	3.0276	0.00189	3.2207	0.00383	1.8382	0.00464		66.978	0.0005244	66.4992	0.00245	0.29963	0.00251	66.8437	0.00649		-0.2336	-0.000189766	-0.21727	-8.48913e-05	-0.21686	-2.38603e-05	-0.2307	-0.000223801
8.0748	0.00101	3.0471	0.00138	3.2309	0.00395	1.8483	0.00496		67.0685	0.000524399	66.5783	0.00245	0.29991	0.00251	66.9232	0.00649		-0.23153	-0.000189602	-0.21432	-8.4976e-05	-0.21392	-2.54556e-05	-0.22971	-0.000223879
8.1144	0.0014	3.0667	0.00211	3.2411	0.0041	1.8583	0.00404		67.159	0.000524398	66.6575	0.00244	0.30018	0.00251	67.0028	0.00649		-0.22946	-0.000189453	-0.21137	-8.50609e-05	-0.21097	-2.71231e-05	-0.22678	-0.000224123
8.1541	0.001	3.0863	0.00213	3.2513	0.00413	1.8683	0.00224		67.2494	0.000524397	66.7366	0.00244	0.30046	0.00251	67.0823	0.00649		-0.22532	-0.000189155	-0.20842	-8.5146e-05	-0.20802	-2.88661e-05	-0.22385	-0.00022439
8.1937	0.00122	3.1059	0.00315	3.2615	0.00404	1.8783	0.00348		67.3399	0.000524396	66.8157	0.00244	0.30073	0.00251	67.1619	0.00649		-0.22325	-0.000189006	-0.20547	-8.52312e-05	-0.20508	-3.06881e-05	-0.22091	-0.000224682
8.2333	0.000878	3.1255	0.00223	3.2716	0.0039	1.8883	0.00387		67.4304	0.000524395	66.8949	0.00244	0.30101	0.00251	67.2414	0.00649		-0.22118	-0.000188857	-0.20252	-8.53166e-05	-0.20213	-3.25926e-05	-0.21798	-0.000225
8.2729	0.000227	3.1451	0.00243	3.2818	0.0038	1.8984	0.0031		67.5209	0.000524394	66.974	0.00244	0.30128	0.00251	67.3209	0.00649		-0.21911	-0.000188708	-0.19957	-8.54022e-05	-0.19919	-3.45833e-05	-0.21505	-0.000225348
8.3125	1.4e-05	3.1647	0.00286	3.292	0.00375	1.9084	0.00226		67.6114	0.000524393	67.0532	0.00244	0.30156	0.00251	67.4005	0.00649		-0.2185	-0.000188664	-0.19662	-8.54879e-05	-0.19624	-3.66642e-05	-0.21212	-0.000225728
8.3522	0.000535	3.1843	0.00276	3.3022	0.0037	1.9184	0.00231		67.7019	0.000524392	67.1323	0.00244	0.30183	0.00251	67.48	0.00649		-0.21704	-0.000188559	-0.19368	-8.55738e-05	-0.19329	-3.88393e-05	-0.20919	-0.000226143
8.3918	0.000808	3.2039	0.00337	3.3124	0.0036	1.9285	0.00325		67.7924	0.000524391	67.2114	0.00244	0.30211	0.00251	67.5596	0.00649		-0.21497	-0.000188395	-0.19073	-8.56599e-05	-0.19035	-4.1113e-05	-0.20626	-0.000226597
8.4314	0.000951	3.2235	0.00327	3.3226	0.00344	1.9385	0.00425		67.8829	0.00052439	67.2906	0.00244	0.30238	0.00251	67.6391	0.00649		-0.2129	-0.000188246	-0.18778	-8.57461e-05	-0.1874	-4.34896e-05	-0.20332	-0.000227092
8.4711	0.000597	3.2431	0.00339	3.3328	0.00327	1.9485	0.00465		67.9734	0.000524389	67.3697	0.00244	0.30266	0.00251	67.7187	0.00649		-0.20255	-0.000187501	-0.18483	-8.58325e-05	-0.18445	-4.59738e-05	-0.20039	-0.000227633
8.5107	0.00067	3.2627	0.00283	3.343	0.0032	1.9586	0.00431		68.0639	0.000524388	67.4488	0.00244	0.30293	0.00251	67.7982	0.00649		-0.20047	-0.000187352	-0.18188	-8.59191e-05	-0.18151	-4.85705e-05	-0.19746	-0.000228224
8.5503	0.00126	3.2824	0.00256	3.3532	0.00329	1.9686	0.00338		68.1544	0.000524387	67.528	0.00244	0.30321	0.00251	67.8778	0.00649		-0.1984	-0.000187188	-0.17893	-8.60059e-05	-0.17856	-5.12849e-05	-0.19453	-0.000228869
8.59	0.00102	3.302	0.00308	3.3634	0.00357	1.9787	0.00253		68.2449	0.000524386	67.6071	0.00244	0.30349	0.00251	67.9573	0.00649		-0.19633	-0.000187039	-0.17598	-8.60928e-05	-0.17562	-5.41221e-05	-0.1916	-0.000229574
8.6296	0.0014	3.3216	0.00179	3.3736	0.00401	1.9887	0.00329		68.3354	0.000524385	67.6863	0.00244	0.30376	0.00251	68.0369	0.00649		-0.19426	-0.00018689	-0.17303	-8.61799e-05	-0.17267	-5.70879e-05	-0.18867	-0.000230344
8.6693	0.00107	3.3413	0.00277	3.3838	0.0045	1.9987	0.00393		68.4258	0.000524385	67.7654	0.00244	0.30404	0.00251	68.1164	0.0065		-0.19219	-0.000186741	-0.1703	-8.62607e-05	-0.1701	-5.97853e-05	-0.18573	-0.000231185
8.7089	0.000932	3.3609	0.00339	3.394	0.00486	2.0088	0.00394		68.5163	0.000524384	67.8445	0.00244	0.30431	0.00251	68.196	0.0065		-0.19012	-0.000186592	-0.17008	-8.62671e-05	-0.16972	-6.0188e-05	-0.1828	-0.000232104
8.7486	0.000989	3.3806	0.00342	3.4042	0.00493	2.0189	0.00342		68.6068	0.000524383	67.9237	0.00244	0.30459	0.00251	68.2755	0.0065		-0.18805	-0.000186443	-0.1684	-8.6317e-05	-0.1682	-6.1847e-05	-0.1821	-0.000232337
8.7882	0.000903	3.4002	0.00391	3.4144	0.00457	2.0289	0.00305		68.6973	0.000524382	68.0028	0.00244	0.30486	0.00251	68.3551	0.0065		-0.18598	-0.000186294	-0.16714	-8.63545e-05	-0.16678	-6.34284e-05	-0.1802	-0.000232991
8.8279	0.00128	3.4199	0.00493	3.4246	0.00383	2.039	0.00331		68.7878	0.000524381	68.0819	0.00244	0.30514	0.00251	68.4346	0.0065		-0.18391	-0.000186145	-0.1664	-8.63764e-05	-0.1662	-6.40819e-05	-0.17987	-0.000233108
8.8676	0.00204	3.4395	0.00371	3.4348	0.0029	2.049	0.00376		68.8783	0.00052438	68.1611	0.00244	0.30541	0.00251	68.5142	0.0065		-0.18184	-0.000185981	-0.1644	-8.64358e-05	-0.1642	-6.63849e-05	-0.1782	-0.000233721
8.9072	0.00189	3.4592	0.00319	3.445	0.00214	2.0591	0.00308		68.9688	0.000524379	68.2402	0.00244	0.30569	0.00251	68.5937	0.0065		-0.17977	-0.000185832	-0.16419	-8.64421e-05	-0.16383	-6.68157e-05	-0.17694	-0.000234204
8.9469	0.000951	3.4789	0.00273	3.4552	0.00186	2.0692	0.0024		69.0593	0.000524379	68.3194	0.00244	0.30596	0.00251	68.6733	0.0065		-0.1792	-0.000185803	-0.1625	-8.64923e-05	-0.1623	-6.86379e-05	-0.1762	-0.000234496
8.9866	0.00125	3.4985	0.00296	3.4654	0.00226	2.0792	0.00311		69.1498	0.000524378	68.3985	0.00244	0.30624	0.00251	68.7528	0.0065		-0.1681	-0.000184983	-0.16124	-8.65299e-05	-0.16089	-7.03563e-05	-0.1743	-0.000235278
9.0263	0.00166	3.5182	0.00385	3.4756	0.00326	2.0893	0.00305		69.2403	0.000524377	68.4776	0.00244	0.30651	0.00251	68.8324	0.0065		-0.16735	-0.000184938	-0.1605	-8.65519e-05	-0.1603	-7.108e-05	-0.17401	-0.000235402
9.0659	0.00122	3.5379	0.0034	3.4858	0.00456	2.0994	0.0029		69.3308	0.000524376	68.5568	0.00244	0.30679	0.00251	68.9119	0.0065		-0.1662	-0.000184849	-0.1585	-8.66116e-05	-0.1583	-7.35967e-05	-0.1723	-0.00023615
9.1056	0.000457	3.5576	0.00274	3.496	0.00578	2.1094	0.00345		69.4213	0.000524375	68.6359	0.00244	0.30706	0.00251	68.9915	0.0065		-0.16528	-0.000184789	-0.15829	-8.66179e-05	-0.15794	-7.40572e-05	-0.17108	-0.00023671
9.1453	0.000443	3.5773	0.00367	3.5062	0.00659	2.1195	0.00256		69.5118	0.000524375	68.715	0.00244	0.30734	0.00251	69.071	0.0065		-0.1642	-0.0001847	-0.1566	-8.66683e-05	-0.1564	-7.60587e-05	-0.1703	-0.000237076
9.185	0.0005	3.597	0.00282	3.5164	0.00679	2.1296	0.0018		69.6022	0.000524374	68.7942	0.00244	0.30761	0.00251	69.1505	0.0065		-0.1632	-0.000184625	-0.15534	-8.6706e-05	-0.15499	-7.79258e-05	-0.1684	-0.000238009
9.2247	-1.6e-05	3.6167	0.00187	3.5266	0.00639	2.1397	0.00276		69.6927	0.000524373	68.8733	0.00244	0.30789	0.00251	69.2301	0.0065		-0.1622	-0.000184551	-0.1546	-8.67281e-05	-0.1544	-7.87273e-05	-0.16814	-0.000238139
9.2644	0.000446	3.6364	0.00232	3.5368	0.00551	2.1497	0.00487		69.7832	0.000524372	68.9525	0.00244	0.30816	0.00251	69.3097	0.0065		-0.16113	-0.000184476	-0.1527	-8.6785e-05	-0.1525	-8.1338e-05	-0.1664	-0.000239051
9.304	0.000749	3.6561	0.0027	3.547	0.00436	2.1598	0.00558		69.8737	0.000524372	69.0316	0.00244	0.30844	0.00251	69.3892	0.0065		-0.1603	-0.000184417	-0.15239	-8.67943e-05	-0.15205	-8.19696e-05	-0.16521	-0.0002397
9.3437	0.00047	3.6758	0.0017	3.5572	0.00315	2.1699	0.00548		69.9642	0.000524371	69.1107	0.00244	0.30872	0.00251	69.4688	0.0065		-0.15906	-0.000184327	-0.1507	-8.6845e-05	-0.1505	-8.41678e-05	-0.1645	-0.000240101
9.3834	0.00112	3.6955	0.00184	3.5673	0.00211	2.18	0.00391		70.0547	0.00052437	69.1899	0.00244	0.30899	0.00251	69.5483	0.0065		-0.1583	-0.000184268	-0.14944	-8.68827e-05	-0.1491	-8.61965e-05	-0.1625	-0.000241272
9.4231	0.0013	3.7152	0.00217	3.5775	0.00145	2.1901	0.00337		70.1452	0.00052437	69.269	0.00244	0.30927	0.00251	69.6278	0.0065		-0.15699	-0.000184178	-0.1487	-8.6905e-05	-0.1485	-8.7084e-05	-0.16228	-0.000241404
9.4628	0.00164	3.735	0.00372	3.5877	0.0013	2.2002	0.00228		70.2357	0.000524369	69.3482	0.00244	0.30954	0.00251	69.7074	0.0065		-0.1563	-0.000184134	-0.1468	-8.69621e-05	-0.1466	-8.99368e-05	-0.1605	-0.000242517
9.5025	0.00141	3.7547	0.00462	3.5979	0.00165	2.2103	0.00193		70.3262	0.000524368	69.4273	0.00244	0.30982	0.00251	69.7869	0.0065		-0.15492	-0.000184029	-0.14649	-8.69713e-05	-0.14616	-9.06148e-05	-0.15935	-0.000243267
9.5423	0.00117	3.7744	0.00462	3.6081	0.00239	2.2204	0.00299		70.4167	0.000524368	69.5064	0.00244	0.31009	0.00251	69.8665	0.0065		-0.1544	-0.000183985	-0.1448	-8.70223e-05	-0.1446	-9.3029e-05	-0.1586	-0.00024377
9.582	0.00111	3.7942	0.00382	3.6183	0.00328	2.2305	0.00404		70.5072	0.000524367	69.5856	0.00243	0.31037	0.00251	69.946	0.0065		-0.1524	-0.000183851	-0.14354	-8.70601e-05	-0.14321	-9.52333e-05	-0.1566	-0.00024517
9.6217	0.00122	3.8139	0.00305	3.6285	0.00406	2.2406	0.00395		70.5977	0.000524366	69.6647	0.00243	0.31064	0.00251	70.0256	0.0065		-0.15078	-0.000183731	-0.1428	-8.70826e-05	-0.1426	-9.62157e-05	-0.15642	-0.000245301
9.6614	0.00157	3.8336	0.00254	3.6387	0.00458	2.2507	0.00287		70.6881	0.000524366	69.7438	0.00243	0.31092	0.0025	70.1051	0.0065		-0.1505	-0.000183702	-0.1409	-8.71399e-05	-0.1407	-9.93331e-05	-0.1546	-0.000246656
9.7011	0.000884	3.8534	0.00292	3.6489	0.00477	2.2608	0.00335		70.7786	0.000524365	69.823	0.00243	0.31119	0.0025	70.1847	0.0065		-0.14871	-0.000183582	-0.1406	-8.71491e-05	-0.14026	-0.000100061	-0.15349	-0.000247523
9.7408	0.00108	3.8732	0.0029	3.6591	0.00472	2.2709	0.00295		70.8691	0.000524364	69.9021	0.00243	0.31147	0.0025	70.2642	0.00651		-0.1485	-0.000183567	-0.1389	-8.72004e-05	-0.1387	-0.000102712	-0.1527	-0.000248153
9.7806	0.00136	3.8929	0.00151	3.6693	0.00461	2.281	0.00323		70.9596	0.000524364	69.9813	0.00243	0.31174	0.0025	70.3438	0.00651		-0.14664	-0.000183418	-0.13765	-8.72383e-05	-0.13732	-0.000105107	-0.1507	-0.000249825
9.8203	0.00158	3.9127	0.00116	3.6795	0.00459	2.2911	0.00471		71.0501	0.000524363	70.0604	0.00243	0.31202	0.0025	70.4233	0.00651		-0.1465	-0.000183418	-0.1369	-8.72609e-05	-0.1367	-0.000106195	-0.15056	-0.00024995
9.86	0.00183	3.9324	0.00137	3.6897	0.0047	2.3012	0.00311		71.1406	0.000524363	70.1395	0.00243	0.31229	0.0025	70.5029	0.00651		-0.1446	-0.000183269	-0.135	-8.73185e-05	-0.1348	-0.000109601	-0.1487	-0.000251601
9.8998	0.00121	3.9522	0.000789	3.6999	0.00486	2.3113	0.00254		71.2311	0.000524362	70.2187	0.00243	0.31257	0.0025	70.5824	0.00651		-0.14457	-0.000183269	-0.1347	-8.73276e-05	-0.13437	-0.000110382	-0.14762	-0.000252601
9.9395	0.00117	3.972	0.00194	3.71	0.00482	2.3214	0.00376		71.3216	0.000524361	70.2978	0.00243	0.31284	0.0025	70.662	0.00651		-0.1426	-0.000183135	-0.133	-8.73791e-05	-0.1328	-0.000113294	-0.1468	-0.000253389
9.9792	0.00172	3.9918	0.00193	3.7202	0.00436	2.3316	0.00461		71.4121	0.000524361	70.3769	0.00243	0.31312	0.0025	70.7415	0.00651		-0.1406	-0.000182986	-0.13175	-8.74171e-05	-0.13143	-0.000115895	-0.1448	-0.000255386
10.019	0.00132	4.0116	0.00281	3.7304	0.00337	2.3417	0.0028		71.5026	0.00052436	70.4561	0.00243	0.31339	0.0025	70.8211	0.00651		-0.1398	-0.000182927	-0.1311	-8.74368e-05	-0.1309	-0.000116906	-0.14469	-0.000255498
10.0587	0.00119	4.0313	0.00162	3.7406	0.00199	2.3518	0.00133		71.5931	0.00052436	70.5352	0.00243	0.31367	0.0025	70.9006	0.00651		-0.1387	-0.000182852	-0.1291	-8.74977e-05	-0.1289	-0.000120821	-0.1429	-0.000257398
10.0985	0.000549	4.0511	0.00154	3.7508	0.000633324	2.3619	0.0021		71.6836	0.000524359	70.6144	0.00243	0.31395	0.0025	70.9802	0.00651		-0.1367	-0.000182703	-0.1288	-8.75068e-05	-0.12848	-0.000121659	-0.14176	-0.000258661
10.1382	0.00037	4.0709	0.0028	3.761	-0.000243215	2.372	0.00392		71.7741	0.000524359	70.6935	0.00243	0.31422	0.0025	71.0597	0.00651		-0.1347	-0.000182554	-0.1271	-8.75586e-05	-0.1269	-0.000124857	-0.1409	-0.000259643
10.1779	0.000254	4.0907	0.0023	3.7711	-0.000321628	2.3822	0.00501		71.8645	0.000524358	70.7726	0.00243	0.3145	0.0025	71.1393	0.00651		-0.13422	-0.000182524	-0.12585	-8.75966e-05	-0.12553	-0.000127683	-0.1389	-0.000262029
10.2177	0.00134	4.1105	0.00307	3.7813	0.000379443	2.3923	0.00384		71.955	0.000524357	70.8518	0.00243	0.31477	0.0025	71.2188	0.00651		-0.1328	-0.00018242	-0.1252	-8.76165e-05	-0.125	-0.000128804	-0.13883	-0.000262116
10.2575	0.00128	4.1304	0.00186	3.7915	0.00151	2.4024	0.00224		72.0455	0.000524357	70.9309	0.00243	0.31505	0.0025	71.2983	0.00651		-0.13215	-0.000182375	-0.1232	-8.76776e-05	-0.123	-0.000133083	-0.137	-0.000264431
10.2972	0.000727	4.1502	0.00233	3.8017	0.00256	2.4646	0.00115		72.136	0.000524356	71.01	0.00243	0.31532	0.0025	71.3779	0.00651		-0.1308	-0.000182271	-0.1229	-8.76867e-05	-0.12259	-0.00013398	-0.1359	-0.000265891
10.337	0.000159	4.17	0.00288	3.8119	0.00317	2.4845	0.00227		72.2265	0.000524356	71.0892	0.00243	0.3156	0.0025	71.4574	0.00651		-0.13008	-0.000182211	-0.1212	-8.77387e-05	-0.121	-0.000137492	-0.135	-0.000267114
10.3767	0.000605	4.1898	0.00227	3.822	0.00326	2.5043	0.00319		72.317	0.000524355	71.1683	0.00243	0.31587	0.0025	71.537	0.00651		-0.1289	-0.000182137	-0.11995	-8.77769e-05	-0.11964	-0.000140563	-0.133	-0.000269963
10.4165	0.00116	4.2096	0.0019	3.8322	0.00306	2.5241	0.00538		72.4075	0.000524355	71.2475	0.00243	0.31615	0.0025	71.6165	0.00651		-0.128	-0.000182062	-0.1193	-8.77969e-05	-0.1191	-0.000141805	-0.13297	-0.000270014
10.4563	0.00172	4.2295	0.00291	3.8424	0.00291	2.544	0.00358		72.498	0.000524354	71.3266	0.00243	0.31642	0.0025	71.6961	0.00651		-0.1269	-0.000181988	-0.1173	-8.78582e-05	-0.1171	-0.000146481	-0.1311	-0.000272833
10.496	0.00197	4.2493	0.00191	3.8526	0.00298	2.5638	0.00268		72.5885	0.000524354	71.4057	0.00243	0.3167	0.0025	71.7756	0.00651		-0.12593	-0.000181913	-0.11701	-8.78673e-05	-0.1167	-0.000147443	-0.13003	-0.000274517
10.5358	0.00105	4.2691	0.00184	3.8627	0.00323	2.5837	0.00188		72.679	0.000524354	71.4849	0.00243	0.31697	0.0025	71.8552	0.00651		-0.1249	-0.000181839	-0.1154	-8.79165e-05	-0.1152	-0.000151055	-0.1291	-0.000276037
10.5756	0.00119	4.289	0.00295	3.8729	0.0034	2.6035	0.00278		72.7695	0.000524353	71.564	0.00243	0.31725	0.0025	71.9347	0.00651		-0.12386	-0.000181764	-0.11406	-8.79578e-05	-0.11375	-0.000154635	-0.1272	-0.000279265
10.6153	0.0013	4.3088	0.00393	3.8831	0.00325	2.6234	0.00245		72.8599	0.000524353	71.6431	0.00243	0.31752	0.0025	72.0143	0.00651		-0.123	-0.000181705	-0.1134	-8.7978e-05	-0.1132	-0.000156013	-0.1271	-0.000279437
10.6551	0.001	4.3287	0.00389	3.8932	0.00271	2.6432	0.00266		72.9504	0.000524352	71.7223	0.00243	0.3178	0.0025	72.0938	0.00651		-0.121	-0.000181556	-0.1114	-8.80395e-05	-0.1112	-0.000161122	-0.1252	-0.000282869
10.6949	0.000965	4.3485	0.00388	3.9034	0.00198	2.6631	0.00606		73.0409	0.000524352	71.8014	0.00243	0.31807	0.0025	72.1734	0.00651		-0.119	-0.000181407	-0.11111	-8.80485e-05	-0.1108	-0.000162153	-0.12417	-0.00028481
10.7347	0.000835	4.3684	0.00344	3.9136	0.00138	2.683	0.0037		73.1314	0.000524351	71.8806	0.00243	0.31835	0.0025	72.2529	0.00651		-0.11765	-0.000181317	-0.1095	-8.80981e-05	-0.1093	-0.00016612	-0.1232	-0.000286696
10.7745	0.000578	4.3882	0.00211	3.9237	0.00118	2.7028	-0.000573		73.2219	0.000524351	71.9597	0.00243	0.31863	0.0025	72.3325	0.00651		-0.1171	-0.000181273	-0.10816	-8.81395e-05	-0.10786	-0.000170011	-0.1213	-0.000290552
10.8143	0.00111	4.4081	0.00215	3.9339	0.00146	2.7227	-0.000862		73.3124	0.00052435	72.0388	0.00243	0.3189	0.0025	72.412	0.00651		-0.11558	-0.000181168	-0.1075	-8.81598e-05	-0.1073	-0.000171538	-0.12124	-0.00029068
10.854	0.000827	4.428	0.00321	3.944	0.00205	2.7426	0.00053		73.4029	0.00052435	72.118	0.00243	0.31918	0.0025	72.4916	0.00651		-0.1151	-0.000181124	-0.1056	-8.82185e-05	-0.1054	-0.000176838	-0.1193	-0.000294856
10.8938	0.000803	4.4478	0.00304	3.9542	0.00262	2.7625	0.00503		73.4934	0.00052435	72.1971	0.00243	0.31945	0.0025	72.5711	0.00652		-0.11351	-0.000181004	-0.10521	-8.82306e-05	-0.10491	-0.000178225	-0.11831	-0.000297092
10.9336	0.00102	4.4677	0.00267	3.9644	0.00287	2.7824	0.00709		73.5839	0.000524349	72.2763	0.00243	0.31973	0.0025	72.6507	0.00652		-0.1132	-0.00018099	-0.1036	-8.82804e-05	-0.1034	-0.000182583	-0.1174	-0.000299193
10.9734	0.000678	4.4876	0.00299	3.761	0.00432	2.8023	0.00624		73.6744	0.000524349	72.3554	0.00243	0.32	0.0025	72.7302	0.00652		-0.11144	-0.000180855	-0.10226	-8.83218e-05	-0.10197	-0.000186812	-0.1154	-0.000304034
11.0132	0.000349	4.5075	0.00303	3.781	0.00327	2.8222	0.00265		73.7649	0.000524348	72.4345	0.00243	0.32028	0.0025	72.8098	0.00652		-0.1112	-0.00018084	-0.1016	-8.83423e-05	-0.1014	-0.000188504	-0.11538	-0.000304095
11.053	0.00047	4.5274	0.004	3.801	0.0016	2.8421	0.00311		73.8554	0.000524348	72.5137	0.00242	0.32055	0.0025	72.8893	0.00652		-0.1092	-0.000180691	-0.0997	-8.84012e-05	-0.0995	-0.000194295	-0.1134	-0.000309175
11.0928	0.00113	4.5473	0.00313	3.821	0.00201	2.862	0.00558		73.9459	0.000524347	72.5928	0.00242	0.32083	0.0025	72.9689	0.00652		-0.1073	-0.000180557	-0.09931	-8.84133e-05	-0.09902	-0.000195786	-0.11244	-0.000311745
11.1326	0.000959	4.5672	0.0036	3.841	0.00147	2.8819	0.00688		74.0363	0.000524347	72.6719	0.00242	0.3211	0.0025	73.0484	0.00652		-0.1053	-0.000180408	-0.0977	-8.84633e-05	-0.0975	-0.000200573	-0.1115	-0.000314355
11.1724	0.000297	4.5871	0.00393	3.8609	0.00121	2.9018	0.00471		74.1268	0.000524347	72.7511	0.00242	0.32138	0.0025	73.128	0.00652		-0.1034	-0.000180274	-0.09636	-8.85049e-05	-0.09607	-0.000205168	-0.10951	-0.000320101
11.2123	-1.4e-05	4.607	0.00264	3.8809	0.00248	2.9217	0.00334		74.2173	0.000524346	72.8302	0.00242	0.32165	0.0025	73.2075	0.00652		-0.1014	-0.000180125	-0.0958	-8.85224e-05	-0.0956	-0.000206715	-0.1095	-0.000320138
11.2521	2.2e-05	4.6269	0.00271	3.9009	0.00263	2.9416	0.00532		74.3078	0.000524346	72.9094	0.00242	0.32193	0.0025	73.287	0.00652		-0.10109	-0.00018011	-0.0938	-8.85847e-05	-0.0936	-0.000213372	-0.1076	-0.000325963
11.2919	0.000595	4.6468	0.00345	3.9209	0.00262	2.9615	0.00607		74.3983	0.000524346	72.9885	0.00242	0.3222	0.0025	73.3666	0.00652		-0.0994	-0.000179976	-0.09341	-8.85967e-05	-0.09313	-0.000214974	-0.10658	-0.000329229
11.3317	0.00123	4.6667	0.00421	3.9409	0.00294	2.9815	0.00303		74.4888	0.000524345	73.0676	0.00242	0.32248	0.0025	73.4462	0.00652		-0.09902	-0.000179961	-0.0919	-8.8644e-05	-0.0917	-0.000219884	-0.1056	-0.000332467
11.3715	0.000878	4.6866	0.00295	3.9609	0.00304	3.0014	0.00184		74.5793	0.000524345	73.1468	0.00242	0.32275	0.0025	73.5257	0.00652		-0.0975	-0.000179842	-0.09047	-8.86887e-05	-0.09018	-0.000225225	-0.1037	-0.000339018
11.4113	0.000868	4.7065	0.00332	3.9809	0.00165	3.0213	0.00399		74.6698	0.000524345	73.2259	0.00242	0.32303	0.0025	73.6052	0.00652		-0.09695	-0.000179797	-0.0899	-8.87064e-05	-0.0897	-0.000226943	-0.10365	-0.0003392
11.4511	0.000659	4.7265	0.00391	4.001	0.00232	3.0413	0.00355		74.7603	0.000524344	73.305	0.00242	0.3233	0.0025	73.6848	0.00652		-0.0955	-0.000179693	-0.0879	-8.8769e-05	-0.0877	-0.000234218	-0.1017	-0.000346332
11.491	0.000481	4.7464	0.00375	4.021	0.00207	3.0612	0.00286		74.8508	0.000524344	73.3842	0.00242	0.32358	0.0025	73.7643	0.00652		-0.09488	-0.000179648	-0.08752	-8.8781e-05	-0.08724	-0.000235939	-0.10072	-0.000350091
11.5308	0.00105	4.7663	0.00295	4.041	0.00298	3.0812	0.00477		74.9413	0.000524343	73.4633	0.00242	0.32386	0.0025	73.8439	0.00652		-0.0936	-0.000179559	-0.086	-8.88285e-05	-0.0858	-0.000241334	-0.0997	-0.0003541
11.5706	0.00154	4.7863	0.00326	4.061	0.0041	3.1011	0.00476		75.0318	0.000524343	73.5425	0.00242	0.32413	0.0025	73.9234	0.00652		-0.09281	-0.000179499	-0.08457	-8.88734e-05	-0.08429	-0.000247139	-0.0978	-0.000361926
11.6105	0.00138	4.8062	0.00307	4.081	0.00392	3.1211	0.00521		75.1222	0.000524343	73.6216	0.00242	0.32441	0.0025	74.003	0.00652		-0.0916	-0.00017941	-0.084	-8.88912e-05	-0.0838	-0.000249048	-0.09779	-0.000361987
11.6503	0.00142	4.8262	0.00378	4.1011	0.00457	3.141	0.00482		75.2127	0.000524342	73.7007	0.00242	0.32468	0.0025	74.0825	0.00652		-0.09073	-0.00017935	-0.0821	-8.8951e-05	-0.0819	-0.000256594	-0.0958	-0.000370663
11.6901	0.000641	4.8461	0.00425	4.1211	0.00437	3.161	0.00427		75.3032	0.000524342	73.7799	0.00242	0.32496	0.0025	74.1621	0.00652		-0.0897	-0.000179276	-0.08162	-8.89661e-05	-0.08134	-0.000258846	-0.09485	-0.000374982
11.73	0.000441	4.8661	0.00357	4.1411	0.00463	3.1809	0.00128		75.3937	0.000524342	73.859	0.00242	0.32523	0.0025	74.2416	0.00652		-0.0877	-0.000179127	-0.0801	-8.9014e-05	-0.0799	-0.000264774	-0.0939	-0.000379464
11.7698	0.000316	4.886	0.00388	4.1612	0.00355	3.2009	0.00367		75.4842	0.000524342	73.9381	0.00242	0.32551	0.00249	74.3212	0.00652		-0.0857	-0.000178978	-0.07867	-8.90592e-05	-0.0784	-0.000271084	-0.09192	-0.000389176
11.8096	0.000824	4.906	0.00337	4.1812	0.00333	3.2209	0.00289		75.5747	0.000524341	74.0173	0.00242	0.32578	0.00249	74.4007	0.00652		-0.08452	-0.000178903	-0.0782	-8.90741e-05	-0.078	-0.000272775	-0.0919	-0.00038929
11.8495	0.00135	4.9259	0.00281	4.2012	0.00142	3.2408	0.00162		75.6652	0.000524341	74.0964	0.00242	0.32606	0.00249	74.4803	0.00652		-0.0838	-0.000178844	-0.0762	-8.91375e-05	-0.076	-0.000281449	-0.09	-0.000399189
11.8893	0.00172	4.9459	0.00308	4.2213	0.00189	3.2608	0.00262		75.7557	0.000524341	74.1756	0.00242	0.32633	0.00249	74.5598	0.00652		-0.08245	-0.000178754	-0.07572	-8.91527e-05	-0.07545	-0.000283875	-0.08899	-0.000404681
11.9292	0.00152	4.9659	0.00375	4.2413	0.00237	3.2808	0.00435		75.8462	0.00052434	74.2547	0.00242	0.32661	0.00249	74.6394	0.00652		-0.0818	-0.000178695	-0.0742	-8.92012e-05	-0.074	-0.000290388	-0.088	-0.000410239
11.969	0.00101	4.9858	0.00324	4.2614	0.00269	3.3008	0.0048		75.9367	0.00052434	74.3338	0.00242	0.32688	0.00249	74.7189	0.00652		-0.08038	-0.00017859	-0.07277	-8.92469e-05	-0.07251	-0.000297247	-0.08606	-0.000421618
12.0089	0.000181	5.0058	0.00239	4.2814	0.00365	3.3208	0.00237		76.0272	0.00052434	74.413	0.00242	0.32716	0.00249	74.7985	0.00652		-0.0799	-0.000178561	-0.0723	-8.92621e-05	-0.0721	-0.000299132	-0.086	-0.000421975
12.0487	-0.000189	5.0258	0.00315	4.3015	0.00547	3.3407	0.00186		76.1177	0.000524339	74.4921	0.00242	0.32743	0.00249	74.878	0.00652		-0.07831	-0.000178441	-0.0703	-8.93268e-05	-0.0701	-0.000308611	-0.0841	-0.000433799
12.0886	0.000697	5.0458	0.00267	4.3215	0.00375	3.3607	0.00251		76.2082	0.000524339	74.5712	0.00242	0.32771	0.00249	74.9576	0.00652		-0.0779	-0.000178412	-0.06982	-8.93423e-05	-0.06956	-0.000311224	-0.08313	-0.000440118
12.1284	0.000997	5.0658	0.00192	4.3416	0.00386	3.3807	0.00369		76.2986	0.000524339	74.6504	0.00242	0.32798	0.00249	75.0371	0.00652		-0.076	-0.000178277	-0.0684	-8.9389e-05	-0.0682	-0.000317884	-0.0821	-0.000446999
12.1683	0.00124	5.0857	0.00336	4.3617	0.00311	3.4007	0.00602		76.3891	0.000524339	74.7295	0.00242	0.32826	0.00249	75.1167	0.00653		-0.074	-0.000178128	-0.06687	-8.94397e-05	-0.06661	-0.000325836	-0.0802	-0.000460297
12.2081	0.00131	5.1057	0.00241	4.3817	0.00346	3.4207	0.00486		76.4796	0.000524338	74.8087	0.00242	0.32854	0.00249	75.1962	0.00653		-0.072	-0.000177994	-0.0664	-8.94557e-05	-0.0662	-0.000327936	-0.0802	-0.000460327
12.248	0.000795	5.1257	0.00374	4.4018	0.00239	3.4407	0.00412		76.5701	0.000524338	74.8878	0.00242	0.32881	0.00249	75.2758	0.00653		-0.0701	-0.000177845	-0.0645	-8.95206e-05	-0.0643	-0.000337771	-0.0782	-0.000475143
12.2878	1.6e-05	5.1457	0.00312	4.4219	0.00244	3.4607	0.00465		76.6606	0.000524338	74.9669	0.00242	0.32909	0.00249	75.3553	0.00653		-0.0681	-0.000177696	-0.06393	-8.95406e-05	-0.06367	-0.00034111	-0.07726	-0.000482402
12.3277	0.000605	5.1657	0.00435	4.442	0.00456	3.4808	0.00577		76.7511	0.000524338	75.0461	0.00242	0.32936	0.00249	75.4348	0.00653		-0.0662	-0.000177562	-0.0625	-8.95914e-05	-0.0623	-0.000348432	-0.0763	-0.0004901
12.3676	0.000584	5.1857	0.00344	4.462	0.00712	3.5008	0.00368		76.8416	0.000524337	75.1252	0.00242	0.32964	0.00249	75.5144	0.00653		-0.06589	-0.000177547	-0.06098	-8.96478e-05	-0.06072	-0.000357081	-0.07433	-0.000506517
12.4074	0.000911	5.2057	0.00322	4.4821	0.00565	3.5208	0.0034		76.9321	0.000524337	75.2044	0.00242	0.32991	0.00249	75.594	0.00653		-0.0642	-0.000177413	-0.0606	-8.96622e-05	-0.0604	-0.000358864	-0.0743	-0.000506798
12.4473	0.000357	5.2258	0.00261	4.5022	0.00328	3.5408	0.00517		77.0226	0.000524337	75.2835	0.00242	0.33019	0.00249	75.6735	0.00653		-0.06382	-0.000177398	-0.0586	-8.97422e-05	-0.0584	-0.000370174	-0.0724	-0.000523622
12.4872	0.000603	5.2458	0.00369	4.5223	0.00448	3.5608	0.0076		77.1131	0.000524337	75.3626	0.00241	0.33046	0.00249	75.753	0.00653		-0.0623	-0.000177279	-0.05803	-8.97665e-05	-0.05777	-0.000373781	-0.0714	-0.000532862
12.527	0.0009	5.2658	0.00407	4.5424	0.0041	3.5809	0.00928		77.2036	0.000524336	75.4418	0.00241	0.33074	0.00249	75.8326	0.00653		-0.06175	-0.000177234	-0.0566	-8.98306e-05	-0.0564	-0.000381835	-0.0704	-0.000542405
12.5669	0.00119	5.2858	0.00334	4.5625	0.00395	3.6009	0.0057		77.2941	0.000524336	75.5209	0.00241	0.33101	0.00249	75.9121	0.00653		-0.0603	-0.00017713	-0.05508	-8.99061e-05	-0.05483	-0.000391249	-0.06847	-0.000561646
12.6068	0.00047	5.3058	0.00489	4.5825	0.00477	3.6209	0.00543		77.3846	0.000524336	75.6	0.00241	0.33129	0.00249	75.9917	0.00653		-0.05968	-0.000177085	-0.0547	-8.99263e-05	-0.0545	-0.000393249	-0.0684	-0.000562359
12.6466	0.000678	5.3259	0.00378	4.6026	0.00576	3.641	0.00549		77.475	0.000524336	75.6792	0.00241	0.33156	0.00249	76.0712	0.00653		-0.0584	-0.000176996	-0.0527	-9.00455e-05	-0.0525	-0.000405633	-0.0665	-0.000582467
12.6865	0.00104	5.3459	0.00307	4.6227	0.00564	3.661	0.00542		77.5655	0.000524335	75.7583	0.00241	0.33184	0.00249	76.1508	0.00653		-0.0564	-0.000176847	-0.05213	-9.00841e-05	-0.05188	-0.000409534	-0.06554	-0.000593102
12.7264	0.00104	5.3659	0.00205	4.6428	0.00404	3.681	0.00526		77.656	0.000524335	75.8375	0.00241	0.33211	0.00249	76.2303	0.00653		-0.0544	-0.000176698	-0.0508	-9.01847e-05	-0.0506	-0.000417764	-0.0645	-0.000604925
12.7663	0.00129	5.386	0.00321	4.6629	0.00232	3.7011	0.00367		77.7465	0.000524335	75.9166	0.00241	0.33239	0.00249	76.3099	0.00653		-0.0525	-0.000176564	-0.04918	-9.03325e-05	-0.04894	-0.000428692	-0.06261	-0.000627492
12.8062	0.00107	5.406	0.00432	4.683	0.00171	3.7211	0.00445		77.837	0.000524335	75.9957	0.00241	0.33266	0.00249	76.3894	0.00653		-0.0505	-0.000176415	-0.0488	-9.03725e-05	-0.0486	-0.000430941	-0.0626	-0.000627567
12.846	0.00107	5.426	0.00402	4.7031	0.0023	3.7412	0.00571		77.9275	0.000524335	76.0749	0.00241	0.33294	0.00249	76.469	0.00653		-0.04932	-0.00017634	-0.0469	-9.06092e-05	-0.0467	-0.000443871	-0.0606	-0.000652869
12.8859	0.00167	5.4461	0.00271	4.7232	0.0028	3.7612	0.00615		78.018	0.000524334	76.154	0.00241	0.33321	0.00249	76.5485	0.00653		-0.0486	-0.000176281	-0.04623	-9.07107e-05	-0.04599	-0.000448806	-0.05967	-0.000665118
12.9258	0.00157	5.4661	0.00266	4.7434	0.0028	3.7813	0.00335		78.1085	0.000524334	76.2331	0.00241	0.33349	0.00249	76.6281	0.00653		-0.04725	-0.000176191	-0.0449	-9.09507e-05	-0.0447	-0.000457949	-0.0587	-0.000678402
12.9657	0.00181	5.4862	0.00422	4.7635	0.00224	3.8013	0.00608		78.199	0.000524334	76.3123	0.00241	0.33377	0.00249	76.7076	0.00653		-0.0466	-0.000176132	-0.04328	-9.13275e-05	-0.04304	-0.00047	-0.05674	-0.000706345
13.0056	0.000757	5.5062	0.00335	4.7836	0.00225	3.8214	0.00441		78.2895	0.000524334	76.3914	0.00241	0.33404	0.00249	76.7872	0.00653		-0.04518	-0.000176027	-0.043	-9.14057e-05	-0.0428	-0.000471814	-0.0567	-0.000706976
13.0455	0.000832	5.5263	0.00248	4.8037	0.00276	3.8415	0.00329		78.38	0.000524333	76.4706	0.00241	0.33432	0.00249	76.8667	0.00653		-0.0447	-0.000175998	-0.041	-9.20914e-05	-0.0408	-0.000486993	-0.0548	-0.000735872
13.0853	0.00129	5.5463	0.00227	4.8238	0.00459	3.8615	0.00428		78.4705	0.000524333	76.5497	0.00241	0.33459	0.00249	76.9463	0.00653		-0.04311	-0.000175878	-0.04034	-9.23833e-05	-0.0401	-0.000492476	-0.05381	-0.000751638
13.1252	0.00154	5.5664	0.00233	4.8439	0.00446	3.8816	0.0052		78.561	0.000524333	76.6288	0.00241	0.33487	0.00249	77.0258	0.00653		-0.0427	-0.000175849	-0.0391	-9.30357e-05	-0.0389	-0.00050206	-0.0528	-0.000768315
13.1651	0.00217	5.5865	0.00302	4.8641	0.00368	3.9017	0.00712		78.6514	0.000524333	76.708	0.00241	0.33514	0.00249	77.1054	0.00653		-0.0408	-0.000175714	-0.03739	-9.42473e-05	-0.03715	-0.000516584	-0.0509	-0.000801284
13.205	0.002	5.6065	0.00434	4.8842	0.00312	3.9218	0.00915		78.7419	0.000524333	76.7871	0.00241	0.33542	0.00249	77.1849	0.00653		-0.0388	-0.000175565	-0.0371	-9.44929e-05	-0.0369	-0.000518744	-0.05088	-0.00080165
13.2449	0.000927	5.6266	0.00392	4.9043	0.00381	3.9418	0.00839		78.8324	0.000524333	76.8662	0.00241	0.33569	0.00249	77.2644	0.00653		-0.0369	-0.000175431	-0.0352	-9.65336e-05	-0.035	-0.000535579	-0.0489	-0.000838573
13.2848	0.000219	5.6467	0.00449	4.9244	0.00444	3.9619	0.00664		78.9229	0.000524332	76.9454	0.00241	0.33597	0.00249	77.344	0.00653		-0.0349	-0.000175282	-0.03444	-9.75992e-05	-0.03421	-0.000542959	-0.04795	-0.000857384
13.3247	-0.000186	5.6668	0.0029	4.9446	0.00387	3.982	0.0046		79.0134	0.000524332	77.0245	0.00241	0.33624	0.00249	77.4236	0.00653		-0.033	-0.000175148	-0.0332	-9.97199e-05	-0.033	-0.000554659	-0.047	-0.000876882
13.3646	0.000273	5.6868	0.00314	4.9647	0.00268	4.0021	0.00511		79.1039	0.000524332	77.1037	0.00241	0.33652	0.00249	77.5031	0.00653		-0.03276	-0.000175133	-0.03149	-0.00010369	-0.03126	-0.000572773	-0.04502	-0.000920538
13.4045	2.4e-05	5.7069	0.00263	4.9848	0.00244	4.0222	0.00277		79.1944	0.000524332	77.1828	0.00241	0.33679	0.00249	77.5827	0.00653		-0.031	-0.000174999	-0.0313	-0.000104218	-0.0311	-0.000574532	-0.045	-0.000920915
13.4444	4.6e-05	5.727	0.0021	5.005	0.00129	4.0423	0.00143		79.2849	0.000524332	77.2619	0.00241	0.33707	0.00249	77.6622	0.00653		-0.03069	-0.000174984	-0.0293	-0.00011128	-0.0291	-0.000598034	-0.0431	-0.000967216
13.4843	0.00116	5.7471	0.00219	5.0251	0.00298	4.0623	0.00267		79.3754	0.000524331	77.3411	0.00241	0.33734	0.00249	77.7417	0.00653		-0.0291	-0.000174865	-0.02854	-0.000114823	-0.02831	-0.000608225	-0.04208	-0.000994206
13.5242	0.00111	5.7672	0.00251	5.0452	0.00372	4.0824	0.00467		79.4659	0.000524331	77.4202	0.00241	0.33762	0.00249	77.8213	0.00653		-0.02862	-0.00017482	-0.0273	-0.000121931	-0.0271	-0.000625352	-0.0411	-0.00102
13.5641	0.00126	5.7873	0.00269	5.0654	0.00237	4.1025	0.00375		79.5564	0.000524331	77.4993	0.00241	0.33789	0.00249	77.9008	0.00653		-0.0271	-0.000174716	-0.02559	-0.00013524	-0.02537	-0.000653473	-0.03915	-0.00108
13.604	0.00107	5.6305	0.00195	5.0855	0.00407	4.1226	0.00213		79.6469	0.000524331	77.5785	0.00241	0.33817	0.00249	77.9804	0.00653		-0.02655	-0.000174671	-0.0254	-0.000137038	-0.0252	-0.000656493	-0.0391	-0.00109
13.6439	0.000589	5.6506	0.00117	5.1056	0.00589	4.1427	0.00261		79.7373	0.000524331	77.6576	0.00241	0.33845	0.00249	78.0599	0.00654		-0.0251	-0.000174567	-0.0234	-0.000160832	-0.0232	-0.000697412	-0.0372	-0.00116
13.6838	0.00104	5.6707	0.00269	5.1258	0.00377	4.1628	0.00292		79.8278	0.000524331	77.7368	0.00241	0.33872	0.00249	78.1395	0.00654		-0.0232	-0.000174433	-0.02264	-0.000172748	-0.02242	-0.000716418	-0.03622	-0.0012
13.7237	0.000754	5.6909	0.00291	5.1459	0.00319	4.1829	0.004		79.9183	0.00052433	77.8159	0.00241	0.339	0.00249	78.219	0.00654		-0.0212	-0.000174284	-0.0215	-0.00019462	-0.0213	-0.000747848	-0.0352	-0.00125
13.7636	0.00027	5.711	0.00199	5.1661	0.00063	4.203	0.00373		80.0088	0.00052433	77.895	0.00241	0.33927	0.00249	78.2986	0.00654		-0.0193	-0.00017415	-0.01969	-0.000241721	-0.01948	-0.000812107	-0.0333	-0.00137
13.8035	0.000789	5.7311	0.0014	5.1862	0.00151	4.2232	0.00448		80.0993	0.00052433	77.9742	0.00241	0.33955	0.00249	78.3781	0.00654		-0.0173	-0.000174001	-0.0195	-0.000247875	-0.0193	-0.000819395	-0.03329	-0.00137
13.8434	0.000541	5.7512	0.00134	5.2064	0.00504	4.2433	0.00459		80.1898	0.00052433	78.0533	0.00241	0.33982	0.00249	78.4577	0.00654		-0.01619	-0.000173926	-0.0176	-0.000323539	-0.0174	-0.0009139	-0.0313	-0.00154
13.8833	0.00125	5.7714	0.00228	5.2265	0.00456	4.2634	0.00337		80.2803	0.00052433	78.1325	0.00241	0.3401	0.00249	78.5372	0.00654		-0.0154	-0.000173867	-0.01674	-0.000368624	-0.01653	-0.000969235	-0.03036	-0.00164
13.9232	0.00146	5.7915	0.00156	5.2467	0.00524	4.2835	0.0017		80.3708	0.00052433	78.2116	0.00241	0.34037	0.00249	78.6168	0.00654		-0.01412	-0.000173777	-0.0156	-0.000442837	-0.0154	-0.00106	-0.0294	-0.00177
13.9632	0.00116	5.8116	0.00302	5.2668	0.00404	4.3036	0.00321		80.4613	0.00052433	78.2907	0.0024	0.34065	0.00248	78.6963	0.00654		-0.0134	-0.000173718	-0.0138	-0.000602178	-0.01358	-0.00124	-0.02743	-0.00211
14.0031	0.00121	5.8318	0.00359	5.287	0.00472	4.3237	0.000903		80.5518	0.000524329	78.3699	0.0024	0.34092	0.00248	78.7759	0.00654		-0.01205	-0.000173613	-0.0137	-0.000612371	-0.0135	-0.00125	-0.0274	-0.00212
14.043	0.00124	5.8519	0.00368	5.3071	0.00601	4.3439	0.000857		80.6423	0.000524329	78.449	0.0024	0.3412	0.00248	78.8554	0.00654		-0.0115	-0.000173584	-0.0117	-0.000879711	-0.0115	-0.00156	-0.0255	-0.00262
14.0829	0.0018	5.872	0.00268	5.3273	0.00425	4.364	-0.000195		80.7328	0.000524329	78.5281	0.0024	0.34147	0.00248	78.935	0.00654		-0.00998	-0.000173464	-0.01085	-0.00103	-0.01064	-0.00174	-0.02449	-0.00298
14.1228	0.00192	5.8922	0.00334	5.3475	0.00451	4.3841	-0.00124		80.8233	0.000524329	78.6073	0.0024	0.34175	0.00248	79.0145	0.00654		-0.0095	-0.000173435	-0.0098	-0.00126	-0.0096	-0.002	-0.0235	-0.00343
14.1627	0.00177	5.9123	0.00379	5.3676	0.0029	4.4042	0.00173		80.9137	0.000524329	78.6864	0.0024	0.34202	0.00248	79.0941	0.00654		-0.0076	-0.000173301	-0.0079	-0.00182	-0.00769	-0.00265	-0.0216	-0.00463
14.2026	0.00111	5.9324	0.00203	5.3878	0.00464	4.4244	0.0014		81.0042	0.000524329	78.7656	0.0024	0.3423	0.00248	79.1736	0.00654		-0.00584	-0.000173166	-0.0078	-0.00186	-0.0076	-0.00269	-0.02156	-0.00466
14.2425	0.00107	5.9526	0.00147	5.4079	0.0043	4.4445	0.0016		81.0947	0.000524329	78.8447	0.0024	0.34257	0.00248	79.2532	0.00654		-0.0056	-0.000173151	-0.0059	-0.00271	-0.0057	-0.00369	-0.0196	-0.00664
14.2824	0.000451	5.9727	0.00101	5.4281	0.00438	4.4646	0.00382		81.1852	0.000524328	78.9238	0.0024	0.34285	0.00248	79.3327	0.00654		-0.00377	-0.000173017	-0.00495	-0.00328	-0.00475	-0.00437	-0.01863	-0.00801
14.3224	0.000924	5.9929	0.00174	5.4482	0.00433	4.4848	0.006		81.2757	0.000524328	79.003	0.0024	0.34312	0.00248	79.4123	0.00654		-0.0037	-0.000173017	-0.0039	-0.00405	-0.0037	-0.00529	-0.0177	-0.00967
14.3623	0.00116	6.013	0.00147	5.4684	0.00326	4.5049	0.00507		81.3662	0.000524328	79.0821	0.0024	0.3434	0.00248	79.4918	0.00654		-0.0017	-0.000172868	-0.002	-0.00596	-0.0018	-0.00762	-0.0157	-0.01478
14.4022	0.0011	6.0332	0.00182	5.4886	0.00291	4.525	0.00385						0.4042	0.00247
14.4421	0.00043	6.0533	0.00195	5.5087	0.00237	4.5452	0.00252						0.4061	0.00247
14.482	0.000178	6.0735	0.00253	5.5289	0.00326	4.5653	0.0033						0.4081	0.00248
14.5219	0.00122	6.0936	0.00263	5.5491	0.00485	4.5854	0.00218						0.41	0.00248
14.5618	0.00121	6.1138	0.00405	5.5692	0.00336	4.6056	0.00394						0.412	0.00248
14.6018	0.00145	6.1339	0.00424	5.5894	0.00343	4.6257	0.00561						0.414	0.00248
14.6417	0.000927	6.1541	0.00405	5.6096	0.00287	4.6459	0.00498						0.4159	0.00248
14.6816	-0.000184	6.1743	0.00281	5.6297	0.00265	4.666	0.00483						0.4179	0.00248
14.7215	-9.7e-05	6.1944	0.00125	5.6499	0.00319	4.6862	0.00498						0.4199	0.00248
14.7614	0.000214	6.2146	0.00146	5.6701	0.00554	4.7063	0.00387						0.4218	0.00248
14.8013	0.000419	6.2347	0.00201	5.6902	0.00499	4.7265	0.00312						0.4238	0.00248
14.8413	0.00107	6.2549	0.0035	5.7104	0.00341	4.7466	0.00518						0.4258	0.00248
14.8812	0.00128	6.275	0.00392	5.7306	0.00385	4.7668	0.00609						0.4277	0.00249
14.9211	0.000981	6.2952	0.00417	5.7507	0.00388	4.7869	0.00535						0.4297	0.00249
14.961	0.00145	6.3154	0.00441	5.7709	0.00354	4.8071	0.0054						0.4317	0.00249
15.0009	0.00121	6.3355	0.00335	5.7911	0.00439	4.8273	0.00451						0.4336	0.00249
15.0408	0.00122	6.3557	0.0041	5.8112	0.00573	4.8474	0.00351						0.4356	0.00249
15.0808	0.00105	6.3759	0.00404	5.8314	0.00418	4.8676	0.0052						0.4375	0.00249
15.1207	0.000543	6.396	0.00367	5.8516	0.00208	4.8877	0.00595						0.4395	0.00249
15.1606	0.000381	6.4162	0.00354	5.8717	0.00217	4.9079	0.00427						0.4415	0.00249
15.2005	0.000349	6.4364	0.0028	5.8919	0.0039	4.928	0.00554						0.4434	0.00249
15.2404	0.0005	6.4565	0.00128	5.9121	0.0013	4.9482	0.00484						0.4454	0.0025
15.2803	0.00128	6.4767	0.00167	5.9322	0.00237	4.9684	0.00371						0.4474	0.0025
15.3202	0.00179	6.4969	0.00235	5.9524	0.00359	4.9885	0.00332						0.4493	0.0025
15.3601	0.00104	6.517	0.00166	5.9726	0.00519	5.0087	0.0028						0.4513	0.0025
15.4001	0.000249	6.5372	0.00214	5.9927	0.00454	5.0289	0.00506						0.4533	0.0025
15.44	0.000359	6.5574	0.00298	6.0129	0.00408	5.049	0.00409						0.4552	0.0025
15.4799	0.000662	6.5775	0.00308	6.0331	0.00277	5.0692	0.00325						0.4572	0.0025
15.5198	0.00128	6.5977	0.00301	6.0532	0.00297	5.0894	0.00328						0.4592	0.0025
15.5597	0.00142	6.6179	0.00207	6.0734	0.00315	5.1095	0.00579						0.4611	0.0025
15.5996	0.00148	6.638	0.00231	6.0936	0.00321	5.1297	0.0064						0.4631	0.0025
15.6395	0.00105	6.6582	0.00288	6.1137	0.00309	5.1499	0.00365						0.4651	0.00251
15.6794	0.000727	6.6784	0.00241	6.1339	0.00391	5.17	0.00327						0.467	0.00251
15.7193	0.00117	6.6985	0.00144	6.1541	0.00317	5.1902	0.00487						0.469	0.00251
15.7592	0.000349	6.7187	0.00147	6.1742	0.00272	5.2104	0.00385						0.471	0.00251
15.7991	0.000105	6.7389	0.000765	6.1944	0.00382	5.2305	0.00259						0.473	0.00251
15.8391	0.00101	6.759	0.00268	6.2145	0.00409	5.2507	0.00358						0.4749	0.00251
15.879	0.000543	6.7792	0.0035	6.2347	0.00512	5.2709	0.0083						0.4769	0.00251
15.9189	0.000684	6.7994	0.0025	6.2549	0.004	5.291	0.0078						0.4789	0.00251
15.9588	0.000303	6.8195	0.00323	6.275	0.00442	5.3112	0.0039						0.4808	0.00251
15.9987	0.000689	6.8397	0.0033	6.2952	0.00457	5.3314	0.00466						0.4828	0.00252
16.0386	0.000392	6.8599	0.00462	6.3153	0.0052	5.3515	0.00361						0.4848	0.00252
16.0785	0.000668	6.88	0.00407	6.3355	0.00505	5.3717	0.00318						0.4867	0.00252
16.1184	0.000857	6.8582	0.00201	6.3556	0.00457	5.3919	0.00335						0.4887	0.00252
16.0467	0.000749	6.8979	0.00162	6.3758	0.00522	5.412	0.00311						0.4907	0.00252
16.2505	0.000816	6.9376	0.00235	6.3959	0.00444	5.4322	0.00303						0.4926	0.00252
16.4542	0.000622	6.9772	0.00256	6.4161	0.0045	5.4524	0.0019						0.4946	0.00252
16.6579	0.000976	7.0169	0.00308	6.4362	0.00258	5.4725	0.00224						0.4966	0.00252
16.8615	0.000735	7.0566	0.00349	6.4564	0.00334	5.4927	0.00258						0.4986	0.00252
17.065	0.000451	7.0963	0.00205	6.4765	0.00349	5.5129	0.00284						0.5005	0.00252
17.2684	0.000124	7.1359	0.00233	6.4967	0.00369	5.533	0.00358						0.5025	0.00253
17.4717	0.000176	7.1756	0.00299	6.5168	0.00495	5.5532	0.00467						0.5045	0.00253
17.675	0.000289	7.2153	0.00328	6.5369	0.00417	5.5734	0.00637						0.5065	0.00253
17.8782	0.000346	7.255	0.00313	6.5571	0.00205	5.5935	0.00702						0.5084	0.00253
18.0813	0.000497	7.2947	0.0028	6.5772	0.000205	5.6137	0.00759						0.5104	0.00253
18.2844	0.000422	7.3344	0.00329	6.5973	0.00105	5.6339	0.00691						0.5124	0.00253
18.4873	0.000343	7.374	0.00374	6.6175	0.00332	5.654	0.00494						0.5143	0.00253
18.6902	8.1e-05	7.4137	0.00277	6.6376	0.00263	5.6742	0.00482						0.5163	0.00253
18.893	0.000654	7.4534	0.00303	6.6577	0.00221	5.6943	0.00537						0.5183	0.00253
19.0958	0.000643	7.4931	0.00279	6.6778	0.00345	5.7145	0.00563						0.5203	0.00253
19.2985	0.000216	7.5328	0.0027	6.698	0.00295	5.7347	0.00645						0.5222	0.00254
19.5011	0.000284	7.5725	0.00298	6.7181	0.00273	5.7548	0.00474						0.5242	0.00254
19.7036	0.000414	7.6123	0.00345	6.7382	0.00393	5.775	0.00282						0.5262	0.00254
19.906	0.000749	7.652	0.00283	6.7583	0.00345	5.7951	0.00295						0.5282	0.00254
20.1084	0.00113	7.6917	0.00209	6.7784	0.00492	5.8153	0.00339						0.5301	0.00254
20.3107	0.000762	7.7314	0.00242	6.7985	0.00459	5.8354	0.00271						0.5321	0.00254
20.5129	0.000495	7.7711	0.00347	6.8187	0.00431	5.8556	0.00418						0.5341	0.00254
20.7151	0.000738	7.8108	0.0031	6.8388	0.00416	5.8757	0.00415						0.5361	0.00254
20.9172	5.4e-05	7.8506	0.00224	6.8589	0.00386	5.8959	0.00319						0.538	0.00254
21.1192	-6.5e-05	7.8903	0.00304	6.879	0.00565	5.916	0.00442						0.54	0.00254
21.3211	0.000249	7.93	0.00289	6.8991	0.00511	5.9362	0.0047						0.542	0.00255
21.523	0.000865	7.9698	0.00227	6.9191	0.00574	5.9563	0.0055						0.544	0.00255
21.7248	0.00111	8.0095	0.00247	6.9392	0.00393	5.9765	0.00594						0.5459	0.00255
21.9265	0.000462	8.0492	0.00235	6.9593	0.00199	5.9966	0.00402						0.5479	0.00255
22.1282	0.000232	8.089	0.00305	6.9794	0.00274	6.0167	0.00327						0.5499	0.00255
22.3298	0.000497	8.1287	0.00362	6.9995	0.0024	6.0369	0.00228						0.5519	0.00255
22.5313	0.000581	8.1685	0.00351	7.2518	0.00346	6.057	0.00439						0.5538	0.00255
22.7327	0.000565	8.2082	0.00285	7.4575	0.00367	6.0771	0.00457						0.5558	0.00255
22.9341	-0.000186	8.2479	0.00251	7.6631	0.00364	6.0973	0.00472						0.5578	0.00255
23.1354	6.2e-05	8.2877	0.00219	7.8686	0.00372	6.2672	0.0032						0.5598	0.00255
23.3367	0.00033	8.3275	0.00246	8.0741	0.00333	6.3068	0.0036						0.5618	0.00256
23.5378	0.00112	8.3672	0.0033	8.2794	0.00327	6.3464	0.00533						0.562	0.00256
23.7389	0.000657	8.407	0.00289	8.4847	0.00311	6.386	0.00514						0.5637	0.00256
23.94	0.000438	8.4467	0.00297	8.6899	0.00311	6.4257	0.00615						0.5657	0.00256
24.141	-0.000397	8.4865	0.00254	8.895	0.00335	6.4653	0.00622						0.5677	0.00256
24.3419	-0.000197	8.5263	0.00315	9.1	0.00376	6.5049	0.00615						0.5697	0.00256
24.5427	-0.000316	8.566	0.00232	9.3049	0.00474	6.5446	0.00484						0.5717	0.00256
24.7435	-0.000227	8.6058	0.00226	9.5098	0.00386	6.5842	0.00425						0.5736	0.00256
24.9442	-1.9e-05	8.6456	0.000581	9.7145	0.00315	6.6238	0.00335						0.5756	0.00256
25.1448	0.000268	8.6853	0.000686	9.9192	0.00311	6.6635	0.00427						0.5776	0.00256
25.3454	0.000951	8.7251	0.00211	10.1238	0.00396	6.7031	0.00443						0.5796	0.00256
25.5459	0.00105	8.7649	0.00303	10.3283	0.00415	6.7428	0.00379						0.5816	0.00257
25.7463	0.000881	8.8047	0.00292	10.5328	0.00356	6.7824	0.00439						0.5835	0.00257
25.9467	0.000495	8.8445	0.00317	10.7372	0.00402	6.8221	0.00506						0.5855	0.00257
26.147	0.000592	8.8843	0.00241	10.9414	0.00395	6.8617	0.00567						0.5875	0.00257
26.3472	0.00119	8.924	0.00217	11.1457	0.00338	6.9014	0.00715						0.5895	0.00257
26.5474	0.00106	8.9638	0.00268	11.3498	0.00346	6.9411	0.00742						0.5915	0.00257
26.7475	0.000919	9.0036	0.00293	11.5538	0.00387	6.9807	0.0068						0.5934	0.00257
26.9476	0.000384	9.0434	0.0018	11.7578	0.00373	7.0204	0.0049						0.5954	0.00257
27.1476	0.000454	9.0832	0.00239	11.9617	0.00405	7.0601	0.00553						0.5974	0.00257
27.3475	0.000503	9.123	0.00251	12.1655	0.004	7.0998	0.007						0.5994	0.00257
27.5473	0.000851	9.1628	0.00255	12.3692	0.00332	7.1394	0.007						0.6014	0.00258
27.7471	0.000889	9.2026	0.00161	12.5729	0.00353	7.1791	0.00396						0.6034	0.00258
27.9469	0.00023	9.2424	0.00318	12.7765	0.0029	7.2188	0.00375						0.6053	0.00258
28.1465	0.000468	9.2823	0.00285	12.98	0.00304	7.2585	0.0036						0.6073	0.00258
28.3462	0.000795	9.3221	0.0019	13.1834	0.00348	7.2982	0.00431						0.6093	0.00258
28.5457	0.00113	9.3619	0.00129	13.3867	0.0037	7.3379	0.0041						0.6113	0.00258
28.7452	0.00107	9.4017	0.00195	13.59	0.00344	7.3775	0.00287						0.6133	0.00258
28.9446	0.00087	9.4415	0.0017	13.7932	0.00321	7.4172	0.00432						0.6153	0.00258
29.144	0.000454	9.4813	0.00291	13.9963	0.00369	7.4569	0.00531						0.6172	0.00258
29.3433	0.000503	9.5211	0.00273	14.1994	0.00387	7.4966	0.00437						0.6192	0.00258
29.5426	0.000897	9.561	0.00275	14.4023	0.00314	7.5363	0.00834						0.6212	0.00259
29.7418	0.000384	9.6008	0.00258	14.6052	0.00357	7.576	0.00834						0.6232	0.00259
29.9409	0.000141	9.6406	0.00195	14.808	0.00407	7.6158	0.0078						0.6252	0.00259
30.14	0.000122	9.6805	0.002	15.0108	0.00354	7.6555	0.00651						0.6272	0.00259
30.339	-4.3e-05	9.7203	0.00184	15.2135	0.00321	7.6952	0.00605						0.6291	0.00259
30.5379	0.000146	9.7601	0.000984	15.4161	0.00291	7.7349	0.00437						0.6311	0.00259
30.7368	0.000154	9.8	0.00138	15.6186	0.0033	7.7746	0.00347						0.6331	0.00259
30.9356	0.000535	9.8398	0.00172	15.821	0.00332	7.8143	0.00316						0.6351	0.00259
31.1344	0.000222	9.8796	0.00231	16.0234	0.00282	7.8541	0.00497						0.6371	0.00259
31.3331	-0.000332	9.9195	0.00214	16.2257	0.0024	7.8938	0.00548						0.6391	0.00259
31.5318	-1.1e-05	9.9593	0.00248	16.4279	0.00293	7.9335	0.00569						0.6409	0.00259
31.7304	-6.2e-05	9.9992	0.00293	16.6301	0.0035	7.9733	0.00585						0.6411	0.00259
31.929	0.000676	10.039	0.0025	16.8322	0.0044	8.013	0.00444						0.6431	0.0026
32.1274	0.000843	10.0789	0.00247	17.0342	0.00439	8.0527	0.0026						0.645	0.0026
32.3259	0.00043	10.1187	0.00297	17.2361	0.00413	8.0925	0.00144						0.647	0.0026
32.5243	0.000243	10.1586	0.00296	17.438	0.00357	8.1322	0.00225						0.649	0.0026
32.7226	0.000427	10.1984	0.00252	17.6398	0.00359	8.172	0.00554						0.651	0.0026
32.9208	0.000511	10.2383	0.00152	17.8415	0.0036	8.2117	0.00586						0.653	0.0026
33.1191	0.000924	10.2781	0.000551	18.0432	0.00341	8.2514	0.0058						0.655	0.0026
33.3172	0.000822	10.318	0.001	18.2448	0.00357	8.2912	0.00608						0.657	0.0026
33.5153	0.000546	10.3578	0.00102	18.4463	0.00283	8.331	0.00755						0.659	0.0026
33.7134	0.000427	10.3977	0.00173	18.6477	0.0032	8.3707	0.00638						0.661	0.0026
33.9114	0.000516	10.4376	0.00171	18.8491	0.0036	8.4105	0.00515						0.6629	0.00261
34.1093	0.00127	10.4774	0.00146	19.0504	0.00386	8.4502	0.00582						0.6649	0.00261
34.3072	0.000841	10.5173	0.00227	19.2517	0.00393	8.49	0.00577						0.6669	0.00261
34.505	0.000151	10.5572	0.00137	19.4528	0.00305	8.5298	0.00512						0.6689	0.00261
34.7028	0.000284	10.597	0.00229	19.6539	0.00308	8.5695	0.00382						0.6709	0.00261
34.9006	0.000535	10.6369	0.00167	19.855	0.00345	8.6093	0.00451						0.6729	0.00261
35.0982	0.00108	10.6768	0.00172	20.056	0.00317	8.6491	0.00598						0.6729	0.00261
35.2959	0.000438	10.7166	0.0033	20.2569	0.0027	8.6888	0.00524						0.6749	0.00261
35.4935	0.000416	10.7565	0.00228	20.4577	0.00306	8.7286	0.00385						0.6826	0.00261
35.691	0.000219	10.7964	0.00228	20.6585	0.00321	8.7684	0.00286						0.6923	0.00262
35.8885	-0.000178	10.8363	0.00205	20.8592	0.00283	8.8082	0.00299						0.702	0.00262
36.0859	0.000476	10.8762	0.00265	21.0598	0.00264	8.848	0.00347						0.7117	0.00263
36.2833	0.00104	10.916	0.00332	21.2604	0.00253	8.8878	0.0024						0.7198	0.00263
36.4806	0.000595	10.9559	0.00246	21.4609	0.00308	8.9275	0.003						0.7214	0.00263
36.6779	0.000119	10.9958	0.00133	21.6613	0.00289	8.9673	0.00495						0.7311	0.00264
36.8751	0.000243	11.0357	0.00312	21.8617	0.00357	9.0071	0.00401						0.7408	0.00264
37.0723	-3.5e-05	11.0756	0.00216	22.062	0.00331	9.0469	0.00467						0.7505	0.00265
37.2694	-3e-05	11.1155	0.00261	22.2622	0.0037	9.0867	0.00703						0.7602	0.00265
37.4665	0.000154	11.1553	0.00291	22.4624	0.00334	9.1265	0.00821						0.7699	0.00266
37.6635	3e-06	11.1952	0.0027	22.6625	0.00361	9.1663	0.00438						0.7796	0.00266
37.8605	0.000503	11.2351	0.00241	22.8626	0.00441	9.2061	0.00481						0.7893	0.00266
38.0574	0.000211	11.275	0.00193	23.0626	0.00444	9.2459	0.0052						0.799	0.00267
38.2543	0.000262	11.3149	0.00271	23.2625	0.0041	9.2858	0.00369						0.8087	0.00267
38.4511	-0.00013	11.3548	0.00222	23.4623	0.00407	9.3256	0.0054						0.8184	0.00268
38.6479	0.000178	11.3947	0.00246	23.6621	0.0042	9.3654	0.00531						0.8281	0.00268
38.8447	0.000127	11.4346	0.00225	23.8619	0.00348	9.4052	0.00738						0.8378	0.00269
39.0414	0.000616	11.4745	0.00111	24.0615	0.00298	9.445	0.00696						0.8475	0.00269
39.238	0.000684	11.5144	0.00106	24.2612	0.00355	9.4848	0.00339						0.8572	0.00269
39.4346	0.000116	11.5543	0.000819	24.4607	0.00421	9.5246	0.00156						0.8669	0.0027
39.6312	0.000273	11.5942	0.0011	24.6602	0.00423	9.5645	0.00299						0.8766	0.0027
39.8277	0.000716	11.6341	0.00118	24.8596	0.00402	9.6043	0.00458						0.8864	0.00271
40.0242	0.00108	11.674	0.00175	25.059	0.0038	9.6441	0.00394						0.8961	0.00271
40.2206	0.000927	11.7139	0.00225	25.2583	0.0036	9.684	0.00365						0.9058	0.00272
40.417	-4.3e-05	11.7538	0.00213	25.4576	0.0035	9.7238	0.00377						0.9155	0.00272
40.6134	8e-06	11.7937	0.002	25.6568	0.00294	9.7636	0.00357						0.9252	0.00272
40.8097	0.000724	11.8336	0.00261	25.8559	0.00367	9.8035	0.00537						0.935	0.00273
41.0059	0.000922	11.8735	0.00301	26.055	0.00365	9.8433	0.00345						0.9447	0.00273
41.2021	0.00083	11.9134	0.00224	26.254	0.00355	9.8831	0.00126						0.9544	0.00274
41.3983	0.000314	11.9533	0.00208	26.4529	0.00385	9.923	0.00314						0.9642	0.00274
41.5944	0.000159	11.9932	0.00174	26.6518	0.0037	9.9628	0.00608						0.9739	0.00274
41.7905	0.000562	12.0332	0.00218	26.8506	0.00372	10.0027	0.00534						0.9836	0.00275
41.9866	0.000695	12.0731	0.00142	27.0494	0.00458	10.0425	0.00344						0.9934	0.00275
42.1826	0.000673	12.113	0.00185	27.2481	0.00497	10.0824	0.00208						1.0031	0.00276
42.3785	0.000641	12.1529	0.00235	27.4468	0.00461	10.1222	0.000889						1.0128	0.00276
42.5745	0.0003	12.1928	0.00237	27.6454	0.00356	10.1621	0.00229						1.0226	0.00276
42.7703	0.000941	12.2327	0.00264	27.844	0.00408	10.2019	0.00286						1.0323	0.00277
42.9662	0.000678	12.2726	0.00245	28.0424	0.0038	10.2418	0.00538						1.0421	0.00277
43.162	0.000659	12.3125	0.00271	28.2409	0.00354	10.2816	0.0056						1.0518	0.00278
43.3577	0.000795	12.3524	0.00285	28.4393	0.00309	10.3215	0.00467						1.0616	0.00278
43.5535	0.000724	12.3924	0.00326	28.6376	0.00282	10.3613	0.00557						1.0713	0.00278
43.7492	0.000419	12.4323	0.00334	28.8358	0.00362	10.4012	0.00511						1.0811	0.00279
43.9448	0.000759	12.4722	0.00296	29.0341	0.00364	10.4411	0.00377						1.0908	0.00279
44.1404	0.000616	12.5121	0.00191	29.2322	0.00365	10.4809	0.00475						1.1006	0.0028
44.336	0.000624	12.552	0.00268	29.4303	0.00375	10.5208	0.00344						1.1104	0.0028
44.5315	0.00053	12.5919	0.00222	29.6284	0.00355	10.5607	0.0034						1.1201	0.0028
44.727	0.0006	12.6318	0.00232	29.8264	0.00376	10.6005	0.00404						1.1299	0.00281
44.9225	0.000686	12.6718	0.00264	30.0243	0.00404	10.6404	0.00348						1.1396	0.00281
45.1179	0.000403	12.7117	0.00337	30.2222	0.00397	10.6803	0.0032						1.1494	0.00281
45.3133	0.000824	12.7516	0.00243	30.42	0.00331	10.7201	0.00406						1.1592	0.00282
45.5086	0.000578	12.7915	0.00289	30.6178	0.00302	10.76	0.00456						1.169	0.00282
45.7039	0.000511	12.8314	0.0027	30.8156	0.00389	10.7999	0.00372						1.1787	0.00283
45.8992	0.000557	12.8713	0.00232	31.0132	0.00423	10.8398	0.0064						1.1885	0.00283
46.0944	-8e-06	12.9113	0.00171	31.2109	0.00397	10.8797	0.00637						1.1983	0.00283
46.2896	1.1e-05	12.9512	0.00148	31.4085	0.00328	10.9195	0.00485						1.2081	0.00284
46.4848	0.000165	12.9911	0.000914	31.606	0.00346	10.9594	0.0057						1.2179	0.00284
46.68	0.000411	13.031	0.0017	31.8035	0.00368	10.9993	0.00557						1.2276	0.00284
46.8751	-4.9e-05	13.0709	0.00148	32.0009	0.00437	11.0392	0.00622						1.2374	0.00285
47.0701	-5.9e-05	13.1108	0.0024	32.1983	0.00442	11.0791	0.00562						1.2472	0.00285
47.2652	0.000251	13.1508	0.00332	32.3956	0.00453	11.119	0.00545						1.257	0.00286
47.4602	-6.8e-05	13.1907	0.0033	32.5929	0.00465	11.1588	0.00526						1.2668	0.00286
47.6551	0.000159	13.2306	0.00256	32.7901	0.0045	11.1987	0.00564						1.2766	0.00286
47.8501	0.000254	13.2705	0.00106	32.9873	0.00392	11.2386	0.0059						1.2864	0.00287
48.045	0.000316	13.3104	0.00144	33.1844	0.00381	11.2785	0.00848						1.2962	0.00287
48.2399	7.8e-05	13.3503	0.00237	33.3815	0.00373	11.3184	0.0078						1.306	0.00287
48.4347	0.0009	13.3902	0.00311	33.5785	0.00404	11.3583	0.00522						1.3158	0.00288
48.6295	0.000708	13.4301	0.0034	33.7755	0.00342	11.3982	0.00567						1.3256	0.00288
48.8243	0.000541	13.4701	0.00334	33.9724	0.00349	11.4381	0.00792						1.3354	0.00288
49.0191	0.000241	13.51	0.00308	34.1693	0.00344	11.4398	0.00201						1.3453	0.00289
49.2138	-0.00033	13.5499	0.00273	34.3661	0.00318	11.6419	0.0036						1.3551	0.00289
49.4085	0.000132	13.5898	0.00305	34.5629	0.00302	11.8439	0.00423						1.3649	0.00289
49.6031	0.000803	13.6297	0.00317	34.7597	0.00288	12.0458	0.00717						1.3747	0.0029
49.7978	0.000859	13.6696	0.00332	34.9564	0.00363	12.2477	0.00685						1.3845	0.0029
49.9924	0.000919	13.7095	0.00386	35.153	0.00342	12.4495	0.0058						1.3944	0.0029
50.187	0.000684	13.7494	0.00371	35.3496	0.00294	12.6512	0.00701						1.4042	0.00291
50.3815	0.000757	13.7893	0.00288	35.5462	0.00355	12.8529	0.00558						1.414	0.00291
50.576	0.000951	13.8292	0.00203	35.7427	0.0033	13.0545	0.00319						1.4238	0.00291
50.7705	0.0011	13.8691	0.00173	35.9392	0.00343	13.256	0.00296						1.4337	0.00292
50.965	0.0007	13.9091	0.00195	36.1356	0.00328	13.4574	0.00347						1.4435	0.00292
51.1594	0.000684	13.949	0.00242	36.332	0.00349	13.6588	0.00471						1.4534	0.00292
51.3538	0.000765	13.9889	0.00233	36.5284	0.00361	13.8601	0.00562						1.4632	0.00293
51.5482	0.000519	14.0288	0.00214	36.7247	0.00412	14.0614	0.00406						1.473	0.00293
51.7425	0.000408	14.0687	0.00305	36.9209	0.00397	14.2625	0.0031						1.4829	0.00293
51.9369	0.000432	14.1086	0.00361	37.1171	0.00376	14.4636	0.00371						1.4927	0.00294
52.1312	0.000132	14.1485	0.0028	37.3133	0.00315	14.6647	0.0059						1.5026	0.00294
52.3254	0.000195	14.1884	0.0018	37.5094	0.00301	14.8657	0.0068						1.5124	0.00294
52.5197	0.000208	13.8528	0.00294	37.7055	0.00353	15.0666	0.00598						1.5223	0.00295
52.7139	0.000403	14.0539	0.00284	37.9016	0.00369	15.2674	0.00492						1.5322	0.00295
52.9081	0.000651	14.255	0.00287	38.0976	0.00437	15.4682	0.00598						1.542	0.00295
53.1023	0.000435	14.456	0.00266	38.2935	0.00476	15.6689	0.00582						1.5519	0.00296
53.2964	0.000114	14.6569	0.00258	38.4895	0.00487	15.8695	0.00566						1.5617	0.00296
53.4906	-0.000189	14.8577	0.00267	38.6853	0.00457	16.0701	0.00524						1.5716	0.00296
53.6847	-0.000168	15.0585	0.0025	38.8812	0.00484	16.2706	0.00512						1.5815	0.00297
53.8788	-0.000214	15.2592	0.00255	39.077	0.005	16.471	0.0047						1.5914	0.00297
54.0728	-0.000243	15.4598	0.00275	39.2727	0.00481	16.6714	0.00546						1.6012	0.00297
54.2669	-4.6e-05	15.6604	0.0025	39.4685	0.00378	16.8717	0.00392						1.6111	0.00297
54.4609	0.000281	15.8609	0.00228	39.6642	0.00465	17.0719	0.00581						1.621	0.00298
54.6549	0.000689	16.0613	0.0022	39.8598	0.00448	17.2721	0.00613						1.6309	0.00298
54.8489	0.000797	16.2617	0.0029	40.0554	0.00447	17.4722	0.00564						1.6408	0.00298
55.0428	0.00117	16.462	0.00244	40.251	0.00411	17.6723	0.00434						1.6507	0.00299
55.2367	0.000808	16.6622	0.00188	40.4465	0.00306	17.8723	0.00392						1.6605	0.00299
55.4306	0.000754	16.8624	0.00226	40.642	0.00324	18.0722	0.00355						1.6704	0.00299
55.6245	0.00123	17.0625	0.0028	40.8375	0.00376	18.272	0.00405						1.6803	0.003
55.8184	0.000924	17.2626	0.00287	41.0329	0.00317	18.4718	0.00452						1.6902	0.003
56.0123	0.000797	17.4626	0.00297	41.2283	0.0031	18.6716	0.00617						1.7001	0.003
56.2061	0.00102	17.6625	0.00315	41.4236	0.00398	18.8712	0.00641						1.71	0.003
56.3999	0.00106	17.8623	0.00304	41.6189	0.00467	19.0709	0.00514						1.7199	0.00301
56.5937	0.000984	18.0621	0.00275	41.8142	0.00383	19.2704	0.00516						1.7298	0.00301
56.7875	0.00105	18.2619	0.00296	42.0094	0.00327	19.4699	0.0056						1.7398	0.00301
56.9813	0.000892	18.4615	0.00289	42.2046	0.00353	19.6693	0.00575						1.7497	0.00302
57.175	0.000597	18.6612	0.00294	42.3998	0.00274	19.8687	0.00568						1.7596	0.00302
57.3687	0.00121	18.8607	0.00262	42.595	0.00315	20.068	0.00358						1.7695	0.00302
57.5625	0.00137	19.0602	0.00227	42.7901	0.00289	20.2673	0.00454						1.7794	0.00302
57.7561	0.000684	19.2596	0.0024	42.9851	0.00253	20.4665	0.00523						1.7893	0.00303
57.9498	0.000378	19.459	0.00211	43.1802	0.00347	20.6656	0.00418						1.7993	0.00303
58.1435	0.000897	19.6583	0.002	43.3752	0.0039	20.8647	0.00178						1.8092	0.00303
58.3371	0.0015	19.8576	0.00231	43.5701	0.00326	21.0637	0.00432						1.8191	0.00304
58.5308	0.00133	20.0568	0.00244	43.7651	0.00322	21.2626	0.00564						1.8291	0.00304
58.7244	0.00063	20.2559	0.002	43.96	0.00339	21.4615	0.00514						1.839	0.00304
58.918	-0.000146	20.455	0.0024	44.1549	0.0031	21.6603	0.00374						1.8489	0.00304
59.1116	-0.000662	20.654	0.0024	44.3497	0.00367	21.8591	0.00438						1.8589	0.00305
59.3052	-0.00017	20.8529	0.00244	44.5445	0.0036	22.0578	0.00363						1.8688	0.00305
59.4987	0.0004	21.0518	0.00241	44.7393	0.00346	22.2565	0.00527						1.8788	0.00305
59.6923	0.000611	21.2506	0.00209	44.9341	0.00352	22.4551	0.00825						1.8887	0.00306
59.8858	0.00063	21.4494	0.00258	45.1288	0.00398	22.6537	0.00582						1.8987	0.00306
60.0793	0.000227	21.6481	0.00252	45.3235	0.00385	22.8521	0.00439						1.9086	0.00306
60.2728	0.000116	21.8468	0.00217	45.5181	0.00402	23.0506	0.00648						1.9186	0.00306
60.4664	0.000289	22.0454	0.00265	45.7128	0.00373	23.249	0.00544						1.9285	0.00307
60.6598	0.000935	22.244	0.00258	45.9074	0.00354	23.4473	0.00626						1.9385	0.00307
60.8533	0.00087	22.4424	0.00312	46.102	0.00252	23.6455	0.00757						1.9485	0.00307
61.0468	0.000786	22.6409	0.00302	46.2965	0.00255	23.8438	0.0079						1.9584	0.00307
61.2402	0.00105	22.8393	0.00266	46.491	0.00304	24.0419	0.00755						1.9684	0.00308
61.4337	0.000468	23.0376	0.00276	46.6855	0.00294	24.24	0.00819						1.9784	0.00308
61.6271	0.000208	23.2358	0.00236	46.88	0.00335	24.4381	0.0072						1.9883	0.00308
61.8205	-7e-05	23.4341	0.00262	47.0744	0.00394	24.6361	0.0081						1.9983	0.00308
62.014	0.000211	23.6322	0.00211	47.2688	0.00372	24.834	0.00681						2.0083	0.00309
62.2074	-3.2e-05	23.8303	0.00254	47.4632	0.00325	25.0319	0.00708						2.0183	0.00309
62.4008	0.000197	24.0284	0.00248	47.6575	0.00335	25.2297	0.0069						2.0283	0.00309
62.5942	0.000208	24.2264	0.00288	47.8519	0.00393	25.4275	0.00607						2.0382	0.00309
62.7875	0.000265	24.4243	0.00267	48.0462	0.0035	25.6253	0.0064						2.0482	0.0031
62.9809	0.000184	24.6222	0.00269	48.2404	0.00396	25.8229	0.00595						2.0582	0.0031
63.1743	0.000281	24.82	0.00168	48.4347	0.0045	26.0206	0.00565						2.0682	0.0031
63.3676	0.000654	25.0178	0.00178	48.6289	0.0042	26.2182	0.00526						2.0782	0.0031
63.561	0.000681	25.2156	0.00258	48.8231	0.00398	26.4157	0.005						2.0882	0.00311
63.7544	0.00117	25.4132	0.00259	49.0173	0.0043	26.6132	0.00372						2.0982	0.00311
63.9477	0.000549	25.6109	0.00318	49.2114	0.00364	26.8106	0.00386						2.1082	0.00311
64.141	0.000397	25.8085	0.00309	49.4056	0.00323	27.008	0.00537						2.1182	0.00311
64.3343	0.000343	26.006	0.00296	49.5997	0.00309	27.2053	0.00414						2.1282	0.00312
64.5277	0.000703	26.2035	0.00251	49.7938	0.00305	27.4026	0.00506						2.1382	0.00312
64.721	0.000705	26.4009	0.00198	49.9878	0.00229	27.5998	0.00593						2.1482	0.00312
64.9143	0.000673	26.5983	0.00208	50.1819	0.003	27.797	0.0056						2.1583	0.00312
65.1076	0.000376	26.7956	0.00221	50.3759	0.00387	27.9941	0.00642						2.1683	0.00313
65.3009	0.000659	26.9929	0.00213	50.5699	0.00385	28.1912	0.00562						2.1783	0.00313
65.4942	0.000424	27.1901	0.00251	50.7639	0.00368	28.3882	0.00696						2.1883	0.00313
65.6875	0.000462	27.3873	0.00225	50.9578	0.0044	28.5852	0.00835						2.1983	0.00313
65.8808	0.00112	27.5844	0.00221	51.1517	0.00389	28.7821	0.00876						2.2084	0.00314
66.0741	0.0011	27.7815	0.00198	51.3456	0.00308	28.979	0.00804						2.2184	0.00314
66.2674	0.00137	27.9785	0.00207	51.5395	0.00335	29.1758	0.0084						2.2284	0.00314
66.4607	0.0015	28.1755	0.00217	51.7334	0.0038	29.3726	0.0082						2.2385	0.00314
66.654	0.000735	28.3724	0.00253	51.9273	0.00396	29.5694	0.007						2.2485	0.00315
66.8473	0.000624	28.5693	0.00267	52.1211	0.00397	29.7661	0.00708						2.2585	0.00315
67.0406	0.000454	28.7661	0.00291	52.3149	0.00365	29.9627	0.00772						2.2686	0.00315
67.2339	0.0004	28.9629	0.00293	52.5087	0.00411	30.1593	0.0069						2.2786	0.00315
67.4272	0.000316	29.1597	0.00308	52.7025	0.0036	30.3559	0.00719						2.2887	0.00316
67.6205	0.00047	29.3564	0.00252	52.8963	0.00392	30.5524	0.0065						2.2987	0.00316
67.8138	0.00113	29.553	0.00238	53.09	0.00328	30.7489	0.00477						2.3087	0.00316
68.0071	0.00114	29.7496	0.00216	53.2837	0.00365	30.9453	0.00484						2.3188	0.00316
68.2004	0.000776	29.9462	0.00234	53.4775	0.00333	31.1417	0.00426						2.3289	0.00316
68.3937	0.000181	30.1427	0.00254	53.6711	0.00343	31.3381	0.00391						2.3389	0.00317
68.587	0.000273	30.3392	0.0026	53.8648	0.00423	31.5344	0.00571						2.349	0.00317
68.7803	0.000119	30.5356	0.00252	54.0585	0.00439	31.7306	0.00657						2.359	0.00317
68.9736	0.000184	30.732	0.00258	54.2521	0.00382	31.9268	0.00505						2.3691	0.00317
69.1669	0.000576	30.9284	0.00262	54.4458	0.00385	32.123	0.00431						2.3792	0.00318
69.3602	0.000868	31.1247	0.00237	54.6394	0.00383	32.3191	0.00747						2.3892	0.00318
69.5535	0.000854	31.3209	0.00207	54.833	0.00353	32.5152	0.00826						2.3993	0.00318
69.7469	0.000478	31.5171	0.00192	55.0266	0.00344	32.7113	0.00787						2.4094	0.00318
69.9402	0.000714	31.7133	0.00175	55.2202	0.00361	32.9073	0.0084						2.4194	0.00318
70.1335	0.000284	31.9094	0.00192	55.4137	0.00411	33.1032	0.00698						2.4295	0.00319
70.3268	0.000557	32.1055	0.00221	55.6073	0.00409	33.2992	0.00482						2.4396	0.00319
70.5202	0.00113	32.3016	0.00277	55.8008	0.00373	33.495	0.00285						2.4497	0.00319
70.7135	0.00108	32.4976	0.00302	55.9943	0.00308	33.6909	0.00401						2.4597	0.00319
70.9069	0.000411	32.6935	0.00266	56.1878	0.00368	33.8867	0.00614						2.4698	0.00319
71.1002	0.000322	32.8895	0.00207	56.3814	0.00355	34.0824	0.0066						2.4799	0.0032
71.2936	0.000524	33.0853	0.00211	56.5748	0.00357	34.2782	0.00727						2.49	0.0032
71.4869	0.00114	33.2812	0.00255	56.7683	0.00411	34.4739	0.00606						2.5001	0.0032
71.6803	0.00101	33.477	0.00254	56.9618	0.00355	34.6695	0.00554						2.5102	0.0032
71.8737	0.000978	33.6727	0.00271	57.1552	0.00345	34.8651	0.0049						2.5203	0.0032
72.0671	0.000657	33.8685	0.00223	57.3487	0.00338	35.0607	0.00584						2.5304	0.00321
72.2605	0.000397	34.0642	0.00262	57.5421	0.00331	35.2562	0.0065						2.5405	0.00321
72.4539	8.1e-05	34.2598	0.00296	57.7355	0.00337	35.4517	0.0065						2.5506	0.00321
72.6473	0.000262	34.4554	0.00262	57.929	0.00415	35.6472	0.00768						2.5607	0.00321
72.8407	0.000738	34.651	0.00227	58.1224	0.00439	35.8426	0.00829						2.5708	0.00322
73.0342	0.000484	34.8465	0.00249	58.3158	0.00367	36.038	0.00597						2.5809	0.00322
73.2276	0.000673	35.042	0.00294	58.5092	0.00332	36.2333	0.0044						2.591	0.00322
73.4211	0.000403	35.2375	0.00312	58.7025	0.0031	36.4286	0.00662						2.6011	0.00322
73.6146	0.000614	35.4329	0.00271	58.8959	0.0031	36.6239	0.00642						2.6112	0.00322
73.808	0.000557	35.6283	0.00253	59.0893	0.00263	36.8191	0.00698						2.6213	0.00323
74.0015	0.000476	35.8236	0.0026	59.2826	0.00325	37.0143	0.00488						2.6314	0.00323
74.195	0.000846	36.0189	0.00267	59.476	0.00311	37.2095	0.00477						2.6416	0.00323
74.3885	0.000473	36.2142	0.00291	59.6694	0.00333	37.4047	0.00683						2.6517	0.00323
74.5821	0.000276	36.4094	0.00306	59.8627	0.00381	37.5998	0.00673						2.6618	0.00323
74.7756	0.000349	36.6046	0.00313	60.056	0.00299	37.7948	0.00576						2.6719	0.00323
74.9692	0.000232	36.7998	0.00288	60.2493	0.00203	37.9899	0.00672						2.682	0.00324
75.1627	0.000181	36.995	0.00267	60.4427	0.00278	38.1849	0.00667						2.6922	0.00324
75.3563	0.000422	37.1901	0.00268	60.636	0.00328	38.3798	0.00661						2.7023	0.00324
75.5499	0.000497	37.3851	0.00243	60.8293	0.00371	38.5748	0.00594						2.7124	0.00324
75.7435	0.000757	37.5802	0.00262	61.0226	0.00302	38.7697	0.0063						2.7226	0.00324
75.9372	0.000849	37.7752	0.00245	61.2159	0.00315	38.9646	0.00742						2.7327	0.00325
76.1308	0.000481	37.9701	0.00217	61.4092	0.00254	39.1594	0.00575						2.7428	0.00325
76.3245	0.000235	38.1651	0.00233	61.6025	0.00301	39.3542	0.00544						2.753	0.00325
76.5181	0.000614	38.36	0.00297	61.7958	0.00398	39.549	0.00741						2.7631	0.00325
76.7118	0.000265	38.5549	0.00289	61.9891	0.00383	39.7438	0.00927						2.7732	0.00325
76.9055	0.000438	38.7497	0.00279	62.1824	0.00384	39.9385	0.00534						2.7834	0.00326
77.0993	0.000357	38.9445	0.00247	62.3757	0.00378	40.1332	0.00517						2.7935	0.00326
77.293	0.000697	39.1393	0.0022	62.569	0.0035	40.3278	0.00468						2.8037	0.00326
77.4868	0.000624	39.3341	0.0028	62.7623	0.00372	40.5225	0.0043						2.8138	0.00326
77.6805	0.000995	39.5288	0.00202	62.9556	0.00345	40.7171	0.00552						2.824	0.00326
77.8743	0.000805	39.7235	0.00227	63.1489	0.00285	40.9117	0.00691						2.8341	0.00326
78.0681	0.000735	39.9181	0.00275	63.3422	0.00258	41.1062	0.00654						2.8443	0.00327
78.262	0.000238	40.1128	0.00294	63.5355	0.00325	41.3007	0.0055						2.8544	0.00327
78.4558	0.000846	40.3074	0.00283	63.7288	0.00351	41.4952	0.00717						2.8646	0.00327
78.6497	0.000935	40.502	0.00281	63.9221	0.00383	41.6897	0.0065						2.8747	0.00327
78.8436	0.000543	40.6965	0.00294	64.1154	0.00389	41.8841	0.00445						2.8849	0.00327
79.0375	0.000192	40.891	0.00323	64.3087	0.00387	42.0785	0.00378						2.895	0.00328
79.2314	0.000281	41.0855	0.00258	64.502	0.00397	42.2729	0.00634						2.9052	0.00328
79.4254	0.000195	41.28	0.00227	64.6953	0.00399	42.4672	0.00877						2.9154	0.00328
79.6194	0.000746	41.4744	0.00189	64.8886	0.00419	42.6616	0.00965						2.9255	0.00328
79.8134	0.000622	41.6688	0.00268	65.0819	0.00417	42.8559	0.00794						2.9357	0.00328
80.0074	0.000468	41.8632	0.00279	65.2752	0.00401	43.0501	0.00741						2.9458	0.00328
80.2014	0.000827	42.0575	0.00271	65.4685	0.00459	43.2444	0.0068						2.956	0.00329
80.3955	0.000781	42.2519	0.00268	65.6619	0.00373	43.4386	0.00618						2.9662	0.00329
80.5896	0.000408	42.4462	0.00274	65.8552	0.00326	43.6328	0.00741						2.9763	0.00329
80.7837	0.000451	42.6404	0.00266	66.0485	0.00295	43.827	0.00612						2.9865	0.00329
80.9778	0.000176	42.8347	0.00245	66.2418	0.0028	44.0211	0.00538						2.9967	0.00329
81.172	0.000451	43.0289	0.00278	66.4352	0.0029	44.2153	0.00706						3.0069	0.00329
81.3662	0.000446	43.2231	0.00322	66.6285	0.00357	44.4094	0.00645						3.017	0.0033
82.1603	0.000386	43.4173	0.00302	66.8219	0.0043	44.6035	0.00609						3.0272	0.0033
83.1603	0.000519	43.6114	0.00296	67.0152	0.00414	44.7975	0.00589						3.0374	0.0033
84.1603	0.000646	43.8056	0.00359	67.2086	0.0042	44.9916	0.00654						3.0476	0.0033
85.1603	0.0004	43.9997	0.00321	67.4019	0.00462	45.1856	0.00893						3.0577	0.0033
86.1602	0.000103	44.1938	0.00274	67.5953	0.00442	45.3796	0.00943						3.0679	0.0033
87.1601	0.000519	44.3878	0.00195	67.7887	0.0043	45.5736	0.00876						3.0781	0.00331
88.1601	0.000797	44.5819	0.00181	67.9821	0.00447	45.7675	0.00889						3.0883	0.00331
89.16	0.000841	44.7759	0.00245	68.1755	0.00392	45.9614	0.00759						3.0984	0.00331
90.1599	0.000905	44.9699	0.0025	68.3689	0.0034	46.1553	0.00466						3.1086	0.00331
91.1599	0.000657	45.1639	0.00225	68.5623	0.0032	46.3492	0.00287						3.1188	0.00331
92.1598	0.000349	45.3578	0.00281	68.7557	0.0029	46.5431	0.0046						3.129	0.00331
93.1597	0.000662	45.5517	0.00283	68.9492	0.00342	46.737	0.00715						3.1392	0.00331
94.1596	0.000619	45.7456	0.00297	69.1426	0.00346	46.9308	0.00704						3.1494	0.00332
95.1594	0.000805	45.9395	0.00226	69.3361	0.00372	47.1246	0.00715						3.1596	0.00332
96.1593	0.000765	46.1334	0.00268	69.5296	0.00373	47.3184	0.00645						3.1697	0.00332
97.1592	0.00077	46.3273	0.00279	69.723	0.00393	47.5122	0.00701						3.1799	0.00332
98.1591	0.000857	46.5211	0.00237	69.9165	0.00316	47.706	0.00759						3.1901	0.00332
99.1589	0.000876	46.7149	0.00231	70.11	0.00348	47.8997	0.00531						3.2003	0.00332
100.159	0.000732	46.9087	0.0027	70.3035	0.00338	48.0934	0.00572						3.2105	0.00333
101.159	0.000689	47.1025	0.00268	70.4971	0.00494	48.2872	0.0061						3.2207	0.00333
102.159	0.000435	47.2963	0.0028	70.6906	0.0051	48.4808	0.00667						3.2309	0.00333
103.159	0.000197	47.49	0.00313	70.8842	0.00428	48.6745	0.00713						3.2411	0.00333
104.158	0.000386	47.6837	0.0027	71.0777	0.00386	48.8682	0.00465						3.2513	0.00333
105.158	0.000522	47.8775	0.00242	71.2713	0.00429	49.0618	0.00632						3.2615	0.00333
106.158	0.000441	48.0711	0.00246	71.4649	0.00411	49.2555	0.00601						3.2716	0.00333
107.158	0.000549	48.2648	0.00264	71.6585	0.00382	49.4491	0.00463						3.2818	0.00334
108.158	0.000408	48.4585	0.00225	71.8522	0.00316	49.6427	0.0051						3.292	0.00334
109.158	0.000316	48.6521	0.00239	72.0458	0.0035	49.8363	0.0066						3.3022	0.00334
110.158	0.00033	48.8458	0.00224	72.2395	0.0036	50.0299	0.00534						3.3124	0.00334
111.158	0.000503	49.0394	0.002	72.4331	0.00441	50.2234	0.00516						3.3226	0.00334
112.158	0.000762	49.233	0.00206	72.6268	0.00442	50.417	0.00402						3.3328	0.00334
113.157	0.000765	49.4266	0.00238	72.8205	0.00465	50.6105	0.00348						3.343	0.00334
114.157	0.0007	49.6202	0.00194	73.0143	0.00299	50.804	0.00557						3.3532	0.00335
115.157	0.000319	49.8137	0.0022	73.208	0.00345	50.9975	0.00668						3.3634	0.00335
116.157	0.000524	50.0073	0.00203	73.4018	0.00386	51.1911	0.0084						3.3736	0.00335
117.157	0.000738	50.2008	0.00216	73.5955	0.00418	51.3845	0.00739						3.3838	0.00335
118.157	0.000924	50.3943	0.00256	73.7893	0.00368	51.578	0.00434						3.394	0.00335
119.157	0.000859	50.5878	0.00264	73.9831	0.00274	51.7715	0.00484						3.4042	0.00335
120.157	0.000578	50.7814	0.00264	74.177	0.00272	51.9649	0.006						3.4144	0.00335
121.157	0.000343	50.9748	0.00257	74.3708	0.00261	52.1584	0.00697						3.4246	0.00336
122.157	0.000238	51.1683	0.00236	74.5647	0.00242	52.3518	0.00664						3.4348	0.00336
123.157	0.000186	51.3618	0.00225	74.7586	0.00272	52.5452	0.00764						3.445	0.00336
124.158	0.000227	51.5552	0.00228	74.9525	0.00285	52.7387	0.00795						3.4552	0.00336
125.158	0.000624	51.7487	0.00228	75.1464	0.00354	52.9321	0.00544						3.4654	0.00336
126.158	0.00027	51.9421	0.00195	75.3404	0.0041	53.1255	0.00599						3.4756	0.00336
127.158	0.000205	52.1355	0.00196	75.5344	0.00341	53.3189	0.00576						3.4858	0.00336
128.158	0.000195	52.329	0.00237	75.7284	0.00377	53.5122	0.00577						3.496	0.00337
129.158	0.000551	52.5224	0.00254	75.9224	0.00374	53.7056	0.007						3.5062	0.00337
130.158	0.000768	52.7158	0.00237	76.1164	0.00412	53.899	0.00787						3.5164	0.00337
131.158	0.00053	52.9092	0.00229	76.3105	0.00424	54.0923	0.00577						3.5266	0.00337
132.159	0.000541	53.1025	0.00231	76.5046	0.00442	54.2857	0.00397						3.5368	0.00337
133.159	0.000443	53.2959	0.00247	76.6987	0.00391	54.4791	0.0047						3.547	0.00337
134.159	0.000395	53.4893	0.00275	76.8928	0.00381	54.6724	0.00591						3.5572	0.00337
135.159	0.000524	53.6826	0.0028	77.087	0.00308	54.8657	0.00462						3.5673	0.00337
136.16	0.000751	53.876	0.00208	77.2812	0.00263	55.059	0.00462						3.5775	0.00338
137.16	0.000532	54.0694	0.00202	77.4754	0.00354	55.2524	0.00614						3.5877	0.00338
138.16	0.000486	54.2627	0.00226	77.6697	0.00353	55.4457	0.00935						3.5979	0.00338
139.161	0.00063	54.456	0.002	77.8639	0.00444	55.639	0.00834						3.6081	0.00338
140.161	0.000824	54.6493	0.00168	78.0582	0.00419	55.8323	0.00625						3.6183	0.00338
141.161	0.000238	54.8427	0.00227	78.2525	0.00414	56.0256	0.006						3.6285	0.00338
142.162	0.000322	55.036	0.00245	78.4469	0.00368	56.2189	0.00634						3.6387	0.00338
143.162	0.000238	55.2293	0.00246	78.6412	0.00366	56.4122	0.00728						3.6489	0.00338
144.162	4.3e-05	55.4226	0.00238	78.8356	0.00307	56.6055	0.00594						3.6591	0.00339
145.163	0.000508	55.6159	0.00212	79.03	0.0033	56.7988	0.00591						3.6693	0.00339
146.163	0.000543	55.8092	0.00261	79.2245	0.00327	56.9921	0.00585						3.6795	0.00339
147.164	0.000157	56.0025	0.00276	79.419	0.00375	57.1854	0.00618						3.6897	0.00339
148.164	0.000597	56.1958	0.00269	79.6135	0.00405	57.3787	0.00537						3.6999	0.00339
149.165	0.000816	56.3891	0.00262	79.808	0.00406	57.572	0.00432						3.71	0.00339
150.166	0.000762	56.5824	0.00247	80.0026	0.00415	57.7653	0.00645						3.7202	0.00339
151.166	0.000503	56.7757	0.00261	80.1972	0.00434	57.9586	0.00747						3.7304	0.00339
152.167	0.000722	56.969	0.0029	80.3918	0.00416	58.1519	0.00636						3.7406	0.0034
153.167	0.000568	57.1623	0.00265	80.5865	0.00327	58.3452	0.00593						3.7508	0.0034
154.168	3e-05	57.3556	0.00247	80.7812	0.00304	58.5385	0.00538						3.761	0.0034
155.169	0.000695	57.5489	0.00238	80.9759	0.00284	58.7318	0.00663						3.761	0.0034
156.169	0.000678	57.7422	0.0024	81.1707	0.00284	58.9251	0.00512						3.7711	0.0034
157.17	0.000432	57.9355	0.00245	81.3655	0.0037	59.1184	0.00746						3.781	0.0034
158.171	0.000343	58.1288	0.00208	81.5603	0.00357	59.3117	0.00973						3.7813	0.0034
159.172	0.000522	58.3221	0.00166	81.7551	0.0035	59.505	0.00821						3.7915	0.0034
160.173	0.000457	58.5154	0.00214	81.95	0.00371	59.6983	0.00543						3.801	0.0034
161.173	0.000768	58.7087	0.00215	82.1449	0.00356	59.8916	0.00692						3.8017	0.0034
162.174	0.000654	58.902	0.00212	82.3399	0.0042	60.0849	0.00758						3.8119	0.0034
163.175	0.000646	59.0953	0.00242	82.5349	0.00407	60.2782	0.00791						3.821	0.0034
164.176	0.000492	59.2886	0.0025	82.7299	0.00368	60.4716	0.00655						3.822	0.0034
165.177	8.9e-05	59.4819	0.00308	82.925	0.00418	60.6649	0.00546						3.8322	0.00341
166.178	0.000176	59.6752	0.00282	83.1201	0.00417	60.8582	0.00558						3.841	0.00341
167.179	0.000289	59.8685	0.00242	83.3152	0.00341	61.0515	0.00502						3.8424	0.00341
168.18	0.000349	60.0619	0.00223	83.5104	0.0027	61.2449	0.00528						3.8526	0.00341
169.181	0.000208	60.2552	0.0024	83.7056	0.00229	61.4382	0.00612						3.8609	0.00341
170.183	0.000254	60.4485	0.00241	83.9008	0.00321	61.6316	0.00744						3.8627	0.00341
171.184	0.000114	60.6418	0.00221	84.0961	0.00256	61.8249	0.00722						3.8729	0.00341
172.185	0.000503	60.8352	0.00246	84.2914	0.00271	62.0183	0.00737						3.8809	0.00341
173.186	0.000511	61.0285	0.00259	84.4868	0.00349	62.2116	0.00844						3.8831	0.00341
174.187	0.000219	61.2219	0.00243	84.6821	0.00382	62.405	0.00603						3.8932	0.00341
175.188	0.000449	61.4152	0.00241			62.5984	0.00601						3.9009	0.00341
176.19	0.000738	61.6086	0.00225			62.7918	0.00588						3.9034	0.00341
177.191	0.00053	61.8019	0.00284			62.9852	0.00417						3.9136	0.00341
178.192	0.000276	61.9953	0.00227			63.1786	0.0047						3.9209	0.00342
179.194	0.000362	62.1887	0.00266			63.372	0.00719						3.9237	0.00342
180.195	0.000541	62.3821	0.00321			63.5654	0.00723						3.9339	0.00342
181.197	0.000951	62.5755	0.00276			63.7589	0.00694						3.9409	0.00342
182.198	0.000738	62.7689	0.00202			63.9523	0.00725						3.944	0.00342
183.2	0.000627	62.9623	0.0024			64.1458	0.00806						3.9542	0.00342
184.201	0.000432	63.1557	0.00283			64.3393	0.00605						3.9609	0.00342
185.203	0.000565	63.3492	0.00256			64.5327	0.00598						3.9644	0.00342
186.204	0.000414	63.5426	0.00293			64.7262	0.00588						3.9809	0.00342
187.206	0.000519	63.7361	0.00273			64.9197	0.00546						4.001	0.00342
188.207	0.000419	63.9296	0.00315			65.1132	0.00851						4.021	0.00343
189.209	0.00033	64.123	0.00318			65.3068	0.00735						4.041	0.00343
190.211	0.000338	64.3165	0.00229			65.5003	0.00738						4.061	0.00343
191.213	0.000332	64.51	0.0021			65.6939	0.00731						4.081	0.00343
192.214	0.000246	64.7035	0.00208			65.8874	0.00725						4.1011	0.00343
193.216	0.000168	64.8971	0.00226			66.081	0.005						4.1211	0.00344
194.218	0.000376	65.0906	0.0024			66.2746	0.0047						4.1411	0.00344
195.22	0.000549	65.2842	0.00243			66.4682	0.00529						4.1612	0.00344
196.222	0.000343	65.4777	0.00274			66.6619	0.00584						4.1812	0.00344
197.224	0.000368	65.6713	0.00315			66.8555	0.00591						4.2012	0.00344
198.226	0.000432	65.8649	0.00272			67.0492	0.0051						4.2213	0.00345
199.227	0.000132	66.0585	0.00305			67.2428	0.00538						4.2413	0.00345
200.229	0.000186	66.2522	0.0027			67.4365	0.0053						4.2614	0.00345
201.232	0.000519	66.4458	0.00335			67.6302	0.00636						4.2814	0.00345
202.233	0.000416	66.6395	0.00355			67.824	0.00855						4.3015	0.00345
203.236	9.7e-05	66.8331	0.0031			68.0177	0.0088						4.3215	0.00345
204.238	0.000208	67.0268	0.00281			68.2115	0.00825						4.3416	0.00346
205.24	0.000378	67.2205	0.0033			68.4052	0.00687						4.3617	0.00346
206.242	0.000651	67.4143	0.00291			68.599	0.00507						4.3817	0.00346
207.244	0.000489	67.608	0.00254			68.7928	0.00649						4.4018	0.00346
208.246	0.000211	67.8018	0.0025			68.9867	0.00765						4.4219	0.00346
209.249	0.000411	67.9955	0.00301			69.1805	0.00597						4.442	0.00347
210.251	0.000524	68.1893	0.00245			69.3744	0.00685						4.462	0.00347
211.253	0.000559	68.3831	0.00234			69.5683	0.00916						4.4821	0.00347
212.256	0.000376	68.577	0.00216			69.7622	0.00839						4.5022	0.00347
213.258	0.000476	68.7708	0.00221			69.9561	0.00506						4.5223	0.00347
214.26	-2.2e-05	68.9647	0.00241			70.1501	0.00467						4.5424	0.00347
215.263	0.000392	69.1586	0.0019			70.3441	0.00545						4.5625	0.00347
216.265	0.000411	69.3525	0.00215			70.5381	0.00484						4.5825	0.00348
217.268	0.000681	69.5464	0.00215			70.7321	0.00485						4.6026	0.00348
218.27	0.000665	69.7404	0.00203			70.9261	0.00553						4.6227	0.00348
219.273	0.000368	69.9344	0.00197			71.1202	0.00648						4.6428	0.00348
220.275	0.000208	70.1284	0.00232			71.3143	0.00605						4.6629	0.00348
221.278	0.000178	70.3224	0.00248			71.5084	0.00819						4.683	0.00348
222.28	0.000595	70.5164	0.0024			71.7025	0.00756						4.7031	0.00349
223.283	0.000378	70.7105	0.00263			71.8967	0.00635						4.7232	0.00349
224.286	0.000273	70.9046	0.0025			72.0909	0.00405						4.7434	0.00349
225.289	0.000368	71.0987	0.00261			72.2851	0.00452						4.7635	0.00349
226.291	0.000122	71.2928	0.0028			72.4794	0.00286						4.7836	0.00349
227.294	0.000341	71.487	0.00244			72.6736	0.00301						4.8037	0.00349
228.297	0.000459	71.6812	0.00234			72.8679	0.00544						4.8238	0.00349
229.3	0.000549	71.8754	0.00221			73.0622	0.00461						4.8439	0.0035
230.302	0.000392	72.0697	0.00243			73.2566	0.00452						4.8641	0.0035
231.305	1.6e-05	72.2639	0.0024			73.4509	0.00719						4.8842	0.0035
232.308	-3e-06	72.4582	0.0026			73.6453	0.00483						4.9043	0.0035
233.311	0.000257	72.6525	0.00215			73.8397	0.00498						4.9244	0.0035
234.314	0.000278	72.8469	0.00234			74.0342	0.00532						4.9446	0.0035
235.317	0.000278	73.0412	0.00217			74.2287	0.00713						4.9647	0.0035
236.32	0.000122	73.2356	0.00223			74.4232	0.00842						4.9848	0.00351
237.323	-2.4e-05	73.43	0.00253			74.6177	0.00917						5.005	0.00351
238.326	0.000105	73.6245	0.00296			74.8123	0.00708						5.0251	0.00351
239.329	0.000473	73.819	0.00249			75.0069	0.00776						5.0452	0.00351
240.332	0.0005	74.0135	0.00224			75.2015	0.00936						5.0654	0.00351
241.335	0.000641	74.208	0.00223			75.3962	0.00808						5.0855	0.00351
242.338	0.000724	74.4026	0.00282			75.5909	0.00753						5.1056	0.00351
243.341	0.00067	74.5972	0.00298			75.7856	0.00602						5.1258	0.00351
244.344	0.000381	74.7918	0.00282			75.9804	0.00482						5.1459	0.00352
245.347	0.000132	74.9865	0.00293			76.1752	0.00589						5.1661	0.00352
246.35	0.000216	75.1812	0.00255			76.37	0.00674						5.1862	0.00352
247.353	-3e-05	75.3759	0.00269			76.5648	0.0062						5.2064	0.00352
248.357	0.000151	75.5707	0.00299			76.7597	0.00669						5.2265	0.00352
249.36	0.000249	75.7655	0.0027			76.9546	0.00872						5.2467	0.00352
250.363	0.000159	75.9603	0.00291			77.1496	0.00734						5.2668	0.00352
251.366	9.7e-05	76.1551	0.0028			77.3446	0.00864						5.287	0.00352
252.369	-4.1e-05	76.35	0.00263			77.5396	0.0086						5.3071	0.00353
253.373	0.000238	76.5449	0.00265			77.7347	0.00735						5.3273	0.00353
254.376	0.000408	76.7399	0.00254			77.9298	0.00652						5.3475	0.00353
255.379	0.000227	76.9349	0.00239			78.1249	0.00767						5.3676	0.00353
256.383	0.00017	77.1299	0.0022			78.3201	0.00618						5.3878	0.00353
257.386	0.000178	77.325	0.00209			78.5153	0.00661						5.4079	0.00353
258.389	0.000378	77.5201	0.00277			78.7105	0.00633						5.4281	0.00353
259.392	0.00023	77.7152	0.00255			78.9058	0.00609						5.4482	0.00353
260.396	0.000486	77.9104	0.00262			79.1011	0.00634						5.4684	0.00353
261.399	0.000338	78.1056	0.00245			79.2965	0.00723						5.4886	0.00353
262.402	0.000638	78.3008	0.00212			79.4918	0.007						5.5087	0.00354
263.406	0.000662	78.4961	0.00169										5.5289	0.00354
264.409	0.000559	78.6914	0.0016										5.5491	0.00354
265.413	0.000624	78.8868	0.0019										5.5692	0.00354
266.416	0.00106	79.0821	0.0018										5.5894	0.00354
267.42	0.00093												5.6096	0.00354
268.423	0.00067												5.6297	0.00354
269.426	0.000411												5.6499	0.00354
270.43	0.000595												5.6701	0.00354
271.433	0.000732												5.6902	0.00354
272.437	0.00037												5.7104	0.00355
273.44	-6.8e-05												5.7306	0.00355
274.443	0.000162												5.7507	0.00355
275.447	0.000276												5.7709	0.00355
276.45	0.000419												5.7911	0.00355
277.454	0.000441												5.8112	0.00355
278.457	0.000211												5.8314	0.00355
279.461	7.8e-05												5.8516	0.00355
280.464	0.000368												5.8717	0.00355
281.467	0.000541												5.8919	0.00355
282.471	0.000511												5.9121	0.00355
283.474	0.000316												5.9322	0.00356
284.478	0.000314												5.9524	0.00356
285.481	0.000335												5.9726	0.00356
286.485	0.0003												5.9927	0.00356
287.488	0.000457												6.0129	0.00356
288.491	0.00057												6.0331	0.00356
289.495	0.000811												6.0532	0.00356
290.498	0.000181												6.0734	0.00356
291.502	0.000192												6.0936	0.00356
292.505	0.000351												6.1137	0.00356
293.508	0.000441												6.1339	0.00356
294.512	0.000419												6.1541	0.00356
295.515	0.000589												6.1742	0.00357
296.518	0.000476												6.1944	0.00357
297.522	0.000103												6.2145	0.00357
298.525	0.000303												6.2347	0.00357
299.528	0.00027												6.2549	0.00357
300.531	0.000538												6.275	0.00357
301.535	0.000692												6.2952	0.00357
302.538	0.000432												6.3153	0.00357
303.541	0.000297												6.3355	0.00357
304.544	0.000446												6.3556	0.00357
305.547	0.000376												6.3758	0.00357
306.55	0.000343												6.3959	0.00357
307.554	0.000395												6.4161	0.00357
308.557	0.000614												6.4362	0.00357
309.56	0.000508												6.4564	0.00358
310.563	0.000422												6.4765	0.00358
311.566	0.0006												6.4967	0.00358
312.569	0.00063												6.5168	0.00358
313.572	0.00043												6.5369	0.00358
314.575	0.000376												6.5571	0.00358
315.578	0.000576												6.5772	0.00358
316.58	0.000268												6.5973	0.00358
317.583	0.000343												6.6175	0.00358
318.586	0.000376												6.6376	0.00358
319.589	9.7e-05												6.6577	0.00358
320.592	0.000235												6.6778	0.00358
321.594	0.00023												6.698	0.00358
322.597	4.1e-05												6.7181	0.00358
323.6	0.000384												6.7382	0.00358
324.602	0.000243												6.7583	0.00358
325.605	0.000389												6.7784	0.00359
326.607	0.000246												6.7985	0.00359
327.61	0.000222												6.8187	0.00359
328.612	0.000503												6.8388	0.00359
329.614	0.000559												6.8589	0.00359
330.617	0.000151												6.879	0.00359
331.619	0.000222												6.8991	0.00359
332.621	0.000292												6.9191	0.00359
333.623	0.000108												6.9392	0.00359
334.626	0.000478												6.9593	0.00359
335.628	0.000751												6.9794	0.00359
336.63	0.000562												6.9995	0.00359
337.632	0.000708												7.2518	0.0036
338.634	0.000651												7.4575	0.0036
339.635	0.000535												7.6631	0.00361
340.637	0.000443												7.8686	0.00361
341.639	0.000678												8.0741	0.00361
342.641	0.000476												8.2794	0.00362
343.642	0.000508												8.4847	0.00362
344.644	0.000568												8.6899	0.00362
345.645	0.000797												8.895	0.00362
346.647	0.000541												9.1	0.00363
347.648	0.000765												9.3049	0.00363
348.649	0.000654												9.5098	0.00363
349.651	0.000686												9.7145	0.00363
350.652	0.000643												9.9192	0.00363
351.653	0.000635												10.1238	0.00363
352.654	0.000381												10.3283	0.00364
353.655	0.000568												10.5328	0.00364
354.656	0.000543												10.7372	0.00364
355.657	0.000743												10.9414	0.00364
356.658	0.000692												11.1457	0.00364
357.658	0.000649												11.3498	0.00364
358.659	0.000557												11.5538	0.00364
359.659	0.000305												11.7578	0.00364
360.66	0.000378												11.9617	0.00364
361.66	0.000151												12.1655	0.00364
362.66	0.000368												12.3692	0.00364
363.661	7.8e-05												12.5729	0.00364
364.661	-5.4e-05												12.7765	0.00364
365.661	4.6e-05												12.98	0.00364
366.661	-1.9e-05												13.1834	0.00364
367.66	7e-05												13.3867	0.00364
368.66	0.000368												13.59	0.00364
369.66	0.000684												13.7932	0.00365
370.659	0.000524												13.9963	0.00365
371.659	0.000449												14.1994	0.00365
372.658	0.000673												14.4023	0.00365
373.657	0.000376												14.6052	0.00365
374.656	0.000235												14.808	0.00365
375.656	0.000324												15.0108	0.00365
376.654	0.000268												15.2135	0.00365
377.653	0.000427												15.4161	0.00365
378.652	0.000751												15.6186	0.00365
379.651	0.00027												15.821	0.00365
380.649	0.000246												16.0234	0.00365
381.648	0.000216												16.2257	0.00365
382.646	0.000365												16.4279	0.00365
383.644	0.000362												16.6301	0.00365
384.642	0.000308												16.8322	0.00365
385.64	5.7e-05												17.0342	0.00365
386.638	0.000281												17.2361	0.00365
387.636	0.000295												17.438	0.00365
388.633	0.000619												17.6398	0.00365
389.631	0.000673												17.8415	0.00365
390.628	0.000673												18.0432	0.00365
391.625	0.000778												18.2448	0.00365
392.623	0.00103												18.4463	0.00365
393.62	0.000668												18.6477	0.00365
394.616	0.000365												18.8491	0.00365
395.613	0.000314												19.0504	0.00365
396.61	3.8e-05												19.2517	0.00365
397.606	0.000262												19.4528	0.00365
398.603	6.8e-05												19.6539	0.00365
399.599	0.000297												19.855	0.00365
400.595	0.000508												20.056	0.00365
401.591	4.9e-05												20.2569	0.00365
402.586	-8.6e-05												20.4577	0.00365
403.582	-0.000108												20.6585	0.00365
404.577	-1.9e-05												20.8592	0.00365
405.573	5e-06												21.0598	0.00365
406.568	0.00013												21.2604	0.00365
407.563	0.000159												21.4609	0.00365
408.558	0.000186												21.6613	0.00365
409.553	6.5e-05												21.8617	0.00365
410.547	-0.000119												22.062	0.00365
411.541	-2.7e-05												22.2622	0.00365
412.536	0.000151												22.4624	0.00365
413.53	0.000543												22.6625	0.00365
414.524	0.000719												22.8626	0.00365
415.518	0.00112												23.0626	0.00365
416.511	0.000797												23.2625	0.00365
417.505	0.000773												23.4623	0.00365
418.498	0.000481												23.6621	0.00365
419.491	0.000192												23.8619	0.00365
420.484	0.000124												24.0615	0.00365
421.477	0.000149												24.2612	0.00365
422.469	0.00023												24.4607	0.00365
423.462	2.7e-05												24.6602	0.00365
424.454	0.000195												24.8596	0.00365
425.446	-0.000122												25.059	0.00365
426.438	0.000149												25.2583	0.00365
427.429	0.000224												25.4576	0.00365
428.421	0.000116												25.6568	0.00365
429.412	0.000232												25.8559	0.00365
430.403	0.000238												26.055	0.00365
													26.254	0.00365
													26.4529	0.00365
													26.6518	0.00365
													26.8506	0.00365
													27.0494	0.00365
													27.2481	0.00365
													27.4468	0.00365
													27.6454	0.00365
													27.844	0.00365
													28.0424	0.00365
													28.2409	0.00365
													28.4393	0.00365
													28.6376	0.00365
													28.8358	0.00365
													29.0341	0.00365
													29.2322	0.00365
													29.4303	0.00365
													29.6284	0.00365
													29.8264	0.00365
													30.0243	0.00365
													30.2222	0.00365
													30.42	0.00365
													30.6178	0.00365
													30.8156	0.00365
													31.0132	0.00365
													31.2109	0.00365
													31.4085	0.00365
													31.606	0.00365
													31.8035	0.00365
													32.0009	0.00365
													32.1983	0.00365
													32.3956	0.00365
													32.5929	0.00365
													32.7901	0.00365
													32.9873	0.00365
													33.1844	0.00365
													33.3815	0.00365
													33.5785	0.00365
													33.7755	0.00365
													33.9724	0.00365
													34.1693	0.00365
													34.3661	0.00365
													34.5629	0.00365
													34.7597	0.00365
													34.9564	0.00365
													35.153	0.00365
													35.3496	0.00365
													35.5462	0.00365
													35.7427	0.00365
													35.9392	0.00365
													36.1356	0.00365
													36.332	0.00365
													36.5284	0.00365
													36.7247	0.00365
													36.9209	0.00365
													37.1171	0.00365
													37.3133	0.00365
													37.5094	0.00365
													37.7055	0.00365
													37.9016	0.00365
													38.0976	0.00365
													38.2935	0.00365
													38.4895	0.00365
													38.6853	0.00365
													38.8812	0.00365
													39.077	0.00365
													39.2727	0.00365
													39.4685	0.00365
													39.6642	0.00365
													39.8598	0.00365
													40.0554	0.00365
													40.251	0.00365
													40.4465	0.00365
													40.642	0.00365
													40.8375	0.00365
													41.0329	0.00365
													41.2283	0.00365
													41.4236	0.00365
													41.6189	0.00365
													41.8142	0.00365
													42.0094	0.00365
													42.2046	0.00365
													42.3998	0.00365
													42.595	0.00365
													42.7901	0.00365
													42.9851	0.00365
													43.1802	0.00365
													43.3752	0.00365
													43.5701	0.00365
													43.7651	0.00365
													43.96	0.00365
													44.1549	0.00365
													44.3497	0.00365
													44.5445	0.00365
													44.7393	0.00365
													44.9341	0.00365
													45.1288	0.00365
													45.3235	0.00365
													45.5181	0.00365
													45.7128	0.00365
													45.9074	0.00365
													46.102	0.00365
													46.2965	0.00365
													46.491	0.00365
													46.6855	0.00365
													46.88	0.00365
													47.0744	0.00365
													47.2688	0.00365
													47.4632	0.00365
													47.6575	0.00365
													47.8519	0.00365
													48.0462	0.00365
													48.2404	0.00365
													48.4347	0.00365
													48.6289	0.00365
													48.8231	0.00365
													49.0173	0.00365
													49.2114	0.00365
													49.4056	0.00365
													49.5997	0.00365
													49.7938	0.00365
													49.9878	0.00365
													50.1819	0.00365
													50.3759	0.00365
													50.5699	0.00365
													50.7639	0.00365
													50.9578	0.00365
													51.1517	0.00365
													51.3456	0.00365
													51.5395	0.00365
													51.7334	0.00365
													51.9273	0.00365
													52.1211	0.00365
													52.3149	0.00365
													52.5087	0.00365
													52.7025	0.00365
													52.8963	0.00365
													53.09	0.00365
													53.2837	0.00365
													53.4775	0.00365
													53.6711	0.00365
													53.8648	0.00365
													54.0585	0.00365
													54.2521	0.00365
													54.4458	0.00365
													54.6394	0.00365
													54.833	0.00365
													55.0266	0.00365
													55.2202	0.00365
													55.4137	0.00365
													55.6073	0.00365
													55.8008	0.00365
													55.9943	0.00365
													56.1878	0.00365
													56.3814	0.00365
													56.5748	0.00365
													56.7683	0.00365
													56.9618	0.00365
													57.1552	0.00365
													57.3487	0.00365
													57.5421	0.00365
													57.7355	0.00365
													57.929	0.00365
													58.1224	0.00365
													58.3158	0.00365
													58.5092	0.00365
													58.7025	0.00365
													58.8959	0.00365
													59.0893	0.00365
													59.2826	0.00365
													59.476	0.00365
													59.6694	0.00365
													59.8627	0.00365
													60.056	0.00365
													60.2493	0.00365
													60.4427	0.00365
													60.636	0.00365
													60.8293	0.00365
													61.0226	0.00365
													61.2159	0.00365
													61.4092	0.00365
													61.6025	0.00365
													61.7958	0.00365
													61.9891	0.00365
													62.1824	0.00365
													62.3757	0.00365
													62.569	0.00365
													62.7623	0.00365
													62.9556	0.00365
													63.1489	0.00365
													63.3422	0.00365
													63.5355	0.00365
													63.7288	0.00365
													63.9221	0.00365
													64.1154	0.00365
													64.3087	0.00365
													64.502	0.00365
													64.6953	0.00365
													64.8886	0.00365
													65.0819	0.00365
													65.2752	0.00365
													65.4685	0.00365
													65.6619	0.00365
													65.8552	0.00365
													66.0485	0.00365
													66.2418	0.00365
													66.4352	0.00365
													66.6285	0.00365
													66.8219	0.00365
													67.0152	0.00365
													67.2086	0.00365
													67.4019	0.00365
													67.5953	0.00365
													67.7887	0.00365
													67.9821	0.00365
													68.1755	0.00365
													68.3689	0.00365
													68.5623	0.00365
													68.7557	0.00365
													68.9492	0.00365
													69.1426	0.00365
													69.3361	0.00365
													69.5296	0.00365
													69.723	0.00365
													69.9165	0.00365
													70.11	0.00365
													70.3035	0.00365
													70.4971	0.00365
													70.6906	0.00365
													70.8842	0.00365
													71.0777	0.00365
													71.2713	0.00365
													71.4649	0.00365
													71.6585	0.00365
													71.8522	0.00365
													72.0458	0.00365
													72.2395	0.00365
													72.4331	0.00365
													72.6268	0.00365
													72.8205	0.00365
													73.0143	0.00365
													73.208	0.00365
													73.4018	0.00365
													73.5955	0.00365
													73.7893	0.00365
													73.9831	0.00365
													74.177	0.00365
													74.3708	0.00365
													74.5647	0.00365
													74.7586	0.00365
													74.9525	0.00365
													75.1464	0.00365
													75.3404	0.00365
													75.5344	0.00365
													75.7284	0.00365
													75.9224	0.00365
													76.1164	0.00365
													76.3105	0.00365
													76.5046	0.00365
													76.6987	0.00365
													76.8928	0.00365
													77.087	0.00365
													77.2812	0.00365
													77.4754	0.00365
													77.6697	0.00365
													77.8639	0.00365
													78.0582	0.00365
													78.2525	0.00365
													78.4469	0.00365
													78.6412	0.00365
													78.8356	0.00365
[truncated: 2 more rows]
