# Supplementary material for: Direct time-resolved observation of surface-bound carbon dioxide radical anions on metallic nanocatalysts
Source: Nat Commun. 2023 Nov 6;14:7116. doi: 10.1038/s41467-023-42936-6 (PMC10628153; doi:10.1038/s41467-023-42936-6)
Supplement: Supplementary file 4 — Source Data [file 41467_2023_42936_MOESM4_ESM.zip › Source Data/Figure S7/Figure S6.xlsx]

## Sheet: Sheet1
Figure S6a													Figure S6b													Figure S6c													Figure S6d
raw data					fitting data								raw data					fitting data								raw data					fitting data								raw data					fitting data
-22.8153	-0.000232	-21.7153	0.00291		1.5761	0.01965	0.1363	0.01038		-22.1652	-0.00126		-169.3	-0.00164	-169.4	0.0013		10.1641	0.01044	0.1538	0.0103		-163.2	-0.000103513		-17.5853	0.00137	-20.1986	-0.000278		0.2272	-0.00759	0.0233	0.00143		-17.5853	0.000398261		-157.3	0.000147	-169.4	0.00152		1.7182	0.00442	2.2709	0.00414		-149.1
-22.5985	-0.00105	-21.4985	0.00543		1.65209	0.0195	0.21315	0.01037		-21.9487	-0.00126		-167.3	-0.000847	-167.4	-0.00117		11.0135	0.01045	0.96666	0.01029		-161.1	-0.000103572		-17.3708	0.0001	-19.9818	-0.000119		0.31206	-0.00525	0.10285	0.00154		-17.568	0.000398261		-155.3	5e-06	-167.4	0.000153		2.51518	0.00452	3.09615	0.00423		-148.951
-22.3818	-0.00135	-21.2818	0.00438		1.72807	0.01936	0.28999	0.01036		-21.7323	-0.00126		-165.2	-0.00123	-165.3	0.00223		11.8629	0.01046	1.77952	0.01028		-159	-0.000103637		-17.1564	-0.000621	-19.7651	0.000216		0.39692	-0.00332	0.1824	0.00165		-17.5507	0.000398261		-153.2	0.0005	-165.3	0.00105		3.31216	0.00462	3.92141	0.00432		-148.802
-22.1652	-0.0001	-21.0652	0.00411		1.80406	0.01921	0.36684	0.01035		-21.516	-0.00126		-163.2	-0.00178	-163.3	-0.000247		12.7123	0.01047	2.59238	0.01026		-157	-0.000103705		-16.9421	-0.000174	-19.5485	0.000697		0.48177	-0.00173	0.26194	0.00176		-17.5333	0.000398261		-151.2	0.000595	-163.3	-6.3e-05		4.10914	0.00472	4.74666	0.00441		-148.653
-21.9487	0.00151	-20.8487	0.00538		1.88004	0.01907	0.44368	0.01034		-21.2999	-0.00126		-161.1	3.2e-05	-161.2	0.000711		13.5616	0.01048	3.40524	0.01025		-154.9	-0.000103785		-16.7279	-0.000295	-19.332	-0.000373		0.56663	-0.000422706	0.34149	0.00187		-17.516	0.000398261		-149.1	0.000774	-161.2	0.000511		4.90612	0.00481	5.57192	0.00449		-148.504
-21.7323	0.00161	-20.6323	0.00317		1.95603	0.01893	0.52053	0.01033		-21.0839	-0.00126		-159	-0.00151	-159.1	0.0016		14.411	0.01049	4.2181	0.01024		-152.9	-0.00010387		-16.5138	-0.000658	-19.1156	-0.000684		0.65149	0.000647018	0.42104	0.00196		-17.4987	0.000398261		-147	0.000405	-159.1	0.000842		5.70309	0.0049	6.39717	0.00457		-148.356
-21.516	0.000853	-20.416	0.00253		2.03201	0.01879	0.59737	0.01032		-20.8679	-0.00126		-157	-0.000411	-157.1	0.000253		15.2604	0.01051	5.03095	0.01023		-150.8	-0.000103968		-16.2998	-0.000505	-18.8993	-6.2e-05		0.73635	0.00152	0.50059	0.00206		-17.4814	0.000398261		-145	0.000363	-157.1	0.000458		6.50007	0.00499	7.22243	0.00465		-148.207
-21.2999	-0.000879	-20.1999	0.000389		2.108	0.01865	0.67422	0.01031		-20.6521	-0.00126		-154.9	0.000547	-155	0.000663		16.1098	0.01052	5.84381	0.01022		-148.8	-0.000104072		-16.0859	-0.000463	-18.6832	0.000373		0.8212	0.00222	0.58014	0.00215		-17.4641	0.000398261		-142.9	5e-06	-155	-0.0005		7.29705	0.00508	8.04768	0.00472		-148.058
-21.0839	-0.000868	-19.9839	-0.000916		2.18398	0.01852	0.75106	0.0103		-20.4364	-0.00126		-152.9	0.000442	-153	0.00178		16.9592	0.01053	6.65667	0.01021		-146.7	-0.000104192		-15.8722	-0.000811	-18.4672	0.000484		0.90606	0.00279	0.65968	0.00224		-17.4468	0.000398261		-140.9	-0.000158	-153	0.000621		8.09403	0.00516	8.87293	0.0048		-147.909
-20.8679	0.00162	-19.7679	-0.00217		2.25997	0.01838	0.82791	0.01029		-20.2208	-0.00126		-150.8	-0.00132	-150.9	0.00134		17.8086	0.01054	7.46953	0.01019		-144.7	-0.000104319		-15.6585	-0.00122	-18.2512	-8.6e-05		0.99092	0.00325	0.73923	0.00232		-17.4294	0.000398261		-138.8	-6.8e-05	-150.9	0.0003		8.89101	0.00525	9.69819	0.00487		-147.76
-20.6521	0.000842	-19.5521	-0.000695		2.33595	0.01825	0.90476	0.01028		-20.0053	-0.00126		-148.8	-0.000568	-148.9	0.00236		18.6579	0.01055	8.28239	0.01018		-142.6	-0.000104467		-15.445	-0.000374	-18.0354	-0.000686		1.07578	0.00361	0.81878	0.00241		-17.4121	0.000398261		-136.8	4.7e-05	-148.9	-0.000242		9.68799	0.00533	10.5234	0.00493		-147.611
-20.4364	-0.00205	-19.3364	-4.2e-05		2.41194	0.01813	0.9816	0.01027		-19.7899	-0.00126		-146.7	8.4e-05	-146.8	0.00112		19.5073	0.01056	9.09525	0.01017		-140.6	-0.000104623		-15.2315	-0.000247	-17.8197	-0.000162		1.16063	0.00389	0.89833	0.00248		-17.3948	0.000398261		-134.7	-0.0006	-146.8	0.000447		10.485	0.00541	11.3487	0.005		-147.462
-20.2208	-0.00217	-19.1208	0.000721		2.48793	0.018	1.05845	0.01026		-19.5747	-0.00126		-144.7	-0.000205	-144.8	0.00189		20.3567	0.01057	9.90811	0.01016		-138.5	-0.000104805		-15.0182	-0.00113	-17.6041	0.00033		1.24549	0.00411	0.97788	0.00256		-17.3775	0.000398261		-132.7	-0.000363	-144.8	-0.000805		11.282	0.00549	12.1739	0.00506		-147.313
-20.0053	-0.00153	-18.9053	0.00106		2.56391	0.01788	1.13529	0.01026		-19.3595	-0.00126		-142.6	-0.000242	-142.7	0.000805		21.2061	0.01058	10.721	0.01015		-136.5	-0.000104996		-14.8049	-0.00131	-17.3886	0.000446		1.33035	0.00428	1.05742	0.00263		-17.3602	0.000398261		-130.6	-0.000263	-142.7	0.000311		12.0789	0.00556	12.9992	0.00512		-147.164
-19.7899	0.00111	-18.6899	0.00166		2.6399	0.01776	1.21214	0.01025		-19.1444	-0.00126		-140.6	-0.000342	-140.7	0.00223		22.0555	0.01059	11.5338	0.01014		-134.4	-0.000105219		-14.5918	-0.00166	-17.1732	2.4e-05		1.41521	0.00441	1.13697	0.0027		-17.3428	0.000398261		-128.6	-0.000463	-140.7	0.000847		12.8759	0.00563	13.8245	0.00518		-147.015
-19.5747	0.00108	-18.4747	0.00237		2.71588	0.01764	1.28898	0.01024		-18.9295	-0.00126		-138.5	0.000726	-138.6	0.00211		22.9049	0.0106	12.3467	0.01013		-132.4	-0.000105455		-14.3787	-0.00102	-16.958	-0.000392		1.50006	0.0045	1.21652	0.00277		-17.3255	0.000398261		-126.5	0.000389	-138.6	0.000763		13.6729	0.00571	14.6497	0.00523		-146.867
-19.3595	0.00168	-18.2595	0.00367		2.79187	0.01752	1.36583	0.01023		-18.7147	-0.00126		-136.5	0.000542	-136.6	0.00176		23.7543	0.01061	13.1595	0.01011		-130.4	-0.000105715		-14.1658	0.00101	-16.7428	4.3e-05		1.58492	0.00456	1.29607	0.00283		-17.3082	0.000398261		-124.5	0.000837	-136.6	0.000721		14.4699	0.00578	15.475	0.00529		-146.718
-19.1444	0.000174	-18.0444	0.00197		2.86785	0.0174	1.44267	0.01023		-18.4999	-0.00126		-134.4	0.000511	-134.5	0.00247		24.6036	0.01062	13.9724	0.0101		-128.3	-0.000106017		-13.953	0.00117	-16.5277	0.000327		1.66978	0.00461	1.37562	0.0029		-17.2909	0.000398261		-122.4	0.000811	-134.5	-5.3e-05		15.2668	0.00584	16.3002	0.00534		-146.569
-18.9295	-3.7e-05	-17.8295	0.000947		2.94384	0.01729	1.51952	0.01022		-18.2853	-0.00126		-132.4	0.00121	-132.5	0.00401		25.453	0.01062	14.7853	0.01009		-126.3	-0.000106336		-13.7403	0.00141	-16.3128	0.000292		1.75464	0.00463	1.45516	0.00296		-17.2736	0.000398261		-120.4	-0.000153	-132.5	-0.000742		16.0638	0.00591	17.1255	0.00539		-146.42
-18.7147	-0.000379	-17.6147	-0.00103		3.01982	0.01717	1.59637	0.01021		-18.0708	-0.00126		-130.4	-6.3e-05	-130.5	0.00211		26.3024	0.01063	15.5981	0.01008		-124.2	-0.000106708		-13.5276	0.00105	-16.098	-0.000227		1.8395	0.00465	1.53471	0.00301		-17.2563	0.000398261		-118.4	-8.4e-05	-130.5	-0.000458		16.8608	0.00598	17.9507	0.00544		-146.271
-18.4999	-0.000374	-17.3999	-0.00118		3.09581	0.01706	1.67321	0.0102		-17.8564	-0.00126		-128.3	-0.000574	-128.4	0.00297		27.1518	0.01064	16.411	0.01007		-122.2	-0.0001071		-13.3151	0.000916	-15.8832	-0.000795		1.92435	0.00465	1.61426	0.00307		-17.2389	0.000398261		-116.3	-0.000321	-128.4	0.000137		17.6578	0.00604	18.776	0.00548		-146.122
-18.2853	0.00113	-17.1853	-0.00148		3.1718	0.01695	1.75006	0.0102		-17.6421	-0.00126		-126.3	-0.000784	-126.4	0.00162		28.0012	0.01065	17.2238	0.01006		-120.1	-0.000107555		-13.1027	0.000221	-15.6686	-0.000822		2.00921	0.00465	1.69381	0.00312		-17.2216	0.000398261		-114.3	-0.000274	-126.4	-6.8e-05		18.4548	0.0061	19.6012	0.00553		-145.973
-18.0708	0.000495	-16.9708	-0.00246		3.24778	0.01685	1.8269	0.01019		-17.4279	-0.00126		-124.2	-0.000579	-124.3	0.00266		28.8506	0.01066	18.0367	0.01005		-118.1	-0.000108036		-12.8904	-0.000821	-15.4541	-0.00111		2.09407	0.00464	1.77336	0.00317		-17.2043	0.000398261		-112.2	-0.000163	-124.3	-0.0003		19.2517	0.00616	20.4265	0.00557		-145.824
-17.8564	-0.00283	-16.7564	0.000537		3.32377	0.01674	1.90375	0.01018		-17.2138	-0.00126		-122.2	-0.00105	-122.3	0.00129		29.7	0.01067	18.8496	0.01004		-116	-0.000108596		-12.6782	-0.00115	-15.2397	-0.000859		2.17893	0.00462	1.85291	0.00322		-17.187	0.000398261		-110.2	-5.8e-05	-122.3	0.000516		20.0487	0.00622	21.2518	0.00561		-145.675
-17.6421	-0.0034	-16.5421	0.000847		3.39975	0.01664	1.98059	0.01018		-16.9998	-0.00126		-120.1	-0.00199	-120.2	0.00194		30.5494	0.01068	19.6624	0.01003		-114	-0.000109186		-12.4661	-0.000258	-15.0254	-0.00017		2.26378	0.00461	1.93245	0.00327		-17.1697	0.000398261		-108.1	0.000453	-120.2	0.00133		20.8457	0.00628	22.077	0.00565		-145.526
-17.4279	-0.00241	-16.3279	0.00151		3.47574	0.01654	2.05744	0.01017		-16.7859	-0.00126		-118.1	-0.00175	-118.2	0.000389		31.3987	0.01068	20.4753	0.01002		-111.9	-0.000109873		-12.2541	-0.000111	-14.8112	-0.000754		2.34864	0.00459	2.012	0.00332		-17.1523	0.000398261		-106.1	0.00111	-118.2	0.000768		21.6427	0.00633	22.9023	0.00569		-145.378
-17.2138	-0.000579	-16.1138	0.0045		3.55172	0.01644	2.13428	0.01016		-16.5722	-0.00126		-116	-0.000621	-116.1	0.00104		32.2481	0.01069	21.2881	0.01001		-111.554	-0.000109994		-12.0422	-0.000279	-14.5971	-0.000238		2.4335	0.00457	2.09155	0.00336		-17.135	0.000398261		-104	0.00114	-116.1	0.00123		22.4397	0.00639	23.7275	0.00572		-145.229
-16.9998	-0.000505	-15.8998	0.00432		3.62771	0.01634	2.21113	0.01016		-16.3585	-0.00126		-114	0.001	-114.1	0.00156		33.0975	0.0107	22.101	0.00999		-111.392	-0.000110051		-11.8304	-0.000289	-14.3831	0.000843		2.51836	0.00456	2.1711	0.00341		-17.1177	0.000398261		-102	0.00135	-114.1	0.000984		23.2366	0.00644	24.5528	0.00576		-145.08
-16.7859	-0.000463	-15.6859	0.00312		3.70369	0.01624	2.28798	0.01015		-16.145	-0.00126		-111.9	0.0009	-112	0.00195		33.9469	0.01071	22.9139	0.00998		-111.229	-0.000110108		-11.6187	-6.8e-05	-14.1692	0.000524		2.60321	0.00454	2.25065	0.00345		-17.1004	0.000398261		-99.9	0.000868	-112	0.00165		24.0336	0.00649	25.378	0.00579		-144.931
-16.5722	0.000495	-15.4722	-0.000111		3.77968	0.01614	2.36482	0.01014		-15.9315	-0.00126		-109.9	-5.8e-05	-110	0.00247		34.7963	0.01072	23.7267	0.00997		-111.067	-0.000110167		-11.4071	-0.00112	-13.9555	-0.000427		2.68807	0.00452	2.33019	0.00349		-17.0831	0.000398261		-97.9	0.000737	-110	0.000311		24.8306	0.00654	26.2033	0.00582		-144.782
-16.3585	-0.000726	-15.2585	0.000921		3.85566	0.01605	2.44167	0.01014		-15.7364	-0.00126		-107.9	-0.000553	-108	0.00142		35.6457	0.01072	24.5396	0.00996		-110.904	-0.000110225		-11.1955	-0.000921	-13.7418	-0.00153		2.77293	0.00451	2.40974	0.00353		-17.0658	0.000398261		-95.9	0.000574	-108	0.000537		25.6276	0.00659	27.0285	0.00586		-144.633
-16.145	-0.00116	-15.045	0.00212		3.93165	0.01596	2.51851	0.01013		-15.7182	-0.00126		-105.8	-0.000979	-105.9	0.00108		36.495	0.01073	25.3524	0.00995		-110.742	-0.000110284		-10.9841	0.000705	-13.5283	-0.00172		2.85779	0.0045	2.48929	0.00357		-17.0484	0.000398261		-93.8	0.000768	-105.9	5e-06		26.4245	0.00664	27.8538	0.00589		-144.484
-15.9315	-0.000832	-14.8315	0.00286		4.00764	0.01587	2.59536	0.01013		-15.7147	-0.00126		-103.8	0.000389	-103.9	0.00239		37.3444	0.01074	26.1653	0.00994		-110.58	-0.000110344		-10.7728	0.000995	-13.3148	-0.000776		2.94265	0.00448	2.56884	0.0036		-17.0311	0.000398261		-91.8	0.000711	-103.9	0.000389		27.2215	0.00669	28.679	0.00592		-144.335
-15.7182	-0.000474	-14.6182	0.00222		4.08362	0.01578	2.6722	0.01012		-15.693	-0.00126		-101.7	-0.000295	-101.8	5.8e-05		38.1938	0.01075	26.9781	0.00993		-110.417	-0.000110404		-10.5616	0.000653	-13.1015	-0.000227		3.0275	0.00447	2.64839	0.00364		-17.0138	0.000398261		-89.7	0.000142	-101.8	-0.00103		28.0185	0.00673	29.5043	0.00594		-144.186
-15.5049	0.00184	-14.4049	0.00163		4.15961	0.01569	2.74905	0.01012		-15.6712	-0.00126		-99.7	-0.000337	-99.8	-0.000321		39.0432	0.01075	27.791	0.00992		-110.255	-0.000110464		-10.3505	0.00203	-12.8882	-0.00117		3.11236	0.00447	2.72793	0.00367		-16.9965	0.000398261		-87.7	0.0006	-99.8	-0.000353		28.8155	0.00678	30.3296	0.00597		-144.038
-15.2918	0.00142	-14.1918	-0.00131		4.23559	0.0156	2.82589	0.01011		-15.6495	-0.00126		-97.6	-0.000558	-97.7	0.000516		39.8926	0.01076	28.6039	0.00991		-110.092	-0.000110525		-10.1395	0.00283	-12.6751	-0.00115		3.19722	0.00446	2.80748	0.0037		-16.9792	0.000398261		-85.6	0.00165	-97.7	-0.000126		29.6125	0.00682	31.1548	0.006		-143.889
-15.0787	-0.000168	-13.9787	-0.00237		4.31158	0.01551	2.90274	0.0101		-15.6278	-0.00126		-95.6	-0.000332	-95.7	0.00171		40.742	0.01077	29.4167	0.0099		-109.93	-0.000110587		-9.9286	0.00119	-12.462	-0.00017		3.28208	0.00445	2.88703	0.00374		-16.9618	0.000398261		-83.6	0.000889	-95.7	-1.6e-05		30.4094	0.00686	31.9801	0.00602		-143.74
-14.8658	-3.7e-05	-13.7658	-0.00247		4.38756	0.01543	2.97959	0.0101		-15.6061	-0.00126		-93.6	-0.00102	-93.7	0.000947		41.5914	0.01077	30.2296	0.00989		-109.9	-0.000110598		-9.7178	0.000195	-12.2491	-7e-05		3.36693	0.00445	2.96658	0.00377		-16.9445	0.000398261		-81.6	0.00111	-93.7	8.4e-05		31.2064	0.0069	32.8053	0.00604		-143.591
-14.653	-0.000837	-13.553	-0.00205		4.46355	0.01535	3.05643	0.01009		-15.5844	-0.00126		-91.5	-0.000568	-91.6	-0.00118		42.4407	0.01078	31.0424	0.00988		-109.767	-0.000110649		-9.5071	-0.000721	-12.0363	-0.000365		3.45179	0.00445	3.04613	0.0038		-16.9272	0.000398261		-79.5	0.000616	-91.6	0.000447		32.0034	0.00695	33.6306	0.00607		-143.442
-14.4403	-0.00209	-13.3403	-0.00117		4.53953	0.01527	3.13328	0.01009		-15.5626	-0.00126		-89.5	0.000332	-89.6	0.000942		43.2901	0.01079	31.8553	0.00987		-109.605	-0.000110711		-9.2965	-0.00179	-11.8236	-0.000695		3.53665	0.00445	3.12567	0.00383		-16.9099	0.000398261		-77.5	0.00115	-89.6	0.000558		32.8004	0.00698	34.4558	0.00609		-143.293
-14.2276	-0.00276	-13.1276	-0.00118		4.61552	0.01519	3.21012	0.01008		-15.5409	-0.00126		-87.4	5.8e-05	-87.5	0.000905		44.1395	0.01079	32.6682	0.00986		-109.443	-0.000110774		-9.086	-0.00148	-11.6109	-0.00073		3.62151	0.00445	3.20522	0.00385		-16.8926	0.000398261		-75.4	0.000458	-87.5	0.00117		33.5973	0.00702	35.2811	0.00611		-143.144
-14.0151	-0.00159	-12.9151	-0.00202		4.6915	0.01511	3.28697	0.01008		-15.5192	-0.00126		-85.4	0.000995	-85.5	0.000905		44.9889	0.0108	33.481	0.00985		-109.28	-0.000110838		-8.8756	-0.00107	-11.3984	-0.000424		3.70636	0.00445	3.28477	0.00388		-16.8753	0.000398261		-73.4	-0.000368	-85.5	0.0002		34.3943	0.00706	36.1063	0.00613		-142.995
-13.8027	-0.000384	-12.7027	-0.00248		4.76749	0.01503	3.36381	0.01007		-15.5049	-0.00126		-83.4	0.000684	-83.5	0.000705		45.8383	0.01081	34.2939	0.00984		-109.118	-0.000110902		-8.6653	-0.00193	-11.186	-3.5e-05		3.79122	0.00445	3.36432	0.00391		-16.8579	0.000398261		-71.4	-0.000158	-83.5	-0.0001		35.1913	0.0071	36.9316	0.00615		-142.846
-13.5904	-0.00295	-12.4904	-0.000168		4.84348	0.01495	3.44066	0.01007		-15.4975	-0.00126		-81.3	0.000363	-81.4	0.000358		46.6877	0.01081	35.1067	0.00983		-108.955	-0.000110967		-8.455	-0.00207	-10.9737	-6.8e-05		3.87608	0.00445	3.44387	0.00393		-16.8406	0.000398261		-69.3	0.000316	-81.4	-0.000489		35.9883	0.00713	37.7568	0.00617		-142.697
-13.3782	-0.00282	-12.2782	0.00208		4.91946	0.01488	3.5175	0.01007		-15.4758	-0.00126		-79.3	0.000179	-79.4	-0.000211		47.5371	0.01082	35.9196	0.00982		-108.793	-0.000111032		-8.2449	-0.000105	-10.7615	0.000605		3.96094	0.00446	3.52341	0.00396		-16.8233	0.000398261		-67.3	0.000442	-79.4	0.000216		36.7853	0.00717	38.5821	0.00618		-142.549
-13.1661	-0.000668	-12.0661	0.00106		4.99545	0.0148	3.59435	0.01006		-15.4541	-0.00126		-77.2	-0.00137	-77.3	0.000574		48.3864	0.01083	36.7325	0.00981		-108.631	-0.000111097		-8.0349	0.00124	-10.5494	3.2e-05		4.04579	0.00446	3.60296	0.00398		-16.806	0.000398261		-65.2	0.000563	-77.3	-0.000911		37.5823	0.0072	39.4074	0.0062		-142.4
-12.9541	-0.00115	-11.8541	0.000184		5.07143	0.01473	3.6712	0.01006		-15.4323	-0.00126		-75.2	-0.00253	-75.3	0.0012		49.2358	0.01083	37.5453	0.0098		-108.468	-0.000111163		-7.825	0.000532	-10.3374	-0.000286		4.13065	0.00447	3.68251	0.00401		-16.7887	0.000398261		-63.2	0.000579	-75.3	3.7e-05		38.3792	0.00723	40.2326	0.00622		-142.251
-12.7422	-0.000874	-11.6422	-0.000237		5.14742	0.01466	3.74804	0.01005		-15.4106	-0.00126		-73.2	-0.00107	-73.3	0.000742		50.0852	0.01084	38.3582	0.00979		-108.306	-0.00011123		-7.6151	0.000532	-10.1255	-0.000862		4.21551	0.00448	3.76206	0.00403		-16.7714	0.000398261		-61.2	0.000763	-73.3	0.000979		39.1762	0.00726	41.0579	0.00623		-142.102
-12.5304	-0.00158	-11.4304	0.00258		5.2234	0.01459	3.82489	0.01005		-15.3889	-0.00126		-71.1	0.000726	-71.2	0.0011		50.9346	0.01084	39.171	0.00979		-108.143	-0.000111297		-7.4054	-6.8e-05	-9.9137	-0.000643		4.30037	0.00448	3.84161	0.00405		-16.754	0.000398261		-59.1	0.000737	-71.2	0.00143		39.9732	0.00729	41.8831	0.00625		-141.953
-12.3187	-0.000758	-11.2187	0.000984		5.29939	0.01452	3.90173	0.01004		-15.3672	-0.00126		-69.1	0.000416	-69.2	0.000463		51.784	0.01085	39.9839	0.00978		-107.981	-0.000111365		-7.1958	-0.000868	-9.702	0.000246		4.38523	0.00449	3.92115	0.00407		-16.7367	0.000398261		-57.1	0.00101	-69.2	0.000895		40.7702	0.00732	42.7084	0.00626		-141.804
-12.1071	-0.000126	-11.0071	0.00139		5.37537	0.01445	3.97858	0.01004		-15.3455	-0.00126		-67	0.000284	-67.1	0.000863		52.6334	0.01085	40.7968	0.00977		-107.9	-0.000111399		-6.9862	-0.00231	-9.4904	-0.000343		4.47008	0.0045	4.0007	0.00409		-16.7194	0.000398261		-55	0.000742	-67.1	0.000716		41.5671	0.00735	43.5336	0.00628		-141.655
-11.8955	-0.0014	-10.7955	-0.000195		5.45136	0.01438	4.05542	0.01004		-15.3237	-0.00126		-65	0.000532	-65.1	0.000895		53.4828	0.01086	41.6096	0.00976		-107.819	-0.000111434		-6.7768	-0.00236	-9.2788	-0.000892		4.55494	0.00451	4.08025	0.00411		-16.7021	0.000398261		-53	0.000995	-65.1	0.000421		42.3641	0.00738	44.3589	0.00629		-141.506
-11.6841	-0.00394	-10.5841	-0.000737		5.52735	0.01432	4.13227	0.01003		-15.302	-0.00126		-63	0.000247	-63.1	0.000537		54.3321	0.01086	42.4225	0.00975		-107.656	-0.000111503		-6.5674	-0.00111	-9.0674	-0.00131		4.6398	0.00452	4.1598	0.00413		-16.6848	0.000398261		-51	0.000747	-63.1	-0.000321		43.1611	0.00741	45.1841	0.0063		-141.357
-11.4728	-0.00317	-10.3728	0.000147		5.60333	0.01425	4.20911	0.01003		-15.2918	-0.00126		-60.9	0.000853	-61	-0.000463		55.1815	0.01087	43.2353	0.00974		-107.494	-0.000111572		-6.3581	-0.000647	-8.8561	-0.00154		4.72466	0.00453	4.23935	0.00415		-16.6674	0.000398261		-48.9	0.0002	-61	0.000111		43.9581	0.00744	46.0094	0.00631		-141.208
-11.2616	-0.00181	-10.1616	0.00226		5.67932	0.01419	4.28596	0.01002		-15.2803	-0.00126		-58.9	0.000811	-59	-0.00304		56.0309	0.01087	44.0482	0.00973		-107.331	-0.000111642		-6.149	-0.000811	-8.6449	-0.00168		4.80951	0.00454	4.31889	0.00417		-16.6501	0.000398261		-46.9	0.000232	-59	0.000595		44.755	0.00746	46.8346	0.00633		-141.06
-11.0505	-0.00245	-9.9505	0.000295		5.7553	0.01412	4.36281	0.01002		-15.2586	-0.00126		-56.9	-0.000247	-57	-0.00201		56.8803	0.01088	44.861	0.00972		-107.169	-0.000111713		-5.9758	0.00116	-8.4338	-0.00122		4.89437	0.00455	4.39844	0.00419		-16.6328	0.000398261		-44.9	0.000758	-57	0.000232		45.552	0.00749	47.6599	0.00634		-140.911
-10.8395	-0.00382	-9.7395	-0.000895		5.83129	0.01406	4.43965	0.01002		-15.2369	-0.00126		-54.8	-0.000747	-54.9	-0.00258		57.7297	0.01088	45.6739	0.00971		-107.007	-0.000111784		-5.9363	0.000421	-8.2228	-0.00138		4.97923	0.00457	4.47799	0.00421		-16.6155	0.000398261		-42.8	0.000726	-54.9	0.000216		46.349	0.00752	48.4851	0.00635		-140.762
-10.6286	-0.003	-9.5286	-0.000784		5.90727	0.014	4.5165	0.01001		-15.2151	-0.00126		-52.8	-0.000911	-52.9	-3.7e-05		58.5791	0.01089	46.4868	0.0097		-106.844	-0.000111856		-5.8967	-1.6e-05	-8.0119	-0.00102		5.06409	0.00458	4.55754	0.00422		-16.5982	0.000398261		-40.8	0.00117	-52.9	0.000147		47.146	0.00754	49.3104	0.00636		-140.613
-10.4178	-0.00237	-9.4953	0.00208		5.98326	0.01394	4.59334	0.01001		-15.1934	-0.00126		-50.8	0.000484	-50.9	-0.000147		59.4284	0.01089	47.2996	0.00969		-106.682	-0.000111928		-5.8572	-6.3e-05	-7.8011	-0.00113		5.14894	0.00459	4.63709	0.00424		-16.5809	0.000398261		-38.8	0.000863	-50.9	8.9e-05		47.943	0.00756	50.1356	0.00637		-140.464
-10.2071	-0.00101	-9.2785	-0.000232		6.05924	0.01388	4.67019	0.01001		-15.1717	-0.00126		-48.7	0.00181	-48.8	-0.000221		60.2778	0.0109	48.1125	0.00968		-106.519	-0.000112001		-5.8177	-0.000253	-7.5904	-0.00187		5.2338	0.0046	4.71663	0.00426		-16.5635	0.000398261		-36.7	0.000637	-48.8	0.000211		48.74	0.00759	50.9609	0.00638		-140.315
-9.9965	-0.000458	-9.0618	-0.00152		6.13523	0.01382	4.74703	0.01		-15.15	-0.00126		-46.7	0.00114	-46.8	-0.00127		61.1272	0.0109	48.9253	0.00968		-106.357	-0.000112075		-5.7783	-0.000437	-7.3798	-0.00152		5.31866	0.00461	4.79618	0.00427		-16.5462	0.000398261		-34.7	0.00101	-46.8	0.000679		49.5369	0.00761	51.7862	0.00639		-140.166
-9.786	-9.5e-05	-8.8452	0.000726		6.21121	0.01376	4.82388	0.01		-15.1283	-0.00126		-44.6	0.000674	-44.7	-0.000284		61.9766	0.01091	49.7382	0.00967		-106.195	-0.000112149		-5.7388	-0.000253	-7.1693	-0.00159		5.40352	0.00463	4.87573	0.00429		-16.5289	0.000398261		-32.6	0.0011	-44.7	-4.2e-05		50.3339	0.00763	52.6114	0.00639		-140.017
-9.5756	-0.00253	-8.6287	-0.000195		6.2872	0.01371	4.90072	0.01		-15.1066	-0.00126		-42.6	0.000874	-42.7	0.00195		62.826	0.01091	50.5511	0.00966		-106.032	-0.000112223		-5.6993	0.000121	-6.9589	-0.00151		5.48837	0.00464	4.95528	0.00431		-16.5116	0.000398261		-30.6	0.000889	-42.7	-0.000258		51.1309	0.00765	53.4367	0.0064		-139.868
-9.3653	-0.00346	-8.4123	-0.00406		6.36319	0.01365	4.97757	0.00999		-15.0848	-0.00126		-40.6	0	-40.7	0.00194		63.6754	0.01091	51.3639	0.00965		-105.87	-0.000112299		-5.6598	0.002	-6.7486	-0.000935		5.57323	0.00465	5.03483	0.00432		-16.4943	0.000398261		-28.6	0.000626	-40.7	-0.000816		51.9279	0.00767	54.2619	0.00641		-139.72
-9.155	-0.000511	-8.196	0.00469		6.43917	0.0136	5.05441	0.00999		-15.0787	-0.00126		-38.5	-0.00116	-38.6	-0.0018		64.5248	0.01092	52.1768	0.00964		-105.8	-0.000112331		-5.6203	0.000432	-6.5383	-0.00202		5.65809	0.00466	5.11438	0.00434		-16.4769	0.000398261		-26.5	0.000584	-38.6	-0.000116		52.7248	0.00769	55.0872	0.00642		-139.571
-8.9449	-0.00142	-7.9799	0.00356		6.51516	0.01354	5.13126	0.00999		-15.0631	-0.00126		-36.5	-0.00142	-36.6	-0.000705		65.3741	0.01092	52.9896	0.00963		-105.707	-0.000112375		-5.5809	-0.00148	-6.3282	-0.00228		5.74295	0.00468	5.19392	0.00435		-16.4596	0.000398261		-24.5	0.000753	-36.6	0.000553		53.5218	0.00771	55.9124	0.00642		-139.422
-8.7349	-0.00362	-7.7639	0.00104		6.59114	0.01349	5.20811	0.00998		-15.0414	-0.00126		-34.5	-0.00112	-34.6	-0.000153		66.2235	0.01093	53.8025	0.00962		-105.545	-0.000112451		-5.5414	-0.00305	-6.1182	-0.00196		5.82781	0.00469	5.27347	0.00436		-16.4423	0.000398261		-22.5	0.000905	-34.6	0.000779		54.3188	0.00773	56.7377	0.00643		-139.273
-8.525	-0.00373	-7.5479	-0.000947		6.66713	0.01344	5.28495	0.00998		-15.0197	-0.00126		-32.4	-0.000921	-32.5	-0.00211		67.0729	0.01093	54.6154	0.00961		-105.382	-0.000112529		-5.5019	-0.00318	-5.9083	-0.000927		5.91266	0.0047	5.35302	0.00438		-16.425	0.000398261		-20.4	0.000753	-32.5	0.000884		55.1158	0.00775	57.5629	0.00644		-139.124
-8.3151	-0.00301	-7.3321	-0.00238		6.74311	0.01339	5.3618	0.00998		-14.998	-0.00126		-30.4	-0.00184	-30.5	-0.00185		67.9223	0.01093	55.4282	0.00961		-105.22	-0.000112606		-5.4625	-0.00146	-5.6984	-0.00104		5.99752	0.00472	5.43257	0.00439		-16.4077	0.000398261		-18.4	0.000811	-30.5	0.000732		55.9128	0.00777	58.3882	0.00644		-138.975
-8.1054	-0.0023	-7.1164	0.000921		6.8191	0.01334	5.43864	0.00997		-14.9762	-0.00126		-28.4	-0.000516	-28.5	-0.000174		68.7717	0.01094	56.2411	0.0096		-105.058	-0.000112685		-5.423	0.000289	-5.4887	-0.000876		6.08238	0.00473	5.51212	0.0044		-16.3904	0.000398261		-17.5853	0.00137	-28.5	0.0003		56.7097	0.00779	59.2135	0.00645		-138.826
-7.8958	-0.00227	-6.9008	0.00338		6.89508	0.01329	5.51549	0.00997		-14.9545	-0.00126		-26.3	0.00107	-26.4	-0.000184		69.6211	0.01094	57.0539	0.00959		-104.895	-0.000112764		-5.3836	0.00123	-5.2791	-0.00193		6.16724	0.00474	5.59166	0.00442		-16.373	0.000398261		-17.3708	0.0001	-26.4	-0.00118		57.5067	0.0078	60.0387	0.00645		-138.677
-7.6862	-0.000847	-6.6853	0.00211		6.97107	0.01324	5.59233	0.00997		-14.9328	-0.00126		-24.3	0.000921	-24.4	-0.00115		70.4705	0.01094	57.8668	0.00958		-104.733	-0.000112844		-5.3441	1.6e-05	-5.0695	-0.00193		6.25209	0.00476	5.67121	0.00443		-16.3557	0.000398261		-17.1564	-0.000621	-24.4	-0.000353		58.3037	0.00782	60.864	0.00646		-138.528
-7.4768	-0.0018	-6.4699	0.00283		7.04705	0.01319	5.66918	0.00997		-14.9111	-0.00126		-22.8153	-0.000232	-22.4	-0.00287		71.3198	0.01095	58.6797	0.00957		-104.57	-0.000112924		-5.3047	-8.4e-05	-4.8601	-0.000678		6.33695	0.00477	5.75076	0.00444		-16.3384	0.000398261		-16.9421	-0.000174	-22.4	-0.000658		59.1007	0.00784	61.6892	0.00646		-138.379
-7.2674	-0.0052	-6.2547	0.00395		7.12304	0.01314	5.74602	0.00996		-14.8894	-0.00126		-22.5985	-0.00105	-21.7153	0.00291		72.1692	0.01095	59.4925	0.00956		-104.408	-0.000113005		-5.2653	-4.7e-05	-4.6507	-0.000862		6.42181	0.00478	5.83031	0.00446		-16.3211	0.000398261		-16.7279	-0.000295	-20.3	-0.000842		59.8976	0.00785	62.5145	0.00647		-138.231
-7.0581	-0.00532	-6.0395	0.00136		7.19903	0.0131	5.82287	0.00996		-14.8676	-0.00126		-22.3818	-0.00135	-21.4985	0.00543		73.0186	0.01095	60.3054	0.00956		-104.246	-0.000113087		-5.2258	0.000337	-4.4414	-0.00181		6.50667	0.00479	5.90986	0.00447		-16.3038	0.000398261		-16.5138	-0.000658	-20.1986	-0.000278		60.6946	0.00787	63.3397	0.00647		-138.082
-6.849	-0.006	-5.8244	0.00187		7.27501	0.01305	5.89972	0.00996		-14.8658	-0.00126		-22.1652	-0.0001	-21.2818	0.00438		73.868	0.01096	61.1182	0.00955		-104.083	-0.000113169		-5.1864	0.0008	-4.5567	0.00141		6.59152	0.00481	5.9894	0.00448		-16.2864	0.000398261		-16.2998	-0.000505	-19.9818	-0.000119		61.4916	0.00788	64.165	0.00647		-137.933
-6.6399	-0.00804	-5.6095	0.00245		7.351	0.01301	5.97656	0.00996		-14.8459	-0.00126		-21.9487	0.00151	-21.0652	0.00411		74.7174	0.01096	61.9311	0.00954		-103.921	-0.000113253		-5.147	0.00135	-4.5173	3e-05		6.67638	0.00482	6.06895	0.00449		-16.2691	0.000398261		-16.0859	-0.000463	-19.7651	0.000216		62.2886	0.0079	64.9902	0.00648		-137.784
-6.4309	-0.00454	-5.3947	0.000679		7.42698	0.01296	6.05341	0.00995		-14.8242	-0.00126		-21.7323	0.00161	-20.8487	0.00538		75.5668	0.01096	62.7439	0.00953		-103.8	-0.000113315		-5.1076	0.00237	-4.4779	-0.000246		6.76124	0.00483	6.1485	0.0045		-16.2518	0.000398261		-15.8722	-0.000811	-19.5485	0.000697		63.0856	0.00791	65.8155	0.00648		-137.635
-6.2221	-0.00271	-5.1799	-0.00168		7.50297	0.01292	6.13025	0.00995		-14.8025	-0.00126		-21.516	0.000853	-20.6323	0.00317		76.4162	0.01097	63.5568	0.00952		-103.758	-0.000113336		-5.0682	0.00107	-4.4386	0.000649		6.8461	0.00485	6.22805	0.00451		-16.2345	0.000398261		-15.6585	-0.00122	-19.332	-0.000373		63.8825	0.00792	66.6407	0.00648		-137.486
-6.0133	-0.00324	-4.9653	0		7.57895	0.01288	6.2071	0.00995		-14.7808	-0.00126		-21.2999	-0.000879	-20.416	0.00253		77.2655	0.01097	64.3697	0.00951		-103.596	-0.000113421		-5.0287	0.000142	-4.3992	0.0001		6.93095	0.00486	6.3076	0.00452		-16.2172	0.000398261		-15.445	-0.000374	-19.1156	-0.000684		64.6795	0.00794	67.466	0.00649		-137.337
-5.8046	-0.00522	-4.7508	0.00461		7.65494	0.01283	6.28394	0.00995		-14.7591	-0.00126		-21.0839	-0.000868	-20.1999	0.000389		78.1149	0.01097	65.1825	0.00951		-103.434	-0.000113506		-4.9893	0.00106	-4.3598	-0.000208		7.01581	0.00487	6.38714	0.00454		-16.1999	0.000398261		-15.2315	-0.000247	-18.8993	-6.2e-05		65.4765	0.00795	68.2913	0.00649		-137.188
-5.6203	-0.000179	-4.5364	0.00328		7.73092	0.01279	6.36079	0.00994		-14.7373	-0.00126		-20.8679	0.00162	-19.9839	-0.000916		78.9643	0.01097	65.9954	0.0095		-103.271	-0.000113592		-4.9499	0.00287	-4.3205	1.9e-05		7.10067	0.00489	6.46669	0.00455		-16.1825	0.000398261		-15.0182	-0.00113	-18.6832	0.000373		66.2735	0.00796	69.1165	0.00649		-137.039
-5.5809	-0.000658	-4.3221	0.00165		7.80691	0.01275	6.43763	0.00994		-14.7156	-0.00126		-20.6521	0.000842	-19.7679	-0.00217		79.8137	0.01098	66.8082	0.00949		-103.109	-0.000113678		-4.9105	0.00384	-4.2811	-0.0011		7.18553	0.0049	6.54624	0.00456		-16.1652	0.000398261		-14.8049	-0.00131	-18.4672	0.000484		67.0705	0.00798	69.9418	0.0065		-136.89
-5.5414	-0.00164	-4.1079	0.0017		7.8829	0.01271	6.51448	0.00994		-14.6939	-0.00126		-20.4364	-0.00205	-19.5521	-0.000695		80.6631	0.01098	67.6211	0.00948		-102.946	-0.000113765		-4.8711	0.00266	-4.2418	-0.00434		7.27039	0.00491	6.62579	0.00457		-16.1479	0.000398261		-14.5918	-0.00166	-18.2512	-8.6e-05		67.8674	0.00799	70.767	0.0065		-136.742
-5.5019	-0.000653	-3.8938	0.00306		7.95888	0.01267	6.59133	0.00994		-14.6722	-0.00126		-20.2208	-0.00217	-19.3364	-4.2e-05		81.5125	0.01098	68.434	0.00948		-102.784	-0.000113853		-4.8317	0.00172	-4.2024	-0.00219		7.35524	0.00493	6.70534	0.00458		-16.1306	0.000398261		-14.3787	-0.00102	-18.0354	-0.000686		68.6644	0.008	71.5923	0.0065		-136.593
-5.4625	-0.00151	-3.6798	0.00109		8.03487	0.01263	6.66817	0.00994		-14.653	-0.00126		-20.0053	-0.00153	-19.1208	0.000721		82.3619	0.01098	69.2468	0.00947		-102.622	-0.000113942		-4.7923	0.00427	-4.1631	-0.000495		7.4401	0.00494	6.78488	0.00459		-16.1133	0.000398261		-14.1658	0.00101	-17.8197	-0.000162		69.4614	0.00801	72.4175	0.0065		-136.444
-5.423	-0.00311	-3.4659	6.3e-05		8.11085	0.01259	6.74502	0.00993		-14.6504	-0.00126		-19.7899	0.00111	-18.9053	0.00106		83.2112	0.01099	70.0597	0.00946		-102.459	-0.000114031		-4.753	0.00507	-4.1237	-0.000705		7.52496	0.00495	6.86443	0.0046		-16.0959	0.000398261		-13.953	0.00117	-17.6041	0.00033		70.2584	0.00802	73.2428	0.0065		-136.295
-5.3836	-0.00418	-3.2522	0.001		8.18684	0.01256	6.82186	0.00993		-14.6287	-0.00126		-19.5747	0.00108	-18.6899	0.00166		84.0606	0.01099	70.8725	0.00945		-102.297	-0.000114121		-4.7136	0.00123	-4.0844	0.000346		7.60982	0.00496	6.94398	0.00461		-16.0786	0.000398261		-13.7403	0.00141	-17.3886	0.000446		71.0554	0.00803	74.068	0.00651		-136.146
-5.3441	-0.00405	-3.0618	0.00194		8.26282	0.01252	6.89871	0.00993		-14.607	-0.00126		-19.3595	0.00168	-18.4747	0.00237		84.91	0.01099	71.6854	0.00944		-102.134	-0.000114212		-4.6742	-0.000963	-4.045	0.00127		7.69467	0.00498	7.02353	0.00462		-16.0613	0.000398261		-13.5276	0.00105	-17.1732	2.4e-05		71.8523	0.00804	74.8933	0.00651		-135.997
-5.3047	0.00187	-3.0223	-0.00349		8.33881	0.01248	6.97555	0.00993		-14.5853	-0.00126		-19.1444	0.000174	-18.2595	0.00367		85.7594	0.01099	72.4983	0.00944		-101.972	-0.000114304		-4.6348	-0.00123	-4.0057	0.000205		7.77953	0.00499	7.10308	0.00463		-16.044	0.000398261		-13.3151	0.000916	-16.958	-0.000392		72.6493	0.00805	75.7185	0.00651		-135.848
-5.2653	0.00446	-2.9827	-0.00247		8.41479	0.01245	7.0524	0.00993		-14.5636	-0.00126		-18.9295	-3.7e-05	-18.0444	0.00197		86.6088	0.01099	73.3111	0.00943		-101.809	-0.000114396		-4.5954	-0.00153	-3.9663	-0.00224		7.86439	0.005	7.18262	0.00464		-16.0267	0.000398261		-13.1027	0.000221	-16.7428	4.3e-05		73.4463	0.00806	76.5438	0.00651		-135.699
-5.2258	0.00244	-2.9432	-0.00539		8.49078	0.01241	7.12924	0.00992		-14.5419	-0.00126		-18.7147	-0.000379	-17.8295	0.000947		87.4582	0.011	74.124	0.00942		-101.7	-0.000114459		-4.5561	-0.00196	-3.927	-0.00176		7.94925	0.00501	7.26217	0.00465		-16.0094	0.000398261		-12.8904	-0.000821	-16.5277	0.000327		74.2433	0.00807	77.3691	0.00651		-135.55
-5.1864	-0.000568	-2.9037	0.00271		8.56676	0.01238	7.20609	0.00992		-14.5201	-0.00126		-18.4999	-0.000374	-17.6147	-0.00103		88.3076	0.011	74.9368	0.00941		-101.647	-0.000114489		-4.5167	-0.00264	-3.8877	-0.00102		8.0341	0.00503	7.34172	0.00465		-15.992	0.000398261		-12.6782	-0.00115	-16.3128	0.000292		75.0403	0.00808	78.1943	0.00651		-135.401
-5.147	-0.00247	-2.8643	0.00397		8.64275	0.01234	7.28294	0.00992		-14.4984	-0.00126		-18.2853	0.00113	-17.3999	-0.00118		89.1569	0.011	75.7497	0.00941		-101.485	-0.000114583		-4.4773	-0.00133	-3.8484	-0.00145		8.11896	0.00504	7.42127	0.00466		-15.9747	0.000398261		-12.4661	-0.000258	-16.098	-0.000227		75.8372	0.00809	79.0195	0.00651		-135.253
-5.1076	-0.00355	-2.8248	0.0014		8.71874	0.01231	7.35978	0.00992		-14.4767	-0.00126		-18.0708	0.000495	-17.1853	-0.00148		90.0063	0.011	76.5626	0.0094		-101.322	-0.000114678		-4.438	5.8e-05	-3.809	-0.0019		8.20382	0.00505	7.50082	0.00467		-15.9574	0.000398261		-12.2541	-0.000111	-15.8832	-0.000795		76.6342	0.0081	79.8448	0.00651		-135.104
-5.0682	-0.00317	-2.7853	0.000453		8.79472	0.01227	7.43663	0.00992		-14.455	-0.00126		-17.8564	-0.00283	-16.9708	-0.00246		90.8557	0.011	77.3754	0.00939		-101.16	-0.000114773		-4.3986	0.000958	-3.7697	-0.000984		8.28868	0.00506	7.58036	0.00468		-15.9401	0.000398261		-12.0422	-0.000279	-15.6686	-0.000822		77.4312	0.0081	80.6701	0.00651		-134.955
-5.0287	0.0005	-2.7458	-0.00158		8.87071	0.01224	7.51347	0.00991		-14.4403	-0.00126		-17.6421	-0.0034	-16.7564	0.000537		91.7051	0.011	78.1883	0.00938		-100.997	-0.000114869		-4.3593	0.00302	-3.7304	0.00047		8.37354	0.00508	7.65991	0.00469		-15.9228	0.000398261		-11.8304	-0.000289	-15.4541	-0.00111		78.2282	0.00811	81.4953	0.00651		-134.806
-4.9893	0.000974	-2.7063	0.000126		8.94669	0.01221	7.59032	0.00991		-14.4333	-0.00126		-17.4279	-0.00241	-16.5421	0.000847		92.5545	0.01101	79.0011	0.00938		-100.835	-0.000114966		-4.3199	0.00314	-3.6911	-0.00109		8.45839	0.00509	7.73946	0.0047		-15.9054	0.000398261		-11.6187	-6.8e-05	-15.2397	-0.000859		79.0251	0.00812	82.3206	0.00651		-134.657
-4.9499	-0.00472	-2.6669	0.00157		9.02268	0.01218	7.66716	0.00991		-14.4116	-0.00126		-17.2138	-0.000579	-16.3279	0.00151		93.4039	0.01101	79.814	0.00937		-100.673	-0.000115064		-4.2806	0.00123	-3.6517	-0.00392		8.54325	0.0051	7.81901	0.00471		-15.8881	0.000398261		-11.4071	-0.00112	-15.0254	-0.00017		79.8221	0.00813	83.1458	0.00651		-134.508
-4.9105	-0.00642	-2.6274	0.00128		9.09866	0.01215	7.74401	0.00991		-14.3898	-0.00126		-16.9998	-0.000505	-16.1138	0.0045		94.2532	0.01101	80.6269	0.00936		-100.51	-0.000115163		-4.2412	0.000105	-3.6124	-0.00212		8.62811	0.00511	7.89856	0.00472		-15.8708	0.000398261		-11.1955	-0.000921	-14.8112	-0.000754		80.6191	0.00813	83.9711	0.00651		-134.359
-4.8711	-0.00108	-2.5879	0.00455		9.17465	0.01212	7.82085	0.00991		-14.3681	-0.00126		-16.7859	-0.000463	-15.8998	0.00432		95.1026	0.01101	81.4397	0.00936		-100.348	-0.000115262		-4.2019	0.00175	-3.5731	0.000341		8.71297	0.00513	7.9781	0.00472		-15.8535	0.000398261		-10.9841	0.000705	-14.5971	-0.000238		81.4161	0.00814	84.7963	0.00651		-134.21
-4.8317	-0.000658	-2.5485	0.00228		9.25063	0.01209	7.8977	0.00991		-14.3464	-0.00126		-16.5722	0.000495	-15.6859	0.00312		95.952	0.01101	82.2526	0.00935		-100.185	-0.000115362		-4.1625	0.00214	-3.5338	-0.00173		8.79782	0.00514	8.05765	0.00473		-15.8362	0.000398261		-10.7728	0.000995	-14.3831	0.000843		82.2131	0.00815	85.6216	0.00651		-134.061
-4.7923	-0.0025	-2.509	0.00266		9.32662	0.01206	7.97455	0.0099		-14.3247	-0.00126		-16.3585	-0.000726	-15.4722	-0.000111		96.8014	0.01101	83.0654	0.00934		-100.023	-0.000115463		-4.1232	0.00333	-3.4945	-0.00369		8.88268	0.00515	8.1372	0.00474		-15.8188	0.000398261		-10.5616	0.000653	-14.1692	0.000524		83.01	0.00816	86.4468	0.00651		-133.913
-4.753	-0.00488	-2.4696	0.00104		9.40261	0.01203	8.05139	0.0099		-14.3029	-0.00126		-16.145	-0.00116	-15.2585	0.000921		97.6508	0.01101	83.8783	0.00933		-99.8606	-0.000115565		-4.0838	0.00271	-3.4552	-0.002		8.96754	0.00516	8.21675	0.00475		-15.8015	0.000398261		-10.3505	0.00203	-13.9555	-0.000427		83.807	0.00816	87.2721	0.00651		-133.764
-4.7136	-0.00117	-2.4301	0.00458		9.47859	0.012	8.12824	0.0099		-14.2812	-0.00126		-15.9315	-0.000832	-15.045	0.00212		98.5002	0.01101	84.6911	0.00933		-99.7	-0.000115666		-4.0445	0.00231	-3.4159	-0.00192		9.0524	0.00517	8.2963	0.00476		-15.7842	0.000398261		-10.1395	0.00283	-13.7418	-0.00153		84.604	0.00817	88.0974	0.00651		-133.615
-4.6742	0.00447	-2.3907	0.00114		9.55458	0.01197	8.20508	0.0099		-14.2595	-0.00126		-15.7182	-0.000474	-14.8315	0.00286		99.3495	0.01101	85.504	0.00932		-99.6982	-0.000115667		-4.0052	0.00337	-3.3766	-0.000641		9.13725	0.00519	8.37585	0.00476		-15.7669	0.000398261		-9.9286	0.00119	-13.5283	-0.00172		85.401	0.00817	88.9226	0.00651		-133.466
-4.6348	0.00295	-2.3513	0.00213		9.63056	0.01194	8.28193	0.0099		-14.2378	-0.00126		-15.5049	0.00184	-14.6182	0.00222		100.199	0.01102	86.3169	0.00931		-99.5357	-0.000115771		-3.9659	0.00173	-3.3373	0.000427		9.22211	0.0052	8.45539	0.00477		-15.7496	0.000398261		-9.7178	0.000195	-13.3148	-0.000776		86.198	0.00818	89.7479	0.00651		-133.317
-4.5954	0.00208	-2.3118	0.00159		9.70655	0.01191	8.35877	0.0099		-14.2276	-0.00126		-15.2918	0.00142	-14.4049	0.00163		101.048	0.01102	87.1297	0.00931		-99.3733	-0.000115875		-3.9265	6.3e-05	-3.298	0.00163		9.30697	0.00521	8.53494	0.00478		-15.7323	0.000398261		-9.5071	-0.000721	-13.1015	-0.000227		86.9949	0.00818	90.5731	0.00651		-133.168
-4.5561	0.00403	-2.2724	0.00613		9.78253	0.01189	8.43562	0.0099		-14.2161	-0.00126		-15.0787	-0.000168	-14.1918	-0.00131		101.898	0.01102	87.9426	0.0093		-99.2109	-0.00011598		-3.8872	-0.00168	-3.2587	0.000178		9.39183	0.00522	8.61449	0.00479		-15.7149	0.000398261		-9.2965	-0.00179	-12.8882	-0.00117		87.7919	0.00819	91.3984	0.00651		-133.019
-4.5167	0.00192	-2.233	0.00497		9.85852	0.01186	8.51246	0.00989		-14.1944	-0.00126		-14.8658	-3.7e-05	-13.9787	-0.00237		102.747	0.01102	88.7554	0.00929		-99.0485	-0.000116086		-3.8479	-0.00116	-3.2194	4.9e-05		9.47668	0.00523	8.69404	0.0048		-15.6976	0.000398261		-9.086	-0.00148	-12.6751	-0.00115		88.5889	0.00819	92.2236	0.00651		-132.87
-4.4773	-0.00173	-2.1936	-0.00304		9.9345	0.01183	8.58931	0.00989		-14.1726	-0.00126		-14.653	-0.000837	-13.7658	-0.00247		103.596	0.01102	89.5683	0.00929		-98.8861	-0.000116193		-3.8086	-0.000637	-3.1801	-0.000635		9.56154	0.00524	8.77359	0.0048		-15.6803	0.000398261		-8.8756	-0.00107	-12.462	-0.00017		89.3859	0.0082	93.0489	0.00651		-132.721
-4.438	-0.00227	-2.1542	-0.00792		10.0105	0.01181	8.66616	0.00989		-14.1509	-0.00126		-14.4403	-0.00209	-13.553	-0.00205		104.446	0.01102	90.3812	0.00928		-98.7237	-0.000116301		-3.7692	-0.000868	-3.1408	4.3e-05		9.6464	0.00526	8.85313	0.00481		-15.663	0.000398261		-8.6653	-0.00193	-12.2491	-7e-05		90.1828	0.0082	93.8741	0.00651		-132.572
-4.3986	-0.000526	-2.1147	-0.0081		10.0865	0.01178	8.743	0.00989		-14.1292	-0.00126		-14.2276	-0.00276	-13.3403	-0.00117		105.295	0.01102	91.194	0.00927		-98.5613	-0.000116409		-3.7299	-0.00144	-3.1015	0.000165		9.73126	0.00527	8.93268	0.00482		-15.6457	0.000398261		-8.455	-0.00207	-12.0363	-0.000365		90.9798	0.00821	94.6994	0.00651		-132.424
-4.3593	0.000447	-2.0753	-0.00905		10.1625	0.01176	8.81985	0.00989		-14.1075	-0.00126		-14.0151	-0.00159	-13.1276	-0.00118		106.145	0.01102	92.0069	0.00926		-98.3989	-0.000116519		-3.6906	-0.00193	-3.0622	0.000995		9.81612	0.00528	9.01223	0.00483		-15.6283	0.000398261		-8.2449	-0.000105	-11.8236	-0.000695		91.7768	0.00821	95.5246	0.0065		-132.275
-4.3199	0.00187	-2.0359	-0.00206		10.2385	0.01173	8.89669	0.00989		-14.0858	-0.00126		-13.8027	-0.000384	-12.9151	-0.00202		106.994	0.01102	92.8197	0.00926		-98.2365	-0.000116629		-3.6513	0.000179	-3.023	0.0015		9.90097	0.00529	9.09178	0.00483		-15.611	0.000398261		-8.0349	0.00124	-11.6109	-0.00073		92.5738	0.00822	96.3499	0.0065		-132.126
-4.2806	-0.00111	-1.9965	-0.00134		10.3144	0.01171	8.97354	0.00989		-14.064	-0.00126		-13.5904	-0.00295	-12.7027	-0.00248		107.843	0.01102	93.6326	0.00925		-98.0741	-0.000116741		-3.612	0.000884	-2.9837	-0.000795		9.98583	0.0053	9.17133	0.00484		-15.5937	0.000398261		-7.825	0.000532	-11.3984	-0.000424		93.3708	0.00822	97.1752	0.0065		-131.977
-4.2412	-0.00563	-1.9571	-0.00314		10.3904	0.01169	9.05038	0.00989		-14.0423	-0.00126		-13.3782	-0.00282	-12.4904	-0.000168		108.693	0.01102	94.4454	0.00924		-97.9117	-0.000116853		-3.5727	0.000684	-2.9444	-0.000895		10.0707	0.00531	9.25087	0.00485		-15.5764	0.000398261		-7.6151	0.000532	-11.186	-3.5e-05		94.1677	0.00823	98.0004	0.0065		-131.828
-4.2019	-0.00511	-1.9177	-0.00655		10.4664	0.01166	9.12723	0.00988		-14.0206	-0.00126		-13.1661	-0.000668	-12.2782	0.00208		109.542	0.01102	95.2583	0.00924		-97.7493	-0.000116966		-3.5334	0.000295	-2.9051	0.000395		10.1555	0.00533	9.33042	0.00486		-15.5591	0.000398261		-7.4054	-6.8e-05	-10.9737	-6.8e-05		94.9647	0.00823	98.8257	0.0065		-131.679
-4.1625	-0.00451	-1.8783	-0.01286		10.5424	0.01164	9.20407	0.00988		-14.0151	-0.00126		-12.9541	-0.00115	-12.0661	0.00106		110.392	0.01102	96.0712	0.00923		-97.6	-0.000117071		-3.4941	0.0023	-2.8658	0.000681		10.2404	0.00534	9.40997	0.00486		-15.5418	0.000398261		-7.1958	-0.000868	-10.7615	0.000605		95.7617	0.00823	99.6509	0.0065		-131.53
-4.1232	-0.0031	-1.839	-0.00905		10.6184	0.01162	9.28092	0.00988		-13.9989	-0.00126		-12.7422	-0.000874	-11.8541	0.000184		111.241	0.01102	96.884	0.00923		-97.5868	-0.00011708		-3.4548	0.00115	-2.8266	-0.00132		10.3253	0.00535	9.48952	0.00487		-15.5244	0.000398261		-6.9862	-0.00231	-10.5494	3.2e-05		96.5587	0.00824	100.476	0.0065		-131.381
-4.0838	-0.00287	-1.7996	-0.00551		10.6944	0.0116	9.35777	0.00988		-13.9772	-0.00126		-12.5304	-0.00158	-11.6422	-0.000237		112.09	0.01102	97.6969	0.00922		-97.4244	-0.000117195		-3.4155	-0.000679	-2.7873	-0.00219		10.4101	0.00536	9.56907	0.00488		-15.5071	0.000398261		-6.7768	-0.00236	-10.3374	-0.000286		97.3556	0.00824	101.301	0.0065		-131.232
-4.0445	-0.00335	-1.7602	0.000158		10.7703	0.01157	9.43461	0.00988		-13.9555	-0.00126		-12.3187	-0.000758	-11.4304	0.00258		112.94	0.01102	98.5097	0.00921		-97.262	-0.000117311		-3.3762	0.000284	-2.748	-0.00213		10.495	0.00537	9.64861	0.00488		-15.4898	0.000398261		-6.5674	-0.00111	-10.1255	-0.000862		98.1526	0.00824	102.127	0.00649		-131.083
-4.0052	-0.00585	-1.7208	0.00251		10.8463	0.01155	9.51146	0.00988		-13.9337	-0.00126		-12.1071	-0.000126	-11.2187	0.000984		113.789	0.01102	99.3226	0.00921		-97.0996	-0.000117428		-3.3369	0.00232	-2.7087	0.000181		10.5798	0.00538	9.72816	0.00489		-15.4725	0.000398261		-6.3581	-0.000647	-9.9137	-0.000643		98.9496	0.00825	102.952	0.00649		-130.935
-3.9659	-0.00349	-1.6814	-0.0043		10.9223	0.01153	9.5883	0.00988		-13.912	-0.00126		-11.8955	-0.0014	-11.0071	0.00139		114.638	0.01102	100.135	0.0092		-96.9372	-0.000117546		-3.2976	0.00265	-2.6695	-0.00145		10.6647	0.00539	9.80771	0.0049		-15.4552	0.000398261		-6.149	-0.000811	-9.702	0.000246		99.7466	0.00825	103.777	0.00649		-130.786
-3.9265	-0.00364	-1.6421	-0.0068		10.9983	0.01151	9.66515	0.00988		-13.8903	-0.00126		-11.6841	-0.00394	-10.7955	-0.000195		115.488	0.01102	100.948	0.00919		-96.7748	-0.000117664		-3.2583	0.00122	-2.6302	-0.00234		10.7495	0.0054	9.88726	0.0049		-15.4378	0.000398261		-5.9758	0.00116	-9.4904	-0.000343		100.544	0.00825	104.602	0.00649		-130.637
-3.8872	-0.000358	-1.6027	-0.00335		11.0743	0.01149	9.74199	0.00988		-13.8686	-0.00126		-11.4728	-0.00317	-10.5841	-0.000737		116.337	0.01102	101.761	0.00919		-96.6124	-0.000117784		-3.219	0.00135	-2.5909	-0.00107		10.8344	0.00541	9.96681	0.00491		-15.4205	0.000398261		-5.9363	0.000421	-9.2788	-0.000892		101.341	0.00825	105.428	0.00649		-130.488
-3.8479	-0.000374	-1.5633	0.00341		11.1503	0.01147	9.81884	0.00988		-13.8468	-0.00126		-11.2616	-0.00181	-10.3728	0.000147		117.187	0.01102	102.574	0.00918		-96.45	-0.000117905		-3.1797	0.000305	-2.5516	8.6e-05		10.9193	0.00543	10.0464	0.00492		-15.4032	0.000398261		-5.8967	-1.6e-05	-9.0674	-0.00131		102.138	0.00826	106.253	0.00649		-130.339
-3.8086	-0.00214	-1.524	0.000616		11.2263	0.01145	9.89568	0.00987		-13.8251	-0.00126		-11.0505	-0.00245	-10.1616	0.00226		118.036	0.01102	103.387	0.00917		-96.2876	-0.000118026		-3.1405	-0.000116	-2.5124	-0.000873		11.0041	0.00544	10.1259	0.00492		-15.3859	0.000398261		-5.8572	-6.3e-05	-8.8561	-0.00154		102.934	0.00826	107.078	0.00648		-130.19
-3.7692	0.000963	-1.4846	-0.00112		11.3022	0.01143	9.97253	0.00987		-13.8034	-0.00126		-10.8395	-0.00382	-9.9505	0.000295		118.885	0.01102	104.2	0.00917		-96.1252	-0.000118149		-3.1012	0.00121	-2.4731	-0.00311		11.089	0.00545	10.2055	0.00493		-15.3686	0.000398261		-5.8177	-0.000253	-8.6449	-0.00168		103.731	0.00826	107.903	0.00648		-130.041
-3.7299	-0.0009	-1.4453	-0.00102		11.3782	0.01141	10.0494	0.00987		-13.8027	-0.00126		-10.6286	-0.003	-9.7395	-0.000895		119.735	0.01102	105.013	0.00916		-95.9627	-0.000118273		-3.0619	-0.000937	-2.4338	-0.0045		11.1738	0.00546	10.285	0.00494		-15.3513	0.000398261		-5.7783	-0.000437	-8.4338	-0.00122		104.528	0.00826	108.729	0.00648		-129.892
-3.6906	-0.000895	-1.4059	-0.002		11.4542	0.01139	10.1262	0.00987		-13.7817	-0.00126		-10.4178	-0.00237	-9.5286	-0.000784		120.584	0.01102	105.825	0.00916		-95.8003	-0.000118398		-3.0226	-0.00267	-2.3946	-0.00397		11.2587	0.00547	10.3645	0.00494		-15.3339	0.000398261		-5.7388	-0.000253	-8.2228	-0.00138		105.325	0.00826	109.554	0.00648		-129.743
-3.6513	-0.00517	-1.3666	0.00168		11.5302	0.01137	10.2031	0.00987		-13.76	-0.00126		-10.2071	-0.00101	-9.4953	0.00208		121.434	0.01101	106.638	0.00915		-95.6379	-0.000118523		-2.9833	-0.0001	-2.3553	-0.000773		11.3436	0.00548	10.4441	0.00495		-15.3166	0.000398261		-5.6993	0.000121	-8.0119	-0.00102		106.122	0.00827	110.379	0.00648		-129.595
-3.612	-0.00333	-1.3272	-0.000342		11.6062	0.01135	10.2799	0.00987		-13.7383	-0.00126		-9.9965	-0.000458	-9.2785	-0.000232		122.283	0.01101	107.451	0.00914		-95.6	-0.000118553		-2.9441	0.00284	-2.3161	0.00145		11.4284	0.00549	10.5236	0.00496		-15.2993	0.000398261		-5.6598	0.002	-7.8011	-0.00113		106.919	0.00827	111.204	0.00647		-129.446
-3.5727	0.00134	-1.2879	-0.00524		11.6822	0.01134	10.3568	0.00987		-13.7165	-0.00126		-9.786	-9.5e-05	-9.0618	-0.00152		123.132	0.01101	108.264	0.00914		-95.4755	-0.00011865		-2.9048	0.00327	-2.2768	0.00193		11.5133	0.0055	10.6032	0.00496		-15.282	0.000398261		-5.6203	0.000432	-7.5904	-0.00187		107.716	0.00827	112.03	0.00647		-129.297
-3.5334	0.00176	-1.2485	-0.00674		11.7582	0.01132	10.4336	0.00987		-13.6948	-0.00126		-9.5756	-0.00253	-8.8452	0.000726		123.982	0.01101	109.077	0.00913		-95.3131	-0.000118778		-2.8655	0.00232	-2.2375	0.00209		11.5981	0.00551	10.6827	0.00497		-15.2647	0.000398261		-5.5809	-0.00148	-7.3798	-0.00152		108.513	0.00827	112.855	0.00647		-129.148
-3.4941	0.00177	-1.2092	-0.00826		11.8341	0.0113	10.5105	0.00987		-13.6731	-0.00126		-9.3653	-0.00346	-8.6287	-0.000195		124.831	0.01101	109.89	0.00913		-95.1507	-0.000118907		-2.8262	0.000847	-2.1983	0.000395		11.683	0.00552	10.7623	0.00498		-15.2474	0.000398261		-5.5414	-0.00305	-7.1693	-0.00159		109.31	0.00827	113.68	0.00647		-128.999
-3.4548	0.000526	-1.1698	-0.0001		11.9101	0.01128	10.5873	0.00987		-13.6514	-0.00126		-9.155	-0.000511	-8.4123	-0.00406		125.68	0.01101	110.703	0.00912		-94.9883	-0.000119036		-2.787	-0.00132	-2.159	-0.00109		11.7678	0.00553	10.8418	0.00498		-15.23	0.000398261		-5.5019	-0.00318	-6.9589	-0.00151		110.107	0.00827	114.505	0.00647		-128.85
-3.4155	0.00226	-1.1305	0.00202		11.9861	0.01127	10.6641	0.00987		-13.6297	-0.00126		-8.9449	-0.00142	-8.196	0.00469		126.53	0.01101	111.515	0.00911		-94.8259	-0.000119167		-2.7477	-0.000395	-2.1198	-0.00111		11.8527	0.00554	10.9214	0.00499		-15.2127	0.000398261		-5.4625	-0.00146	-6.7486	-0.000935		110.904	0.00828	115.331	0.00646		-128.701
-3.3762	0.00226	-1.0912	-0.00221		12.0621	0.01125	10.741	0.00986		-13.608	-0.00126		-8.7349	-0.00362	-7.9799	0.00356		127.379	0.01101	112.328	0.00911		-94.6635	-0.000119299		-2.7084	0.00147	-2.0805	-0.000941		11.9376	0.00555	11.0009	0.005		-15.1954	0.000398261		-5.423	0.000289	-6.5383	-0.00202		111.701	0.00828	116.156	0.00646		-128.552
-3.3369	0.00251	-1.0519	-0.00187		12.1381	0.01123	10.8178	0.00986		-13.5904	-0.00126		-8.525	-0.00373	-7.7639	0.00104		128.229	0.01101	113.141	0.0091		-94.5011	-0.000119432		-2.6691	0.00122	-2.0412	0.000222		12.0224	0.00556	11.0805	0.005		-15.1781	0.000398261		-5.3836	0.00123	-6.3282	-0.00228		112.498	0.00828	116.981	0.00646		-128.403
-3.2976	-0.00319	-1.0125	-0.00307		12.2141	0.01122	10.8947	0.00986		-13.5862	-0.00126		-8.3151	-0.00301	-7.5479	-0.000947		129.078	0.01101	113.954	0.0091		-94.3387	-0.000119567		-2.6299	-0.000505	-2.002	-0.00104		12.1073	0.00557	11.16	0.00501		-15.1608	0.000398261		-5.3441	1.6e-05	-6.1182	-0.00196		113.295	0.00828	117.807	0.00646		-128.254
-3.2583	-0.00434	-0.9732	-0.00351		12.2901	0.0112	10.9715	0.00986		-13.5645	-0.00126		-8.1054	-0.0023	-7.3321	-0.00238		129.927	0.01101	114.767	0.00909		-94.1763	-0.000119702		-2.5906	-0.000637	-1.9627	-0.00235		12.1921	0.00558	11.2396	0.00501		-15.1434	0.000398261		-5.3047	-8.4e-05	-5.9083	-0.000927		114.092	0.00828	118.632	0.00646		-128.106
-3.219	-0.00176	-0.9339	-0.00511		12.366	0.01119	11.0484	0.00986		-13.5428	-0.00126		-7.8958	-0.00227	-7.1164	0.000921		130.777	0.011	115.58	0.00908		-94.0139	-0.000119838		-2.5513	8.9e-05	-1.9235	-0.00244		12.277	0.00559	11.3191	0.00502		-15.1261	0.000398261		-5.2653	-4.7e-05	-5.6984	-0.00104		114.889	0.00828	119.457	0.00645		-127.957
-3.1797	0.000174	-0.8946	-0.00405		12.442	0.01117	11.1252	0.00986		-13.5211	-0.00126		-7.6862	-0.000847	-6.9008	0.00338		131.626	0.011	116.393	0.00908		-93.8514	-0.000119976		-2.5121	-0.00165	-1.8842	-0.00228		12.3619	0.0056	11.3987	0.00503		-15.1088	0.000398261		-5.2258	0.000337	-5.4887	-0.000876		115.686	0.00828	120.282	0.00645		-127.808
-3.1405	0.000174	-0.8552	-0.0047		12.518	0.01116	11.2021	0.00986		-13.4993	-0.00126		-7.4768	-0.0018	-6.6853	0.00211		132.476	0.011	117.206	0.00907		-93.689	-0.000120114		-2.4728	-0.000568	-1.845	-0.00194		12.4467	0.00562	11.4782	0.00503		-15.0915	0.000398261		-5.1864	0.0008	-5.2791	-0.00193		116.483	0.00828	121.108	0.00645		-127.659
-3.1012	-0.00232	-0.8159	-0.00418		12.594	0.01114	11.2789	0.00986		-13.4776	-0.00126		-7.2674	-0.0052	-6.4699	0.00283		133.325	0.011	118.018	0.00907		-93.6	-0.000120191		-2.4336	0.0008	-1.8157	0.000324		12.5316	0.00563	11.5578	0.00504		-15.0742	0.000398261		-5.147	0.00135	-5.0695	-0.00193		117.28	0.00828	121.933	0.00645		-127.51
-3.0619	-0.00463	-0.7766	-0.00758		12.67	0.01113	11.3558	0.00986		-13.4559	-0.00126		-7.0581	-0.00532	-6.2547	0.00395		134.174	0.011	118.831	0.00906		-93.5266	-0.000120254		-2.3943	0.000874	-1.7966	0.000705		12.6164	0.00564	11.6373	0.00505		-15.0569	0.000398261		-5.1076	0.00237	-4.8601	-0.000678		118.077	0.00828	122.758	0.00645		-127.361
-3.0226	-0.0088	-0.7373	-0.00869		12.746	0.01111	11.4326	0.00986		-13.4342	-0.00126		-6.849	-0.006	-6.0395	0.00136		135.024	0.011	119.644	0.00906		-93.3642	-0.000120395		-2.355	0.000247	-1.7774	0.00182		12.7013	0.00565	11.7169	0.00505		-15.0395	0.000398261		-5.0682	0.00107	-4.6507	-0.000862		118.874	0.00828	123.583	0.00644		-127.212
-2.9833	-0.01117	-0.698	-0.01095		12.8219	0.0111	11.5094	0.00986		-13.4125	-0.00126		-6.6399	-0.00804	-5.8244	0.00187		135.873	0.011	120.457	0.00905		-93.2018	-0.000120537		-2.3158	0.00155	-1.7583	-0.00131		12.7861	0.00566	11.7964	0.00506		-15.0222	0.000398261		-5.0287	0.000142	-4.4414	-0.00181		119.671	0.00828	124.409	0.00644		-127.063
-2.9441	-0.00638	-0.6587	-0.01187		12.8979	0.01108	11.5863	0.00986		-13.3908	-0.00126		-6.4309	-0.00454	-5.6095	0.00245		136.723	0.01099	121.27	0.00904		-93.0394	-0.00012068		-2.2971	-0.00177	-1.7391	-0.00179		12.871	0.00567	11.876	0.00506		-15.0049	0.000398261		-4.9893	0.00106	-4.5567	0.00141		120.468	0.00828	125.234	0.00644		-126.914
-2.9048	-0.00441	-0.6194	-0.0073		12.9739	0.01107	11.6631	0.00986		-13.3782	-0.00126		-6.2221	-0.00271	-5.3947	0.000679		137.572	0.01099	122.083	0.00904		-92.877	-0.000120824		-2.2779	0.00248	-1.72	-0.000511		12.9558	0.00568	11.9555	0.00507		-14.9876	0.000398261		-4.9499	0.00287	-4.5173	3e-05		121.265	0.00828	126.059	0.00644		-126.765
-2.8655	-0.00243	-0.5801	-0.00417		13.0499	0.01106	11.74	0.00986		-13.369	-0.00126		-6.0133	-0.00324	-5.1799	-0.00168		138.421	0.01099	122.896	0.00903		-92.7146	-0.00012097		-2.2587	0.00193	-1.7008	0.000638		13.0407	0.00569	12.0351	0.00508		-14.9703	0.000398261		-4.9105	0.00384	-4.4779	-0.000246		122.062	0.00828	126.884	0.00643		-126.617
-2.8262	-0.00492	-0.5408	-0.00112		13.1259	0.01104	11.8168	0.00986		-13.3473	-0.00126		-5.8046	-0.00522	-4.9653	0		139.271	0.01099	123.708	0.00903		-92.5522	-0.000121117		-2.2396	0.0023	-1.6817	-0.000314		13.1256	0.00569	12.1146	0.00508		-14.9529	0.000398261		-4.8711	0.00266	-4.4386	0.000649		122.859	0.00828	127.71	0.00643		-126.468
-2.787	-0.002	-0.5015	-0.00466		13.2019	0.01103	11.8937	0.00985		-13.3256	-0.00126		-5.6203	-0.000179	-4.7508	0.00461		140.12	0.01099	124.521	0.00902		-92.3898	-0.000121264		-2.2204	0.00224	-1.6626	-0.00117		13.2104	0.0057	12.1942	0.00509		-14.9356	0.000398261		-4.8317	0.00172	-4.3992	0.0001		123.656	0.00828	128.535	0.00643		-126.319
-2.7477	-0.000579	-0.4622	-0.00444		13.2779	0.01102	11.9705	0.00985		-13.3039	-0.00126		-5.5809	-0.000658	-4.5364	0.00328		140.969	0.01099	125.334	0.00902		-92.2274	-0.000121413		-2.2013	0.00124	-1.6434	-0.000362		13.2953	0.00571	12.2737	0.00509		-14.9183	0.000398261		-4.7923	0.00427	-4.3598	-0.000208		124.453	0.00828	129.36	0.00643		-126.17
-2.7084	0.0027	-0.4229	-0.00337		13.3538	0.011	12.0474	0.00985		-13.2822	-0.00126		-5.5414	-0.00164	-4.3221	0.00165		141.819	0.01098	126.147	0.00901		-92.0649	-0.000121564		-2.1821	-0.0005	-1.6243	0.00227		13.3801	0.00572	12.3532	0.0051		-14.901	0.000398261		-4.753	0.00507	-4.3205	1.9e-05		125.25	0.00828	130.185	0.00643		-126.021
-2.6691	0.00122	-0.3836	-0.00407		13.4298	0.01099	12.1242	0.00985		-13.2604	-0.00126		-5.5019	-0.000653	-4.1079	0.0017		142.668	0.01098	126.96	0.00901		-91.9025	-0.000121715		-2.163	-0.000337	-1.6052	0.00223		13.465	0.00573	12.4328	0.0051		-14.8837	0.000398261		-4.7136	0.00123	-4.2811	-0.0011		126.047	0.00828	131.011	0.00642		-125.872
-2.6299	-0.00198	-0.3443	-0.00432		13.5058	0.01098	12.2011	0.00985		-13.2387	-0.00126		-5.4625	-0.00151	-3.8938	0.00306		143.518	0.01098	127.773	0.009		-91.7401	-0.000121868		-2.1438	-0.00127	-1.586	0.000873		13.5498	0.00574	12.5123	0.00511		-14.8664	0.000398261		-4.6742	-0.000963	-4.2418	-0.00434		126.844	0.00828	131.836	0.00642		-125.723
-2.5906	-0.00441	-0.305	-0.00156		13.5818	0.01097	12.2779	0.00985		-13.217	-0.00126		-5.423	-0.00311	-3.6798	0.00109		144.367	0.01098	128.586	0.009		-91.5777	-0.000122022		-2.1247	-0.000611	-1.5669	0.00228		13.6347	0.00575	12.5919	0.00512		-14.849	0.000398261		-4.6348	-0.00123	-4.2024	-0.00219		127.641	0.00828	132.661	0.00642		-125.574
-2.5513	-0.00126	-0.2657	-0.000711		13.6578	0.01096	12.3547	0.00985		-13.1953	-0.00126		-5.3836	-0.00418	-3.4659	6.3e-05		145.216	0.01098	129.398	0.00899		-91.5	-0.000122096		-2.1056	0.00128	-1.5478	0.00273		13.7196	0.00576	12.6714	0.00512		-14.8317	0.000398261		-4.5954	-0.00153	-4.1631	-0.000495		128.438	0.00828	133.486	0.00642		-125.425
-2.5121	0.00169	-0.2265	-0.00516		13.7338	0.01094	12.4316	0.00985		-13.1736	-0.00126		-5.3441	-0.00405	-3.2522	0.001		146.066	0.01097	130.211	0.00898		-91.4153	-0.000122177		-2.0864	0.00184	-1.5287	0.00212		13.8044	0.00577	12.751	0.00513		-14.8144	0.000398261		-4.5561	-0.00196	-4.1237	-0.000705		129.235	0.00828	134.312	0.00641		-125.277
-2.5081	-0.00346	-0.1872	-0.00545		13.8098	0.01093	12.5084	0.00985		-13.1661	-0.00126		-5.3047	0.00187	-3.0618	0.00194		146.915	0.01097	131.024	0.00898		-91.2529	-0.000122334		-2.0673	-0.000884	-1.5096	0.00168		13.8893	0.00578	12.8305	0.00513		-14.7971	0.000398261		-4.5167	-0.00264	-4.0844	0.000346		130.032	0.00828	135.137	0.00641		-125.128
-2.4889	0.00187	-0.1479	-0.00603		13.8857	0.01092	12.5853	0.00985		-13.1518	-0.00126		-5.2653	0.00446	-3.0223	-0.00349		147.765	0.01097	131.837	0.00897		-91.0905	-0.000122492		-2.0482	-0.0007	-1.4904	0.00199		13.9741	0.00579	12.9101	0.00514		-14.7798	0.000398261		-4.4773	-0.00133	-4.045	0.00127		130.829	0.00828	135.962	0.00641		-124.979
-2.4697	0.00198	-0.1821	0.00168		13.9617	0.01091	12.6621	0.00985		-13.1301	-0.00126		-5.2258	0.00244	-2.9827	-0.00247		148.614	0.01097	132.65	0.00897		-90.9281	-0.000122651		-2.029	0.000384	-1.4713	0.00181		14.059	0.0058	12.9896	0.00514		-14.7624	0.000398261		-4.438	5.8e-05	-4.0057	0.000205		131.626	0.00828	136.787	0.00641		-124.83
-2.4505	0.000584	-0.1802	0.00138		14.0377	0.0109	12.739	0.00985		-13.1084	-0.00126		-5.1864	-0.000568	-2.9432	-0.00539		149.463	0.01097	133.463	0.00896		-90.7657	-0.000122811		-2.0099	-0.000879	-1.4522	-0.0009		14.1439	0.00581	13.0692	0.00515		-14.7451	0.000398261		-4.3986	0.000958	-3.9663	-0.00224		132.423	0.00828	137.613	0.0064		-124.681
-2.4313	-0.000121	-0.1782	0.000742		14.1137	0.01089	12.8158	0.00985		-13.0867	-0.00126		-5.147	-0.00247	-2.9037	0.00271		150.313	0.01096	134.276	0.00896		-90.6033	-0.000122973		-1.9908	-0.000668	-1.4331	-0.000865		14.2287	0.00582	13.1487	0.00516		-14.7278	0.000398261		-4.3593	0.00302	-3.927	-0.00176		133.22	0.00828	138.438	0.0064		-124.532
-2.4121	0.00196	-0.1762	0.00203		14.1897	0.01088	12.8927	0.00985		-13.065	-0.00126		-5.1076	-0.00355	-2.8643	0.00397		151.162	0.01096	135.088	0.00895		-90.4408	-0.000123136		-1.9717	0.000895	-1.414	-0.00102		14.3136	0.00583	13.2283	0.00516		-14.7105	0.000398261		-4.3199	0.00314	-3.8877	-0.00102		134.017	0.00828	139.263	0.0064		-124.383
-2.3929	-0.00174	-0.1743	0.004		14.2657	0.01087	12.9695	0.00985		-13.0433	-0.00126		-5.0682	-0.00317	-2.8248	0.0014		152.011	0.01096	135.901	0.00895		-90.2784	-0.0001233		-1.9526	-0.00142	-1.3949	0.000151		14.3984	0.00584	13.3078	0.00517		-14.6932	0.000398261		-4.2806	0.00123	-3.8484	-0.00145		134.814	0.00828	140.088	0.0064		-124.234
-2.3737	0.000316	-0.1723	0.00245		14.3417	0.01086	13.0464	0.00985		-13.0215	-0.00126		-5.0287	0.0005	-2.7853	0.000453		152.861	0.01096	136.714	0.00894		-90.116	-0.000123466		-1.9334	-0.00148	-1.3758	-0.00145		14.4833	0.00585	13.3874	0.00517		-14.6759	0.000398261		-4.2412	0.000105	-3.809	-0.0019		135.611	0.00828	140.914	0.00639		-124.085
-2.3546	0.00137	-0.1703	-0.000411		14.4177	0.01085	13.1232	0.00985		-12.9998	-0.00126		-4.9893	0.000974	-2.7458	-0.00158		153.71	0.01095	137.527	0.00894		-89.9536	-0.000123633		-1.9143	-0.00195	-1.3567	-0.00149		14.5681	0.00586	13.4669	0.00518		-14.6585	0.000398261		-4.2019	0.00175	-3.7697	-0.000984		136.408	0.00828	141.739	0.00639		-123.936
-2.3354	0.000437	-0.1684	-0.00267		14.4936	0.01084	13.2	0.00985		-12.9781	-0.00126		-4.9499	-0.00472	-2.7063	0.000126		154.56	0.01095	138.34	0.00893		-89.7912	-0.000123802		-1.8952	-0.00129	-1.3376	-0.00158		14.653	0.00587	13.5465	0.00518		-14.6412	0.000398261		-4.1625	0.00214	-3.7304	0.00047		137.205	0.00827	142.564	0.00639		-123.788
-2.3162	0.000937	-0.1664	-0.0017		14.5696	0.01083	13.2769	0.00985		-12.9564	-0.00126		-4.9105	-0.00642	-2.6669	0.00157		155.409	0.01095	139.153	0.00893		-89.6288	-0.000123971		-1.8761	-0.0012	-1.3185	0.000508		14.7379	0.00587	13.626	0.00519		-14.6239	0.000398261		-4.1232	0.00333	-3.6911	-0.00109		138.002	0.00827	143.389	0.00639		-123.639
-2.2971	0.00187	-0.1645	0.0011		14.6456	0.01082	13.3537	0.00985		-12.9541	-0.00126		-4.8711	-0.00108	-2.6274	0.00128		156.258	0.01095	139.966	0.00892		-89.5	-0.000124107		-1.857	-0.00133	-1.2994	0.000519		14.8227	0.00588	13.7056	0.00519		-14.6066	0.000398261		-4.0838	0.00271	-3.6517	-0.00392		138.799	0.00827	144.215	0.00638		-123.49
-2.2779	0.00322	-0.1625	-0.000305		14.7216	0.01081	13.4306	0.00985		-12.9347	-0.00126		-4.8317	-0.000658	-2.5879	0.00455		157.108	0.01094	140.778	0.00892		-89.4664	-0.000124143		-1.8379	-0.00167	-1.2803	0.00217		14.9076	0.00589	13.7851	0.0052		-14.5893	0.000398261		-4.0445	0.00231	-3.6124	-0.00212		139.596	0.00827	145.04	0.00638		-123.341
-2.2587	0.00115	-0.1605	0.000889		14.7976	0.0108	13.5074	0.00984		-12.9129	-0.00126		-4.7923	-0.0025	-2.5485	0.00228		157.957	0.01094	141.591	0.00891		-89.304	-0.000124315		-1.8188	-0.00178	-1.2612	0.000911		14.9924	0.0059	13.8647	0.0052		-14.5719	0.000398261		-4.0052	0.00337	-3.5731	0.000341		140.393	0.00827	145.865	0.00638		-123.192
-2.2396	-0.00104	-0.1586	0.000789		14.8736	0.01079	13.5843	0.00984		-12.8912	-0.00126		-4.753	-0.00488	-2.509	0.00266		158.807	0.01094	142.404	0.00891		-89.1416	-0.000124489		-1.7997	0.00158	-1.2421	0.00156		15.0773	0.00591	13.9442	0.00521		-14.5546	0.000398261		-3.9659	0.00173	-3.5338	-0.00173		141.189	0.00827	146.69	0.00638		-123.043
-2.2204	0.000289	-0.1566	0.00443		14.9496	0.01078	13.6611	0.00984		-12.8695	-0.00126		-4.7136	-0.00117	-2.4696	0.00104		159.656	0.01094	143.217	0.0089		-88.9792	-0.000124664		-1.7806	0.00132	-1.223	0.00204		15.1622	0.00592	14.0238	0.00521		-14.5373	0.000398261		-3.9265	6.3e-05	-3.4945	-0.00369		141.986	0.00827	147.516	0.00637		-122.894
-2.2013	-0.00175	-0.1546	0.00292		15.0255	0.01077	13.738	0.00984		-12.8478	-0.00126		-4.6742	0.00447	-2.4301	0.00458		160.505	0.01093	144.03	0.0089		-88.8168	-0.000124841		-1.7615	0.000474	-1.2039	0.00213		15.247	0.00593	14.1033	0.00522		-14.52	0.000398261		-3.8872	-0.00168	-3.4552	-0.002		142.783	0.00827	148.341	0.00637		-122.745
-2.1821	-0.0036	-0.1527	0.000432		15.1015	0.01076	13.8148	0.00984		-12.8261	-0.00126		-4.6348	0.00295	-2.3907	0.00114		161.355	0.01093	144.843	0.00889		-88.6544	-0.00012502		-1.7424	0.000116	-1.1848	0.00216		15.3319	0.00594	14.1829	0.00523		-14.5027	0.000398261		-3.8479	-0.00116	-3.4159	-0.00192		143.58	0.00827	149.166	0.00637		-122.596
-2.163	-0.00133	-0.1507	-1.1e-05		15.1775	0.01075	13.8917	0.00984		-12.8043	-0.00126		-4.5954	0.00208	-2.3513	0.00213		162.204	0.01093	145.656	0.00889		-88.492	-0.000125199		-1.7233	0.000916	-1.1657	0.00236		15.4167	0.00595	14.2624	0.00523		-14.4854	0.000398261		-3.8086	-0.000637	-3.3766	-0.000641		144.377	0.00826	149.991	0.00637		-122.447
-2.1438	-0.00302	-0.1487	-0.00218		15.2535	0.01075	13.9685	0.00984		-12.7826	-0.00126		-4.5561	0.00403	-2.3118	0.00159		163.053	0.01093	146.468	0.00889		-88.3295	-0.000125381		-1.7042	0.00196	-1.1466	0.00193		15.5016	0.00595	14.342	0.00524		-14.468	0.000398261		-3.7692	-0.000868	-3.3373	0.000427		145.174	0.00826	150.817	0.00636		-122.299
-2.1247	-0.0059	-0.1468	-0.0026		15.3295	0.01074	14.0453	0.00984		-12.7609	-0.00126		-4.5167	0.00192	-2.2724	0.00613		163.903	0.01092	147.281	0.00888		-88.1671	-0.000125563		-1.6851	0.0053	-1.1275	0.00235		15.5864	0.00596	14.4215	0.00524		-14.4507	0.000398261		-3.7299	-0.00144	-3.298	0.00163		145.971	0.00826	151.642	0.00636		-122.15
-2.1056	-0.00885	-0.1448	-0.00238		15.4055	0.01073	14.1222	0.00984		-12.7422	-0.00126		-4.4773	-0.00173	-2.233	0.00497		164.752	0.01092	148.094	0.00888		-88.0047	-0.000125747		-1.666	0.000763	-1.1085	-1.4e-05		15.6713	0.00597	14.501	0.00525		-14.4334	0.000398261		-3.6906	-0.00193	-3.2587	0.000178		146.768	0.00826	152.467	0.00636		-122.001
-2.0864	-0.00407	-0.1429	-0.00224		15.4814	0.01072	14.199	0.00984		-12.7392	-0.00126		-4.438	-0.00227	-2.1936	-0.00304		165.602	0.01092	148.907	0.00887		-87.8423	-0.000125933		-1.6469	0.00133	-1.0894	-0.00172		15.7561	0.00598	14.5806	0.00525		-14.4161	0.000398261		-3.6513	0.000179	-3.2194	4.9e-05		147.565	0.00826	153.292	0.00636		-121.852
-2.0673	-0.0042	-0.1409	-0.000379		15.5574	0.01071	14.2759	0.00984		-12.7175	-0.00126		-4.3986	-0.000526	-2.1542	-0.00792		166.451	0.01091	149.72	0.00887		-87.6799	-0.00012612		-1.6278	-0.000774	-1.0703	-8.9e-05		15.841	0.00599	14.6601	0.00526		-14.3988	0.000398261		-3.612	0.000884	-3.1801	-0.000635		148.362	0.00826	154.118	0.00635		-121.703
-2.0482	-0.0026	-0.1389	0.000705		15.6334	0.0107	14.3527	0.00984		-12.6958	-0.00126		-4.3593	0.000447	-2.1147	-0.0081		167.3	0.01091	150.533	0.00886		-87.5175	-0.000126309		-1.6087	0.000674	-1.0512	0.00154		15.9259	0.006	14.7397	0.00526		-14.3814	0.000398261		-3.5727	0.000684	-3.1408	4.3e-05		149.159	0.00826	154.943	0.00635		-121.554
-2.029	-0.00148	-0.137	0.00225		15.7094	0.0107	14.4296	0.00984		-12.674	-0.00126		-4.3199	0.00187	-2.0753	-0.00905		168.15	0.01091	151.346	0.00886		-87.4	-0.000126446		-1.5896	-0.00104	-1.0321	-0.000943		16.0107	0.00601	14.8192	0.00527		-14.3641	0.000398261		-3.5334	0.000295	-3.1015	0.000165		149.956	0.00825	155.768	0.00635		-121.405
-2.0099	0.00134	-0.135	-0.00131		15.7854	0.01069	14.5064	0.00984		-12.6523	-0.00126		-4.2806	-0.00111	-2.0359	-0.00206		168.999	0.01091	152.158	0.00885		-87.3551	-0.000126499		-1.5705	-0.00209	-1.013	-0.00351		16.0956	0.00601	14.8988	0.00527		-14.3468	0.000398261		-3.4941	0.0023	-3.0622	0.000995		150.753	0.00825	156.593	0.00635		-121.256
-1.9908	-0.00367	-0.133	-0.000732		15.8614	0.01068	14.5833	0.00984		-12.6306	-0.00126		-4.2412	-0.00563	-1.9965	-0.00134		169.849	0.0109	152.971	0.00885		-87.1927	-0.000126691		-1.5515	-0.000442	-0.9939	-0.00438		16.1804	0.00602	14.9783	0.00528		-14.3295	0.000398261		-3.4548	0.00115	-3.023	0.0015		151.55	0.00825	157.419	0.00634		-121.107
-1.9717	-0.00586	-0.1311	-0.00145		15.9374	0.01067	14.6601	0.00984		-12.6089	-0.00126		-4.2019	-0.00511	-1.9571	-0.00314		170.698	0.0109	153.784	0.00884		-87.0303	-0.000126884		-1.5324	-0.000384	-0.9749	-0.00309		16.2653	0.00603	15.0579	0.00528		-14.3122	0.000398261		-3.4155	-0.000679	-2.9837	-0.000795		152.347	0.00825	158.244	0.00634		-120.959
-1.9526	0.000321	-0.1291	-0.000195		16.0133	0.01067	14.737	0.00984		-12.5872	-0.00126		-4.1625	-0.00451	-1.9177	-0.00655		171.547	0.0109	154.597	0.00884		-86.8679	-0.000127079		-1.5133	-0.00387	-0.9558	-0.00184		16.3501	0.00604	15.1374	0.00529		-14.2949	0.000398261		-3.3762	0.000284	-2.9444	-0.000895		153.144	0.00825	159.069	0.00634		-120.81
-1.9334	0.00221	-0.1272	-0.00148		16.0893	0.01066	14.8138	0.00984		-12.5654	-0.00126		-4.1232	-0.0031	-1.8783	-0.01286		172.397	0.01089	155.41	0.00883		-86.7054	-0.000127276		-1.4942	-0.00477	-0.9367	-0.000541		16.435	0.00605	15.217	0.00529		-14.2775	0.000398261		-3.3369	0.00232	-2.9051	0.000395		153.941	0.00825	159.894	0.00634		-120.661
-1.9143	-0.00135	-0.1252	0.00133		16.1653	0.01065	14.8906	0.00984		-12.5437	-0.00126		-4.0838	-0.00287	-1.839	-0.00905		173.246	0.01089	156.223	0.00883		-86.543	-0.000127474		-1.4751	-0.00703	-0.9176	0.000395		16.5199	0.00606	15.2965	0.0053		-14.2602	0.000398261		-3.2976	0.00265	-2.8658	0.000681		154.738	0.00824	160.72	0.00633		-120.512
-1.8952	-0.00544	-0.1232	0.00314		16.2413	0.01065	14.9675	0.00984		-12.5304	-0.00126		-4.0445	-0.00335	-1.7996	-0.00551		174.095	0.01089	157.036	0.00883		-86.3806	-0.000127674		-1.456	-0.00596	-0.8985	-0.00172		16.6047	0.00607	15.3761	0.0053		-14.2429	0.000398261		-3.2583	0.00122	-2.8266	-0.00132		155.535	0.00824	161.545	0.00633		-120.363
-1.8761	-0.00224	-0.1213	0.000216		16.3173	0.01064	15.0443	0.00984		-12.522	-0.00126		-4.0052	-0.00585	-1.7602	0.000158		174.945	0.01088	157.848	0.00882		-86.2182	-0.000127875		-1.4369	-0.00445	-0.8795	-0.000884		16.6896	0.00607	15.4556	0.00531		-14.2256	0.000398261		-3.219	0.00135	-2.7873	-0.00219		156.332	0.00824	162.37	0.00633		-120.214
-1.857	-0.00422	-0.1193	0.00138		16.3933	0.01063	15.1212	0.00984		-12.5003	-0.00126		-3.9659	-0.00349	-1.7208	0.00251		175.794	0.01088	158.661	0.00882		-86.0558	-0.000128078		-1.4179	0.00295	-0.8604	0.00141		16.7744	0.00608	15.5352	0.00531		-14.2083	0.000398261		-3.1797	0.000305	-2.748	-0.00213		157.129	0.00824	163.196	0.00633		-120.065
-1.8379	-0.00382	-0.1174	0.00102		16.4693	0.01063	15.198	0.00984		-12.4786	-0.00126		-3.9265	-0.00364	-1.6814	-0.0043		176.644	0.01088	159.474	0.00881		-85.8934	-0.000128283		-1.3988	0.00426	-0.8413	0.00354		16.8593	0.00609	15.6147	0.00532		-14.191	0.000398261		-3.1405	-0.000116	-2.7087	0.000181		157.926	0.00824	164.021	0.00632		-119.916
-1.8188	0.00112	-0.1154	0.00156		16.5452	0.01062	15.2749	0.00984		-12.4568	-0.00126		-3.8872	-0.000358	-1.6421	-0.0068		177.493	0.01087	160.287	0.00881		-85.731	-0.000128489		-1.3797	0.00104	-0.8222	0.000219		16.9442	0.0061	15.6943	0.00532		-14.1736	0.000398261		-3.1012	0.00121	-2.6695	-0.00145		158.723	0.00824	164.846	0.00632		-119.767
-1.7997	0.00204	-0.1134	-0.00228		16.6212	0.01061	15.3517	0.00984		-12.4351	-0.00126		-3.8479	-0.000374	-1.6027	-0.00335		178.342	0.01087	161.1	0.0088		-85.5686	-0.000128697		-1.3606	-3.2e-05	-0.8032	-0.00249		17.029	0.00611	15.7738	0.00533		-14.1563	0.000398261		-3.0619	-0.000937	-2.6302	-0.00234		159.52	0.00823	165.671	0.00632		-119.618
-1.7806	-0.00196	-0.1115	-0.00197		16.6972	0.01061	15.4286	0.00984		-12.4134	-0.00126		-3.8086	-0.00214	-1.5633	0.00341		179.192	0.01087	161.913	0.0088		-85.4062	-0.000128907		-1.3415	8.4e-05	-0.7841	-0.00304		17.1139	0.00611	15.8534	0.00533		-14.139	0.000398261		-3.0226	-0.00267	-2.5909	-0.00107		160.317	0.00823	166.497	0.00632		-119.47
-1.7615	-0.0026	-0.1095	-0.000674		16.7732	0.0106	15.5054	0.00984		-12.3917	-0.00126		-3.7692	0.000963	-1.524	0.000616		180.041	0.01086	162.726	0.0088		-85.4	-0.000128915		-1.3225	-0.00287	-0.765	-0.00166		17.1987	0.00612	15.9329	0.00534		-14.1217	0.000398261		-2.9833	-0.0001	-2.5516	8.6e-05		161.114	0.00823	167.322	0.00631		-119.321
-1.7424	-0.00441	-0.1076	0.000826		16.8492	0.0106	15.5823	0.00984		-12.37	-0.00126		-3.7299	-0.0009	-1.4846	-0.00112		180.891	0.01086	163.538	0.00879		-85.2438	-0.000129118		-1.3034	-0.00467	-0.7459	0.00183		17.2836	0.00613	16.0125	0.00534		-14.1044	0.000398261		-2.9441	0.00284	-2.5124	-0.000873		161.911	0.00823	168.147	0.00631		-119.172
-1.7233	-0.00634	-0.1056	0.000484		16.9252	0.01059	15.6591	0.00984		-12.3483	-0.00126		-3.6906	-0.000895	-1.4453	-0.00102		181.74	0.01086	164.351	0.00879		-85.0814	-0.000129331		-1.2843	-0.00245	-0.7268	0.00163		17.3684	0.00614	16.092	0.00534		-14.087	0.000398261		-2.9048	0.00327	-2.4731	-0.00311		162.708	0.00823	168.972	0.00631		-119.023
-1.7042	-0.00625	-0.1037	-0.00194		17.0011	0.01058	15.736	0.00984		-12.3265	-0.00126		-3.6513	-0.00517	-1.4059	-0.002		182.589	0.01085	165.164	0.00878		-84.9189	-0.000129546		-1.2652	-0.00265	-0.7078	0.00202		17.4533	0.00615	16.1715	0.00535		-14.0697	0.000398261		-2.8655	0.00232	-2.4338	-0.0045		163.505	0.00822	169.798	0.00631		-118.874
-1.6851	-0.00284	-0.1017	0.000137		17.0771	0.01058	15.8128	0.00984		-12.3187	-0.00126		-3.612	-0.00333	-1.3666	0.00168		183.439	0.01085	165.977	0.00878		-84.7566	-0.000129763		-1.2462	-0.00452	-0.6887	-0.000719		17.5382	0.00615	16.2511	0.00535		-14.0524	0.000398261		-2.8262	0.000847	-2.3946	-0.00397		164.302	0.00822	170.623	0.0063		-118.725
-1.666	-0.00578	-0.0997	-0.000284		17.1531	0.01057	15.8896	0.00984		-12.3048	-0.00126		-3.5727	0.00134	-1.3272	-0.000342		184.288	0.01085	166.79	0.00877		-84.5941	-0.000129981		-1.2271	-0.00157	-0.6696	-0.00341		17.623	0.00616	16.3306	0.00536		-14.0351	0.000398261		-2.787	-0.00132	-2.3553	-0.000773		165.099	0.00822	171.448	0.0063		-118.576
-1.6469	-0.00754	-0.0978	0.000126		17.2291	0.01057	15.9665	0.00984		-12.2831	-0.00126		-3.5334	0.00176	-1.2879	-0.00524		185.137	0.01084	167.603	0.00877		-84.4317	-0.000130201		-1.208	-0.00156	-0.6505	0.000638		17.7079	0.00617	16.4102	0.00536		-14.0178	0.000398261		-2.7477	-0.000395	-2.3161	0.00145		165.896	0.00822	172.273	0.0063		-118.427
-1.6278	-0.00395	-0.0958	0.0013		17.3051	0.01056	16.0433	0.00984		-12.2614	-0.00126		-3.4941	0.00177	-1.2485	-0.00674		185.987	0.01084	168.416	0.00877		-84.2693	-0.000130423		-1.1889	-0.00416	-0.6315	-0.00244		17.7927	0.00618	16.4898	0.00537		-14.0005	0.000398261		-2.7084	0.00147	-2.2768	0.00193		166.693	0.00822	173.099	0.0063		-118.278
-1.6087	0.00205	-0.0939	0.00173		17.3811	0.01056	16.1202	0.00983		-12.2396	-0.00126		-3.4548	0.000526	-1.2092	-0.00826		186.836	0.01084	169.228	0.00876		-84.1069	-0.000130647		-1.1698	-0.0054	-0.6124	-0.00309		17.8776	0.00619	16.5693	0.00537		-13.9831	0.000398261		-2.6691	0.00122	-2.2375	0.00209		167.49	0.00822	173.924	0.00629		-118.129
-1.5896	-0.00332	-0.0919	0.00136		17.4571	0.01055	16.197	0.00983		-12.2179	-0.00126		-3.4155	0.00226	-1.1698	-0.0001		187.686	0.01083	170.041	0.00876		-83.9445	-0.000130873		-1.1508	-0.00643	-0.5933	-0.00265		17.9625	0.00619	16.6488	0.00538		-13.9658	0.000398261		-2.6299	-0.000505	-2.1983	0.000395		168.287	0.00821	174.749	0.00629		-117.981
-1.5705	-0.00507	-0.09	-0.000995		17.533	0.01054	16.2739	0.00983		-12.1962	-0.00126		-3.3762	0.00226	-1.1305	0.00202		188.535	0.01083	170.854	0.00875		-83.7821	-0.0001311		-1.1317	-0.00272	-0.5742	-0.00128		18.0473	0.0062	16.7284	0.00538		-13.9485	0.000398261		-2.5906	-0.000637	-2.159	-0.00109		169.084	0.00821	175.574	0.00629		-117.832
-1.5515	0.0012	-0.088	-0.00161		17.609	0.01054	16.3507	0.00983		-12.1745	-0.00126		-3.3369	0.00251	-1.0912	-0.00221		189.384	0.01082	171.667	0.00875		-83.6197	-0.00013133		-1.1126	0.0008	-0.5551	0.0012		18.1322	0.00621	16.8079	0.00539		-13.9312	0.000398261		-2.5513	8.9e-05	-2.1198	-0.00111		169.881	0.00821	176.4	0.00629		-117.683
-1.5324	0.000921	-0.086	-0.00276		17.685	0.01053	16.4276	0.00983		-12.1528	-0.00126		-3.2976	-0.00319	-1.0519	-0.00187		190.234	0.01082	172.48	0.00875		-83.4573	-0.000131561		-1.0935	-0.00125	-0.5361	0.00287		18.217	0.00622	16.8875	0.00539		-13.9139	0.000398261		-2.5121	-0.00165	-2.0805	-0.000941		170.678	0.00821	177.225	0.00628		-117.534
-1.5133	-0.00511	-0.0841	-0.00241		17.761	0.01053	16.5044	0.00983		-12.1311	-0.00126		-3.2583	-0.00434	-1.0125	-0.00307		191.083	0.01082	173.293	0.00874		-83.4	-0.000131643		-1.0745	-0.000963	-0.517	0.00355		18.3019	0.00622	16.967	0.0054		-13.8965	0.000398261		-2.4728	-0.000568	-2.0412	0.000222		171.475	0.0082	178.05	0.00628		-117.385
-1.4942	0.000168	-0.0821	-0.00242		17.837	0.01052	16.5813	0.00983		-12.1093	-0.00126		-3.219	-0.00176	-0.9732	-0.00351		191.933	0.01081	174.106	0.00874		-83.2949	-0.000131794		-1.0554	-0.00253	-0.4979	0.00238		18.3867	0.00623	17.0466	0.0054		-13.8792	0.000398261		-2.4336	0.0008	-2.002	-0.00104		172.272	0.0082	178.875	0.00628		-117.236
-1.4751	0.00151	-0.0802	-0.00522		17.913	0.01052	16.6581	0.00983		-12.1071	-0.00126		-3.1797	0.000174	-0.9339	-0.00511		192.782	0.01081	174.918	0.00873		-83.1325	-0.000132029		-1.0363	-0.00381	-0.4788	0.00161		18.4716	0.00624	17.1261	0.00541		-13.8619	0.000398261		-2.3943	0.000874	-1.9627	-0.00235		173.069	0.0082	179.701	0.00628		-117.087
-1.456	-0.00277	-0.0782	-0.00421		17.989	0.01051	16.7349	0.00983		-12.0876	-0.00126		-3.1405	0.000174	-0.8946	-0.00405		193.631	0.01081	175.731	0.00873		-82.9701	-0.000132266		-1.0172	-0.00183	-0.4597	-0.000238		18.5565	0.00625	17.2057	0.00541		-13.8446	0.000398261		-2.355	0.000247	-1.9235	-0.00244		173.866	0.0082	180.526	0.00627		-116.938
-1.4369	-0.00322	-0.0763	-0.0036		18.0649	0.01051	16.8118	0.00983		-12.0659	-0.00126		-3.1012	-0.00232	-0.8552	-0.0047		194.481	0.0108	176.544	0.00873		-82.8076	-0.000132505		-0.9981	-0.00163	-0.4406	-0.00111		18.6413	0.00625	17.2852	0.00541		-13.8273	0.000398261		-2.3158	0.00155	-1.8842	-0.00228		174.663	0.0082	181.351	0.00627		-116.789
-1.4179	-0.00277	-0.0743	-0.00386		18.1409	0.01051	16.8886	0.00983		-12.0442	-0.00126		-3.0619	-0.00463	-0.8159	-0.00418		195.33	0.0108	177.357	0.00872		-82.6452	-0.000132745		-0.9791	-0.0019	-0.4216	-0.0018		18.7262	0.00626	17.3648	0.00542		-13.81	0.000398261		-2.2971	-0.00177	-1.845	-0.00194		175.46	0.00819	182.176	0.00627		-116.641
-1.3988	-0.00168	-0.0724	-0.00397		18.2169	0.0105	16.9655	0.00983		-12.0225	-0.00126		-3.0226	-0.0088	-0.7766	-0.00758		196.179	0.01079	178.17	0.00872		-82.4828	-0.000132988		-0.96	-0.00187	-0.4025	-0.00203		18.811	0.00627	17.4443	0.00542		-13.7926	0.000398261		-2.2779	0.00248	-1.8157	0.000324		176.257	0.00819	183.002	0.00627		-116.492
-1.3797	0.00203	-0.0704	-0.00311		18.2929	0.0105	17.0423	0.00983		-12.0008	-0.00126		-2.9833	-0.01117	-0.7373	-0.00869		197.029	0.01079	178.983	0.00871		-82.3204	-0.000133233		-0.9409	-0.00312	-0.3834	-0.00224		18.8959	0.00628	17.5239	0.00543		-13.7753	0.000398261		-2.2587	0.00193	-1.7966	0.000705		177.054	0.00819	183.827	0.00626		-116.343
-1.3606	-0.000753	-0.0684	-0.00403		18.3689	0.01049	17.1192	0.00983		-11.979	-0.00126		-2.9441	-0.00638	-0.698	-0.01095		197.878	0.01079	179.796	0.00871		-82.158	-0.000133479		-0.9218	-0.00553	-0.3643	-0.00108		18.9807	0.00628	17.6034	0.00543		-13.758	0.000398261		-2.2396	0.0023	-1.7774	0.00182		177.851	0.00819	184.652	0.00626		-116.194
-1.3415	-0.00386	-0.0665	-0.00273		18.4449	0.01049	17.196	0.00983		-11.9573	-0.00126		-2.9048	-0.00441	-0.6587	-0.01187		198.728	0.01078	180.609	0.00871		-81.9956	-0.000133728		-0.9027	-0.00642	-0.3452	-0.00175		19.0656	0.00629	17.683	0.00544		-13.7407	0.000398261		-2.2204	0.00224	-1.7583	-0.00131		178.647	0.00819	185.477	0.00626		-116.045
-1.3225	-0.00598	-0.0645	-0.0033		18.5209	0.01048	17.2729	0.00983		-11.9356	-0.00126		-2.8655	-0.00243	-0.6194	-0.0073		199.577	0.01078	181.421	0.0087		-81.8332	-0.000133979		-0.8836	-0.00468	-0.3261	-0.000778		19.1505	0.0063	17.7625	0.00544		-13.7234	0.00039826		-2.2013	0.00124	-1.7391	-0.00179		179.444	0.00818	186.303	0.00626		-115.896
-1.3034	-0.00831	-0.0626	-0.00392		18.5968	0.01048	17.3497	0.00983		-11.9139	-0.00126		-2.8262	-0.00492	-0.5801	-0.00417		200.426	0.01078	182.234	0.0087		-81.6708	-0.000134232		-0.8646	-0.00492	-0.307	-0.00137		19.2353	0.00631	17.8421	0.00545		-13.706	0.00039826		-2.1821	-0.0005	-1.72	-0.000511		180.241	0.00818	187.128	0.00625		-115.747
-1.2843	-0.00427	-0.0606	-0.00486		18.6728	0.01048	17.4265	0.00983		-11.8955	-0.00126		-2.787	-0.002	-0.5408	-0.00112		201.276	0.01077	183.047	0.0087		-81.5084	-0.000134487		-0.8455	-0.00418	-0.288	-0.00128		19.3202	0.00631	17.9216	0.00545		-13.6887	0.00039826		-2.163	-0.000337	-1.7008	0.000638		181.038	0.00818	187.953	0.00625		-115.598
-1.2652	-0.0111	-0.0587	-0.00692		18.7488	0.01047	17.5034	0.00983		-11.8922	-0.00126		-2.7477	-0.000579	-0.5015	-0.00466		202.125	0.01077	183.86	0.00869		-81.346	-0.000134744		-0.8264	-0.00361	-0.2689	-0.000205		19.405	0.00632	18.0012	0.00545		-13.6714	0.00039826		-2.1438	-0.00127	-1.6817	-0.000314		181.835	0.00818	188.778	0.00625		-115.449
-1.2462	-0.0077	-0.0567	-0.00501		18.8248	0.01047	17.5802	0.00983		-11.8704	-0.00126		-2.7084	0.0027	-0.4622	-0.00444		202.975	0.01076	184.673	0.00869		-81.3	-0.000134817		-0.8073	-0.0041	-0.2498	-0.000908		19.4899	0.00633	18.0807	0.00546		-13.6541	0.00039826		-2.1247	-0.000611	-1.6626	-0.00117		182.632	0.00817	189.604	0.00625		-115.3
-1.2271	-0.00512	-0.0548	-0.00389		18.9008	0.01046	17.6571	0.00983		-11.8487	-0.00126		-2.6691	0.00122	-0.4229	-0.00337		203.824	0.01076	185.486	0.00868		-81.1835	-0.000135003		-0.7882	-0.0055	-0.2307	0.000243		19.5748	0.00633	18.1603	0.00546		-13.6368	0.00039826		-2.1056	0.00128	-1.6434	-0.000362		183.429	0.00817	190.429	0.00624		-115.152
-1.208	-0.00967	-0.0528	-0.00331		18.9768	0.01046	17.7339	0.00983		-11.827	-0.00126		-2.6299	-0.00198	-0.3836	-0.00407		204.673	0.01076	186.299	0.00868		-81.0211	-0.000135264		-0.7691	-0.00524	-0.1821	0.000578		19.6596	0.00634	18.2398	0.00547		-13.6195	0.00039826		-2.0864	0.00184	-1.6243	0.00227		184.226	0.00817	191.254	0.00624		-115.003
-1.1889	-0.00887	-0.0509	-0.00201		19.0528	0.01046	17.8108	0.00983		-11.8053	-0.00126		-2.5906	-0.00441	-0.3443	-0.00432		205.523	0.01075	187.111	0.00868		-80.8587	-0.000135527		-0.75	-0.00724	-0.1802	0.000114		19.7445	0.00635	18.3194	0.00547		-13.6021	0.00039826		-2.0673	-0.000884	-1.6052	0.00223		185.023	0.00817	192.079	0.00624		-114.854
-1.1698	-0.00428	-0.0489	5.8e-05		19.1288	0.01045	17.8876	0.00983		-11.7836	-0.00126		-2.5513	-0.00126	-0.305	-0.00156		206.372	0.01075	187.924	0.00867		-80.6963	-0.000135792		-0.731	-0.00618	-0.1782	3e-05		19.8293	0.00636	18.3989	0.00548		-13.5848	0.00039826		-2.0482	-0.0007	-1.586	0.000873		185.82	0.00817	192.905	0.00624		-114.705
-1.1508	-0.00214	-0.047	-0.00177		19.2047	0.01045	17.9645	0.00983		-11.7618	-0.00126		-2.5121	0.00169	-0.2657	-0.000711		207.221	0.01074	188.737	0.00867		-80.5339	-0.00013606		-0.7119	-0.00687	-0.1762	0.000616		19.9142	0.00636	18.4784	0.00548		-13.5675	0.00039826		-2.029	0.000384	-1.5669	0.00228		186.617	0.00816	193.73	0.00623		-114.556
-1.1317	-0.00545	-0.045	-0.00373		19.2807	0.01044	18.0413	0.00983		-11.7401	-0.00126		-2.5081	-0.00346	-0.2265	-0.00516		208.071	0.01074	189.55	0.00867		-80.3715	-0.00013633		-0.6928	-0.00295	-0.1743	0.000192		19.999	0.00637	18.558	0.00548		-13.5502	0.00039826		-2.0099	-0.000879	-1.5478	0.00273		187.414	0.00816	194.555	0.00623		-114.407
-1.1126	-0.01012	-0.0431	-0.00451		19.3567	0.01044	18.1182	0.00983		-11.7184	-0.00126		-2.4889	0.00187	-0.1872	-0.00545		208.92	0.01073	190.363	0.00866		-80.2091	-0.000136602		-0.6737	-0.00446	-0.1723	-0.000762		20.0839	0.00638	18.6375	0.00549		-13.5329	0.00039826		-1.9908	-0.000668	-1.5287	0.00212		188.211	0.00816	195.38	0.00623		-114.258
-1.0935	-0.01148	-0.0411	-0.005		19.4327	0.01044	18.195	0.00983		-11.6967	-0.00126		-2.4697	0.00198	-0.1479	-0.00603		209.77	0.01073	191.176	0.00866		-80.0467	-0.000136876		-0.6546	-0.00741	-0.1703	-0.000368		20.1687	0.00638	18.7171	0.00549		-13.5155	0.00039826		-1.9717	0.000895	-1.5096	0.00168		189.008	0.00816	196.206	0.00623		-114.109
-1.0809	-0.00379	-0.0391	-0.0022		19.5087	0.01043	18.2719	0.00983		-11.6841	-0.00126		-2.4505	0.000584	-0.1821	0.00168		210.619	0.01073	191.989	0.00866		-79.8843	-0.000137152		-0.6355	-0.00815	-0.1684	-0.000368		20.2536	0.00639	18.7966	0.0055		-13.4982	0.00039826		-1.9526	-0.00142	-1.4904	0.00199		189.805	0.00815	197.031	0.00622		-113.96
-1.0711	-0.000611	-0.0372	-0.00345		19.5847	0.01043	18.3487	0.00983		-11.675	-0.00126		-2.4313	-0.000121	-0.1802	0.00138		211.468	0.01072	192.801	0.00865		-79.7219	-0.000137431		-0.6164	-0.00893	-0.1664	-0.000935		20.3385	0.0064	18.8762	0.0055		-13.4809	0.00039826		-1.9334	-0.00148	-1.4713	0.00181		190.602	0.00815	197.856	0.00622		-113.811
-1.0613	0.0038	-0.0352	-0.00712		19.6607	0.01043	18.4255	0.00983		-11.6532	-0.00126		-2.4121	0.00196	-0.1782	0.000742		212.318	0.01072	193.614	0.00865		-79.5595	-0.000137712		-0.5973	-0.00816	-0.1645	8.9e-05		20.4233	0.00641	18.9557	0.0055		-13.4636	0.00039826		-1.9143	-0.00195	-1.4522	-0.0009		191.399	0.00815	198.681	0.00622		-113.663
-1.0515	0.00217	-0.0333	-0.00903		19.7366	0.01042	18.5024	0.00983		-11.6315	-0.00126		-2.3929	-0.00174	-0.1762	0.00203		213.167	0.01071	194.427	0.00864		-79.397	-0.000137995		-0.5782	-0.00872	-0.1625	0.000678		20.5082	0.00641	19.0353	0.00551		-13.4463	0.00039826		-1.8952	-0.00129	-1.4331	-0.000865		192.196	0.00815	199.507	0.00622		-113.514
-1.0417	-0.00446	-0.0313	-0.0051		19.8126	0.01042	18.5792	0.00983		-11.6098	-0.00126		-2.3737	0.000316	-0.1743	0.004		214.017	0.01071	195.24	0.00864		-79.3	-0.000138166		-0.5591	-0.01066	-0.1605	0.00067		20.593	0.00642	19.1148	0.00551		-13.429	0.00039826		-1.8761	-0.0012	-1.414	-0.00102		192.993	0.00814	200.332	0.00621		-113.365
-1.0319	-0.00704	-0.0294	-0.00513		19.8886	0.01042	18.6561	0.00983		-11.5881	-0.00126		-2.3546	0.00137	-0.1723	0.00245		214.866	0.01071	196.053	0.00864		-79.2347	-0.000138281		-0.54	-0.00683	-0.1586	0.000435		20.6779	0.00643	19.1944	0.00552		-13.4116	0.00039826		-1.857	-0.00133	-1.3949	0.000151		193.79	0.00814	201.157	0.00621		-113.216
-1.0221	-0.00397	-0.0274	-0.00792		19.9646	0.01041	18.7329	0.00983		-11.5664	-0.00126		-2.3354	0.000437	-0.1703	-0.000411		215.715	0.0107	196.866	0.00863		-79.0722	-0.000138569		-0.5209	-0.00428	-0.1566	0.0009		20.7628	0.00643	19.2739	0.00552		-13.3943	0.00039826		-1.8379	-0.00167	-1.3758	-0.00145		194.587	0.00814	201.982	0.00621		-113.067
-1.0123	-0.00264	-0.0255	-0.01174		20.0406	0.01041	18.8098	0.00983		-11.5447	-0.00126		-2.3162	0.000937	-0.1684	-0.00267		216.565	0.0107	197.679	0.00863		-78.9098	-0.000138859		-0.5018	-0.00863	-0.1546	0.000208		20.8476	0.00644	19.3535	0.00553		-13.377	0.00039826		-1.8188	-0.00178	-1.3567	-0.00149		195.384	0.00814	202.808	0.00621		-112.918
-1.0025	-0.00215	-0.0235	-0.01616		20.1166	0.01041	18.8866	0.00983		-11.5229	-0.00126		-2.2971	0.00187	-0.1664	-0.0017		217.414	0.01069	198.491	0.00863		-78.7474	-0.000139151		-0.4827	-0.01258	-0.1527	7.8e-05		20.9325	0.00645	19.433	0.00553		-13.3597	0.00039826		-1.7997	0.00158	-1.3376	-0.00158		196.181	0.00813	203.633	0.00621		-112.769
-0.9927	-0.00257	-0.0216	-0.01753		20.1925	0.01041	18.9635	0.00983		-11.5012	-0.00126		-2.2779	0.00322	-0.1645	0.0011		218.263	0.01069	199.304	0.00862		-78.585	-0.000139446		-0.4636	-0.0124	-0.1507	-8.1e-05		21.0173	0.00645	19.5126	0.00553		-13.3424	0.00039826		-1.7806	0.00132	-1.3185	0.000508		196.978	0.00813	204.458	0.0062		-112.62
-0.9829	-0.00434	-0.0196	-0.01936		20.2685	0.0104	19.0403	0.00983		-11.4795	-0.00126		-2.2587	0.00115	-0.1625	-0.000305		219.113	0.01068	200.117	0.00862		-78.4226	-0.000139744		-0.4445	-0.01066	-0.1487	0.000335		21.1022	0.00646	19.5921	0.00554		-13.325	0.00039826		-1.7615	0.000474	-1.2994	0.000519		197.775	0.00813	205.283	0.0062		-112.471
-0.9731	-0.00388	-0.0177	-0.02725		20.3445	0.0104	19.1171	0.00983		-11.4728	-0.00126		-2.2396	-0.00104	-0.1605	0.000889		219.962	0.01068	200.93	0.00862		-78.2602	-0.000140044		-0.4254	-0.00964	-0.1468	-0.000149		21.187	0.00647	19.6717	0.00554		-13.3077	0.00039826		-1.7424	0.000116	-1.2803	0.00217		198.572	0.00813	206.109	0.0062		-112.322
-0.9634	-0.00161	-0.0157	-0.04877		20.4205	0.0104	19.194	0.00983		-11.4578	-0.00126		-2.2204	0.000289	-0.1586	0.000789		220.812	0.01067	201.743	0.00861		-78.0978	-0.000140346		-0.41	-0.00473	-0.1448	-9.5e-05		21.2719	0.00647	19.7512	0.00555		-13.2904	0.00039826		-1.7233	0.000916	-1.2612	0.000911		199.369	0.00812	206.934	0.0062		-112.174
-0.9536	-0.00464	-0.0138	-0.07451		20.4965	0.01039	19.2708	0.00983		-11.436	-0.00126		-2.2013	-0.00175	-0.1566	0.00443		221.661	0.01067	202.556	0.00861		-77.9354	-0.000140651		-0.4004	-0.00704	-0.1429	-0.000614		21.3568	0.00648	19.8308	0.00555		-13.2731	0.00039826		-1.7042	0.00196	-1.2421	0.00156		200.166	0.00812	207.759	0.00619		-112.025
-0.9438	-0.00547	-0.0118	-0.10111		20.5725	0.01039	19.3477	0.00983		-11.4143	-0.00126		-2.1821	-0.0036	-0.1546	0.00292		222.51	0.01067	203.369	0.00861		-77.773	-0.000140958		-0.3907	-0.00766	-0.1409	-0.000316		21.4416	0.00649	19.9103	0.00555		-13.2558	0.00039826		-1.6851	0.0053	-1.223	0.00204		200.963	0.00812	208.584	0.00619		-111.876
-0.934	-0.0059	-0.0099	-0.12512		20.6485	0.01039	19.4245	0.00983		-11.3926	-0.00126		-2.163	-0.00133	-0.1527	0.000432		223.36	0.01066	204.181	0.0086		-77.6106	-0.000141267		-0.381	-0.01083	-0.1389	-0.000268		21.5265	0.00649	19.9899	0.00556		-13.2385	0.00039826		-1.666	0.000763	-1.2039	0.00213		201.76	0.00812	209.41	0.00619		-111.727
-0.9243	-0.00426	-0.0079	-0.14137		20.7244	0.01039	19.5014	0.00983		-11.3709	-0.00126		-2.1438	-0.00302	-0.1507	-1.1e-05		224.209	0.01066	204.994	0.0086		-77.4481	-0.00014158		-0.3714	-0.0066	-0.137	-0.00123		21.6113	0.0065	20.0694	0.00556		-13.2211	0.00039826		-1.6469	0.00133	-1.1848	0.00216		202.557	0.00811	210.235	0.00619		-111.578
-0.9145	-0.00586	-0.006	-0.15215		20.8004	0.01038	19.5782	0.00983		-11.3492	-0.00126		-2.1247	-0.0059	-0.1487	-0.00218		225.059	0.01065	205.807	0.0086		-77.2857	-0.000141895		-0.3617	-0.00301	-0.135	-0.000859		21.6962	0.0065	20.149	0.00557		-13.2038	0.00039826		-1.6278	-0.000774	-1.1657	0.00236		203.354	0.00811	211.06	0.00618		-111.429
-0.9048	-0.00982	-0.004	-0.15932		20.8764	0.01038	19.6551	0.00983		-11.3275	-0.00126		-2.1056	-0.00885	-0.1468	-0.0026		225.908	0.01065	206.62	0.00859		-77.2	-0.000142062		-0.3521	-0.00539	-0.133	8.6e-05		21.7811	0.00651	20.2285	0.00557		-13.1865	0.00039826		-1.6087	0.000674	-1.1466	0.00193		204.151	0.00811	211.886	0.00618		-111.28
-0.895	-0.01461	-0.0021	-0.16423		20.9524	0.01038	19.7319	0.00983		-11.3057	-0.00126		-2.0864	-0.00407	-0.1448	-0.00238		226.757	0.01064	207.433	0.00859		-77.1233	-0.000142212		-0.3424	-0.00863	-0.1311	0.000392		21.8659	0.00652	20.3081	0.00557		-13.1692	0.00039826		-1.5896	-0.00104	-1.1275	0.00235		204.948	0.00811	212.711	0.00618		-111.131
-0.8853	-0.00963	-0.0001	-0.16766		21.0284	0.01038	19.8088	0.00983		-11.284	-0.00126		-2.0673	-0.0042	-0.1429	-0.00224		227.607	0.01064	208.246	0.00859		-76.9609	-0.000142532		-0.3328	-0.00848	-0.1291	0.000192		21.9508	0.00652	20.3876	0.00558		-13.1519	0.00039826		-1.5705	-0.00209	-1.1085	-1.4e-05		205.745	0.0081	213.536	0.00618		-110.982
-0.8755	-0.00481	0.0018	-0.16749		21.1044	0.01037	19.8856	0.00983		-11.2623	-0.00126		-2.0482	-0.0026	-0.1409	-0.000379		228.456	0.01063	209.059	0.00859		-76.7985	-0.000142854		-0.3231	-0.00945	-0.1272	-0.000524		22.0356	0.00653	20.4672	0.00558		-13.1345	0.00039826		-1.5515	-0.000442	-1.0894	-0.00172		206.542	0.0081	214.361	0.00617		-110.834
-0.8658	-0.00899	0.0038	-0.16295		21.1804	0.01037	19.9625	0.00983		-11.2616	-0.00126		-2.029	-0.00148	-0.1389	0.000705		229.305	0.01063	209.871	0.00858		-76.6361	-0.00014318		-0.3135	-0.01254	-0.1252	-0.000135		22.1205	0.00654	20.5467	0.00558		-13.1172	0.00039826		-1.5324	-0.000384	-1.0703	-8.9e-05		207.339	0.0081	215.187	0.00617		-110.685
-0.856	-0.00845	0.0057	-0.15972		21.2563	0.01037	20.0393	0.00983		-11.2406	-0.00126		-2.0099	0.00134	-0.137	0.00225		230.155	0.01063	210.684	0.00858		-76.4737	-0.000143507		-0.3038	-0.0094	-0.1232	-1.6e-05		22.2053	0.00654	20.6262	0.00559		-13.0999	0.00039826		-1.5133	-0.00387	-1.0512	0.00154		208.136	0.0081	216.012	0.00617		-110.536
-0.8463	-0.00494	0.0077	-0.15469		21.3323	0.01037	20.1161	0.00983		-11.2189	-0.00126		-1.9908	-0.00367	-0.135	-0.00131		231.004	0.01062	211.497	0.00858		-76.3113	-0.000143838		-0.2941	-0.00736	-0.1213	2.2e-05		22.2902	0.00655	20.7058	0.00559		-13.0826	0.00039826		-1.4942	-0.00477	-1.0321	-0.000943		208.933	0.00809	216.837	0.00617		-110.387
-0.8365	-0.00379	0.0096	-0.14395		21.4083	0.01036	20.193	0.00983		-11.1972	-0.00126		-1.9717	-0.00586	-0.133	-0.000732		231.854	0.01062	212.31	0.00857		-76.1489	-0.000144171		-0.2845	-0.01038	-0.1193	-0.000441		22.3751	0.00656	20.7853	0.0056		-13.0653	0.00039826		-1.4751	-0.00703	-1.013	-0.00351		209.73	0.00809	217.662	0.00616		-110.238
-0.8268	-0.00382	0.0116	-0.12725		21.4843	0.01036	20.2698	0.00983		-11.1754	-0.00126		-1.9526	0.000321	-0.1311	-0.00145		232.703	0.01061	213.123	0.00857		-75.9865	-0.000144507		-0.2748	-0.01295	-0.1174	0.000368		22.4599	0.00656	20.8649	0.0056		-13.048	0.00039826		-1.456	-0.00596	-0.9939	-0.00438		210.527	0.00809	218.488	0.00616		-110.089
-0.8171	-0.000174	0.0135	-0.10186		21.5603	0.01036	20.3467	0.00983		-11.1537	-0.00126		-1.9334	0.00221	-0.1291	-0.000195		233.552	0.01061	213.936	0.00857		-75.8241	-0.000144846		-0.2652	-0.01491	-0.1154	0.000673		22.5448	0.00657	20.9444	0.0056		-13.0306	0.00039826		-1.4369	-0.00445	-0.9749	-0.00309		211.324	0.00809	219.313	0.00616		-109.94
-0.8073	0.00633	0.0155	-0.07053		21.6363	0.01036	20.4235	0.00983		-11.132	-0.00126		-1.9143	-0.00135	-0.1272	-0.00148		234.402	0.0106	214.749	0.00856		-75.6616	-0.000145187		-0.2555	-0.01762	-0.1134	-0.000346		22.6296	0.00657	21.024	0.00561		-13.0133	0.00039826		-1.4179	0.00295	-0.9558	-0.00184		212.121	0.00808	220.138	0.00616		-109.791
-0.7976	0.00838	0.0174	-0.04157		21.7123	0.01035	20.5004	0.00983		-11.1103	-0.00126		-1.8952	-0.00544	-0.1252	0.00133		235.251	0.0106	215.561	0.00856		-75.4992	-0.000145531		-0.2459	-0.01636	-0.1115	-0.000781		22.7145	0.00658	21.1035	0.00561		-12.996	0.00039826		-1.3988	0.00426	-0.9367	-0.000541		212.918	0.00808	220.963	0.00615		-109.642
-0.7879	0.00546	0.0194	-0.02265		21.7882	0.01035	20.5772	0.00983		-11.0885	-0.00126		-1.8761	-0.00224	-0.1232	0.00314		236.101	0.01059	216.374	0.00856		-75.3368	-0.000145878		-0.2362	-0.01613	-0.1095	0.000332		22.7993	0.00659	21.1831	0.00561		-12.9787	0.00039826		-1.3797	0.00104	-0.9176	0.000395		213.715	0.00808	221.789	0.00615		-109.493
-0.7781	0.00565	0.0213	-0.01283		21.8642	0.01035	20.6541	0.00983		-11.0668	-0.00126		-1.857	-0.00422	-0.1213	0.000216		236.95	0.01059	217.187	0.00855		-75.2	-0.000146173		-0.2266	-0.01718	-0.1076	0.000322		22.8842	0.00659	21.2626	0.00562		-12.9614	0.00039826		-1.3606	-3.2e-05	-0.8985	-0.00172		214.512	0.00808	222.614	0.00615		-109.345
-0.7684	0.00495	0.0233	-0.00648		21.9402	0.01035	20.7309	0.00983		-11.0505	-0.00126		-1.8379	-0.00382	-0.1193	0.00138		237.799	0.01058	218	0.00855		-75.1744	-0.000146228		-0.2169	-0.01706	-0.1056	-0.000332		22.969	0.0066	21.3422	0.00562		-12.944	0.00039826		-1.3415	8.4e-05	-0.8795	-0.000884		215.309	0.00807	223.439	0.00615		-109.196
-0.7587	0.00458	0.0252	-0.00539		22.0162	0.01035	20.8077	0.00983		-11.0451	-0.00126		-1.8188	0.00112	-0.1174	0.00102		238.649	0.01058	218.813	0.00855		-75.012	-0.000146581		-0.2073	-0.0176	-0.1037	-0.000403		23.0539	0.0066	21.4217	0.00563		-12.9267	0.00039826		-1.3225	-0.00287	-0.8604	0.00141		216.105	0.00807	224.264	0.00614		-109.047
-0.749	0.00102	0.0272	-0.00295		22.0922	0.01034	20.8846	0.00983		-11.0234	-0.00126		-1.7997	0.00204	-0.1154	0.00156		239.498	0.01057	219.626	0.00855		-74.8496	-0.000146936		-0.1976	-0.01902	-0.1017	-0.000403		23.1388	0.00661	21.5013	0.00563		-12.9094	0.00039826		-1.3034	-0.00467	-0.8413	0.00354		216.902	0.00807	225.09	0.00614		-108.898
-0.7393	-0.00567	0.0291	-0.00138		22.1682	0.01034	20.9614	0.00983		-11.0017	-0.00126		-1.7806	-0.00196	-0.1134	-0.00228		240.348	0.01057	220.439	0.00854		-74.6872	-0.000147295		-0.188	-0.01929	-0.0997	-0.000376		23.2236	0.00662	21.5808	0.00563		-12.8921	0.00039826		-1.2843	-0.00245	-0.8222	0.000219		217.699	0.00807	225.915	0.00614		-108.749
-0.7296	-0.00466	0.0311	-0.00367		22.2442	0.01034	21.0383	0.00983		-10.98	-0.00126		-1.7615	-0.0026	-0.1115	-0.00197		241.197	0.01057	221.251	0.00854		-74.5248	-0.000147656		-0.1783	-0.02338	-0.0978	-0.000535		23.3085	0.00662	21.6604	0.00564		-12.8748	0.00039826		-1.2652	-0.00265	-0.8032	-0.00249		218.496	0.00806	226.74	0.00614		-108.6
-0.7198	-0.000853	0.033	-0.00183		22.3201	0.01034	21.1151	0.00983		-10.9582	-0.00126		-1.7424	-0.00441	-0.1095	-0.000674		242.046	0.01056	222.064	0.00854		-74.3624	-0.000148021		-0.1687	-0.02874	-0.0958	-0.000276		23.3933	0.00663	21.7399	0.00564		-12.8575	0.00039826		-1.2462	-0.00452	-0.7841	-0.00304		219.293	0.00806	227.565	0.00614		-108.451
-0.7101	-0.00162	0.035	0.000121		22.3961	0.01034	21.192	0.00983		-10.9365	-0.00126		-1.7233	-0.00634	-0.1076	0.000826		242.896	0.01056	222.877	0.00853		-74.2	-0.000148388		-0.159	-0.03772	-0.0939	-0.000803		23.4782	0.00663	21.8195	0.00564		-12.8401	0.00039826		-1.2271	-0.00157	-0.765	-0.00166		220.09	0.00806	228.391	0.00613		-108.302
-0.7004	-0.00867	0.0369	0.00246		22.4721	0.01033	21.2688	0.00983		-10.9148	-0.00126		-1.7042	-0.00625	-0.1056	0.000484		243.745	0.01055	223.69	0.00853		-74.0376	-0.000148758		-0.1494	-0.04421	-0.0919	-0.000865		23.5631	0.00664	21.899	0.00565		-12.8228	0.00039826		-1.208	-0.00156	-0.7459	0.00183		220.887	0.00806	229.216	0.00613		-108.153
-0.6907	-0.01284	0.0389	0.00343		22.5481	0.01033	21.3457	0.00983		-10.8931	-0.00126		-1.6851	-0.00284	-0.1037	-0.00194		244.594	0.01055	224.503	0.00853		-73.8752	-0.000149132		-0.1398	-0.04328	-0.09	-0.000527		23.6479	0.00665	21.9786	0.00565		-12.8055	0.00039826		-1.1889	-0.00416	-0.7268	0.00163		221.684	0.00805	230.041	0.00613		-108.004
-0.681	-0.01173	0.0408	0.00241		22.6241	0.01033	21.4225	0.00983		-10.8714	-0.00126		-1.666	-0.00578	-0.1017	0.000137		245.444	0.01054	225.316	0.00853		-73.7127	-0.000149508		-0.1301	-0.04994	-0.088	-0.00107		23.7328	0.00665	22.0581	0.00565		-12.7882	0.00039826		-1.1698	-0.0054	-0.7078	0.00202		222.481	0.00805	230.866	0.00613		-107.856
-0.6713	-0.00732	0.0428	0.00202		22.7001	0.01033	21.4994	0.00983		-10.8496	-0.00126		-1.6469	-0.00754	-0.0997	-0.000284		246.293	0.01054	226.129	0.00852		-73.5503	-0.000149887		-0.1205	-0.06023	-0.086	-0.000262		23.8176	0.00666	22.1377	0.00566		-12.7709	0.00039826		-1.1508	-0.00643	-0.6887	-0.000719		223.278	0.00805	231.692	0.00612		-107.707
-0.6616	-0.00988	0.0447	0.00206		22.7761	0.01033	21.5762	0.00983		-10.8395	-0.00126		-1.6278	-0.00395	-0.0978	0.000126		247.143	0.01053	226.941	0.00852		-73.3879	-0.00015027		-0.1108	-0.08508	-0.0841	0.000249		23.9025	0.00666	22.2172	0.00566		-12.7536	0.00039826		-1.1317	-0.00272	-0.6696	-0.00341		224.075	0.00805	232.517	0.00612		-107.558
-0.6519	-0.01218	0.0467	0.00366		22.852	0.01033	21.6531	0.00983		-10.8279	-0.00126		-1.6087	0.00205	-0.0958	0.0013		247.992	0.01053	227.754	0.00852		-73.2255	-0.000150656		-0.1012	-0.1313	-0.0821	-0.000168		23.9873	0.00667	22.2967	0.00567		-12.7362	0.00039826		-1.1126	0.0008	-0.6505	0.000638		224.872	0.00804	233.342	0.00612		-107.409
-0.6422	-0.00917	0.0486	0.00464		22.928	0.01032	21.7299	0.00983		-10.8062	-0.00126		-1.5896	-0.00332	-0.0939	0.00173		248.841	0.01052	228.567	0.00851		-73.2	-0.000150717		-0.0915	-0.17695	-0.0802	1.4e-05		24.0722	0.00668	22.3763	0.00567		-12.7189	0.00039826		-1.0935	-0.00125	-0.6315	-0.00244		225.669	0.00804	234.167	0.00612		-107.26
-0.6325	-0.00815	0.0506	0.00436		23.004	0.01032	21.8067	0.00983		-10.7845	-0.00126		-1.5705	-0.00507	-0.0919	0.00136		249.691	0.01052	229.38	0.00851		-73.0631	-0.000151044		-0.0819	-0.20699	-0.0782	-0.000397		24.1571	0.00668	22.4559	0.00567		-12.7016	0.00039826		-1.0745	-0.000963	-0.6124	-0.00309		226.466	0.00804	234.993	0.00611		-107.111
-0.6229	-0.00467	0.0525	0.00737		23.08	0.01032	21.8836	0.00983		-10.7628	-0.00126		-1.5515	0.0012	-0.09	-0.000995		250.54	0.01051	230.193	0.00851		-72.9007	-0.000151436		-0.0722	-0.23277	-0.0763	-0.000738		24.2419	0.00669	22.5354	0.00568		-12.6843	0.00039826		-1.0554	-0.00253	-0.5933	-0.00265		227.263	0.00804	235.818	0.00611		-106.962
-0.6132	-0.00295	0.0544	0.00757		23.156	0.01032	21.9604	0.00983		-10.741	-0.00126		-1.5324	0.000921	-0.088	-0.00161		251.39	0.01051	231.006	0.00851		-72.7383	-0.000151832		-0.0626	-0.25651	-0.0743	-0.000584		24.3268	0.00669	22.615	0.00568		-12.6669	0.00039826		-1.0363	-0.00381	-0.5742	-0.00128		228.06	0.00803	236.643	0.00611		-106.813
-0.6035	-0.00417	0.0564	0.0087		23.232	0.01032	22.0373	0.00983		-10.7193	-0.00126		-1.5133	-0.00511	-0.086	-0.00276		252.239	0.0105	231.819	0.0085		-72.5759	-0.00015223		-0.0529	-0.27497	-0.0724	-0.000905		24.4116	0.0067	22.6945	0.00568		-12.6496	0.00039826		-1.0172	-0.00183	-0.5551	0.0012		228.857	0.00803	237.468	0.00611		-106.664
-0.5938	-0.00379	0.0583	0.00942		23.308	0.01032	22.1141	0.00983		-10.6976	-0.00126		-1.4942	0.000168	-0.0841	-0.00241		253.088	0.0105	232.631	0.0085		-72.4135	-0.000152632		-0.0433	-0.28506	-0.0704	-0.00127		24.4965	0.0067	22.774	0.00569		-12.6323	0.00039826		-0.9981	-0.00163	-0.5361	0.00287		229.654	0.00803	238.294	0.0061		-106.516
-0.5841	-0.00892	0.0603	0.00915		23.3839	0.01031	22.191	0.00983		-10.6759	-0.00126		-1.4751	0.00151	-0.0821	-0.00242		253.938	0.01049	233.444	0.0085		-72.2511	-0.000153037		-0.0336	-0.29215	-0.0684	-0.000732		24.5814	0.00671	22.8536	0.00569		-12.615	0.00039826		-0.9791	-0.0019	-0.517	0.00355		230.451	0.00803	239.119	0.0061		-106.367
-0.5744	-0.0136	0.0622	0.007		23.4599	0.01031	22.2678	0.00983		-10.6542	-0.00126		-1.456	-0.00277	-0.0802	-0.00522		254.787	0.01049	234.257	0.00849		-72.0887	-0.000153445		-0.024	-0.29553	-0.0665	-7.8e-05		24.6662	0.00672	22.9331	0.00569		-12.5977	0.00039826		-0.96	-0.00187	-0.4979	0.00238		231.248	0.00802	239.944	0.0061		-106.218
-0.5647	-0.01481	0.0642	0.00707		23.5359	0.01031	22.3447	0.00983		-10.6325	-0.00126		-1.4369	-0.00322	-0.0782	-0.00421		255.636	0.01048	235.07	0.00849		-71.9262	-0.000153856		-0.0143	-0.29595	-0.0645	-6.5e-05		24.7511	0.00672	23.0127	0.0057		-12.5804	0.00039826		-0.9409	-0.00312	-0.4788	0.00161		232.045	0.00802	240.769	0.0061		-106.069
-0.5551	-0.01113	0.0661	0.00742		23.6119	0.01031	22.4215	0.00983		-10.6286	-0.00126		-1.4179	-0.00277	-0.0763	-0.0036		256.486	0.01048	235.883	0.00849		-71.7638	-0.000154271		-0.0047	-0.29454	-0.0626	-0.000324		24.8359	0.00673	23.0922	0.0057		-12.5631	0.00039826		-0.9218	-0.00553	-0.4597	-0.000238		232.842	0.00802	241.595	0.0061		-105.92
-0.5454	-0.01632	0.0681	0.00633		23.6879	0.01031	22.4983	0.00983		-10.6107	-0.00126		-1.3988	-0.00168	-0.0743	-0.00386		257.335	0.01047	236.696	0.00849		-71.6014	-0.00015469		0.005	-0.28438	-0.0606	-0.000514		24.9208	0.00673	23.1718	0.0057		-12.5457	0.00039826		-0.9027	-0.00642	-0.4406	-0.00111		233.639	0.00801	242.42	0.00609		-105.771
-0.5357	-0.01886	0.07	0.00738		23.7639	0.01031	22.5752	0.00983		-10.589	-0.00126		-1.3797	0.00203	-0.0724	-0.00397		258.185	0.01047	237.509	0.00848		-71.439	-0.000155111		0.0146	-0.26921	-0.0587	-0.000276		25.0056	0.00674	23.2513	0.00571		-12.5284	0.00039826		-0.8836	-0.00468	-0.4216	-0.0018		234.436	0.00801	243.245	0.00609		-105.622
-0.526	-0.01207	0.072	0.01036		23.8398	0.01031	22.652	0.00983		-10.5673	-0.00126		-1.3606	-0.000753	-0.0704	-0.00311		259.034	0.01046	238.321	0.00848		-71.2766	-0.000155536		0.0243	-0.25976	-0.0567	-0.000965		25.0905	0.00674	23.3309	0.00571		-12.5111	0.00039826		-0.8646	-0.00492	-0.4025	-0.00203		235.233	0.00801	244.07	0.00609		-105.473
-0.5164	-0.00555	0.0739	0.01132		23.9158	0.0103	22.7289	0.00983		-10.5456	-0.00126		-1.3415	-0.00386	-0.0684	-0.00403		259.883	0.01046	239.134	0.00848		-71.1142	-0.000155965		0.0339	-0.24731	-0.0548	-0.00108		25.1754	0.00675	23.4104	0.00571		-12.4938	0.00039826		-0.8455	-0.00418	-0.3834	-0.00224		236.03	0.00801	244.896	0.00609		-105.324
-0.5067	-0.0102	0.0759	0.00927		23.9918	0.0103	22.8057	0.00983		-10.5239	-0.00126		-1.3225	-0.00598	-0.0665	-0.00273		260.733	0.01045	239.947	0.00848		-71.1	-0.000156003		0.0436	-0.22241	-0.0528	-0.00165		25.2602	0.00675	23.49	0.00572		-12.4765	0.00039826		-0.8264	-0.00361	-0.3643	-0.00108		236.827	0.008	245.721	0.00608		-105.175
-0.497	-0.01564	0.0778	0.00681		24.0678	0.0103	22.8826	0.00983		-10.5021	-0.00126		-1.3034	-0.00831	-0.0645	-0.0033		261.582	0.01045	240.76	0.00847		-70.9518	-0.000156397		0.0533	-0.18533	-0.0509	-0.00147		25.3451	0.00676	23.5695	0.00572		-12.4591	0.00039826		-0.8073	-0.0041	-0.3452	-0.00175		237.624	0.008	246.546	0.00608		-105.027
-0.4873	-0.01691	0.0798	0.00725		24.1438	0.0103	22.9594	0.00983		-10.4804	-0.00126		-1.2843	-0.00427	-0.0626	-0.00392		262.432	0.01044	241.573	0.00847		-70.7894	-0.000156833		0.0629	-0.14285	-0.0489	-0.00131		25.4299	0.00676	23.6491	0.00572		-12.4418	0.00039826		-0.7882	-0.0055	-0.3261	-0.000778		238.421	0.008	247.371	0.00608		-104.878
-0.4777	-0.01706	0.0817	0.00804		24.2198	0.0103	23.0363	0.00983		-10.4587	-0.00126		-1.2652	-0.0111	-0.0606	-0.00486		263.281	0.01044	242.386	0.00847		-70.627	-0.000157272		0.0726	-0.10175	-0.047	-0.0006		25.5148	0.00677	23.7286	0.00573		-12.4245	0.00039826		-0.7691	-0.00524	-0.307	-0.00137		239.218	0.008	248.197	0.00608		-104.729
-0.468	-0.01747	0.0837	0.00942		24.2958	0.0103	23.1131	0.00983		-10.437	-0.00126		-1.2462	-0.0077	-0.0587	-0.00692		264.13	0.01043	243.199	0.00847		-70.4646	-0.000157715		0.0822	-0.06932	-0.045	-0.000884		25.5996	0.00678	23.8082	0.00573		-12.4072	0.00039826		-0.75	-0.00724	-0.288	-0.00128		240.015	0.00799	249.022	0.00607		-104.58
-0.4583	-0.01838	0.0856	0.00917		24.3717	0.0103	23.19	0.00983		-10.4178	-0.00126		-1.2271	-0.00512	-0.0567	-0.00501		264.98	0.01043	244.012	0.00846		-70.3022	-0.000158161		0.0919	-0.04994	-0.0431	-0.00104		25.6845	0.00678	23.8877	0.00573		-12.3899	0.00039826		-0.731	-0.00618	-0.2689	-0.000205		240.812	0.00799	249.847	0.00607		-104.431
-0.4487	-0.02516	0.0876	0.01143		24.4477	0.0103	23.2668	0.00983		-10.4153	-0.00126		-1.208	-0.00967	-0.0548	-0.00389		265.829	0.01042	244.824	0.00846		-70.1398	-0.000158611		0.1015	-0.03803	-0.0411	-0.00145		25.7693	0.00679	23.9673	0.00574		-12.3726	0.00039826		-0.7119	-0.00687	-0.2498	-0.000908		241.609	0.00799	250.672	0.00607		-104.282
-0.439	-0.03103	0.0895	0.01154		24.5237	0.01029	23.3437	0.00983		-10.3935	-0.00126		-1.1889	-0.00887	-0.0528	-0.00331		266.678	0.01042	245.637	0.00846		-69.9773	-0.000159065		0.1112	-0.03235	-0.0391	-0.00179		25.8542	0.00679	24.0468	0.00574		-12.3552	0.00039826		-0.6928	-0.00295	-0.2307	0.000243		242.406	0.00799	251.498	0.00607		-104.133
-0.4293	-0.02886	0.0915	0.00961		24.5997	0.01029	23.4205	0.00983		-10.3718	-0.00126		-1.1698	-0.00428	-0.0509	-0.00201		267.528	0.01041	246.45	0.00846		-69.8149	-0.000159522		0.1209	-0.03103	-0.0372	-0.0016		25.9391	0.0068	24.1264	0.00574		-12.3379	0.00039826		-0.6737	-0.00446	-0.1821	0.000578		243.203	0.00798	252.323	0.00607		-103.984
-0.4197	-0.02155	0.0934	0.00944		24.6757	0.01029	23.4974	0.00983		-10.3501	-0.00126		-1.1508	-0.00214	-0.0489	5.8e-05		268.377	0.01041	247.263	0.00845		-69.6525	-0.000159983		0.1305	-0.03018	-0.0352	-0.00164		26.0239	0.0068	24.2059	0.00575		-12.3206	0.00039826		-0.6546	-0.00741	-0.1802	0.000114		244	0.00798	253.148	0.00606		-103.835
-0.41	-0.01787	0.0954	0.00813		24.7517	0.01029	23.5742	0.00983		-10.3284	-0.00126		-1.1317	-0.00545	-0.047	-0.00177		269.227	0.0104	248.076	0.00845		-69.4901	-0.000160448		0.1402	-0.02911	-0.0333	-0.00139		26.1088	0.00681	24.2855	0.00575		-12.3033	0.00039826		-0.6355	-0.00815	-0.1782	3e-05		244.797	0.00798	253.973	0.00606		-103.686
-0.4004	-0.02577	0.0973	0.00886		24.8277	0.01029	23.651	0.00983		-10.3067	-0.00126		-1.1126	-0.01012	-0.045	-0.00373		270.076	0.0104	248.889	0.00845		-69.3277	-0.000160917		0.1498	-0.02674	-0.0313	-0.00124		26.1936	0.00681	24.365	0.00575		-12.286	0.00039826		-0.6164	-0.00893	-0.1762	0.000616		245.594	0.00797	254.799	0.00606		-103.538
-0.3907	-0.02831	0.0992	0.01136		24.9036	0.01029	23.7279	0.00983		-10.285	-0.00126		-1.0935	-0.01148	-0.0431	-0.00451		270.925	0.01039	249.702	0.00845		-69.1653	-0.000161389		0.1595	-0.02426	-0.0294	-0.00115		26.2785	0.00682	24.4445	0.00576		-12.2686	0.00039826		-0.5973	-0.00816	-0.1743	0.000192		246.391	0.00797	255.624	0.00606		-103.389
-0.381	-0.0313	0.1012	0.00789		24.9796	0.01029	23.8047	0.00983		-10.2632	-0.00126		-1.0809	-0.00379	-0.0411	-0.005		271.775	0.01039	250.514	0.00844		-69.1	-0.00016158		0.1692	-0.01947	-0.0274	-0.00171		26.3634	0.00682	24.5241	0.00576		-12.2513	0.00039826		-0.5782	-0.00872	-0.1723	-0.000762		247.188	0.00797	256.449	0.00605		-103.24
-0.3714	-0.04185	0.1031	0.01021		25.0556	0.01029	23.8816	0.00983		-10.2415	-0.00126		-1.0711	-0.000611	-0.0391	-0.0022		272.624	0.01038	251.327	0.00844		-69.0029	-0.000161866		0.1788	-0.01374	-0.0255	-0.00141		26.4482	0.00683	24.6036	0.00576		-12.234	0.00039826		-0.5591	-0.01066	-0.1703	-0.000368		247.985	0.00797	257.274	0.00605		-103.091
-0.3617	-0.04706	0.1051	0.01129		25.1316	0.01029	23.9584	0.00983		-10.2198	-0.00126		-1.0613	0.0038	-0.0372	-0.00345		273.474	0.01038	252.14	0.00844		-68.8405	-0.000162346		0.1885	-0.01224	-0.0235	-0.00303		26.5331	0.00683	24.6832	0.00577		-12.2167	0.00039826		-0.54	-0.00683	-0.1684	-0.000368		248.782	0.00796	258.1	0.00605		-102.942
-0.3521	-0.0386	0.107	0.01105		25.2076	0.01028	24.0353	0.00983		-10.2071	-0.00126		-1.0515	0.00217	-0.0352	-0.00712		274.323	0.01037	252.953	0.00844		-68.6781	-0.00016283		0.1982	-0.0158	-0.0216	-0.00425		26.6179	0.00684	24.7627	0.00577		-12.1994	0.00039826		-0.5209	-0.00428	-0.1664	-0.000935		249.579	0.00796	258.925	0.00605		-102.793
-0.3424	-0.03047	0.109	0.01205		25.2836	0.01028	24.1121	0.00983		-10.1981	-0.00126		-1.0417	-0.00446	-0.0333	-0.00903		275.172	0.01037	253.766	0.00843		-68.5157	-0.000163318		0.2078	-0.01818	-0.0196	-0.00737		26.7028	0.00684	24.8423	0.00577		-12.1821	0.00039826		-0.5018	-0.00863	-0.1645	8.9e-05		250.376	0.00796	259.75	0.00604		-102.644
-0.3328	-0.03525	0.1109	0.01196		25.3596	0.01028	24.189	0.00983		-10.1764	-0.00126		-1.0319	-0.00704	-0.0313	-0.0051		276.022	0.01036	254.579	0.00843		-68.3533	-0.00016381		0.2175	-0.01465	-0.0177	-0.01082		26.7876	0.00685	24.9218	0.00578		-12.1647	0.00039826		-0.4827	-0.01258	-0.1625	0.000678		251.173	0.00796	260.576	0.00604		-102.495
-0.3231	-0.04112	0.1129	0.01151		25.4355	0.01028	24.2658	0.00983		-10.1546	-0.00126		-1.0221	-0.00397	-0.0294	-0.00513		276.871	0.01036	255.392	0.00843		-68.1908	-0.000164306		0.2272	-0.01245	-0.0157	-0.01409		26.8725	0.00685	25.0014	0.00578		-12.1474	0.00039826		-0.4636	-0.0124	-0.1605	0.00067		251.97	0.00795	261.401	0.00604		-102.346
-0.3135	-0.04472	0.1148	0.00731		25.5115	0.01028	24.3426	0.00983		-10.1329	-0.00126		-1.0123	-0.00264	-0.0274	-0.00792		277.72	0.01035	256.204	0.00843		-68.0284	-0.000164807		0.2368	-0.00852	-0.0138	-0.01818		26.9574	0.00686	25.0809	0.00578		-12.1301	0.00039826		-0.4445	-0.01066	-0.1586	0.000435		252.767	0.00795	262.226	0.00604		-102.198
-0.3038	-0.05027	0.1168	0.00984		25.5875	0.01028	24.4195	0.00983		-10.1112	-0.00126		-1.0025	-0.00215	-0.0255	-0.01174		278.57	0.01035	257.017	0.00842		-67.866	-0.000165311		0.2465	-0.00621	-0.0118	-0.02073		27.0422	0.00686	25.1605	0.00578		-12.1128	0.00039826		-0.4254	-0.00964	-0.1566	0.0009		253.563	0.00795	263.051	0.00604		-102.049
-0.2941	-0.05157	0.1187	0.00836		25.6635	0.01028	24.4963	0.00983		-10.0895	-0.00126		-0.9927	-0.00257	-0.0235	-0.01616		279.419	0.01034	257.83	0.00842		-67.7036	-0.000165819		0.2562	-0.00733	-0.0099	-0.02189		27.1271	0.00687	25.24	0.00579		-12.0955	0.00039826		-0.41	-0.00473	-0.1546	0.000208		254.36	0.00795	263.877	0.00603		-101.9
-0.2845	-0.05223	0.1207	0.00946		25.7395	0.01028	24.5732	0.00983		-10.0678	-0.00126		-0.9829	-0.00434	-0.0216	-0.01753		280.269	0.01034	258.643	0.00842		-67.5412	-0.000166332		0.2658	-0.00923	-0.0079	-0.02105		27.2119	0.00687	25.3196	0.00579		-12.0781	0.00039826		-0.4004	-0.00704	-0.1527	7.8e-05		255.157	0.00794	264.702	0.00603		-101.751
-0.2748	-0.05304	0.1226	0.01074		25.8155	0.01028	24.65	0.00983		-10.046	-0.00126		-0.9731	-0.00388	-0.0196	-0.01936		281.118	0.01033	259.456	0.00842		-67.3788	-0.000166848		0.2755	-0.0069	-0.006	-0.01987		27.2968	0.00688	25.3991	0.00579		-12.0608	0.00039826		-0.3907	-0.00766	-0.1507	-8.1e-05		255.954	0.00794	265.527	0.00603		-101.602
-0.2652	-0.05446	0.1246	0.01067		25.8915	0.01028	24.7269	0.00983		-10.0243	-0.00126		-0.9634	-0.00161	-0.0177	-0.02725		281.967	0.01033	260.269	0.00842		-67.2164	-0.000167369		0.2852	-0.00604	-0.004	-0.01764		27.3817	0.00688	25.4787	0.0058		-12.0435	0.00039826		-0.381	-0.01083	-0.1487	0.000335		256.751	0.00794	266.352	0.00603		-101.453
-0.2555	-0.06213	0.1265	0.00841		25.9674	0.01027	24.8037	0.00983		-10.0026	-0.00126		-0.9536	-0.00464	-0.0157	-0.04877		282.817	0.01032	261.082	0.00841		-67.054	-0.000167894		0.2949	-0.00412	-0.0021	-0.0151		27.4665	0.00689	25.5582	0.0058		-12.0262	0.00039826		-0.3714	-0.0066	-0.1468	-0.000149		257.548	0.00793	267.178	0.00602		-101.304
-0.2459	-0.06153	0.1285	0.00864		26.0434	0.01027	24.8806	0.00983		-9.9965	-0.00126		-0.9438	-0.00547	-0.0138	-0.07451		283.666	0.01032	261.894	0.00841		-67	-0.00016807		0.3045	-0.00306	-0.0001	-0.01418		27.5514	0.00689	25.6378	0.0058		-12.0089	0.00039826		-0.3617	-0.00301	-0.1448	-9.5e-05		258.345	0.00793	268.003	0.00602		-101.155
-0.2362	-0.0584	0.1304	0.00978		26.1194	0.01027	24.9574	0.00983		-9.98089	-0.00126		-0.934	-0.0059	-0.0118	-0.10111		284.516	0.01031	262.707	0.00841		-66.8916	-0.000168424		0.3142	-0.0045	0.0018	-0.01348		27.6362	0.0069	25.7173	0.00581		-11.9916	0.00039826		-0.3521	-0.00539	-0.1429	-0.000614		259.142	0.00793	268.828	0.00602		-101.006
-0.2266	-0.06656	0.1324	0.01107		26.1954	0.01027	25.0343	0.00983		-9.95917	-0.00126		-0.9243	-0.00426	-0.0099	-0.12512		285.365	0.01031	263.52	0.00841		-66.7292	-0.000168957		0.3239	-0.0048	0.0038	-0.01347		27.7211	0.0069	25.7969	0.00581		-11.9742	0.00039826		-0.3424	-0.00863	-0.1409	-0.000316		259.939	0.00793	269.653	0.00602		-100.857
-0.2169	-0.07346	0.1343	0.01169		26.2714	0.01027	25.1111	0.00982		-9.93745	-0.00126		-0.9145	-0.00586	-0.0079	-0.14137		286.214	0.0103	264.333	0.0084		-66.5668	-0.000169495		0.3336	-0.000858	0.0057	-0.01505		27.8059	0.00691	25.8764	0.00581		-11.9569	0.00039826		-0.3328	-0.00848	-0.1389	-0.000268		260.736	0.00792	270.479	0.00602		-100.709
-0.2073	-0.08008	0.1363	0.01357		26.3474	0.01027	25.188	0.00982		-9.91573	-0.00126		-0.9048	-0.00982	-0.006	-0.15215		287.064	0.0103	265.146	0.0084		-66.4043	-0.000170038		0.3433	0.0004	0.0077	-0.01648		27.8908	0.00691	25.956	0.00581		-11.9396	0.00039826		-0.3231	-0.00945	-0.137	-0.00123		261.533	0.00792	271.304	0.00601		-100.56
-0.1976	-0.08225	0.1382	0.01338		26.4233	0.01027	25.2648	0.00982		-9.89401	-0.00126		-0.895	-0.01461	-0.004	-0.15932		287.913	0.01029	265.959	0.0084		-66.2419	-0.000170585		0.3529	-0.000784	0.0096	-0.01636		27.9757	0.00692	26.0355	0.00582		-11.9223	0.00039826		-0.3135	-0.01254	-0.135	-0.000859		262.33	0.00792	272.129	0.00601		-100.411
-0.188	-0.08516	0.1402	0.01106		26.4993	0.01027	25.3416	0.00982		-9.87229	-0.00126		-0.8853	-0.00963	-0.0021	-0.16423		288.762	0.01029	266.772	0.0084		-66.0795	-0.000171136		0.3626	-0.00331	0.0116	-0.01357		28.0605	0.00692	26.1151	0.00582		-11.905	0.00039826		-0.3038	-0.0094	-0.133	8.6e-05		263.127	0.00792	272.954	0.00601		-100.262
-0.1783	-0.0907	0.1421	0.01034		26.5753	0.01027	25.4185	0.00982		-9.85057	-0.00126		-0.8755	-0.00481	-0.0001	-0.16766		289.612	0.01028	267.584	0.0084		-65.9171	-0.000171692		0.3723	-0.00223	0.0135	-0.00971		28.1454	0.00693	26.1946	0.00582		-11.8876	0.00039826		-0.2941	-0.00736	-0.1311	0.000392		263.924	0.00791	273.78	0.00601		-100.113
-0.1687	-0.09813	0.1441	0.01158		26.6513	0.01027	25.4953	0.00982		-9.82885	-0.00126		-0.8658	-0.00899	0.0018	-0.16749		290.461	0.01028	268.397	0.00839		-65.7547	-0.000172252		0.382	-0.00265	0.0155	-0.00609		28.2302	0.00693	26.2742	0.00583		-11.8703	0.00039826		-0.2845	-0.01038	-0.1291	0.000192		264.721	0.00791	274.605	0.006		-99.9641
-0.159	-0.09903	0.146	0.00969		26.7273	0.01027	25.5722	0.00982		-9.80714	-0.00126		-0.856	-0.00845	0.0038	-0.16295		291.311	0.01027	269.21	0.00839		-65.5923	-0.000172817		0.3917	-0.00216	0.0174	-0.00279		28.3151	0.00694	26.3537	0.00583		-11.853	0.00039826		-0.2748	-0.01295	-0.1272	-0.000524		265.518	0.00791	275.43	0.006		-99.8152
-0.1494	-0.10592	0.1479	0.00837		26.8033	0.01027	25.649	0.00982		-9.786	-0.00126		-0.8463	-0.00494	0.0057	-0.15972		292.16	0.01027	270.023	0.00839		-65.4299	-0.000173387		0.4014	-0.000247	0.0194	-0.0013		28.3999	0.00694	26.4333	0.00583		-11.8357	0.00039826		-0.2652	-0.01491	-0.1252	-0.000135		266.315	0.00791	276.255	0.006		-99.6663
-0.1398	-0.12515	0.1499	0.00972		26.8793	0.01027	25.7259	0.00982		-9.78542	-0.00126		-0.8365	-0.00379	0.0077	-0.15469		293.009	0.01026	270.836	0.00839		-65.2675	-0.000173961		0.4111	-0.00363	0.0213	-0.000332		28.4848	0.00694	26.5128	0.00584		-11.8184	0.00039826		-0.2555	-0.01762	-0.1232	-1.6e-05		267.112	0.0079	277.081	0.006		-99.5174
-0.1301	-0.14116	0.1518	0.00911		26.9552	0.01026	25.8027	0.00982		-9.7637	-0.00126		-0.8268	-0.00382	0.0096	-0.14395		293.859	0.01026	271.649	0.00838		-65.1051	-0.00017454		0.4208	-0.00607	0.0233	0.000686		28.5697	0.00695	26.5923	0.00584		-11.8011	0.00039826		-0.2459	-0.01636	-0.1213	2.2e-05		267.909	0.0079	277.906	0.006		-99.3685
-0.1205	-0.14752	0.1538	0.00634		27.0312	0.01026	25.8796	0.00982		-9.74198	-0.00126		-0.8171	-0.000174	0.0116	-0.12725		294.708	0.01025	272.462	0.00838		-65	-0.000174917		0.4305	-0.00993	0.0252	0.000249		28.6545	0.00695	26.6719	0.00584		-11.7837	0.00039826		-0.2362	-0.01613	-0.1193	-0.000441		268.706	0.0079	278.731	0.00599		-99.2196
-0.1108	-0.16128	0.1557	0.01043		27.1072	0.01026	25.9564	0.00982		-9.72026	-0.00126		-0.8073	0.00633	0.0135	-0.10186		295.558	0.01025	273.274	0.00838		-64.9427	-0.000175123		0.4402	-0.00801	0.0272	7e-05		28.7394	0.00696	26.7514	0.00584		-11.7664	0.00039826		-0.2266	-0.01718	-0.1174	0.000368		269.503	0.00789	279.556	0.00599		-99.0707
-0.1012	-0.18601	0.1577	0.01124		27.1832	0.01026	26.0332	0.00982		-9.69854	-0.00126		-0.7976	0.00838	0.0155	-0.07053		296.407	0.01024	274.087	0.00838		-64.7803	-0.000175712		0.4499	-0.00538	0.0291	0.000859		28.8242	0.00696	26.831	0.00585		-11.7491	0.00039826		-0.2169	-0.01706	-0.1154	0.000673		270.3	0.00789	280.382	0.00599		-98.9218
-0.0915	-0.22878	0.1596	0.00948		27.2592	0.01026	26.1101	0.00982		-9.67682	-0.00126		-0.7879	0.00546	0.0174	-0.04157		297.256	0.01024	274.9	0.00838		-64.6179	-0.000176305		0.4596	-0.00472	0.0311	0.00154		28.9091	0.00697	26.9105	0.00585		-11.7318	0.00039826		-0.2073	-0.0176	-0.1134	-0.000346		271.097	0.00789	281.207	0.00599		-98.7729
-0.0819	-0.3214	0.1616	0.01089		27.3352	0.01026	26.1869	0.00982		-9.6551	-0.00126		-0.7781	0.00565	0.0194	-0.02265		298.106	0.01023	275.713	0.00837		-64.4554	-0.000176903		0.4693	-0.00306	0.033	0.00248		28.994	0.00697	26.9901	0.00585		-11.7145	0.00039826		-0.1976	-0.01902	-0.1115	-0.000781		271.894	0.00789	282.032	0.00598		-98.624
-0.0722	-0.45187	0.1635	0.01001		27.4112	0.01026	26.2638	0.00982		-9.63338	-0.00126		-0.7684	0.00495	0.0213	-0.01283		298.955	0.01023	276.526	0.00837		-64.293	-0.000177506		0.479	-0.000842	0.035	0.0018		29.0788	0.00698	27.0696	0.00586		-11.6971	0.00039826		-0.188	-0.01929	-0.1095	0.000332		272.691	0.00788	282.857	0.00598		-98.4751
-0.0626	-0.56902	0.1655	0.00853		27.4871	0.01026	26.3406	0.00982		-9.61166	-0.00126		-0.7587	0.00458	0.0233	-0.00648		299.804	0.01022	277.339	0.00837		-64.1306	-0.000178114		0.4887	0.000858	0.0369	0.0015		29.1637	0.00698	27.1492	0.00586		-11.6798	0.00039826		-0.1783	-0.02338	-0.1076	0.000322		273.488	0.00788	283.683	0.00598		-98.3262
-0.0529	-0.65067	0.1674	0.00833		27.5631	0.01026	26.4175	0.00982		-9.58995	-0.00126		-0.749	0.00102	0.0252	-0.00539		300.654	0.01022	278.152	0.00837		-63.9682	-0.000178726		0.4984	0.00219	0.0389	0.00121		29.2485	0.00699	27.2287	0.00586		-11.6625	0.00039826		-0.1687	-0.02874	-0.1056	-0.000332		274.285	0.00788	284.508	0.00598		-98.1773
-0.0433	-0.70326	0.1694	0.01058		27.6391	0.01026	26.4943	0.00982		-9.5756	-0.00126		-0.7393	-0.00567	0.0272	-0.00295		301.503	0.01021	278.964	0.00837		-63.8058	-0.000179344		0.5081	0.00592	0.0408	0.00171		29.3334	0.00699	27.3083	0.00586		-11.6452	0.00039826		-0.159	-0.03772	-0.1037	-0.000403		275.082	0.00788	285.333	0.00598		-98.0284
-0.0336	-0.73773	0.1713	0.01134		27.7151	0.01026	26.5712	0.00982		-9.56823	-0.00127		-0.7296	-0.00466	0.0291	-0.00138		302.353	0.01021	279.777	0.00836		-63.6434	-0.000179967		0.5178	0.00437	0.0428	0.00157		29.4182	0.00699	27.3878	0.00587		-11.6279	0.00039826		-0.1494	-0.04421	-0.1017	-0.000403		275.879	0.00787	286.158	0.00597		-97.8795
-0.024	-0.76553	0.1733	0.01252		27.7911	0.01026	26.648	0.00982		-9.54651	-0.00127		-0.7198	-0.000853	0.0311	-0.00367		303.202	0.0102	280.59	0.00836		-63.481	-0.000180595		0.5275	0.00159	0.0447	0.000789		29.5031	0.007	27.4674	0.00587		-11.6105	0.00039826		-0.1398	-0.04328	-0.0997	-0.000376		276.676	0.00787	286.984	0.00597		-97.7306
-0.0143	-0.78632	0.1752	0.01142		27.8671	0.01026	26.7249	0.00982		-9.52479	-0.00127		-0.7101	-0.00162	0.033	-0.00183		304.051	0.0102	281.403	0.00836		-63.3186	-0.000181228		0.5372	-0.000784	0.0467	0.00171		29.5879	0.007	27.5469	0.00587		-11.5932	0.00039826		-0.1301	-0.04994	-0.0978	-0.000535		277.473	0.00787	287.809	0.00597		-97.5817
-0.0047	-0.79808	0.1772	0.00903		27.9431	0.01026	26.8017	0.00982		-9.50307	-0.00127		-0.7004	-0.00867	0.035	0.000121		304.901	0.01019	282.216	0.00836		-63.1562	-0.000181866		0.5469	0.000621	0.0486	0.00227		29.6728	0.00701	27.6265	0.00587		-11.5759	0.00039826		-0.1205	-0.06023	-0.0958	-0.000276		278.27	0.00786	288.634	0.00597		-97.4328
0.005	-0.80072	0.1791	0.00893		28.0191	0.01026	26.8786	0.00982		-9.48135	-0.00127		-0.6907	-0.01284	0.0369	0.00246		305.75	0.01019	283.029	0.00836		-63	-0.000182484		0.5566	0.0025	0.0506	0.00133		29.7577	0.00701	27.706	0.00588		-11.5586	0.00039826		-0.1108	-0.08508	-0.0939	-0.000803		279.067	0.00786	289.459	0.00596		-97.2839
0.0146	-0.79414	0.1811	0.00935		28.095	0.01026	26.9554	0.00982		-9.45963	-0.00127		-0.681	-0.01173	0.0389	0.00343		306.6	0.01018	283.842	0.00835		-62.9938	-0.000182509		0.5664	-2.1e-05	0.0525	0.0018		29.8425	0.00702	27.7856	0.00588		-11.5413	0.00039826		-0.1012	-0.1313	-0.0919	-0.000865		279.864	0.00786	290.285	0.00596		-97.135
0.0243	-0.77333	0.183	0.01098		28.171	0.01025	27.0322	0.00982		-9.43791	-0.00127		-0.6713	-0.00732	0.0408	0.00241		307.449	0.01018	284.654	0.00835		-62.8314	-0.000183158		0.5761	0.000563	0.0544	0.00281		29.9274	0.00702	27.8651	0.00588		-11.524	0.00039826		-0.0915	-0.17695	-0.09	-0.000527		280.661	0.00786	291.11	0.00596		-96.9861
0.0339	-0.7475	0.185	0.01114		28.247	0.01025	27.1091	0.00982		-9.41619	-0.00127		-0.6616	-0.00988	0.0428	0.00202		308.298	0.01017	285.467	0.00835		-62.669	-0.000183812		0.5858	0.00204	0.0564	0.00186		30.0122	0.00703	27.9447	0.00589		-11.5066	0.00039826		-0.0819	-0.20699	-0.088	-0.00107		281.458	0.00785	291.935	0.00596		-96.8372
0.0436	-0.72491	0.1869	0.01131		28.323	0.01025	27.1859	0.00982		-9.39448	-0.00127		-0.6519	-0.01218	0.0447	0.00206		309.148	0.01017	286.28	0.00835		-62.5065	-0.000184471		0.5955	0.000889	0.0583	0.000922		30.0971	0.00703	28.0242	0.00589		-11.4893	0.00039826		-0.0722	-0.23277	-0.086	-0.000262		282.255	0.00785	292.76	0.00596		-96.6883
0.0533	-0.69915	0.1889	0.01056		28.399	0.01025	27.2628	0.00982		-9.37276	-0.00127		-0.6422	-0.00917	0.0467	0.00366		309.997	0.01016	287.093	0.00835		-62.3441	-0.000185136		0.6052	-0.00194	0.0603	0.00196		30.182	0.00703	28.1038	0.00589		-11.472	0.00039826		-0.0626	-0.25651	-0.0841	0.000249		283.052	0.00785	293.586	0.00595		-96.5394
0.0629	-0.66039	0.1908	0.01168		28.475	0.01025	27.3396	0.00982		-9.3653	-0.00127		-0.6325	-0.00815	0.0486	0.00464		310.846	0.01015	287.906	0.00834		-62.1817	-0.000185806		0.615	-0.00397	0.0622	0.00204		30.2668	0.00704	28.1833	0.00589		-11.4547	0.00039826		-0.0529	-0.27497	-0.0821	-0.000168		283.849	0.00785	294.411	0.00595		-96.3905
0.0726	-0.59083	0.1928	0.01056		28.551	0.01025	27.4165	0.00982		-9.35104	-0.00127		-0.6229	-0.00467	0.0506	0.00436		311.696	0.01015	288.719	0.00834		-62.0193	-0.000186481		0.6247	-0.00241	0.0642	0.00171		30.3517	0.00704	28.2629	0.0059		-11.4374	0.00039826		-0.0433	-0.28506	-0.0802	1.4e-05		284.646	0.00784	295.236	0.00595		-96.2416
0.0822	-0.48721	0.1947	0.00961		28.6269	0.01025	27.4933	0.00982		-9.32932	-0.00127		-0.6132	-0.00295	0.0525	0.00737		312.545	0.01014	289.532	0.00834		-61.8569	-0.000187162		0.6344	-0.00533	0.0661	0.00206		30.4365	0.00705	28.3424	0.0059		-11.42	0.00039826		-0.0336	-0.29215	-0.0782	-0.000397		285.443	0.00784	296.061	0.00595		-96.0927
0.0919	-0.3577	0.1967	0.01063		28.7029	0.01025	27.5702	0.00982		-9.3076	-0.00127		-0.6035	-0.00417	0.0544	0.00757		313.395	0.01014	290.344	0.00834		-61.6945	-0.000187849		0.6442	-0.00726	0.0681	0.00201		30.5214	0.00705	28.4219	0.0059		-11.4027	0.00039826		-0.024	-0.29553	-0.0763	-0.000738		286.24	0.00784	296.887	0.00594		-95.9438
0.1015	-0.25331	0.1986	0.01072		28.7789	0.01025	27.647	0.00982		-9.28588	-0.00127		-0.5938	-0.00379	0.0564	0.0087		314.244	0.01013	291.157	0.00834		-61.5321	-0.000188541		0.6539	-0.00576	0.07	0.00267		30.6062	0.00706	28.5015	0.0059		-11.3854	0.00039826		-0.0143	-0.29595	-0.0743	-0.000584		287.037	0.00784	297.712	0.00594		-95.795
0.1112	-0.19497	0.2006	0.00995		28.8549	0.01025	27.7238	0.00982		-9.26416	-0.00127		-0.5841	-0.00892	0.0583	0.00942		315.093	0.01013	291.97	0.00834		-61.3697	-0.000189239		0.6636	-0.00442	0.072	0.00297		30.6911	0.00706	28.5811	0.00591		-11.3681	0.00039826		-0.0047	-0.29454	-0.0724	-0.000905		287.834	0.00783	298.537	0.00594		-95.6461
0.1209	-0.16309	0.2025	0.01286		28.9309	0.01025	27.8007	0.00982		-9.24244	-0.00127		-0.5744	-0.0136	0.0603	0.00915		315.943	0.01012	292.783	0.00833		-61.2073	-0.000189942		0.6734	-0.00541	0.0739	0.00107		30.776	0.00706	28.6606	0.00591		-11.3508	0.00039826		0.005	-0.28438	-0.0704	-0.00127		288.631	0.00783	299.362	0.00594		-95.4972
0.1305	-0.14355	0.2045	0.01136		29.0069	0.01025	27.8775	0.00982		-9.22072	-0.00127		-0.5647	-0.01481	0.0622	0.007		316.792	0.01012	293.596	0.00833		-61.0449	-0.000190651		0.6831	-0.00112	0.0759	0.000735		30.8608	0.00707	28.7401	0.00591		-11.3335	0.00039826		0.0146	-0.26921	-0.0684	-0.000732		289.428	0.00783	300.188	0.00594		-95.3483
0.1402	-0.12977	0.2064	0.00933		29.0829	0.01025	27.9544	0.00982		-9.19901	-0.00127		-0.5551	-0.01113	0.0642	0.00707		317.642	0.01011	294.409	0.00833		-60.9	-0.000191289		0.6928	0.00182	0.0778	0.00101		30.9457	0.00707	28.8197	0.00591		-11.3161	0.00039826		0.0243	-0.25976	-0.0665	-7.8e-05		290.225	0.00782	301.013	0.00593		-95.1994
0.1498	-0.11732	0.2084	0.00883		29.1588	0.01025	28.0312	0.00982		-9.17729	-0.00127		-0.5454	-0.01632	0.0661	0.00742		318.491	0.01011	295.222	0.00833		-60.8824	-0.000191366		0.7026	-0.00122	0.0798	0.00149		31.0305	0.00708	28.8992	0.00592		-11.2988	0.00039826		0.0339	-0.24731	-0.0645	-6.5e-05		291.022	0.00782	301.838	0.00593		-95.0505
0.1595	-0.10123	0.2103	0.01139		29.2348	0.01025	28.1081	0.00982		-9.15557	-0.00127		-0.5357	-0.01886	0.0681	0.00633		319.34	0.0101	296.034	0.00833		-60.72	-0.000192087		0.7123	-0.00108	0.0817	0.00131		31.1154	0.00708	28.9788	0.00592		-11.2815	0.00039826		0.0436	-0.22241	-0.0626	-0.000324		291.818	0.00782	302.663	0.00593		-94.9016
0.1692	-0.09007	0.2123	0.01291		29.3108	0.01025	28.1849	0.00982		-9.155	-0.00127		-0.526	-0.01207	0.07	0.00738		320.19	0.0101	296.847	0.00832		-60.5576	-0.000192814		0.7221	0.00119	0.0837	0.00158		31.2003	0.00708	29.0583	0.00592		-11.2642	0.00039826		0.0533	-0.18533	-0.0606	-0.000514		292.615	0.00782	303.489	0.00593		-94.7527
0.1788	-0.08501	0.2142	0.01284		29.3868	0.01025	28.2618	0.00982		-9.13385	-0.00127		-0.5164	-0.00555	0.072	0.01036		321.039	0.01009	297.66	0.00832		-60.3952	-0.000193546		0.7318	-0.00104	0.0856	0.000897		31.2851	0.00709	29.1379	0.00592		-11.2469	0.00039826		0.0629	-0.14285	-0.0587	-0.000276		293.412	0.00781	304.314	0.00593		-94.6038
0.1885	-0.0816	0.2162	0.01194		29.4628	0.01025	28.3386	0.00982		-9.11213	-0.00127		-0.5067	-0.0102	0.0739	0.01132		321.889	0.01009	298.473	0.00832		-60.2328	-0.000194285		0.7416	-0.000837	0.0876	0.000586		31.37	0.00709	29.2174	0.00593		-11.2295	0.00039826		0.0726	-0.10175	-0.0567	-0.000965		294.209	0.00781	305.139	0.00592		-94.4549
0.1982	-0.07746	0.2181	0.01014		29.5388	0.01025	28.4155	0.00982		-9.09041	-0.00127		-0.497	-0.01564	0.0759	0.00927		322.738	0.01008	299.286	0.00832		-60.0704	-0.00019503		0.7513	0.00285	0.0895	0.000865		31.4548	0.0071	29.297	0.00593		-11.2122	0.00039826		0.0822	-0.06932	-0.0548	-0.00108		295.006	0.00781	305.964	0.00592		-94.306
0.2078	-0.06881	0.2201	0.01029		29.6147	0.01025	28.4923	0.00982		-9.06869	-0.00127		-0.4873	-0.01691	0.0778	0.00681		323.587	0.01008	300.099	0.00832		-59.908	-0.00019578		0.7611	0.00543	0.0915	0.00105		31.5397	0.0071	29.3765	0.00593		-11.1949	0.00039826		0.0919	-0.04994	-0.0528	-0.00165		295.803	0.00781	306.79	0.00592		-94.1571
0.2175	-0.05262	0.222	0.00912		29.6907	0.01025	28.5692	0.00982		-9.04697	-0.00127		-0.4777	-0.01706	0.0798	0.00725		324.437	0.01007	300.912	0.00832		-59.7456	-0.000196537		0.7708	0.00375	0.0934	0.00197		31.6245	0.0071	29.4561	0.00594		-11.1776	0.00039826		0.1015	-0.03803	-0.0509	-0.00147		296.6	0.0078	307.615	0.00592		-94.0082
0.2272	-0.04542	0.224	0.00858		29.7667	0.01024	28.646	0.00982		-9.02525	-0.00127		-0.468	-0.01747	0.0817	0.00804		325.286	0.01007	301.725	0.00831		-59.5832	-0.0001973		0.7806	0.00407	0.0954	0.00131		31.7094	0.00711	29.5356	0.00594		-11.1603	0.00039826		0.1112	-0.03235	-0.0489	-0.00131		297.397	0.0078	308.44	0.00591		-93.8593
0.2368	-0.04591	0.2259	0.00792		29.8427	0.01024	28.7228	0.00982		-9.00354	-0.00127		-0.4583	-0.01838	0.0837	0.00942		326.135	0.01006	302.537	0.00831		-59.4208	-0.000198069		0.7904	0.00721	0.0973	0.0013		31.7943	0.00711	29.6152	0.00594		-11.143	0.00039826		0.1209	-0.03103	-0.047	-0.0006		298.194	0.0078	309.266	0.00591		-93.7104
0.2465	-0.04614	0.2279	0.00953		29.9187	0.01024	28.7997	0.00982		-8.98182	-0.00127		-0.4487	-0.02516	0.0856	0.00917		326.985	0.01006	303.35	0.00831		-59.2584	-0.000198845		0.8001	0.00854	0.0992	0.00178		31.8791	0.00712	29.6947	0.00594		-11.1256	0.00039826		0.1305	-0.03018	-0.045	-0.000884		298.991	0.00779	310.091	0.00591		-93.5615
0.2562	-0.04358	0.2298	0.00918		29.9947	0.01024	28.8765	0.00982		-8.9601	-0.00127		-0.439	-0.03103	0.0876	0.01143		327.834	0.01005	304.163	0.00831		-59.096	-0.000199627		0.8099	0.00578	0.1012	0.00242		31.964	0.00712	29.7743	0.00595		-11.1083	0.000398259		0.1402	-0.02911	-0.0431	-0.00104		299.788	0.00779	310.916	0.00591		-93.4126
0.2658	-0.04219	0.2318	0.01046		30.0707	0.01024	28.9534	0.00982		-8.9449	-0.00127		-0.4293	-0.02886	0.0895	0.01154		328.684	0.01005	304.976	0.00831		-58.9335	-0.000200415		0.8196	0.000711	0.1031	0.00118		32.0488	0.00712	29.8538	0.00595		-11.091	0.000398259		0.1498	-0.02674	-0.0411	-0.00145		300.585	0.00779	311.741	0.00591		-93.2637
0.2755	-0.03563	0.2337	0.00997		30.1466	0.01024	29.0302	0.00982		-8.93838	-0.00127		-0.4197	-0.02155	0.0915	0.00961		329.533	0.01004	305.789	0.0083		-58.9	-0.000200579		0.8294	-0.00115	0.1051	0.00142		32.1337	0.00713	29.9334	0.00595		-11.0737	0.000398259		0.1595	-0.02426	-0.0391	-0.00179		301.382	0.00779	312.567	0.0059		-93.1148
0.2852	-0.02312	0.2357	0.01026		30.2226	0.01024	29.1071	0.00982		-8.91666	-0.00127		-0.41	-0.01787	0.0934	0.00944		330.382	0.01004	306.602	0.0083		-58.7711	-0.00020121		0.8392	-0.000311	0.107	0.00191		32.2185	0.00713	30.0129	0.00595		-11.0564	0.000398259		0.1692	-0.01947	-0.0372	-0.0016		302.179	0.00778	313.392	0.0059		-92.9659
0.2949	-0.02098	0.2376	0.01016		30.2986	0.01024	29.1839	0.00982		-8.89494	-0.00127		-0.4004	-0.02577	0.0954	0.00813		331.232	0.01003	307.415	0.0083		-58.6087	-0.000202011		0.849	0.00404	0.109	0.00204		32.3034	0.00714	30.0925	0.00595		-11.039	0.000398259		0.1788	-0.01374	-0.0352	-0.00164		302.976	0.00778	314.217	0.0059		-92.817
0.3045	-0.02491	0.2396	0.01082		30.3746	0.01024	29.2608	0.00982		-8.87322	-0.00127		-0.3907	-0.02831	0.0973	0.00886		332.081	0.01003	308.227	0.0083		-58.4463	-0.000202818		0.8587	0.00756	0.1109	0.00199		32.3882	0.00714	30.172	0.00596		-11.0217	0.000398259		0.1885	-0.01224	-0.0333	-0.00139		303.773	0.00778	315.042	0.0059		-92.6681
0.3142	-0.02368	0.2415	0.00887		30.4506	0.01024	29.3376	0.00982		-8.8515	-0.00127		-0.381	-0.0313	0.0992	0.01136		332.931	0.01002	309.04	0.0083		-58.2839	-0.000203633		0.8685	0.00714	0.1129	0.00232		32.4731	0.00714	30.2516	0.00596		-11.0044	0.000398259		0.1982	-0.0158	-0.0313	-0.00124		304.57	0.00778	315.868	0.0059		-92.5192
0.3239	-0.02256	0.2435	0.00892		30.5266	0.01024	29.4144	0.00982		-8.82978	-0.00127		-0.3714	-0.04185	0.1012	0.00789		333.78	0.01002	309.853	0.0083		-58.1215	-0.000204454		0.8783	0.00616	0.1148	0.00206		32.558	0.00715	30.3311	0.00596		-10.9871	0.000398259		0.2078	-0.01818	-0.0294	-0.00115		305.367	0.00777	316.693	0.00589		-92.3703
0.3336	-0.02605	0.2454	0.01013		30.6026	0.01024	29.4913	0.00982		-8.80806	-0.00127		-0.3617	-0.04706	0.1031	0.01021		334.629	0.01001	310.666	0.00829		-57.9591	-0.000205281		0.8881	0.0047	0.1168	0.00209		32.6428	0.00715	30.4107	0.00596		-10.9698	0.000398259		0.2175	-0.01465	-0.0274	-0.00171		306.164	0.00777	317.518	0.00589		-92.2214
0.3433	-0.0233	0.2474	0.00965		30.6785	0.01024	29.5681	0.00982		-8.78635	-0.00127		-0.3521	-0.0386	0.1051	0.01129		335.479	0.01	311.479	0.00829		-57.7967	-0.000206115		0.8979	0.000253	0.1187	0.00258		32.7277	0.00715	30.4902	0.00597		-10.9525	0.000398259		0.2272	-0.01245	-0.0255	-0.00141		306.961	0.00777	318.343	0.00589		-92.0725
0.3529	-0.01797	0.2493	0.00952		30.7545	0.01024	29.645	0.00982		-8.76463	-0.00127		-0.3424	-0.03047	0.107	0.01105		336.328	0.01	312.292	0.00829		-57.6343	-0.000206957		0.9076	0.000474	0.1207	0.00181		32.8125	0.00716	30.5697	0.00597		-10.9351	0.000398259		0.2368	-0.00852	-0.0235	-0.00303		307.758	0.00776	319.169	0.00589		-91.9236
0.3626	-0.01501	0.2513	0.00918		30.8305	0.01024	29.7218	0.00982		-8.74291	-0.00127		-0.3328	-0.03525	0.109	0.01205		337.177	0.00999	313.105	0.00829		-57.4719	-0.000207805		0.9174	0.00222	0.1226	0.00225		32.8974	0.00716	30.6493	0.00597		-10.9178	0.000398259		0.2465	-0.00621	-0.0216	-0.00425		308.555	0.00776	319.994	0.00589		-91.7747
0.3723	-0.01598	0.2532	0.00942		30.9065	0.01024	29.7987	0.00982		-8.7349	-0.00127		-0.3231	-0.04112	0.1109	0.01196		338.027	0.00999	313.917	0.00829		-57.3095	-0.000208659		0.9272	0.00115	0.1246	0.00242		32.9823	0.00717	30.7289	0.00597		-10.9005	0.000398259		0.2562	-0.00733	-0.0196	-0.00737		309.352	0.00776	320.819	0.00588		-91.6258
0.382	-0.02143	0.2552	0.00848		30.9825	0.01024	29.8755	0.00982		-8.72119	-0.00127		-0.3135	-0.04472	0.1129	0.01151		338.876	0.00998	314.73	0.00829		-57.1471	-0.000209521		0.937	0.00102	0.1265	0.00226		33.0671	0.00717	30.8084	0.00598		-10.8832	0.000398259		0.2658	-0.00923	-0.0177	-0.01082		310.149	0.00776	321.644	0.00588		-91.4769
0.3917	-0.01936	0.2571	0.00776		31.0585	0.01024	29.9524	0.00982		-8.69947	-0.00127		-0.3038	-0.05027	0.1148	0.00731		339.726	0.00998	315.543	0.00829		-56.9846	-0.00021039		0.9468	0.00169	0.1285	0.00185		33.152	0.00717	30.8879	0.00598		-10.8659	0.000398259		0.2755	-0.0069	-0.0157	-0.01409		310.946	0.00775	322.47	0.00588		-91.328
0.4014	-0.0146	0.2591	0.00672		31.1345	0.01024	30.0292	0.00982		-8.67775	-0.00127		-0.2941	-0.05157	0.1168	0.00984		340.575	0.00997	316.356	0.00828		-56.9	-0.000210846		0.9566	0.00339	0.1304	0.00164		33.2368	0.00718	30.9675	0.00598		-10.8485	0.000398259		0.2852	-0.00604	-0.0138	-0.01818		311.743	0.00775	323.295	0.00588		-91.1792
0.4111	-0.01138	0.261	0.0085		31.2104	0.01024	30.1061	0.00982		-8.65603	-0.00127		-0.2845	-0.05223	0.1187	0.00836		341.424	0.00997	317.169	0.00828		-56.8222	-0.000211266		0.9664	0.00747	0.1324	0.00168		33.3217	0.00718	31.047	0.00598		-10.8312	0.000398259		0.2949	-0.00412	-0.0118	-0.02073		312.54	0.00775	324.12	0.00587		-91.0302
0.4208	-0.00674	0.263	0.00991		31.2864	0.01024	30.1829	0.00982		-8.63431	-0.00127		-0.2748	-0.05304	0.1207	0.00946		342.274	0.00996	317.982	0.00828		-56.6598	-0.000212149		0.9762	0.00816	0.1343	0.0012		33.4065	0.00718	31.1266	0.00599		-10.8139	0.000398259		0.3045	-0.00306	-0.0099	-0.02189		313.337	0.00775	324.945	0.00587		-90.8813
0.4305	0.00412	0.2649	0.00806		31.3624	0.01024	30.2598	0.00982		-8.61259	-0.00127		-0.2652	-0.05446	0.1226	0.01074		343.123	0.00996	318.795	0.00828		-56.4974	-0.00021304		0.986	0.0082	0.1363	0.000911		33.4914	0.00719	31.2061	0.00599		-10.7966	0.000398259		0.3142	-0.0045	-0.0079	-0.02105		314.134	0.00774	325.771	0.00587		-90.7325
0.4402	0.00881	0.2669	0.00945		31.4384	0.01024	30.3366	0.00982		-8.59088	-0.00127		-0.2555	-0.06213	0.1246	0.01067		343.973	0.00995	319.607	0.00828		-56.335	-0.000213937		0.9958	0.01103	0.1382	0.0017		33.5763	0.00719	31.2857	0.00599		-10.7793	0.000398259		0.3239	-0.0048	-0.006	-0.01987		314.931	0.00774	326.596	0.00587		-90.5836
0.4499	0.00188	0.2689	0.01001		31.5144	0.01024	30.4134	0.00982		-8.56916	-0.00127		-0.2459	-0.06153	0.1265	0.00841		344.822	0.00995	320.42	0.00828		-56.1726	-0.000214842		1.0056	0.00948	0.1402	0.00166		33.6611	0.00719	31.3652	0.00599		-10.762	0.000398259		0.3336	-0.000858	-0.004	-0.01764		315.728	0.00774	327.421	0.00587		-90.4347
0.4596	-0.000116	0.2708	0.00819		31.5904	0.01024	30.4903	0.00982		-8.54744	-0.00127		-0.2362	-0.0584	0.1285	0.00864		345.671	0.00994	321.233	0.00827		-56.0102	-0.000215755		1.0154	0.00235	0.1421	0.00131		33.746	0.0072	31.4448	0.006		-10.7446	0.000398259		0.3433	0.0004	-0.0021	-0.0151		316.525	0.00773	328.246	0.00586		-90.2858
0.4693	0.000768	0.2728	0.00954		31.6664	0.01024	30.5671	0.00982		-8.52572	-0.00127		-0.2266	-0.06656	0.1304	0.00978		346.521	0.00994	322.046	0.00827		-55.8478	-0.000216674		1.0253	0.00271	0.1441	0.00144		33.8308	0.0072	31.5243	0.006		-10.7273	0.000398259		0.3529	-0.000784	-0.0001	-0.01418		317.322	0.00773	329.072	0.00586		-90.1369
0.479	0.0038	0.2747	0.00993		31.7423	0.01024	30.644	0.00982		-8.525	-0.00127		-0.2169	-0.07346	0.1324	0.01107		347.37	0.00993	322.859	0.00827		-55.6854	-0.000217602		1.0351	0.00433	0.146	0.00208		33.9157	0.00721	31.6039	0.006		-10.71	0.000398259		0.3626	-0.00331	0.0018	-0.01348		318.119	0.00773	329.897	0.00586		-89.988
0.4887	0.00534	0.2767	0.00921		31.8183	0.01024	30.7208	0.00982		-8.504	-0.00127		-0.2073	-0.08008	0.1343	0.01169		348.219	0.00993	323.672	0.00827		-55.523	-0.000218536		1.0449	0.00625	0.1479	0.00181		34.0005	0.00721	31.6834	0.006		-10.6927	0.000398259		0.3723	-0.00223	0.0038	-0.01347		318.916	0.00773	330.722	0.00586		-89.8391
0.4984	0.00551	0.2786	0.01044		31.8943	0.01024	30.7977	0.00982		-8.48228	-0.00127		-0.1976	-0.08225	0.1363	0.01357		349.069	0.00992	324.485	0.00827		-55.3606	-0.000219479		1.0547	0.00723	0.1499	0.00184		34.0854	0.00721	31.763	0.006		-10.6754	0.000398259		0.382	-0.00265	0.0057	-0.01505		319.713	0.00772	331.547	0.00586		-89.6902
0.5081	0.00665	0.2806	0.0109		31.9703	0.01024	30.8745	0.00982		-8.46056	-0.00127		-0.188	-0.08516	0.1382	0.01338		349.918	0.00992	325.297	0.00827		-55.1981	-0.000220429		1.0645	0.00156	0.1518	0.00208		34.1703	0.00722	31.8425	0.00601		-10.658	0.000398258		0.3917	-0.00216	0.0077	-0.01648		320.51	0.00772	332.373	0.00585		-89.5413
0.5178	0.0045	0.2825	0.01105		32.0463	0.01024	30.9514	0.00982		-8.43884	-0.00127		-0.1783	-0.0907	0.1402	0.01106		350.768	0.00991	326.11	0.00827		-55.0357	-0.000221387		1.0744	0.00166	0.1538	0.00188		34.2551	0.00722	31.9221	0.00601		-10.6407	0.000398258		0.4014	-0.000247	0.0096	-0.01636		321.307	0.00772	333.198	0.00585		-89.3924
0.5275	0.00547	0.2845	0.01097		32.1223	0.01024	31.0282	0.00982		-8.41712	-0.00127		-0.1687	-0.09813	0.1421	0.01034		351.617	0.00991	326.923	0.00826		-54.8733	-0.000222352		1.0842	0.0022	0.1557	0.00162		34.34	0.00722	32.0016	0.00601		-10.6234	0.000398258		0.4111	-0.00363	0.0116	-0.01357		322.104	0.00772	334.023	0.00585		-89.2435
0.5372	0.00203	0.2864	0.01191		32.1983	0.01023	31.105	0.00982		-8.39541	-0.00127		-0.159	-0.09903	0.1441	0.01158		352.466	0.0099	327.736	0.00826		-54.8	-0.000222791		1.094	0.00317	0.1577	0.00178		34.4248	0.00723	32.0812	0.00601		-10.6061	0.000398258		0.4208	-0.00607	0.0135	-0.00971		322.901	0.00771	334.848	0.00585		-89.0946
0.5469	0.000858	0.2884	0.01072		32.2742	0.01023	31.1819	0.00982		-8.37369	-0.00127		-0.1494	-0.10592	0.146	0.00969		353.316	0.0099	328.549	0.00826		-54.7109	-0.000223326		1.1038	0.00534	0.1596	0.00238		34.5097	0.00723	32.1607	0.00602		-10.5888	0.000398258		0.4305	-0.00993	0.0155	-0.00609		323.698	0.00771	335.674	0.00585		-88.9457
0.5566	0.000332	0.2903	0.00869		32.3502	0.01023	31.2587	0.00982		-8.35197	-0.00127		-0.1398	-0.12515	0.1479	0.00837		354.165	0.00989	329.362	0.00826		-54.5485	-0.000224307		1.1137	0.0067	0.1616	0.0028		34.5945	0.00723	32.2403	0.00602		-10.5715	0.000398258		0.4402	-0.00801	0.0174	-0.00279		324.495	0.00771	336.499	0.00584		-88.7968
0.5664	-0.000137	0.2923	0.0099		32.4262	0.01023	31.3356	0.00982		-8.33025	-0.00127		-0.1301	-0.14116	0.1499	0.00972		355.015	0.00989	330.175	0.00826		-54.3861	-0.000225297		1.1235	0.00586	0.1635	0.00194		34.6794	0.00724	32.3198	0.00602		-10.5541	0.000398258		0.4499	-0.00538	0.0194	-0.0013		325.292	0.0077	337.324	0.00584		-88.6479
0.5761	0.00841	0.2943	0.00837		32.5022	0.01023	31.4124	0.00982		-8.3151	-0.00127		-0.1205	-0.14752	0.1518	0.00911		355.864	0.00988	330.987	0.00826		-54.2237	-0.000226295		1.1334	0.00375	0.1655	0.00198		34.7643	0.00724	32.3994	0.00602		-10.5368	0.000398258		0.4596	-0.00472	0.0213	-0.000332		326.089	0.0077	338.149	0.00584		-88.499
0.5858	0.01656	0.2962	0.00757		32.5782	0.01023	31.4893	0.00982		-8.30853	-0.00127		-0.1108	-0.16128	0.1538	0.00634		356.713	0.00988	331.8	0.00825		-54.0613	-0.0002273		1.1432	0.00224	0.1674	0.00245		34.8491	0.00724	32.4789	0.00602		-10.5195	0.000398258		0.4693	-0.00306	0.0233	0.000686		326.886	0.0077	338.975	0.00584		-88.3501
0.5955	0.01518	0.2982	0.00751		32.6542	0.01023	31.5661	0.00982		-8.28681	-0.00127		-0.1012	-0.18601	0.1557	0.01043		357.563	0.00987	332.613	0.00825		-53.8989	-0.000228314		1.153	0.00261	0.1694	0.00287		34.934	0.00725	32.5585	0.00603		-10.5022	0.000398258		0.479	-0.000842	0.0252	0.000249		327.683	0.0077	339.8	0.00584		-88.2012
0.6052	0.01124	0.3001	0.00907		32.7302	0.01023	31.643	0.00982		-8.26509	-0.00127		-0.0915	-0.22878	0.1577	0.01124		358.412	0.00987	333.426	0.00825		-53.7365	-0.000229336		1.1629	3.7e-05	0.1713	0.00213		35.0188	0.00725	32.638	0.00603		-10.4849	0.000398258		0.4887	0.000858	0.0272	7e-05		328.479	0.00769	340.625	0.00583		-88.0523
0.615	0.00692	0.3021	0.00852		32.8061	0.01023	31.7198	0.00982		-8.24337	-0.00127		-0.0819	-0.3214	0.1596	0.00948		359.261	0.00986	334.239	0.00825		-53.574	-0.000230367		1.1727	0.000421	0.1733	0.00218		35.1037	0.00725	32.7176	0.00603		-10.4675	0.000398258		0.4984	0.00219	0.0291	0.000859		329.276	0.00769	341.45	0.00583		-87.9034
0.6247	0.00374	0.304	0.00732		32.8821	0.01023	31.7967	0.00982		-8.22165	-0.00127		-0.0722	-0.45187	0.1616	0.01089		360.111	0.00986	335.052	0.00825		-53.4117	-0.000231406		1.1826	0.000279	0.1752	0.00148		35.1885	0.00726	32.7971	0.00603		-10.4502	0.000398258		0.5081	0.00592	0.0311	0.00154		330.073	0.00769	342.276	0.00583		-87.7545
0.6344	0.01088	0.306	0.00708		32.9581	0.01023	31.8735	0.00982		-8.19994	-0.00127		-0.0626	-0.56902	0.1635	0.01001		360.96	0.00985	335.865	0.00825		-53.2492	-0.000232453		1.1924	-0.00135	0.1772	0.00114		35.2734	0.00726	32.8766	0.00603		-10.4329	0.000398258		0.5178	0.00437	0.033	0.00248		330.87	0.00769	343.101	0.00583		-87.6056
0.6442	0.01208	0.3079	0.0076		33.0341	0.01023	31.9504	0.00982		-8.17822	-0.00127		-0.0529	-0.65067	0.1655	0.00853		361.81	0.00985	336.677	0.00825		-53.0868	-0.000233509		1.2023	-0.000421	0.1791	0.0017		35.3583	0.00726	32.9562	0.00604		-10.4156	0.000398258		0.5275	0.00159	0.035	0.0018		331.667	0.00768	343.926	0.00583		-87.4567
0.6539	0.00612	0.3099	0.0083		33.1101	0.01023	32.0272	0.00982		-8.1565	-0.00127		-0.0433	-0.70326	0.1674	0.00833		362.659	0.00984	337.49	0.00825		-52.9244	-0.000234574		1.2122	-0.000789	0.1811	0.00211		35.4431	0.00727	33.0357	0.00604		-10.3983	0.000398258		0.5372	-0.000784	0.0369	0.0015		332.464	0.00768	344.751	0.00582		-87.3078
0.6636	0.01037	0.3118	0.00868		33.1861	0.01023	32.1041	0.00982		-8.13478	-0.00127		-0.0336	-0.73773	0.1694	0.01058		363.508	0.00984	338.303	0.00824		-52.8	-0.000235395		1.222	0.0011	0.183	0.00267		35.528	0.00727	33.1153	0.00604		-10.381	0.000398257		0.5469	0.000621	0.0389	0.00121		333.261	0.00768	345.577	0.00582		-87.1589
0.6734	0.01565	0.3138	0.00868		33.2621	0.01023	32.1809	0.00982		-8.11306	-0.00127		-0.024	-0.76553	0.1713	0.01134		364.358	0.00983	339.116	0.00824		-52.762	-0.000235647		1.2319	0.00707	0.185	0.00231		35.6128	0.00727	33.1948	0.00604		-10.3636	0.000398257		0.5566	0.0025	0.0408	0.00171		334.058	0.00768	346.402	0.00582		-87.01
0.6831	0.01193	0.3158	0.0104		33.338	0.01023	32.2577	0.00982		-8.1054	-0.00127		-0.0143	-0.78632	0.1733	0.01252		365.207	0.00983	339.929	0.00824		-52.5996	-0.000236729		1.2417	0.00661	0.1869	0.00195		35.6977	0.00728	33.2744	0.00605		-10.3463	0.000398257		0.5664	-2.1e-05	0.0428	0.00157		334.855	0.00767	347.227	0.00582		-86.8611
0.6928	0.00746	0.3177	0.01036		33.414	0.01023	32.3346	0.00982		-8.09134	-0.00127		-0.0047	-0.79808	0.1752	0.01142		366.057	0.00982	340.742	0.00824		-52.4372	-0.00023782		1.2516	0.00283	0.1889	0.00202		35.7826	0.00728	33.3539	0.00605		-10.329	0.000398257		0.5761	0.000563	0.0447	0.000789		335.652	0.00767	348.052	0.00582		-86.7122
0.7026	0.0124	0.3197	0.01138		33.49	0.01023	32.4114	0.00982		-8.06962	-0.00127		0.005	-0.80072	0.1772	0.00903		366.906	0.00981	341.555	0.00824		-52.2748	-0.000238919		1.2615	0.0044	0.1908	0.0019		35.8674	0.00728	33.4335	0.00605		-10.3117	0.000398257		0.5858	0.00204	0.0467	0.00171		336.449	0.00767	348.878	0.00581		-86.5633
0.7123	0.00911	0.3216	0.00983		33.566	0.01023	32.4883	0.00982		-8.0479	-0.00127		0.0146	-0.79414	0.1791	0.00893		367.755	0.00981	342.367	0.00824		-52.1124	-0.000240028		1.2714	0.00176	0.1928	0.00165		35.9523	0.00729	33.513	0.00605		-10.2944	0.000398257		0.5955	0.000889	0.0486	0.00227		337.246	0.00766	349.703	0.00581		-86.4145
0.7221	0.00675	0.3236	0.01002		33.642	0.01023	32.5651	0.00982		-8.02618	-0.00127		0.0243	-0.77333	0.1811	0.00935		368.605	0.0098	343.18	0.00824		-51.95	-0.000241146		1.2812	0.00169	0.1947	0.00164		36.0371	0.00729	33.5926	0.00605		-10.277	0.000398257		0.6052	-0.00194	0.0506	0.00133		338.043	0.00766	350.528	0.00581		-86.2656
0.7318	0.00956	0.3255	0.0111		33.718	0.01023	32.642	0.00982		-8.00446	-0.00127		0.0339	-0.7475	0.183	0.01098		369.454	0.0098	343.993	0.00823		-51.7876	-0.000242272		1.2911	-0.00139	0.1967	0.00234		36.122	0.00729	33.6721	0.00606		-10.2597	0.000398257		0.615	-0.00397	0.0525	0.0018		338.84	0.00766	351.353	0.00581		-86.1167
0.7416	0.0113	0.3275	0.0113		33.794	0.01023	32.7188	0.00982		-7.98275	-0.00127		0.0436	-0.72491	0.185	0.01114		370.303	0.00979	344.806	0.00823		-51.6251	-0.000243409		1.301	-0.00497	0.1986	0.00172		36.2069	0.0073	33.7517	0.00606		-10.2424	0.000398257		0.6247	-0.00241	0.0544	0.00281		339.637	0.00766	352.179	0.00581		-85.9678
0.7513	0.01126	0.3295	0.00797		33.8699	0.01023	32.7957	0.00982		-7.96103	-0.00127		0.0533	-0.69915	0.1869	0.01131		371.153	0.00979	345.619	0.00823		-51.4627	-0.000244554		1.3109	0.00112	0.2006	0.00129		36.2917	0.0073	33.8312	0.00606		-10.2251	0.000398257		0.6344	-0.00533	0.0564	0.00186		340.434	0.00765	353.004	0.0058		-85.8189
0.7611	0.00796	0.3314	0.01072		33.9459	0.01023	32.8725	0.00982		-7.93931	-0.00127		0.0629	-0.66039	0.1889	0.01056		372.002	0.00978	346.432	0.00823		-51.3003	-0.000245708		1.3208	0.00648	0.2025	0.00168		36.3766	0.0073	33.9108	0.00606		-10.2078	0.000398257		0.6442	-0.00726	0.0583	0.000922		341.231	0.00765	353.829	0.0058		-85.67
0.7708	0.00263	0.3334	0.01215		34.0219	0.01023	32.9494	0.00982		-7.91759	-0.00127		0.0726	-0.59083	0.1908	0.01168		372.852	0.00978	347.245	0.00823		-51.1379	-0.000246872		1.3307	0.00442	0.2045	0.00204		36.4614	0.00731	33.9903	0.00606		-10.1905	0.000398256		0.6539	-0.00576	0.0603	0.00196		342.028	0.00765	354.655	0.0058		-85.5211
0.7806	0.00841	0.3353	0.01035		34.0979	0.01023	33.0262	0.00982		-7.89587	-0.00127		0.0822	-0.48721	0.1928	0.01056		373.701	0.00977	348.057	0.00823		-50.9755	-0.000248046		1.3405	0.00284	0.2064	0.00152		36.5463	0.00731	34.0699	0.00607		-10.1731	0.000398256		0.6636	-0.00442	0.0622	0.00204		342.825	0.00765	355.48	0.0058		-85.3722
0.7904	0.01092	0.3373	0.00967		34.1739	0.01023	33.103	0.00982		-7.8958	-0.00127		0.0919	-0.3577	0.1947	0.00961		374.55	0.00977	348.87	0.00823		-50.8131	-0.000249229		1.3504	0.00331	0.2084	0.00183		36.6311	0.00731	34.1494	0.00607		-10.1558	0.000398256		0.6734	-0.00541	0.0642	0.00171		343.622	0.00764	356.305	0.0058		-85.2233
0.8001	0.0131	0.3392	0.00804		34.2499	0.01023	33.1799	0.00982		-7.87415	-0.00127		0.1015	-0.25331	0.1967	0.01063		375.4	0.00976	349.683	0.00823		-50.8	-0.000249325		1.3603	0.0031	0.2103	0.00166		36.716	0.00732	34.229	0.00607		-10.1385	0.000398256		0.6831	-0.00112	0.0661	0.00206		344.419	0.00764	357.13	0.00579		-85.0744
0.8099	0.0225	0.3412	0.00859		34.3258	0.01023	33.2567	0.00982		-7.85243	-0.00127		0.1112	-0.19497	0.1986	0.01072		376.249	0.00976	350.496	0.00822		-50.6507	-0.000250422		1.3702	0.00461	0.2123	0.0019		36.8008	0.00732	34.3085	0.00607		-10.1212	0.000398256		0.6928	0.00182	0.0681	0.00201		345.216	0.00764	357.956	0.00579		-84.9255
0.8196	0.02281	0.3432	0.01191		34.4018	0.01023	33.3336	0.00982		-7.83071	-0.00127		0.1209	-0.16309	0.2006	0.00995		377.099	0.00975	351.309	0.00822		-50.4883	-0.000251624		1.3801	0.00555	0.2142	0.00157		36.8857	0.00732	34.3881	0.00607		-10.1039	0.000398256		0.7026	-0.00122	0.07	0.00267		346.013	0.00763	358.781	0.00579		-84.7766
0.8294	0.01931	0.3451	0.01336		34.4778	0.01023	33.4104	0.00982		-7.80899	-0.00127		0.1305	-0.14355	0.2025	0.01286		377.948	0.00975	352.122	0.00822		-50.3259	-0.000252837		1.39	0.00496	0.2162	0.00233		36.9706	0.00732	34.4676	0.00608		-10.0866	0.000398256		0.7123	-0.00108	0.072	0.00297		346.81	0.00763	359.606	0.00579		-84.6277
0.8392	0.02085	0.3471	0.01197		34.5538	0.01023	33.4873	0.00982		-7.78728	-0.00127		0.1402	-0.12977	0.2045	0.01136		378.797	0.00974	352.935	0.00822		-50.1635	-0.000254059		1.3999	0.00782	0.2181	0.00173		37.0554	0.00733	34.5472	0.00608		-10.0692	0.000398256		0.7221	0.00119	0.0739	0.00107		347.607	0.00763	360.431	0.00579		-84.4788
0.849	0.0187	0.349	0.01152		34.6298	0.01023	33.5641	0.00982		-7.76556	-0.00127		0.1498	-0.11732	0.2064	0.00933		379.647	0.00974	353.747	0.00822		-50.0011	-0.000255291		1.4098	0.00922	0.2201	0.00181		37.1403	0.00733	34.6267	0.00608		-10.0519	0.000398255		0.7318	-0.00104	0.0759	0.000735		348.404	0.00763	361.257	0.00578		-84.3299
0.8587	0.01617	0.351	0.0125		34.7058	0.01023	33.641	0.00982		-7.74384	-0.00127		0.1595	-0.10123	0.2084	0.00883		380.496	0.00973	354.56	0.00822		-49.8387	-0.000256533		1.4198	0.00667	0.222	0.00164		37.2251	0.00733	34.7062	0.00608		-10.0346	0.000398255		0.7416	-0.000837	0.0778	0.00101		349.201	0.00762	362.082	0.00578		-84.181
0.8685	0.01698	0.353	0.01025		34.7818	0.01023	33.7178	0.00982		-7.72212	-0.00127		0.1692	-0.09007	0.2103	0.01139		381.345	0.00973	355.373	0.00822		-49.6762	-0.000257785		1.4297	0.00135	0.224	0.0019		37.31	0.00734	34.7858	0.00608		-10.0173	0.000398255		0.7513	0.00285	0.0798	0.00149		349.998	0.00762	362.907	0.00578		-84.0321
0.8783	0.01557	0.3549	0.0093		34.8577	0.01023	33.7946	0.00982		-7.7004	-0.00127		0.1788	-0.08501	0.2123	0.01291		382.195	0.00972	356.186	0.00822		-49.5138	-0.000259048		1.4396	5.8e-05	0.2259	0.00218		37.3948	0.00734	34.8653	0.00609		-9.99996	0.000398255		0.7611	0.00543	0.0817	0.00131		350.795	0.00762	363.732	0.00578		-83.8832
0.8881	0.01519	0.3569	0.01087		34.9337	0.01023	33.8715	0.00982		-7.6862	-0.00127		0.1885	-0.0816	0.2142	0.01284		383.044	0.00972	356.999	0.00821		-49.3514	-0.000260321		1.4495	0.00738	0.2279	0.00211		37.4797	0.00734	34.9449	0.00609		-9.98265	0.000398255		0.7708	0.00375	0.0837	0.00158		351.592	0.00762	364.558	0.00578		-83.7343
0.8979	0.01797	0.3588	0.00997		35.0097	0.01023	33.9483	0.00982		-7.67868	-0.00127		0.1982	-0.07746	0.2162	0.01194		383.894	0.00971	357.812	0.00821		-49.189	-0.000261604		1.4594	0.00768	0.2298	0.00244		37.5646	0.00735	35.0244	0.00609		-9.96533	0.000398255		0.7806	0.00407	0.0856	0.000897		352.389	0.00761	365.383	0.00577		-83.5854
0.9076	0.01784	0.3608	0.00893		35.0857	0.01023	34.0252	0.00982		-7.65696	-0.00127		0.2078	-0.06881	0.2181	0.01014		384.743	0.00971	358.625	0.00821		-49.0266	-0.000262898		1.4693	0.00126	0.2318	0.00253		37.6494	0.00735	35.104	0.00609		-9.94801	0.000398255		0.7904	0.00721	0.0876	0.000586		353.186	0.00761	366.208	0.00577		-83.4365
0.9174	0.0195	0.3627	0.0089		35.1617	0.01023	34.102	0.00982		-7.63524	-0.00127		0.2175	-0.05262	0.2201	0.01029		385.592	0.0097	359.438	0.00821		-48.8642	-0.000264202		1.4793	-0.000716	0.2337	0.00231		37.7343	0.00735	35.1835	0.00609		-9.93069	0.000398254		0.8001	0.00854	0.0895	0.000865		353.983	0.00761	367.033	0.00577		-83.2876
0.9272	0.01937	0.3647	0.00946		35.2377	0.01023	34.1789	0.00982		-7.61352	-0.00128		0.2272	-0.04542	0.222	0.00912		386.442	0.0097	360.25	0.00821		-48.7018	-0.000265517		1.4892	0.00181	0.2357	0.00257		37.8191	0.00735	35.2631	0.0061		-9.91337	0.000398254		0.8099	0.00578	0.0915	0.00105		354.78	0.0076	367.859	0.00577		-83.1387
0.937	0.02309	0.3667	0.00713		35.3137	0.01023	34.2557	0.00982		-7.59181	-0.00128		0.2368	-0.04591	0.224	0.00858		387.291	0.00969	361.063	0.00821		-48.7	-0.000265531		1.4991	0.00292	0.2376	0.00254		37.904	0.00736	35.3426	0.0061		-9.89606	0.000398254		0.8196	0.000711	0.0934	0.00197		355.577	0.0076	368.684	0.00577		-82.9898
0.9468	0.019	0.3686	0.00785		35.3896	0.01023	34.3326	0.00982		-7.57009	-0.00128		0.2465	-0.04614	0.2259	0.00792		388.141	0.00969	361.876	0.00821		-48.5394	-0.000266842		1.5091	0.00258	0.2396	0.00198		37.9889	0.00736	35.4222	0.0061		-9.87874	0.000398254		0.8294	-0.00115	0.0954	0.00131		356.374	0.0076	369.509	0.00576		-82.8409
0.9566	0.0178	0.3706	0.00681		35.4656	0.01023	34.4094	0.00982		-7.54837	-0.00128		0.2562	-0.04358	0.2279	0.00953		388.99	0.00968	362.689	0.00821		-48.377	-0.000268179		1.519	0.0027	0.2415	0.00275		38.0737	0.00736	35.5017	0.0061		-9.86142	0.000398254		0.8392	-0.000311	0.0973	0.0013		357.171	0.0076	370.334	0.00576		-82.692
0.9664	0.01178	0.3725	0.00448		35.5416	0.01023	34.4863	0.00982		-7.52665	-0.00128		0.2658	-0.04219	0.2298	0.00918		389.839	0.00968	363.502	0.0082		-48.2146	-0.000269526		1.5289	-0.000479	0.2435	0.002		38.1586	0.00737	35.5813	0.0061		-9.8441	0.000398254		0.849	0.00404	0.0992	0.00178		357.968	0.00759	371.16	0.00576		-82.5431
0.9762	0.01273	0.3745	0.00597		35.6176	0.01023	34.5631	0.00982		-7.50493	-0.00128		0.2755	-0.03563	0.2318	0.01046		390.689	0.00967	364.315	0.0082		-48.0521	-0.000270884		1.5389	-0.00179	0.2454	0.0011		38.2434	0.00737	35.6608	0.0061		-9.82678	0.000398253		0.8587	0.00756	0.1012	0.00242		358.765	0.00759	371.985	0.00576		-82.3942
0.986	0.01298	0.3765	0.00557		35.6936	0.01023	34.6399	0.00982		-7.48321	-0.00128		0.2852	-0.02312	0.2337	0.00997		391.538	0.00967	365.128	0.0082		-47.8897	-0.000272254		1.5488	0.00332	0.2474	0.00133		38.3283	0.00737	35.7404	0.00611		-9.80946	0.000398253		0.8685	0.00714	0.1031	0.00118		359.562	0.00759	372.81	0.00576		-82.2453
0.9958	0.01043	0.3784	0.00637		35.7696	0.01023	34.7168	0.00982		-7.4768	-0.00128		0.2949	-0.02098	0.2357	0.01026		392.387	0.00966	365.94	0.0082		-47.7273	-0.000273634		1.5588	0.00367	0.2493	0.00261		38.4132	0.00737	35.8199	0.00611		-9.79215	0.000398253		0.8783	0.00616	0.1051	0.00142		360.359	0.00759	373.635	0.00575		-82.0964
1.0056	0.01048	0.3804	0.00743		35.8456	0.01023	34.7936	0.00982		-7.46149	-0.00128		0.3045	-0.02491	0.2376	0.01016		393.237	0.00966	366.753	0.0082		-47.5649	-0.000275026		1.5687	0.006	0.2513	0.00228		38.498	0.00738	35.8995	0.00611		-9.77483	0.000398253		0.8881	0.0047	0.107	0.00191		361.156	0.00758	374.461	0.00575		-81.9475
1.0154	0.01332	0.3824	0.0086		35.9215	0.01023	34.8705	0.00982		-7.43977	-0.00128		0.3142	-0.02368	0.2396	0.01082		394.086	0.00965	367.566	0.0082		-47.4025	-0.000276429		1.5787	0.00834	0.2532	0.00242		38.5829	0.00738	35.979	0.00611		-9.75751	0.000398253		0.8979	0.000253	0.109	0.00204		361.953	0.00758	375.286	0.00575		-81.7986
1.0253	0.01346	0.3843	0.01047		35.9975	0.01023	34.9473	0.00982		-7.41805	-0.00128		0.3239	-0.02256	0.2415	0.00887		394.936	0.00965	368.379	0.0082		-47.2401	-0.000277844		1.5886	0.00734	0.2552	0.00205		38.6677	0.00738	36.0586	0.00611		-9.74019	0.000398253		0.9076	0.000474	0.1109	0.00199		362.75	0.00758	376.111	0.00575		-81.6497
1.0351	0.01489	0.3863	0.01061		36.0735	0.01023	35.0242	0.00982		-7.39634	-0.00128		0.3336	-0.02605	0.2435	0.00892		395.785	0.00964	369.192	0.0082		-47.0777	-0.00027927		1.5986	0.00585	0.2571	0.00212		38.7526	0.00739	36.1381	0.00612		-9.72287	0.000398252		0.9174	0.00222	0.1129	0.00232		363.547	0.00757	376.936	0.00575		-81.5008
1.0449	0.01706	0.3882	0.01026		36.1495	0.01023	35.101	0.00982		-7.37462	-0.00128		0.3433	-0.0233	0.2454	0.01013		396.634	0.00964	370.005	0.0082		-46.9153	-0.000280708		1.6085	0.00759	0.2591	0.0029		38.8374	0.00739	36.2177	0.00612		-9.70556	0.000398252		0.9272	0.00115	0.1148	0.00206		364.344	0.00757	377.762	0.00574		-81.352
1.0547	0.01466	0.3902	0.01026		36.2255	0.01023	35.1779	0.00982		-7.3529	-0.00128		0.3529	-0.01797	0.2474	0.00965		397.484	0.00963	370.818	0.00819		-46.7529	-0.000282157		1.6185	0.00545	0.261	0.00237		38.9223	0.00739	36.2972	0.00612		-9.68824	0.000398252		0.937	0.00102	0.1168	0.00209		365.141	0.00757	378.587	0.00574		-81.2031
1.0645	0.01516	0.3922	0.01006		36.3015	0.01023	35.2547	0.00982		-7.33118	-0.00128		0.3626	-0.01501	0.2493	0.00952		398.333	0.00963	371.63	0.00819		-46.7	-0.000282632		1.6285	0.00733	0.263	0.00248		39.0072	0.00739	36.3768	0.00612		-9.67092	0.000398252		0.9468	0.00169	0.1187	0.00258		365.938	0.00757	379.412	0.00574		-81.0542
1.0744	0.02195	0.3941	0.00812		36.3775	0.01023	35.3316	0.00982		-7.30946	-0.00128		0.3723	-0.01598	0.2513	0.00918		399.183	0.00962	372.443	0.00819		-46.5905	-0.000283619		1.6384	0.00832	0.2649	0.00226		39.092	0.0074	36.4563	0.00612		-9.6536	0.000398251		0.9566	0.00339	0.1207	0.00181		366.734	0.00756	380.237	0.00574		-80.9053
1.0842	0.02421	0.3961	0.00145		36.4534	0.01023	35.4084	0.00982		-7.28774	-0.00128		0.382	-0.02143	0.2532	0.00942		400.032	0.00962	373.256	0.00819		-46.4281	-0.000285092		1.6484	0.00353	0.2669	0.00206		39.1769	0.0074	36.5359	0.00613		-9.63628	0.000398251		0.9664	0.00747	0.1226	0.00225		367.531	0.00756	381.063	0.00574		-80.7564
1.094	0.02243	0.398	0.00334		36.5294	0.01023	35.4853	0.00982		-7.2674	-0.00128		0.3917	-0.01936	0.2552	0.00848		400.881	0.00961	374.069	0.00819		-46.2657	-0.000286577		1.6584	0.00148	0.2689	0.00145		39.2617	0.0074	36.6154	0.00613		-9.61897	0.000398251		0.9762	0.00816	0.1246	0.00242		368.328	0.00756	381.888	0.00573		-80.6075
1.1038	0.01813	0.4	0.0077		36.6054	0.01023	35.5621	0.00982		-7.26602	-0.00128		0.4014	-0.0146	0.2571	0.00776		401.731	0.00961	374.882	0.00819		-46.1033	-0.000288074		1.6683	0.00126	0.2708	0.00229		39.3466	0.00741	36.6949	0.00613		-9.60165	0.000398251		0.986	0.0082	0.1265	0.00226		369.125	0.00756	382.713	0.00573		-80.4586
1.1137	0.02334	0.402	0.00735		36.6814	0.01023	35.6389	0.00982		-7.2443	-0.00128		0.4111	-0.01138	0.2591	0.00672		402.58	0.0096	375.695	0.00819		-45.9408	-0.000289584		1.6783	0.00193	0.2728	0.00174		39.4314	0.00741	36.7745	0.00613		-9.58433	0.00039825		0.9958	0.01103	0.1285	0.00185		369.922	0.00755	383.538	0.00573		-80.3097
1.1235	0.02511	0.4039	0.00779		36.7574	0.01023	35.7158	0.00982		-7.22258	-0.00128		0.4208	-0.00674	0.261	0.0085		403.429	0.0096	376.508	0.00819		-45.7784	-0.000291106		1.6883	0.00341	0.2747	0.00119		39.5163	0.00741	36.8541	0.00613		-9.56701	0.00039825		1.0056	0.00948	0.1304	0.00164		370.719	0.00755	384.364	0.00573		-80.1608
1.1334	0.01935	0.4059	0.00757		36.8334	0.01023	35.7926	0.00982		-7.20086	-0.00128		0.4305	0.00412	0.263	0.00991		404.279	0.00959	377.32	0.00819		-45.616	-0.00029264		1.6983	0.00649	0.2767	0.00135		39.6011	0.00741	36.9336	0.00613		-9.54969	0.00039825		1.0154	0.00235	0.1324	0.00168		371.516	0.00755	385.189	0.00573		-80.0119
1.1432	0.01548	0.4079	0.00845		36.9094	0.01023	35.8695	0.00982		-7.17915	-0.00128		0.4402	0.00881	0.2649	0.00806		405.128	0.00959	378.133	0.00818		-45.4536	-0.000294187		1.7083	0.009	0.2786	0.0018		39.686	0.00742	37.0131	0.00614		-9.53238	0.00039825		1.0253	0.00271	0.1343	0.0012		372.313	0.00754	386.014	0.00573		-79.863
1.153	0.01673	0.4098	0.00752		36.9853	0.01023	35.9463	0.00982		-7.15743	-0.00128		0.4499	0.00188	0.2669	0.00945		405.978	0.00958	378.946	0.00818		-45.2912	-0.000295746		1.7182	0.01163	0.2806	0.00136		39.7709	0.00742	37.0927	0.00614		-9.51506	0.000398249		1.0351	0.00433	0.1363	0.000911		373.11	0.00754	386.839	0.00572		-79.7141
1.1629	0.01431	0.4118	0.00716		37.0613	0.01023	36.0232	0.00982		-7.13571	-0.00128		0.4596	-0.000116	0.2689	0.01001		406.827	0.00958	379.759	0.00818		-45.1288	-0.000297318		1.7282	0.0081	0.2825	0.000392		39.8557	0.00742	37.1722	0.00614		-9.49774	0.000398249		1.0449	0.00625	0.1382	0.0017		373.907	0.00754	387.665	0.00572		-79.5652
1.1727	0.01274	0.4138	0.00911		37.1373	0.01023	36.1	0.00982		-7.11399	-0.00128		0.4693	0.000768	0.2708	0.00819		407.676	0.00958	380.572	0.00818		-44.9664	-0.000298903		1.7382	0.00418	0.2845	0.000143		39.9406	0.00742	37.2518	0.00614		-9.48042	0.000398249		1.0547	0.00723	0.1402	0.00166		374.704	0.00754	388.49	0.00572		-79.4163
1.1826	0.01584	0.4157	0.00988		37.2133	0.01023	36.1769	0.00982		-7.09227	-0.00128		0.479	0.0038	0.2728	0.00954		408.526	0.00957	381.385	0.00818		-44.804	-0.000300501		1.7482	0.00565	0.2864	0.00116		40.0254	0.00743	37.3313	0.00614		-9.4631	0.000398248		1.0645	0.00156	0.1421	0.00131		375.501	0.00753	389.315	0.00572		-79.2674
1.1924	0.02394	0.4177	0.01145		37.2893	0.01023	36.2537	0.00982		-7.07055	-0.00128		0.4887	0.00534	0.2747	0.00993		409.375	0.00957	382.198	0.00818		-44.6416	-0.000302112		1.7582	0.00817	0.2884	0.00126		40.1103	0.00743	37.4109	0.00614		-9.44578	0.000398248		1.0744	0.00166	0.1441	0.00144		376.298	0.00753	390.14	0.00572		-79.1185
1.2023	0.02569	0.4197	0.00931		37.3653	0.01023	36.3306	0.00982		-7.0581	-0.00128		0.4984	0.00551	0.2767	0.00921		410.225	0.00956	383.01	0.00818		-44.6	-0.000302527		1.7682	0.00553	0.2903	0.00146		40.1952	0.00743	37.4904	0.00615		-9.42847	0.000398248		1.0842	0.0022	0.146	0.00208		377.095	0.00753	390.966	0.00571		-78.9696
1.2122	0.02541	0.4216	0.00945		37.4412	0.01023	36.4074	0.00982		-7.04883	-0.00128		0.5081	0.00665	0.2786	0.01044		411.074	0.00956	383.823	0.00818		-44.4792	-0.000303736		1.7782	0.00192	0.2923	0.00152		40.28	0.00744	37.57	0.00615		-9.41115	0.000398247		1.094	0.00317	0.1479	0.00181		377.892	0.00753	391.791	0.00571		-78.8207
1.222	0.02058	0.4236	0.00981		37.5172	0.01023	36.4842	0.00982		-7.02711	-0.00128		0.5178	0.0045	0.2806	0.0109		411.923	0.00955	384.636	0.00818		-44.3167	-0.000305374		1.7882	0.00264	0.2943	0.00192		40.3649	0.00744	37.6495	0.00615		-9.39383	0.000398247		1.1038	0.00534	0.1499	0.00184		378.689	0.00752	392.616	0.00571		-78.6718
1.2319	0.01436	0.4255	0.01065		37.5932	0.01022	36.5611	0.00982		-7.00539	-0.00128		0.5275	0.00547	0.2825	0.01105		412.773	0.00955	385.449	0.00817		-44.1543	-0.000307024		1.7982	0.00512	0.2962	0.00318		40.4497	0.00744	37.7291	0.00615		-9.37651	0.000398247		1.1137	0.0067	0.1518	0.00208		379.486	0.00752	393.441	0.00571		-78.5229
1.2417	0.01656	0.4275	0.01184		37.6692	0.01022	36.6379	0.00982		-6.98368	-0.00128		0.5372	0.00203	0.2845	0.01097		413.622	0.00954	386.262	0.00817		-43.9919	-0.000308688		1.8082	0.0102	0.2982	0.00302		40.5346	0.00744	37.8086	0.00615		-9.35919	0.000398246		1.1235	0.00586	0.1538	0.00188		380.283	0.00752	394.267	0.00571		-78.374
1.2516	0.01385	0.4295	0.0101		37.7452	0.01022	36.7148	0.00982		-6.96196	-0.00128		0.5469	0.000858	0.2864	0.01191		414.471	0.00954	387.075	0.00817		-43.8295	-0.000310366		1.8182	0.01077	0.3001	0.00243		40.6195	0.00745	37.8882	0.00615		-9.34188	0.000398246		1.1334	0.00375	0.1557	0.00162		381.08	0.00751	395.092	0.0057		-78.2251
1.2615	0.01476	0.4314	0.00721		37.8212	0.01022	36.7916	0.00982		-6.94024	-0.00128		0.5566	0.000332	0.2884	0.01072		415.321	0.00953	387.888	0.00817		-43.6671	-0.000312057		1.8282	0.00723	0.3021	0.00234		40.7043	0.00745	37.9677	0.00616		-9.32456	0.000398246		1.1432	0.00224	0.1577	0.00178		381.877	0.00751	395.917	0.0057		-78.0762
1.2714	0.01593	0.4334	0.00676		37.8972	0.01022	36.8685	0.00982		-6.91852	-0.00128		0.5664	-0.000137	0.2903	0.00869		416.17	0.00953	388.7	0.00817		-43.5047	-0.000313763		1.8383	0.00323	0.304	0.00201		40.7892	0.00745	38.0473	0.00616		-9.30724	0.000398245		1.153	0.00261	0.1596	0.00238		382.674	0.00751	396.742	0.0057		-77.9273
1.2812	0.01407	0.4354	0.00855		37.9731	0.01022	36.9453	0.00982		-6.8968	-0.00128		0.5761	0.00841	0.2923	0.0099		417.02	0.00952	389.513	0.00817		-43.3423	-0.000315482		1.8483	0.00528	0.306	0.00117		40.874	0.00745	38.1268	0.00616		-9.28992	0.000398245		1.1629	3.7e-05	0.1616	0.0028		383.471	0.00751	397.568	0.0057		-77.7784
1.2911	0.01459	0.4373	0.00956		38.0491	0.01022	37.0222	0.00982		-6.87508	-0.00129		0.5858	0.01656	0.2943	0.00837		417.869	0.00952	390.326	0.00817		-43.1799	-0.000317215		1.8583	0.00365	0.3079	0.0018		40.9589	0.00746	38.2064	0.00616		-9.2726	0.000398244		1.1727	0.000421	0.1635	0.00194		384.268	0.0075	398.393	0.0057		-77.6295
1.301	0.01498	0.4393	0.00978		38.1251	0.01022	37.099	0.00982		-6.85336	-0.00129		0.5955	0.01518	0.2962	0.00757		418.718	0.00951	391.139	0.00817		-43.0175	-0.000318962		1.8683	0.00603	0.3099	0.00212		41.0437	0.00746	38.2859	0.00616		-9.25529	0.000398244		1.1826	0.000279	0.1655	0.00198		385.065	0.0075	399.218	0.00569		-77.4806
1.3109	0.01273	0.4413	0.00941		38.2011	0.01022	37.1758	0.00982		-6.849	-0.00129		0.6052	0.01124	0.2982	0.00751		419.568	0.00951	391.952	0.00817		-42.8551	-0.000320724		1.8783	0.01192	0.3118	0.0021		41.1286	0.00746	38.3655	0.00616		-9.23797	0.000398244		1.1924	-0.00135	0.1674	0.00245		385.862	0.0075	400.043	0.00569		-77.3317
1.3208	0.01604	0.4432	0.01064		38.2771	0.01022	37.2527	0.00982		-6.83164	-0.00129		0.615	0.00692	0.3001	0.00907		420.417	0.0095	392.765	0.00817		-42.6927	-0.000322499		1.8884	0.00921	0.3138	0.00204		41.2135	0.00746	38.445	0.00617		-9.22065	0.000398243		1.2023	-0.000421	0.1694	0.00287		386.659	0.0075	400.869	0.00569		-77.1829
1.3307	0.02673	0.4452	0.01079		38.3531	0.01022	37.3295	0.00982		-6.80992	-0.00129		0.6247	0.00374	0.3021	0.00852		421.267	0.0095	393.578	0.00816		-42.6	-0.000323519		1.8984	0.00612	0.3158	0.00141		41.2983	0.00747	38.5246	0.00617		-9.20333	0.000398243		1.2122	-0.000789	0.1713	0.00213		387.456	0.00749	401.694	0.00569		-77.034
1.3405	0.02706	0.4472	0.00872		38.4291	0.01022	37.4064	0.00982		-6.78821	-0.00129		0.6344	0.01088	0.304	0.00732		422.116	0.00949	394.39	0.00816		-42.5303	-0.00032429		1.9084	0.00606	0.3177	0.000965		41.3832	0.00747	38.6041	0.00617		-9.18601	0.000398242		1.222	0.0011	0.1733	0.00218		388.253	0.00749	402.519	0.00569		-76.8851
1.3504	0.02626	0.4491	0.00796		38.505	0.01022	37.4832	0.00982		-6.76649	-0.00129		0.6442	0.01208	0.306	0.00708		422.965	0.00949	395.203	0.00816		-42.3678	-0.000326095		1.9185	0.00421	0.3197	0.00158		41.468	0.00747	38.6837	0.00617		-9.16869	0.000398242		1.2319	0.00707	0.1752	0.00148		389.05	0.00749	403.345	0.00569		-76.7362
1.3603	0.02532	0.4511	0.00829		38.581	0.01022	37.5601	0.00982		-6.74477	-0.00129		0.6539	0.00612	0.3079	0.0076		423.815	0.00948	396.016	0.00816		-42.2054	-0.000327914		1.9285	0.0042	0.3216	0.00161		41.5529	0.00747	38.7632	0.00617		-9.15138	0.000398241		1.2417	0.00661	0.1772	0.00114		389.847	0.00748	404.17	0.00568		-76.5873
1.3702	0.02224	0.4531	0.00818		38.657	0.01022	37.6369	0.00982		-6.72305	-0.00129		0.6636	0.01037	0.3099	0.0083		424.664	0.00948	396.829	0.00816		-42.043	-0.000329749		1.9385	0.0072	0.3236	0.00147		41.6377	0.00748	38.8428	0.00617		-9.13406	0.000398241		1.2516	0.00283	0.1791	0.0017		390.644	0.00748	404.995	0.00568		-76.4384
1.3801	0.01725	0.455	0.00742		38.733	0.01022	37.7138	0.00982		-6.70133	-0.00129		0.6734	0.01565	0.3118	0.00868		425.514	0.00947	397.642	0.00816		-41.8806	-0.000331598		1.9486	0.00521	0.3255	0.00211		41.7226	0.00748	38.9223	0.00618		-9.11674	0.00039824		1.2615	0.0044	0.1811	0.00211		391.441	0.00748	405.82	0.00568		-76.2895
1.39	0.01722	0.457	0.00811		38.809	0.01022	37.7906	0.00982		-6.67961	-0.00129		0.6831	0.01193	0.3138	0.00868		426.363	0.00947	398.455	0.00816		-41.7182	-0.000333463		1.9586	0.00159	0.3275	0.00222		41.8075	0.00748	39.0018	0.00618		-9.09942	0.00039824		1.2714	0.00176	0.183	0.00267		392.238	0.00748	406.646	0.00568		-76.1406
1.3999	0.01762	0.459	0.0099		38.885	0.01022	37.8675	0.00982		-6.65789	-0.00129		0.6928	0.00746	0.3158	0.0104		427.212	0.00946	399.268	0.00816		-41.5558	-0.000335343		1.9687	0.00134	0.3295	0.00254		41.8923	0.00748	39.0814	0.00618		-9.0821	0.000398239		1.2812	0.00169	0.185	0.00231		393.035	0.00747	407.471	0.00568		-75.9917
1.4098	0.01375	0.461	0.00981		38.961	0.01022	37.9443	0.00982		-6.6399	-0.00129		0.7026	0.0124	0.3177	0.01036		428.062	0.00946	400.08	0.00816		-41.3934	-0.000337238		1.9787	0.00536	0.3314	0.00152		41.9772	0.00749	39.1609	0.00618		-9.06479	0.000398239		1.2911	-0.00139	0.1869	0.00195		393.832	0.00747	408.296	0.00567		-75.8428
1.4198	0.01445	0.4629	0.01107		39.0369	0.01022	38.0211	0.00982		-6.63617	-0.00129		0.7123	0.00911	0.3197	0.01138		428.911	0.00945	400.893	0.00816		-41.231	-0.000339148		1.9887	0.00942	0.3334	0.00158		42.062	0.00749	39.2405	0.00618		-9.04747	0.000398238		1.301	-0.00497	0.1889	0.00202		394.629	0.00747	409.121	0.00567		-75.6939
1.4297	0.01928	0.4649	0.01146		39.1129	0.01022	38.098	0.00982		-6.61445	-0.00129		0.7221	0.00675	0.3216	0.00983		429.76	0.00945	401.706	0.00816		-41.0686	-0.000341074		1.9988	0.0099	0.3353	0.0017		42.1469	0.00749	39.32	0.00618		-9.03015	0.000398237		1.3109	0.00112	0.1908	0.0019		395.426	0.00747	409.947	0.00567		-75.545
1.4396	0.02385	0.4669	0.013		39.1889	0.01022	38.1748	0.00982		-6.59274	-0.00129		0.7318	0.00956	0.3236	0.01002		430.61	0.00945	402.519	0.00815		-40.9062	-0.000343016		2.0089	0.01372	0.3373	0.00192		42.2317	0.00749	39.3996	0.00619		-9.01283	0.000398237		1.3208	0.00648	0.1928	0.00165		396.223	0.00746	410.772	0.00567		-75.3961
1.4495	0.02714	0.4688	0.01199		39.2649	0.01022	38.2517	0.00982		-6.57102	-0.00129		0.7416	0.0113	0.3255	0.0111		431.459	0.00944	403.332	0.00815		-40.7438	-0.000344974		2.0189	0.00903	0.3392	0.00181		42.3166	0.00749	39.4791	0.00619		-8.99551	0.000398236		1.3307	0.00442	0.1947	0.00164		397.02	0.00746	411.597	0.00567		-75.2472
1.4594	0.02766	0.4708	0.01127		39.3409	0.01022	38.3285	0.00982		-6.5493	-0.00129		0.7513	0.01126	0.3275	0.0113		432.309	0.00944	404.145	0.00815		-40.6	-0.00034672		2.029	0.00288	0.3412	0.000768		42.4015	0.0075	39.5587	0.00619		-8.9782	0.000398236		1.3405	0.00284	0.1967	0.00234		397.817	0.00746	412.422	0.00566		-75.0983
1.4693	0.02425	0.4728	0.01138		39.4169	0.01022	38.4054	0.00982		-6.52758	-0.00129		0.7611	0.00796	0.3295	0.00797		433.158	0.00943	404.958	0.00815		-40.5814	-0.000346947		2.039	0.00271	0.3432	0.000851		42.4863	0.0075	39.6382	0.00619		-8.96088	0.000398235		1.3504	0.00331	0.1986	0.00172		398.614	0.00745	413.248	0.00566		-74.9494
1.4793	0.02133	0.4747	0.01038		39.4929	0.01022	38.4822	0.00982		-6.50586	-0.00129		0.7708	0.00263	0.3314	0.01072		434.007	0.00943	405.77	0.00815		-40.4189	-0.000348937		2.0491	0.0059	0.3451	0.00153		42.5712	0.0075	39.7178	0.00619		-8.94356	0.000398234		1.3603	0.0031	0.2006	0.00129		399.411	0.00745	414.073	0.00566		-74.8005
1.4892	0.01785	0.4767	0.01093		39.5688	0.01022	38.5591	0.00982		-6.48414	-0.00129		0.7806	0.00841	0.3334	0.01215		434.857	0.00942	406.583	0.00815		-40.2565	-0.000350943		2.0592	0.00465	0.3471	0.000768		42.656	0.0075	39.7973	0.00619		-8.92624	0.000398234		1.3702	0.00461	0.2025	0.00168		400.208	0.00745	414.898	0.00566		-74.6516
1.4991	0.01894	0.4787	0.00924		39.6448	0.01022	38.6359	0.00982		-6.46242	-0.00129		0.7904	0.01092	0.3353	0.01035		435.706	0.00942	407.396	0.00815		-40.0941	-0.000352965		2.0692	0.00553	0.349	0.000611		42.7409	0.00751	39.8769	0.00619		-8.90892	0.000398233		1.3801	0.00555	0.2045	0.00204		401.005	0.00745	415.723	0.00566		-74.5027
1.5091	0.02332	0.4806	0.00745		39.7208	0.01022	38.7128	0.00982		-6.4407	-0.00129		0.8001	0.0131	0.3373	0.00967		436.556	0.00941	408.209	0.00815		-39.9317	-0.000355004		2.0793	0.00612	0.351	0.00131		42.8257	0.00751	39.9564	0.0062		-8.8916	0.000398232		1.39	0.00496	0.2064	0.00152		401.802	0.00744	416.549	0.00566		-74.3538
1.519	0.02635	0.4826	0.01142		39.7968	0.01022	38.7896	0.00982		-6.4309	-0.00129		0.8099	0.0225	0.3392	0.00804		437.405	0.00941	409.022	0.00815		-39.7693	-0.00035706		2.0894	0.00606	0.353	0.00156		42.9106	0.00751	40.036	0.0062		-8.87429	0.000398231		1.3999	0.00782	0.2084	0.00183		402.599	0.00744	417.374	0.00565		-74.2049
1.5289	0.02824	0.4846	0.01155		39.8728	0.01022	38.8665	0.00982		-6.41898	-0.00129		0.8196	0.02281	0.3412	0.00859		438.254	0.0094	409.835	0.00815		-39.6069	-0.000359132		2.0994	0.00626	0.3549	0.00133		42.9955	0.00751	40.1155	0.0062		-8.85697	0.000398231		1.4098	0.00922	0.2103	0.00166		403.396	0.00744	418.199	0.00565		-74.056
1.5389	0.02782	0.4866	0.01317		39.9488	0.01022	38.9433	0.00982		-6.39726	-0.0013		0.8294	0.01931	0.3432	0.01191		439.104	0.0094	410.648	0.00815		-39.4445	-0.000361221		2.1095	0.00757	0.3569	0.00174		43.0803	0.00752	40.1951	0.0062		-8.83965	0.00039823		1.4198	0.00667	0.2123	0.0019		404.192	0.00744	419.024	0.00565		-73.9071
1.5488	0.02596	0.4885	0.0123		40.0248	0.01022	39.0202	0.00982		-6.37555	-0.0013		0.8392	0.02085	0.3451	0.01336		439.953	0.00939	411.46	0.00814		-39.2821	-0.000363327		2.1196	0.00546	0.3588	0.00144		43.1652	0.00752	40.2746	0.0062		-8.82233	0.000398229		1.4297	0.00135	0.2142	0.00157		404.989	0.00743	419.85	0.00565		-73.7582
1.5588	0.02402	0.4905	0.01139		40.1007	0.01022	39.097	0.00982		-6.35383	-0.0013		0.849	0.0187	0.3471	0.01197		440.802	0.00939	412.273	0.00814		-39.1197	-0.00036545		2.1297	0.00377	0.3608	0.00212		43.25	0.00752	40.3542	0.0062		-8.80501	0.000398228		1.4396	5.8e-05	0.2162	0.00233		405.786	0.00743	420.675	0.00565		-73.6093
1.5687	0.02284	0.4925	0.01088		40.1767	0.01022	39.1738	0.00982		-6.33211	-0.0013		0.8587	0.01617	0.349	0.01152		441.652	0.00938	413.086	0.00814		-38.9573	-0.000367591		2.1397	0.00432	0.3627	0.00231		43.3349	0.00752	40.4337	0.00621		-8.7877	0.000398227		1.4495	0.00738	0.2181	0.00173		406.583	0.00743	421.5	0.00564		-73.4604
1.5787	0.01795	0.4945	0.01032		40.2527	0.01022	39.2507	0.00982		-6.31039	-0.0013		0.8685	0.01698	0.351	0.0125		442.501	0.00938	413.899	0.00814		-38.7948	-0.000369749		2.1498	0.00291	0.3647	0.00202		43.4198	0.00752	40.5133	0.00621		-8.77038	0.000398226		1.4594	0.00768	0.2201	0.00181		407.38	0.00742	422.325	0.00564		-73.3115
1.5886	0.0161	0.4964	0.01155		40.3287	0.01022	39.3275	0.00982		-6.28867	-0.0013		0.8783	0.01557	0.353	0.01025		443.351	0.00937	414.712	0.00814		-38.6324	-0.000371925		2.1599	0.004	0.3667	0.00195		43.5046	0.00753	40.5928	0.00621		-8.75306	0.000398226		1.4693	0.00126	0.222	0.00164		408.177	0.00742	423.151	0.00564		-73.1626
1.5986	0.01357	0.4984	0.01217		40.4047	0.01022	39.4044	0.00982		-6.26695	-0.0013		0.8881	0.01519	0.3549	0.0093		444.2	0.00937	415.525	0.00814		-38.5	-0.000373712		2.17	0.00123	0.3686	0.00166		43.5895	0.00753	40.6724	0.00621		-8.73574	0.000398225		1.4793	-0.000716	0.224	0.0019		408.974	0.00742	423.976	0.00564		-73.0137
1.6085	0.01638	0.5004	0.00907		40.4807	0.01022	39.4812	0.00982		-6.24523	-0.0013		0.8979	0.01797	0.3569	0.01087		445.049	0.00937	416.338	0.00814		-38.47	-0.000374118		2.1801	-0.00227	0.3706	0.00155		43.6743	0.00753	40.7519	0.00621		-8.71842	0.000398224		1.4892	0.00181	0.2259	0.00218		409.771	0.00742	424.801	0.00564		-72.8648
1.6185	0.02068	0.5023	0.00775		40.5566	0.01022	39.5581	0.00982		-6.22351	-0.0013		0.9076	0.01784	0.3588	0.00997		445.899	0.00936	417.151	0.00814		-38.3076	-0.00037633		2.1902	-0.00337	0.3725	0.00174		43.7592	0.00753	40.8314	0.00621		-8.70111	0.000398223		1.4991	0.00292	0.2279	0.00211		410.568	0.00741	425.626	0.00564		-72.7159
1.6285	0.02331	0.5043	0.00715		40.6326	0.01022	39.6349	0.00982		-6.2221	-0.0013		0.9174	0.0195	0.3608	0.00893		446.748	0.00936	417.963	0.00814		-38.1452	-0.000378559		2.2003	-0.00215	0.3745	0.00207		43.844	0.00754	40.911	0.00621		-8.68379	0.000398222		1.5091	0.00258	0.2298	0.00244		411.365	0.00741	426.452	0.00563		-72.567
1.6384	0.02276	0.5063	0.00961		40.7086	0.01022	39.7118	0.00982		-6.20179	-0.0013		0.9272	0.01937	0.3627	0.0089		447.598	0.00935	418.776	0.00814		-37.9828	-0.000380806		2.2104	0.000521	0.3765	0.00235		43.9289	0.00754	40.9905	0.00622		-8.66647	0.000398221		1.519	0.0027	0.2318	0.00253		412.162	0.00741	427.277	0.00563		-72.4181
1.6484	0.0231	0.5083	0.00974		40.7846	0.01022	39.7886	0.00982		-6.18008	-0.0013		0.937	0.02309	0.3647	0.00946		448.447	0.00935	419.589	0.00814		-37.8204	-0.000383072		2.2205	0.00501	0.3784	0.00238		44.0138	0.00754	41.0701	0.00622		-8.64915	0.00039822		1.5289	-0.000479	0.2337	0.00231		412.959	0.00741	428.102	0.00563		-72.2692
1.6584	0.0287	0.5102	0.00887		40.8606	0.01022	39.8655	0.00982		-6.15836	-0.0013		0.9468	0.019	0.3667	0.00713		449.296	0.00934	420.402	0.00814		-37.658	-0.000385357		2.2306	0.00655	0.3804	0.00276		44.0986	0.00754	41.1496	0.00622		-8.63183	0.000398219		1.5389	-0.00179	0.2357	0.00257		413.756	0.0074	428.927	0.00563		-72.1204
1.6683	0.02763	0.5122	0.00932		40.9366	0.01022	39.9423	0.00982		-6.13664	-0.0013		0.9566	0.0178	0.3686	0.00785		450.146	0.00934	421.215	0.00813		-37.4956	-0.00038766		2.2407	0.00616	0.3824	0.00249		44.1835	0.00754	41.2292	0.00622		-8.61451	0.000398218		1.5488	0.00332	0.2376	0.00254		414.553	0.0074	429.753	0.00563		-71.9715
1.6783	0.02225	0.5142	0.01108		41.0126	0.01022	40.0191	0.00982		-6.11492	-0.0013		0.9664	0.01178	0.3706	0.00681		450.995	0.00933	422.028	0.00813		-37.3332	-0.000389981		2.2508	0.00754	0.3843	0.00168		44.2683	0.00755	41.3087	0.00622		-8.5972	0.000398216		1.5588	0.00367	0.2396	0.00198		415.35	0.0074	430.578	0.00562		-71.8226
1.6883	0.01684	0.5162	0.00797		41.0885	0.01022	40.096	0.00982		-6.0932	-0.0013		0.9762	0.01273	0.3725	0.00448		451.844	0.00933	422.841	0.00813		-37.1708	-0.000392322		2.2609	0.00819	0.3863	0.00221		44.3532	0.00755	41.3883	0.00622		-8.57988	0.000398215		1.5687	0.006	0.2415	0.00275		416.147	0.00739	431.403	0.00562		-71.6737
1.6983	0.01147	0.5181	0.00668		41.1645	0.01022	40.1728	0.00982		-6.07148	-0.00131		0.986	0.01298	0.3745	0.00597		452.694	0.00932	423.653	0.00813		-37.0084	-0.000394682		2.271	0.00651	0.3882	0.002		44.438	0.00755	41.4678	0.00622		-8.56256	0.000398214		1.5787	0.00834	0.2435	0.002		416.944	0.00739	432.228	0.00562		-71.5248
1.7083	0.01105	0.5201	0.00871		41.2405	0.01022	40.2497	0.00982		-6.04976	-0.00131		0.9958	0.01043	0.3765	0.00557		453.543	0.00932	424.466	0.00813		-36.846	-0.000397061		2.2811	0.00183	0.3902	0.00158		44.5229	0.00755	41.5474	0.00623		-8.54524	0.000398213		1.5886	0.00734	0.2454	0.0011		417.741	0.00739	433.054	0.00562		-71.3759
1.7182	0.0152	0.5221	0.00957		41.3165	0.01022	40.3265	0.00982		-6.02804	-0.00131		1.0056	0.01048	0.3784	0.00637		454.393	0.00931	425.279	0.00813		-36.6835	-0.000399459		2.2912	0.000379	0.3922	0.0015		44.6078	0.00755	41.6269	0.00623		-8.52792	0.000398212		1.5986	0.00585	0.2474	0.00133		418.538	0.00739	433.879	0.00562		-71.227
1.7282	0.02147	0.5241	0.00583		41.3925	0.01022	40.4034	0.00982		-6.0133	-0.00131		1.0154	0.01332	0.3804	0.00743		455.242	0.00931	426.092	0.00813		-36.5211	-0.000401877		2.3013	0.00554	0.3941	0.00107		44.6926	0.00756	41.7065	0.00623		-8.51061	0.00039821		1.6085	0.00759	0.2493	0.00261		419.335	0.00738	434.704	0.00562		-71.0781
1.7382	0.0187	0.526	0.00989		41.4685	0.01022	40.4802	0.00982		-6.00632	-0.00131		1.0253	0.01346	0.3824	0.0086		456.091	0.00931	426.905	0.00813		-36.5	-0.000402193		2.3114	0.00682	0.3961	0.000608		44.7775	0.00756	41.786	0.00623		-8.49329	0.000398209		1.6185	0.00545	0.2513	0.00228		420.132	0.00738	435.529	0.00561		-70.9292
1.7482	0.02308	0.528	0.01276		41.5445	0.01022	40.5571	0.00982		-5.98461	-0.00131		1.0351	0.01489	0.3843	0.01047		456.941	0.0093	427.718	0.00813		-36.3587	-0.000404315		2.3216	0.00351	0.398	0.000516		44.8623	0.00756	41.8656	0.00623		-8.47597	0.000398208		1.6285	0.00733	0.2532	0.00242		420.929	0.00738	436.355	0.00561		-70.7803
1.7582	0.02875	0.53	0.00991		41.6204	0.01022	40.6339	0.00982		-5.96289	-0.00131		1.0449	0.01706	0.3863	0.01061		457.79	0.0093	428.531	0.00813		-36.1963	-0.000406773		2.3317	-0.000589	0.4	0.00157		44.9472	0.00756	41.9451	0.00623		-8.45865	0.000398206		1.6384	0.00832	0.2552	0.00205		421.726	0.00738	437.18	0.00561		-70.6314
1.7682	0.02782	0.532	0.00927		41.6964	0.01022	40.7107	0.00982		-5.94117	-0.00131		1.0547	0.01466	0.3882	0.01026		458.64	0.00929	429.343	0.00813		-36.0339	-0.00040925		2.3418	0.00364	0.402	0.00315		45.032	0.00757	42.0247	0.00623		-8.44133	0.000398205		1.6484	0.00353	0.2571	0.00212		422.523	0.00737	438.005	0.00561		-70.4825
1.7782	0.01892	0.5339	0.00793		41.7724	0.01022	40.7876	0.00982		-5.91945	-0.00131		1.0645	0.01516	0.3902	0.01026		459.489	0.00929	430.156	0.00813		-35.8715	-0.000411748		2.3519	0.00448	0.4039	0.00296		45.1169	0.00757	42.1042	0.00624		-8.42402	0.000398203		1.6584	0.00148	0.2591	0.0029		423.32	0.00737	438.83	0.00561		-70.3336
1.7882	0.01635	0.5359	0.00825		41.8484	0.01022	40.8644	0.00982		-5.89773	-0.00131		1.0744	0.02195	0.3922	0.01006		460.338	0.00928	430.969	0.00813		-35.7091	-0.000414266		2.362	0.00308	0.4059	0.0019		45.2018	0.00757	42.1838	0.00624		-8.4067	0.000398202		1.6683	0.00126	0.261	0.00237		424.117	0.00737	439.656	0.00561		-70.1847
1.7982	0.01897	0.5379	0.0112		41.9244	0.01022	40.9413	0.00982		-5.87601	-0.00131		1.0842	0.02421	0.3941	0.00812		461.188	0.00928	431.782	0.00812		-35.5467	-0.000416805		2.3722	0.000142	0.4079	0.00244		45.2866	0.00757	42.2633	0.00624		-8.38938	0.0003982		1.6783	0.00193	0.263	0.00248		424.914	0.00736	440.481	0.0056		-70.0358
1.8082	0.02446	0.5399	0.0091		42.0004	0.01022	41.0181	0.00982		-5.85429	-0.00131		1.094	0.02243	0.3961	0.00145		462.037	0.00927	432.595	0.00812		-35.3843	-0.000419365		2.3823	0.00272	0.4098	0.00251		45.3715	0.00757	42.3429	0.00624		-8.37206	0.000398199		1.6883	0.00341	0.2649	0.00226		425.711	0.00736	441.306	0.0056		-69.8869
1.8182	0.02171	0.5418	0.00862		42.0764	0.01022	41.095	0.00982		-5.83257	-0.00131		1.1038	0.01813	0.398	0.00334		462.886	0.00927	433.408	0.00812		-35.2219	-0.000421945		2.3924	0.00208	0.4118	0.00164		45.4563	0.00758	42.4224	0.00624		-8.35474	0.000398197		1.6983	0.00649	0.2669	0.00206		426.508	0.00736	442.131	0.0056		-69.738
1.8282	0.02129	0.5438	0.01191		42.1523	0.01022	41.1718	0.00982		-5.81085	-0.00131		1.1137	0.02334	0.4	0.0077		463.736	0.00926	434.221	0.00812		-35.0594	-0.000424546		2.4026	0.0044	0.4138	0.00208		45.5412	0.00758	42.502	0.00624		-8.33742	0.000398196		1.7083	0.009	0.2689	0.00145		427.305	0.00736	442.957	0.0056		-69.5891
1.8383	0.02006	0.5458	0.00811		42.2283	0.01022	41.2487	0.00982		-5.8046	-0.00132		1.1235	0.02511	0.402	0.00735		464.585	0.00926	435.033	0.00812		-34.897	-0.000427169		2.4127	0.00986	0.4157	0.00197		45.626	0.00758	42.5815	0.00624		-8.32011	0.000398194		1.7182	0.01163	0.2708	0.00229		428.102	0.00735	443.782	0.0056		-69.4402
1.8483	0.02153	0.5478	0.00845		42.3043	0.01022	41.3255	0.00982		-5.78914	-0.00132		1.1334	0.01935	0.4039	0.00779		465.435	0.00926	435.846	0.00812		-34.7346	-0.000429813		2.4228	0.01118	0.4177	0.00217		45.7109	0.00758	42.6611	0.00625		-8.30279	0.000398192		1.7282	0.0081	0.2728	0.00174		428.899	0.00735	444.607	0.00559		-69.2913
1.8583	0.0202	0.5498	0.00678		42.3803	0.01022	41.4024	0.00982		-5.76742	-0.00132		1.1432	0.01548	0.4059	0.00757		466.284	0.00925	436.659	0.00812		-34.5722	-0.000432479		2.433	0.00881	0.4197	0.00246		45.7958	0.00758	42.7406	0.00625		-8.28547	0.00039819		1.7382	0.00418	0.2747	0.00119		429.696	0.00735	445.432	0.00559		-69.1424
1.8683	0.02323	0.5517	0.00895		42.4563	0.01022	41.4792	0.00982		-5.7457	-0.00132		1.153	0.01673	0.4079	0.00845		467.133	0.00925	437.472	0.00812		-34.5	-0.000433671		2.4431	0.00741	0.4216	0.00211		45.8806	0.00759	42.8201	0.00625		-8.26815	0.000398188		1.7482	0.00565	0.2767	0.00135		430.493	0.00735	446.258	0.00559		-68.9935
1.8783	0.02281	0.5537	0.0101		42.5323	0.01022	41.556	0.00982		-5.72398	-0.00132		1.1629	0.01431	0.4098	0.00752		467.983	0.00924	438.285	0.00812		-34.4098	-0.000435166		2.4532	0.00877	0.4236	0.00182		45.9655	0.00759	42.8997	0.00625		-8.25083	0.000398187		1.7582	0.00817	0.2786	0.0018		431.29	0.00734	447.083	0.00559		-68.8446
1.8884	0.02202	0.5557	0.01012		42.6083	0.01022	41.6329	0.00982		-5.70226	-0.00132		1.1727	0.01274	0.4118	0.00716		468.832	0.00924	439.098	0.00812		-34.2474	-0.000437875		2.4634	0.00875	0.4255	0.000859		46.0503	0.00759	42.9793	0.00625		-8.23352	0.000398185		1.7682	0.00553	0.2806	0.00136		432.087	0.00734	447.908	0.00559		-68.6957
1.8984	0.02207	0.5577	0.01224		42.6842	0.01022	41.7097	0.00982		-5.68054	-0.00132		1.1826	0.01584	0.4138	0.00911		469.682	0.00923	439.911	0.00812		-34.085	-0.000440606		2.4735	0.00707	0.4275	0.00149		46.1352	0.00759	43.0588	0.00625		-8.2162	0.000398183		1.7782	0.00192	0.2825	0.000392		432.884	0.00734	448.734	0.00559		-68.5468
1.9084	0.02249	0.5597	0.01228		42.7602	0.01022	41.7866	0.00982		-5.65882	-0.00132		1.1924	0.02394	0.4157	0.00988		470.531	0.00923	440.723	0.00812		-33.9226	-0.00044336		2.4837	0.00721	0.4295	0.00126		46.2201	0.00759	43.1383	0.00625		-8.19888	0.000398181		1.7882	0.00264	0.2845	0.000143		433.681	0.00733	449.559	0.00558		-68.3979
1.9185	0.02412	0.5616	0.0108		42.8362	0.01022	41.8634	0.00982		-5.6371	-0.00132		1.2023	0.02569	0.4177	0.01145		471.38	0.00922	441.536	0.00812		-33.7602	-0.000446136		2.4938	0.00832	0.4314	0.00171		46.3049	0.0076	43.2179	0.00625		-8.18156	0.000398179		1.7982	0.00512	0.2864	0.00116		434.478	0.00733	450.384	0.00558		-68.249
1.9285	0.02751	0.5636	0.00987		42.9122	0.01022	41.9403	0.00982		-5.6203	-0.00132		1.2122	0.02541	0.4197	0.00931		472.23	0.00922	442.349	0.00812		-33.5978	-0.000448935		2.504	0.00872	0.4334	0.0025		46.3898	0.0076	43.2974	0.00626		-8.16424	0.000398176		1.8082	0.0102	0.2884	0.00126		435.275	0.00733	451.209	0.00558		-68.1001
1.9385	0.02879	0.5656	0.01229		42.9882	0.01022	42.0171	0.00982		-5.61538	-0.00132		1.222	0.02058	0.4216	0.00945		473.079	0.00922	443.162	0.00811		-33.4354	-0.000451756		2.5141	0.00466	0.4354	0.00247		46.4746	0.0076	43.377	0.00626		-8.14693	0.000398174		1.8182	0.01077	0.2903	0.00146		436.072	0.00733	452.035	0.00558		-67.9513
1.9486	0.02964	0.5676	0.01031		43.0642	0.01022	42.094	0.00982		-5.59366	-0.00132		1.2319	0.01436	0.4236	0.00981		473.928	0.00921	443.975	0.00811		-33.273	-0.000454601		2.5243	0.00264	0.4373	0.00261		46.5595	0.0076	43.4565	0.00626		-8.12961	0.000398172		1.8282	0.00723	0.2923	0.00152		436.869	0.00732	452.86	0.00558		-67.8024
1.9586	0.02785	0.5696	0.01051		43.1402	0.01022	42.1708	0.00982		-5.5809	-0.00133		1.2417	0.01656	0.4255	0.01065		474.778	0.00921	444.788	0.00811		-33.1105	-0.000457469		2.5344	0.00281	0.4393	0.00242		46.6443	0.0076	43.5361	0.00626		-8.11229	0.00039817		1.8383	0.00323	0.2943	0.00192		437.666	0.00732	453.685	0.00558		-67.6535
1.9687	0.0283	0.5715	0.01228		43.2161	0.01022	42.2477	0.00982		-5.57195	-0.00133		1.2516	0.01385	0.4275	0.01184		475.627	0.0092	445.601	0.00811		-32.9481	-0.00046036		2.5446	0.00532	0.4413	0.00249		46.7292	0.00761	43.6156	0.00626		-8.09497	0.000398167		1.8483	0.00528	0.2962	0.00318		438.463	0.00732	454.51	0.00557		-67.5046
1.9787	0.02969	0.5735	0.01019		43.2921	0.01022	42.3245	0.00982		-5.55023	-0.00133		1.2615	0.01476	0.4295	0.0101		476.477	0.0092	446.413	0.00811		-32.7857	-0.000463274		2.5547	0.00256	0.4432	0.00211		46.8141	0.00761	43.6952	0.00626		-8.07765	0.000398165		1.8583	0.00365	0.2982	0.00302		439.26	0.00732	455.336	0.00557		-67.3557
1.9887	0.02955	0.5755	0.00791		43.3681	0.01022	42.4014	0.00982		-5.5414	-0.00133		1.2714	0.01593	0.4314	0.00721		477.326	0.00919	447.226	0.00811		-32.6233	-0.000466213		2.5649	0.00115	0.4452	0.00228		46.8989	0.00761	43.7747	0.00626		-8.06034	0.000398162		1.8683	0.00603	0.3001	0.00243		440.057	0.00731	456.161	0.00557		-67.2068
1.9988	0.03291	0.5775	0.00911		43.4441	0.01022	42.4782	0.00982		-5.52851	-0.00133		1.2812	0.01407	0.4334	0.00676		478.175	0.00919	448.039	0.00811		-32.4609	-0.000469175		2.575	0.00331	0.4472	0.00275		46.9838	0.00761	43.8543	0.00626		-8.04302	0.00039816		1.8783	0.01192	0.3021	0.00234		440.854	0.00731	456.986	0.00557		-67.0579
2.0089	0.02353	0.5795	0.00996		43.5201	0.01022	42.555	0.00982		-5.50679	-0.00133		1.2911	0.01459	0.4354	0.00855		479.025	0.00918	448.852	0.00811		-32.4	-0.000470293		2.5852	0.000995	0.4491	0.00191		47.0686	0.00761	43.9338	0.00627		-8.0257	0.000398157		1.8884	0.00921	0.304	0.00201		441.65	0.00731	457.811	0.00557		-66.909
2.0189	0.02063	0.5814	0.00965		43.5961	0.01022	42.6319	0.00982		-5.5019	-0.00133		1.301	0.01498	0.4373	0.00956		479.874	0.00918	449.665	0.00811		-32.2985	-0.000472162		2.5954	0.00237	0.4511	0.0025		47.1535	0.00761	44.0134	0.00627		-8.00838	0.000398154		1.8984	0.00612	0.306	0.00117		442.447	0.0073	458.637	0.00557		-66.7601
2.029	0.02878	0.5834	0.00987		43.6721	0.01022	42.7087	0.00982		-5.48507	-0.00133		1.3109	0.01273	0.4393	0.00978		480.724	0.00918	450.478	0.00811		-32.1361	-0.000475173		2.6055	0.00357	0.4531	0.002		47.2383	0.00762	44.0929	0.00627		-7.99106	0.000398152		1.9084	0.00606	0.3079	0.0018		443.244	0.0073	459.462	0.00556		-66.6112
2.039	0.0316	0.5854	0.00852		43.748	0.01022	42.7856	0.00982		-5.46335	-0.00133		1.3208	0.01604	0.4413	0.00941		481.573	0.00917	451.291	0.00811		-31.9737	-0.000478208		2.6157	0.00355	0.455	0.00216		47.3232	0.00762	44.1725	0.00627		-7.97374	0.000398149		1.9185	0.00421	0.3099	0.00212		444.041	0.0073	460.287	0.00556		-66.4623
2.0491	0.03255	0.5874	0.0096		43.824	0.01022	42.8624	0.00982		-5.4625	-0.00133		1.3307	0.02673	0.4432	0.01064		482.422	0.00917	452.103	0.00811		-31.8113	-0.000481269		2.6258	0.00129	0.457	0.0024		47.4081	0.00762	44.252	0.00627		-7.95643	0.000398146		1.9285	0.0042	0.3118	0.0021		444.838	0.0073	461.112	0.00556		-66.3134
2.0592	0.02888	0.5894	0.00607		43.9	0.01022	42.9393	0.00982		-5.44163	-0.00133		1.3405	0.02706	0.4452	0.01079		483.272	0.00916	452.916	0.00811		-31.6489	-0.000484354		2.636	0.000842	0.459	0.00202		47.4929	0.00762	44.3316	0.00627		-7.93911	0.000398143		1.9385	0.0072	0.3138	0.00204		445.635	0.00729	461.938	0.00556		-66.1645
2.0692	0.01779	0.5914	0.0061		43.976	0.01022	43.0161	0.00982		-5.423	-0.00133		1.3504	0.02626	0.4472	0.00872		484.121	0.00916	453.729	0.00811		-31.4865	-0.000487464		2.6462	0.0031	0.461	0.00168		47.5778	0.00762	44.4111	0.00627		-7.92179	0.00039814		1.9486	0.00521	0.3158	0.00141		446.432	0.00729	462.763	0.00556		-66.0156
2.0793	0.01834	0.5933	0.00813		44.052	0.01022	43.093	0.00982		-5.41991	-0.00133		1.3603	0.02532	0.4491	0.00796		484.97	0.00915	454.542	0.00811		-31.324	-0.0004906		2.6563	0.00613	0.4629	0.00151		47.6626	0.00763	44.4907	0.00627		-7.90447	0.000398137		1.9586	0.00159	0.3177	0.000965		447.229	0.00729	463.588	0.00555		-65.8667
2.0894	0.02193	0.5953	0.00787		44.128	0.01022	43.1698	0.00982		-5.39819	-0.00133		1.3702	0.02224	0.4511	0.00829		485.82	0.00915	455.355	0.0081		-31.1616	-0.000493761		2.6665	0.006	0.4649	0.0011		47.7475	0.00763	44.5702	0.00628		-7.88715	0.000398133		1.9687	0.00134	0.3197	0.00158		448.026	0.00729	464.413	0.00555		-65.7178
2.0994	0.02651	0.5973	0.00687		44.204	0.01022	43.2467	0.00982		-5.3836	-0.00134		1.3801	0.01725	0.4531	0.00818		486.669	0.00915	456.168	0.0081		-30.9992	-0.000496948		2.6767	0.00178	0.4669	0.000646		47.8323	0.00763	44.6497	0.00628		-7.86984	0.00039813		1.9787	0.00536	0.3216	0.00161		448.823	0.00728	465.239	0.00555		-65.5689
2.1095	0.0254	0.5993	0.00824		44.2799	0.01022	43.3235	0.00982		-5.37648	-0.00134		1.39	0.01722	0.455	0.00742		487.519	0.00914	456.981	0.0081		-30.8368	-0.000500162		2.6869	0.00575	0.4688	0.000862		47.9172	0.00763	44.7293	0.00628		-7.85252	0.000398127		1.9887	0.00942	0.3236	0.00147		449.62	0.00728	466.064	0.00555		-65.42
2.1196	0.0236	0.6013	0.00654		44.3559	0.01022	43.4003	0.00982		-5.35476	-0.00134		1.3999	0.01762	0.457	0.00811		488.368	0.00914	457.793	0.0081		-30.6744	-0.000503401		2.697	0.00497	0.4708	0.000573		48.0021	0.00763	44.8088	0.00628		-7.8352	0.000398123		1.9988	0.0099	0.3255	0.00211		450.417	0.00728	466.889	0.00555		-65.2711
2.1297	0.01878	0.6033	0.00794		44.4319	0.01022	43.4772	0.00982		-5.3441	-0.00134		1.4098	0.01375	0.459	0.0099		489.217	0.00913	458.606	0.0081		-30.512	-0.000506667		2.7072	0.002	0.4728	0.000695		48.0869	0.00763	44.8884	0.00628		-7.81788	0.00039812		2.0089	0.01372	0.3275	0.00222		451.214	0.00727	467.714	0.00555		-65.1222
2.1397	0.01825	0.6052	0.01182		44.5079	0.01022	43.554	0.00982		-5.33304	-0.00134		1.4198	0.01445	0.461	0.00981		490.067	0.00913	459.419	0.0081		-30.4	-0.000508934		2.7174	0.00381	0.4747	0.00192		48.1718	0.00764	44.968	0.00628		-7.80056	0.000398116		2.0189	0.00903	0.3295	0.00254		452.011	0.00727	468.54	0.00554		-64.9733
2.1498	0.02038	0.6072	0.01078		44.5839	0.01022	43.6309	0.00982		-5.31132	-0.00134		1.4297	0.01928	0.4629	0.01107		490.916	0.00912	460.232	0.0081		-30.3496	-0.000509959		2.7276	0.00631	0.4767	0.00161		48.2566	0.00764	45.0475	0.00628		-7.78325	0.000398112		2.029	0.00288	0.3314	0.00152		452.808	0.00727	469.365	0.00554		-64.8244
2.1599	0.02696	0.6092	0.00963		44.6599	0.01022	43.7077	0.00982		-5.3047	-0.00134		1.4396	0.02385	0.4649	0.01146		491.766	0.00912	461.045	0.0081		-30.1872	-0.000513278		2.7377	0.00405	0.4787	0.00101		48.3415	0.00764	45.127	0.00628		-7.76593	0.000398108		2.039	0.00271	0.3334	0.00158		453.605	0.00727	470.19	0.00554		-64.6755
2.17	0.02727	0.6112	0.00952		44.7359	0.01022	43.7846	0.00982		-5.2896	-0.00134		1.4495	0.02714	0.4669	0.013		492.615	0.00912	461.858	0.0081		-30.0248	-0.000516624		2.7479	0.00113	0.4806	0.00102		48.4263	0.00764	45.2066	0.00629		-7.74861	0.000398104		2.0491	0.0059	0.3353	0.0017		454.402	0.00726	471.015	0.00554		-64.5266
2.1801	0.02499	0.6132	0.01014		44.8118	0.01022	43.8614	0.00982		-5.26788	-0.00134		1.4594	0.02766	0.4688	0.01199		493.464	0.00911	462.671	0.0081		-29.8624	-0.000519998		2.7581	0.00336	0.4826	0.00156		48.5112	0.00764	45.2861	0.00629		-7.73129	0.0003981		2.0592	0.00465	0.3373	0.00192		455.199	0.00726	471.841	0.00554		-64.3777
2.1902	0.02375	0.6152	0.01107		44.8878	0.01022	43.9383	0.00982		-5.2653	-0.00134		1.4693	0.02425	0.4708	0.01127		494.314	0.00911	463.483	0.0081		-29.7	-0.000523399		2.7683	0.00497	0.4846	0.00177		48.5961	0.00765	45.3657	0.00629		-7.71397	0.000398096		2.0692	0.00553	0.3392	0.00181		455.996	0.00726	472.666	0.00554		-64.2288
2.2003	0.0291	0.6171	0.01176		44.9638	0.01022	44.0151	0.00982		-5.24616	-0.00134		1.4793	0.02133	0.4728	0.01138		495.163	0.0091	464.296	0.0081		-29.5375	-0.000526828		2.7784	0.00373	0.4866	0.00124		48.6809	0.00765	45.4452	0.00629		-7.69665	0.000398092		2.0793	0.00612	0.3412	0.000768		456.793	0.00726	473.491	0.00553		-64.0799
2.2104	0.029	0.6191	0.01315		45.0398	0.01022	44.0919	0.00982		-5.2258	-0.00135		1.4892	0.01785	0.4747	0.01038		496.012	0.0091	465.109	0.0081		-29.3751	-0.000530285		2.7886	0.00327	0.4885	0.00145		48.7658	0.00765	45.5248	0.00629		-7.67934	0.000398087		2.0894	0.00606	0.3432	0.000851		457.59	0.00725	474.316	0.00553		-63.931
2.2205	0.02062	0.6211	0.01277		45.1158	0.01022	44.1688	0.00982		-5.22444	-0.00135		1.4991	0.01894	0.4767	0.01093		496.862	0.00909	465.922	0.0081		-29.2127	-0.00053377		2.7988	0.00687	0.4905	0.00132		48.8506	0.00765	45.6043	0.00629		-7.66202	0.000398083		2.0994	0.00626	0.3451	0.00153		458.387	0.00725	475.142	0.00553		-63.7821
2.2306	0.02123	0.6231	0.01253		45.1918	0.01022	44.2456	0.00982		-5.20272	-0.00135		1.5091	0.02332	0.4787	0.00924		497.711	0.00909	466.735	0.0081		-29.0503	-0.000537283		2.809	0.00614	0.4925	0.00165		48.9355	0.00765	45.6839	0.00629		-7.6447	0.000398078		2.1095	0.00757	0.3471	0.000768		459.184	0.00725	475.967	0.00553		-63.6332
2.2407	0.02182	0.6251	0.00985		45.2677	0.01022	44.3225	0.00982		-5.1864	-0.00135		1.519	0.02635	0.4806	0.00745		498.561	0.00909	467.548	0.0081		-28.8879	-0.000540825		2.8192	0.00342	0.4945	0.00105		49.0204	0.00765	45.7634	0.00629		-7.62738	0.000398073		2.1196	0.00546	0.349	0.000611		459.981	0.00724	476.792	0.00553		-63.4843
2.2508	0.01807	0.6271	0.00995		45.3437	0.01022	44.3993	0.00982		-5.18101	-0.00135		1.5289	0.02824	0.4826	0.01142		499.41	0.00908	468.361	0.00809		-28.7255	-0.000544396		2.8294	0.00212	0.4964	0.00142		49.1052	0.00766	45.843	0.0063		-7.61006	0.000398068		2.1297	0.00377	0.351	0.00131		460.778	0.00724	477.617	0.00553		-63.3355
2.2609	0.01681	0.6291	0.00928		45.4197	0.01022	44.4762	0.00982		-5.15929	-0.00135		1.5389	0.02782	0.4846	0.01155		500.259	0.00908	469.173	0.00809		-28.5631	-0.000547996		2.8396	0.00154	0.4984	0.00147		49.1901	0.00766	45.9225	0.0063		-7.59275	0.000398063		2.1397	0.00432	0.353	0.00156		461.575	0.00724	478.443	0.00552		-63.1865
2.271	0.02122	0.6311	0.01033		45.4957	0.01022	44.553	0.00982		-5.147	-0.00135		1.5488	0.02596	0.4866	0.01317		501.109	0.00907	469.986	0.00809		-28.4007	-0.000551626		2.8497	-0.0033	0.5004	0.00149		49.2749	0.00766	46.0021	0.0063		-7.57543	0.000398058		2.1498	0.00291	0.3549	0.00133		462.372	0.00724	479.268	0.00552		-63.0376
2.2811	0.02388	0.633	0.01103		45.5717	0.01022	44.6299	0.00982		-5.13757	-0.00135		1.5588	0.02402	0.4885	0.0123		501.958	0.00907	470.799	0.00809		-28.4	-0.000551641		2.8599	-0.00302	0.5023	0.00177		49.3598	0.00766	46.0816	0.0063		-7.55811	0.000398053		2.1599	0.004	0.3569	0.00174		463.169	0.00723	480.093	0.00552		-62.8888
2.2912	0.02171	0.635	0.01		45.6477	0.01022	44.7067	0.00982		-5.11585	-0.00135		1.5687	0.02284	0.4905	0.01139		502.808	0.00906	471.612	0.00809		-28.2383	-0.000555285		2.8701	-0.000479	0.5043	0.00162		49.4446	0.00766	46.1612	0.0063		-7.54079	0.000398047		2.17	0.00123	0.3588	0.00144		463.966	0.00723	480.918	0.00552		-62.7399
2.3013	0.01673	0.637	0.01085		45.7237	0.01022	44.7836	0.00982		-5.1076	-0.00135		1.5787	0.01795	0.4925	0.01088		503.657	0.00906	472.425	0.00809		-28.0759	-0.000558974		2.8803	0.00368	0.5063	0.00184		49.5295	0.00766	46.2407	0.0063		-7.52347	0.000398042		2.1801	-0.00227	0.3608	0.00212		464.763	0.00723	481.744	0.00552		-62.591
2.3114	0.01716	0.639	0.01054		45.7996	0.01022	44.8604	0.00982		-5.09413	-0.00135		1.5886	0.0161	0.4945	0.01032		504.506	0.00906	473.238	0.00809		-27.9135	-0.000562693		2.8905	0.0041	0.5083	0.00195		49.6144	0.00767	46.3203	0.0063		-7.50616	0.000398036		2.1902	-0.00337	0.3627	0.00231		465.56	0.00723	482.569	0.00552		-62.4421
2.3216	0.02077	0.641	0.00821		45.8756	0.01022	44.9372	0.00982		-5.07241	-0.00136		1.5986	0.01357	0.4964	0.01155		505.356	0.00905	474.051	0.00809		-27.751	-0.000566442		2.9007	0.00423	0.5102	0.00127		49.6992	0.00767	46.3998	0.0063		-7.48884	0.00039803		2.2003	-0.00215	0.3647	0.00202		466.357	0.00722	483.394	0.00551		-62.2932
2.3317	0.02113	0.643	0.0083		45.9516	0.01022	45.0141	0.00982		-5.0682	-0.00136		1.6085	0.01638	0.4984	0.01217		506.205	0.00905	474.863	0.00809		-27.5886	-0.000570222		2.9109	0.00146	0.5122	0.000981		49.7841	0.00767	46.4794	0.0063		-7.47152	0.000398024		2.2104	0.000521	0.3667	0.00195		467.154	0.00722	484.219	0.00551		-62.1443
2.3418	0.02074	0.645	0.00795		46.0276	0.01022	45.0909	0.00982		-5.05069	-0.00136		1.6185	0.02068	0.5004	0.00907		507.054	0.00904	475.676	0.00809		-27.4262	-0.000574032		2.9211	0.0013	0.5142	-7.8e-05		49.8689	0.00767	46.5589	0.00631		-7.4542	0.000398018		2.2205	0.00501	0.3686	0.00166		467.951	0.00722	485.045	0.00551		-61.9954
2.3519	0.02671	0.647	0.00998		46.1036	0.01022	45.1678	0.00982		-5.02897	-0.00136		1.6285	0.02331	0.5023	0.00775		507.904	0.00904	476.489	0.00809		-27.2638	-0.000577874		2.9313	0.00478	0.5162	0.00121		49.9538	0.00767	46.6385	0.00631		-7.43688	0.000398012		2.2306	0.00655	0.3706	0.00155		468.748	0.00721	485.87	0.00551		-61.8465
2.362	0.03216	0.649	0.00952		46.1796	0.01022	45.2446	0.00982		-5.0287	-0.00136		1.6384	0.02276	0.5043	0.00715		508.753	0.00904	477.302	0.00809		-27.1014	-0.000581747		2.9415	0.00414	0.5181	0.00105		50.0386	0.00767	46.718	0.00631		-7.41956	0.000398005		2.2407	0.00616	0.3725	0.00174		469.545	0.00721	486.695	0.00551		-61.6976
2.3722	0.03634	0.6509	0.01103		46.2556	0.01022	45.3215	0.00982		-5.00725	-0.00136		1.6484	0.0231	0.5063	0.00961		509.603	0.00903	478.115	0.00809		-26.939	-0.000585652		2.9516	0.00173	0.5201	0.0012		50.1235	0.00768	46.7976	0.00631		-7.40225	0.000397998		2.2508	0.00754	0.3745	0.00207		470.342	0.00721	487.52	0.00551		-61.5487
2.3823	0.03643	0.6529	0.00829		46.3316	0.01022	45.3983	0.00982		-4.9893	-0.00136		1.6584	0.0287	0.5083	0.00974		510.452	0.00903	478.928	0.00809		-26.7766	-0.000589589		2.9618	0.00187	0.5221	0.00142		50.2084	0.00768	46.8771	0.00631		-7.38493	0.000397992		2.2609	0.00819	0.3765	0.00235		471.139	0.00721	488.346	0.0055		-61.3998
2.3924	0.0287	0.6549	0.00723		46.4075	0.01022	45.4752	0.00982		-4.98554	-0.00136		1.6683	0.02763	0.5102	0.00887		511.301	0.00902	479.741	0.00809		-26.6142	-0.000593557		2.972	0.00363	0.5241	0.00204		50.2932	0.00768	46.9567	0.00631		-7.36761	0.000397985		2.271	0.00651	0.3784	0.00238		471.936	0.0072	489.171	0.0055		-61.2509
2.4026	0.02261	0.6569	0.00916		46.4835	0.01022	45.552	0.00982		-4.96382	-0.00136		1.6783	0.02225	0.5122	0.00932		512.151	0.00902	480.553	0.00809		-26.4518	-0.000597558		2.9822	0.00435	0.526	0.00193		50.3781	0.00768	47.0362	0.00631		-7.35029	0.000397977		2.2811	0.00183	0.3804	0.00276		472.733	0.0072	489.996	0.0055		-61.102
2.4127	0.02513	0.6589	0.00993		46.5595	0.01022	45.6289	0.00982		-4.9499	-0.00137		1.6883	0.01684	0.5142	0.01108		513	0.00901	481.366	0.00809		-26.3	-0.000601327		2.9924	0.00922	0.528	0.00264		50.4629	0.00768	47.1157	0.00631		-7.33297	0.00039797		2.2912	0.000379	0.3824	0.00249		473.53	0.0072	490.821	0.0055		-60.9531
2.4228	0.02991	0.6609	0.00921		46.6355	0.01022	45.7057	0.00982		-4.9421	-0.00137		1.6983	0.01147	0.5162	0.00797		513.85	0.00901	482.179	0.00808		-26.2894	-0.000601592		3.0026	0.01152	0.53	0.00275		50.5478	0.00768	47.1953	0.00631		-7.31566	0.000397962		2.3013	0.00554	0.3843	0.00168		474.327	0.0072	491.647	0.0055		-60.8042
2.433	0.03672	0.6629	0.00499		46.7115	0.01022	45.7826	0.00982		-4.92038	-0.00137		1.7083	0.01105	0.5181	0.00668		514.699	0.00901	482.992	0.00808		-26.127	-0.000605659		3.0128	0.00526	0.532	0.00262		50.6326	0.00768	47.2748	0.00632		-7.29834	0.000397954		2.3114	0.00682	0.3863	0.00221		475.124	0.00719	492.472	0.0055		-60.6553
2.4431	0.03177	0.6649	0.0069		46.7875	0.01022	45.8594	0.00982		-4.9105	-0.00137		1.7182	0.0152	0.5201	0.00871		515.548	0.009	483.805	0.00808		-25.9646	-0.000609758		3.023	0.00312	0.5339	0.00262		50.7175	0.00769	47.3544	0.00632		-7.28102	0.000397946		2.3216	0.00351	0.3882	0.002		475.921	0.00719	493.297	0.00549		-60.5064
2.4532	0.02346	0.6669	0.00961		46.8635	0.01022	45.9363	0.00982		-4.89866	-0.00137		1.7282	0.02147	0.5221	0.00957		516.398	0.009	484.618	0.00808		-25.8022	-0.000613891		3.0332	0.003	0.5359	0.00151		50.8024	0.00769	47.4339	0.00632		-7.2637	0.000397938		2.3317	-0.000589	0.3902	0.00158		476.718	0.00719	494.123	0.00549		-60.3575
2.4634	0.02191	0.6689	0.00763		46.9394	0.01022	46.0131	0.00982		-4.87694	-0.00137		1.7382	0.0187	0.5241	0.00583		517.247	0.00899	485.431	0.00808		-25.6397	-0.000618058		3.0434	0.00572	0.5379	0.00254		50.8872	0.00769	47.5135	0.00632		-7.24638	0.00039793		2.3418	0.00364	0.3922	0.0015		477.515	0.00718	494.948	0.00549		-60.2086
2.4735	0.02055	0.6709	0.00486		47.0154	0.01022	46.0899	0.00982		-4.8711	-0.00137		1.7482	0.02308	0.526	0.00989		518.096	0.00899	486.244	0.00808		-25.4773	-0.000622259		3.0536	0.00691	0.5399	0.00232		50.9721	0.00769	47.593	0.00632		-7.22907	0.000397921		2.3519	0.00448	0.3941	0.00107		478.312	0.00718	495.773	0.00549		-60.0597
2.4837	0.01755	0.6728	0.00319		47.0914	0.01022	46.1668	0.00982		-4.85522	-0.00137		1.7582	0.02875	0.528	0.01276		518.946	0.00899	487.056	0.00808		-25.3149	-0.000626494		3.0638	0.0096	0.5418	0.00179		51.0569	0.00769	47.6726	0.00632		-7.21175	0.000397912		2.362	0.00308	0.3961	0.000608		479.108	0.00718	496.598	0.00549		-59.9108
2.4938	0.01569	0.6748	0.00705		47.1674	0.01022	46.2436	0.00982		-4.8335	-0.00138		1.7682	0.02782	0.53	0.00991		519.795	0.00898	487.869	0.00808		-25.1525	-0.000630764		3.074	0.0111	0.5438	0.00243		51.1418	0.00769	47.7521	0.00632		-7.19443	0.000397903		2.3722	0.000142	0.398	0.000516		479.905	0.00718	497.424	0.00549		-59.7619
2.504	0.02486	0.6768	0.00881		47.2434	0.01022	46.3205	0.00982		-4.8317	-0.00138		1.7782	0.01892	0.532	0.00927		520.645	0.00898	488.682	0.00808		-24.9901	-0.000635068		3.0842	0.00751	0.5458	0.0024		51.2266	0.0077	47.8317	0.00632		-7.17711	0.000397894		2.3823	0.00272	0.4	0.00157		480.702	0.00717	498.249	0.00548		-59.613
2.5141	0.0289	0.6788	0.00926		47.3194	0.01022	46.3973	0.00982		-4.81178	-0.00138		1.7882	0.01635	0.5339	0.00793		521.494	0.00897	489.495	0.00808		-24.8277	-0.000639408		3.0944	0.00331	0.5478	0.0026		51.3115	0.0077	47.9112	0.00632		-7.15979	0.000397884		2.3924	0.00208	0.402	0.00315		481.499	0.00717	499.074	0.00548		-59.4641
2.5243	0.02035	0.6808	0.01194		47.3954	0.01022	46.4742	0.00982		-4.7923	-0.00138		1.7982	0.01897	0.5359	0.00825		522.343	0.00897	490.308	0.00808		-24.6653	-0.000643783		3.1046	0.00616	0.5498	0.00307		51.3964	0.0077	47.9908	0.00632		-7.14247	0.000397874		2.4026	0.0044	0.4039	0.00296		482.296	0.00717	499.899	0.00548		-59.3152
2.5344	0.01518	0.6828	0.01247		47.4713	0.01022	46.551	0.00982		-4.79006	-0.00138		1.8082	0.02446	0.5379	0.0112		523.193	0.00897	491.121	0.00808		-24.5029	-0.000648194		3.1148	0.00874	0.5517	0.00335		51.4812	0.0077	48.0703	0.00633		-7.12516	0.000397864		2.4127	0.00986	0.4059	0.0019		483.093	0.00717	500.725	0.00548		-59.1663
2.5446	0.01573	0.6848	0.01127		47.5473	0.01022	46.6279	0.00982		-4.76835	-0.00138		1.8182	0.02171	0.5399	0.0091		524.042	0.00896	491.934	0.00808		-24.3405	-0.00065264		3.125	0.00747	0.5537	0.00263		51.5661	0.0077	48.1499	0.00633		-7.10784	0.000397854		2.4228	0.01118	0.4079	0.00244		483.89	0.00716	501.55	0.00548		-59.0174
2.5547	0.01535	0.6868	0.00961		47.6233	0.01022	46.7047	0.00982		-4.753	-0.00138		1.8282	0.02129	0.5418	0.00862		524.892	0.00896	492.746	0.00808		-24.3	-0.000653754		3.1352	0.00698	0.5557	0.00128		51.6509	0.0077	48.2294	0.00633		-7.09052	0.000397843		2.433	0.00881	0.4098	0.00251		484.687	0.00716	502.375	0.00548		-58.8685
2.5649	0.02057	0.6888	0.00955		47.6993	0.01022	46.7816	0.00982		-4.74663	-0.00138		1.8383	0.02006	0.5438	0.01191		525.741	0.00895	493.559	0.00808		-24.1781	-0.000657123		3.1454	0.00651	0.5577	0.00229		51.7358	0.0077	48.309	0.00633		-7.0732	0.000397832		2.4431	0.00741	0.4118	0.00164		485.484	0.00716	503.2	0.00547		-58.7196
2.575	0.0212	0.6908	0.00544		47.7753	0.01022	46.8584	0.00982		-4.72491	-0.00139		1.8483	0.02153	0.5458	0.00811		526.59	0.00895	494.372	0.00808		-24.0157	-0.000661643		3.1556	-5e-06	0.5597	0.00309		51.8207	0.00771	48.3885	0.00633		-7.05588	0.000397821		2.4532	0.00877	0.4138	0.00208		486.281	0.00715	504.026	0.00547		-58.5707
2.5852	0.02222	0.6928	0.00611		47.8513	0.01022	46.9352	0.00982		-4.7136	-0.00139		1.8583	0.0202	0.5478	0.00845		527.44	0.00895	495.185	0.00808		-23.8532	-0.000666199		3.1658	-0.000421	0.5616	0.00279		51.9055	0.00771	48.4681	0.00633		-7.03857	0.00039781		2.4634	0.00875	0.4157	0.00197		487.078	0.00715	504.851	0.00547		-58.4218
2.5954	0.0209	0.6948	0.00625		47.9273	0.01022	47.0121	0.00982		-4.70319	-0.00139		1.8683	0.02323	0.5498	0.00678		528.289	0.00894	495.998	0.00808		-23.6908	-0.000670792		3.176	0.00233	0.5636	0.00218		51.9904	0.00771	48.5476	0.00633		-7.02125	0.000397798		2.4735	0.00707	0.4177	0.00217		487.875	0.00715	505.676	0.00547		-58.273
2.6055	0.02443	0.6968	0.00802		48.0032	0.01022	47.0889	0.00982		-4.68147	-0.00139		1.8783	0.02281	0.5517	0.00895		529.139	0.00894	496.811	0.00808		-23.5284	-0.000675423		3.1862	0.00416	0.5656	0.0022		52.0752	0.00771	48.6272	0.00633		-7.00393	0.000397786		2.4837	0.00721	0.4197	0.00246		488.672	0.00715	506.501	0.00547		-58.1241
2.6157	0.0241	0.6988	0.01091		48.0792	0.01022	47.1658	0.00982		-4.6742	-0.00139		1.8884	0.02202	0.5537	0.0101		529.988	0.00893	497.624	0.00807		-23.366	-0.000680092		3.1964	0.0043	0.5676	0.00225		52.1601	0.00771	48.7067	0.00633		-6.98661	0.000397773		2.4938	0.00832	0.4216	0.00211		489.469	0.00714	507.327	0.00547		-57.9752
2.6258	0.02591	0.7008	0.01068		48.1552	0.01022	47.2426	0.00982		-4.65975	-0.00139		1.8984	0.02207	0.5557	0.01012		530.837	0.00893	498.436	0.00807		-23.2036	-0.000684799		3.2066	0.0032	0.5696	0.00347		52.2449	0.00771	48.7863	0.00634		-6.96929	0.000397761		2.504	0.00872	0.4236	0.00182		490.266	0.00714	508.152	0.00546		-57.8263
2.636	0.02669	0.7028	0.00971		48.2312	0.01022	47.3195	0.00982		-4.63803	-0.00139		1.9084	0.02249	0.5577	0.01224		531.687	0.00893	499.249	0.00807		-23.0412	-0.000689544		3.2168	0.00125	0.5715	0.00403		52.3298	0.00772	48.8658	0.00634		-6.95198	0.000397747		2.5141	0.00466	0.4255	0.000859		491.063	0.00714	508.977	0.00546		-57.6774
2.6462	0.02757	0.7048	0.00751		48.3072	0.01022	47.3963	0.00982		-4.6348	-0.00139		1.9185	0.02412	0.5597	0.01228		532.536	0.00892	500.062	0.00807		-22.8788	-0.000694328		3.227	0.00172	0.5735	0.00354		52.4147	0.00772	48.9453	0.00634		-6.93466	0.000397734		2.5243	0.00264	0.4275	0.00149		491.86	0.00714	509.802	0.00546		-57.5285
2.6563	0.02682	0.7068	0.01055		48.3832	0.01022	47.4732	0.00982		-4.61631	-0.0014		1.9285	0.02751	0.5616	0.0108		533.385	0.00892	500.875	0.00807		-22.8153	-0.000696209		3.2372	0.00646	0.5755	0.00291		52.4995	0.00772	49.0249	0.00634		-6.91734	0.00039772		2.5344	0.00281	0.4295	0.00126		492.657	0.00713	510.628	0.00546		-57.3796
2.6665	0.0279	0.7088	0.00839		48.4591	0.01022	47.55	0.00982		-4.5954	-0.0014		1.9385	0.02879	0.5636	0.00987		534.235	0.00891	501.688	0.00807		-22.7164	-0.000699151		3.2473	0.00704	0.5775	0.00277		52.5844	0.00772	49.1044	0.00634		-6.90002	0.000397706		2.5446	0.00532	0.4314	0.00171		493.454	0.00713	511.453	0.00546		-57.2307
2.6767	0.02436	0.7107	0.00742		48.5351	0.01022	47.6268	0.00982		-4.59459	-0.0014		1.9486	0.02964	0.5656	0.01229		535.084	0.00891	502.501	0.00807		-22.5985	-0.000702676		3.2433	0.00138	0.5795	0.00354		52.6692	0.00772	49.184	0.00634		-6.8827	0.000397692		2.5547	0.00256	0.4334	0.0025		494.251	0.00713	512.278	0.00546		-57.0818
2.6869	0.02533	0.7127	0.0118		48.6111	0.01022	47.7037	0.00982		-4.57288	-0.0014		1.9586	0.02785	0.5676	0.01031		535.934	0.00891	503.314	0.00807		-22.554	-0.000704013		3.2631	0.00166	0.5814	0.0027		52.7541	0.00772	49.2635	0.00634		-6.86538	0.000397677		2.5649	0.00115	0.4354	0.00247		495.048	0.00712	513.103	0.00546		-56.9329
2.697	0.02023	0.7147	0.01167		48.6871	0.01022	47.7805	0.00982		-4.5561	-0.0014		1.9687	0.0283	0.5696	0.01051		536.783	0.0089	504.126	0.00807		-22.3916	-0.000708915		3.2829	0.00281	0.5834	0.00217		52.8389	0.00772	49.3431	0.00634		-6.84807	0.000397661		2.575	0.00331	0.4373	0.00261		495.845	0.00712	513.929	0.00545		-56.784
2.7072	0.01722	0.7167	0.01002		48.7631	0.01022	47.8574	0.00982		-4.55116	-0.0014		1.9787	0.02969	0.5715	0.01228		537.632	0.0089	504.939	0.00807		-22.3818	-0.000709211		3.3027	0.00681	0.5854	0.00213		52.9238	0.00773	49.4226	0.00634		-6.83075	0.000397646		2.5852	0.000995	0.4393	0.00242		496.642	0.00712	514.754	0.00545		-56.6351
2.7174	0.01743	0.7187	0.01		48.8391	0.01022	47.9342	0.00982		-4.52944	-0.00141		1.9887	0.02955	0.5735	0.01019		538.482	0.00889	505.752	0.00807		-22.2292	-0.000713857		3.3225	0.00313	0.5874	0.00171		53.0087	0.00773	49.5022	0.00634		-6.81343	0.00039763		2.5954	0.00237	0.4413	0.00249		497.439	0.00712	515.579	0.00545		-56.4862
2.7276	0.02187	0.7207	0.00805		48.9151	0.01022	48.0111	0.00982		-4.5167	-0.00141		1.9988	0.03291	0.5755	0.00791		539.331	0.00889	506.565	0.00807		-22.1652	-0.000715814		3.3424	0.00466	0.5894	0.00173		53.0935	0.00773	49.5817	0.00634		-6.79611	0.000397613		2.6055	0.00357	0.4432	0.00211		498.236	0.00711	516.404	0.00545		-56.3373
2.7377	0.02777	0.7227	0.0091		48.991	0.01022	48.0879	0.00982		-4.50772	-0.00141		2.0089	0.02353	0.5775	0.00911		540.181	0.00889	507.378	0.00807		-22.0667	-0.000718839		3.3622	0.0053	0.5914	0.00159		53.1784	0.00773	49.6613	0.00635		-6.77879	0.000397596		2.6157	0.00355	0.4452	0.00228		499.033	0.00711	517.23	0.00545		-56.1884
2.7479	0.02921	0.7247	0.00842		49.067	0.01022	48.1648	0.00982		-4.486	-0.00141		2.0189	0.02063	0.5795	0.00996		541.03	0.00888	508.191	0.00807		-21.9487	-0.000722486		3.382	0.00649	0.5933	0.00164		53.2632	0.00773	49.7408	0.00635		-6.76148	0.000397579		2.6258	0.00129	0.4472	0.00275		499.83	0.00711	518.055	0.00545		-56.0395
2.7581	0.0269	0.7267	0.00894		49.143	0.01022	48.2416	0.00982		-4.4773	-0.00141		2.029	0.02878	0.5814	0.00965		541.879	0.00888	509.004	0.00807		-21.9043	-0.000723862		3.4018	0.00787	0.5953	0.00117		53.3481	0.00773	49.8204	0.00635		-6.74416	0.000397561		2.636	0.000842	0.4491	0.00191		500.627	0.00711	518.88	0.00544		-55.8906
2.7683	0.02988	0.7287	0.00971		49.219	0.01022	48.3185	0.00982		-4.46428	-0.00141		2.039	0.0316	0.5834	0.00987		542.729	0.00887	509.816	0.00807		-21.7419	-0.000728926		3.4216	0.00844	0.5973	0.00133		53.4329	0.00773	49.8999	0.00635		-6.72684	0.000397543		2.6462	0.0031	0.4511	0.0025		501.424	0.0071	519.705	0.00544		-55.7417
2.7784	0.02619	0.7307	0.00911		49.295	0.01022	48.3953	0.00982		-4.44256	-0.00142		2.0491	0.03255	0.5854	0.00852		543.578	0.00887	510.629	0.00807		-21.7323	-0.000729227		3.4415	0.00827	0.5993	0.00258		53.5178	0.00773	49.9795	0.00635		-6.70952	0.000397524		2.6563	0.00613	0.4531	0.002		502.221	0.0071	520.531	0.00544		-55.5928
2.7886	0.02098	0.7327	0.00861		49.371	0.01022	48.4721	0.00982		-4.438	-0.00142		2.0592	0.02888	0.5874	0.0096		544.427	0.00887	511.442	0.00807		-21.5795	-0.000734031		3.4613	0.00622	0.6013	0.00241		53.6027	0.00774	50.059	0.00635		-6.6922	0.000397505		2.6665	0.006	0.455	0.00216		503.018	0.0071	521.356	0.00544		-55.4439
2.7988	0.02392	0.7347	0.00777		49.447	0.01022	48.549	0.00982		-4.42084	-0.00142		2.0692	0.01779	0.5894	0.00607		545.277	0.00886	512.255	0.00807		-21.516	-0.000736039		3.4811	0.00489	0.6033	0.00222		53.6875	0.00774	50.1386	0.00635		-6.67489	0.000397485		2.6767	0.00178	0.457	0.0024		503.815	0.00709	522.181	0.00544		-55.295
2.809	0.02976	0.7367	0.01054		49.5229	0.01022	48.6258	0.00982		-4.39912	-0.00142		2.0793	0.01834	0.5914	0.0061		546.126	0.00886	513.068	0.00807		-21.4171	-0.000739177		3.501	0.00239	0.6052	0.00273		53.7724	0.00774	50.2181	0.00635		-6.65757	0.000397465		2.6869	0.00575	0.459	0.00202		504.612	0.00709	523.006	0.00544		-55.1461
2.8192	0.0313	0.7387	0.00913		49.5989	0.01022	48.7027	0.00982		-4.3986	-0.00142		2.0894	0.02193	0.5933	0.00813		546.976	0.00886	513.881	0.00807		-21.2999	-0.000742918		3.5208	0.00209	0.6072	0.00236		53.8572	0.00774	50.2977	0.00635		-6.64025	0.000397444		2.697	0.00497	0.461	0.00168		505.409	0.00709	523.832	0.00543		-54.9972
2.8294	0.02264	0.7407	0.00976		49.6749	0.01022	48.7795	0.00982		-4.37741	-0.00142		2.0994	0.02651	0.5953	0.00787		547.825	0.00885	514.694	0.00807		-21.2547	-0.000744366		3.5407	5.3e-05	0.6092	0.00251		53.9421	0.00774	50.3772	0.00635		-6.62293	0.000397422		2.7072	0.002	0.4629	0.00151		506.206	0.00709	524.657	0.00543		-54.8483
2.8396	0.0163	0.7427	0.01133		49.7509	0.01022	48.8564	0.00982		-4.3593	-0.00143		2.1095	0.0254	0.5973	0.00687		548.674	0.00885	515.506	0.00806		-21.0923	-0.000749597		3.5605	0.000753	0.6112	0.00171		54.0269	0.00774	50.4568	0.00636		-6.60561	0.0003974		2.7174	0.00381	0.4649	0.0011		507.003	0.00708	525.482	0.00543		-54.6994
2.8497	0.01848	0.7447	0.01377		49.8269	0.01022	48.9332	0.00982		-4.35569	-0.00143		2.1196	0.0236	0.5993	0.00824		549.524	0.00884	516.319	0.00806		-21.0839	-0.000749868		3.5804	0.00216	0.6132	0.00147		54.1118	0.00774	50.5363	0.00636		-6.58829	0.000397378		2.7276	0.00631	0.4669	0.000646		507.8	0.00708	526.307	0.00543		-54.5505
2.8599	0.02116	0.7467	0.01111		49.9029	0.01022	49.0101	0.00982		-4.33397	-0.00143		2.1297	0.01878	0.6013	0.00654		550.373	0.00884	517.132	0.00806		-20.9299	-0.000754871		3.6002	0.00572	0.6152	0.000754		54.1967	0.00775	50.6159	0.00636		-6.57098	0.000397355		2.7377	0.00405	0.4688	0.000862		508.597	0.00708	527.133	0.00543		-54.4016
2.8701	0.02106	0.7487	0.00879		49.9789	0.01022	49.0869	0.00982		-4.3199	-0.00143		2.1397	0.01825	0.6033	0.00794		551.223	0.00884	517.945	0.00806		-20.8679	-0.000756895		3.6201	0.00638	0.6171	0.00125		54.2815	0.00775	50.6954	0.00636		-6.55366	0.000397331		2.7479	0.00113	0.4708	0.000573		509.394	0.00708	527.958	0.00543		-54.2527
2.8803	0.01844	0.7507	0.0083		50.0548	0.01022	49.1638	0.00982		-4.31225	-0.00143		2.1498	0.02038	0.6052	0.01182		552.072	0.00883	518.758	0.00806		-20.7675	-0.000760187		3.64	0.00655	0.6191	0.0006		54.3664	0.00775	50.7749	0.00636		-6.53634	0.000397307		2.7581	0.00336	0.4728	0.000695		510.191	0.00707	528.783	0.00543		-54.1038
2.8905	0.01684	0.7527	0.01023		50.1308	0.01022	49.2406	0.00982		-4.29053	-0.00144		2.1599	0.02696	0.6072	0.01078		552.921	0.00883	519.571	0.00806		-20.6521	-0.000763991		3.6598	0.00774	0.6211	0.000346		54.4512	0.00775	50.8545	0.00636		-6.51902	0.000397282		2.7683	0.00497	0.4747	0.00192		510.988	0.00707	529.608	0.00542		-53.9549
2.9007	0.01385	0.7547	0.01259		50.2068	0.01022	49.3175	0.00982		-4.2806	-0.00144		2.17	0.02727	0.6092	0.00963		553.771	0.00882	520.384	0.00806		-20.6051	-0.000765547		3.6797	0.00708	0.6231	0.000862		54.5361	0.00775	50.934	0.00636		-6.5017	0.000397256		2.7784	0.00373	0.4767	0.00161		511.785	0.00707	530.434	0.00542		-53.806
2.9109	0.02074	0.7613	0.00811		50.2828	0.01022	49.3943	0.00982		-4.26881	-0.00144		2.1801	0.02499	0.6112	0.00952		554.62	0.00882	521.196	0.00806		-20.4427	-0.000770951		3.6996	0.00635	0.6251	0.00127		54.621	0.00775	51.0136	0.00636		-6.48439	0.00039723		2.7886	0.00327	0.4787	0.00101		512.582	0.00706	531.259	0.00542		-53.6572
2.9211	0.02529	0.7711	0.00972		50.3588	0.01022	49.4711	0.00982		-4.24709	-0.00144		2.1902	0.02375	0.6132	0.01014		555.469	0.00882	522.009	0.00806		-20.4364	-0.00077116		3.7195	0.00445	0.6271	0.00107		54.7058	0.00775	51.0932	0.00636		-6.46707	0.000397203		2.7988	0.00687	0.4806	0.00102		513.379	0.00706	532.084	0.00542		-53.5083
2.9313	0.02128	0.7808	0.0082		50.4348	0.01022	49.548	0.00982		-4.2412	-0.00144		2.2003	0.0291	0.6152	0.01107		556.319	0.00881	522.822	0.00806		-20.2802	-0.000776399		3.7394	0.00701	0.6291	0.000273		54.7907	0.00775	51.1727	0.00636		-6.44975	0.000397175		2.809	0.00614	0.4826	0.00156		514.176	0.00706	532.909	0.00542		-53.3594
2.9415	0.01944	0.7906	0.00666		50.5108	0.01022	49.6248	0.00982		-4.22537	-0.00144		2.2104	0.029	0.6171	0.01176		557.168	0.00881	523.635	0.00806		-20.2208	-0.000778404		3.7593	0.00694	0.6311	0.0018		54.8755	0.00776	51.2522	0.00636		-6.43243	0.000397147		2.8192	0.00342	0.4846	0.00177		514.973	0.00706	533.735	0.00542		-53.2105
2.9516	0.02206	0.8004	0.00607		50.5867	0.01022	49.7017	0.00982		-4.20365	-0.00145		2.2205	0.02062	0.6191	0.01315		558.018	0.00881	524.448	0.00806		-20.1178	-0.000781891		3.7792	0.00425	0.633	0.00248		54.9604	0.00776	51.3318	0.00637		-6.41511	0.000397118		2.8294	0.00212	0.4866	0.00124		515.77	0.00705	534.56	0.00541		-53.0616
2.9618	0.02371	0.8101	0.00684		50.6627	0.01022	49.7785	0.00982		-4.2019	-0.00145		2.2306	0.02123	0.6211	0.01277		558.867	0.0088	525.261	0.00806		-20.0053	-0.000785723		3.7991	0.0036	0.635	0.004		55.0453	0.00776	51.4113	0.00637		-6.3978	0.000397088		2.8396	0.00154	0.4885	0.00145		516.566	0.00705	535.385	0.00541		-52.9127
2.972	0.02505	0.8199	0.00924		50.7387	0.01022	49.8554	0.00982		-4.18194	-0.00145		2.2407	0.02182	0.6231	0.01253		559.716	0.0088	526.074	0.00806		-19.9554	-0.000787428		3.819	0.000684	0.637	0.00332		55.1301	0.00776	51.4909	0.00637		-6.38048	0.000397057		2.8497	-0.0033	0.4905	0.00132		517.363	0.00705	536.21	0.00541		-52.7638
2.9822	0.02822	0.8296	0.00964		50.8147	0.01022	49.9322	0.00982		-4.1625	-0.00145		2.2508	0.01807	0.6251	0.00985		560.566	0.00879	526.886	0.00806		-19.793	-0.00079301		3.8389	-0.00298	0.639	0.00283		55.215	0.00776	51.5704	0.00637		-6.36316	0.000397026		2.8599	-0.00302	0.4925	0.00165		518.16	0.00705	537.036	0.00541		-52.6149
2.9924	0.03285	0.8394	0.01033		50.8907	0.01022	50.0091	0.00982		-4.16022	-0.00145		2.2609	0.01681	0.6271	0.00995		561.415	0.00879	527.699	0.00806		-19.7899	-0.000793118		3.8588	-0.000953	0.641	0.00188		55.2998	0.00776	51.65	0.00637		-6.34584	0.000396993		2.8701	-0.000479	0.4945	0.00105		518.957	0.00704	537.861	0.00541		-52.466
3.0026	0.03183	0.8492	0.00793		50.9667	0.01022	50.0859	0.00982		-4.1385	-0.00146		2.271	0.02122	0.6291	0.00928		562.265	0.00879	528.512	0.00806		-19.6306	-0.000798638		3.8787	0.00213	0.643	0.0011		55.3847	0.00776	51.7295	0.00637		-6.32852	0.00039696		2.8803	0.00368	0.4964	0.00142		519.754	0.00704	538.686	0.00541		-52.3171
3.0128	0.0294	0.859	0.0094		51.0427	0.01022	50.1628	0.00982		-4.1232	-0.00146		2.2811	0.02388	0.6311	0.01033		563.114	0.00878	529.325	0.00806		-19.5747	-0.000800586		3.8986	0.0011	0.645	0.000862		55.4695	0.00776	51.8091	0.00637		-6.31121	0.000396926		2.8905	0.0041	0.4984	0.00147		520.551	0.00704	539.511	0.0054		-52.1682
3.023	0.03026	0.8687	0.01143		51.1186	0.01022	50.2396	0.00982		-4.11678	-0.00146		2.2912	0.02171	0.633	0.01103		563.963	0.00878	530.138	0.00806		-19.4682	-0.000804312		3.9185	0.00137	0.647	0.00114		55.5544	0.00777	51.8886	0.00637		-6.29389	0.000396891		2.9007	0.00423	0.5004	0.00149		521.348	0.00704	540.337	0.0054		-52.0193
3.0332	0.035	0.8785	0.01183		51.1946	0.01022	50.3164	0.00982		-4.09506	-0.00146		2.3013	0.01673	0.635	0.01		564.813	0.00878	530.951	0.00806		-19.3595	-0.000808135		3.9385	0.0007	0.649	0.00161		55.6392	0.00777	51.9682	0.00637		-6.27657	0.000396855		2.9109	0.00146	0.5023	0.00177		522.145	0.00703	541.162	0.0054		-51.8704
3.0434	0.02772	0.8883	0.01005		51.2706	0.01022	50.3933	0.00982		-4.0838	-0.00147		2.3114	0.01716	0.637	0.01085		565.662	0.00877	531.764	0.00806		-19.3058	-0.000810032		3.9584	0.000953	0.6509	0.00285		55.7241	0.00777	52.0477	0.00637		-6.25925	0.000396819		2.9211	0.0013	0.5043	0.00162		522.942	0.00703	541.987	0.0054		-51.7215
3.0536	0.02943	0.8981	0.0114		51.3466	0.01022	50.4701	0.00982		-4.07334	-0.00147		2.3216	0.02077	0.639	0.01054		566.511	0.00877	532.576	0.00806		-19.1444	-0.000815762		3.9783	0.000411	0.6529	0.00264		55.809	0.00777	52.1273	0.00637		-6.24193	0.000396781		2.9313	0.00478	0.5063	0.00184		523.739	0.00703	542.812	0.0054		-51.5726
3.0638	0.03642	0.9079	0.01116		51.4226	0.01022	50.547	0.00982		-4.05162	-0.00147		2.3317	0.02113	0.641	0.00821		567.361	0.00876	533.389	0.00806		-19.1434	-0.000815798		3.9983	0.00204	0.6549	0.0022		55.8938	0.00777	52.2068	0.00638		-6.22461	0.000396742		2.9415	0.00414	0.5083	0.00195		524.536	0.00702	543.638	0.0054		-51.4237
3.074	0.03407	0.9176	0.00746		51.4986	0.01022	50.6238	0.00982		-4.0445	-0.00147		2.3418	0.02074	0.643	0.0083		568.21	0.00876	534.202	0.00806		-18.981	-0.000821612		4.0182	0.00381	0.6569	0.00127		55.9787	0.00777	52.2864	0.00638		-6.2073	0.000396702		2.9516	0.00173	0.5102	0.00127		525.333	0.00702	544.463	0.0054		-51.2748
3.0842	0.02596	0.9274	0.00517		51.5746	0.01022	50.7007	0.00982		-4.0299	-0.00147		2.3519	0.02671	0.645	0.00795		569.06	0.00876	535.015	0.00805		-18.9295	-0.000823464		4.0382	0.00438	0.6589	0.00151		56.0635	0.00777	52.3659	0.00638		-6.18998	0.000396662		2.9618	0.00187	0.5122	0.000981		526.13	0.00702	545.288	0.00539		-51.1259
3.0944	0.02577	0.9372	0.00472		51.6505	0.01022	50.7775	0.00982		-4.00818	-0.00148		2.362	0.03216	0.647	0.00998		569.909	0.00875	535.828	0.00805		-18.8186	-0.000827473		4.0581	0.00613	0.6609	0.00251		56.1484	0.00777	52.4455	0.00638		-6.17266	0.00039662		2.972	0.00363	0.5142	-7.8e-05		526.927	0.00702	546.114	0.00539		-50.977
3.1046	0.02212	0.947	0.00622		51.7265	0.01022	50.8544	0.00982		-4.0052	-0.00148		2.3722	0.03634	0.649	0.00952		570.758	0.00875	536.641	0.00805		-18.7147	-0.000831246		4.0781	0.00589	0.6629	0.0028		56.2332	0.00778	52.525	0.00638		-6.15534	0.000396577		2.9822	0.00435	0.5162	0.00121		527.724	0.00701	546.939	0.00539		-50.8281
3.1148	0.02635	0.9568	0.00748		51.8025	0.01022	50.9312	0.00982		-3.98646	-0.00148		2.3823	0.03643	0.6509	0.01103		571.608	0.00875	537.454	0.00805		-18.6562	-0.000833382		4.098	0.00643	0.6649	0.00289		56.3181	0.00778	52.6046	0.00638		-6.13802	0.000396533		2.9924	0.00922	0.5181	0.00105		528.521	0.00701	547.764	0.00539		-50.6792
3.125	0.02726	0.9666	0.00835		51.8785	0.01022	51.008	0.00982		-3.9659	-0.00149		2.3924	0.0287	0.6529	0.00829		572.457	0.00874	538.266	0.00805		-18.4999	-0.000839112		4.118	0.00565	0.6669	0.00247		56.403	0.00778	52.6841	0.00638		-6.12071	0.000396488		3.0026	0.01152	0.5201	0.0012		529.318	0.00701	548.589	0.00539		-50.5303
3.1352	0.02593	0.9764	0.00909		51.9545	0.01022	51.0849	0.00982		-3.96475	-0.00149		2.4026	0.02261	0.6549	0.00723		573.307	0.00874	539.079	0.00805		-18.4937	-0.000839339		4.1379	0.00676	0.6689	0.00203		56.4878	0.00778	52.7637	0.00638		-6.10339	0.000396441		3.0128	0.00526	0.5221	0.00142		530.115	0.00701	549.415	0.00539		-50.3814
3.1454	0.0225	0.9862	0.00962		52.0305	0.01022	51.1617	0.00982		-3.94303	-0.00149		2.4127	0.02513	0.6569	0.00916		574.156	0.00874	539.892	0.00805		-18.3313	-0.000845344		4.1579	0.00684	0.6709	0.00278		56.5727	0.00778	52.8432	0.00638		-6.08607	0.000396393		3.023	0.00312	0.5241	0.00204		530.912	0.007	550.24	0.00538		-50.2325
3.1556	0.02153	0.996	0.01097		52.1065	0.01022	51.2386	0.00982		-3.9265	-0.00149		2.4228	0.02991	0.6589	0.00993		575.005	0.00873	540.705	0.00805		-18.2853	-0.000847056		4.1779	0.00479	0.6728	0.00293		56.6575	0.00778	52.9228	0.00638		-6.06875	0.000396345		3.0332	0.003	0.526	0.00193		531.709	0.007	551.065	0.00538		-50.0836
3.1658	0.0219	1.0058	0.01085		52.1824	0.01022	51.3154	0.00982		-3.92131	-0.00149		2.433	0.03672	0.6609	0.00921		575.855	0.00873	541.518	0.00805		-18.1689	-0.000851399		4.1978	0.0032	0.6748	0.00217		56.7424	0.00778	53.0023	0.00638		-6.05143	0.000396294		3.0434	0.00572	0.528	0.00264		532.506	0.007	551.89	0.00538		-49.9347
3.176	0.02238	1.0156	0.00845		52.2584	0.01022	51.3923	0.00982		-3.89959	-0.0015		2.4431	0.03177	0.6629	0.00499		576.704	0.00872	542.331	0.00805		-18.0708	-0.000855081		4.2178	0.0036	0.6768	0.00257		56.8273	0.00778	53.0819	0.00638		-6.03412	0.000396243		3.0536	0.00691	0.53	0.00275		533.303	0.00699	552.716	0.00538		-49.7858
3.1862	0.02297	1.0254	0.00802		52.3344	0.01022	51.4691	0.00982		-3.8872	-0.0015		2.4532	0.02346	0.6649	0.0069		577.553	0.00872	543.144	0.00805		-18.0065	-0.000857503		4.2378	0.00377	0.6788	0.00201		56.9121	0.00779	53.1614	0.00639		-6.0168	0.00039619		3.0638	0.0096	0.532	0.00262		534.1	0.00699	553.541	0.00538		-49.6369
3.1964	0.02385	1.0353	0.00811		52.4104	0.01022	51.546	0.00982		-3.87787	-0.0015		2.4634	0.02191	0.6669	0.00961		578.403	0.00872	543.957	0.00805		-17.8564	-0.000863189		4.2578	0.00763	0.6808	0.00194		56.997	0.00779	53.2409	0.00639		-5.99948	0.000396136		3.074	0.0111	0.5339	0.00262		534.897	0.00699	554.366	0.00538		-49.488
3.2066	0.02178	1.0451	0.00886		52.4864	0.01022	51.6228	0.00982		-3.85615	-0.00151		2.4735	0.02055	0.6689	0.00763		579.252	0.00871	544.769	0.00805		-17.8441	-0.000863656		4.2778	0.00994	0.6828	0.00261		57.0818	0.00779	53.3205	0.00639		-5.98216	0.00039608		3.0842	0.00751	0.5359	0.00151		535.694	0.00699	555.191	0.00538		-49.3391
3.2168	0.01355	1.0549	0.00918		52.5624	0.01022	51.6997	0.00982		-3.8479	-0.00151		2.4837	0.01755	0.6709	0.00486		580.102	0.00871	545.582	0.00805		-17.6817	-0.00086986		4.2977	0.00638	0.6848	0.003		57.1667	0.00779	53.4	0.00639		-5.96484	0.000396023		3.0944	0.00331	0.5379	0.00254		536.491	0.00698	556.017	0.00537		-49.1902
3.227	0.00679	1.0647	0.00831		52.6384	0.01022	51.7765	0.00982		-3.83443	-0.00151		2.4938	0.01569	0.6728	0.00319		580.951	0.00871	546.395	0.00805		-17.6421	-0.000871381		4.3177	0.00644	0.6868	0.00341		57.2516	0.00779	53.4796	0.00639		-5.94752	0.000395965		3.1046	0.00616	0.5399	0.00232		537.288	0.00698	556.842	0.00537		-49.0414
3.2372	0.01098	1.0745	0.00715		52.7143	0.01022	51.8533	0.00982		-3.81271	-0.00151		2.504	0.02486	0.6748	0.00705		581.8	0.0087	547.208	0.00805		-17.5193	-0.000876115		4.3377	0.0045	0.6888	0.0031		57.3364	0.00779	53.5591	0.00639		-5.93021	0.000395905		3.1148	0.00874	0.5418	0.00179		538.085	0.00698	557.667	0.00537		-48.8925
3.2473	0.0126	1.0844	0.00884		52.7903	0.01022	51.9302	0.00982		-3.8086	-0.00151		2.5141	0.0289	0.6768	0.00881		582.65	0.0087	548.021	0.00805		-17.4279	-0.000879657		4.3577	0.00356	0.6908	0.00276		57.4213	0.00779	53.6387	0.00639		-5.91289	0.000395843		3.125	0.00747	0.5438	0.00243		538.882	0.00698	558.492	0.00537		-48.7436
3.2575	0.0108	1.0942	0.01196		52.8663	0.01022	52.007	0.00982		-3.79099	-0.00152		2.5243	0.02035	0.6788	0.00926		583.499	0.0087	548.834	0.00805		-17.3569	-0.00088242		4.3777	0.00749	0.6928	0.00302		57.5061	0.00779	53.7182	0.00639		-5.89557	0.00039578		3.1352	0.00698	0.5458	0.0024		539.679	0.00697	559.318	0.00537		-48.5947
3.2677	0.01434	1.104	0.01086		52.9423	0.01022	52.0839	0.00982		-3.76928	-0.00152		2.5344	0.01518	0.6808	0.01194		584.349	0.00869	549.647	0.00805		-17.2138	-0.000888018		4.3977	0.00726	0.6948	0.00311		57.591	0.00779	53.7978	0.00639		-5.87825	0.000395715		3.1454	0.00651	0.5478	0.0026		540.476	0.00697	560.143	0.00537		-48.4458
3.2779	0.01676	1.1138	0.00988		53.0183	0.01022	52.1607	0.00982		-3.7692	-0.00152		2.5446	0.01573	0.6828	0.01247		585.198	0.00869	550.459	0.00805		-17.1945	-0.000888777		4.4177	0.00124	0.6968	0.00271		57.6758	0.0078	53.8773	0.00639		-5.86093	0.000395648		3.1556	-5e-06	0.5498	0.00307		541.273	0.00697	560.968	0.00537		-48.2969
3.2881	0.01495	1.1237	0.00965		53.0943	0.01022	52.2376	0.00982		-3.74756	-0.00153		2.5547	0.01535	0.6848	0.01127		586.047	0.00869	551.272	0.00805		-17.0321	-0.000895186		4.4378	0.000605	0.6988	0.00268		57.7607	0.0078	53.9569	0.00639		-5.84362	0.00039558		3.1658	-0.000421	0.5517	0.00335		542.07	0.00696	561.793	0.00536		-48.148
3.2983	0.01444	1.1335	0.01172		53.1702	0.01022	52.3144	0.00982		-3.7299	-0.00153		2.5649	0.02057	0.6868	0.00961		586.897	0.00868	552.085	0.00805		-16.9998	-0.000896466		4.4578	0.00371	0.7008	0.00337		57.8456	0.0078	54.0364	0.00639		-5.8263	0.00039551		3.176	0.00233	0.5537	0.00263		542.867	0.00696	562.619	0.00536		-47.9991
3.3085	0.01622	1.1434	0.01426		53.2462	0.01022	52.3913	0.00982		-3.72584	-0.00153		2.575	0.0212	0.6888	0.00955		587.746	0.00868	552.898	0.00805		-16.8697	-0.000901647		4.4778	0.00703	0.7028	0.00252		57.9304	0.0078	54.116	0.00639		-5.80898	0.000395438		3.1862	0.00416	0.5557	0.00128		543.664	0.00696	563.444	0.00536		-47.8502
3.3187	0.01828	1.1532	0.01382		53.3222	0.01022	52.4681	0.00982		-3.70412	-0.00154		2.5852	0.02222	0.6908	0.00544		588.595	0.00867	553.711	0.00805		-16.7859	-0.000905		4.4978	0.00539	0.7048	0.00293		58.0153	0.0078	54.1955	0.0064		-5.79166	0.000395364		3.1964	0.0043	0.5577	0.00229		544.461	0.00696	564.269	0.00536		-47.7013
3.3289	0.01994	1.163	0.01354		53.3982	0.01022	52.545	0.00982		-3.6906	-0.00154		2.5954	0.0209	0.6928	0.00611		589.445	0.00867	554.524	0.00805		-16.7072	-0.000908161		4.5178	0.00716	0.7068	0.00236		58.1001	0.0078	54.2751	0.0064		-5.77434	0.000395288		3.2066	0.0032	0.5597	0.00309		545.258	0.00695	565.094	0.00536		-47.5524
3.3391	0.01876	1.1729	0.01466		53.4742	0.01022	52.6218	0.00982		-3.6824	-0.00154		2.6055	0.02443	0.6948	0.00625		590.294	0.00867	555.337	0.00805		-16.5722	-0.000913618		4.5379	0.00778	0.7088	0.0031		58.185	0.0078	54.3546	0.0064		-5.75703	0.00039521		3.2168	0.00125	0.5616	0.00279		546.055	0.00695	565.92	0.00536		-47.4035
3.3493	0.01957	1.1827	0.01542		53.5502	0.01022	52.6987	0.00982		-3.66068	-0.00155		2.6157	0.0241	0.6968	0.00802		591.144	0.00866	556.149	0.00805		-16.5449	-0.000914728		4.5579	0.00556	0.7107	0.00197		58.2698	0.0078	54.4342	0.0064		-5.73971	0.000395131		3.227	0.00172	0.5636	0.00218		546.852	0.00695	566.745	0.00535		-47.2546
3.3595	0.02405	1.1926	0.0122		53.6262	0.01022	52.7755	0.00982		-3.6513	-0.00155		2.6258	0.02591	0.6988	0.01091		591.993	0.00866	556.962	0.00804		-16.3824	-0.000921348		4.5779	0.0021	0.7127	0.00207		58.3547	0.0078	54.5137	0.0064		-5.72239	0.000395049		3.2372	0.00646	0.5656	0.0022		547.649	0.00695	567.57	0.00535		-47.1057
3.3697	0.02815	1.2024	0.01367		53.7021	0.01022	52.8523	0.00982		-3.63896	-0.00155		2.636	0.02669	0.7008	0.01068		592.842	0.00866	557.775	0.00804		-16.3585	-0.000922329		4.598	0.00257	0.7147	0.00272		58.4395	0.00781	54.5933	0.0064		-5.70507	0.000394965		3.2473	0.00704	0.5676	0.00225		548.446	0.00694	568.395	0.00535		-46.9568
3.3799	0.03272	1.2123	0.01402		53.7781	0.01022	52.9292	0.00982		-3.61724	-0.00156		2.6462	0.02757	0.7028	0.00971		593.692	0.00865	558.588	0.00804		-16.22	-0.000928023		4.618	0.00674	0.7167	0.00203		58.5244	0.00781	54.6728	0.0064		-5.68775	0.000394878		3.2433	0.00138	0.5696	0.00347		549.243	0.00694	569.221	0.00535		-46.8079
3.39	0.03177	1.2222	0.01371		53.8541	0.01022	53.006	0.00982		-3.612	-0.00156		2.6563	0.02682	0.7048	0.00751		594.541	0.00865	559.401	0.00804		-16.145	-0.000931124		4.638	0.00622	0.7187	0.00171		58.6093	0.00781	54.7524	0.0064		-5.67043	0.00039479		3.2631	0.00166	0.5715	0.00403		550.04	0.00694	570.046	0.00535		-46.659
3.4002	0.02863	1.232	0.01197		53.9301	0.01022	53.0829	0.00982		-3.59552	-0.00156		2.6665	0.0279	0.7068	0.01055		595.391	0.00865	560.214	0.00804		-16.0576	-0.000934752		4.6581	0.00647	0.7207	0.00232		58.6941	0.00781	54.8319	0.0064		-5.65312	0.000394699		3.2829	0.00281	0.5735	0.00354		550.837	0.00693	570.871	0.00535		-46.5101
3.4104	0.03034	1.2419	0.01048		54.0061	0.01022	53.1597	0.00982		-3.57381	-0.00157		2.6767	0.02436	0.7088	0.00839		596.24	0.00864	561.027	0.00804		-15.9315	-0.000940015		4.6781	0.00617	0.7227	0.00294		58.779	0.00781	54.9115	0.0064		-5.6358	0.000394606		3.3027	0.00681	0.5755	0.00291		551.634	0.00693	571.696	0.00535		-46.3612
3.4206	0.03131	1.2517	0.01086		54.0821	0.01022	53.2366	0.00982		-3.5727	-0.00157		2.6869	0.02533	0.7107	0.00742		597.089	0.00864	561.839	0.00804		-15.8952	-0.000941535		4.6982	0.00488	0.7247	0.00224		58.8638	0.00781	54.991	0.0064		-5.61848	0.00039451		3.3225	0.00313	0.5775	0.00277		552.431	0.00693	572.522	0.00534		-46.2123
3.4308	0.02582	1.2616	0.01046		54.1581	0.01022	53.3134	0.00982		-3.55209	-0.00157		2.697	0.02023	0.7127	0.0118		597.939	0.00864	562.652	0.00804		-15.7328	-0.000948374		4.7182	0.00325	0.7267	0.00184		58.9487	0.00781	55.0705	0.0064		-5.60116	0.000394412		3.3424	0.00466	0.5795	0.00354		553.228	0.00693	573.347	0.00534		-46.0634
3.441	0.0178	1.2715	0.01153		54.234	0.01022	53.3903	0.00982		-3.5334	-0.00158		2.7072	0.01722	0.7147	0.01167		598.788	0.00863	563.465	0.00804		-15.7182	-0.000948992		4.7383	0.00116	0.7287	0.00167		59.0336	0.00781	55.1501	0.0064		-5.58384	0.000394311		3.3622	0.0053	0.5814	0.0027		554.024	0.00692	574.172	0.00534		-45.9145
3.4511	0.02044	1.2814	0.01218		54.31	0.01022	53.4671	0.00982		-3.53037	-0.00158		2.7174	0.01743	0.7167	0.01002		599.637	0.00863	564.278	0.00804		-15.5704	-0.000955269		4.7583	0.00105	0.7307	0.00155		59.1184	0.00781	55.2296	0.00641		-5.56653	0.000394208		3.382	0.00649	0.5834	0.00217		554.821	0.00692	574.997	0.00534		-45.7656
3.4613	0.02292	1.2912	0.01169		54.386	0.01022	53.544	0.00982		-3.50865	-0.00158		2.7276	0.02187	0.7187	0.01		600.487	0.00863	565.091	0.00804		-15.5049	-0.000958066		4.7784	0.0007	0.7327	0.00244		59.2033	0.00781	55.3092	0.00641		-5.54921	0.000394102		3.4018	0.00787	0.5854	0.00213		555.618	0.00692	575.823	0.00534		-45.6167
3.4715	0.02211	1.3011	0.01262		54.462	0.01022	53.6208	0.00982		-3.4941	-0.00159		2.7377	0.02777	0.7207	0.00805		601.336	0.00862	565.904	0.00804		-15.408	-0.00096222		4.7985	0.00251	0.7347	0.00267		59.2881	0.00782	55.3887	0.00641		-5.53189	0.000393993		3.4216	0.00844	0.5874	0.00171		556.415	0.00692	576.648	0.00534		-45.4678
3.4817	0.01567	1.311	0.01341		54.538	0.01022	53.6977	0.00982		-3.48693	-0.00159		2.7479	0.02921	0.7227	0.0091		602.186	0.00862	566.717	0.00804		-15.2918	-0.000967228		4.8185	0.00475	0.7367	0.00275		59.373	0.00782	55.4683	0.00641		-5.51457	0.000393881		3.4415	0.00827	0.5894	0.00173		557.212	0.00691	577.473	0.00534		-45.3189
3.4919	0.01655	1.3209	0.01263		54.614	0.01022	53.7745	0.00982		-3.46521	-0.00159		2.7581	0.0269	0.7247	0.00842		603.035	0.00862	567.529	0.00804		-15.2456	-0.000969228		4.8386	0.00587	0.7387	0.0027		59.4579	0.00782	55.5478	0.00641		-5.49725	0.000393767		3.4613	0.00622	0.5914	0.00159		558.009	0.00691	578.298	0.00533		-45.17
3.502	0.02021	1.3308	0.01047		54.69	0.01022	53.8513	0.00982		-3.4548	-0.0016		2.7683	0.02988	0.7267	0.00894		603.884	0.00861	568.342	0.00804		-15.0832	-0.000976293		4.8587	0.00594	0.7407	0.0015		59.5427	0.00782	55.6274	0.00641		-5.47994	0.000393649		3.4811	0.00489	0.5933	0.00164		558.806	0.00691	579.124	0.00533		-45.0211
3.5122	0.0167	1.3407	0.0092		54.7659	0.01022	53.9282	0.00982		-3.44349	-0.0016		2.7784	0.02619	0.7287	0.00971		604.734	0.00861	569.155	0.00804		-15.0787	-0.000976488		4.8788	0.00585	0.7427	0.00122		59.6276	0.00782	55.7069	0.00641		-5.46262	0.000393529		3.501	0.00239	0.5953	0.00117		559.603	0.0069	579.949	0.00533		-44.8722
3.5224	0.0157	1.3505	0.00834		54.8419	0.01022	54.005	0.00982		-3.42177	-0.0016		2.7886	0.02098	0.7307	0.00911		605.583	0.00861	569.968	0.00804		-14.9208	-0.000983416		4.8988	0.01016	0.7447	0.00168		59.7124	0.00782	55.7865	0.00641		-5.4453	0.000393405		3.5208	0.00209	0.5973	0.00133		560.4	0.0069	580.774	0.00533		-44.7234
3.5326	0.01743	1.3604	0.00675		54.9179	0.01022	54.0819	0.00982		-3.4155	-0.00161		2.7988	0.02392	0.7327	0.00861		606.433	0.0086	570.781	0.00804		-14.8658	-0.000985839		4.9189	0.00598	0.7467	0.00214		59.7973	0.00782	55.866	0.00641		-5.42798	0.000393278		3.5407	5.3e-05	0.5993	0.00258		561.197	0.0069	581.599	0.00533		-44.5744
3.5427	0.01024	1.3703	0.00727		54.9939	0.01022	54.1587	0.00982		-3.40005	-0.00161		2.809	0.02976	0.7347	0.00777		607.282	0.0086	571.594	0.00804		-14.7584	-0.000990596		4.939	0.00197	0.7487	0.00241		59.8821	0.00782	55.9456	0.00641		-5.41066	0.000393147		3.5605	0.000753	0.6013	0.00241		561.994	0.0069	582.425	0.00533		-44.4256
3.5529	0.00937	1.3802	0.01021		55.0699	0.01022	54.2356	0.00982		-3.37834	-0.00162		2.8192	0.0313	0.7367	0.01054		608.131	0.0086	572.407	0.00804		-14.653	-0.000995285		4.9591	0.00227	0.7507	0.00193		59.967	0.00782	56.0251	0.00641		-5.39334	0.000393013		3.5804	0.00216	0.6033	0.00222		562.791	0.00689	583.25	0.00533		-44.2767
3.5631	0.01695	1.3901	0.01198		55.1459	0.01022	54.3124	0.00982		-3.3762	-0.00162		2.8294	0.02264	0.7387	0.00913		608.981	0.00859	573.219	0.00804		-14.5959	-0.000997835		4.9792	0.00409	0.7527	0.00164		60.0519	0.00782	56.1047	0.00641		-5.37603	0.000392876		3.6002	0.00572	0.6052	0.00273		563.588	0.00689	584.075	0.00532		-44.1278
3.5732	0.01587	1.4	0.01208		55.2219	0.01022	54.3893	0.00982		-3.35662	-0.00162		2.8396	0.0163	0.7407	0.00976		609.83	0.00859	574.032	0.00804		-14.4403	-0.001		4.9993	0.00321	0.7547	0.0022		60.1367	0.00783	56.1842	0.00641		-5.35871	0.000392735		3.6201	0.00638	0.6072	0.00236		564.385	0.00689	584.9	0.00532		-43.9789
3.5834	0.01385	1.4099	0.01085		55.2978	0.01022	54.4661	0.00982		-3.3369	-0.00163		2.8497	0.01848	0.7427	0.01133		610.679	0.00859	574.845	0.00804		-14.4335	-0.00101		5.0193	0.00493	0.7567	0.00155		60.2216	0.00783	56.2638	0.00641		-5.34139	0.000392591		3.64	0.00655	0.6092	0.00251		565.182	0.00689	585.726	0.00532		-43.83
3.5936	0.01908	1.4198	0.00951		55.3738	0.01022	54.5429	0.00982		-3.3349	-0.00163		2.8599	0.02116	0.7447	0.01377		611.529	0.00858	575.658	0.00804		-14.2711	-0.00101		5.0394	0.00478	0.7587	0.00174		60.3064	0.00783	56.3433	0.00642		-5.32407	0.000392442		3.6598	0.00774	0.6112	0.00171		565.979	0.00688	586.551	0.00532		-43.6811
3.6037	0.02348	1.4298	0.00794		55.4498	0.01022	54.6198	0.00982		-3.31318	-0.00163		2.8701	0.02106	0.7467	0.01111		612.378	0.00858	576.471	0.00804		-14.2276	-0.00101		5.0595	0.00389	0.7607	0.00122		60.3913	0.00783	56.4229	0.00642		-5.30675	0.00039229		3.6797	0.00708	0.6132	0.00147		566.776	0.00688	587.376	0.00532		-43.5322
3.6139	0.02011	1.4397	0.00856		55.5258	0.01022	54.6966	0.00982		-3.2976	-0.00164		2.8803	0.01844	0.7487	0.00879		613.228	0.00858	577.284	0.00804		-14.1087	-0.00102		5.0796	0.00514	0.7627	0.00174		60.4761	0.00783	56.5024	0.00642		-5.28944	0.000392134		3.6996	0.00635	0.6152	0.000754		567.573	0.00688	588.201	0.00532		-43.3833
3.624	0.02074	1.4496	0.0119		55.6018	0.01022	54.7735	0.00982		-3.29146	-0.00164		2.8905	0.01684	0.7507	0.0083		614.077	0.00857	578.097	0.00804		-14.0151	-0.00102		5.0997	0.00363	0.7648	0.00249		60.561	0.00783	56.582	0.00642		-5.27212	0.000391973		3.7195	0.00445	0.6171	0.00125		568.37	0.00687	589.027	0.00532		-43.2344
3.6342	0.01791	1.4595	0.01072		55.6778	0.01022	54.8503	0.00982		-3.26974	-0.00165		2.9007	0.01385	0.7527	0.01023		614.926	0.00857	578.909	0.00804		-13.9463	-0.00103		5.1198	0.00368	0.7668	0.00285		60.6459	0.00783	56.6615	0.00642		-5.2548	0.000391809		3.7394	0.00701	0.6191	0.0006		569.167	0.00687	589.852	0.00531		-43.0855
3.6444	0.01996	1.4694	0.01144		55.7537	0.01022	54.9272	0.00982		-3.2583	-0.00165		2.9109	0.02074	0.7547	0.01259		615.776	0.00857	579.722	0.00804		-13.8027	-0.00103		5.1399	0.00213	0.7688	0.00255		60.7307	0.00783	56.7411	0.00642		-5.23748	0.00039164		3.7593	0.00694	0.6211	0.000346		569.964	0.00687	590.677	0.00531		-42.9366
3.6545	0.0163	1.4793	0.0106		55.8297	0.01022	55.004	0.00982		-3.24802	-0.00165		2.9211	0.02529	0.7613	0.00811		616.625	0.00856	580.535	0.00804		-13.7839	-0.00103		5.16	-0.0001	0.7708	0.0026		60.8156	0.00783	56.8206	0.00642		-5.22016	0.000391467		3.7792	0.00425	0.6231	0.000862		570.761	0.00687	591.503	0.00531		-42.7877
3.6647	0.01205	1.4893	0.01028		55.9057	0.01022	55.0809	0.00982		-3.2263	-0.00166		2.9313	0.02128	0.7711	0.00972		617.475	0.00856	581.348	0.00804		-13.6215	-0.00104		5.1802	0.00294	0.7728	0.00193		60.9004	0.00783	56.9001	0.00642		-5.20285	0.000391289		3.7991	0.0036	0.6251	0.00127		571.558	0.00686	592.328	0.00531		-42.6388
3.6748	0.01052	1.4992	0.01197		55.9817	0.01022	55.1577	0.00982		-3.219	-0.00166		2.9415	0.01944	0.7808	0.0082		618.324	0.00856	582.161	0.00804		-13.5904	-0.00104		5.2003	0.00169	0.7748	0.00194		60.9853	0.00784	56.9797	0.00642		-5.18553	0.000391107		3.819	0.000684	0.6271	0.00107		572.355	0.00686	593.153	0.00531		-42.4899
3.685	0.01402	1.5091	0.01319		56.0577	0.01022	55.2346	0.00982		-3.20458	-0.00167		2.9516	0.02206	0.7906	0.00666		619.173	0.00855	582.974	0.00804		-13.4591	-0.00105		5.2204	0.00329	0.7768	0.00264		61.0701	0.00784	57.0592	0.00642		-5.16821	0.000390919		3.8389	-0.00298	0.6291	0.000273		573.152	0.00686	593.978	0.00531		-42.341
3.6951	0.01562	1.5191	0.01391		56.1337	0.01022	55.3114	0.00982		-3.18286	-0.00167		2.9618	0.02371	0.8004	0.00607		620.023	0.00855	583.787	0.00803		-13.3782	-0.00105		5.2405	0.00752	0.7788	0.00268		61.155	0.00784	57.1388	0.00642		-5.15089	0.000390727		3.8588	-0.000953	0.6311	0.0018		573.949	0.00686	594.804	0.00531		-42.1921
3.7053	0.01932	1.529	0.01489		56.2097	0.01022	55.3882	0.00982		-3.1797	-0.00168		2.972	0.02505	0.8101	0.00684		620.872	0.00855	584.599	0.00803		-13.2967	-0.00106		5.2606	0.00974	0.7808	0.00285		61.2399	0.00784	57.2184	0.00642		-5.13357	0.00039053		3.8787	0.00213	0.633	0.00248		574.746	0.00685	595.629	0.0053		-42.0432
3.7154	0.01933	1.5389	0.01221		56.2856	0.01022	55.4651	0.00982		-3.16115	-0.00168		2.9822	0.02822	0.8199	0.00924		621.722	0.00854	585.412	0.00803		-13.1661	-0.00106		5.2807	0.0083	0.7828	0.00234		61.3247	0.00784	57.2979	0.00642		-5.11625	0.000390328		3.8986	0.0011	0.635	0.004		575.543	0.00685	596.454	0.0053		-41.8943
3.7255	0.01895	1.5489	0.01113		56.3616	0.01022	55.5419	0.00982		-3.1405	-0.00169		2.9924	0.03285	0.8296	0.00964		622.571	0.00854	586.225	0.00803		-13.1343	-0.00107		5.3009	0.0088	0.7848	0.00273		61.4096	0.00784	57.3774	0.00642		-5.09894	0.00039012		3.9185	0.00137	0.637	0.00332		576.34	0.00685	597.279	0.0053		-41.7454
3.7357	0.02024	1.5588	0.01325		56.4376	0.01022	55.6188	0.00982		-3.13943	-0.00169		3.0026	0.03183	0.8394	0.01033		623.42	0.00854	587.038	0.00803		-12.9718	-0.00107		5.321	0.00546	0.7868	0.00219		61.4944	0.00784	57.457	0.00642		-5.08162	0.000389907		3.9385	0.0007	0.639	0.00283		577.137	0.00684	598.105	0.0053		-41.5965
3.6996	0.01524	1.5688	0.01464		56.5136	0.01022	55.6956	0.00982		-3.11771	-0.0017		3.0128	0.0294	0.8492	0.00793		624.27	0.00853	587.851	0.00803		-12.9541	-0.00107		5.3411	0.00274	0.7888	0.000751		61.5793	0.00784	57.5365	0.00643		-5.0643	0.000389689		3.9584	0.000953	0.641	0.00188		577.934	0.00684	598.93	0.0053		-41.4476
3.7195	0.01678	1.5787	0.01199		56.5896	0.01022	55.7725	0.00982		-3.1012	-0.0017		3.023	0.03026	0.859	0.0094		625.119	0.00853	588.664	0.00803		-12.8094	-0.00108		5.3612	-5e-06	0.7908	0.000508		61.6641	0.00784	57.6161	0.00643		-5.04698	0.000389464		3.9783	0.000411	0.643	0.0011		578.731	0.00684	599.755	0.0053		-41.2987
3.7394	0.01433	1.5887	0.00765		56.6656	0.01022	55.8493	0.00982		-3.09599	-0.0017		3.0332	0.035	0.8687	0.01143		625.968	0.00853	589.477	0.00803		-12.7422	-0.00108		5.3814	4.2e-05	0.7928	0.00138		61.749	0.00784	57.6956	0.00643		-5.02966	0.000389234		3.9983	0.00204	0.645	0.000862		579.528	0.00684	600.58	0.0053		-41.1498
3.7593	0.00891	1.5986	0.00761		56.7416	0.01022	55.9262	0.00982		-3.07427	-0.00171		3.0434	0.02772	0.8785	0.01183		626.818	0.00852	590.289	0.00803		-12.647	-0.00109		5.4015	0.00123	0.7948	0.00217		61.8339	0.00784	57.7752	0.00643		-5.01235	0.000388998		4.0182	0.00381	0.647	0.00114		580.325	0.00683	601.406	0.00529		-41.0009
3.7792	0.0034	1.6086	0.00818		56.8175	0.01022	56.003	0.00982		-3.0619	-0.00172		3.0536	0.02943	0.8883	0.01005		627.667	0.00852	591.102	0.00803		-12.5304	-0.0011		5.4216	0.00228	0.7968	0.00183		61.9187	0.00785	57.8547	0.00643		-4.99503	0.000388756		4.0382	0.00438	0.649	0.00161		581.122	0.00683	602.231	0.00529		-40.852
3.7991	0.00471	1.6185	0.00942		56.8935	0.01022	56.0799	0.00982		-3.05255	-0.00172		3.0638	0.03642	0.8981	0.0114		628.517	0.00852	591.915	0.00803		-12.4846	-0.0011		5.4418	0.00485	0.7988	0.00162		62.0036	0.00785	57.9343	0.00643		-4.97771	0.000388507		4.0581	0.00613	0.6509	0.00285		581.919	0.00683	603.056	0.00529		-40.7031
3.819	0.00961	1.6285	0.01033		56.9695	0.01022	56.1567	0.00982		-3.03083	-0.00173		3.074	0.03407	0.9079	0.01116		629.366	0.00851	592.728	0.00803		-12.3222	-0.00111		5.4619	0.00537	0.8008	0.00117		62.0884	0.00785	58.0138	0.00643		-4.96039	0.000388252		4.0781	0.00589	0.6529	0.00264		582.716	0.00683	603.881	0.00529		-40.5542
3.8389	0.01017	1.6385	0.01253		57.0455	0.01022	56.2336	0.00982		-3.0226	-0.00173		3.0842	0.02596	0.9176	0.00746		630.215	0.00851	593.541	0.00803		-12.3187	-0.00111		5.482	0.00321	0.8029	0.00221		62.1733	0.00785	58.0934	0.00643		-4.94307	0.00038799		4.098	0.00643	0.6549	0.0022		583.513	0.00682	604.707	0.00529		-40.4053
3.8588	0.01632	1.6484	0.01248		57.1215	0.01022	56.3104	0.00982		-3.00911	-0.00174		3.0944	0.02577	0.9274	0.00517		631.065	0.00851	594.354	0.00803		-12.1598	-0.00111		5.5022	0.00521	0.8049	0.0033		62.2582	0.00785	58.1729	0.00643		-4.92576	0.000387721		4.118	0.00565	0.6569	0.00127		584.31	0.00682	605.532	0.00529		-40.2564
3.8787	0.00934	1.6584	0.01084		57.1975	0.01022	56.3872	0.00982		-2.98739	-0.00174		3.1046	0.02212	0.9372	0.00472		631.914	0.0085	595.167	0.00803		-12.1071	-0.00112		5.5223	0.00494	0.8069	0.00318		62.343	0.00785	58.2525	0.00643		-4.90844	0.000387445		4.1379	0.00676	0.6589	0.00151		585.107	0.00682	606.357	0.00529		-40.1075
3.8986	0.00699	1.6684	0.01113		57.2735	0.01022	56.4641	0.00982		-2.9833	-0.00174		3.1148	0.02635	0.947	0.00622		632.764	0.0085	595.979	0.00803		-11.9974	-0.00112		5.5424	0.00436	0.8089	0.00297		62.4279	0.00785	58.332	0.00643		-4.89112	0.000387162		4.1579	0.00684	0.6609	0.00251		585.904	0.00681	607.182	0.00528		-39.9586
3.9185	0.00733	1.6783	0.0122		57.3494	0.01022	56.5409	0.00982		-2.96568	-0.00175		3.125	0.02726	0.9568	0.00748		633.613	0.0085	596.792	0.00803		-11.8955	-0.00113		5.5626	0.00693	0.8109	0.00185		62.5127	0.00785	58.4116	0.00643		-4.8738	0.000386872		4.1779	0.00479	0.6629	0.0028		586.701	0.00681	608.008	0.00528		-39.8098
3.9385	0.01063	1.6883	0.0132		57.4254	0.01022	56.6178	0.00982		-2.9441	-0.00176		3.1352	0.02593	0.9666	0.00835		634.462	0.00849	597.605	0.00803		-11.835	-0.00113		5.5827	0.00699	0.8129	0.00237		62.5976	0.00785	58.4911	0.00643		-4.85648	0.000386573		4.1978	0.0032	0.6649	0.00289		587.498	0.00681	608.833	0.00528		-39.6609
3.9584	0.01251	1.6983	0.01466		57.5014	0.01022	56.6946	0.00982		-2.94396	-0.00176		3.1454	0.0225	0.9764	0.00909		635.312	0.00849	598.418	0.00803		-11.6841	-0.00114		5.6029	0.00201	0.8149	0.00359		62.6824	0.00785	58.5707	0.00643		-4.83917	0.000386268		4.2178	0.0036	0.6669	0.00247		588.295	0.00681	609.658	0.00528		-39.512
3.9783	0.01078	1.7083	0.01444		57.5774	0.01022	56.7715	0.00982		-2.92224	-0.00177		3.1556	0.02153	0.9862	0.00962		636.161	0.00849	599.231	0.00803		-11.6726	-0.00114		5.623	0.00153	0.8199	0.00486		62.7673	0.00785	58.6502	0.00643		-4.82185	0.000385954		4.2378	0.00377	0.6689	0.00203		589.092	0.0068	610.483	0.00528		-39.3631
3.9983	0.01024	1.7183	0.01323		57.6534	0.01022	56.8483	0.00982		-2.9048	-0.00178		3.1658	0.0219	0.996	0.01097		637.01	0.00848	600.044	0.00803		-11.5102	-0.00115		5.6432	0.000926	0.8296	0.00412		62.8522	0.00786	58.7298	0.00644		-4.80453	0.000385632		4.2578	0.00763	0.6709	0.00278		589.889	0.0068	611.309	0.00528		-39.2142
4.0182	0.0108	1.7282	0.01214		57.7294	0.01022	56.9252	0.00982		-2.90052	-0.00178		3.176	0.02238	1.0058	0.01085		637.86	0.00848	600.857	0.00803		-11.4728	-0.00115		5.6633	0.00337	0.8394	0.00278		62.937	0.00786	58.8093	0.00644		-4.78721	0.000385301		4.2778	0.00994	0.6728	0.00293		590.686	0.0068	612.134	0.00528		-39.0653
4.0382	0.01237	1.7382	0.01115		57.8054	0.01022	57.002	0.00982		-2.8788	-0.00179		3.1862	0.02297	1.0156	0.00845		638.709	0.00848	601.669	0.00803		-11.3478	-0.00116		5.6835	0.00236	0.8492	0.00205		63.0219	0.00786	58.8889	0.00644		-4.76989	0.000384962		4.2977	0.00638	0.6748	0.00217		591.482	0.0068	612.959	0.00527		-38.9164
4.0581	0.00668	1.7482	0.00923		57.8813	0.01022	57.0789	0.00982		-2.8655	-0.00179		3.1964	0.02385	1.0254	0.00802		639.559	0.00848	602.482	0.00803		-11.2616	-0.00116		5.7036	0.00252	0.859	0.000711		63.1067	0.00786	58.9684	0.00644		-4.75257	0.000384614		4.3177	0.00644	0.6768	0.00257		592.279	0.00679	613.784	0.00527		-38.7675
4.0781	0.00462	1.7582	0.00853		57.9573	0.01022	57.1557	0.00982		-2.85708	-0.00179		3.2066	0.02178	1.0353	0.00811		640.408	0.00847	603.295	0.00803		-11.1853	-0.00116		5.7238	0.00133	0.8687	0.00107		63.1916	0.00786	59.048	0.00644		-4.73526	0.000384257		4.3377	0.0045	0.6788	0.00201		593.076	0.00679	614.61	0.00527		-38.6186
4.098	0.00766	1.7682	0.01005		58.0333	0.01022	57.2325	0.00982		-2.83536	-0.0018		3.2168	0.01355	1.0451	0.00886		641.257	0.00847	604.108	0.00803		-11.0505	-0.00117		5.7439	0.00352	0.8785	0.00206		63.2764	0.00786	59.1275	0.00644		-4.71794	0.000383891		4.3577	0.00356	0.6808	0.00194		593.873	0.00679	615.435	0.00527		-38.4697
4.118	0.00879	1.7782	0.01281		58.1093	0.01022	57.3094	0.00982		-2.8262	-0.00181		3.227	0.00679	1.0549	0.00918		642.107	0.00847	604.921	0.00803		-11.0229	-0.00117		5.7641	0.00238	0.8883	0.00322		63.3613	0.00786	59.2071	0.00644		-4.70062	0.000383514		4.3777	0.00749	0.6828	0.00261		594.67	0.00678	616.26	0.00527		-38.3208
4.1379	0.00762	1.7882	0.0136		58.1853	0.01022	57.3862	0.00982		-2.81364	-0.00181		3.2372	0.01098	1.0647	0.00831		642.956	0.00846	605.734	0.00803		-10.8605	-0.00118		5.7843	0.00527	0.8981	0.00315		63.4462	0.00786	59.2866	0.00644		-4.6833	0.000383129		4.3977	0.00726	0.6848	0.003		595.467	0.00678	617.085	0.00527		-38.1719
4.1579	0.00825	1.7982	0.01438		58.2613	0.01022	57.4631	0.00982		-2.79192	-0.00182		3.2473	0.0126	1.0745	0.00715		643.806	0.00846	606.547	0.00803		-10.8395	-0.00118		5.8044	0.00875	0.9079	0.00384		63.531	0.00786	59.3661	0.00644		-4.66598	0.000382733		4.4177	0.00124	0.6868	0.00341		596.264	0.00678	617.911	0.00527		-38.023
4.1779	0.00582	1.8082	0.01414		58.3373	0.01022	57.5399	0.00982		-2.787	-0.00182		3.2575	0.0108	1.0844	0.00884		644.655	0.00846	607.36	0.00803		-10.6981	-0.00119		5.8246	0.00937	0.9176	0.00414		63.6159	0.00786	59.4457	0.00644		-4.64867	0.000382326		4.4378	0.000605	0.6888	0.0031		597.061	0.00678	618.736	0.00526		-37.8741
4.1978	0.0069	1.8182	0.01346		58.4132	0.01022	57.6168	0.00982		-2.77021	-0.00183		3.2677	0.01434	1.0942	0.01196		645.504	0.00845	608.172	0.00803		-10.6286	-0.00119		5.8447	0.00665	0.9274	0.00249		63.7007	0.00786	59.5252	0.00644		-4.63135	0.000381909		4.4578	0.00371	0.6908	0.00276		597.858	0.00677	619.561	0.00526		-37.7252
4.2178	0.01485	1.8282	0.01172		58.4892	0.01022	57.6936	0.00982		-2.74849	-0.00184		3.2779	0.01676	1.104	0.01086		646.354	0.00845	608.985	0.00803		-10.5357	-0.0012		5.8649	0.00324	0.9372	-0.000208		63.7856	0.00786	59.6048	0.00644		-4.61403	0.000381481		4.4778	0.00703	0.6928	0.00302		598.655	0.00677	620.386	0.00526		-37.5763
4.2378	0.01468	1.8382	0.011		58.5652	0.01022	57.7705	0.00982		-2.7477	-0.00184		3.2881	0.01495	1.1138	0.00988		647.203	0.00845	609.798	0.00803		-10.4178	-0.00121		5.885	0.00294	0.947	-0.000614		63.8704	0.00787	59.6843	0.00644		-4.59671	0.000381042		4.4978	0.00539	0.6948	0.00311		599.452	0.00677	621.212	0.00526		-37.4274
4.2578	0.01644	1.8483	0.01148		58.6412	0.01022	57.8473	0.00982		-2.72677	-0.00185		3.2983	0.01444	1.1237	0.00965		648.052	0.00844	610.611	0.00803		-10.3733	-0.00121		5.9052	0.00363	0.9568	0.00126		63.9553	0.00787	59.7639	0.00644		-4.57939	0.000380592		4.5178	0.00716	0.6968	0.00271		600.249	0.00677	622.037	0.00526		-37.2785
4.2778	0.01125	1.8583	0.01412		58.7172	0.01022	57.9241	0.00982		-2.7084	-0.00186		3.3085	0.01622	1.1335	0.01172		648.902	0.00844	611.424	0.00803		-10.2109	-0.00122		5.9254	0.00208	0.9666	0.00111		64.0402	0.00787	59.8434	0.00644		-4.56208	0.000380129		4.5379	0.00778	0.6988	0.00268		601.046	0.00676	622.862	0.00526		-37.1296
4.2977	0.00406	1.8683	0.01424		58.7932	0.01022	58.001	0.00982		-2.70505	-0.00186		3.3187	0.01828	1.1434	0.01426		649.751	0.00844	612.237	0.00803		-10.2071	-0.00122		5.9455	0.00348	0.9764	0.00129		64.125	0.00787	59.923	0.00644		-4.54476	0.000379655		4.5579	0.00556	0.7008	0.00337		601.843	0.00676	623.687	0.00526		-36.9807
4.3177	0.00765	1.8783	0.01265		58.8692	0.01022	58.0778	0.00982		-2.68333	-0.00187		3.3289	0.01994	1.1532	0.01382		650.601	0.00843	613.05	0.00803		-10.0485	-0.00123		5.9657	0.00561	0.9862	0.00177		64.2099	0.00787	60.0025	0.00645		-4.52744	0.000379168		4.5779	0.0021	0.7028	0.00252		602.64	0.00676	624.513	0.00525		-36.8318
4.3377	0.00902	1.8883	0.00933		58.9451	0.01022	58.1547	0.00982		-2.6691	-0.00188		3.3391	0.01876	1.163	0.01354		651.45	0.00843	613.862	0.00803		-9.9965	-0.00123		5.9859	0.00551	0.996	0.0021		64.2947	0.00787	60.0821	0.00645		-4.51012	0.000378668		4.598	0.00257	0.7048	0.00293		603.437	0.00675	625.338	0.00525		-36.6829
4.3577	0.01371	1.8984	0.00918		59.0211	0.01022	58.2315	0.00982		-2.66161	-0.00188		3.3493	0.01957	1.1729	0.01466		652.299	0.00843	614.675	0.00802		-9.88608	-0.00124		6.006	0.00516	1.0058	0.00235		64.3796	0.00787	60.1616	0.00645		-4.4928	0.000378155		4.618	0.00674	0.7068	0.00236		604.234	0.00675	626.163	0.00525		-36.534
4.3777	0.01155	1.9084	0.00994		59.0971	0.01022	58.3084	0.00982		-2.63989	-0.00189		3.3595	0.02405	1.1827	0.01542		653.149	0.00843	615.488	0.00802		-9.786	-0.00124		6.0262	0.00355	1.0156	0.00205		64.4644	0.00787	60.2412	0.00645		-4.47548	0.000377629		4.638	0.00622	0.7088	0.0031		605.031	0.00675	626.988	0.00525		-36.3851
4.3977	0.01046	1.9184	0.01137		59.1731	0.01022	58.3852	0.00982		-2.6299	-0.0019		3.3697	0.02815	1.1926	0.0122		653.998	0.00842	616.301	0.00802		-9.72368	-0.00124		6.0464	0.00203	1.0254	0.00167		64.5493	0.00787	60.3207	0.00645		-4.45817	0.000377089		4.6581	0.00647	0.7107	0.00197		605.828	0.00675	627.814	0.00525		-36.2362
4.4177	0.00764	1.9285	0.01279		59.2491	0.01022	58.4621	0.00982		-2.61817	-0.0019		3.3799	0.03272	1.2024	0.01367		654.848	0.00842	617.114	0.00802		-9.5756	-0.00125		6.0665	0.00139	1.0353	0.00144		64.6342	0.00787	60.4003	0.00645		-4.44085	0.000376535		4.6781	0.00617	0.7127	0.00207		606.625	0.00674	628.639	0.00525		-36.0873
4.4378	0.00694	1.9385	0.01339		59.3251	0.01022	58.5389	0.00982		-2.59645	-0.00192		3.39	0.03177	1.2123	0.01402		655.697	0.00842	617.927	0.00802		-9.56127	-0.00125		6.0867	0.00298	1.0451	0.000924		64.719	0.00787	60.4798	0.00645		-4.42353	0.000375967		4.6982	0.00488	0.7147	0.00272		607.422	0.00674	629.464	0.00525		-35.9384
4.4578	0.0069	1.9485	0.01021		59.401	0.01022	58.6158	0.00982		-2.5906	-0.00192		3.4002	0.02863	1.2222	0.01371		656.546	0.00841	618.74	0.00802		-9.39886	-0.00126		6.1069	0.00236	1.0549	0.000546		64.8039	0.00787	60.5594	0.00645		-4.40621	0.000375383		4.7182	0.00325	0.7167	0.00203		608.219	0.00674	630.289	0.00525		-35.7895
4.4778	0.00666	1.9586	0.00722		59.477	0.01022	58.6926	0.00982		-2.57474	-0.00193		3.4104	0.03034	1.232	0.01197		657.396	0.00841	619.552	0.00802		-9.3653	-0.00127		6.127	0.00328	1.0647	0.00148		64.8887	0.00788	60.6389	0.00645		-4.38889	0.000374785		4.7383	0.00116	0.7187	0.00171		609.016	0.00674	631.115	0.00524		-35.6406
4.4978	0.00573	1.9686	0.00743		59.553	0.01022	58.7694	0.00982		-2.55302	-0.00194		3.4206	0.03131	1.2419	0.01048		658.245	0.00841	620.365	0.00802		-9.23645	-0.00127		6.1472	0.00407	1.0745	0.00209		64.9736	0.00788	60.7185	0.00645		-4.37158	0.00037417		4.7583	0.00105	0.7207	0.00232		609.813	0.00673	631.94	0.00524		-35.4917
4.5178	0.00285	1.9787	0.00756		59.629	0.01022	58.8463	0.00982		-2.5513	-0.00194		3.4308	0.02582	1.2517	0.01086		659.094	0.0084	621.178	0.00802		-9.155	-0.00128		6.1674	0.00397	1.0844	0.00144		65.0584	0.00788	60.798	0.00645		-4.35426	0.00037354		4.7784	0.0007	0.7227	0.00294		610.61	0.00673	632.765	0.00524		-35.3428
4.5379	0.00716	1.9887	0.00804		59.705	0.01022	58.9231	0.00982		-2.5313	-0.00195		3.441	0.0178	1.2616	0.01046		659.944	0.0084	621.991	0.00802		-9.07404	-0.00128		6.1875	0.00416	1.0942	0.000695		65.1433	0.00788	60.8776	0.00645		-4.33694	0.000372893		4.7985	0.00251	0.7247	0.00224		611.407	0.00673	633.59	0.00524		-35.194
4.5579	0.01605	1.9987	0.00865		59.781	0.01022	59	0.00982		-2.5121	-0.00196		3.4511	0.02044	1.2715	0.01153		660.793	0.0084	622.804	0.00802		-8.9449	-0.00129		6.2077	0.00574	1.104	0.00188		65.2282	0.00788	60.9571	0.00645		-4.31962	0.000372229		4.8185	0.00475	0.7267	0.00184		612.204	0.00672	634.416	0.00524		-35.0451
4.5779	0.0122	2.0088	0.01064		59.857	0.01022	59.0768	0.00982		-2.50958	-0.00196		3.4613	0.02292	1.2814	0.01218		661.643	0.0084	623.617	0.00802		-8.91163	-0.00129		6.2279	0.00279	1.1138	0.00277		65.313	0.00788	61.0367	0.00645		-4.3023	0.000371548		4.8386	0.00587	0.7287	0.00167		613.001	0.00672	635.241	0.00524		-34.8962
4.598	0.01071	2.0189	0.01005		59.9329	0.01022	59.1537	0.00982		-2.5081	-0.00196		3.4715	0.02211	1.2912	0.01169		662.492	0.00839	624.43	0.00802		-8.74922	-0.0013		6.248	0.00484	1.1237	0.00247		65.3979	0.00788	61.1162	0.00645		-4.28499	0.000370849		4.8587	0.00594	0.7307	0.00155		613.798	0.00672	636.066	0.00524		-34.7473
4.618	0.01443	2.0289	0.00985		60.0089	0.01022	59.2305	0.00982		-2.4889	-0.00197		3.4817	0.01567	1.3011	0.01262		663.341	0.00839	625.242	0.00802		-8.7349	-0.0013		6.2682	0.00644	1.1335	0.00136		65.4827	0.00788	61.1957	0.00645		-4.26767	0.000370132		4.8788	0.00585	0.7327	0.00244		614.595	0.00672	636.891	0.00523		-34.5984
4.638	0.01096	2.039	0.01098		60.0849	0.01022	59.3074	0.00982		-2.48786	-0.00197		3.4919	0.01655	1.311	0.01341		664.191	0.00839	626.055	0.00802		-8.58681	-0.00131		6.2884	0.00896	1.1434	0.00155		65.5676	0.00788	61.2753	0.00645		-4.25035	0.000369396		4.8988	0.01016	0.7347	0.00267		615.392	0.00671	637.717	0.00523		-34.4495
4.6581	0.00809	2.049	0.00993		60.1609	0.01022	59.3842	0.00982		-2.4697	-0.00198		3.502	0.02021	1.3209	0.01263		665.04	0.00838	626.868	0.00802		-8.525	-0.00132		6.3085	0.01052	1.1532	0.00467		65.6525	0.00788	61.3548	0.00645		-4.23303	0.00036864		4.9189	0.00598	0.7367	0.00275		616.189	0.00671	638.542	0.00523		-34.3006
4.6781	0.00925	2.0591	0.00835		60.2369	0.01022	59.4611	0.00982		-2.46614	-0.00199		3.5122	0.0167	1.3308	0.01047		665.89	0.00838	627.681	0.00802		-8.42441	-0.00132		6.3287	0.00818	1.163	0.00458		65.7373	0.00788	61.4344	0.00646		-4.21571	0.000367865		4.939	0.00197	0.7387	0.0027		616.986	0.00671	639.367	0.00523		-34.1517
4.6982	0.01176	2.0692	0.01126		60.3129	0.01022	59.5379	0.00982		-2.4505	-0.00199		3.5224	0.0157	1.3407	0.0092		666.739	0.00838	628.494	0.00802		-8.3151	-0.00133		6.3489	0.0055	1.1729	0.00197		65.8222	0.00788	61.5139	0.00646		-4.19839	0.00036707		4.9591	0.00227	0.7407	0.0015		617.783	0.00671	640.193	0.00523		-34.0028
4.7182	0.01233	2.0792	0.0125		60.3889	0.01022	59.6148	0.00982		-2.44442	-0.002		3.5326	0.01743	1.3505	0.00834		667.588	0.00837	629.307	0.00802		-8.262	-0.00133		6.369	0.00236	1.1827	0.00213		65.907	0.00788	61.5935	0.00646		-4.18108	0.000366253		4.9792	0.00409	0.7427	0.00122		618.58	0.0067	641.018	0.00523		-33.8539
4.7383	0.01601	2.0893	0.01085		60.4648	0.01022	59.6916	0.00982		-2.4313	-0.00201		3.5427	0.01024	1.3604	0.00675		668.438	0.00837	630.12	0.00802		-8.1054	-0.00134		6.3892	0.000732	1.1926	0.00439		65.9919	0.00789	61.673	0.00646		-4.16376	0.000365416		4.9993	0.00321	0.7447	0.00168		619.377	0.0067	641.843	0.00523		-33.705
4.7583	0.01224	2.0994	0.01026		60.5408	0.01022	59.7684	0.00982		-2.4227	-0.00201		3.5529	0.00937	1.3703	0.00727		669.287	0.00837	630.932	0.00802		-8.09959	-0.00134		6.4094	0.00105	1.2024	0.00424		66.0767	0.00789	61.7526	0.00646		-4.14644	0.000364556		5.0193	0.00493	0.7467	0.00214		620.174	0.0067	642.668	0.00522		-33.5561
4.7784	0.00698	2.1094	0.00846		60.6168	0.01022	59.8453	0.00982		-2.4121	-0.00202		3.5631	0.01695	1.3802	0.01021		670.136	0.00837	631.745	0.00802		-7.93718	-0.00135		6.4295	0.000253	1.2123	0.00193		66.1616	0.00789	61.8321	0.00646		-4.12912	0.000363674		5.0394	0.00478	0.7487	0.00241		620.971	0.00669	643.494	0.00522		-33.4072
4.7985	0.00743	2.1195	0.0098		60.6928	0.01022	59.9221	0.00982		-2.40098	-0.00202		3.5732	0.01587	1.3901	0.01198		670.986	0.00836	632.558	0.00802		-7.8958	-0.00135		6.4497	0.00158	1.2222	0.000559		66.2465	0.00789	61.9117	0.00646		-4.1118	0.000362769		5.0595	0.00389	0.7507	0.00193		621.768	0.00669	644.319	0.00522		-33.2583
4.8185	0.01186	2.1296	0.0115		60.7688	0.01022	59.999	0.00982		-2.3929	-0.00203		3.5834	0.01385	1.4	0.01208		671.835	0.00836	633.371	0.00802		-7.77477	-0.00136		6.4699	0.00322	1.232	0.000678		66.3313	0.00789	61.9912	0.00646		-4.09449	0.00036184		5.0796	0.00514	0.7527	0.00164		622.565	0.00669	645.144	0.00522		-33.1094
4.8386	0.00483	2.1397	0.01403		60.8448	0.01022	60.0758	0.00982		-2.37926	-0.00204		3.5936	0.01908	1.4099	0.01085		672.685	0.00836	634.184	0.00802		-7.6862	-0.00137		6.4271	0.00253	1.2419	0.000603		66.4162	0.00789	62.0708	0.00646		-4.07717	0.000360887		5.0997	0.00363	0.7547	0.0022		623.362	0.00669	645.969	0.00522		-32.9605
4.8587	0.00135	2.1497	0.01309		60.9208	0.01022	60.1527	0.00982		-2.3737	-0.00204		3.6037	0.02348	1.4198	0.00951		673.534	0.00835	634.997	0.00802		-7.61236	-0.00137		6.4667	0.00417	1.2517	0.00087		66.501	0.00789	62.1503	0.00646		-4.05985	0.000359909		5.1198	0.00368	0.7567	0.00155		624.159	0.00668	646.795	0.00522		-32.8116
4.8788	0.00683	2.1598	0.01047		60.9967	0.01022	60.2295	0.00982		-2.35755	-0.00205		3.6139	0.02011	1.4298	0.00794		674.383	0.00835	635.81	0.00802		-7.4768	-0.00138		6.5063	0.00702	1.2616	0.00149		66.5859	0.00789	62.2299	0.00646		-4.04253	0.000358905		5.1399	0.00213	0.7587	0.00174		624.956	0.00668	647.62	0.00522		-32.6627
4.8988	0.01116	2.1699	0.0099		61.0727	0.01022	60.3064	0.00982		-2.3546	-0.00205		3.624	0.02074	1.4397	0.00856		675.233	0.00835	636.622	0.00802		-7.44995	-0.00138		6.546	0.00637	1.2715	0.00243		66.6707	0.00789	62.3094	0.00646		-4.02521	0.000357876		5.16	-0.0001	0.7607	0.00122		625.753	0.00668	648.445	0.00522		-32.5138
4.9189	0.00722	2.18	0.01158		61.1487	0.01022	60.3832	0.00982		-2.33583	-0.00206		3.6342	0.01791	1.4496	0.0119		676.082	0.00835	637.435	0.00802		-7.28754	-0.00139		6.5856	0.00642	1.2814	0.00294		66.7556	0.00789	62.389	0.00646		-4.0079	0.000356819		5.1802	0.00294	0.7627	0.00174		626.55	0.00668	649.27	0.00521		-32.3649
4.939	0.00941	2.1901	0.01232		61.2247	0.01022	60.4601	0.00982		-2.3354	-0.00206		3.6444	0.01996	1.4595	0.01072		676.932	0.00834	638.248	0.00802		-7.2674	-0.00139		6.6253	0.006	1.2912	0.0032		66.8405	0.00789	62.4685	0.00646		-3.99058	0.000355734		5.2003	0.00169	0.7648	0.00249		627.347	0.00667	650.096	0.00521		-32.216
4.9591	0.0183	2.2002	0.01041		61.3007	0.01022	60.5369	0.00982		-2.3162	-0.00208		3.6545	0.0163	1.4694	0.01144		677.781	0.00834	639.061	0.00802		-7.12513	-0.0014		6.6649	0.00562	1.3011	0.0015		66.9253	0.00789	62.5481	0.00646		-3.97326	0.000354621		5.2204	0.00329	0.7668	0.00285		628.144	0.00667	650.921	0.00521		-32.0671
4.9792	0.01961	2.2103	0.01061		61.3767	0.01022	60.6137	0.00982		-2.31411	-0.00208		3.6647	0.01205	1.4793	0.0106		678.63	0.00834	639.874	0.00802		-7.0581	-0.00141		6.7046	0.00442	1.311	0.00242		67.0102	0.00789	62.6276	0.00646		-3.95594	0.000353479		5.2405	0.00752	0.7688	0.00255		628.941	0.00667	651.746	0.00521		-31.9182
4.9993	0.01357	2.2204	0.01026		61.4527	0.01022	60.6906	0.00982		-2.2971	-0.00209		3.6748	0.01052	1.4893	0.01028		679.48	0.00833	640.687	0.00802		-6.96273	-0.00141		6.7442	0.00574	1.3209	0.0047		67.095	0.00789	62.7072	0.00646		-3.93862	0.000352307		5.2606	0.00974	0.7708	0.0026		629.737	0.00666	652.571	0.00521		-31.7693
5.0193	0.00929	2.2305	0.01013		61.5286	0.01022	60.7674	0.00982		-2.29239	-0.00209		3.685	0.01402	1.4992	0.01197		680.329	0.00833	641.5	0.00802		-6.849	-0.00142		6.7839	0.0084	1.3308	0.00454		67.1799	0.0079	62.7867	0.00646		-3.9213	0.000351105		5.2807	0.0083	0.7728	0.00193		630.534	0.00666	653.397	0.00521		-31.6204
5.0394	0.00851	2.2406	0.011		61.6046	0.01022	60.8443	0.00982		-2.2779	-0.0021		3.6951	0.01562	1.5091	0.01319		681.178	0.00833	642.312	0.00802		-6.80032	-0.00142		6.8236	0.00671	1.3407	0.00425		67.2648	0.0079	62.8663	0.00646		-3.90399	0.000349871		5.3009	0.0088	0.7748	0.00194		631.331	0.00666	654.222	0.00521		-31.4715
5.0595	0.0122	2.2507	0.01082		61.6806	0.01022	60.9211	0.00982		-2.27067	-0.00211		3.7053	0.01932	1.5191	0.01391		682.028	0.00833	643.125	0.00802		-6.6399	-0.00144		6.8632	0.00517	1.3505	0.00349		67.3496	0.0079	62.9458	0.00647		-3.88667	0.000348604		5.321	0.00546	0.7768	0.00264		632.128	0.00666	655.047	0.00521		-31.3226
5.0796	0.01391	2.2608	0.01063		61.7566	0.01022	60.998	0.00982		-2.2587	-0.00211		3.7154	0.01933	1.529	0.01489		682.877	0.00832	643.938	0.00802		-6.63791	-0.00144		6.9029	0.00692	1.3604	0.00311		67.4345	0.0079	63.0254	0.00647		-3.86935	0.000347305		5.3411	0.00274	0.7788	0.00268		632.925	0.00665	655.872	0.0052		-31.1737
5.0997	0.00968	2.2709	0.01015		61.8326	0.01022	61.0748	0.00982		-2.24895	-0.00212		3.7255	0.01895	1.5389	0.01221		683.727	0.00832	644.751	0.00802		-6.4755	-0.00145		6.9426	0.00862	1.3703	0.00346		67.5193	0.0079	63.1049	0.00647		-3.85203	0.000345972		5.3612	-5e-06	0.7808	0.00285		633.722	0.00665	656.698	0.0052		-31.0248
5.1198	0.01185	2.281	0.01089		61.9086	0.01022	61.1517	0.00982		-2.2396	-0.00213		3.7357	0.02024	1.5489	0.01113		684.576	0.00832	645.564	0.00802		-6.4309	-0.00145		6.9823	0.00591	1.3802	0.0035		67.6042	0.0079	63.1844	0.00647		-3.83471	0.000344603		5.3814	4.2e-05	0.7828	0.00234		634.519	0.00665	657.523	0.0052		-30.8759
5.1399	0.01204	2.2911	0.01234		61.9846	0.01022	61.2285	0.00982		-2.22723	-0.00214		3.6996	0.01524	1.5588	0.01325		685.425	0.00831	646.377	0.00802		-6.31309	-0.00146		7.0219	0.00504	1.3901	0.003		67.689	0.0079	63.264	0.00647		-3.8174	0.000343199		5.4015	0.00123	0.7848	0.00273		635.316	0.00665	658.348	0.0052		-30.727
5.16	0.00744	2.3012	0.01078		62.0605	0.01022	61.3053	0.00982		-2.2204	-0.00214		3.7195	0.01678	1.5688	0.01464		686.275	0.00831	647.19	0.00802		-6.2221	-0.00146		7.0616	0.00629	1.4	0.00252		67.7739	0.0079	63.3436	0.00647		-3.80008	0.000341758		5.4216	0.00228	0.7868	0.00219		636.113	0.00664	659.173	0.0052		-30.5782
5.1802	0.00464	2.3113	0.01161		62.1365	0.01022	61.3822	0.00982		-2.20551	-0.00215		3.7394	0.01433	1.5787	0.01199		687.124	0.00831	648.002	0.00802		-6.15068	-0.00147		7.1013	0.00531	1.4099	0.00284		67.8588	0.0079	63.4231	0.00647		-3.78276	0.000340279		5.4418	0.00485	0.7888	0.000751		636.91	0.00664	659.999	0.0052		-30.4292
5.2003	0.01106	2.3214	0.01214		62.2125	0.01022	61.459	0.00982		-2.2013	-0.00215		3.7593	0.00891	1.5887	0.00765		687.974	0.00831	648.815	0.00802		-6.0133	-0.00148		7.141	0.00512	1.4198	0.00307		67.9436	0.0079	63.5026	0.00647		-3.76544	0.000338762		5.4619	0.00537	0.7908	0.000508		637.707	0.00664	660.824	0.0052		-30.2804
5.2204	0.01409	2.3316	0.01406		62.2885	0.01022	61.5359	0.00982		-2.18379	-0.00217		3.7792	0.0034	1.5986	0.00761		688.823	0.0083	649.628	0.00802		-5.98827	-0.00148		7.1807	0.00628	1.4298	0.00335		68.0285	0.0079	63.5822	0.00647		-3.74812	0.000337205		5.482	0.00321	0.7928	0.00138		638.504	0.00663	661.649	0.00519		-30.1315
5.2405	0.01648	2.3417	0.01265		62.3645	0.01022	61.6127	0.00982		-2.1821	-0.00217		3.7991	0.00471	1.6086	0.00818		689.672	0.0083	650.441	0.00802		-5.82586	-0.00149		7.2204	0.00438	1.4397	0.0035		68.1133	0.0079	63.6617	0.00647		-3.73081	0.000335607		5.5022	0.00521	0.7948	0.00217		639.301	0.00663	662.474	0.00519		-29.9826
5.2606	0.0153	2.3518	0.00973		62.4405	0.01022	61.6896	0.00982		-2.163	-0.00218		3.819	0.00961	1.6185	0.00942		690.522	0.0083	651.254	0.00802		-5.8046	-0.00149		7.26	0.0029	1.4496	0.00347		68.1982	0.0079	63.7413	0.00647		-3.71349	0.000333968		5.5223	0.00494	0.7968	0.00183		640.098	0.00663	663.3	0.00519		-29.8337
5.2807	0.01564	2.3619	0.00816		62.5165	0.01022	61.7664	0.00982		-2.16208	-0.00218		3.8389	0.01017	1.6285	0.01033		691.371	0.0083	652.067	0.00802		-5.66346	-0.0015		7.2997	0.00349	1.4595	0.00414		68.283	0.0079	63.8208	0.00647		-3.69617	0.000332285		5.5424	0.00436	0.7988	0.00162		640.895	0.00663	664.125	0.00519		-29.6848
5.3009	0.01848	2.372	0.01027		62.5924	0.01022	61.8433	0.00982		-2.1438	-0.00219		3.8588	0.01632	1.6385	0.01253		692.22	0.00829	652.88	0.00802		-5.6203	-0.00151		7.3394	0.00601	1.4694	0.00484		68.3679	0.00791	63.9004	0.00647		-3.67885	0.000330559		5.5626	0.00693	0.8008	0.00117		641.692	0.00662	664.95	0.00519		-29.5359
5.321	0.01753	2.3822	0.01141		62.6684	0.01022	61.9201	0.00982		-2.14036	-0.0022		3.8787	0.00934	1.6484	0.01248		693.07	0.00829	653.692	0.00802		-5.5809	-0.00151		7.3791	0.00692	1.4793	0.00474		68.4528	0.00791	63.9799	0.00647		-3.66153	0.000328787		5.5827	0.00699	0.8029	0.00221		642.489	0.00662	665.775	0.00519		-29.387
5.3411	0.01858	2.3923	0.01155		62.7444	0.01022	61.997	0.00982		-2.1247	-0.00221		3.8986	0.00699	1.6584	0.01084		693.919	0.00829	654.505	0.00801		-5.5414	-0.00151		7.4188	0.0056	1.4893	0.00444		68.5376	0.00791	64.0595	0.00647		-3.64421	0.000326969		5.6029	0.00201	0.8049	0.0033		643.286	0.00662	666.601	0.00519		-29.2381
5.3612	0.01293	2.4024	0.01245		62.8204	0.01022	62.0738	0.00982		-2.11864	-0.00221		3.9185	0.00733	1.6684	0.01113		694.769	0.00828	655.318	0.00801		-5.5019	-0.00151		7.4585	0.00731	1.4992	0.00514		68.6225	0.00791	64.139	0.00647		-3.6269	0.000325103		5.623	0.00153	0.8069	0.00318		644.083	0.00662	667.426	0.00519		-29.0892
5.3814	0.0086	2.4126	0.01333		62.8964	0.01022	62.1507	0.00982		-2.1056	-0.00222		3.9385	0.01063	1.6783	0.0122		695.618	0.00828	656.131	0.00801		-5.50105	-0.00151		7.4983	0.00808	1.5091	0.00492		68.7073	0.00791	64.2186	0.00647		-3.60958	0.000323189		5.6432	0.000926	0.8089	0.00297		644.88	0.00661	668.251	0.00518		-28.9403
5.4015	0.00511	2.4227	0.0122		62.9724	0.01022	62.2275	0.00982		-2.09692	-0.00223		3.9584	0.01251	1.6883	0.0132		696.467	0.00828	656.944	0.00801		-5.4625	-0.00152		7.538	0.00797	1.5191	0.00359		68.7922	0.00791	64.2981	0.00647		-3.59226	0.000321224		5.6633	0.00337	0.8109	0.00185		645.677	0.00661	669.076	0.00518		-28.7914
5.4216	0.00596	2.4328	0.01101		63.0484	0.01022	62.3043	0.00982		-2.0864	-0.00224		3.9783	0.01078	1.6983	0.01466		697.317	0.00828	657.757	0.00801		-5.423	-0.00152		7.5777	0.00982	1.529	0.00196		68.877	0.00791	64.3777	0.00647		-3.57494	0.000319208		5.6835	0.00236	0.8129	0.00237		646.474	0.00661	669.902	0.00518		-28.6425
5.4418	0.00957	2.443	0.01077		63.1243	0.01022	62.3812	0.00982		-2.0752	-0.00225		3.9983	0.01024	1.7083	0.01444		698.166	0.00827	658.57	0.00801		-5.3836	-0.00152		7.6174	0.00905	1.5389	0.0018		68.9619	0.00791	64.4572	0.00647		-3.55762	0.000317139		5.7036	0.00252	0.8149	0.00359		647.271	0.0066	670.727	0.00518		-28.4936
5.4619	0.00921	2.4531	0.01405		63.2003	0.01022	62.458	0.00982		-2.0673	-0.00225		4.0182	0.0108	1.7183	0.01323		699.016	0.00827	659.383	0.00801		-5.3441	-0.00153		7.6571	0.0105	1.5489	0.00169		69.0468	0.00791	64.5368	0.00648		-3.54031	0.000315016		5.7238	0.00133	0.8199	0.00486		648.068	0.0066	671.552	0.00518		-28.3447
5.482	0.01478	2.4632	0.01474		63.2763	0.01022	62.5349	0.00982		-2.05348	-0.00226		4.0382	0.01237	1.7282	0.01214		699.865	0.00827	660.195	0.00801		-5.33864	-0.00153		7.6968	0.00826	1.5588	0.00177		69.1316	0.00791	64.6163	0.00648		-3.52299	0.000312838		5.7439	0.00352	0.8296	0.00412		648.865	0.0066	672.377	0.00518		-28.1958
5.5022	0.01251	2.4734	0.01541		63.3523	0.01022	62.6117	0.00982		-2.0482	-0.00227		4.0581	0.00668	1.7382	0.01115		700.714	0.00827	661.008	0.00801		-5.3047	-0.00153		7.7366	0.0069	1.5688	0.0019		69.2165	0.00791	64.6959	0.00648		-3.50567	0.000310603		5.7641	0.00238	0.8394	0.00278		649.662	0.0066	673.203	0.00518		-28.0469
5.5223	0.01237	2.4835	0.01341		63.4283	0.01022	62.6886	0.00982		-2.03176	-0.00228		4.0781	0.00462	1.7482	0.00923		701.564	0.00826	661.821	0.00801		-5.2653	-0.00153		7.7763	0.00623	1.5787	0.00154		69.3013	0.00791	64.7754	0.00648		-3.48835	0.000308309		5.7843	0.00527	0.8492	0.00205		650.459	0.00659	674.028	0.00518		-27.898
5.5424	0.01363	2.4937	0.01285		63.5043	0.01022	62.7654	0.00982		-2.029	-0.00228		4.098	0.00766	1.7582	0.00853		702.413	0.00826	662.634	0.00801		-5.2258	-0.00153		7.816	0.00744	1.5887	0.00314		69.3862	0.00791	64.855	0.00648		-3.47103	0.000305955		5.8044	0.00875	0.859	0.000711		651.256	0.00659	674.853	0.00517		-27.7491
5.5626	0.00934	2.5038	0.01034		63.5803	0.01022	62.8423	0.00982		-2.01004	-0.0023		4.118	0.00879	1.7682	0.01005		703.262	0.00826	663.447	0.00801		-5.1864	-0.00154		7.8558	0.00766	1.5986	0.00417		69.4711	0.00791	64.9345	0.00648		-3.45372	0.000303539		5.8246	0.00937	0.8687	0.00107		652.053	0.00659	675.678	0.00517		-27.6002
5.5827	0.01385	2.514	0.00744		63.6562	0.01022	62.9191	0.00982		-2.0099	-0.0023		4.1379	0.00762	1.7782	0.01281		704.112	0.00825	664.26	0.00801		-5.17623	-0.00154		7.8955	0.00558	1.6086	0.00224		69.5559	0.00791	65.0141	0.00648		-3.4364	0.00030106		5.8447	0.00665	0.8785	0.00206		652.85	0.00659	676.504	0.00517		-27.4513
5.6029	0.01277	2.5241	0.00788		63.7322	0.01022	62.996	0.00982		-1.9908	-0.00231		4.1579	0.00825	1.7882	0.0136		704.961	0.00825	665.073	0.00801		-5.147	-0.00154		7.9352	0.00564	1.6185	0.000422		69.6408	0.00791	65.0936	0.00648		-3.41908	0.000298517		5.8649	0.00324	0.8883	0.00322		653.647	0.00658	677.329	0.00517		-27.3024
5.623	0.01137	2.5343	0.01071		63.8082	0.01022	63.0728	0.00982		-1.98832	-0.00231		4.1779	0.00582	1.7982	0.01438		705.811	0.00825	665.885	0.00801		-5.1076	-0.00154		7.975	0.00788	1.6285	0.000703		69.7256	0.00792	65.1732	0.00648		-3.40176	0.000295906		5.885	0.00294	0.8981	0.00315		654.444	0.00658	678.154	0.00517		-27.1535
5.6432	0.00924	2.5444	0.01361		63.8842	0.01022	63.1497	0.00982		-1.9717	-0.00233		4.1978	0.0069	1.8082	0.01414		706.66	0.00825	666.698	0.00801		-5.0682	-0.00155		8.0147	0.00868	1.6385	0.00225		69.8105	0.00792	65.2527	0.00648		-3.38444	0.000293228		5.9052	0.00363	0.9079	0.00384		655.241	0.00658	678.979	0.00517		-27.0046
5.6633	0.01308	2.5546	0.01368		63.9602	0.01022	63.2265	0.00982		-1.96661	-0.00233		4.2178	0.01485	1.8182	0.01346		707.509	0.00824	667.511	0.00801		-5.0287	-0.00155		8.0545	0.00586	1.6484	0.00322		69.8953	0.00792	65.3323	0.00648		-3.36713	0.000290479		5.9254	0.00208	0.9176	0.00414		656.038	0.00657	679.805	0.00517		-26.8557
5.6835	0.01363	2.5647	0.01259		64.0362	0.01022	63.3033	0.00982		-1.9526	-0.00234		4.2378	0.01468	1.8282	0.01172		708.359	0.00824	668.324	0.00801		-5.01382	-0.00155		8.0942	0.00434	1.6584	0.00291		69.9802	0.00792	65.4118	0.00648		-3.34981	0.000287659		5.9455	0.00348	0.9274	0.00249		656.835	0.00657	680.63	0.00516		-26.7068
5.7036	0.01201	2.5749	0.01306		64.1121	0.01022	63.3802	0.00982		-1.94489	-0.00235		4.2578	0.01644	1.8382	0.011		709.208	0.00824	669.137	0.00801		-4.9893	-0.00155		8.1339	0.00105	1.6684	0.00359		70.065	0.00792	65.4913	0.00648		-3.33249	0.000284764		5.9657	0.00561	0.9372	-0.000208		657.632	0.00657	681.455	0.00516		-26.5579
5.7238	0.00946	2.585	0.01601		64.1881	0.01022	63.457	0.00982		-1.9334	-0.00236		4.2778	0.01125	1.8483	0.01148		710.058	0.00824	669.95	0.00801		-4.9499	-0.00156		8.1737	0.000489	1.6783	0.00339		70.1499	0.00792	65.5709	0.00648		-3.31517	0.000281794		5.9859	0.00551	0.947	-0.000614		658.429	0.00657	682.28	0.00516		-26.409
5.7439	0.00439	2.5952	0.01351		64.2641	0.01022	63.5339	0.00982		-1.92317	-0.00237		4.2977	0.00406	1.8583	0.01412		710.907	0.00823	670.763	0.00801		-4.9105	-0.00156		8.2135	0.00218	1.6883	0.00388		70.2348	0.00792	65.6504	0.00648		-3.29785	0.000278746		6.006	0.00516	0.9568	0.00126		659.226	0.00656	683.106	0.00516		-26.2601
5.7641	0.00236	2.6054	0.01367		64.3401	0.01022	63.6107	0.00982		-1.9143	-0.00238		4.3177	0.00765	1.8683	0.01424		711.756	0.00823	671.575	0.00801		-4.8711	-0.00156		8.2532	0.00383	1.6983	0.00534		70.3196	0.00792	65.73	0.00648		-3.28053	0.000275619		6.0262	0.00355	0.9666	0.00111		660.023	0.00656	683.931	0.00516		-26.1112
5.7843	0.00521	2.6155	0.01429		64.4161	0.01022	63.6876	0.00982		-1.90145	-0.00239		4.3377	0.00902	1.8783	0.01265		712.606	0.00823	672.388	0.00801		-4.85141	-0.00156		8.293	0.00632	1.7083	0.00602		70.4045	0.00792	65.8095	0.00648		-3.26322	0.000272409		6.0464	0.00203	0.9764	0.00129		660.82	0.00656	684.756	0.00516		-25.9624
5.8044	0.01041	2.6257	0.01483		64.4921	0.01022	63.7644	0.00982		-1.8952	-0.00239		4.3577	0.01371	1.8883	0.00933		713.455	0.00823	673.201	0.00801		-4.8317	-0.00157		8.3327	0.00741	1.7183	0.00527		70.4893	0.00792	65.8891	0.00648		-3.2459	0.000269116		6.0665	0.00139	0.9862	0.00177		661.617	0.00656	685.582	0.00516		-25.8134
5.8246	0.01749	2.6358	0.01357		64.5681	0.01022	63.8413	0.00982		-1.87973	-0.00241		4.3777	0.01155	1.8984	0.00918		714.304	0.00822	674.014	0.00801		-4.7923	-0.00157		8.3725	0.006	1.7282	0.00475		70.5742	0.00792	65.9686	0.00648		-3.22858	0.000265736		6.0867	0.00298	0.996	0.0021		662.414	0.00655	686.407	0.00516		-25.6646
5.8447	0.0161	2.646	0.01045		64.644	0.01022	63.9181	0.00982		-1.8761	-0.00241		4.3977	0.01046	1.9084	0.00994		715.154	0.00822	674.827	0.00801		-4.753	-0.00157		8.4123	0.00703	1.7382	0.00501		70.6591	0.00792	66.0482	0.00648		-3.21126	0.000262268		6.1069	0.00236	1.0058	0.00235		663.211	0.00655	687.232	0.00515		-25.5157
5.8649	0.01142	2.6562	0.00942		64.72	0.01022	63.995	0.00982		-1.85801	-0.00243		4.4177	0.00764	1.9184	0.01137		716.003	0.00822	675.64	0.00801		-4.7136	-0.00157		8.452	0.00845	1.7482	0.00474		70.7439	0.00792	66.1277	0.00648		-3.19394	0.000258709		6.127	0.00328	1.0156	0.00205		664.008	0.00655	688.057	0.00515		-25.3668
5.885	0.01072	2.6663	0.00932		64.796	0.01022	64.0718	0.00982		-1.857	-0.00243		4.4378	0.00694	1.9285	0.01279		716.853	0.00821	676.453	0.00801		-4.689	-0.00158		8.4918	0.00805	1.7582	0.00497		70.8288	0.00792	66.2073	0.00648		-3.17663	0.000255057		6.1472	0.00407	1.0254	0.00167		664.805	0.00654	688.883	0.00515		-25.2179
5.9052	0.00991	2.6765	0.00812		64.872	0.01022	64.1486	0.00982		-1.8379	-0.00245		4.4578	0.0069	1.9385	0.01339		717.702	0.00821	677.265	0.00801		-4.6742	-0.00158		8.5316	0.00858	1.7682	0.00545		70.9136	0.00792	66.2868	0.00649		-3.15931	0.000251309		6.1674	0.00397	1.0353	0.00144		665.602	0.00654	689.708	0.00515		-25.069
5.9254	0.0112	2.6867	0.01112		64.948	0.01022	64.2255	0.00982		-1.83629	-0.00245		4.4778	0.00666	1.9485	0.01021		718.551	0.00821	678.078	0.00801		-4.6348	-0.00158		8.5713	0.00706	1.7782	0.00607		70.9985	0.00792	66.3664	0.00649		-3.14199	0.000247464		6.1875	0.00416	1.0451	0.000924		666.399	0.00654	690.533	0.00515		-24.9201
5.9455	0.0079	2.6969	0.01028		65.024	0.01022	64.3023	0.00982		-1.8188	-0.00246		4.4978	0.00573	1.9586	0.00722		719.401	0.00821	678.891	0.00801		-4.5954	-0.00158		8.6111	0.00595	1.7882	0.00657		71.0833	0.00792	66.4459	0.00649		-3.12467	0.000243518		6.2077	0.00574	1.0549	0.000546		667.195	0.00654	691.358	0.00515		-24.7712
5.9657	0.00797	2.707	0.00922		65.1	0.01022	64.3792	0.00982		-1.81457	-0.00247		4.5178	0.00285	1.9686	0.00743		720.25	0.0082	679.704	0.00801		-4.5561	-0.00159		8.6509	0.00511	1.7982	0.00492		71.1682	0.00793	66.5255	0.00649		-3.10735	0.000239468		6.2279	0.00279	1.0647	0.00148		667.992	0.00653	692.184	0.00515		-24.6223
5.9859	0.00584	2.7172	0.00995		65.176	0.01022	64.456	0.00982		-1.7997	-0.00248		4.5379	0.00716	1.9787	0.00756		721.1	0.0082	680.517	0.00801		-4.52659	-0.00159		8.6907	0.00372	1.8082	0.00265		71.2531	0.00793	66.605	0.00649		-3.09004	0.000235313		6.248	0.00484	1.0745	0.00209		668.789	0.00653	693.009	0.00515		-24.4734
6.006	0.00663	2.7274	0.01192		65.2519	0.01022	64.5329	0.00982		-1.79285	-0.00249		4.5579	0.01605	1.9887	0.00804		721.949	0.0082	681.33	0.00801		-4.5167	-0.00159		8.7305	0.00493	1.8182	0.00297		71.3379	0.00793	66.6846	0.00649		-3.07272	0.000231048		6.2682	0.00644	1.0844	0.00144		669.586	0.00653	693.834	0.00514		-24.3245
6.0262	0.01093	2.7376	0.01203		65.3279	0.01022	64.6097	0.00982		-1.7806	-0.0025		4.5779	0.0122	1.9987	0.00865		722.798	0.0082	682.143	0.00801		-4.4773	-0.00159		8.7703	0.00641	1.8282	0.0041		71.4228	0.00793	66.7641	0.00649		-3.0554	0.000226672		6.2884	0.00896	1.0942	0.000695		670.383	0.00653	694.659	0.00514		-24.1756
6.0464	0.01687	2.7477	0.01168		65.4039	0.01022	64.6866	0.00982		-1.77114	-0.00251		4.598	0.01071	2.0088	0.01064		723.648	0.00819	682.955	0.00801		-4.438	-0.0016		8.81	0.007	1.8382	0.00464		71.5076	0.00793	66.8437	0.00649		-3.03808	0.000222182		6.3085	0.01052	1.104	0.00188		671.18	0.00652	695.485	0.00514		-24.0267
6.0665	0.0161	2.7579	0.01278		65.4799	0.01022	64.7634	0.00982		-1.7615	-0.00252		4.618	0.01443	2.0189	0.01005		724.497	0.00819	683.768	0.00801		-4.3986	-0.0016		8.8498	0.00447	1.8483	0.00496		71.5925	0.00793	66.9232	0.00649		-3.02076	0.000217574		6.3287	0.00818	1.1138	0.00277		671.977	0.00652	696.31	0.00514		-23.8778
6.0867	0.01555	2.7681	0.01267		65.5559	0.01022	64.8402	0.00982		-1.74942	-0.00253		4.638	0.01096	2.0289	0.00985		725.347	0.00819	684.581	0.00801		-4.36418	-0.0016		8.8896	0.00536	1.8583	0.00404		71.6774	0.00793	67.0028	0.00649		-3.00344	0.000212846		6.3489	0.0055	1.1237	0.00247		672.774	0.00652	697.135	0.00514		-23.7289
6.1069	0.0134	2.7783	0.0147		65.6319	0.01022	64.9171	0.00982		-1.7424	-0.00254		4.6581	0.00809	2.039	0.01098		726.196	0.00819	685.394	0.00801		-4.3593	-0.0016		8.9294	0.00505	1.8683	0.00224		71.7622	0.00793	67.0823	0.00649		-2.98613	0.000207994		6.369	0.00236	1.1335	0.00136		673.571	0.00651	697.96	0.00514		-23.58
6.127	0.0115	2.7884	0.01472		65.7078	0.01022	64.9939	0.00982		-1.7277	-0.00255		4.6781	0.00925	2.049	0.00993		727.045	0.00818	686.207	0.00801		-4.3199	-0.00161		8.9692	0.0046	1.8783	0.00348		71.8471	0.00793	67.1619	0.00649		-2.96881	0.000203014		6.3892	0.000732	1.1434	0.00155		674.368	0.00651	698.786	0.00514		-23.4311
6.1472	0.01271	2.7986	0.01272		65.7838	0.01022	65.0708	0.00982		-1.7233	-0.00256		4.6982	0.01176	2.0591	0.00835		727.895	0.00818	687.02	0.00801		-4.2806	-0.00161		9.009	0.00387	1.8883	0.00387		71.9319	0.00793	67.2414	0.00649		-2.95149	0.000197905		6.4094	0.00105	1.1532	0.00467		675.165	0.00651	699.611	0.00514		-23.2822
6.1674	0.0095	2.8088	0.01241		65.8598	0.01022	65.1476	0.00982		-1.70598	-0.00258		4.7182	0.01233	2.0692	0.01126		728.744	0.00818	687.833	0.00801		-4.2412	-0.00162		9.0488	0.0062	1.8984	0.0031		72.0168	0.00793	67.3209	0.00649		-2.93417	0.000192662		6.4295	0.000253	1.163	0.00458		675.962	0.00651	700.436	0.00513		-23.1333
6.1875	0.00823	2.819	0.01064		65.9358	0.01022	65.2245	0.00982		-1.7042	-0.00258		4.7383	0.01601	2.0792	0.0125		729.593	0.00818	688.645	0.00801		-4.2019	-0.00162		9.0886	0.00483	1.9084	0.00226		72.1016	0.00793	67.4005	0.00649		-2.91685	0.000187281		6.4497	0.00158	1.1729	0.00197		676.759	0.0065	701.261	0.00513		-22.9844
6.2077	0.00378	2.8292	0.00811		66.0118	0.01022	65.3013	0.00982		-1.6851	-0.0026		4.7583	0.01224	2.0893	0.01085		730.443	0.00817	689.458	0.00801		-4.20178	-0.00162		9.1284	0.00556	1.9184	0.00231		72.1865	0.00793	67.48	0.00649		-2.89954	0.00018176		6.4699	0.00322	1.1827	0.00213		677.556	0.0065	702.087	0.00513		-22.8355
6.2279	0.0054	2.8394	0.00564		66.0878	0.01022	65.3782	0.00982		-1.68426	-0.0026		4.7784	0.00698	2.0994	0.01026		731.292	0.00817	690.271	0.00801		-4.1625	-0.00162		9.1683	0.00698	1.9285	0.00325		72.2713	0.00793	67.5596	0.00649		-2.88222	0.000176094		6.4271	0.00253	1.1926	0.00439		678.353	0.0065	702.912	0.00513		-22.6866
6.248	0.01189	2.8496	0.00828		66.1638	0.01022	65.455	0.00982		-1.666	-0.00262		4.7985	0.00743	2.1094	0.00846		732.142	0.00817	691.084	0.00801		-4.1232	-0.00163		9.2081	0.00742	1.9385	0.00425		72.3562	0.00793	67.6391	0.00649		-2.8649	0.000170281		6.4667	0.00417	1.2024	0.00424		679.15	0.0065	703.737	0.00513		-22.5377
6.2682	0.01501	2.8597	0.01005		66.2398	0.01022	65.5319	0.00982		-1.66254	-0.00262		4.8185	0.01186	2.1195	0.0098		732.991	0.00817	691.897	0.00801		-4.0838	-0.00163		9.2479	0.00323	1.9485	0.00465		72.4411	0.00793	67.7187	0.00649		-2.84758	0.000164314		6.5063	0.00702	1.2123	0.00193		679.947	0.00649	704.562	0.00513		-22.3888
6.2884	0.01632	2.8699	0.00933		66.3157	0.01022	65.6087	0.00982		-1.6469	-0.00264		4.8386	0.00483	2.1296	0.0115		733.84	0.00816	692.71	0.00801		-4.0445	-0.00163		9.2877	0.00213	1.9586	0.00431		72.5259	0.00793	67.7982	0.00649		-2.83026	0.000158192		6.546	0.00637	1.2222	0.000559		680.744	0.00649	705.388	0.00513		-22.2399
6.3085	0.01476	2.8801	0.00937		66.3917	0.01022	65.6856	0.00982		-1.64082	-0.00264		4.8587	0.00135	2.1397	0.01403		734.69	0.00816	693.523	0.00801		-4.03937	-0.00163		9.3275	0.0067	1.9686	0.00338		72.6108	0.00793	67.8778	0.00649		-2.81295	0.00015191		6.5856	0.00642	1.232	0.000678		681.541	0.00649	706.213	0.00513		-22.091
6.3287	0.00955	2.8903	0.0138		66.4677	0.01022	65.7624	0.00982		-1.6278	-0.00266		4.8788	0.00683	2.1497	0.01309		735.539	0.00816	694.335	0.00801		-4.0052	-0.00164		9.3673	0.0088	1.9787	0.00253		72.6956	0.00794	67.9573	0.00649		-2.79563	0.000145463		6.6253	0.006	1.2419	0.000603		682.338	0.00648	707.038	0.00513		-21.9421
6.3489	0.01194	2.9005	0.01462		66.5437	0.01022	65.8392	0.00982		-1.6191	-0.00267		4.8988	0.01116	2.1598	0.01047		736.389	0.00816	695.148	0.00801		-3.9659	-0.00164		9.4071	0.00771	1.9887	0.00329		72.7805	0.00794	68.0369	0.00649		-2.77831	0.000138847		6.6649	0.00562	1.2517	0.00087		683.135	0.00648	707.863	0.00512		-21.7932
6.369	0.01517	2.9107	0.012		66.6197	0.01022	65.9161	0.00982		-1.6087	-0.00268		4.9189	0.00722	2.1699	0.0099		737.238	0.00815	695.961	0.00801		-3.9265	-0.00165		9.447	0.00663	1.9987	0.00393		72.8654	0.00794	68.1164	0.0065		-2.76099	0.000132059		6.7046	0.00442	1.2616	0.00149		683.932	0.00648	708.689	0.00512		-21.6443
6.3892	0.01403	2.9209	0.01157		66.6957	0.01022	65.9929	0.00982		-1.59738	-0.00269		4.939	0.00941	2.18	0.01158		738.087	0.00815	696.774	0.00801		-3.8872	-0.00165		9.4868	0.00622	2.0088	0.00394		72.9502	0.00794	68.196	0.0065		-2.74367	0.000125092		6.7442	0.00574	1.2715	0.00243		684.729	0.00648	709.514	0.00512		-21.4955
6.4094	0.01177	2.9311	0.012		66.7716	0.01022	66.0698	0.00982		-1.5896	-0.0027		4.9591	0.0183	2.1901	0.01232		738.937	0.00815	697.587	0.00801		-3.87696	-0.00165		9.5266	0.00367	2.0189	0.00342		73.0351	0.00794	68.2755	0.0065		-2.72635	0.000117944		6.7839	0.0084	1.2814	0.00294		685.526	0.00647	710.339	0.00512		-21.3466
6.4295	0.01044	2.9413	0.01105		66.8476	0.01022	66.1466	0.00982		-1.57566	-0.00272		4.9792	0.01961	2.2002	0.01041		739.786	0.00815	698.4	0.00801		-3.8479	-0.00166		9.5665	0.00202	2.0289	0.00305		73.1199	0.00794	68.3551	0.0065		-2.70904	0.000110608		6.8236	0.00671	1.2912	0.0032		686.323	0.00647	711.164	0.00512		-21.1976
6.4497	0.01403	2.9515	0.01167		66.9236	0.01022	66.2235	0.00982		-1.5705	-0.00272		4.9993	0.01357	2.2103	0.01061		740.635	0.00814	699.213	0.00801		-3.8086	-0.00166		9.6063	0.00459	2.039	0.00331		73.2048	0.00794	68.4346	0.0065		-2.69172	0.00010308		6.8632	0.00517	1.3011	0.0015		687.12	0.00647	711.99	0.00512		-21.0487
6.4699	0.01288	2.9616	0.01385		66.9996	0.01022	66.3003	0.00982		-1.55395	-0.00274		5.0193	0.00929	2.2204	0.01026		741.485	0.00814	700.025	0.00801		-3.7692	-0.00166		9.6461	0.00418	2.049	0.00376		73.2896	0.00794	68.5142	0.0065		-2.6744	9.53555e-05		6.9029	0.00692	1.311	0.00242		687.917	0.00647	712.815	0.00512		-20.8999
6.49	0.01014	2.9718	0.01219		67.0756	0.01022	66.3772	0.00982		-1.5515	-0.00275		5.0394	0.00851	2.2305	0.01013		742.334	0.00814	700.838	0.00801		-3.7299	-0.00167		9.686	0.00607	2.0591	0.00308		73.3745	0.00794	68.5937	0.0065		-2.65708	8.74287e-05		6.9426	0.00862	1.3209	0.0047		688.714	0.00646	713.64	0.00512		-20.751
6.5102	0.01	2.982	0.00946		67.1516	0.01022	66.454	0.00982		-1.5324	-0.00277		5.0595	0.0122	2.2406	0.011		743.184	0.00814	701.651	0.00801		-3.71455	-0.00167		9.7258	0.00588	2.0692	0.0024		73.4594	0.00794	68.6733	0.0065		-2.63976	7.92944e-05		6.9823	0.00591	1.3308	0.00454		689.511	0.00646	714.465	0.00511		-20.6021
6.5304	0.00968	2.9922	0.00734		67.2276	0.01022	66.5309	0.00982		-1.53223	-0.00277		5.0796	0.01391	2.2507	0.01082		744.033	0.00813	702.464	0.00801		-3.6906	-0.00167		9.7656	0.00529	2.0792	0.00311		73.5442	0.00794	68.7528	0.0065		-2.62245	7.09473e-05		7.0219	0.00504	1.3407	0.00425		690.308	0.00646	715.291	0.00511		-20.4532
6.5505	0.0176	3.0024	0.00646		67.3035	0.01022	66.6077	0.00982		-1.5133	-0.00279		5.0997	0.00968	2.2608	0.01063		744.882	0.00813	703.277	0.00801		-3.6513	-0.00168		9.8055	0.0045	2.0893	0.00305		73.6291	0.00794	68.8324	0.0065		-2.60513	6.23817e-05		7.0616	0.00629	1.3505	0.00349		691.105	0.00646	716.116	0.00511		-20.3043
6.5707	0.01554	3.0126	0.00763		67.3795	0.01022	66.6845	0.00982		-1.51051	-0.00279		5.1198	0.01185	2.2709	0.01015		745.732	0.00813	704.09	0.00801		-3.612	-0.00168		9.8453	0.00657	2.0994	0.0029		73.7139	0.00794	68.9119	0.0065		-2.58781	5.35919e-05		7.1013	0.00531	1.3604	0.00311		691.902	0.00645	716.941	0.00511		-20.1554
6.5909	0.01261	3.0228	0.01041		67.4555	0.01022	66.7614	0.00982		-1.4942	-0.00281		5.1399	0.01204	2.281	0.01089		746.581	0.00813	704.903	0.00801		-3.5727	-0.00169		9.8852	0.00758	2.1094	0.00345		73.7988	0.00794	68.9915	0.0065		-2.57049	4.45721e-05		7.141	0.00512	1.3703	0.00346		692.699	0.00645	717.766	0.00511		-20.0065
6.611	0.00691	3.033	0.01106		67.5315	0.01022	66.8382	0.00982		-1.48879	-0.00282		5.16	0.00744	2.2911	0.01234		747.431	0.00812	705.715	0.00801		-3.55214	-0.00169		9.925	0.00563	2.1195	0.00256		73.8837	0.00794	69.071	0.0065		-2.55317	3.53163e-05		7.1807	0.00628	1.3802	0.0035		693.496	0.00645	718.592	0.00511		-19.8576
6.6312	0.00953	3.0432	0.01173		67.6075	0.01022	66.9151	0.00982		-1.4751	-0.00284		5.1802	0.00464	2.3012	0.01078		748.28	0.00812	706.528	0.00801		-3.5334	-0.00169		9.9649	0.0042	2.1296	0.0018		73.9685	0.00794	69.1505	0.0065		-2.53586	2.58183e-05		7.2204	0.00438	1.3901	0.003		694.293	0.00644	719.417	0.00511		-19.7087
6.6513	0.00988	3.0534	0.01225		67.6835	0.01022	66.9919	0.00982		-1.46707	-0.00285		5.2003	0.01106	2.3113	0.01161		749.129	0.00812	707.341	0.008		-3.4941	-0.0017		10.0047	0.00509	2.1397	0.00276		74.0534	0.00794	69.2301	0.0065		-2.51854	1.60717e-05		7.26	0.0029	1.4	0.00252		695.09	0.00644	720.242	0.00511		-19.5598
6.6715	0.01357	3.0636	0.01071		67.7595	0.01022	67.0688	0.00982		-1.456	-0.00286		5.2204	0.01409	2.3214	0.01214		749.979	0.00812	708.154	0.008		-3.4548	-0.0017		10.0446	0.00407	2.1497	0.00487		74.1382	0.00794	69.3097	0.0065		-2.50122	6.07004e-06		7.2997	0.00349	1.4099	0.00284		695.887	0.00644	721.067	0.0051		-19.4109
6.6917	0.01602	3.0738	0.01061		67.8354	0.01022	67.1456	0.00982		-1.44535	-0.00287		5.2405	0.01648	2.3316	0.01406		750.828	0.00811	708.967	0.008		-3.4155	-0.00171		10.0844	0.00646	2.1598	0.00558		74.2231	0.00794	69.3892	0.0065		-2.4839	-4.19336e-06		7.3394	0.00601	1.4198	0.00307		696.684	0.00644	721.893	0.0051		-19.262
6.7118	0.01366	3.084	0.01186		67.9114	0.01022	67.2225	0.00982		-1.4369	-0.00288		5.2606	0.0153	2.3417	0.01265		751.677	0.00811	709.78	0.008		-3.38973	-0.00171		10.1243	0.00567	2.1699	0.00548		74.3079	0.00795	69.4688	0.0065		-2.46658	-1.47253e-05		7.3791	0.00692	1.4298	0.00335		697.481	0.00643	722.718	0.0051		-19.1131
6.732	0.01768	3.0942	0.01255		67.9874	0.01022	67.2993	0.00982		-1.42363	-0.0029		5.2807	0.01564	2.3518	0.00973		752.527	0.00811	710.593	0.008		-3.3762	-0.00172		10.1641	0.00589	2.18	0.00391		74.3928	0.00795	69.5483	0.0065		-2.44926	-2.55329e-05		7.4188	0.0056	1.4397	0.0035		698.278	0.00643	723.543	0.0051		-18.9642
6.7521	0.01663	3.1044	0.01142		68.0634	0.01022	67.3761	0.00982		-1.4179	-0.00291		5.3009	0.01848	2.3619	0.00816		753.376	0.00811	711.405	0.008		-3.3369	-0.00172		10.204	0.00554	2.1901	0.00337		74.4776	0.00795	69.6278	0.0065		-2.43195	-3.66234e-05		7.4585	0.00731	1.4496	0.00347		699.075	0.00643	724.368	0.0051		-18.8153
6.7723	0.01261	3.1146	0.01064		68.1394	0.01022	67.453	0.00982		-1.40191	-0.00293		5.321	0.01753	2.372	0.01027		754.226	0.00811	712.218	0.008		-3.2976	-0.00173		10.2438	0.00442	2.2002	0.00228		74.5625	0.00795	69.7074	0.0065		-2.41463	-4.8004e-05		7.4983	0.00808	1.4595	0.00414		699.872	0.00643	725.194	0.0051		-18.6664
6.7924	0.01341	3.1248	0.00982		68.2154	0.01022	67.5298	0.00982		-1.3988	-0.00293		5.3411	0.01858	2.3822	0.01141		755.075	0.0081	713.031	0.008		-3.2583	-0.00174		10.2837	0.0042	2.2103	0.00193		74.6474	0.00795	69.7869	0.0065		-2.39731	-5.96825e-05		7.538	0.00797	1.4694	0.00484		700.669	0.00642	726.019	0.0051		-18.5175
6.8126	0.01188	3.135	0.00872		68.2914	0.01022	67.6067	0.00982		-1.38019	-0.00296		5.3612	0.01293	2.3923	0.01155		755.924	0.0081	713.844	0.008		-3.22732	-0.00174		10.3236	0.00684	2.2204	0.00299		74.7322	0.00795	69.8665	0.0065		-2.37999	-7.16666e-05		7.5777	0.00982	1.4793	0.00474		701.466	0.00642	726.844	0.0051		-18.3686
6.8327	0.00686	3.1452	0.00727		68.3673	0.01022	67.6835	0.00982		-1.3797	-0.00296		5.3814	0.0086	2.4024	0.01245		756.774	0.0081	714.657	0.008		-3.219	-0.00174		10.3634	0.00512	2.2305	0.00404		74.8171	0.00795	69.946	0.0065		-2.36267	-8.39643e-05		7.6174	0.00905	1.4893	0.00444		702.263	0.00642	727.669	0.00509		-18.2197
6.8529	0.00527	3.1554	0.00839		68.4433	0.01022	67.7604	0.00982		-1.3606	-0.00299		5.4015	0.00511	2.4126	0.01333		757.623	0.0081	715.47	0.008		-3.1797	-0.00175		10.4033	0.00759	2.2406	0.00395		74.9019	0.00795	70.0256	0.0065		-2.34536	-9.65838e-05		7.6571	0.0105	1.4992	0.00514		703.06	0.00641	728.495	0.00509		-18.0708
6.873	0.0111	3.1656	0.01162		68.5193	0.01022	67.8372	0.00982		-1.35848	-0.00299		5.4216	0.00596	2.4227	0.0122		758.473	0.00809	716.283	0.008		-3.1405	-0.00176		10.4432	0.00705	2.2507	0.00287		74.9868	0.00795	70.1051	0.0065		-2.32804	-0.000109534		7.6968	0.00826	1.5091	0.00492		703.856	0.00641	729.32	0.00509		-17.9219
6.8932	0.0123	3.1758	0.01123		68.5953	0.01022	67.9141	0.00982		-1.3415	-0.00301		5.4418	0.00957	2.4328	0.01101		759.322	0.00809	717.095	0.008		-3.1012	-0.00177		10.483	0.00601	2.2608	0.00335		75.0717	0.00795	70.1847	0.0065		-2.31072	-0.000122822		7.7366	0.0069	1.5191	0.00359		704.653	0.00641	730.145	0.00509		-17.773
6.9133	0.01256	3.186	0.01104		68.6713	0.01022	67.9909	0.00982		-1.33676	-0.00302		5.4619	0.00921	2.443	0.01077		760.171	0.00809	717.908	0.008		-3.06491	-0.00177		10.5229	0.00416	2.2709	0.00295		75.1565	0.00795	70.2642	0.00651		-2.2934	-0.000136459		7.7763	0.00623	1.529	0.00196		705.45	0.00641	730.97	0.00509		-17.6241
6.9335	0.01378	3.1962	0.01178		68.7473	0.01022	68.0678	0.00982		-1.3225	-0.00304		5.482	0.01478	2.4531	0.01405		761.021	0.00809	718.721	0.008		-3.0619	-0.00177		10.5628	0.00454	2.281	0.00323		75.2414	0.00795	70.3438	0.00651		-2.27608	-0.000150452		7.816	0.00744	1.5389	0.0018		706.247	0.0064	731.796	0.00509		-17.4752
6.9536	0.01174	3.2064	0.01386		68.8233	0.01022	68.1446	0.00982		-1.31504	-0.00305		5.5022	0.01251	2.4632	0.01474		761.87	0.00808	719.534	0.008		-3.0226	-0.00178		10.6026	0.00333	2.2911	0.00471		75.3262	0.00795	70.4233	0.00651		-2.25877	-0.000164811		7.8558	0.00766	1.5489	0.00169		707.044	0.0064	732.621	0.00509		-17.3263
6.9737	0.01544	3.2166	0.01322		68.8992	0.01022	68.2215	0.00982		-1.3034	-0.00307		5.5223	0.01237	2.4734	0.01541		762.719	0.00808	720.347	0.008		-2.9833	-0.00179		10.6425	0.0046	2.3012	0.00311		75.4111	0.00795	70.5029	0.00651		-2.24145	-0.000179547		7.8955	0.00558	1.5588	0.00177		707.841	0.0064	733.446	0.00509		-17.1774
6.9939	0.01715	3.2268	0.01132		68.9752	0.01022	68.2983	0.00982		-1.29332	-0.00308		5.5424	0.01363	2.4835	0.01341		763.569	0.00808	721.16	0.008		-2.9441	-0.0018		10.6824	0.00503	2.3113	0.00254		75.4959	0.00795	70.5824	0.00651		-2.22413	-0.000194668		7.9352	0.00564	1.5688	0.0019		708.638	0.0064	734.272	0.00509		-17.0285
7.014	0.01308	3.237	0.0137		69.0512	0.01022	68.3751	0.00982		-1.2843	-0.00309		5.5626	0.00934	2.4937	0.01285		764.418	0.00808	721.973	0.008		-2.9048	-0.00181		10.7223	0.00551	2.3214	0.00376		75.5808	0.00795	70.662	0.00651		-2.20681	-0.000210184		7.975	0.00788	1.5787	0.00154		709.435	0.00639	735.097	0.00508		-16.8796
7.0341	0.00994	3.2472	0.0144		69.1272	0.01022	68.452	0.00982		-1.2716	-0.00311		5.5827	0.01385	2.5038	0.01034		765.268	0.00808	722.785	0.008		-2.90251	-0.00181		10.7622	0.00737	2.3316	0.00461		75.6657	0.00795	70.7415	0.00651		-2.18949	-0.000226107		8.0147	0.00868	1.5887	0.00314		710.232	0.00639	735.922	0.00508		-16.7308
7.0543	0.00916	3.2573	0.01444		69.2032	0.01022	68.5288	0.00982		-1.2652	-0.00312		5.6029	0.01277	2.514	0.00744		766.117	0.00807	723.598	0.008		-2.8655	-0.00182		10.802	0.00607	2.3417	0.0028		75.7505	0.00795	70.8211	0.00651		-2.17217	-0.000242446		8.0545	0.00586	1.5986	0.00417		711.029	0.00639	736.747	0.00508		-16.5818
7.0744	0.01103	3.2675	0.01169		69.2792	0.01022	68.6057	0.00982		-1.24988	-0.00314		5.623	0.01137	2.5241	0.00788		766.966	0.00807	724.411	0.008		-2.8262	-0.00183		10.8419	0.00482	2.3518	0.00133		75.8354	0.00795	70.9006	0.00651		-2.15486	-0.000259213		8.0942	0.00434	1.6086	0.00224		711.826	0.00638	737.573	0.00508		-16.433
7.0945	0.00882	3.2777	0.00868		69.3551	0.01022	68.6825	0.00982		-1.2462	-0.00315		5.6432	0.00924	2.5343	0.01071		767.816	0.00807	725.224	0.008		-2.787	-0.00184		10.8818	0.0038	2.3619	0.0021		75.9202	0.00795	70.9802	0.00651		-2.13754	-0.000276419		8.1339	0.00105	1.6185	0.000422		712.623	0.00638	738.398	0.00508		-16.2841
7.1146	0.00394	3.2879	0.00984		69.4311	0.01022	68.7594	0.00982		-1.22816	-0.00318		5.6633	0.01308	2.5444	0.01361		768.665	0.00807	726.037	0.008		-2.7477	-0.00185		10.9217	0.00404	2.372	0.00392		76.0051	0.00795	71.0597	0.00651		-2.12022	-0.000294075		8.1737	0.000489	1.6285	0.000703		713.42	0.00638	739.223	0.00508		-16.1352
7.1348	0.00391	3.2981	0.01297		69.5071	0.01022	68.8362	0.00982		-1.2271	-0.00318		5.6835	0.01363	2.5546	0.01368		769.515	0.00806	726.85	0.008		-2.7401	-0.00186		10.9616	0.00396	2.3822	0.00501		76.09	0.00796	71.1393	0.00651		-2.1029	-0.000312193		8.2135	0.00218	1.6385	0.00225		714.217	0.00638	740.048	0.00508		-15.9863
7.1549	0.01106	3.3083	0.01382		69.5831	0.01022	68.9131	0.00982		-1.208	-0.00321		5.7036	0.01201	2.5647	0.01259		770.364	0.00806	727.663	0.008		-2.7084	-0.00187		11.0015	0.00586	2.3923	0.00384		76.1748	0.00796	71.2188	0.00651		-2.08558	-0.000330785		8.2532	0.00383	1.6484	0.00322		715.014	0.00637	740.874	0.00508		-15.8374
7.175	0.0193	3.3185	0.01266		69.6591	0.01022	68.9899	0.00982		-1.20644	-0.00321		5.7238	0.00946	2.5749	0.01306		771.213	0.00806	728.476	0.008		-2.6691	-0.00188		11.0413	0.0061	2.4024	0.00224		76.2597	0.00796	71.2983	0.00651		-2.06827	-0.000349864		8.293	0.00632	1.6584	0.00291		715.811	0.00637	741.699	0.00507		-15.6885
7.1951	0.02086	3.3287	0.01064		69.7351	0.01022	69.0667	0.00982		-1.1889	-0.00324		5.7439	0.00439	2.585	0.01601		772.063	0.00806	729.288	0.008		-2.6299	-0.00189		11.0812	0.00542	2.4646	0.00115		76.3445	0.00796	71.3779	0.00651		-2.05095	-0.000369442		8.3327	0.00741	1.6684	0.00359		716.608	0.00637	742.524	0.00507		-15.5396
7.2152	0.01983	3.3389	0.01018		69.8111	0.01022	69.1436	0.00982		-1.18472	-0.00325		5.7641	0.00236	2.5952	0.01351		772.912	0.00805	730.101	0.008		-2.5906	-0.00191		11.1211	0.00565	2.4845	0.00227		76.4294	0.00796	71.4574	0.00651		-2.03363	-0.000389532		8.3725	0.006	1.6783	0.00339		717.405	0.00637	743.349	0.00507		-15.3907
7.2353	0.01443	3.3491	0.01154		69.8871	0.01022	69.2204	0.00982		-1.1698	-0.00327		5.7843	0.00521	2.6054	0.01367		773.761	0.00805	730.914	0.008		-2.57769	-0.00191		11.161	0.00442	2.5043	0.00319		76.5142	0.00796	71.537	0.00651		-2.01631	-0.000410148		8.4123	0.00703	1.6883	0.00388		718.202	0.00636	744.175	0.00507		-15.2418
7.2555	0.0115	3.3593	0.00928		69.963	0.01022	69.2973	0.00982		-1.16301	-0.00328		5.8044	0.01041	2.6155	0.01429		774.611	0.00805	731.727	0.008		-2.5513	-0.00192		11.2009	0.00448	2.5241	0.00538		76.5991	0.00796	71.6165	0.00651		-1.99899	-0.000431303		8.452	0.00845	1.6983	0.00534		718.999	0.00636	745	0.00507		-15.0929
7.2756	0.00932	3.3695	0.00915		70.039	0.01022	69.3741	0.00982		-1.1508	-0.0033		5.8246	0.01749	2.6257	0.01483		775.46	0.00805	732.54	0.008		-2.5121	-0.00194		11.2408	0.00473	2.544	0.00358		76.6839	0.00796	71.6961	0.00651		-1.98168	-0.000453013		8.4918	0.00805	1.7083	0.00602		719.796	0.00636	745.825	0.00507		-14.944
7.2957	0.01253	3.3797	0.00998		70.115	0.01022	69.451	0.00982		-1.14129	-0.00332		5.8447	0.0161	2.6358	0.01357		776.31	0.00805	733.353	0.008		-2.5081	-0.00194		11.2807	0.00731	2.5638	0.00268		76.7688	0.00796	71.7756	0.00651		-1.96436	-0.00047529		8.5316	0.00858	1.7183	0.00527		720.593	0.00635	746.65	0.00507		-14.7951
7.3158	0.01086	3.3899	0.00758		70.191	0.01022	69.5278	0.00982		-1.1317	-0.00334		5.8649	0.01142	2.646	0.01045		777.159	0.00804	734.166	0.008		-2.4889	-0.00195		11.3206	0.00774	2.5837	0.00188		76.8537	0.00796	71.8552	0.00651		-1.94704	-0.00049815		8.5713	0.00706	1.7282	0.00475		721.39	0.00635	747.476	0.00507		-14.6462
7.3359	0.01496	3.4	0.00996		70.267	0.01022	69.6047	0.00982		-1.11957	-0.00336		5.885	0.01072	2.6562	0.00942		778.008	0.00804	734.978	0.008		-2.4697	-0.00196		11.3605	0.00761	2.6035	0.00278		76.9385	0.00796	71.9347	0.00651		-1.92972	-0.000521609		8.6111	0.00595	1.7382	0.00501		722.187	0.00635	748.301	0.00507		-14.4973
7.3559	0.01475	3.4102	0.01277		70.343	0.01022	69.6815	0.00982		-1.1126	-0.00337		5.9052	0.00991	2.6663	0.00932		778.858	0.00804	735.791	0.008		-2.4505	-0.00196		11.4004	0.00674	2.6234	0.00245		77.0234	0.00796	72.0143	0.00651		-1.9124	-0.000545681		8.6509	0.00511	1.7482	0.00474		722.984	0.00635	749.126	0.00506		-14.3484
7.376	0.01482	3.4204	0.01132		70.4189	0.01022	69.7584	0.00982		-1.09785	-0.0034		5.9254	0.0112	2.6765	0.00812		779.707	0.00804	736.604	0.008		-2.4313	-0.00197		11.4403	0.00426	2.6432	0.00266		77.1082	0.00796	72.0938	0.00651		-1.89508	-0.000570384		8.6907	0.00372	1.7582	0.00497		723.781	0.00634	749.951	0.00506		-14.1995
7.3961	0.01348	3.4306	0.00988		70.4949	0.01022	69.8352	0.00982		-1.0935	-0.00341		5.9455	0.0079	2.6867	0.01112		780.557	0.00803	737.417	0.008		-2.41528	-0.00198		11.4802	0.00288	2.6631	0.00606		77.1931	0.00796	72.1734	0.00651		-1.87777	-0.000595733		8.7305	0.00493	1.7682	0.00545		724.578	0.00634	750.777	0.00506		-14.0506
7.4162	0.01264	3.4408	0.00943		70.5709	0.01022	69.9121	0.00982		-1.0809	-0.00343		5.9657	0.00797	2.6969	0.01028		781.406	0.00803	738.23	0.008		-2.4121	-0.00198		11.5201	0.007	2.683	0.0037		77.278	0.00796	72.2529	0.00651		-1.86045	-0.000621745		8.7703	0.00641	1.7782	0.00607		725.375	0.00634	751.602	0.00506		-13.9017
7.4363	0.01244	3.451	0.00955		70.6469	0.01022	69.9889	0.00982		-1.07613	-0.00344		5.9859	0.00584	2.707	0.00922		782.255	0.00803	739.043	0.008		-2.3929	-0.00199		11.56	0.00794	2.7028	-0.000573		77.3628	0.00796	72.3325	0.00651		-1.84313	-0.000648438		8.81	0.007	1.7882	0.00657		726.172	0.00634	752.427	0.00506		-13.7528
7.4188	0.01371	3.4611	0.01008		70.7229	0.01022	70.0657	0.00982		-1.0711	-0.00345		6.006	0.00663	2.7172	0.00995		783.105	0.00803	739.856	0.008		-2.3737	-0.002		11.5999	0.00578	2.7227	-0.000862		77.4477	0.00796	72.412	0.00651		-1.82581	-0.000675829		8.8498	0.00447	1.7982	0.00492		726.969	0.00633	753.252	0.00506		-13.6039
7.4585	0.01212	3.4713	0.01027		70.7989	0.01022	70.1426	0.00982		-1.0613	-0.00347		6.0262	0.01093	2.7274	0.01192		783.954	0.00803	740.668	0.008		-2.3546	-0.00201		11.6398	0.00544	2.7426	0.00053		77.5325	0.00796	72.4916	0.00651		-1.80849	-0.000703937		8.8896	0.00536	1.8082	0.00265		727.766	0.00633	754.078	0.00506		-13.455
7.4983	0.01057	3.4815	0.01053		70.8749	0.01022	70.2194	0.00982		-1.05441	-0.00348		6.0464	0.01687	2.7376	0.01203		784.803	0.00802	741.481	0.008		-2.3354	-0.00202		11.6797	0.0063	2.7625	0.00503		77.6174	0.00796	72.5711	0.00652		-1.79118	-0.000732781		8.9294	0.00505	1.8182	0.00297		728.563	0.00633	754.903	0.00506		-13.3061
7.538	0.00897	3.4917	0.01157		70.9509	0.01022	70.2963	0.00982		-1.0515	-0.00349		6.0665	0.0161	2.7477	0.01168		785.653	0.00802	742.294	0.008		-2.3162	-0.00203		11.7196	0.00728	2.7824	0.00709		77.7022	0.00796	72.6507	0.00652		-1.77386	-0.00076238		8.9692	0.0046	1.8282	0.0041		729.36	0.00632	755.728	0.00506		-13.1572
7.5777	0.00967	3.5019	0.01171		71.0268	0.01022	70.3731	0.00982		-1.0417	-0.00351		6.0867	0.01555	2.7579	0.01278		786.502	0.00802	743.107	0.008		-2.2971	-0.00204		11.7595	0.0056	2.8023	0.00624		77.7871	0.00796	72.7302	0.00652		-1.75654	-0.000792753		9.009	0.00387	1.8382	0.00464		730.157	0.00632	756.553	0.00505		-13.0083
7.6174	0.01252	3.512	0.01278		71.1028	0.01022	70.45	0.00982		-1.03269	-0.00353		6.1069	0.0134	2.7681	0.01267		787.352	0.00802	743.92	0.008		-2.2779	-0.00205		11.7994	0.00238	2.8222	0.00265		77.872	0.00796	72.8098	0.00652		-1.73922	-0.000823921		9.0488	0.0062	1.8483	0.00496		730.954	0.00632	757.379	0.00505		-12.8594
7.6571	0.0146	3.5222	0.01195		71.1788	0.01022	70.5268	0.00982		-1.0319	-0.00353		6.127	0.0115	2.7783	0.0147		788.201	0.00801	744.733	0.008		-2.2587	-0.00206		11.8393	0.00352	2.8421	0.00311		77.9568	0.00796	72.8893	0.00652		-1.7219	-0.000855905		9.0886	0.00483	1.8583	0.00404		731.751	0.00632	758.204	0.00505		-12.7105
7.6968	0.01586	3.5324	0.00888		71.2548	0.01022	70.6037	0.00982		-1.0221	-0.00355		6.1472	0.01271	2.7884	0.01472		789.05	0.00801	745.546	0.008		-2.25287	-0.00207		11.8792	0.00366	2.862	0.00558		78.0417	0.00797	72.9689	0.00652		-1.70459	-0.000888726		9.1284	0.00556	1.8683	0.00224		732.548	0.00631	759.029	0.00505		-12.5616
7.7366	0.01716	3.5426	0.0075		71.3308	0.01022	70.6805	0.00982		-1.0123	-0.00357		6.1674	0.0095	2.7986	0.01272		789.9	0.00801	746.358	0.008		-2.2396	-0.00208		11.9192	0.00482	2.8819	0.00688		78.1265	0.00797	73.0484	0.00652		-1.68727	-0.000922406		9.1683	0.00698	1.8783	0.00348		733.345	0.00631	759.854	0.00505		-12.4127
7.7763	0.01425	3.5527	0.00973		71.4068	0.01022	70.7574	0.00982		-1.01097	-0.00358		6.1875	0.00823	2.8088	0.01241		790.749	0.00801	747.171	0.008		-2.2204	-0.00209		11.9591	0.00533	2.9018	0.00471		78.2114	0.00797	73.128	0.00652		-1.66995	-0.000956967		9.2081	0.00742	1.8883	0.00387		734.142	0.00631	760.68	0.00505		-12.2638
7.816	0.01433	3.5629	0.01246		71.4827	0.01022	70.8342	0.00982		-1.0025	-0.0036		6.2077	0.00378	2.819	0.01064		791.599	0.00801	747.984	0.008		-2.2013	-0.0021		11.999	0.00639	2.9217	0.00334		78.2963	0.00797	73.2075	0.00652		-1.65263	-0.000992432		9.2479	0.00323	1.8984	0.0031		734.939	0.00631	761.505	0.00505		-12.115
7.8558	0.01119	3.5731	0.01232		71.5587	0.01022	70.9111	0.00982		-0.9927	-0.00362		6.2279	0.0054	2.8292	0.00811		792.448	0.008	748.797	0.008		-2.1821	-0.00211		12.0389	0.00386	2.9416	0.00532		78.3811	0.00797	73.287	0.00652		-1.63531	-0.00103		9.2877	0.00213	1.9084	0.00226		735.736	0.0063	762.33	0.00505		-11.966
7.8955	0.00811	3.5832	0.00918		71.6347	0.01022	70.9879	0.00982		-0.98925	-0.00363		6.248	0.01189	2.8394	0.00564		793.297	0.008	749.61	0.008		-2.163	-0.00213		12.0788	0.00621	2.9615	0.00607		78.466	0.00797	73.3666	0.00652		-1.618	-0.00107		9.3275	0.0067	1.9184	0.00231		736.533	0.0063	763.155	0.00504		-11.8171
7.9352	0.00441	3.5934	0.01042		71.7107	0.01022	71.0647	0.00982		-0.9829	-0.00365		6.2682	0.01501	2.8496	0.00828		794.147	0.008	750.423	0.008		-2.1438	-0.00214		12.1187	0.00592	2.9815	0.00303		78.5508	0.00797	73.4462	0.00652		-1.60068	-0.0011		9.3673	0.0088	1.9285	0.00325		737.33	0.0063	763.981	0.00504		-11.6683
7.975	0.00405	3.6036	0.01191		71.7867	0.01022	71.1416	0.00982		-0.9731	-0.00367		6.2884	0.01632	2.8597	0.01005		794.996	0.008	751.236	0.008		-2.1247	-0.00215		12.1586	0.00517	3.0014	0.00184		78.6357	0.00797	73.5257	0.00652		-1.58336	-0.00114		9.4071	0.00771	1.9385	0.00425		738.127	0.00629	764.806	0.00504		-11.5194
8.0147	0.00514	3.6137	0.01278		71.8627	0.01022	71.2184	0.00982		-0.96754	-0.00368		6.3085	0.01476	2.8699	0.00933		795.845	0.008	752.048	0.008		-2.1056	-0.00217		12.1985	0.00629	3.0213	0.00399		78.7205	0.00797	73.6052	0.00652		-1.56604	-0.00118		9.447	0.00663	1.9485	0.00465		738.924	0.00629	765.631	0.00504		-11.3705
8.0545	0.00408	3.6239	0.01187		71.9387	0.01022	71.2953	0.00982		-0.9634	-0.0037		6.3287	0.00955	2.8801	0.00937		796.695	0.00799	752.861	0.008		-2.09046	-0.00218		12.2384	0.00523	3.0413	0.00355		78.8054	0.00797	73.6848	0.00652		-1.54872	-0.00123		9.4868	0.00622	1.9586	0.00431		739.721	0.00629	766.456	0.00504		-11.2216
8.0942	0.00728	3.634	0.01065		72.0147	0.01022	71.3721	0.00982		-0.9536	-0.00372		6.3489	0.01194	2.8903	0.0138		797.544	0.00799	753.674	0.008		-2.0864	-0.00218		12.2784	0.00423	3.0612	0.00286		78.8902	0.00797	73.7643	0.00652		-1.5314	-0.00127		9.5266	0.00367	1.9686	0.00338		740.518	0.00629	767.282	0.00504		-11.0727
8.1339	0.01246	3.6442	0.00938		72.0906	0.01022	71.449	0.00982		-0.94582	-0.00375		6.369	0.01517	2.9005	0.01462		798.394	0.00799	754.487	0.008		-2.0673	-0.0022		12.3183	0.00477	3.0812	0.00477		78.9751	0.00797	73.8439	0.00652		-1.51409	-0.00131		9.5665	0.00202	1.9787	0.00253		741.315	0.00628	768.107	0.00504		-10.9238
8.1737	0.01268	3.6544	0.0085		72.1666	0.01022	71.5258	0.00982		-0.9438	-0.00375		6.3892	0.01403	2.9107	0.012		799.243	0.00799	755.3	0.008		-2.0482	-0.00221		12.3582	0.00475	3.1011	0.00476		79.06	0.00797	73.9234	0.00652		-1.49677	-0.00136		9.6063	0.00459	1.9887	0.00329		742.111	0.00628	768.932	0.00504		-10.7749
8.2135	0.01413	3.6645	0.00865		72.2426	0.01022	71.6027	0.00982		-0.934	-0.00378		6.4094	0.01177	2.9209	0.01157		800.092	0.00798	756.113	0.008		-2.029	-0.00223		12.3981	0.00668	3.1211	0.00521		79.1448	0.00797	74.003	0.00652		-1.47945	-0.0014		9.6461	0.00418	1.9987	0.00393		742.908	0.00628	769.757	0.00504		-10.626
8.2532	0.01095	3.6747	0.00793		72.3186	0.01022	71.6795	0.00982		-0.9243	-0.00381		6.4295	0.01044	2.9311	0.012		800.942	0.00798	756.926	0.008		-2.0099	-0.00225		12.438	0.00711	3.141	0.00482		79.2297	0.00797	74.0825	0.00652		-1.46213	-0.00145		9.686	0.00607	2.0088	0.00394		743.705	0.00628	770.583	0.00503		-10.4771
8.293	0.0088	3.6848	0.00894		72.3946	0.01022	71.7563	0.00982		-0.9241	-0.00381		6.4497	0.01403	2.9413	0.01105		801.791	0.00798	757.738	0.008		-1.9908	-0.00226		12.4779	0.00628	3.161	0.00427		79.3145	0.00797	74.1621	0.00652		-1.44481	-0.0015		9.7258	0.00588	2.0189	0.00342		744.502	0.00627	771.408	0.00503		-10.3282
8.3327	0.00938	3.695	0.0093		72.4706	0.01022	71.8332	0.00982		-0.9145	-0.00384		6.4699	0.01288	2.9515	0.01167		802.641	0.00798	758.551	0.008		-1.9717	-0.00228		12.5178	0.00693	3.1809	0.00128		79.3994	0.00797	74.2416	0.00652		-1.4275	-0.00155		9.7656	0.00529	2.0289	0.00305		745.299	0.00627	772.233	0.00503		-10.1793
8.3725	0.01278	3.7051	0.01034		72.5465	0.01022	71.91	0.00982		-0.9048	-0.00388		6.49	0.01014	2.9616	0.01385		803.49	0.00798	759.364	0.008		-1.9526	-0.0023		12.5578	0.00526	3.2009	0.00367		79.4843	0.00797	74.3212	0.00652		-1.41018	-0.0016		9.8055	0.0045	2.039	0.00331		746.096	0.00627	773.058	0.00503		-10.0304
8.4123	0.01101	3.7153	0.01144		72.6225	0.01022	71.9869	0.00982		-0.90238	-0.00388		6.5102	0.01	2.9718	0.01219		804.339	0.00797	760.177	0.008		-1.9334	-0.00232		12.5977	0.00522	3.2209	0.00289		79.5691	0.00797	74.4007	0.00652		-1.39286	-0.00165		9.8453	0.00657	2.049	0.00376		746.893	0.00626	773.884	0.00503		-9.88149
8.452	0.01095	3.7254	0.01336		72.6985	0.01022	72.0637	0.00982		-0.895	-0.00391		6.5304	0.00968	2.982	0.00946		805.189	0.00797	760.99	0.008		-1.92805	-0.00232		12.6376	0.00577	3.2408	0.00162		79.654	0.00797	74.4803	0.00652		-1.37554	-0.0017		9.8852	0.00758	2.0591	0.00308		747.69	0.00626	774.709	0.00503		-9.7326
8.4918	0.01103	3.7355	0.01086		72.7745	0.01022	72.1406	0.00982		-0.8853	-0.00395		6.5505	0.0176	2.9922	0.00734		806.038	0.00797	761.803	0.008		-1.9143	-0.00234		12.6775	0.00505	3.2608	0.00262		79.7388	0.00797	74.5598	0.00652		-1.35822	-0.00176		9.925	0.00563	2.0692	0.0024		748.487	0.00626	775.534	0.00503		-9.5837
8.5316	0.00978	3.7457	0.00863		72.8505	0.01022	72.2174	0.00982		-0.88066	-0.00397		6.5707	0.01554	3.0024	0.00646		806.888	0.00797	762.616	0.008		-1.8952	-0.00236		12.7174	0.00388	3.2808	0.00435		79.8237	0.00797	74.6394	0.00652		-1.34091	-0.00182		9.9649	0.0042	2.0792	0.00311		749.284	0.00626	776.359	0.00503		-9.4348
8.5713	0.0064	3.5809	0.01047		72.9265	0.01022	72.2943	0.00982		-0.8755	-0.00399		6.5909	0.01261	3.0126	0.00763		807.737	0.00797	763.428	0.008		-1.8761	-0.00238		12.7573	0.00277	3.3008	0.0048		79.9085	0.00797	74.7189	0.00652		-1.32359	-0.00187		10.0047	0.00509	2.0893	0.00305		750.081	0.00625	777.185	0.00503		-9.28591
8.6111	0.00748	3.6009	0.00943		73.0025	0.01022	72.3711	0.00982		-0.8658	-0.00403		6.611	0.00691	3.0228	0.01041		808.586	0.00796	764.241	0.008		-1.857	-0.0024		12.7973	0.00454	3.3208	0.00237		79.9934	0.00797	74.7985	0.00652		-1.30627	-0.00193		10.0446	0.00407	2.0994	0.0029		750.878	0.00625	778.01	0.00502		-9.13701
8.6509	0.00767	3.6209	0.00938		73.0784	0.01022	72.448	0.00982		-0.85894	-0.00406		6.6312	0.00953	3.033	0.01106		809.436	0.00796	765.054	0.008		-1.8379	-0.00242		12.8372	0.00469	3.3407	0.00186		80.0783	0.00797	74.878	0.00652		-1.28895	-0.00199		10.0844	0.00646	2.1094	0.00345		751.675	0.00625	778.835	0.00502		-8.98811
8.6907	0.01153	3.641	0.011		73.1544	0.01022	72.5248	0.00982		-0.856	-0.00407		6.6513	0.00988	3.0432	0.01173		810.285	0.00796	765.867	0.008		-1.8188	-0.00244		12.8771	0.00602	3.3607	0.00251		80.1631	0.00798	74.9576	0.00652		-1.27163	-0.00206		10.1243	0.00567	2.1195	0.00256		752.472	0.00625	779.66	0.00502		-8.83922
8.7305	0.01465	3.661	0.0078		73.2304	0.01022	72.6017	0.00982		-0.8463	-0.00412		6.6715	0.01357	3.0534	0.01225		811.134	0.00796	766.68	0.008		-1.7997	-0.00246		12.917	0.0068	3.3807	0.00369		80.248	0.00798	75.0371	0.00652		-1.25431	-0.00212		10.1641	0.00589	2.1296	0.0018		753.269	0.00624	780.486	0.00502		-8.69032
8.7703	0.00956	3.681	0.00645		73.3064	0.01022	72.6785	0.00982		-0.83722	-0.00416		6.6917	0.01602	3.0636	0.01071		811.984	0.00796	767.493	0.008		-1.7806	-0.00249		12.9569	0.00783	3.4007	0.00602		80.3328	0.00798	75.1167	0.00653		-1.237	-0.00219		10.204	0.00554	2.1397	0.00276		754.066	0.00624	781.311	0.00502		-8.54142
8.81	0.00835	3.7011	0.00957		73.3824	0.01022	72.7553	0.00982		-0.8365	-0.00417		6.7118	0.01366	3.0738	0.01061		812.833	0.00795	768.306	0.008		-1.76564	-0.00251		12.9968	0.00715	3.4207	0.00486		80.4177	0.00798	75.1962	0.00653		-1.21968	-0.00225		10.2438	0.00442	2.1497	0.00487		754.863	0.00624	782.136	0.00502		-8.39253
8.8498	0.01317	3.7211	0.01685		73.4584	0.01022	72.8322	0.00982		-0.8268	-0.00422		6.732	0.01768	3.084	0.01186		813.683	0.00795	769.118	0.008		-1.7615	-0.00251		13.0368	0.00499	3.4407	0.00412		80.5025	0.00798	75.2758	0.00653		-1.20236	-0.00232		10.2837	0.0042	2.1598	0.00558		755.66	0.00623	782.962	0.00502		-8.24363
8.8896	0.01079	3.7412	0.01169		73.5344	0.01022	72.909	0.00982		-0.8171	-0.00427		6.7521	0.01663	3.0942	0.01255		814.532	0.00795	769.931	0.008		-1.7424	-0.00254		13.0767	0.00561	3.4607	0.00465		80.5874	0.00798	75.3553	0.00653		-1.18504	-0.0024		10.3236	0.00684	2.1699	0.00548		756.457	0.00623	783.787	0.00502		-8.09473
8.9294	0.01183	3.7612	0.013		73.6103	0.01022	72.9859	0.00982		-0.8155	-0.00428		6.7723	0.01261	3.1044	0.01142		815.381	0.00795	770.744	0.008		-1.7233	-0.00256		13.1166	0.00559	3.4808	0.00577		80.6723	0.00798	75.4348	0.00653		-1.16772	-0.00247		10.3634	0.00512	2.18	0.00391		757.254	0.00623	784.612	0.00502		-7.94584
8.9692	0.0145	3.7813	0.01218		73.6863	0.01022	73.0627	0.00982		-0.8073	-0.00433		6.7924	0.01341	3.1146	0.01064		816.231	0.00795	771.557	0.008		-1.7042	-0.00259		13.1565	0.00397	3.5008	0.00368		80.7571	0.00798	75.5144	0.00653		-1.15041	-0.00254		10.4033	0.00759	2.1901	0.00337		758.051	0.00623	785.437	0.00501		-7.79694
9.009	0.0118	3.8013	0.00912		73.7623	0.01022	73.1396	0.00982		-0.7976	-0.0044		6.8126	0.01188	3.1248	0.00982		817.08	0.00794	772.37	0.008		-1.6851	-0.00262		13.1964	0.00525	3.5208	0.0034		80.842	0.00798	75.594	0.00653		-1.13309	-0.00262		10.4432	0.00705	2.2002	0.00228		758.848	0.00622	786.263	0.00501		-7.64804
9.0488	0.00982	3.8214	0.009		73.8383	0.01022	73.2164	0.00982		-0.79378	-0.00443		6.8327	0.00686	3.135	0.00872		817.93	0.00794	773.183	0.008		-1.666	-0.00264		13.2363	0.00427	3.5408	0.00517		80.9268	0.00798	75.6735	0.00653		-1.11577	-0.0027		10.483	0.00601	2.2103	0.00193		759.645	0.00622	787.088	0.00501		-7.49915
9.0886	0.00623	3.8415	0.00614		73.9143	0.01022	73.2933	0.00982		-0.7879	-0.00447		6.8529	0.00527	3.1452	0.00727		818.779	0.00794	773.996	0.008		-1.6469	-0.00267		13.2762	0.00363	3.5608	0.0076		81.0117	0.00798	75.753	0.00653		-1.09845	-0.00278		10.5229	0.00416	2.2204	0.00299		760.442	0.00622	787.913	0.00501		-7.35025
9.1284	0.00703	3.8615	0.00692		73.9903	0.01022	73.3701	0.00982		-0.7781	-0.00454		6.873	0.0111	3.1554	0.00839		819.628	0.00794	774.808	0.008		-1.6278	-0.0027		13.3161	0.00388	3.5809	0.00928		81.0965	0.00798	75.8326	0.00653		-1.08113	-0.00286		10.5628	0.00454	2.2305	0.00404		761.239	0.00622	788.738	0.00501		-7.20135
9.1683	0.01048	3.8816	0.01051		74.0662	0.01022	73.447	0.00982		-0.77206	-0.00459		6.8932	0.0123	3.1656	0.01162		820.478	0.00794	775.621	0.008		-1.6087	-0.00273		13.3561	0.00528	3.6009	0.0057		81.1814	0.00798	75.9121	0.00653		-1.06382	-0.00295		10.6026	0.00333	2.2406	0.00395		762.036	0.00621	789.564	0.00501		-7.05246
9.2081	0.01437	3.9017	0.01604		74.1422	0.01022	73.5238	0.00982		-0.7684	-0.00462		6.9133	0.01256	3.1758	0.01123		821.327	0.00793	776.434	0.008		-1.60324	-0.00274		13.396	0.0045	3.6209	0.00543		81.2663	0.00798	75.9917	0.00653		-1.0465	-0.00304		10.6425	0.0046	2.2507	0.00287		762.833	0.00621	790.389	0.00501		-6.90356
9.2479	0.01358	3.9218	0.01425		74.2182	0.01022	73.6006	0.00982		-0.7587	-0.00471		6.9335	0.01378	3.186	0.01104		822.176	0.00793	777.247	0.008		-1.5896	-0.00277		13.4359	0.00449	3.641	0.00549		81.3511	0.00798	76.0712	0.00653		-1.02918	-0.00313		10.6824	0.00503	2.2608	0.00335		763.63	0.00621	791.214	0.00501		-6.75466
9.2877	0.01229	3.9418	0.01235		74.2942	0.01022	73.6775	0.00982		-0.75035	-0.00479		6.9536	0.01174	3.1962	0.01178		823.026	0.00793	778.06	0.008		-1.5705	-0.0028		13.4758	0.00535	3.661	0.00542		81.436	0.00798	76.1508	0.00653		-1.01186	-0.00322		10.7223	0.00551	2.2709	0.00295		764.427	0.0062	792.039	0.00501		-6.60577
9.3275	0.01258	3.9619	0.00724		74.3702	0.01022	73.7543	0.00982		-0.749	-0.0048		6.9737	0.01544	3.2064	0.01386		823.875	0.00793	778.873	0.008		-1.5515	-0.00283		13.5157	0.00527	3.681	0.00526		81.5208	0.00798	76.2303	0.00653		-0.99454	-0.00331		10.7622	0.00737	2.281	0.00323		765.224	0.0062	792.865	0.005		-6.45687
9.3673	0.011	3.982	0.00947		74.4462	0.01022	73.8312	0.00982		-0.7393	-0.0049		6.9939	0.01715	3.2166	0.01322		824.725	0.00793	779.686	0.008		-1.5324	-0.00287		13.5556	0.00627	3.7011	0.00367		81.6057	0.00798	76.3099	0.00653		-0.97722	-0.00341		10.802	0.00607	2.2911	0.00471		766.021	0.0062	793.69	0.005		-6.30797
9.4071	0.00826	4.0021	0.01623		74.5222	0.01022	73.908	0.00982		-0.7296	-0.00501		7.014	0.01308	3.2268	0.01132		825.574	0.00792	780.499	0.008		-1.5133	-0.0029		13.5955	0.00709	3.7211	0.00445		81.6906	0.00798	76.3894	0.00653		-0.95991	-0.00351		10.8419	0.00482	2.3012	0.00311		766.818	0.0062	794.515	0.005		-6.15908
9.447	0.00669	4.0222	0.01921		74.5982	0.01022	73.9849	0.00982		-0.72863	-0.00503		7.0341	0.00994	3.237	0.0137		826.423	0.00792	781.311	0.008		-1.4942	-0.00294		13.6354	0.00662	3.7412	0.00571		81.7754	0.00798	76.469	0.00653		-0.94259	-0.00361		10.8818	0.0038	2.3113	0.00254		767.615	0.00619	795.34	0.005		-6.01018
9.4868	0.00886	4.0423	0.01104		74.6741	0.01022	74.0617	0.00982		-0.7198	-0.00514		7.0543	0.00916	3.2472	0.0144		827.273	0.00792	782.124	0.008		-1.4751	-0.00298		13.6753	0.00707	3.7612	0.00615		81.8603	0.00798	76.5485	0.00653		-0.92527	-0.00372		10.9217	0.00404	2.3214	0.00376		768.412	0.00619	796.166	0.005		-5.86128
9.5266	0.01094	4.0623	0.01586		74.7501	0.01022	74.1386	0.00982		-0.7101	-0.00527		7.0744	0.01103	3.2573	0.01444		828.122	0.00792	782.937	0.008		-1.456	-0.00302		13.7152	0.00605	3.7813	0.00335		81.9451	0.00798	76.6281	0.00653		-0.90795	-0.00383		10.9616	0.00396	2.3316	0.00461		769.209	0.00619	796.991	0.005		-5.71238
9.5665	0.01106	4.0824	0.01414		74.8261	0.01022	74.2154	0.00982		-0.70691	-0.00531		7.0945	0.00882	3.2675	0.01169		828.972	0.00792	783.75	0.008		-1.44083	-0.00305		13.7551	0.00603	3.8013	0.00608		82.03	0.00798	76.7076	0.00653		-0.89063	-0.00394		11.0015	0.00586	2.3417	0.0028		770.006	0.00619	797.816	0.005		-5.56349
9.6063	0.01533	4.1025	0.0121		74.9021	0.01022	74.2922	0.00982		-0.7004	-0.00541		7.1146	0.00394	3.2777	0.00868		829.821	0.00791	784.563	0.008		-1.4369	-0.00306		13.7951	0.00796	3.8214	0.00441		82.1148	0.00798	76.7872	0.00653		-0.87332	-0.00405		11.0413	0.0061	2.3518	0.00133		770.803	0.00618	798.641	0.005		-5.41459
9.6461	0.01531	4.1226	0.0054		74.9781	0.01022	74.3691	0.00982		-0.6907	-0.00556		7.1348	0.00391	3.2879	0.00984		830.67	0.00791	785.376	0.008		-1.4179	-0.0031		13.835	0.00717	3.8415	0.00329		82.1997	0.00798	76.8667	0.00653		-0.856	-0.00417		11.0812	0.00542	2.3619	0.0021		771.6	0.00618	799.467	0.005		-5.26569
9.686	0.01223	4.1427	0.0023		75.0541	0.01022	74.4459	0.00982		-0.68519	-0.00566		7.1549	0.01106	3.2981	0.01297		831.52	0.00791	786.189	0.008		-1.3988	-0.00315		13.8749	0.00631	3.8615	0.00428		82.2845	0.00798	76.9463	0.00653		-0.83868	-0.00428		11.1211	0.00565	2.372	0.00392		772.397	0.00618	800.292	0.005		-5.1168
9.7258	0.0135	4.1628	0.01315		75.13	0.01022	74.5228	0.00982		-0.681	-0.00573		7.175	0.0193	3.3083	0.01382		832.369	0.00791	787.001	0.008		-1.3797	-0.00319		13.9148	0.00586	3.8816	0.0052		82.3694	0.00798	77.0258	0.00653		-0.82136	-0.00441		11.161	0.00442	2.3822	0.00501		773.194	0.00617	801.117	0.00499		-4.9679
9.7656	0.01388	4.1829	0.02024		75.206	0.01022	74.5996	0.00982		-0.6713	-0.00592		7.1951	0.02086	3.3185	0.01266		833.218	0.00791	787.814	0.008		-1.3606	-0.00324		13.9547	0.00346	3.9017	0.00712		82.4543	0.00798	77.1054	0.00653		-0.80404	-0.00453		11.2009	0.00448	2.3923	0.00384		773.991	0.00617	801.942	0.00499		-4.819
9.8055	0.01095	4.203	0.01641		75.282	0.01022	74.6765	0.00982		-0.66347	-0.00608		7.2152	0.01983	3.3287	0.01064		834.068	0.0079	788.627	0.008		-1.3415	-0.00329		13.9946	0.00358	3.9218	0.00915		82.5391	0.00798	77.1849	0.00653		-0.78673	-0.00466		11.2408	0.00473	2.4024	0.00224		774.788	0.00617	802.768	0.00499		-4.67011
9.8453	0.00633	4.2232	0.01313		75.358	0.01022	74.7533	0.00982		-0.6616	-0.00612		7.2353	0.01443	3.3389	0.01018		834.917	0.0079	789.44	0.00799		-1.3225	-0.00333		14.0345	0.00535	3.9418	0.00839		82.624	0.00799	77.2644	0.00653		-0.76941	-0.00479		11.2807	0.00731	2.4646	0.00115		775.585	0.00617	803.593	0.00499		-4.52121
9.8852	0.00878	4.2433	0.01316		75.434	0.01022	74.8302	0.00982		-0.6519	-0.00634		7.2555	0.0115	3.3491	0.01154		835.767	0.0079	790.253	0.00799		-1.3034	-0.00339		14.0744	0.00493	3.9619	0.00664		82.7088	0.00799	77.344	0.00653		-0.75209	-0.00493		11.3206	0.00774	2.4845	0.00227		776.382	0.00616	804.418	0.00499		-4.37231
9.925	0.01175	4.2634	0.01428		75.51	0.01022	74.907	0.00982		-0.6422	-0.00658		7.2756	0.00932	3.3593	0.00928		836.616	0.0079	791.066	0.00799		-1.2843	-0.00344		14.1339	0.00611	3.982	0.0046		82.7937	0.00799	77.4236	0.00653		-0.73477	-0.00507		11.3605	0.00761	2.5043	0.00319		777.179	0.00616	805.243	0.00499		-4.22342
9.9649	0.01427	4.2835	0.01		75.586	0.01022	74.9839	0.00982		-0.64175	-0.00659		7.2957	0.01253	3.3695	0.00915		837.465	0.0079	791.879	0.00799		-1.27842	-0.00345		14.335	0.00477	4.0021	0.00511		82.8786	0.00799	77.5031	0.00653		-0.71745	-0.00521		11.4004	0.00674	2.5241	0.00538		777.976	0.00616	806.069	0.00499		-4.07452
10.0047	0.0135	4.3036	0.01051		75.662	0.01022	75.0607	0.00982		-0.6325	-0.00685		7.3158	0.01086	3.3797	0.00998		838.315	0.00789	792.691	0.00799		-1.2652	-0.00349		14.536	0.00457	4.0222	0.00277		82.9634	0.00799	77.5827	0.00653		-0.70013	-0.00536		11.4403	0.00426	2.544	0.00358		778.773	0.00616	806.894	0.00499		-3.92562
10.0446	0.01223	4.3237	0.00971		75.7379	0.01022	75.1376	0.00982		-0.6229	-0.00714		7.3359	0.01496	3.3899	0.00758		839.164	0.00789	793.504	0.00799		-1.2462	-0.00355		14.7369	0.00493	4.0423	0.00143		83.0483	0.00799	77.6622	0.00653		-0.68282	-0.00551		11.4802	0.00288	2.5638	0.00268		779.569	0.00615	807.719	0.00499		-3.77673
10.0844	0.00967	4.3439	0.01056		75.8139	0.01022	75.2144	0.00982		-0.62003	-0.00723		7.3559	0.01475	3.4	0.00996		840.014	0.00789	794.317	0.00799		-1.2271	-0.00361		14.9377	0.00548	4.0623	0.00267		83.1331	0.00799	77.7417	0.00653		-0.6655	-0.00567		11.5201	0.007	2.5837	0.00188		780.366	0.00615	808.544	0.00498		-3.62783
10.1243	0.00989	4.364	0.00831		75.8899	0.01022	75.2912	0.00982		-0.6132	-0.00746		7.376	0.01482	3.4102	0.01277		840.863	0.00789	795.13	0.00799		-1.208	-0.00367		15.1385	0.00587	4.0824	0.00467		83.218	0.00799	77.8213	0.00653		-0.64818	-0.00582		11.56	0.00794	2.6035	0.00278		781.163	0.00615	809.37	0.00498		-3.47893
10.1641	0.00927	4.3841	0.00671		75.9659	0.01022	75.3681	0.00982		-0.6035	-0.00781		7.3961	0.01348	3.4204	0.01132		841.712	0.00789	795.943	0.00799		-1.1889	-0.00373		15.3392	0.00661	4.1025	0.00375		83.3029	0.00799	77.9008	0.00653		-0.63086	-0.00599		11.5999	0.00578	2.6234	0.00245		781.96	0.00614	810.195	0.00498		-3.33004
10.204	0.01114	4.4042	0.01318		76.0419	0.01022	75.4449	0.00982		-0.59831	-0.00801		7.4162	0.01264	3.4306	0.00988		842.562	0.00789	796.756	0.00799		-1.1698	-0.00379		15.5398	0.00597	4.1226	0.00213		83.3877	0.00799	77.9804	0.00653		-0.61354	-0.00615		11.6398	0.00544	2.6432	0.00266		782.757	0.00614	811.02	0.00498		-3.18114
10.2438	0.01065	4.4244	0.01465		76.1179	0.01022	75.5218	0.00982		-0.5938	-0.00819		7.4363	0.01244	3.4408	0.00943		843.411	0.00788	797.569	0.00799		-1.1508	-0.00386		15.7404	0.00551	4.1427	0.00261		83.4726	0.00799	78.0599	0.00654		-0.59623	-0.00633		11.6797	0.0063	2.6631	0.00606		783.554	0.00614	811.845	0.00498		-3.03224
10.2837	0.0085	4.4445	0.01673		76.1938	0.01022	75.5986	0.00982		-0.5841	-0.00862		7.4188	0.01371	3.451	0.00955		844.26	0.00788	798.381	0.00799		-1.1317	-0.00392		15.9409	0.00576	4.1628	0.00292		83.5574	0.00799	78.1395	0.00654		-0.57891	-0.0065		11.7196	0.00728	2.683	0.0037		784.351	0.00614	812.671	0.00498		-2.88335
10.3236	0.00877	4.4646	0.01798		76.2698	0.01022	75.6755	0.00982		-0.57659	-0.00897		7.4585	0.01212	3.4611	0.01008		845.11	0.00788	799.194	0.00799		-1.11601	-0.00398		16.1413	0.00677	4.1829	0.004		83.6423	0.00799	78.219	0.00654		-0.56159	-0.00668		11.7595	0.0056	2.7028	-0.000573		785.148	0.00613	813.496	0.00498		-2.73445
10.3634	0.00999	4.4848	0.0128		76.3458	0.01022	75.7523	0.00982		-0.5744	-0.00908		7.4983	0.01057	3.4713	0.01027		845.959	0.00788	800.007	0.00799		-1.1126	-0.00399		16.3417	0.00704	4.203	0.00373		83.7271	0.00799	78.2986	0.00654		-0.54427	-0.00687		11.7994	0.00238	2.7227	-0.000862		785.945	0.00613	814.321	0.00498		-2.58555
10.4033	0.00861	4.5049	0.00933		76.4218	0.01022	75.8292	0.00982		-0.5647	-0.0096		7.538	0.00897	3.4815	0.01053		846.809	0.00788	800.82	0.00799		-1.0935	-0.00407		16.542	0.00607	4.2232	0.00448		83.812	0.00799	78.3781	0.00654		-0.52695	-0.00706		11.8393	0.00352	2.7426	0.00053		786.742	0.00613	815.146	0.00498		-2.43666
10.4432	0.0108	4.525	0.01129		76.4978	0.01022	75.906	0.00982		-0.5551	-0.01016		7.5777	0.00967	3.4917	0.01157		847.658	0.00787	801.633	0.00799		-1.0809	-0.00412		16.7422	0.00575	4.2433	0.00459		83.8969	0.00799	78.4577	0.00654		-0.50964	-0.00725		11.8792	0.00366	2.7625	0.00503		787.539	0.00613	815.972	0.00498		-2.28776
10.483	0.00947	4.5452	0.01148		76.5738	0.01022	75.9828	0.00982		-0.55488	-0.01017		7.6174	0.01252	3.5019	0.01171		848.507	0.00787	802.446	0.00799		-1.0711	-0.00415		16.9424	0.0059	4.2634	0.00337		83.9817	0.00799	78.5372	0.00654		-0.49232	-0.00745		11.9192	0.00482	2.7824	0.00709		788.336	0.00612	816.797	0.00497		-2.13886
10.5229	0.0104	4.5653	0.0098		76.6498	0.01022	76.0597	0.00982		-0.5454	-0.01078		7.6571	0.0146	3.512	0.01278		849.357	0.00787	803.259	0.00799		-1.0613	-0.00419		17.1425	0.00644	4.2835	0.0017		84.0666	0.00799	78.6168	0.00654		-0.475	-0.00766		11.9591	0.00533	2.8023	0.00624		789.133	0.00612	817.622	0.00497		-1.98996
10.5628	0.00626	4.5854	0.0097		76.7258	0.01022	76.1365	0.00982		-0.5357	-0.01147		7.6968	0.01586	3.5222	0.01195		850.206	0.00787	804.071	0.00799		-1.0515	-0.00423		17.3426	0.00595	4.3036	0.00321		84.1514	0.00799	78.6963	0.00654		-0.45768	-0.00787		11.999	0.00639	2.8222	0.00265		789.93	0.00612	818.447	0.00497		-1.84107
10.6026	0.00685	4.6056	0.01142		76.8017	0.01022	76.2134	0.00982		-0.53316	-0.01166		7.7366	0.01716	3.5324	0.00888		851.056	0.00787	804.884	0.00799		-1.0417	-0.00427		17.5426	0.00575	4.3237	0.000903		84.2363	0.00799	78.7759	0.00654		-0.44036	-0.00809		12.0389	0.00386	2.8421	0.00311		790.727	0.00611	819.273	0.00497		-1.69217
10.6425	0.00671	4.6257	0.00635		76.8777	0.01022	76.2902	0.00982		-0.526	-0.01222		7.7763	0.01425	3.5426	0.0075		851.905	0.00786	805.697	0.00799		-1.0319	-0.00432		17.7425	0.00571	4.3439	0.000857		84.3211	0.00799	78.8554	0.00654		-0.42304	-0.00831		12.0788	0.00621	2.862	0.00558		791.524	0.00611	820.098	0.00497		-1.54327
10.6824	0.00718	4.6459	0.0108		76.9537	0.01022	76.3671	0.00982		-0.5164	-0.01305		7.816	0.01433	3.5527	0.00973		852.754	0.00786	806.51	0.00799		-1.0221	-0.00436		17.9423	0.0057	4.364	-0.000195		84.406	0.00799	78.935	0.00654		-0.40573	-0.00853		12.1187	0.00592	2.8819	0.00688		792.321	0.00611	820.923	0.00497		-1.39438
10.7223	0.01171	4.666	0.00753		77.0297	0.01022	76.4439	0.00982		-0.51144	-0.0135		7.8558	0.01119	3.5629	0.01246		853.604	0.00786	807.323	0.00799		-1.0123	-0.0044		18.1421	0.00582	4.3841	-0.00124		84.4908	0.00799	79.0145	0.00654		-0.38841	-0.00877		12.1586	0.00517	2.9018	0.00471		793.118	0.00611	821.748	0.00497		-1.24548
10.7622	0.00914	4.6862	0.01408		77.1057	0.01022	76.5208	0.00982		-0.5067	-0.01396		7.8955	0.00811	3.5731	0.01232		854.453	0.00786	808.136	0.00799		-1.0025	-0.00444		18.3419	0.00678	4.4042	0.00173		84.5757	0.00799	79.0941	0.00654		-0.37109	-0.00901		12.1985	0.00629	2.9217	0.00334		793.915	0.0061	822.574	0.00497		-1.09658
10.802	0.00637	4.7063	0.01383		77.1817	0.01022	76.5976	0.00982		-0.497	-0.01498		7.9352	0.00441	3.5832	0.00918		855.302	0.00786	808.949	0.00799		-0.9927	-0.00449		18.5415	0.00713	4.4244	0.0014		84.6606	0.00799	79.1736	0.00654		-0.35377	-0.00925		12.2384	0.00523	2.9416	0.00532		794.712	0.0061	823.399	0.00497		-0.94769
10.8419	0.00625	4.7265	0.00908		77.2576	0.01022	76.6745	0.00982		-0.48972	-0.0158		7.975	0.00405	3.5934	0.01042		856.152	0.00786	809.761	0.00799		-0.9829	-0.00453		18.7412	0.00646	4.4445	0.0016		84.7454	0.00799	79.2532	0.00654		-0.33645	-0.00951		12.2784	0.00423	2.9615	0.00607		795.509	0.0061	824.224	0.00496		-0.79879
10.8818	0.00549	4.7466	0.0065		77.3336	0.01022	76.7513	0.00982		-0.4873	-0.01609		8.0147	0.00514	3.6036	0.01191		857.001	0.00785	810.574	0.00799		-0.9731	-0.00458		18.9407	0.00678	4.4646	0.00382		84.8303	0.00799	79.3327	0.00654		-0.31914	-0.00977		12.3183	0.00477	2.9815	0.00303		796.306	0.0061	825.049	0.00496		-0.64989
10.9217	0.01006	4.7668	0.01177		77.4096	0.01022	76.8281	0.00982		-0.4777	-0.01731		8.0545	0.00408	3.6137	0.01278		857.851	0.00785	811.387	0.00799		-0.9634	-0.00463		19.1402	0.00553	4.4848	0.006		84.9151	0.00799	79.4123	0.00654		-0.30182	-0.01003		12.3582	0.00475	3.0014	0.00184		797.103	0.00609	825.875	0.00496		-0.501
10.9616	0.01208	4.7869	0.01214		77.4856	0.01022	76.905	0.00982		-0.468	-0.01867		8.0942	0.00728	3.6239	0.01187		858.7	0.00785	812.2	0.00799		-0.9536	-0.00467		19.3396	0.00499	4.5049	0.00507		85	0.00799	79.4918	0.00654		-0.2845	-0.01031		12.3981	0.00668	3.0213	0.00399		797.9	0.00609	826.7	0.00496		-0.3521
11.0015	0.01356	4.8071	0.00563										8.1339	0.01246	3.634	0.01065										19.539	0.00527	4.525	0.00385										12.438	0.00711	3.0413	0.00355
11.0413	0.01195	4.8273	0.00683										8.1737	0.01268	3.6442	0.00938										19.7383	0.00588	4.5452	0.00252										12.4779	0.00628	3.0612	0.00286
11.0812	0.00891	4.8474	0.00524										8.2135	0.01413	3.6544	0.0085										19.9376	0.00592	4.5653	0.0033										12.5178	0.00693	3.0812	0.00477
11.1211	0.01046	4.8676	0.00465										8.2532	0.01095	3.6645	0.00865										20.1368	0.0065	4.5854	0.00218										12.5578	0.00526	3.1011	0.00476
11.161	0.01398	4.8877	0.00547										8.293	0.0088	3.6747	0.00793										20.3359	0.00703	4.6056	0.00394										12.5977	0.00522	3.1211	0.00521
11.2009	0.01397	4.9079	0.00402										8.3327	0.00938	3.6848	0.00894										20.535	0.00784	4.6257	0.00561										12.6376	0.00577	3.141	0.00482
11.2408	0.00931	4.928	0.000837										8.3725	0.01278	3.695	0.0093										20.734	0.00665	4.6459	0.00498										12.6775	0.00505	3.161	0.00427
11.2807	0.01139	4.9482	0.00525										8.4123	0.01101	3.7051	0.01034										20.9329	0.0058	4.666	0.00483										12.7174	0.00388	3.1809	0.00128
11.3206	0.0103	4.9684	0.01158										8.452	0.01095	3.7153	0.01144										21.1318	0.00591	4.6862	0.00498										12.7573	0.00277	3.2009	0.00367
11.3605	0.00961	4.9885	0.01112										8.4918	0.01103	3.7254	0.01336										21.3306	0.00599	4.7063	0.00387										12.7973	0.00454	3.2209	0.00289
11.4004	0.01094	5.0087	0.00423										8.5316	0.00978	3.7355	0.01086										21.5294	0.0061	4.7265	0.00312										12.8372	0.00469	3.2408	0.00162
11.4403	0.01242	5.0289	0.00553										8.5713	0.0064	3.7457	0.00863										21.7281	0.00661	4.7466	0.00518										12.8771	0.00602	3.2608	0.00262
11.4802	0.01177	5.049	0.01226										8.6111	0.00748	3.5809	0.01047										21.9268	0.00693	4.7668	0.00609										12.917	0.0068	3.2808	0.00435
11.5201	0.01312	5.0692	0.01096										8.6509	0.00767	3.6009	0.00943										22.1254	0.00777	4.7869	0.00535										12.9569	0.00783	3.3008	0.0048
11.56	0.01786	5.0894	0.01495										8.6907	0.01153	3.6209	0.00938										22.324	0.00825	4.8071	0.0054										12.9968	0.00715	3.3208	0.00237
11.5999	0.01854	5.1095	0.01036										8.7305	0.01465	3.641	0.011										22.5224	0.00772	4.8273	0.00451										13.0368	0.00499	3.3407	0.00186
11.6398	0.0144	5.1297	0.01606										8.7703	0.00956	3.661	0.0078										22.7209	0.0081	4.8474	0.00351										13.0767	0.00561	3.3607	0.00251
11.6797	0.00787	5.1499	0.01453										8.81	0.00835	3.681	0.00645										22.9193	0.00682	4.8676	0.0052										13.1166	0.00559	3.3807	0.00369
11.7196	0.00388	5.17	0.01489										8.8498	0.01317	3.7011	0.00957										23.1176	0.0056	4.8877	0.00595										13.1565	0.00397	3.4007	0.00602
11.7595	0.00687	5.1902	0.01076										8.8896	0.01079	3.7211	0.01685										23.3158	0.00633	4.9079	0.00427										13.1964	0.00525	3.4207	0.00486
11.7994	0.01083	5.2104	0.00807										8.9294	0.01183	3.7412	0.01169										23.5141	0.00747	4.928	0.00554										13.2363	0.00427	3.4407	0.00412
11.8393	0.0098	5.2305	0.00279										8.9692	0.0145	3.7612	0.013										23.7122	0.00707	4.9482	0.00484										13.2762	0.00363	3.4607	0.00465
11.8792	0.01154	5.2507	0.00739										9.009	0.0118	3.7813	0.01218										23.9103	0.00637	4.9684	0.00371										13.3161	0.00388	3.4808	0.00577
11.9192	0.01195	5.2709	0.00736										9.0488	0.00982	3.8013	0.00912										24.1084	0.00687	4.9885	0.00332										13.3561	0.00528	3.5008	0.00368
11.9591	0.01124	5.291	0.00981										9.0886	0.00623	3.8214	0.009										24.3064	0.00635	5.0087	0.0028										13.396	0.0045	3.5208	0.0034
11.999	0.01102	5.3112	0.0079										9.1284	0.00703	3.8415	0.00614										24.5043	0.00606	5.0289	0.00506										13.4359	0.00449	3.5408	0.00517
12.0389	0.00959	5.3314	0.00818										9.1683	0.01048	3.8615	0.00692										24.7022	0.00618	5.049	0.00409										13.4758	0.00535	3.5608	0.0076
12.0788	0.00726	5.3515	0.00748										9.2081	0.01437	3.8816	0.01051										24.9	0.00576	5.0692	0.00325										13.5157	0.00527	3.5809	0.00928
12.1187	0.01122	5.3717	0.01584										9.2479	0.01358	3.9017	0.01604										25.0978	0.00537	5.0894	0.00328										13.5556	0.00627	3.6009	0.0057
12.1586	0.01311	5.3919	0.00972										9.2877	0.01229	3.9218	0.01425										25.2956	0.0062	5.1095	0.00579										13.5955	0.00709	3.6209	0.00543
12.1985	0.01397	5.412	0.00808										9.3275	0.01258	3.9418	0.01235										25.4932	0.00624	5.1297	0.0064										13.6354	0.00662	3.641	0.00549
12.2384	0.01528	5.4322	0.01421										9.3673	0.011	3.9619	0.00724										25.6909	0.00575	5.1499	0.00365										13.6753	0.00707	3.661	0.00542
12.2784	0.01225	5.4524	0.01074										9.4071	0.00826	3.982	0.00947										25.8885	0.00633	5.17	0.00327										13.7152	0.00605	3.681	0.00526
12.3183	0.0148	5.4725	0.01196										9.447	0.00669	4.0021	0.01623										26.086	0.00605	5.1902	0.00487										13.7551	0.00603	3.7011	0.00367
12.3582	0.01502	5.4927	0.00818										9.4868	0.00886	4.0222	0.01921										26.2835	0.00614	5.2104	0.00385										13.7951	0.00796	3.7211	0.00445
12.3981	0.01327	5.5129	0.01034										9.5266	0.01094	4.0423	0.01104										26.4809	0.00692	5.2305	0.00259										13.835	0.00717	3.7412	0.00571
12.438	0.01113	5.533	0.01052										9.5665	0.01106	4.0623	0.01586										26.6783	0.00738	5.2507	0.00358										13.8749	0.00631	3.7612	0.00615
12.4779	0.00757	5.5532	0.00978										9.6063	0.01533	4.0824	0.01414										26.8756	0.00603	5.2709	0.0083										13.9148	0.00586	3.7813	0.00335
12.5178	0.01128	5.5734	0.01383										9.6461	0.01531	4.1025	0.0121										27.0729	0.00645	5.291	0.0078										13.9547	0.00346	3.8013	0.00608
12.5578	0.01532	5.5935	0.01414										9.686	0.01223	4.1226	0.0054										27.2701	0.00714	5.3112	0.0039										13.9946	0.00358	3.8214	0.00441
12.5977	0.01558	5.6137	0.01152										9.7258	0.0135	4.1427	0.0023										27.4673	0.00648	5.3314	0.00466										14.0345	0.00535	3.8415	0.00329
12.6376	0.01577	5.6339	0.00435										9.7656	0.01388	4.1628	0.01315										27.6644	0.00596	5.3515	0.00361										14.0744	0.00493	3.8615	0.00428
12.6775	0.01387	5.654	0.00668										9.8055	0.01095	4.1829	0.02024										27.8615	0.00613	5.3717	0.00318										14.1339	0.00611	3.8816	0.0052
12.7174	0.01295	5.6742	0.01278										9.8453	0.00633	4.203	0.01641										28.0585	0.00706	5.3919	0.00335										14.335	0.00477	3.9017	0.00712
12.7573	0.01473	5.6943	0.01961										9.8852	0.00878	4.2232	0.01313										28.2555	0.00733	5.412	0.00311										14.536	0.00457	3.9218	0.00915
12.7973	0.01535	5.7145	0.01054										9.925	0.01175	4.2433	0.01316										28.4524	0.00693	5.4322	0.00303										14.7369	0.00493	3.9418	0.00839
12.8372	0.00876	5.7347	0.01674										9.9649	0.01427	4.2634	0.01428										28.6493	0.00646	5.4524	0.0019										14.9377	0.00548	3.9619	0.00664
12.8771	0.01017	5.7548	0.0175										10.0047	0.0135	4.2835	0.01										28.8461	0.00674	5.4725	0.00224										15.1385	0.00587	3.982	0.0046
12.917	0.0102	5.775	0.01689										10.0446	0.01223	4.3036	0.01051										29.0429	0.00574	5.4927	0.00258										15.3392	0.00661	4.0021	0.00511
12.9569	0.01213	5.7951	0.01154										10.0844	0.00967	4.3237	0.00971										29.2397	0.00627	5.5129	0.00284										15.5398	0.00597	4.0222	0.00277
12.9968	0.01319	5.8153	0.01258										10.1243	0.00989	4.3439	0.01056										29.4364	0.00586	5.533	0.00358										15.7404	0.00551	4.0423	0.00143
13.0368	0.01271	5.8354	0.01072										10.1641	0.00927	4.364	0.00831										29.633	0.00726	5.5532	0.00467										15.9409	0.00576	4.0623	0.00267
13.0767	0.01317	5.8556	0.00895										10.204	0.01114	4.3841	0.00671										29.8296	0.00921	5.5734	0.00637										16.1413	0.00677	4.0824	0.00467
13.1166	0.01045	5.8757	0.01235										10.2438	0.01065	4.4042	0.01318										30.0262	0.00914	5.5935	0.00702										16.3417	0.00704	4.1025	0.00375
13.1565	0.00785	5.8959	0.01498										10.2837	0.0085	4.4244	0.01465										30.2227	0.00786	5.6137	0.00759										16.542	0.00607	4.1226	0.00213
13.1964	0.01166	5.916	0.01098										10.3236	0.00877	4.4445	0.01673										30.4192	0.0083	5.6339	0.00691										16.7422	0.00575	4.1427	0.00261
13.2363	0.01088	5.9362	0.01047										10.3634	0.00999	4.4646	0.01798										30.6156	0.00802	5.654	0.00494										16.9424	0.0059	4.1628	0.00292
13.2762	0.00941	5.9563	0.01332										10.4033	0.00861	4.4848	0.0128										30.812	0.00936	5.6742	0.00482										17.1425	0.00644	4.1829	0.004
13.3161	0.00867	5.9765	0.01264										10.4432	0.0108	4.5049	0.00933										31.0084	0.00852	5.6943	0.00537										17.3426	0.00595	4.203	0.00373
13.3561	0.01536	5.9966	0.01187										10.483	0.00947	4.525	0.01129										31.2047	0.00753	5.7145	0.00563										17.5426	0.00575	4.2232	0.00448
13.396	0.01732	6.0167	0.00947										10.5229	0.0104	4.5452	0.01148										31.4009	0.00644	5.7347	0.00645										17.7425	0.00571	4.2433	0.00459
13.4359	0.0108	6.0369	0.00898										10.5628	0.00626	4.5653	0.0098										31.5971	0.00745	5.7548	0.00474										17.9423	0.0057	4.2634	0.00337
13.4758	0.00626	6.057	0.00903										10.6026	0.00685	4.5854	0.0097										31.7933	0.00744	5.775	0.00282										18.1421	0.00582	4.2835	0.0017
13.5157	0.00927	6.0771	0.00575										10.6425	0.00671	4.6056	0.01142										31.9894	0.00727	5.7951	0.00295										18.3419	0.00678	4.3036	0.00321
13.5556	0.00948	6.0973	0.00807										10.6824	0.00718	4.6257	0.00635										32.1855	0.00592	5.8153	0.00339										18.5415	0.00713	4.3237	0.000903
13.5955	0.00699	6.1174	0.01448										10.7223	0.01171	4.6459	0.0108										32.3816	0.0049	5.8354	0.00271										18.7412	0.00646	4.3439	0.000857
13.6354	0.01008	6.1375	0.02017										10.7622	0.00914	4.666	0.00753										32.5776	0.00633	5.8556	0.00418										18.9407	0.00678	4.364	-0.000195
13.6753	0.00983	6.1576	0.01477										10.802	0.00637	4.6862	0.01408										32.7735	0.00731	5.8757	0.00415										19.1402	0.00553	4.3841	-0.00124
13.7152	0.0079	6.1778	0.01171										10.8419	0.00625	4.7063	0.01383										32.9695	0.008	5.8959	0.00319										19.3396	0.00499	4.4042	0.00173
13.7551	0.00935	6.1637	0.00902										10.8818	0.00549	4.7265	0.00908										33.1653	0.00649	5.916	0.00442										19.539	0.00527	4.4244	0.0014
13.7951	0.00903	6.2033	0.01283										10.9217	0.01006	4.7466	0.0065										33.3612	0.00564	5.9362	0.0047										19.7383	0.00588	4.4445	0.0016
13.835	0.0112	6.2429	0.01188										10.9616	0.01208	4.7668	0.01177										33.557	0.0051	5.9563	0.0055										19.9376	0.00592	4.4646	0.00382
13.8749	0.0128	6.2825	0.01366										11.0015	0.01356	4.7869	0.01214										33.7527	0.00464	5.9765	0.00594										20.1368	0.0065	4.4848	0.006
13.9148	0.00989	6.3222	0.01554										11.0413	0.01195	4.8071	0.00563										33.9485	0.00569	5.9966	0.00402										20.3359	0.00703	4.5049	0.00507
13.9547	0.00911	6.3618	0.01312										11.0812	0.00891	4.8273	0.00683										34.1442	0.00703	6.0167	0.00327										20.535	0.00784	4.525	0.00385
13.9946	0.01025	6.4014	0.01128										11.1211	0.01046	4.8474	0.00524										34.3398	0.00719	6.0369	0.00228										20.734	0.00665	4.5452	0.00252
14.0345	0.01061	6.4411	0.01145										11.161	0.01398	4.8676	0.00465										34.5354	0.0076	6.057	0.00439										20.9329	0.0058	4.5653	0.0033
14.0744	0.01101	6.4807	0.01499										11.2009	0.01397	4.8877	0.00547										34.731	0.00845	6.0771	0.00457										21.1318	0.00591	4.5854	0.00218
14.0369	0.0107	6.5203	0.01685										11.2408	0.00931	4.9079	0.00402										34.9265	0.00853	6.0973	0.00472										21.3306	0.00599	4.6056	0.00394
14.2377	0.01096	6.56	0.01751										11.2807	0.01139	4.928	0.000837										35.122	0.00687	6.2672	0.0032										21.5294	0.0061	4.6257	0.00561
14.4385	0.01067	6.5996	0.01426										11.3206	0.0103	4.9482	0.00525										35.3175	0.00629	6.3068	0.0036										21.7281	0.00661	4.6459	0.00498
14.6392	0.01015	6.6393	0.01628										11.3605	0.00961	4.9684	0.01158										35.5129	0.00667	6.3464	0.00533										21.9268	0.00693	4.666	0.00483
14.8398	0.00807	6.6789	0.01468										11.4004	0.01094	4.9885	0.01112										35.7083	0.00842	6.386	0.00514										22.1254	0.00777	4.6862	0.00498
15.0404	0.01043	6.7186	0.01797										11.4403	0.01242	5.0087	0.00423										35.9036	0.00962	6.4257	0.00615										22.324	0.00825	4.7063	0.00387
15.2409	0.01112	6.7582	0.01689										11.4802	0.01177	5.0289	0.00553										36.0989	0.0083	6.4653	0.00622										22.5224	0.00772	4.7265	0.00312
15.4413	0.00945	6.7979	0.00898										11.5201	0.01312	5.049	0.01226										36.2942	0.00682	6.5049	0.00615										22.7209	0.0081	4.7466	0.00518
15.6417	0.00974	6.8376	0.00669										11.56	0.01786	5.0692	0.01096										36.4894	0.00663	6.5446	0.00484										22.9193	0.00682	4.7668	0.00609
15.842	0.01112	6.8772	0.0109										11.5999	0.01854	5.0894	0.01495										36.6846	0.00805	6.5842	0.00425										23.1176	0.0056	4.7869	0.00535
16.0422	0.01025	6.9169	0.01396										11.6398	0.0144	5.1095	0.01036										36.8798	0.00887	6.6238	0.00335										23.3158	0.00633	4.8071	0.0054
16.2424	0.00852	6.9566	0.00994										11.6797	0.00787	5.1297	0.01606										37.075	0.0088	6.6635	0.00427										23.5141	0.00747	4.8273	0.00451
16.4425	0.00802	6.9963	0.0095										11.7196	0.00388	5.1499	0.01453										37.2701	0.00751	6.7031	0.00443										23.7122	0.00707	4.8474	0.00351
16.6426	0.00851	7.0359	0.01121										11.7595	0.00687	5.17	0.01489										37.4651	0.00647	6.7428	0.00379										23.9103	0.00637	4.8676	0.0052
16.8426	0.00868	7.0756	0.00924										11.7994	0.01083	5.1902	0.01076										37.6602	0.0075	6.7824	0.00439										24.1084	0.00687	4.8877	0.00595
17.0425	0.00818	7.1153	0.01106										11.8393	0.0098	5.2104	0.00807										37.8552	0.00774	6.8221	0.00506										24.3064	0.00635	4.9079	0.00427
17.2423	0.01036	7.155	0.01094										11.8792	0.01154	5.2305	0.00279										38.0501	0.00742	6.8617	0.00567										24.5043	0.00606	4.928	0.00554
17.4421	0.01116	7.1947	0.01207										11.9192	0.01195	5.2507	0.00739										38.2451	0.00861	6.9014	0.00715										24.7022	0.00618	4.9482	0.00484
17.6419	0.01037	7.2344	0.01676										11.9591	0.01124	5.2709	0.00736										38.44	0.00822	6.9411	0.00742										24.9	0.00576	4.9684	0.00371
17.8415	0.00833	7.274	0.00988										11.999	0.01102	5.291	0.00981										38.6349	0.00663	6.9807	0.0068										25.0978	0.00537	4.9885	0.00332
18.0412	0.00947	7.3137	0.00923										12.0389	0.00959	5.3112	0.0079										38.8297	0.00868	7.0204	0.0049										25.2956	0.0062	5.0087	0.0028
18.2407	0.01021	7.3534	0.012										12.0788	0.00726	5.3314	0.00818										39.0245	0.01008	7.0601	0.00553										25.4932	0.00624	5.0289	0.00506
18.4402	0.01066	7.3931	0.01204										12.1187	0.01122	5.3515	0.00748										39.2193	0.00874	7.0998	0.007										25.6909	0.00575	5.049	0.00409
18.6396	0.01043	7.4328	0.01193										12.1586	0.01311	5.3717	0.01584										39.4141	0.0079	7.1394	0.007										25.8885	0.00633	5.0692	0.00325
18.839	0.01051	7.4725	0.00901										12.1985	0.01397	5.3919	0.00972										39.6088	0.00678	7.1791	0.00396										26.086	0.00605	5.0894	0.00328
19.0383	0.00955	7.5123	0.01266										12.2384	0.01528	5.412	0.00808										39.8035	0.00694	7.2188	0.00375										26.2835	0.00614	5.1095	0.00579
19.2376	0.00866	7.552	0.01534										12.2784	0.01225	5.4322	0.01421										39.9981	0.00713	7.2585	0.0036										26.4809	0.00692	5.1297	0.0064
19.4368	0.00728	7.5917	0.01148										12.3183	0.0148	5.4524	0.01074										40.1928	0.00694	7.2982	0.00431										26.6783	0.00738	5.1499	0.00365
19.6359	0.00766	7.6314	0.01127										12.3582	0.01502	5.4725	0.01196										40.3874	0.00573	7.3379	0.0041										26.8756	0.00603	5.17	0.00327
19.835	0.00877	7.6711	0.00716										12.3981	0.01327	5.4927	0.00818										40.582	0.00609	7.3775	0.00287										27.0729	0.00645	5.1902	0.00487
20.034	0.00773	7.7108	0.00741										12.438	0.01113	5.5129	0.01034										40.7765	0.00646	7.4172	0.00432										27.2701	0.00714	5.2104	0.00385
20.2329	0.00784	7.7506	0.00726										12.4779	0.00757	5.533	0.01052										40.971	0.0072	7.4569	0.00531										27.4673	0.00648	5.2305	0.00259
20.4318	0.00917	7.7903	0.00937										12.5178	0.01128	5.5532	0.00978										41.1655	0.00681	7.4966	0.00437										27.6644	0.00596	5.2507	0.00358
20.6306	0.00876	7.83	0.00809										12.5578	0.01532	5.5734	0.01383										41.36	0.00596	7.5363	0.00834										27.8615	0.00613	5.2709	0.0083
20.8294	0.00775	7.8698	0.01128										12.5977	0.01558	5.5935	0.01414										41.5544	0.00634	7.576	0.00834										28.0585	0.00706	5.291	0.0078
21.0281	0.00729	7.9095	0.00731										12.6376	0.01577	5.6137	0.01152										41.7488	0.00558	7.6158	0.0078										28.2555	0.00733	5.3112	0.0039
21.2268	0.01046	7.9492	0.00728										12.6775	0.01387	5.6339	0.00435										41.9432	0.00626	7.6555	0.00651										28.4524	0.00693	5.3314	0.00466
21.4254	0.01123	7.989	0.00814										12.7174	0.01295	5.654	0.00668										42.1375	0.00716	7.6952	0.00605										28.6493	0.00646	5.3515	0.00361
21.624	0.00943	8.0287	0.0102										12.7573	0.01473	5.6742	0.01278										42.3319	0.00763	7.7349	0.00437										28.8461	0.00674	5.3717	0.00318
21.8224	0.00996	8.0685	0.01087										12.7973	0.01535	5.6943	0.01961										42.5262	0.00696	7.7746	0.00347										29.0429	0.00574	5.3919	0.00335
22.0209	0.00962	8.1082	0.01301										12.8372	0.00876	5.7145	0.01054										42.7204	0.00638	7.8143	0.00316										29.2397	0.00627	5.412	0.00311
22.2193	0.00771	8.1479	0.01503										12.8771	0.01017	5.7347	0.01674										42.9147	0.00635	7.8541	0.00497										29.4364	0.00586	5.4322	0.00303
22.4176	0.00777	8.1877	0.01292										12.917	0.0102	5.7548	0.0175										43.1089	0.00705	7.8938	0.00548										29.633	0.00726	5.4524	0.0019
22.6158	0.00901	8.2275	0.00972										12.9569	0.01213	5.775	0.01689										43.3031	0.00745	7.9335	0.00569										29.8296	0.00921	5.4725	0.00224
22.8141	0.00971	8.2672	0.01011										12.9968	0.01319	5.7951	0.01154										43.4973	0.00797	7.9733	0.00585										30.0262	0.00914	5.4927	0.00258
23.0122	0.00964	8.307	0.01414										13.0368	0.01271	5.8153	0.01258										43.6914	0.00834	8.013	0.00444										30.2227	0.00786	5.5129	0.00284
23.2103	0.01022	8.3467	0.00803										13.0767	0.01317	5.8354	0.01072										43.8856	0.00812	8.0527	0.0026										30.4192	0.0083	5.533	0.00358
23.4084	0.01097	8.3865	0.0042										13.1166	0.01045	5.8556	0.00895										44.0797	0.00742	8.0925	0.00144										30.6156	0.00802	5.5532	0.00467
23.6064	0.01049	8.4263	0.00621										13.1565	0.00785	5.8757	0.01235										44.2738	0.00677	8.1322	0.00225										30.812	0.00936	5.5734	0.00637
23.8043	0.00925	8.466	0.01277										13.1964	0.01166	5.8959	0.01498										44.4678	0.0067	8.172	0.00554										31.0084	0.00852	5.5935	0.00702
24.0022	0.009	8.5058	0.01202										13.2363	0.01088	5.916	0.01098										44.6619	0.00772	8.2117	0.00586										31.2047	0.00753	5.6137	0.00759
24.2	0.00963	8.5456	0.01127										13.2762	0.00941	5.9362	0.01047										44.8559	0.00844	8.2514	0.0058										31.4009	0.00644	5.6339	0.00691
24.3978	0.01066	8.5853	0.00927										13.3161	0.00867	5.9563	0.01332										45.0499	0.00804	8.2912	0.00608										31.5971	0.00745	5.654	0.00494
24.5956	0.00882	8.6251	0.00921										13.3561	0.01536	5.9765	0.01264										45.2439	0.00824	8.331	0.00755										31.7933	0.00744	5.6742	0.00482
24.7932	0.00896	8.6649	0.00752										13.396	0.01732	5.9966	0.01187										45.4378	0.00824	8.3707	0.00638										31.9894	0.00727	5.6943	0.00537
24.9909	0.00972	8.7047	0.00518										13.4359	0.0108	6.0167	0.00947										45.6317	0.00776	8.4105	0.00515										32.1855	0.00592	5.7145	0.00563
25.1885	0.01022	8.7445	0.000247										13.4758	0.00626	6.0369	0.00898										45.8256	0.00705	8.4502	0.00582										32.3816	0.0049	5.7347	0.00645
25.386	0.01182	8.7843	0.00655										13.5157	0.00927	6.057	0.00903										46.0195	0.00774	8.49	0.00577										32.5776	0.00633	5.7548	0.00474
25.5835	0.0117	8.824	0.00797										13.5556	0.00948	6.0771	0.00575										46.2134	0.00735	8.5298	0.00512										32.7735	0.00731	5.775	0.00282
25.7809	0.01224	8.8638	0.00543										13.5955	0.00699	6.0973	0.00807										46.4073	0.00803	8.5695	0.00382										32.9695	0.008	5.7951	0.00295
25.9783	0.01223	8.9036	0.0101										13.6354	0.01008	6.1174	0.01448										46.6011	0.00944	8.6093	0.00451										33.1653	0.00649	5.8153	0.00339
26.1756	0.01224	8.9434	0.01102										13.6753	0.00983	6.1375	0.02017										46.7949	0.00908	8.6491	0.00598										33.3612	0.00564	5.8354	0.00271
26.3729	0.01166	8.9832	0.0094										13.7152	0.0079	6.1576	0.01477										46.9887	0.00859	8.6888	0.00524										33.557	0.0051	5.8556	0.00418
26.5701	0.00945	9.023	0.00917										13.7551	0.00935	6.1778	0.01171										47.1825	0.00721	8.7286	0.00385										33.7527	0.00464	5.8757	0.00415
26.7673	0.0097	9.0628	0.01263										13.7951	0.00903	6.1637	0.00902										47.3763	0.00672	8.7684	0.00286										33.9485	0.00569	5.8959	0.00319
26.9644	0.01029	9.1026	0.00719										13.835	0.0112	6.2033	0.01283										47.57	0.00808	8.8082	0.00299										34.1442	0.00703	5.916	0.00442
27.1615	0.01109	9.1424	0.00234										13.8749	0.0128	6.2429	0.01188										47.7637	0.00715	8.848	0.00347										34.3398	0.00719	5.9362	0.0047
27.3585	0.01178	9.1823	0.00668										13.9148	0.00989	6.2825	0.01366										47.9575	0.00574	8.8878	0.0024										34.5354	0.0076	5.9563	0.0055
27.5555	0.01053	9.2221	0.00534										13.9547	0.00911	6.3222	0.01554										48.1511	0.00626	8.9275	0.003										34.731	0.00845	5.9765	0.00594
27.7524	0.00988	9.2619	0.0011										13.9946	0.01025	6.3618	0.01312										48.3448	0.00587	8.9673	0.00495										34.9265	0.00853	5.9966	0.00402
27.9493	0.01031	9.3017	0.00583										14.0345	0.01061	6.4014	0.01128										48.5385	0.00694	9.0071	0.00401										35.122	0.00687	6.0167	0.00327
28.1461	0.0095	9.3415	0.01075										14.0744	0.01101	6.4411	0.01145										48.7321	0.0083	9.0469	0.00467										35.3175	0.00629	6.0369	0.00228
28.3429	0.00952	9.3813	0.01149										14.0369	0.0107	6.4807	0.01499										48.9258	0.00799	9.0867	0.00703										35.5129	0.00667	6.057	0.00439
28.5397	0.01022	9.4211	0.01226										14.2377	0.01096	6.5203	0.01685										49.1194	0.00792	9.1265	0.00821										35.7083	0.00842	6.0771	0.00457
28.7364	0.00871	9.461	0.0105										14.4385	0.01067	6.56	0.01751										49.313	0.00743	9.1663	0.00438										35.9036	0.00962	6.0973	0.00472
28.933	0.0096	9.5008	0.00678										14.6392	0.01015	6.5996	0.01426										49.5066	0.00672	9.2061	0.00481										36.0989	0.0083	6.2672	0.0032
29.1296	0.01099	9.5406	0.00823										14.8398	0.00807	6.6393	0.01628										49.7002	0.00729	9.2459	0.0052										36.2942	0.00682	6.3068	0.0036
29.3262	0.01129	9.5805	0.0085										15.0404	0.01043	6.6789	0.01468										49.8937	0.0075	9.2858	0.00369										36.4894	0.00663	6.3464	0.00533
29.5227	0.01182	9.6203	0.00672										15.2409	0.01112	6.7186	0.01797										50.0873	0.00686	9.3256	0.0054										36.6846	0.00805	6.386	0.00514
29.7192	0.01331	9.6601	0.00269										15.4413	0.00945	6.7582	0.01689										50.2808	0.00601	9.3654	0.00531										36.8798	0.00887	6.4257	0.00615
29.9156	0.01062	9.7	0.00319										15.6417	0.00974	6.7979	0.00898										50.4743	0.00567	9.4052	0.00738										37.075	0.0088	6.4653	0.00622
30.112	0.00889	9.7398	0.000311										15.842	0.01112	6.8376	0.00669										50.6678	0.00614	9.445	0.00696										37.2701	0.00751	6.5049	0.00615
30.3084	0.00967	9.7796	0.00264										16.0422	0.01025	6.8772	0.0109										50.8614	0.00715	9.4848	0.00339										37.4651	0.00647	6.5446	0.00484
30.5047	0.00985	9.8195	0.00316										16.2424	0.00852	6.9169	0.01396										51.0548	0.00646	9.5246	0.00156										37.6602	0.0075	6.5842	0.00425
30.7009	0.01015	9.8593	0.00883										16.4425	0.00802	6.9566	0.00994										51.2483	0.00688	9.5645	0.00299										37.8552	0.00774	6.6238	0.00335
30.8971	0.00992	9.8992	0.01006										16.6426	0.00851	6.9963	0.0095										51.4418	0.00765	9.6043	0.00458										38.0501	0.00742	6.6635	0.00427
31.0933	0.01108	9.939	0.01172										16.8426	0.00868	7.0359	0.01121										51.6352	0.00922	9.6441	0.00394										38.2451	0.00861	6.7031	0.00443
31.2894	0.01083	9.9789	0.00832										17.0425	0.00818	7.0756	0.00924										51.8287	0.01005	9.684	0.00365										38.44	0.00822	6.7428	0.00379
31.4855	0.01082	10.0187	0.00931										17.2423	0.01036	7.1153	0.01106										52.0221	0.00908	9.7238	0.00377										38.6349	0.00663	6.7824	0.00439
31.6816	0.01119	10.0586	0.00777										17.4421	0.01116	7.155	0.01094										52.2155	0.00745	9.7636	0.00357										38.8297	0.00868	6.8221	0.00506
31.8776	0.00957	10.0984	0.00671										17.6419	0.01037	7.1947	0.01207										52.409	0.00741	9.8035	0.00537										39.0245	0.01008	6.8617	0.00567
32.0735	0.01244	10.1383	0.01358										17.8415	0.00833	7.2344	0.01676										52.6024	0.00722	9.8433	0.00345										39.2193	0.00874	6.9014	0.00715
32.2695	0.01276	10.1781	0.00924										18.0412	0.00947	7.274	0.00988										52.7958	0.00779	9.8831	0.00126										39.4141	0.0079	6.9411	0.00742
32.4653	0.01153	10.218	0.00834										18.2407	0.01021	7.3137	0.00923										52.9892	0.00787	9.923	0.00314										39.6088	0.00678	6.9807	0.0068
32.6612	0.01096	10.2578	0.00991										18.4402	0.01066	7.3534	0.012										53.1825	0.00766	9.9628	0.00608										39.8035	0.00694	7.0204	0.0049
32.857	0.01123	10.2977	0.00664										18.6396	0.01043	7.3931	0.01204										53.3759	0.00715	10.0027	0.00534										39.9981	0.00713	7.0601	0.00553
33.0527	0.01308	10.3376	0.0102										18.839	0.01051	7.4328	0.01193										53.5693	0.00609	10.0425	0.00344										40.1928	0.00694	7.0998	0.007
33.2485	0.01228	10.3774	0.00664										19.0383	0.00955	7.4725	0.00901										53.7626	0.00598	10.0824	0.00208										40.3874	0.00573	7.1394	0.007
33.4442	0.00994	10.4173	0.00289										19.2376	0.00866	7.5123	0.01266										53.956	0.00713	10.1222	0.000889										40.582	0.00609	7.1791	0.00396
33.6398	0.00885	10.4572	0.00514										19.4368	0.00728	7.552	0.01534										54.1494	0.00824	10.1621	0.00229										40.7765	0.00646	7.2188	0.00375
33.8354	0.00759	10.497	0.0084										19.6359	0.00766	7.5917	0.01148										54.3427	0.00722	10.2019	0.00286										40.971	0.0072	7.2585	0.0036
34.031	0.01176	10.5369	0.01063										19.835	0.00877	7.6314	0.01127										54.536	0.00706	10.2418	0.00538										41.1655	0.00681	7.2982	0.00431
34.2265	0.01204	10.5768	0.01581										20.034	0.00773	7.6711	0.00716										54.7293	0.00752	10.2816	0.0056										41.36	0.00596	7.3379	0.0041
34.422	0.01092	10.6166	0.01412										20.2329	0.00784	7.7108	0.00741										54.9227	0.00741	10.3215	0.00467										41.5544	0.00634	7.3775	0.00287
34.6175	0.00948	10.6565	0.01197										20.4318	0.00917	7.7506	0.00726										55.116	0.008	10.3613	0.00557										41.7488	0.00558	7.4172	0.00432
34.8129	0.00931	10.6964	0.0075										20.6306	0.00876	7.7903	0.00937										55.3093	0.00747	10.4012	0.00511										41.9432	0.00626	7.4569	0.00531
35.0083	0.01024	10.7363	0.00768										20.8294	0.00775	7.83	0.00809										55.5026	0.00748	10.4411	0.00377										42.1375	0.00716	7.4966	0.00437
35.2036	0.01003	10.7762	0.00619										21.0281	0.00729	7.8698	0.01128										55.6959	0.00816	10.4809	0.00475										42.3319	0.00763	7.5363	0.00834
35.3989	0.00994	10.816	0.0114										21.2268	0.01046	7.9095	0.00731										55.8892	0.00946	10.5208	0.00344										42.5262	0.00696	7.576	0.00834
35.5942	0.01022	10.8559	0.01161										21.4254	0.01123	7.9492	0.00728										56.0825	0.00995	10.5607	0.0034										42.7204	0.00638	7.6158	0.0078
35.7894	0.01002	10.8958	0.01336										21.624	0.00943	7.989	0.00814										56.2758	0.0089	10.6005	0.00404										42.9147	0.00635	7.6555	0.00651
35.9846	0.0115	10.9357	0.00884										21.8224	0.00996	8.0287	0.0102										56.4691	0.00897	10.6404	0.00348										43.1089	0.00705	7.6952	0.00605
36.1798	0.0117	10.9756	0.01014										22.0209	0.00962	8.0685	0.01087										56.6624	0.00795	10.6803	0.0032										43.3031	0.00745	7.7349	0.00437
36.375	0.01235	11.0155	0.01267										22.2193	0.00771	8.1082	0.01301										56.8557	0.00771	10.7201	0.00406										43.4973	0.00797	7.7746	0.00347
36.5701	0.01095	11.0553	0.01278										22.4176	0.00777	8.1479	0.01503										57.049	0.00744	10.76	0.00456										43.6914	0.00834	7.8143	0.00316
36.7651	0.00971	11.0952	0.01446										22.6158	0.00901	8.1877	0.01292										57.2423	0.00829	10.7999	0.00372										43.8856	0.00812	7.8541	0.00497
36.9602	0.01006	11.1351	0.0132										22.8141	0.00971	8.2275	0.00972										57.4356	0.0088	10.8398	0.0064										44.0797	0.00742	7.8938	0.00548
37.1552	0.01	11.175	0.0144										23.0122	0.00964	8.2672	0.01011										57.6289	0.0081	10.8797	0.00637										44.2738	0.00677	7.9335	0.00569
37.3501	0.00955	11.2149	0.00566										23.2103	0.01022	8.307	0.01414										57.8222	0.00817	10.9195	0.00485										44.4678	0.0067	7.9733	0.00585
37.5451	0.00841	11.2548	0.00743										23.4084	0.01097	8.3467	0.00803										58.0155	0.00724	10.9594	0.0057										44.6619	0.00772	8.013	0.00444
37.74	0.0086	11.2947	0.01079										23.6064	0.01049	8.3865	0.0042										58.2088	0.00703	10.9993	0.00557										44.8559	0.00844	8.0527	0.0026
37.9349	0.00904	11.3346	0.0095										23.8043	0.00925	8.4263	0.00621										58.4021	0.00692	11.0392	0.00622										45.0499	0.00804	8.0925	0.00144
38.1297	0.0088	11.3745	0.00886										24.0022	0.009	8.466	0.01277										58.5954	0.00628	11.0791	0.00562										45.2439	0.00824	8.1322	0.00225
38.3245	0.01266	11.4144	0.00855										24.2	0.00963	8.5058	0.01202										58.7887	0.00616	11.119	0.00545										45.4378	0.00824	8.172	0.00554
38.5193	0.01439	11.4543	0.00792										24.3978	0.01066	8.5456	0.01127										58.982	0.00754	11.1588	0.00526										45.6317	0.00776	8.2117	0.00586
38.7141	0.01398	11.4942	0.00611										24.5956	0.00882	8.5853	0.00927										59.1753	0.0084	11.1987	0.00564										45.8256	0.00705	8.2514	0.0058
38.9088	0.01237	11.5341	0.00802										24.7932	0.00896	8.6251	0.00921										59.3686	0.00762	11.2386	0.0059										46.0195	0.00774	8.2912	0.00608
39.1035	0.01218	11.574	0.00868										24.9909	0.00972	8.6649	0.00752										59.5619	0.00697	11.2785	0.00848										46.2134	0.00735	8.331	0.00755
39.2981	0.01121	11.6139	0.00776										25.1885	0.01022	8.7047	0.00518										59.7552	0.00634	11.3184	0.0078										46.4073	0.00803	8.3707	0.00638
39.4928	0.0097	11.6538	0.00497										25.386	0.01182	8.7445	0.000247										59.9485	0.00721	11.3583	0.00522										46.6011	0.00944	8.4105	0.00515
39.6874	0.00976	11.6937	0.00467										25.5835	0.0117	8.7843	0.00655										60.1419	0.00822	11.3982	0.00567										46.7949	0.00908	8.4502	0.00582
39.882	0.00958	11.7336	0.00566										25.7809	0.01224	8.824	0.00797										60.3352	0.00815	11.4381	0.00792										46.9887	0.00859	8.49	0.00577
40.0765	0.0081	11.7735	0.00691										25.9783	0.01223	8.8638	0.00543										60.5285	0.00786	11.4398	0.00201										47.1825	0.00721	8.5298	0.00512
40.271	0.00925	11.8134	0.00839										26.1756	0.01224	8.9036	0.0101										60.7218	0.00653	11.6419	0.0036										47.3763	0.00672	8.5695	0.00382
40.4655	0.00867	11.8533	0.00537										26.3729	0.01166	8.9434	0.01102										60.9152	0.00607	11.8439	0.00423										47.57	0.00808	8.6093	0.00451
40.66	0.01013	11.8932	0.0095										26.5701	0.00945	8.9832	0.0094										61.1085	0.00793	12.0458	0.00717										47.7637	0.00715	8.6491	0.00598
40.8544	0.01146	11.9332	0.01368										26.7673	0.0097	9.023	0.00917										61.3019	0.00883	12.2477	0.00685										47.9575	0.00574	8.6888	0.00524
41.0488	0.01284	11.9731	0.01448										26.9644	0.01029	9.0628	0.01263										61.4952	0.00924	12.4495	0.0058										48.1511	0.00626	8.7286	0.00385
41.2432	0.01236	12.013	0.01837										27.1615	0.01109	9.1026	0.00719										61.6886	0.00859	12.6512	0.00701										48.3448	0.00587	8.7684	0.00286
41.4375	0.01024	12.0529	0.01712										27.3585	0.01178	9.1424	0.00234										61.8819	0.00902	12.8529	0.00558										48.5385	0.00694	8.8082	0.00299
41.6319	0.01089	12.0928	0.01541										27.5555	0.01053	9.1823	0.00668										62.0753	0.00825	13.0545	0.00319										48.7321	0.0083	8.848	0.00347
41.8262	0.01171	12.1327	0.01562										27.7524	0.00988	9.2221	0.00534										62.2687	0.00739	13.256	0.00296										48.9258	0.00799	8.8878	0.0024
42.0204	0.01253	12.1726	0.00855										27.9493	0.01031	9.2619	0.0011										62.4621	0.00739	13.4574	0.00347										49.1194	0.00792	8.9275	0.003
42.2147	0.01254	12.2125	0.00815										28.1461	0.0095	9.3017	0.00583										62.6555	0.00703	13.6588	0.00471										49.313	0.00743	8.9673	0.00495
42.4089	0.01388	12.2524	0.01										28.3429	0.00952	9.3415	0.01075										62.8489	0.00963	13.8601	0.00562										49.5066	0.00672	9.0071	0.00401
42.6031	0.01238	12.2924	0.00947										28.5397	0.01022	9.3813	0.01149										63.0423	0.00932	14.0614	0.00406										49.7002	0.00729	9.0469	0.00467
42.7973	0.01184	12.3323	0.00591										28.7364	0.00871	9.4211	0.01226										63.2357	0.00861	14.2625	0.0031										49.8937	0.0075	9.0867	0.00703
42.9914	0.00968	12.3722	0.0053										28.933	0.0096	9.461	0.0105										63.4292	0.00862	14.4636	0.00371										50.0873	0.00686	9.1265	0.00821
43.1856	0.00841	12.4121	0.0097										29.1296	0.01099	9.5008	0.00678										63.6226	0.00807	14.6647	0.0059										50.2808	0.00601	9.1663	0.00438
43.3797	0.00896	12.452	0.01292										29.3262	0.01129	9.5406	0.00823										63.8161	0.00817	14.8657	0.0068										50.4743	0.00567	9.2061	0.00481
43.5738	0.00941	12.4919	0.01267										29.5227	0.01182	9.5805	0.0085										64.0096	0.00856	15.0666	0.00598										50.6678	0.00614	9.2459	0.0052
43.7678	0.00957	12.5318	0.01602										29.7192	0.01331	9.6203	0.00672										64.203	0.00798	15.2674	0.00492										50.8614	0.00715	9.2858	0.00369
43.9619	0.01095	12.5718	0.01321										29.9156	0.01062	9.6601	0.00269										64.3965	0.00799	15.4682	0.00598										51.0548	0.00646	9.3256	0.0054
44.1559	0.00989	12.6117	0.00833										30.112	0.00889	9.7	0.00319										64.59	0.00857	15.6689	0.00582										51.2483	0.00688	9.3654	0.00531
44.3499	0.0103	12.6516	0.01205										30.3084	0.00967	9.7398	0.000311										64.7835	0.00838	15.8695	0.00566										51.4418	0.00765	9.4052	0.00738
44.5439	0.01142	12.6915	0.01336										30.5047	0.00985	9.7796	0.00264										64.9771	0.00827	16.0701	0.00524										51.6352	0.00922	9.445	0.00696
44.7378	0.01162	12.7314	0.00953										30.7009	0.01015	9.8195	0.00316										65.1706	0.00851	16.2706	0.00512										51.8287	0.01005	9.4848	0.00339
44.9317	0.00987	12.7713	0.00667										30.8971	0.00992	9.8593	0.00883										65.3642	0.00851	16.471	0.0047										52.0221	0.00908	9.5246	0.00156
45.1256	0.01013	12.8113	0.00794										31.0933	0.01108	9.8992	0.01006										65.5577	0.00843	16.6714	0.00546										52.2155	0.00745	9.5645	0.00299
45.3195	0.01187	12.8512	0.01092										31.2894	0.01083	9.939	0.01172										65.7513	0.00953	16.8717	0.00392										52.409	0.00741	9.6043	0.00458
45.5134	0.01175	12.8911	0.01225										31.4855	0.01082	9.9789	0.00832										65.9449	0.00844	17.0719	0.00581										52.6024	0.00722	9.6441	0.00394
45.7073	0.01002	12.931	0.0108										31.6816	0.01119	10.0187	0.00931										66.1385	0.00731	17.2721	0.00613										52.7958	0.00779	9.684	0.00365
45.9011	0.01181	12.9709	0.01302										31.8776	0.00957	10.0586	0.00777										66.3322	0.00671	17.4722	0.00564										52.9892	0.00787	9.7238	0.00377
46.0949	0.01284	13.0108	0.01316										32.0735	0.01244	10.0984	0.00671										66.5258	0.00824	17.6723	0.00434										53.1825	0.00766	9.7636	0.00357
46.2887	0.01101	13.0508	0.01676										32.2695	0.01276	10.1383	0.01358										66.7195	0.00777	17.8723	0.00392										53.3759	0.00715	9.8035	0.00537
46.4825	0.01123	13.0907	0.01699										32.4653	0.01153	10.1781	0.00924										66.9131	0.00708	18.0722	0.00355										53.5693	0.00609	9.8433	0.00345
46.6763	0.01138	13.1306	0.01827										32.6612	0.01096	10.218	0.00834										67.1068	0.00843	18.272	0.00405										53.7626	0.00598	9.8831	0.00126
46.87	0.01068	13.1705	0.01517										32.857	0.01123	10.2578	0.00991										67.3005	0.0084	18.4718	0.00452										53.956	0.00713	9.923	0.00314
47.0637	0.01244	13.2104	0.01284										33.0527	0.01308	10.2977	0.00664										67.4943	0.00845	18.6716	0.00617										54.1494	0.00824	9.9628	0.00608
47.2575	0.01077	13.2503	0.01416										33.2485	0.01228	10.3376	0.0102										67.688	0.0085	18.8712	0.00641										54.3427	0.00722	10.0027	0.00534
47.4511	0.01099	13.2902	0.01495										33.4442	0.00994	10.3774	0.00664										67.8818	0.00747	19.0709	0.00514										54.536	0.00706	10.0425	0.00344
47.6448	0.01005	13.3301	0.01188										33.6398	0.00885	10.4173	0.00289										68.0755	0.00862	19.2704	0.00516										54.7293	0.00752	10.0824	0.00208
47.8385	0.01042	13.3701	0.01122										33.8354	0.00759	10.4572	0.00514										68.2693	0.00914	19.4699	0.0056										54.9227	0.00741	10.1222	0.000889
48.0321	0.01178	13.41	0.01063										34.031	0.01176	10.497	0.0084										68.4631	0.00843	19.6693	0.00575										55.116	0.008	10.1621	0.00229
48.2258	0.01121	13.4499	0.01466										34.2265	0.01204	10.5369	0.01063										68.657	0.00847	19.8687	0.00568										55.3093	0.00747	10.2019	0.00286
48.4194	0.01217	13.4898	0.00933										34.422	0.01092	10.5768	0.01581										68.8508	0.00757	20.068	0.00358										55.5026	0.00748	10.2418	0.00538
48.613	0.01195	13.5297	0.00942										34.6175	0.00948	10.6166	0.01412										69.0447	0.00812	20.2673	0.00454										55.6959	0.00816	10.2816	0.0056
48.8066	0.01173	13.5696	0.0101										34.8129	0.00931	10.6565	0.01197										69.2386	0.00832	20.4665	0.00523										55.8892	0.00946	10.3215	0.00467
49.0002	0.01286	13.6095	0.01002										35.0083	0.01024	10.6964	0.0075										69.4325	0.00815	20.6656	0.00418										56.0825	0.00995	10.3613	0.00557
49.1937	0.01256	13.6494	0.01088										35.2036	0.01003	10.7363	0.00768										69.6264	0.00907	20.8647	0.00178										56.2758	0.0089	10.4012	0.00511
49.3873	0.01159	13.6893	0.00812										35.3989	0.00994	10.7762	0.00619										69.8204	0.00686	21.0637	0.00432										56.4691	0.00897	10.4411	0.00377
49.5808	0.01113	13.7292	0.0039										35.5942	0.01022	10.816	0.0114										70.0144	0.00723	21.2626	0.00564										56.6624	0.00795	10.4809	0.00475
49.7743	0.01206	13.7691	0.00187										35.7894	0.01002	10.8559	0.01161										70.2084	0.00803	21.4615	0.00514										56.8557	0.00771	10.5208	0.00344
49.9678	0.01286	13.8091	0.00878										35.9846	0.0115	10.8958	0.01336										70.4024	0.00877	21.6603	0.00374										57.049	0.00744	10.5607	0.0034
50.1614	0.01428	13.849	0.00915										36.1798	0.0117	10.9357	0.00884										70.5964	0.00873	21.8591	0.00438										57.2423	0.00829	10.6005	0.00404
50.3548	0.01255	13.8889	0.01109										36.375	0.01235	10.9756	0.01014										70.7905	0.0087	22.0578	0.00363										57.4356	0.0088	10.6404	0.00348
50.5483	0.01323	13.9288	0.00918										36.5701	0.01095	11.0155	0.01267										70.9846	0.0074	22.2565	0.00527										57.6289	0.0081	10.6803	0.0032
50.7418	0.01338	13.9687	0.01138										36.7651	0.00971	11.0553	0.01278										71.1787	0.00733	22.4551	0.00825										57.8222	0.00817	10.7201	0.00406
50.9352	0.01285	14.0086	0.01025										36.9602	0.01006	11.0952	0.01446										71.3728	0.00767	22.6537	0.00582										58.0155	0.00724	10.76	0.00456
51.1287	0.01292	14.0485	0.00913										37.1552	0.01	11.1351	0.0132										71.567	0.00781	22.8521	0.00439										58.2088	0.00703	10.7999	0.00372
51.3221	0.01223	14.0884	0.01013										37.3501	0.00955	11.175	0.0144										71.7612	0.00814	23.0506	0.00648										58.4021	0.00692	10.8398	0.0064
51.5155	0.01163	14.2369	0.00825										37.5451	0.00841	11.2149	0.00566										71.9554	0.00825	23.249	0.00544										58.5954	0.00628	10.8797	0.00637
51.709	0.01119	14.4377	0.01096										37.74	0.0086	11.2548	0.00743												23.4473	0.00626										58.7887	0.00616	10.9195	0.00485
51.9024	0.0105	14.6385	0.01098										37.9349	0.00904	11.2947	0.01079												23.6455	0.00757										58.982	0.00754	10.9594	0.0057
52.0958	0.00856	14.8392	0.01147										38.1297	0.0088	11.3346	0.0095												23.8438	0.0079										59.1753	0.0084	10.9993	0.00557
52.2892	0.01124	15.0398	0.00946										38.3245	0.01266	11.3745	0.00886												24.0419	0.00755										59.3686	0.00762	11.0392	0.00622
52.4825	0.01321	15.2404	0.00763										38.5193	0.01439	11.4144	0.00855												24.24	0.00819										59.5619	0.00697	11.0791	0.00562
52.6759	0.01296	15.4409	0.00762										38.7141	0.01398	11.4543	0.00792												24.4381	0.0072										59.7552	0.00634	11.119	0.00545
52.8693	0.01148	15.6413	0.01135										38.9088	0.01237	11.4942	0.00611												24.6361	0.0081										59.9485	0.00721	11.1588	0.00526
53.0626	0.0112	15.8417	0.01252										39.1035	0.01218	11.5341	0.00802												24.834	0.00681										60.1419	0.00822	11.1987	0.00564
53.256	0.01205	16.042	0.01159										39.2981	0.01121	11.574	0.00868												25.0319	0.00708										60.3352	0.00815	11.2386	0.0059
53.4494	0.01133	16.2422	0.00897										39.4928	0.0097	11.6139	0.00776												25.2297	0.0069										60.5285	0.00786	11.2785	0.00848
53.6427	0.01017	16.4424	0.00937										39.6874	0.00976	11.6538	0.00497												25.4275	0.00607										60.7218	0.00653	11.3184	0.0078
53.836	0.01227	16.6425	0.0109										39.882	0.00958	11.6937	0.00467												25.6253	0.0064										60.9152	0.00607	11.3583	0.00522
54.0293	0.01215	16.8426	0.01003										40.0765	0.0081	11.7336	0.00566												25.8229	0.00595										61.1085	0.00793	11.3982	0.00567
54.2227	0.01172	17.0426	0.00998										40.271	0.00925	11.7735	0.00691												26.0206	0.00565										61.3019	0.00883	11.4381	0.00792
54.416	0.01305	17.2425	0.0108										40.4655	0.00867	11.8134	0.00839												26.2182	0.00526										61.4952	0.00924	11.4398	0.00201
54.6093	0.01121	17.4423	0.00782										40.66	0.01013	11.8533	0.00537												26.4157	0.005										61.6886	0.00859	11.6419	0.0036
54.8026	0.00883	17.6421	0.0084										40.8544	0.01146	11.8932	0.0095												26.6132	0.00372										61.8819	0.00902	11.8439	0.00423
54.9959	0.00856	17.8419	0.00888										41.0488	0.01284	11.9332	0.01368												26.8106	0.00386										62.0753	0.00825	12.0458	0.00717
55.1892	0.00967	18.0415	0.00678										41.2432	0.01236	11.9731	0.01448												27.008	0.00537										62.2687	0.00739	12.2477	0.00685
55.3825	0.00978	18.2412	0.00911										41.4375	0.01024	12.013	0.01837												27.2053	0.00414										62.4621	0.00739	12.4495	0.0058
55.5758	0.00967	18.4407	0.00986										41.6319	0.01089	12.0529	0.01712												27.4026	0.00506										62.6555	0.00703	12.6512	0.00701
55.7691	0.01269	18.6402	0.00736										41.8262	0.01171	12.0928	0.01541												27.5998	0.00593										62.8489	0.00963	12.8529	0.00558
55.9624	0.01241	18.8396	0.0085										42.0204	0.01253	12.1327	0.01562												27.797	0.0056										63.0423	0.00932	13.0545	0.00319
56.1557	0.01191	19.039	0.00935										42.2147	0.01254	12.1726	0.00855												27.9941	0.00642										63.2357	0.00861	13.256	0.00296
56.349	0.01074	19.2383	0.01019										42.4089	0.01388	12.2125	0.00815												28.1912	0.00562										63.4292	0.00862	13.4574	0.00347
56.5423	0.01014	19.4376	0.00871										42.6031	0.01238	12.2524	0.01												28.3882	0.00696										63.6226	0.00807	13.6588	0.00471
56.7356	0.00878	19.6368	0.00878										42.7973	0.01184	12.2924	0.00947												28.5852	0.00835										63.8161	0.00817	13.8601	0.00562
56.9289	0.01114	19.8359	0.0069										42.9914	0.00968	12.3323	0.00591												28.7821	0.00876										64.0096	0.00856	14.0614	0.00406
57.1222	0.011	20.035	0.00896										43.1856	0.00841	12.3722	0.0053												28.979	0.00804										64.203	0.00798	14.2625	0.0031
57.3155	0.01106	20.234	0.00852										43.3797	0.00896	12.4121	0.0097												29.1758	0.0084										64.3965	0.00799	14.4636	0.00371
57.5088	0.0086	20.4329	0.00926										43.5738	0.00941	12.452	0.01292												29.3726	0.0082										64.59	0.00857	14.6647	0.0059
57.7021	0.009	20.6318	0.01004										43.7678	0.00957	12.4919	0.01267												29.5694	0.007										64.7835	0.00838	14.8657	0.0068
57.8954	0.01052	20.8306	0.01005										43.9619	0.01095	12.5318	0.01602												29.7661	0.00708										64.9771	0.00827	15.0666	0.00598
58.0887	0.01053	21.0294	0.0086										44.1559	0.00989	12.5718	0.01321												29.9627	0.00772										65.1706	0.00851	15.2674	0.00492
58.282	0.00938	21.2281	0.00935										44.3499	0.0103	12.6117	0.00833												30.1593	0.0069										65.3642	0.00851	15.4682	0.00598
58.4753	0.00806	21.4268	0.0105										44.5439	0.01142	12.6516	0.01205												30.3559	0.00719										65.5577	0.00843	15.6689	0.00582
58.6686	0.01144	21.6254	0.01046										44.7378	0.01162	12.6915	0.01336												30.5524	0.0065										65.7513	0.00953	15.8695	0.00566
58.8619	0.01164	21.824	0.01132										44.9317	0.00987	12.7314	0.00953												30.7489	0.00477										65.9449	0.00844	16.0701	0.00524
59.0552	0.01219	22.0224	0.00962										45.1256	0.01013	12.7713	0.00667												30.9453	0.00484										66.1385	0.00731	16.2706	0.00512
59.2485	0.01186	22.2209	0.00923										45.3195	0.01187	12.8113	0.00794												31.1417	0.00426										66.3322	0.00671	16.471	0.0047
59.4419	0.01126	22.4193	0.01117										45.5134	0.01175	12.8512	0.01092												31.3381	0.00391										66.5258	0.00824	16.6714	0.00546
59.6352	0.01072	22.6176	0.0112										45.7073	0.01002	12.8911	0.01225												31.5344	0.00571										66.7195	0.00777	16.8717	0.00392
59.8285	0.00825	22.8158	0.01131										45.9011	0.01181	12.931	0.0108												31.7306	0.00657										66.9131	0.00708	17.0719	0.00581
60.0218	0.00987	23.0141	0.01048										46.0949	0.01284	12.9709	0.01302												31.9268	0.00505										67.1068	0.00843	17.2721	0.00613
60.2152	0.00988	23.2122	0.00897										46.2887	0.01101	13.0108	0.01316												32.123	0.00431										67.3005	0.0084	17.4722	0.00564
60.4085	0.00907	23.4103	0.00833										46.4825	0.01123	13.0508	0.01676												32.3191	0.00747										67.4943	0.00845	17.6723	0.00434
60.6019	0.01168	23.6084	0.00916										46.6763	0.01138	13.0907	0.01699												32.5152	0.00826										67.688	0.0085	17.8723	0.00392
60.7952	0.01278	23.8064	0.00899										46.87	0.01068	13.1306	0.01827												32.7113	0.00787										67.8818	0.00747	18.0722	0.00355
60.9886	0.01335	24.0043	0.01061										47.0637	0.01244	13.1705	0.01517												32.9073	0.0084										68.0755	0.00862	18.272	0.00405
61.1819	0.0117	24.2022	0.01148										47.2575	0.01077	13.2104	0.01284												33.1032	0.00698										68.2693	0.00914	18.4718	0.00452
61.3753	0.01083	24.4	0.00971										47.4511	0.01099	13.2503	0.01416												33.2992	0.00482										68.4631	0.00843	18.6716	0.00617
61.5687	0.01204	24.5978	0.00987										47.6448	0.01005	13.2902	0.01495												33.495	0.00285										68.657	0.00847	18.8712	0.00641
61.7621	0.01282	24.7956	0.00951										47.8385	0.01042	13.3301	0.01188												33.6909	0.00401										68.8508	0.00757	19.0709	0.00514
61.9555	0.01428	24.9932	0.00962										48.0321	0.01178	13.3701	0.01122												33.8867	0.00614										69.0447	0.00812	19.2704	0.00516
62.1489	0.01423	25.1909	0.00735										48.2258	0.01121	13.41	0.01063												34.0824	0.0066										69.2386	0.00832	19.4699	0.0056
62.3423	0.01153	25.3885	0.00726										48.4194	0.01217	13.4499	0.01466												34.2782	0.00727										69.4325	0.00815	19.6693	0.00575
62.5357	0.00998	25.586	0.00791										48.613	0.01195	13.4898	0.00933												34.4739	0.00606										69.6264	0.00907	19.8687	0.00568
62.7292	0.00882	25.7835	0.00949										48.8066	0.01173	13.5297	0.00942												34.6695	0.00554										69.8204	0.00686	20.068	0.00358
62.9226	0.00724	25.9809	0.0101										49.0002	0.01286	13.5696	0.0101												34.8651	0.0049										70.0144	0.00723	20.2673	0.00454
63.1161	0.00711	26.1783	0.0108										49.1937	0.01256	13.6095	0.01002												35.0607	0.00584										70.2084	0.00803	20.4665	0.00523
63.3096	0.00797	26.3756	0.01145										49.3873	0.01159	13.6494	0.01088												35.2562	0.0065										70.4024	0.00877	20.6656	0.00418
63.503	0.01025	26.5729	0.01053										49.5808	0.01113	13.6893	0.00812												35.4517	0.0065										70.5964	0.00873	20.8647	0.00178
63.6965	0.0116	26.7701	0.00864										49.7743	0.01206	13.7292	0.0039												35.6472	0.00768										70.7905	0.0087	21.0637	0.00432
63.89	0.00944	26.9673	0.00932										49.9678	0.01286	13.7691	0.00187												35.8426	0.00829										70.9846	0.0074	21.2626	0.00564
64.0835	0.00863	27.1644	0.01015										50.1614	0.01428	13.8091	0.00878												36.038	0.00597										71.1787	0.00733	21.4615	0.00514
64.2771	0.01085	27.3615	0.0093										50.3548	0.01255	13.849	0.00915												36.2333	0.0044										71.3728	0.00767	21.6603	0.00374
64.4706	0.00988	27.5585	0.01019										50.5483	0.01323	13.8889	0.01109												36.4286	0.00662										71.567	0.00781	21.8591	0.00438
64.6642	0.00885	27.7555	0.00989										50.7418	0.01338	13.9288	0.00918												36.6239	0.00642										71.7612	0.00814	22.0578	0.00363
64.8577	0.00865	27.9524	0.00896										50.9352	0.01285	13.9687	0.01138												36.8191	0.00698										71.9554	0.00825	22.2565	0.00527
65.0513	0.00982	28.1493	0.00951										51.1287	0.01292	14.0086	0.01025												37.0143	0.00488										75	0.00847	22.4551	0.00825
65.2449	0.00944	28.3461	0.01232										51.3221	0.01223	14.0485	0.00913												37.2095	0.00477										77	0.00778	22.6537	0.00582
65.4385	0.00768	28.5429	0.01055										51.5155	0.01163	14.0884	0.01013												37.4047	0.00683										79	0.00771	22.8521	0.00439
65.6322	0.00964	28.7397	0.00914										51.709	0.01119	14.2369	0.00825												37.5998	0.00673										81	0.0072	23.0506	0.00648
65.8258	0.01114	28.9364	0.01061										51.9024	0.0105	14.4377	0.01096												37.7948	0.00576										83.1	0.00681	23.249	0.00544
66.0195	0.00944	29.133	0.01022										52.0958	0.00856	14.6385	0.01098												37.9899	0.00672										85.1	0.00674	23.4473	0.00626
66.2131	0.00796	29.3296	0.01042										52.2892	0.01124	14.8392	0.01147												38.1849	0.00667										87.1	0.00708	23.6455	0.00757
66.4068	0.00917	29.5262	0.01076										52.4825	0.01321	15.0398	0.00946												38.3798	0.00661										89.2	0.00754	23.8438	0.0079
66.6005	0.01035	29.7227	0.01107										52.6759	0.01296	15.2404	0.00763												38.5748	0.00594										91.2	0.00788	24.0419	0.00755
66.7943	0.01171	29.9192	0.01044										52.8693	0.01148	15.4409	0.00762												38.7697	0.0063										93.2	0.00841	24.24	0.00819
66.988	0.01106	30.1156	0.00897										53.0626	0.0112	15.6413	0.01135												38.9646	0.00742										95.2	0.008	24.4381	0.0072
67.1818	0.01103	30.312	0.00886										53.256	0.01205	15.8417	0.01252												39.1594	0.00575										97.3	0.00721	24.6361	0.0081
67.3755	0.01198	30.5084	0.00814										53.4494	0.01133	16.042	0.01159												39.3542	0.00544										99.3	0.00704	24.834	0.00681
67.5693	0.01229	30.7047	0.00695										53.6427	0.01017	16.2422	0.00897												39.549	0.00741										101.3	0.00732	25.0319	0.00708
67.7631	0.01215	30.9009	0.00767										53.836	0.01227	16.4424	0.00937												39.7438	0.00927										103.3	0.00743	25.2297	0.0069
67.957	0.01036	31.0971	0.00842										54.0293	0.01215	16.6425	0.0109												39.9385	0.00534										105.4	0.00763	25.4275	0.00607
68.1508	0.01056	31.2933	0.01061										54.2227	0.01172	16.8426	0.01003												40.1332	0.00517										107.4	0.00748	25.6253	0.0064
68.3447	0.01144	31.4894	0.01141										54.416	0.01305	17.0426	0.00998												40.3278	0.00468										109.4	0.00767	25.8229	0.00595
68.5386	0.01165	31.6855	0.01176										54.6093	0.01121	17.2425	0.0108												40.5225	0.0043										111.4	0.00828	26.0206	0.00565
68.7325	0.00836	31.8816	0.01113										54.8026	0.00883	17.4423	0.00782												40.7171	0.00552										113.5	0.00881	26.2182	0.00526
68.9264	0.00967	32.0776	0.00801										54.9959	0.00856	17.6421	0.0084												40.9117	0.00691										115.5	0.0083	26.4157	0.005
69.1204	0.0117	32.2735	0.00571										55.1892	0.00967	17.8419	0.00888												41.1062	0.00654										117.5	0.00752	26.6132	0.00372
69.3144	0.01033	32.4695	0.00632										55.3825	0.00978	18.0415	0.00678												41.3007	0.0055										119.5	0.00781	26.8106	0.00386
69.5084	0.0075	32.6653	0.00764										55.5758	0.00967	18.2412	0.00911												41.4952	0.00717										121.6	0.00762	27.008	0.00537
69.7024	0.0096	32.8612	0.00772										55.7691	0.01269	18.4407	0.00986												41.6897	0.0065										123.6	0.0081	27.2053	0.00414
69.8964	0.0127	33.057	0.00967										55.9624	0.01241	18.6402	0.00736												41.8841	0.00445										125.6	0.00869	27.4026	0.00506
70.0905	0.01346	33.2527	0.01193										56.1557	0.01191	18.8396	0.0085												42.0785	0.00378										127.6	0.0087	27.5998	0.00593
70.2846	0.01125	33.4485	0.0103										56.349	0.01074	19.039	0.00935												42.2729	0.00634										129.7	0.00853	27.797	0.0056
70.4787	0.0098	33.6442	0.00971										56.5423	0.01014	19.2383	0.01019												42.4672	0.00877										131.7	0.0088	27.9941	0.00642
70.6728	0.01133	33.8398	0.00897										56.7356	0.00878	19.4376	0.00871												42.6616	0.00965										133.7	0.00888	28.1912	0.00562
70.867	0.01269	34.0354	0.00977										56.9289	0.01114	19.6368	0.00878												42.8559	0.00794										135.8	0.00858	28.3882	0.00696
71.0612	0.01072	34.231	0.00941										57.1222	0.011	19.8359	0.0069												43.0501	0.00741										137.8	0.00887	28.5852	0.00835
71.2554	0.00862	34.4265	0.00862										57.3155	0.01106	20.035	0.00896												43.2444	0.0068										139.8	0.00851	28.7821	0.00876
71.4497	0.01112	34.622	0.01024										57.5088	0.0086	20.234	0.00852												43.4386	0.00618										141.8	0.00859	28.979	0.00804
71.6439	0.0141	34.8175	0.01106										57.7021	0.009	20.4329	0.00926												43.6328	0.00741										143.9	0.00839	29.1758	0.0084
71.8382	0.01235	35.0129	0.01075										57.8954	0.01052	20.6318	0.01004												43.827	0.00612										145.9	0.00764	29.3726	0.0082
72.0325	0.01223	35.2083	0.01024										58.0887	0.01053	20.8306	0.01005												44.0211	0.00538										147.9	0.00716	29.5694	0.007
72.2269	0.01115	35.4036	0.01177										58.282	0.00938	21.0294	0.0086												44.2153	0.00706										149.9	0.00796	29.7661	0.00708
72.4212	0.0101	35.5989	0.01058										58.4753	0.00806	21.2281	0.00935												44.4094	0.00645										152	0.00864	29.9627	0.00772
72.6156	0.0112	35.7942	0.01										58.6686	0.01144	21.4268	0.0105												44.6035	0.00609										154	0.00865	30.1593	0.0069
72.81	0.01112	35.9894	0.01033										58.8619	0.01164	21.6254	0.01046												44.7975	0.00589										156	0.00817	30.3559	0.00719
73.0045	0.01069	36.1846	0.01067										59.0552	0.01219	21.824	0.01132												44.9916	0.00654										158	0.00795	30.5524	0.0065
73.199	0.012	36.3798	0.01265										59.2485	0.01186	22.0224	0.00962												45.1856	0.00893										160.1	0.00831	30.7489	0.00477
73.3935	0.0123	36.575	0.01158										59.4419	0.01126	22.2209	0.00923												45.3796	0.00943										162.1	0.00886	30.9453	0.00484
73.588	0.01194	36.7701	0.00991										59.6352	0.01072	22.4193	0.01117												45.5736	0.00876										164.1	0.0086	31.1417	0.00426
73.7826	0.01033	36.9651	0.01091										59.8285	0.00825	22.6176	0.0112												45.7675	0.00889										166.1	0.00846	31.3381	0.00391
73.9772	0.01043	37.1602	0.01114										60.0218	0.00987	22.8158	0.01131												45.9614	0.00759										168.2	0.00803	31.5344	0.00571
74.1718	0.01117	37.3552	0.01183										60.2152	0.00988	23.0141	0.01048												46.1553	0.00466										170.2	0.00817	31.7306	0.00657
74.3665	0.01402	37.5501	0.01064										60.4085	0.00907	23.2122	0.00897												46.3492	0.00287										172.2	0.00928	31.9268	0.00505
74.5612	0.01406	37.7451	0.01082										60.6019	0.01168	23.4103	0.00833												46.5431	0.0046										174.2	0.00862	32.123	0.00431
74.7559	0.01407	37.94	0.01022										60.7952	0.01278	23.6084	0.00916												46.737	0.00715										176.3	0.00826	32.3191	0.00747
74.9507	0.01307	38.1349	0.01091										60.9886	0.01335	23.8064	0.00899												46.9308	0.00704										178.3	0.00848	32.5152	0.00826
75.1455	0.01093	38.3297	0.01033										61.1819	0.0117	24.0043	0.01061												47.1246	0.00715										180.3	0.00815	32.7113	0.00787
75.3403	0.01084	38.5245	0.00843										61.3753	0.01083	24.2022	0.01148												47.3184	0.00645										182.3	0.00799	32.9073	0.0084
75.5351	0.01327	38.7193	0.00977										61.5687	0.01204	24.4	0.00971												47.5122	0.00701										184.4	0.00796	33.1032	0.00698
75.73	0.01263	38.9141	0.01137										61.7621	0.01282	24.5978	0.00987												47.706	0.00759										186.4	0.00798	33.2992	0.00482
75.9249	0.0125	39.1088	0.01118										61.9555	0.01428	24.7956	0.00951												47.8997	0.00531										188.4	0.00777	33.495	0.00285
76.1199	0.01366	39.3035	0.01226										62.1489	0.01423	24.9932	0.00962												48.0934	0.00572										190.4	0.00828	33.6909	0.00401
76.3149	0.01257	39.4981	0.01023										62.3423	0.01153	25.1909	0.00735												48.2872	0.0061										192.5	0.00828	33.8867	0.00614
76.5099	0.00956	39.6928	0.00736										62.5357	0.00998	25.3885	0.00726												48.4808	0.00667										194.5	0.00835	34.0824	0.0066
76.705	0.0099	39.8874	0.0074										62.7292	0.00882	25.586	0.00791												48.6745	0.00713										196.5	0.00832	34.2782	0.00727
76.9001	0.01032	40.082	0.01038										62.9226	0.00724	25.7835	0.00949												48.8682	0.00465										198.5	0.00836	34.4739	0.00606
77.0952	0.01108	40.2765	0.01111										63.1161	0.00711	25.9809	0.0101												49.0618	0.00632										200.6	0.00908	34.6695	0.00554
77.2904	0.01079	40.471	0.01043										63.3096	0.00797	26.1783	0.0108												49.2555	0.00601										202.6	0.00912	34.8651	0.0049
77.4856	0.00924	40.6655	0.00923										63.503	0.01025	26.3756	0.01145												49.4491	0.00463										204.6	0.00912	35.0607	0.00584
		40.86	0.00881										63.6965	0.0116	26.5729	0.01053												49.6427	0.0051										206.6	0.00862	35.2562	0.0065
		41.0544	0.01022										63.89	0.00944	26.7701	0.00864												49.8363	0.0066										208.7	0.00814	35.4517	0.0065
		41.2488	0.01392										64.0835	0.00863	26.9673	0.00932												50.0299	0.00534										210.7	0.00797	35.6472	0.00768
		41.4432	0.015										64.2771	0.01085	27.1644	0.01015												50.2234	0.00516										212.7	0.00775	35.8426	0.00829
		41.6375	0.01171										64.4706	0.00988	27.3615	0.0093												50.417	0.00402										214.7	0.00827	36.038	0.00597
		41.8319	0.00696										64.6642	0.00885	27.5585	0.01019												50.6105	0.00348										216.8	0.00855	36.2333	0.0044
		42.0262	0.00878										64.8577	0.00865	27.7555	0.00989												50.804	0.00557										218.8	0.00793	36.4286	0.00662
		42.2204	0.00952										65.0513	0.00982	27.9524	0.00896												50.9975	0.00668										220.8	0.00776	36.6239	0.00642
		42.4147	0.00932										65.2449	0.00944	28.1493	0.00951												51.1911	0.0084										222.8	0.00782	36.8191	0.00698
		42.6089	0.00962										65.4385	0.00768	28.3461	0.01232												51.3845	0.00739										224.9	0.00809	37.0143	0.00488
		42.8031	0.00853										65.6322	0.00964	28.5429	0.01055												51.578	0.00434										226.9	0.00794	37.2095	0.00477
		42.9973	0.00965										65.8258	0.01114	28.7397	0.00914												51.7715	0.00484										228.9	0.00854	37.4047	0.00683
		43.1914	0.00907										66.0195	0.00944	28.9364	0.01061												51.9649	0.006										230.9	0.00855	37.5998	0.00673
		43.3856	0.01059										66.2131	0.00796	29.133	0.01022												52.1584	0.00697										233	0.00832	37.7948	0.00576
		43.5797	0.01042										66.4068	0.00917	29.3296	0.01042												52.3518	0.00664										235	0.00821	37.9899	0.00672
		43.7738	0.00944										66.6005	0.01035	29.5262	0.01076												52.5452	0.00764										237	0.0085	38.1849	0.00667
		43.9678	0.00881										66.7943	0.01171	29.7227	0.01107												52.7387	0.00795										239	0.00848	38.3798	0.00661
		44.1619	0.0122										66.988	0.01106	29.9192	0.01044												52.9321	0.00544										241.1	0.00803	38.5748	0.00594
		44.3559	0.01207										67.1818	0.01103	30.1156	0.00897												53.1255	0.00599										243.1	0.00796	38.7697	0.0063
		44.5499	0.01146										67.3755	0.01198	30.312	0.00886												53.3189	0.00576										245.1	0.00794	38.9646	0.00742
		44.7439	0.01031										67.5693	0.01229	30.5084	0.00814												53.5122	0.00577										247.2	0.00824	39.1594	0.00575
		44.9378	0.00967										67.7631	0.01215	30.7047	0.00695												53.7056	0.007										249.2	0.00787	39.3542	0.00544
		45.1317	0.00802										67.957	0.01036	30.9009	0.00767												53.899	0.00787										251.2	0.008	39.549	0.00741
		45.3256	0.00771										68.1508	0.01056	31.0971	0.00842												54.0923	0.00577										253.2	0.00817	39.7438	0.00927
		45.5195	0.00611										68.3447	0.01144	31.2933	0.01061												54.2857	0.00397										255.3	0.00847	39.9385	0.00534
		45.7134	0.00554										68.5386	0.01165	31.4894	0.01141												54.4791	0.0047										257.3	0.00864	40.1332	0.00517
		45.9073	0.00736										68.7325	0.00836	31.6855	0.01176												54.6724	0.00591										259.3	0.00792	40.3278	0.00468
		46.1011	0.00736										68.9264	0.00967	31.8816	0.01113												54.8657	0.00462										261.3	0.00766	40.5225	0.0043
		46.2949	0.01095										69.1204	0.0117	32.0776	0.00801												55.059	0.00462										263.4	0.00753	40.7171	0.00552
		46.4887	0.01051										69.3144	0.01033	32.2735	0.00571												55.2524	0.00614										265.4	0.00767	40.9117	0.00691
		46.6825	0.0111										69.5084	0.0075	32.4695	0.00632												55.4457	0.00935										267.4	0.00814	41.1062	0.00654
		46.8763	0.01107										69.7024	0.0096	32.6653	0.00764												55.639	0.00834										269.4	0.00805	41.3007	0.0055
		47.07	0.00979										69.8964	0.0127	32.8612	0.00772												55.8323	0.00625										271.5	0.0077	41.4952	0.00717
		47.2637	0.01062										70.0905	0.01346	33.057	0.00967												56.0256	0.006										273.5	0.00725	41.6897	0.0065
		47.4575	0.01036										70.2846	0.01125	33.2527	0.01193												56.2189	0.00634										275.5	0.00716	41.8841	0.00445
		47.6511	0.01171										70.4787	0.0098	33.4485	0.0103												56.4122	0.00728										277.6	0.00699	42.0785	0.00378
		47.8448	0.01057										70.6728	0.01133	33.6442	0.00971												56.6055	0.00594										279.6	0.00741	42.2729	0.00634
		48.0385	0.00916										70.867	0.01269	33.8398	0.00897												56.7988	0.00591										281.6	0.00814	42.4672	0.00877
		48.2321	0.01031										71.0612	0.01072	34.0354	0.00977												56.9921	0.00585										283.6	0.00786	42.6616	0.00965
		48.4258	0.0112										71.2554	0.00862	34.231	0.00941												57.1854	0.00618										285.7	0.00774	42.8559	0.00794
		48.6194	0.00917										71.4497	0.01112	34.4265	0.00862												57.3787	0.00537										287.7	0.00788	43.0501	0.00741
		48.813	0.0089										71.6439	0.0141	34.622	0.01024												57.572	0.00432										289.7	0.00807	43.2444	0.0068
		49.0066	0.00903										71.8382	0.01235	34.8175	0.01106												57.7653	0.00645										291.7	0.0085	43.4386	0.00618
		49.2002	0.00642										72.0325	0.01223	35.0129	0.01075												57.9586	0.00747										293.8	0.00764	43.6328	0.00741
		49.3937	0.00707										72.2269	0.01115	35.2083	0.01024												58.1519	0.00636										295.8	0.00806	43.827	0.00612
		49.5873	0.01083										72.4212	0.0101	35.4036	0.01177												58.3452	0.00593										297.8	0.00811	44.0211	0.00538
		49.7808	0.01144										72.6156	0.0112	35.5989	0.01058												58.5385	0.00538										299.9	0.00779	44.2153	0.00706
		49.9743	0.0098										72.81	0.01112	35.7942	0.01												58.7318	0.00663										301.9	0.00792	44.4094	0.00645
		50.1678	0.00758										73.0045	0.01069	35.9894	0.01033												58.9251	0.00512										303.9	0.00834	44.6035	0.00609
		50.3614	0.00831										73.199	0.012	36.1846	0.01067												59.1184	0.00746										305.9	0.00748	44.7975	0.00589
		50.5548	0.01054										73.3935	0.0123	36.3798	0.01265												59.3117	0.00973										308	0.00757	44.9916	0.00654
		50.7483	0.01093										73.588	0.01194	36.575	0.01158												59.505	0.00821										310	0.00739	45.1856	0.00893
		50.9418	0.00842										73.7826	0.01033	36.7701	0.00991												59.6983	0.00543										312	0.0072	45.3796	0.00943
		51.1352	0.00965										73.9772	0.01043	36.9651	0.01091												59.8916	0.00692										314.1	0.00692	45.5736	0.00876
		51.3287	0.0114										74.1718	0.01117	37.1602	0.01114												60.0849	0.00758										316.1	0.00815	45.7675	0.00889
		51.5221	0.01034										74.3665	0.01402	37.3552	0.01183												60.2782	0.00791										318.1	0.00823	45.9614	0.00759
		51.7155	0.00853										74.5612	0.01406	37.5501	0.01064												60.4716	0.00655										320.1	0.00764	46.1553	0.00466
		51.909	0.00951										74.7559	0.01407	37.7451	0.01082												60.6649	0.00546										322.2	0.00744	46.3492	0.00287
		52.1024	0.00956										74.9507	0.01307	37.94	0.01022												60.8582	0.00558										324.2	0.00716	46.5431	0.0046
		52.2958	0.00798										75.1455	0.01093	38.1349	0.01091												61.0515	0.00502										326.2	0.00717	46.737	0.00715
		52.4892	0.00628										75.3403	0.01084	38.3297	0.01033												61.2449	0.00528										328.3	0.00752	46.9308	0.00704
		52.6825	0.00623										75.5351	0.01327	38.5245	0.00843												61.4382	0.00612										330.3	0.00722	47.1246	0.00715
		52.8759	0.00787										75.73	0.01263	38.7193	0.00977												61.6316	0.00744										332.3	0.00701	47.3184	0.00645
		53.0693	0.00833										75.9249	0.0125	38.9141	0.01137												61.8249	0.00722										334.3	0.00725	47.5122	0.00701
		53.2626	0.00822										76.1199	0.01366	39.1088	0.01118												62.0183	0.00737										336.4	0.00782	47.706	0.00759
[truncated: 586 more rows]
[truncated: 1 more columns]
