# Supplementary material for: Direct time-resolved observation of surface-bound carbon dioxide radical anions on metallic nanocatalysts
Source: Nat Commun. 2023 Nov 6;14:7116. doi: 10.1038/s41467-023-42936-6 (PMC10628153; doi:10.1038/s41467-023-42936-6)
Supplement: Supplementary file 4 — Source Data [file 41467_2023_42936_MOESM4_ESM.zip › Source Data/Figure S8/Figure S7.xlsx]

## Sheet: Sheet1
Figure S7a														Figure S7b
raw data							fitting data							raw data							fitting data
300.205	0.0019	300.205	0.00585	300.205	0.0852		300.205	0.00226	300.205	0.00526	301.318	0.00873		300.205	0.00369	300.205	0.01362	300.205	0.01953		300.205	0.00481	300.205	0.01056	300.205	0.01763
300.761	0.0029	300.761	0.00622	300.761	0.09296		300.761	0.00228	300.761	0.00526	301.534	0.00874		300.761	0.00149	300.761	0.01408	300.761	0.0212		300.425	0.00486	300.761	0.01069	300.645	0.01782
301.318	0.0032	301.318	0.00626	301.318	0.00871		301.318	0.00229	301.318	0.00526	301.751	0.00875		301.318	0.00286	301.318	0.0108	301.318	0.02376		300.645	0.0049	301.318	0.01081	300.761	0.01787
301.874	0.003	301.874	0.00702	301.874	0.00937		301.874	0.00231	301.874	0.00526	301.874	0.00875		301.874	0.00423	301.874	0.01027	301.874	0.02231		300.761	0.00493	301.874	0.01093	300.865	0.01791
302.431	0.00181	302.431	0.00789	302.431	0.00996		302.431	0.00233	302.431	0.00526	301.968	0.00876		302.431	0.00262	302.431	0.00897	302.431	0.02032		300.865	0.00495	302.431	0.01105	301.085	0.01801
302.987	0.00223	302.987	0.00672	302.987	0.00962		302.987	0.00234	302.987	0.00526	302.184	0.00876		302.987	0.000631	302.987	0.00717	302.987	0.01645		301.085	0.005	302.987	0.01118	301.305	0.0181
303.544	0.00297	303.544	0.00478	303.544	0.00966		303.544	0.00236	303.544	0.00526	302.401	0.00877		303.544	0.00287	303.544	0.00468	303.544	0.01424		301.305	0.00504	303.544	0.0113	301.318	0.01811
304.1	0.00295	304.1	0.00499	304.1	0.00857		304.1	0.00238	304.1	0.00526	302.431	0.00877		304.1	0.00607	304.1	0.00898	304.1	0.01266		301.318	0.00505	304.1	0.01142	301.525	0.01819
304.657	0.00274	304.657	0.00444	304.657	0.00862		304.606	0.00239	304.657	0.00526	302.618	0.00878		304.657	0.01046	304.657	0.01292	304.657	0.02168		301.525	0.00509	304.657	0.01154	301.745	0.01829
305.213	0.00381	305.213	0.00508	305.213	0.00923		304.657	0.00239	305.213	0.00526	302.835	0.00878		305.213	0.0096	305.213	0.01701	305.213	0.03201		301.745	0.00513	305.213	0.01166	301.874	0.01834
305.77	0.00432	305.77	0.00604	305.77	0.00873		304.826	0.0024	305.77	0.00526	302.987	0.00879		305.77	0.00793	305.77	0.02044	305.77	0.03077		301.874	0.00516	305.77	0.01178	301.965	0.01838
306.326	0.00397	306.326	0.00764	306.326	0.00935		305.046	0.0024	306.326	0.00526	303.051	0.00879		306.326	0.00561	306.326	0.02097	306.326	0.02755		301.965	0.00518	306.326	0.0119	302.185	0.01847
306.883	0.00295	306.883	0.00558	306.883	0.01057		305.213	0.00241	306.883	0.00526	303.268	0.0088		306.883	0.0044	306.883	0.01411	306.883	0.01368		302.185	0.00522	306.883	0.01201	302.405	0.01857
307.439	0.00281	307.439	0.00495	307.439	0.0073		305.266	0.00241	307.439	0.00525	303.485	0.00881		307.439	0.00321	307.439	0.01429	307.439	0.01514		302.405	0.00527	307.439	0.01213	302.431	0.01858
307.996	0.00279	307.996	0.00526	307.996	0.01023		305.486	0.00241	307.996	0.00525	303.544	0.00881		307.996	0.00505	307.996	0.01122	307.996	0.02083		302.431	0.00527	307.996	0.01225	302.625	0.01866
308.552	0.00172	308.552	0.00512	308.552	0.00936		305.706	0.00242	308.552	0.00525	303.701	0.00881		308.552	0.00611	308.552	0.01256	308.552	0.02556		302.625	0.00531	308.552	0.01236	302.845	0.01875
309.109	0.00274	309.109	0.00675	309.109	0.00853		305.77	0.00242	309.109	0.00525	303.918	0.00882		309.109	0.00821	309.109	0.01679	309.109	0.02591		302.845	0.00536	308.566	0.01237	302.987	0.01881
309.666	0.00312	309.666	0.00719	309.666	0.00904		305.926	0.00243	309.666	0.00525	304.1	0.00883		309.666	0.00756	309.666	0.01553	309.666	0.02101		302.987	0.00539	308.786	0.01241	303.065	0.01884
310.222	0.00302	310.222	0.00373	310.222	0.00684		306.146	0.00243	310.222	0.00525	304.135	0.00883		310.222	0.00902	310.222	0.00813	310.222	0.01622		303.065	0.0054	309.006	0.01246	303.285	0.01893
310.779	0.00287	310.779	0.00388	310.779	0.00627		306.326	0.00244	310.779	0.00525	304.351	0.00883		310.779	0.00897	310.779	0.00587	310.779	0.01393		303.285	0.00545	309.109	0.01248	303.505	0.01903
311.335	0.00344	311.335	0.00315	311.335	0.00783		306.366	0.00244	311.335	0.00525	304.568	0.00884		311.335	0.00964	311.335	0.00503	311.335	0.01074		303.505	0.00549	309.226	0.0125	303.544	0.01904
311.892	0.0038	311.892	0.00444	311.892	0.00943		306.586	0.00245	311.892	0.00525	304.657	0.00884		311.892	0.00943	311.892	0.0096	311.892	0.01799		303.544	0.0055	309.447	0.01255	303.725	0.01912
312.448	0.00417	312.448	0.00676	312.448	0.01048		306.806	0.00245	312.448	0.00525	304.785	0.00885		312.448	0.01042	312.448	0.0147	312.448	0.0219		303.725	0.00553	309.666	0.01259	303.945	0.01921
313.005	0.00397	313.005	0.00549	313.005	0.00783		306.883	0.00245	313.005	0.00525	305.002	0.00885		313.005	0.01118	313.005	0.01411	313.005	0.01715		303.945	0.00558	309.667	0.01259	304.1	0.01927
313.561	0.00271	313.561	0.00473	313.561	0.00779		307.026	0.00246	313.561	0.00524	305.213	0.00886		313.561	0.0109	313.561	0.01302	313.561	0.01775		304.1	0.00561	309.887	0.01264	304.165	0.0193
314.118	0.00226	314.118	0.00448	314.118	0.00972		307.246	0.00246	314.118	0.00524	305.218	0.00886		314.118	0.00809	314.118	0.0125	314.118	0.02168		304.165	0.00562	310.107	0.01268	304.385	0.01939
314.674	0.00222	314.674	0.00408	314.674	0.00852		307.439	0.00247	314.674	0.00524	305.435	0.00887		314.674	0.00827	314.674	0.01439	314.674	0.01841		304.385	0.00566	310.222	0.01271	304.606	0.01948
315.231	0.00222	315.231	0.00262	315.231	0.00969		307.466	0.00247	315.231	0.00524	305.652	0.00887		315.231	0.00842	315.231	0.01667	315.231	0.01796		304.606	0.0057	310.327	0.01273	304.657	0.0195
315.787	0.00236	315.787	0.0017	315.787	0.00879		307.686	0.00248	315.787	0.00524	305.77	0.00888		315.787	0.0071	315.787	0.01932	315.787	0.02167		304.657	0.00571	310.547	0.01277	304.826	0.01957
316.344	0.00264	316.344	0.00211	316.344	0.00967		307.906	0.00248	316.344	0.00524	305.868	0.00888		316.344	0.0055	316.344	0.02151	316.344	0.02382		304.826	0.00575	310.767	0.01282	305.046	0.01966
316.9	0.00326	316.9	0.00312	316.9	0.00862		307.996	0.00248	316.9	0.00524	306.085	0.00888		316.9	0.00396	316.9	0.01726	316.9	0.0233		305.046	0.00579	310.779	0.01282	305.213	0.01973
317.457	0.00328	317.457	0.00417	317.457	0.00893		308.126	0.00249	317.457	0.00524	306.302	0.00889		317.457	0.00371	317.457	0.01024	317.457	0.02645		305.213	0.00582	310.987	0.01286	305.266	0.01975
318.013	0.00268	318.013	0.00322	318.013	0.0082		308.346	0.00249	318.013	0.00523	306.326	0.00889		318.013	0.00524	318.013	0.00483	318.013	0.02014		305.266	0.00583	311.207	0.0129	305.486	0.01984
318.57	0.00266	318.57	0.00344	318.57	0.01008		308.552	0.0025	318.57	0.00523	306.518	0.0089		318.57	0.00733	318.57	0.00582	318.57	0.02458		305.486	0.00587	311.335	0.01293	305.706	0.01992
319.126	0.00244	319.126	0.00361	319.126	0.00972		308.566	0.0025	319.126	0.00523	306.735	0.0089		319.126	0.00983	319.126	0.00842	319.126	0.02255		305.706	0.00591	311.427	0.01295	305.77	0.01995
319.683	0.00266	319.683	0.00583	319.683	0.0073		308.786	0.00251	319.683	0.00523	306.883	0.00891		319.683	0.0108	319.683	0.01209	319.683	0.02244		305.77	0.00593	311.647	0.01299	305.926	0.02001
320.239	0.00214	320.239	0.00577	320.239	0.00942		309.006	0.00251	320.239	0.00523	306.952	0.00891		320.239	0.00942	320.239	0.01511	320.239	0.02521		305.926	0.00595	311.867	0.01304	306.146	0.0201
320.796	0.00186	320.796	0.00508	320.796	0.00892		309.109	0.00251	320.796	0.00523	307.169	0.00891		320.796	0.00755	320.796	0.01767	320.796	0.02391		306.146	0.006	311.892	0.01304	306.326	0.02017
321.352	0.00171	321.352	0.00652	321.352	0.00904		309.226	0.00252	321.352	0.00523	307.385	0.00892		321.352	0.00888	321.352	0.01788	321.352	0.0267		306.326	0.00603	312.087	0.01308	306.366	0.02019
321.909	0.00234	321.909	0.00597	321.909	0.01264		309.447	0.00252	321.909	0.00522	307.439	0.00892		321.909	0.00866	321.909	0.0156	321.909	0.02589		306.366	0.00604	312.307	0.01312	306.586	0.02028
322.466	0.00303	322.466	0.00461	322.466	0.00901		309.666	0.00253	322.466	0.00522	307.602	0.00892		322.466	0.00699	322.466	0.0147	322.466	0.02222		306.586	0.00608	312.448	0.01315	306.806	0.02036
323.022	0.00258	323.022	0.00402	323.022	0.01107		309.667	0.00253	323.022	0.00522	307.819	0.00893		323.022	0.00544	323.022	0.01352	323.022	0.02238		306.806	0.00612	312.527	0.01317	306.883	0.02039
323.579	0.00242	323.579	0.0054	323.579	0.00775		309.887	0.00254	323.579	0.00522	307.996	0.00893		323.579	0.00613	323.579	0.01127	323.579	0.01778		306.883	0.00613	312.747	0.01321	307.026	0.02045
324.135	0.0023	324.135	0.00634	324.135	0.01014		310.107	0.00254	324.135	0.00522	308.035	0.00894		324.135	0.00703	324.135	0.01191	324.135	0.02392		307.026	0.00616	312.967	0.01325	307.246	0.02054
324.692	0.00286	324.692	0.00544	324.692	0.01102		310.222	0.00254	324.692	0.00521	308.252	0.00894		324.692	0.00747	324.692	0.01624	324.692	0.03437		307.246	0.0062	313.005	0.01326	307.439	0.02061
325.248	0.00234	325.248	0.00605	325.248	0.01082		310.327	0.00255	325.248	0.00521	308.469	0.00895		325.248	0.00866	325.248	0.01602	325.248	0.03765		307.439	0.00623	313.187	0.0133	307.466	0.02062
325.805	0.00282	325.805	0.0054	325.805	0.00938		310.547	0.00255	325.805	0.00521	308.552	0.00895		325.805	0.01008	325.805	0.0177	325.805	0.036		307.466	0.00624	313.407	0.01334	307.686	0.02071
326.361	0.00252	326.361	0.00511	326.361	0.00557		310.767	0.00256	326.361	0.00521	308.686	0.00895		326.361	0.01019	326.361	0.02163	326.361	0.02837		307.686	0.00627	313.561	0.01337	307.906	0.02079
326.918	0.00259	326.918	0.00424	326.918	0.01006		310.779	0.00256	326.918	0.00521	308.902	0.00896		326.918	0.01029	326.918	0.02229	326.918	0.02573		307.906	0.00631	313.627	0.01338	307.996	0.02083
327.474	0.00265	327.474	0.00506	327.474	0.00929		310.987	0.00256	327.474	0.0052	309.109	0.00896		327.474	0.00995	327.474	0.01848	327.474	0.02306		307.996	0.00633	313.847	0.01342	308.126	0.02088
328.031	0.00217	328.031	0.00392	328.031	0.00966		311.207	0.00257	328.031	0.0052	309.119	0.00896		328.031	0.00822	328.031	0.01543	328.031	0.02159		308.126	0.00635	314.067	0.01347	308.346	0.02096
328.587	0.0026	328.587	0.00405	328.587	0.01084		311.335	0.00257	328.587	0.0052	309.336	0.00897		328.587	0.00762	328.587	0.01237	328.587	0.02212		308.346	0.00639	314.118	0.01348	308.552	0.02104
329.144	0.00275	329.144	0.0045	329.144	0.00866		311.427	0.00258	329.144	0.0052	309.552	0.00897		329.144	0.00843	329.144	0.01349	329.144	0.02395		308.552	0.00643	314.288	0.01351	308.566	0.02105
329.7	0.00268	329.7	0.00432	329.7	0.00798		311.647	0.00258	329.7	0.0052	309.666	0.00897		329.7	0.01146	329.7	0.01463	329.7	0.03132		308.566	0.00643	314.508	0.01355	308.786	0.02113
330.257	0.00286	330.257	0.00515	330.257	0.01192		311.867	0.00259	330.257	0.00519	309.769	0.00898		330.257	0.01244	330.257	0.01849	330.257	0.03759		308.786	0.00647	314.674	0.01358	309.006	0.02122
330.813	0.00234	330.813	0.00562	330.813	0.01006		311.892	0.00259	330.813	0.00519	309.986	0.00898		330.813	0.0121	330.813	0.02003	330.813	0.03795		309.006	0.0065	314.728	0.01359	309.109	0.02126
331.37	0.0026	331.37	0.00552	331.37	0.01175		312.087	0.00259	331.37	0.00519	310.202	0.00899		331.37	0.01118	331.37	0.01708	331.37	0.03913		309.109	0.00652	314.948	0.01364	309.226	0.0213
331.926	0.00289	331.926	0.00471	331.926	0.01044		312.307	0.0026	331.926	0.00519	310.222	0.00899		331.926	0.01049	331.926	0.01436	331.926	0.03923		309.226	0.00654	315.168	0.01368	309.447	0.02138
332.483	0.00357	332.483	0.00418	332.483	0.01052		312.448	0.0026	332.483	0.00518	310.419	0.00899		332.483	0.00897	332.483	0.01122	332.483	0.03898		309.447	0.00658	315.231	0.01369	309.666	0.02147
333.039	0.00266	333.039	0.00418	333.039	0.00681		312.527	0.0026	333.039	0.00518	310.636	0.009		333.039	0.00904	333.039	0.01364	333.039	0.03398		309.666	0.00662	315.388	0.01372	309.667	0.02147
333.596	0.00233	333.596	0.00422	333.596	0.00999		312.747	0.00261	333.596	0.00518	310.779	0.009		333.596	0.00785	333.596	0.01569	333.596	0.0295		309.667	0.00662	315.608	0.01376	309.887	0.02155
334.152	0.00211	334.152	0.00428	334.152	0.01111		312.967	0.00262	334.152	0.00517	310.853	0.009		334.152	0.00674	334.152	0.01467	334.152	0.02935		309.887	0.00665	315.787	0.01379	310.107	0.02163
334.709	0.00304	334.709	0.00451	334.709	0.00736		313.005	0.00262	334.709	0.00517	311.069	0.009		334.709	0.00811	334.709	0.01338	334.709	0.0308		310.107	0.00669	315.828	0.0138	310.222	0.02167
335.265	0.00274	335.265	0.00467	335.265	0.00622		313.187	0.00262	335.265	0.00517	311.286	0.00901		335.265	0.00874	335.265	0.01149	335.265	0.03264		310.222	0.00671	316.048	0.01384	310.327	0.02171
335.822	0.00296	335.822	0.00516	335.822	0.00951		313.407	0.00263	335.822	0.00516	311.335	0.00901		335.822	0.01079	335.822	0.01127	335.822	0.03264		310.327	0.00672	316.268	0.01388	310.547	0.0218
336.378	0.00327	336.378	0.00537	336.378	0.01011		313.561	0.00263	336.378	0.00516	311.503	0.00901		336.378	0.0115	336.378	0.0139	336.378	0.03509		310.547	0.00676	316.344	0.0139	310.767	0.02188
336.935	0.00212	336.935	0.00482	336.935	0.00919		313.627	0.00263	336.935	0.00516	311.719	0.00902		336.935	0.0113	336.935	0.0124	336.935	0.03323		310.767	0.0068	316.488	0.01392	310.779	0.02188
337.491	0.00218	337.491	0.00462	337.491	0.00683		313.847	0.00264	337.491	0.00516	311.892	0.00902		337.491	0.00878	337.491	0.01285	337.491	0.02818		310.779	0.0068	316.708	0.01397	310.987	0.02196
338.048	0.00181	338.048	0.00332	338.048	0.00554		314.067	0.00264	338.048	0.00515	311.936	0.00902		338.048	0.00728	338.048	0.0131	338.048	0.02338		310.987	0.00683	316.9	0.014	311.207	0.02204
338.605	0.00225	338.605	0.004	338.605	0.00626		314.118	0.00264	338.605	0.00515	312.153	0.00902		338.605	0.00781	338.605	0.0138	338.605	0.02907		311.207	0.00687	316.928	0.01401	311.335	0.02209
339.161	0.0031	339.161	0.00371	339.161	0.01056		314.288	0.00265	339.161	0.00514	312.369	0.00903		339.161	0.00892	339.161	0.01667	339.161	0.03467		311.335	0.00689	317.148	0.01405	311.427	0.02212
339.718	0.00308	339.718	0.00368	339.718	0.00969		314.508	0.00265	339.718	0.00514	312.448	0.00903		339.718	0.00792	339.718	0.01974	339.718	0.03236		311.427	0.0069	317.368	0.01409	311.647	0.0222
340.274	0.0035	340.274	0.00459	340.274	0.00838		314.674	0.00266	340.274	0.00514	312.586	0.00903		340.274	0.00832	340.274	0.01996	340.274	0.02978		311.647	0.00694	317.457	0.0141	311.867	0.02228
340.831	0.0041	340.831	0.00534	340.831	0.01083		314.728	0.00266	340.831	0.00513	312.803	0.00904		340.831	0.00733	340.831	0.01607	340.831	0.02897		311.867	0.00697	317.588	0.01413	311.892	0.02229
341.387	0.00415	341.387	0.00483	341.387	0.01024		314.948	0.00266	341.387	0.00513	313.005	0.00904		341.387	0.00623	341.387	0.01394	341.387	0.02668		311.892	0.00697	317.808	0.01417	312.087	0.02236
341.944	0.00407	341.944	0.0043	341.944	0.00906		315.168	0.00267	341.944	0.00513	313.02	0.00904		341.944	0.00637	341.944	0.01636	341.944	0.02438		312.087	0.007	318.013	0.0142	312.307	0.02244
342.5	0.00366	342.5	0.00527	342.5	0.00834		315.231	0.00267	342.5	0.00512	313.236	0.00904		342.5	0.00688	342.5	0.01785	342.5	0.02396		312.307	0.00704	318.028	0.01421	312.448	0.02249
343.057	0.0029	343.057	0.0058	343.057	0.01052		315.388	0.00268	343.057	0.00512	313.453	0.00905		343.057	0.00884	343.057	0.02181	343.057	0.02559		312.448	0.00706	318.248	0.01425	312.527	0.02252
343.613	0.00311	343.613	0.00574	343.613	0.00888		315.608	0.00268	343.613	0.00511	313.561	0.00905		343.613	0.00957	343.613	0.02303	343.613	0.02518		312.527	0.00707	318.468	0.01428	312.747	0.0226
344.17	0.00322	344.17	0.00653	344.17	0.00992		315.787	0.00268	344.17	0.00511	313.67	0.00905		344.17	0.00908	344.17	0.0237	344.17	0.02508		312.747	0.0071	318.57	0.0143	312.967	0.02267
344.726	0.00314	344.726	0.00542	344.726	0.00838		315.828	0.00269	344.726	0.0051	313.886	0.00905		344.726	0.00821	344.726	0.02339	344.726	0.02318		312.967	0.00714	318.688	0.01432	313.005	0.02269
345.283	0.00328	345.283	0.00607	345.283	0.00991		316.048	0.00269	345.283	0.0051	314.103	0.00906		345.283	0.00812	345.283	0.01679	345.283	0.01986		313.005	0.00714	318.909	0.01436	313.187	0.02275
345.839	0.00269	345.839	0.00467	345.839	0.00752		316.268	0.0027	345.839	0.00509	314.118	0.00906		345.839	0.00834	345.839	0.01511	345.839	0.02428		313.187	0.00717	319.126	0.0144	313.407	0.02283
346.396	0.00249	346.396	0.00352	346.396	0.00918		316.344	0.0027	346.396	0.00509	314.32	0.00906		346.396	0.00803	346.396	0.01329	346.396	0.02513		313.407	0.0072	319.129	0.0144	313.561	0.02288
346.952	0.00307	346.952	0.00262	346.952	0.0079		316.488	0.0027	346.952	0.00508	314.537	0.00906		346.952	0.00735	346.952	0.01398	346.952	0.02643		313.561	0.00722	319.349	0.01444	313.627	0.02291
347.509	0.00308	347.509	0.00413	347.509	0.01043		316.708	0.00271	347.509	0.00508	314.674	0.00907		347.509	0.00679	347.509	0.01725	347.509	0.02215		313.627	0.00723	319.569	0.01448	313.847	0.02298
348.065	0.00342	348.065	0.00516	348.065	0.00706		316.9	0.00271	348.065	0.00507	314.753	0.00907		348.065	0.00698	348.065	0.01948	348.065	0.02081		313.847	0.00727	319.683	0.0145	314.067	0.02306
348.622	0.0033	348.622	0.00582	348.622	0.00713		316.928	0.00271	348.622	0.00507	314.97	0.00907		348.622	0.00749	348.622	0.02125	348.622	0.02344		314.067	0.0073	319.789	0.01452	314.118	0.02308
349.178	0.0028	349.178	0.00614	349.178	0.00899		317.148	0.00272	349.178	0.00506	315.187	0.00907		349.178	0.00844	349.178	0.02127	349.178	0.02645		314.118	0.0073	320.009	0.01456	314.288	0.02314
349.735	0.00195	349.735	0.00611	349.735	0.00633		317.368	0.00272	349.735	0.00506	315.231	0.00907		349.735	0.00886	349.735	0.02102	349.735	0.03137		314.288	0.00733	320.229	0.01459	314.508	0.02321
350.291	0.00157	350.291	0.00621	350.291	0.00654		317.457	0.00272	350.291	0.00505	315.403	0.00908		350.291	0.00916	350.291	0.01992	350.291	0.03412		314.508	0.00736	320.239	0.0146	314.674	0.02327
350.848	0.00168	350.848	0.00495	350.848	0.00686		317.588	0.00273	350.848	0.00505	315.62	0.00908		350.848	0.00986	350.848	0.0198	350.848	0.03526		314.674	0.00738	320.449	0.01463	314.728	0.02329
351.404	0.00204	351.404	0.0043	351.404	0.00676		317.808	0.00273	351.404	0.00504	315.787	0.00908		351.404	0.00982	351.404	0.02086	351.404	0.03156		314.728	0.00739	320.669	0.01467	314.948	0.02336
351.961	0.0028	351.961	0.00351	351.961	0.00725		318.013	0.00274	351.961	0.00503	315.837	0.00908		351.961	0.01039	351.961	0.02057	351.961	0.02821		314.948	0.00742	320.796	0.01469	315.168	0.02344
352.518	0.00348	352.518	0.00378	352.518	0.00854		318.028	0.00274	352.518	0.00503	316.053	0.00908		352.518	0.01044	352.518	0.0206	352.518	0.02386		315.168	0.00745	320.889	0.01471	315.231	0.02346
353.074	0.00344	353.074	0.00433	353.074	0.0072		318.248	0.00274	353.074	0.00502	316.27	0.00909		353.074	0.00991	353.074	0.01973	353.074	0.02389		315.231	0.00746	321.109	0.01475	315.388	0.02351
353.631	0.00294	353.631	0.00487	353.631	0.00829		318.468	0.00275	353.631	0.00502	316.344	0.00909		353.631	0.00909	353.631	0.01887	353.631	0.02597		315.388	0.00748	321.329	0.01478	315.608	0.02359
354.187	0.00246	354.187	0.0042	354.187	0.00778		318.57	0.00275	354.187	0.00501	316.487	0.00909		354.187	0.009	354.187	0.01939	354.187	0.02754		315.608	0.00751	321.352	0.01479	315.787	0.02365
354.744	0.00299	354.744	0.00358	354.744	0.00882		318.688	0.00275	354.744	0.005	316.704	0.00909		354.744	0.0087	354.744	0.01957	354.744	0.02691		315.787	0.00754	321.549	0.01482	315.828	0.02366
355.3	0.00276	355.3	0.00378	355.3	0.00866		318.909	0.00276	355.3	0.005	316.9	0.00909		355.3	0.00953	355.3	0.02079	355.3	0.02999		315.828	0.00754	321.769	0.01486	316.048	0.02373
355.857	0.00256	355.857	0.00436	355.857	0.00813		319.126	0.00276	355.857	0.00499	316.92	0.00909		355.857	0.01066	355.857	0.01965	355.857	0.03423		316.048	0.00757	321.909	0.01488	316.268	0.02381
356.413	0.00242	356.413	0.00532	356.413	0.00798		319.129	0.00276	356.413	0.00498	317.137	0.0091		356.413	0.01015	356.413	0.02099	356.413	0.03558		316.268	0.0076	321.989	0.01489	316.344	0.02383
356.97	0.00292	356.97	0.00594	356.97	0.00861		319.349	0.00277	356.97	0.00497	317.354	0.0091		356.97	0.00988	356.97	0.02134	356.97	0.03889		316.344	0.00761	322.209	0.01493	316.488	0.02388
357.526	0.00295	357.526	0.00453	357.526	0.00788		319.569	0.00277	357.526	0.00497	317.457	0.0091		357.526	0.00984	357.526	0.0205	357.526	0.03559		316.488	0.00763	322.429	0.01497	316.708	0.02395
358.083	0.00318	358.083	0.00395	358.083	0.0076		319.683	0.00277	358.083	0.00496	317.57	0.0091		358.083	0.00888	358.083	0.02044	358.083	0.03602		316.708	0.00766	322.466	0.01497	316.9	0.02402
358.639	0.0033	358.639	0.00472	358.639	0.00431		319.789	0.00278	358.639	0.00495	317.787	0.0091		358.639	0.00907	358.639	0.02137	358.639	0.03224		316.9	0.00768	322.649	0.015	316.928	0.02402
359.196	0.00303	359.196	0.00477	359.196	0.00701		320.009	0.00278	359.196	0.00494	318.004	0.0091		359.196	0.00938	359.196	0.02089	359.196	0.03952		316.928	0.00768	322.869	0.01504	317.148	0.0241
359.752	0.00254	359.752	0.00538	359.752	0.00751		320.229	0.00279	359.752	0.00494	318.013	0.0091		359.752	0.009	359.752	0.0215	359.752	0.03552		317.148	0.00771	323.022	0.01506	317.368	0.02417
360.309	0.00254	360.309	0.00584	360.309	0.00699		320.239	0.00279	360.277	0.00493	318.22	0.00911		360.309	0.00923	360.309	0.0204	360.309	0.03234		317.368	0.00774	323.089	0.01507	317.457	0.0242
360.865	0.00249	360.865	0.00632	360.865	0.00735		320.449	0.00279	360.309	0.00493	318.437	0.00911		360.865	0.0103	360.865	0.01813	360.865	0.02722		317.457	0.00775	323.309	0.01511	317.588	0.02424
361.422	0.00215	361.422	0.00633	361.422	0.00722		320.669	0.0028	360.497	0.00492	318.57	0.00911		361.422	0.01036	361.422	0.01649	361.422	0.03097		317.588	0.00777	323.529	0.01514	317.808	0.02431
361.978	0.00218	361.978	0.00695	361.978	0.00717		320.796	0.0028	360.717	0.00492	318.654	0.00911		361.978	0.0092	361.978	0.01502	361.978	0.03234		317.808	0.00779	323.579	0.01515	318.013	0.02437
362.535	0.00262	362.535	0.00698	362.535	0.00733		320.889	0.0028	360.865	0.00492	318.871	0.00911		362.535	0.00799	362.535	0.01514	362.535	0.03639		318.013	0.00782	323.75	0.01518	318.028	0.02438
363.091	0.00241	363.091	0.00676	363.091	0.00642		321.109	0.00281	360.937	0.00492	319.087	0.00911		363.091	0.00708	363.091	0.01641	363.091	0.03425		318.028	0.00782	323.97	0.01522	318.248	0.02445
363.648	0.00288	363.648	0.0064	363.648	0.00708		321.329	0.00281	361.157	0.00491	319.126	0.00911		363.648	0.00675	363.648	0.01862	363.648	0.03057		318.248	0.00785	324.135	0.01524	318.468	0.02452
364.204	0.00336	364.204	0.0059	364.204	0.00895		321.352	0.00281	361.377	0.00491	319.304	0.00911		364.204	0.00683	364.204	0.02027	364.204	0.02981		318.468	0.00787	324.19	0.01525	318.57	0.02455
364.761	0.00388	364.761	0.00594	364.761	0.00723		321.549	0.00281	361.422	0.00491	319.521	0.00912		364.761	0.00732	364.761	0.01973	364.761	0.03058		318.57	0.00788	324.41	0.01528	318.688	0.02459
365.318	0.00384	365.318	0.00648	365.318	0.00719		321.769	0.00282	361.597	0.00491	319.683	0.00912		365.318	0.00788	365.318	0.01648	365.318	0.03298		318.688	0.0079	324.63	0.01532	318.909	0.02466
365.874	0.00314	365.874	0.00595	365.874	0.00698		321.909	0.00282	361.817	0.0049	319.737	0.00912		365.874	0.00798	365.874	0.01479	365.874	0.03605		318.909	0.00792	324.692	0.01533	319.126	0.02472
366.431	0.00266	366.431	0.00492	366.431	0.00611		321.989	0.00282	361.978	0.0049	319.954	0.00912		366.431	0.00869	366.431	0.0145	366.431	0.036		319.126	0.00795	324.85	0.01535	319.129	0.02472
366.987	0.00216	366.987	0.00485	366.987	0.00706		322.209	0.00283	362.038	0.0049	320.171	0.00912		366.987	0.0092	366.987	0.01267	366.987	0.03318		319.129	0.00795	325.07	0.01539	319.349	0.02479
367.544	0.00221	367.544	0.00576	367.544	0.00868		322.429	0.00283	362.258	0.0049	320.239	0.00912		367.544	0.00936	367.544	0.01443	367.544	0.03094		319.349	0.00797	325.248	0.01542	319.569	0.02486
368.1	0.00256	368.1	0.00641	368.1	0.00615		322.466	0.00283	362.478	0.00489	320.388	0.00912		368.1	0.00811	368.1	0.01453	368.1	0.02887		319.569	0.008	325.29	0.01542	319.683	0.02489
368.657	0.00297	368.657	0.00635	368.657	0.00756		322.649	0.00284	362.535	0.00489	320.604	0.00912		368.657	0.00737	368.657	0.01441	368.657	0.0297		319.683	0.00801	325.51	0.01546	319.789	0.02493
369.213	0.00315	369.213	0.00599	369.213	0.00722		322.869	0.00284	362.698	0.00489	320.796	0.00912		369.213	0.00713	369.213	0.01703	369.213	0.03053		319.789	0.00802	325.73	0.01549	320.009	0.02499
369.77	0.00288	369.77	0.00499	369.77	0.00594		323.022	0.00285	362.918	0.00489	320.821	0.00912		369.77	0.00692	369.77	0.01921	369.77	0.03105		320.009	0.00805	325.805	0.0155	320.229	0.02506
370.326	0.00312	370.326	0.00465	370.326	0.0065		323.089	0.00285	363.091	0.00488	321.038	0.00912		370.326	0.00803	370.326	0.02074	370.326	0.03143		320.229	0.00807	325.95	0.01552	320.239	0.02506
370.883	0.00358	370.883	0.00502	370.883	0.0071		323.309	0.00285	363.138	0.00488	321.254	0.00912		370.883	0.00953	370.883	0.02062	370.883	0.02914		320.239	0.00807	326.17	0.01556	320.449	0.02513
371.439	0.00358	371.439	0.00524	371.439	0.00509		323.529	0.00286	363.358	0.00488	321.352	0.00912		371.439	0.00973	371.439	0.01866	371.439	0.02675		320.449	0.0081	326.361	0.01558	320.669	0.02519
371.996	0.00339	371.996	0.00589	371.996	0.00618		323.579	0.00286	363.578	0.00488	321.471	0.00912		371.996	0.00986	371.996	0.01639	371.996	0.02368		320.669	0.00812	326.39	0.01559	320.796	0.02523
372.552	0.00322	372.552	0.00639	372.552	0.00551		323.75	0.00286	363.648	0.00487	321.688	0.00913		372.552	0.00925	372.552	0.01557	372.552	0.02623		320.796	0.00813	326.61	0.01562	320.889	0.02526
373.109	0.00361	373.109	0.00623	373.109	0.0057		323.97	0.00286	363.798	0.00487	321.904	0.00913		373.109	0.00866	373.109	0.01629	373.109	0.02802		320.889	0.00814	326.83	0.01565	321.109	0.02532
373.665	0.00336	373.665	0.0071	373.665	0.0087		324.135	0.00287	364.018	0.00487	321.909	0.00913		373.665	0.00883	373.665	0.01691	373.665	0.02969		321.109	0.00817	326.918	0.01567	321.329	0.02539
374.222	0.0036	374.222	0.00762	374.222	0.00832		324.19	0.00287	364.204	0.00487	322.121	0.00913		374.222	0.00906	374.222	0.01737	374.222	0.03233		321.329	0.00819	327.05	0.01569	321.352	0.02539
374.778	0.00274	374.778	0.00691	374.778	0.00854		324.41	0.00287	364.238	0.00486	322.338	0.00913		374.778	0.00886	374.778	0.01803	374.778	0.03173		321.352	0.00819	327.27	0.01572	321.549	0.02545
375.335	0.0029	375.335	0.00603	375.335	0.00845		324.63	0.00288	364.458	0.00486	322.466	0.00913		375.335	0.00936	375.335	0.01646	375.335	0.02968		321.549	0.00821	327.474	0.01575	321.769	0.02552
375.892	0.00302	375.892	0.00582	375.892	0.00925		324.692	0.00288	364.678	0.00486	322.555	0.00913		375.892	0.0097	375.892	0.01694	375.892	0.02806		321.769	0.00823	327.49	0.01575	321.909	0.02556
376.448	0.00289	376.448	0.005	376.448	0.00871		324.85	0.00288	364.761	0.00486	322.771	0.00913		376.448	0.00976	376.448	0.01775	376.448	0.03208		321.909	0.00825	327.71	0.01578	321.989	0.02558
377.005	0.00293	377.005	0.00442	377.005	0.00684		325.07	0.00289	364.898	0.00485	322.988	0.00913		377.005	0.01009	377.005	0.01805	377.005	0.0316		321.989	0.00825	327.93	0.01581	322.209	0.02564
377.561	0.00314	377.561	0.00502	377.561	0.0081		325.248	0.00289	365.118	0.00485	323.022	0.00913		377.561	0.01071	377.561	0.0179	377.561	0.0288		322.209	0.00828	328.031	0.01583	322.429	0.0257
378.118	0.00354	378.118	0.00465	378.118	0.00574		325.29	0.00289	365.318	0.00485	323.205	0.00913		378.118	0.01026	378.118	0.01766	378.118	0.02766		322.429	0.0083	328.15	0.01585	322.466	0.02572
378.674	0.00338	378.674	0.00481	378.674	0.00621		325.51	0.00289	365.338	0.00485	323.421	0.00913		378.674	0.00956	378.674	0.01735	378.674	0.02549		322.466	0.0083	328.37	0.01588	322.649	0.02577
379.231	0.00319	379.231	0.00494	379.231	0.00594		325.73	0.0029	365.558	0.00484	323.579	0.00913		379.231	0.00902	379.231	0.0168	379.231	0.02344		322.649	0.00832	328.587	0.01591	322.869	0.02583
379.787	0.00276	379.787	0.00511	379.787	0.00734		325.805	0.0029	365.778	0.00484	323.638	0.00913		379.787	0.00811	379.787	0.01645	379.787	0.02582		322.869	0.00834	328.591	0.01591	323.022	0.02587
380.344	0.00225	380.344	0.00545	380.344	0.0076		325.95	0.0029	365.874	0.00484	323.855	0.00913		380.344	0.00771	380.344	0.01648	380.344	0.02747		323.022	0.00835	328.811	0.01594	323.089	0.02589
380.9	0.00245	380.9	0.00534	380.9	0.00681		326.17	0.00291	365.998	0.00483	324.071	0.00913		380.9	0.00773	380.9	0.01782	380.9	0.02943		323.089	0.00836	329.031	0.01597	323.309	0.02595
381.457	0.00312	381.457	0.00512	381.457	0.00677		326.361	0.00291	366.218	0.00483	324.135	0.00913		381.457	0.00839	381.457	0.01862	381.457	0.02932		323.309	0.00838	329.144	0.01598	323.529	0.02601
382.013	0.00311	382.013	0.00492	382.013	0.00686		326.39	0.00291	366.431	0.00483	324.288	0.00913		382.013	0.00776	382.013	0.01687	382.013	0.02938		323.529	0.0084	329.251	0.016	323.579	0.02603
382.57	0.00307	382.57	0.00444	382.57	0.00584		326.61	0.00291	366.438	0.00483	324.505	0.00913		382.57	0.00741	382.57	0.01674	382.57	0.03121		323.579	0.0084	329.471	0.01603	323.75	0.02607
383.126	0.0029	383.126	0.00427	383.126	0.00592		326.83	0.00292	366.658	0.00482	324.692	0.00913		383.126	0.00785	383.126	0.01684	383.126	0.03074		323.75	0.00842	329.691	0.01606	323.97	0.02613
383.683	0.00281	383.683	0.00368	383.683	0.00798		326.918	0.00292	366.879	0.00482	324.722	0.00913		383.683	0.00832	383.683	0.01781	383.683	0.03066		323.97	0.00844	329.7	0.01606	324.135	0.02618
384.239	0.00248	384.239	0.00399	384.239	0.00688		327.05	0.00292	366.987	0.00482	324.938	0.00913		384.239	0.00846	384.239	0.01701	384.239	0.02964		324.135	0.00845	329.911	0.01609	324.19	0.02619
384.796	0.00233	384.796	0.00382	384.796	0.00557		327.27	0.00293	367.099	0.00481	325.155	0.00912		384.796	0.00849	384.796	0.0176	384.796	0.02837		324.19	0.00846	330.131	0.01612	324.41	0.02625
385.352	0.00226	385.352	0.0037	385.352	0.00616		327.474	0.00293	367.319	0.00481	325.248	0.00912		385.352	0.00837	385.352	0.01839	385.352	0.02775		324.41	0.00848	330.257	0.01614	324.63	0.02631
385.909	0.00262	385.909	0.00396	385.909	0.00494		327.49	0.00293	367.539	0.00481	325.372	0.00912		385.909	0.00834	385.909	0.01774	385.909	0.02982		324.63	0.0085	330.351	0.01615	324.692	0.02633
386.465	0.00277	386.465	0.00424	386.465	0.00639		327.71	0.00293	367.544	0.00481	325.588	0.00912		386.465	0.00714	386.465	0.01612	386.465	0.03176		324.692	0.0085	330.571	0.01618	324.85	0.02637
387.022	0.00313	387.022	0.004	387.022	0.00661		327.93	0.00294	367.759	0.0048	325.805	0.00912		387.022	0.0063	387.022	0.01586	387.022	0.02821		324.85	0.00851	330.791	0.01621	325.07	0.02643
387.578	0.00316	387.578	0.00466	387.578	0.00719		328.031	0.00294	367.979	0.0048	325.805	0.00912		387.578	0.00681	387.578	0.01633	387.578	0.02335		325.07	0.00853	330.813	0.01621	325.248	0.02647
388.135	0.00245	388.135	0.00451	388.135	0.00808		328.15	0.00294	368.1	0.00479	326.022	0.00912		388.135	0.00746	388.135	0.01622	388.135	0.02134		325.248	0.00855	331.011	0.01623	325.29	0.02648
388.692	0.00236	388.692	0.00454	388.692	0.00828		328.37	0.00294	368.199	0.00479	326.238	0.00912		388.692	0.00749	388.692	0.01559	388.692	0.02392		325.29	0.00855	331.231	0.01626	325.51	0.02654
389.248	0.00266	389.248	0.00426	389.248	0.00731		328.587	0.00295	368.419	0.00479	326.361	0.00912		389.248	0.00742	389.248	0.01419	389.248	0.02593		325.51	0.00857	331.37	0.01628	325.73	0.0266
389.805	0.00309	389.805	0.00482	389.805	0.00576		328.591	0.00295	368.639	0.00478	326.455	0.00912		389.805	0.0073	389.805	0.01418	389.805	0.02738		325.73	0.00858	331.451	0.01629	325.805	0.02662
390.361	0.00354	390.361	0.00453	390.361	0.00621		328.811	0.00295	368.657	0.00478	326.672	0.00912		390.361	0.00678	390.361	0.0143	390.361	0.02731		325.805	0.00859	331.671	0.01632	325.95	0.02666
390.918	0.00343	390.918	0.0039	390.918	0.00449		329.031	0.00296	368.859	0.00478	326.889	0.00912		390.918	0.00573	390.918	0.01484	390.918	0.02631		325.95	0.0086	331.891	0.01635	326.17	0.02671
391.474	0.00353	391.474	0.0039	391.474	0.00606		329.144	0.00296	369.079	0.00478	326.918	0.00912		391.474	0.00549	391.474	0.01479	391.474	0.02437		326.17	0.00862	331.926	0.01635	326.361	0.02676
392.031	0.00323	392.031	0.00344	392.031	0.00597		329.251	0.00296	369.213	0.00477	327.105	0.00912		392.031	0.00591	392.031	0.01487	392.031	0.02276		326.361	0.00863	332.111	0.01637	326.39	0.02677
392.587	0.00293	392.587	0.00413	392.587	0.00664		329.471	0.00296	369.299	0.00477	327.322	0.00911		392.587	0.00545	392.587	0.01567	392.587	0.02548		326.39	0.00863	332.331	0.0164	326.61	0.02682
393.144	0.00278	393.144	0.00435	393.144	0.00468		329.691	0.00297	369.519	0.00477	327.474	0.00911		393.144	0.00589	393.144	0.01541	393.144	0.0272		326.61	0.00865	332.483	0.01642	326.83	0.02688
393.7	0.0031	393.7	0.00392	393.7	0.00574		329.7	0.00297	369.739	0.00476	327.539	0.00911		393.7	0.0067	393.7	0.01457	393.7	0.02642		326.83	0.00867	332.551	0.01643	326.918	0.0269
394.257	0.00291	394.257	0.00417	394.257	0.00588		329.911	0.00297	369.77	0.00476	327.755	0.00911		394.257	0.00701	394.257	0.01455	394.257	0.02776		326.918	0.00867	332.771	0.01646	327.05	0.02693
394.813	0.00288	394.813	0.0042	394.813	0.00688		330.131	0.00297	369.959	0.00476	327.972	0.00911		394.813	0.0079	394.813	0.01499	394.813	0.02858		327.05	0.00868	332.991	0.01648	327.27	0.02699
395.37	0.00295	395.37	0.00459	395.37	0.00733		330.257	0.00298	370.179	0.00475	328.031	0.00911		395.37	0.00872	395.37	0.01416	395.37	0.02647		327.27	0.0087	333.039	0.01649	327.474	0.02704
395.926	0.00288	395.926	0.00417	395.926	0.00678		330.351	0.00298	370.326	0.00475	328.189	0.00911		395.926	0.0095	395.926	0.01452	395.926	0.02706		327.474	0.00871	333.211	0.01651	327.49	0.02704
396.483	0.00259	396.483	0.00382	396.483	0.00678		330.571	0.00298	370.399	0.00475	328.406	0.00911		396.483	0.00841	396.483	0.01555	396.483	0.02811		327.49	0.00871	333.432	0.01654	327.71	0.02709
397.039	0.00263	397.039	0.00387	397.039	0.00504		330.791	0.00298	370.619	0.00474	328.587	0.0091		397.039	0.00636	397.039	0.01522	397.039	0.02787		327.71	0.00873	333.596	0.01656	327.93	0.02715
397.596	0.00306	397.596	0.00376	397.596	0.00422		330.813	0.00298	370.839	0.00474	328.622	0.0091		397.596	0.00555	397.596	0.01561	397.596	0.02658		327.93	0.00874	333.652	0.01656	328.031	0.02717
398.152	0.00293	398.152	0.00432	398.152	0.00505		331.011	0.00299	370.883	0.00474	328.839	0.0091		398.152	0.00519	398.152	0.01556	398.152	0.02571		328.031	0.00875	333.872	0.01659	328.15	0.0272
398.709	0.00281	398.709	0.00466	398.709	0.00512		331.231	0.00299	371.059	0.00473	329.056	0.0091		398.709	0.00658	398.709	0.01665	398.709	0.02461		328.15	0.00876	334.092	0.01661	328.37	0.02725
399.265	0.00268	399.265	0.00467	399.265	0.00554		331.37	0.00299	371.279	0.00473	329.144	0.0091		399.265	0.00878	399.265	0.01809	399.265	0.02595		328.37	0.00877	334.152	0.01662	328.587	0.0273
399.822	0.00258	399.822	0.00442	399.822	0.00471		331.451	0.00299	371.439	0.00473	329.272	0.0091		399.822	0.01015	399.822	0.01804	399.822	0.02491		328.587	0.00879	334.312	0.01664	328.591	0.0273
400.378	0.00262	400.378	0.00438	400.378	0.0048		331.671	0.003	371.499	0.00473	329.489	0.0091		400.378	0.00991	400.378	0.01633	400.378	0.02468		328.591	0.00879	334.532	0.01666	328.811	0.02735
400.935	0.00239	400.935	0.00415	400.935	0.00638		331.891	0.003	371.72	0.00472	329.7	0.00909		400.935	0.00862	400.935	0.01591	400.935	0.02513		328.811	0.0088	334.709	0.01668	329.031	0.0274
401.491	0.00245	401.491	0.00428	401.491	0.00662		331.926	0.003	371.94	0.00472	329.706	0.00909		401.491	0.00733	401.491	0.01667	401.491	0.0259		329.031	0.00881	334.752	0.01669	329.144	0.02743
402.048	0.0025	402.048	0.00434	402.048	0.00653		332.111	0.003	371.996	0.00471	329.922	0.00909		402.048	0.00786	402.048	0.01764	402.048	0.02833		329.144	0.00882	334.972	0.01671	329.251	0.02745
402.604	0.00233	402.604	0.00457	402.604	0.00583		332.331	0.00301	372.16	0.00471	330.139	0.00909		402.604	0.00811	402.604	0.01699	402.604	0.02733		329.251	0.00883	335.192	0.01674	329.471	0.0275
403.161	0.0023	403.161	0.00508	403.161	0.00616		332.483	0.00301	372.38	0.00471	330.257	0.00909		403.161	0.00841	403.161	0.01642	403.161	0.02547		329.471	0.00884	335.265	0.01675	329.691	0.02755
403.717	0.00256	403.717	0.00456	403.717	0.00512		332.551	0.00301	372.552	0.0047	330.356	0.00909		403.717	0.00768	403.717	0.0145	403.717	0.02571		329.691	0.00885	335.412	0.01676	329.7	0.02756
404.274	0.00255	404.274	0.0042	404.274	0.0046		332.771	0.00301	372.6	0.0047	330.573	0.00908		404.274	0.00637	404.274	0.01399	404.274	0.02577		329.7	0.00885	335.632	0.01679	329.911	0.0276
404.831	0.00262	404.831	0.00362	404.831	0.00446		332.991	0.00302	372.82	0.0047	330.789	0.00908		404.831	0.00628	404.831	0.01485	404.831	0.02571		329.911	0.00886	335.822	0.01681	330.131	0.02765
405.387	0.00251	405.387	0.00304	405.387	0.00503		333.039	0.00302	373.04	0.00469	330.813	0.00908		405.387	0.0066	405.387	0.01584	405.387	0.02633		330.131	0.00888	335.852	0.01681	330.257	0.02768
405.944	0.00242	405.944	0.00325	405.944	0.00504		333.211	0.00302	373.109	0.00469	331.006	0.00908		405.944	0.00701	405.944	0.01667	405.944	0.02726		330.257	0.00888	336.072	0.01684	330.351	0.0277
406.5	0.00204	406.5	0.00307	406.5	0.00614		333.432	0.00302	373.26	0.00469	331.223	0.00908		406.5	0.0078	406.5	0.01727	406.5	0.02484		330.351	0.00889	336.292	0.01686	330.571	0.02775
407.057	0.00185	407.057	0.00304	407.057	0.00643		333.596	0.00302	373.48	0.00468	331.37	0.00907		407.057	0.00778	407.057	0.01875	407.057	0.02237		330.571	0.0089	336.378	0.01687	330.791	0.0278
407.613	0.00212	407.613	0.00387	407.613	0.00594		333.652	0.00302	373.665	0.00468	331.439	0.00907		407.613	0.00788	407.613	0.01894	407.613	0.02307		330.791	0.00891	336.512	0.01688	330.813	0.0278
408.17	0.00217	408.17	0.00368	408.17	0.00562		333.872	0.00303	373.7	0.00468	331.656	0.00907		408.17	0.00789	408.17	0.01919	408.17	0.02425		330.813	0.00891	336.732	0.01691	331.011	0.02784
408.726	0.00236	408.726	0.00315	408.726	0.00591		334.092	0.00303	373.92	0.00467	331.873	0.00907		408.726	0.00711	408.726	0.01824	408.726	0.02627		331.011	0.00892	336.935	0.01693	331.231	0.02789
409.283	0.00232	409.283	0.003	409.283	0.00672		334.152	0.00303	374.14	0.00467	331.926	0.00907		409.283	0.00752	409.283	0.01619	409.283	0.02448		331.231	0.00893	336.952	0.01693	331.37	0.02792
409.839	0.00216	409.839	0.00286	409.839	0.00547		334.312	0.00303	374.222	0.00466	332.089	0.00906		409.839	0.0073	409.839	0.01384	409.839	0.023		331.37	0.00894	337.172	0.01695	331.451	0.02794
410.396	0.00245	410.396	0.00331	410.396	0.00523		334.532	0.00304	374.36	0.00466	332.306	0.00906		410.396	0.00722	410.396	0.01194	410.396	0.02154		331.451	0.00894	337.392	0.01697	331.671	0.02798
410.952	0.00276	410.952	0.00276	410.952	0.00477		334.709	0.00304	374.58	0.00466	332.483	0.00906		410.952	0.00766	410.952	0.0131	410.952	0.02163		331.671	0.00896	337.491	0.01698	331.891	0.02803
411.509	0.00244	411.509	0.00258	411.509	0.00367		334.752	0.00304	374.778	0.00465	332.523	0.00906		411.509	0.00784	411.509	0.01431	411.509	0.0215		331.891	0.00897	337.612	0.01699	331.926	0.02803
412.065	0.00217	412.065	0.00293	412.065	0.00415		334.972	0.00304	374.8	0.00465	332.74	0.00905		412.065	0.00728	412.065	0.01446	412.065	0.02358		331.926	0.00897	337.832	0.01702	332.111	0.02807
412.622	0.0017	412.622	0.00303	412.622	0.00365		335.192	0.00304	375.02	0.00465	332.956	0.00905		412.622	0.00706	412.622	0.01493	412.622	0.02519		332.111	0.00898	338.048	0.01704	332.331	0.02812
413.178	0.00157	413.178	0.00312	413.178	0.00411		335.265	0.00304	375.24	0.00464	333.039	0.00905		413.178	0.00784	413.178	0.01511	413.178	0.02763		332.331	0.00899	338.053	0.01704	332.483	0.02815
413.735	0.00179	413.735	0.00316	413.735	0.00384		335.412	0.00305	375.335	0.00464	333.173	0.00905		413.735	0.00939	413.735	0.01442	413.735	0.02746		332.483	0.00899	338.273	0.01706	332.551	0.02816
414.291	0.00181	414.291	0.0029	414.291	0.00289		335.632	0.00305	375.46	0.00464	333.39	0.00904		414.291	0.00999	414.291	0.01469	414.291	0.02594		332.551	0.00899	338.493	0.01708	332.771	0.0282
414.848	0.00225	414.848	0.00279	414.848	0.00314		335.822	0.00305	375.68	0.00463	333.596	0.00904		414.848	0.00871	414.848	0.01613	414.848	0.02435		332.771	0.009	338.605	0.01709	332.991	0.02825
415.404	0.00237	415.404	0.00261	415.404	0.00304		335.852	0.00305	375.892	0.00462	333.606	0.00904		415.404	0.00751	415.404	0.01626	415.404	0.0234		332.991	0.00901	338.713	0.0171	333.039	0.02826
415.961	0.00196	415.961	0.00254	415.961	0.00297		336.072	0.00305	375.9	0.00462	333.823	0.00904		415.961	0.00571	415.961	0.01603	415.961	0.02296		333.039	0.00902	338.933	0.01712	333.211	0.02829
416.517	0.00212	416.517	0.00281	416.517	0.00271		336.292	0.00306	376.12	0.00462	334.04	0.00903		416.517	0.00445	416.517	0.01604	416.517	0.02143		333.211	0.00902	339.153	0.01714	333.432	0.02833
417.074	0.00238	417.074	0.00306	417.074	0.00296		336.378	0.00306	376.341	0.00461	334.152	0.00903		417.074	0.00465	417.074	0.0157	417.074	0.02046		333.432	0.00903	339.161	0.01714	333.596	0.02837
417.631	0.0022	417.631	0.00223	417.631	0.00364		336.512	0.00306	376.448	0.00461	334.257	0.00903		417.631	0.00619	417.631	0.01533	417.631	0.01955		333.596	0.00904	339.373	0.01716	333.652	0.02838
418.187	0.00225	418.187	0.00214	418.187	0.00391		336.732	0.00306	376.561	0.00461	334.473	0.00902		418.187	0.00759	418.187	0.01537	418.187	0.0198		333.652	0.00904	339.593	0.01718	333.872	0.02842
418.744	0.00223	418.744	0.00231	418.744	0.0035		336.935	0.00306	376.781	0.0046	334.69	0.00902		418.744	0.00721	418.744	0.01553	418.744	0.0221		333.872	0.00905	339.718	0.0172	334.092	0.02846
419.3	0.00244	419.3	0.00264	419.3	0.00445		336.952	0.00306	377.001	0.0046	334.709	0.00902		419.3	0.00639	419.3	0.01552	419.3	0.02369		334.092	0.00906	339.813	0.0172	334.152	0.02847
419.857	0.00259	419.857	0.00314	419.857	0.00519		337.172	0.00307	377.005	0.0046	334.907	0.00902		419.857	0.00629	419.857	0.01418	419.857	0.02433		334.152	0.00906	340.033	0.01722	334.312	0.0285
420.413	0.00188	420.413	0.00352	420.413	0.00459		337.392	0.00307	377.221	0.00459	335.123	0.00901		420.413	0.00625	420.413	0.01215	420.413	0.02462		334.312	0.00906	340.253	0.01724	334.532	0.02854
420.97	0.00174	420.97	0.00334	420.97	0.00384		337.491	0.00307	377.441	0.00459	335.265	0.00901		420.97	0.006	420.97	0.01117	420.97	0.02724		334.532	0.00907	340.274	0.01724	334.709	0.02857
421.526	0.00167	421.526	0.00322	421.526	0.00417		337.612	0.00307	377.561	0.00458	335.34	0.00901		421.526	0.00548	421.526	0.01102	421.526	0.03049		334.709	0.00908	340.473	0.01726	334.752	0.02858
422.083	0.00153	422.083	0.00289	422.083	0.00338		337.832	0.00307	377.661	0.00458	335.557	0.009		422.083	0.00467	422.083	0.01226	422.083	0.0304		334.752	0.00908	340.693	0.01728	334.972	0.02862
422.639	0.00144	422.639	0.00249	422.639	0.00362		338.048	0.00308	377.881	0.00457	335.773	0.009		422.639	0.00438	422.639	0.0135	422.639	0.02837		334.972	0.00909	340.831	0.01729	335.192	0.02866
423.196	0.00137	423.196	0.00226	423.196	0.00356		338.053	0.00308	378.101	0.00457	335.822	0.009		423.196	0.00481	423.196	0.01442	423.196	0.02597		335.192	0.00909	340.913	0.0173	335.265	0.02867
423.752	0.00173	423.752	0.00199	423.752	0.0034		338.273	0.00308	378.118	0.00457	335.99	0.00899		423.752	0.0063	423.752	0.01554	423.752	0.02483		335.265	0.00909	341.133	0.01732	335.412	0.0287
424.309	0.00154	424.309	0.00141	424.309	0.00189		338.493	0.00308	378.321	0.00456	336.207	0.00899		424.309	0.0071	424.309	0.01677	424.309	0.0252		335.412	0.0091	341.353	0.01734	335.632	0.02874
424.865	0.00128	424.865	0.00165	424.865	0.00166		338.605	0.00308	378.541	0.00456	336.378	0.00899		424.865	0.00618	424.865	0.01517	424.865	0.02485		335.632	0.00911	341.387	0.01734	335.822	0.02877
425.422	0.00109	425.422	0.00166	425.422	0.00236		338.713	0.00308	378.674	0.00455	336.424	0.00899		425.422	0.00584	425.422	0.01439	425.422	0.02512		335.822	0.00911	341.573	0.01735	335.852	0.02877
425.978	0.00148	425.978	0.00155	425.978	0.00292		338.933	0.00308	378.761	0.00455	336.64	0.00898		425.978	0.00642	425.978	0.01417	425.978	0.02634		335.852	0.00911	341.793	0.01737	336.072	0.02881
426.535	0.00145	426.535	0.0024	426.535	0.0025		339.153	0.00309	378.981	0.00455	336.857	0.00898		426.535	0.00714	426.535	0.0136	426.535	0.02722		336.072	0.00912	341.944	0.01738	336.292	0.02885
427.091	0.00158	427.091	0.00233	427.091	0.00332		339.161	0.00309	379.201	0.00454	336.935	0.00897		427.091	0.00763	427.091	0.01419	427.091	0.02951		336.292	0.00912	342.013	0.01739	336.378	0.02886
427.648	0.00173	427.648	0.00192	427.648	0.00398		339.373	0.00309	379.231	0.00454	337.074	0.00897		427.648	0.00758	427.648	0.01546	427.648	0.02897		336.378	0.00913	342.233	0.01741	336.512	0.02889
428.204	0.00182	428.204	0.00233	428.204	0.00452		339.593	0.00309	379.421	0.00453	337.29	0.00897		428.204	0.0077	428.204	0.01532	428.204	0.02693		336.512	0.00913	342.453	0.01742	336.732	0.02892
428.761	0.00203	428.761	0.00214	428.761	0.00476		339.718	0.00309	379.641	0.00453	337.491	0.00896		428.761	0.00739	428.761	0.01548	428.761	0.02542		336.732	0.00913	342.5	0.01743	336.935	0.02896
429.317	0.00191	429.317	0.0023	429.317	0.00405		339.813	0.00309	379.787	0.00452	337.507	0.00896		429.317	0.00712	429.317	0.01523	429.317	0.02355		336.935	0.00914	342.673	0.01744	336.952	0.02896
429.874	0.0018	429.874	0.00231	429.874	0.00328		340.033	0.00309	379.861	0.00452	337.724	0.00896		429.874	0.00808	429.874	0.01409	429.874	0.02415		336.952	0.00914	342.894	0.01746	337.172	0.02899
430.43	0.00173	430.43	0.00205	430.43	0.00329		340.253	0.0031	380.081	0.00452	337.94	0.00895		430.43	0.0094	430.43	0.01491	430.43	0.02417		337.172	0.00914	343.057	0.01747	337.392	0.02903
430.987	0.0015	430.987	0.00157	430.987	0.00302		340.274	0.0031	380.301	0.00451	338.048	0.00895		430.987	0.00907	430.987	0.01525	430.987	0.02216		337.392	0.00915	343.114	0.01747	337.491	0.02904
431.544	0.00128	431.544	0.00124	431.544	0.00332		340.473	0.0031	380.344	0.00451	338.157	0.00895		431.544	0.00763	431.544	0.01482	431.544	0.02033		337.491	0.00915	343.334	0.01749	337.612	0.02906
432.1	0.000868	432.1	0.0011	432.1	0.0029		340.693	0.0031	380.521	0.0045	338.374	0.00894		432.1	0.00618	432.1	0.01378	432.1	0.02107		337.612	0.00915	343.554	0.01751	337.832	0.0291
432.657	0.00132	432.657	0.00126	432.657	0.00294		340.831	0.0031	380.741	0.0045	338.591	0.00893		432.657	0.00554	432.657	0.01379	432.657	0.0225		337.832	0.00916	343.613	0.01751	338.048	0.02913
433.213	0.0017	433.213	0.000736	433.213	0.00178		340.913	0.0031	380.9	0.00449	338.605	0.00893		433.213	0.0063	433.213	0.01447	433.213	0.02354		338.048	0.00916	343.774	0.01752	338.053	0.02913
433.77	0.002	433.77	0.00118	433.77	0.00261		341.133	0.0031	380.961	0.00449	338.807	0.00893		433.77	0.00666	433.77	0.01533	433.77	0.02428		338.053	0.00916	343.994	0.01754	338.273	0.02916
434.326	0.00216	434.326	0.00138	434.326	0.00276		341.353	0.00311	381.182	0.00449	339.024	0.00892		434.326	0.00633	434.326	0.01507	434.326	0.02488		338.273	0.00917	344.17	0.01755	338.493	0.0292
434.883	0.002	434.883	0.00143	434.883	0.00237		341.387	0.00311	381.402	0.00448	339.161	0.00892		434.883	0.00614	434.883	0.01563	434.883	0.02372		338.493	0.00917	344.214	0.01755	338.605	0.02921
435.439	0.00194	435.439	0.00137	435.439	0.00275		341.573	0.00311	381.457	0.00448	339.241	0.00892		435.439	0.00688	435.439	0.01477	435.439	0.02287		338.605	0.00917	344.434	0.01757	338.713	0.02923
435.996	0.00195	435.996	0.00154	435.996	0.00227		341.793	0.00311	381.622	0.00447	339.457	0.00891		435.996	0.00785	435.996	0.01373	435.996	0.02423		338.713	0.00917	344.654	0.01758	338.933	0.02926
436.552	0.00138	436.552	0.00178	436.552	0.00202		341.944	0.00311	381.842	0.00447	339.674	0.00891		436.552	0.00781	436.552	0.01378	436.552	0.02516		338.933	0.00918	344.726	0.01759	339.153	0.02929
437.109	0.00168	437.109	0.00143	437.109	0.00141		342.013	0.00311	382.013	0.00446	339.718	0.00891		437.109	0.00709	437.109	0.01423	437.109	0.02561		339.153	0.00918	344.874	0.0176	339.161	0.0293
437.665	0.00283	437.665	0.00138	437.665	0.00141		342.233	0.00311	382.062	0.00446	339.891	0.0089		437.665	0.00669	437.665	0.01467	437.665	0.02515		339.161	0.00918	345.094	0.01761	339.373	0.02933
438.222	0.00258	438.222	0.0012	438.222	0.00223		342.453	0.00311	382.282	0.00445	340.108	0.0089		438.222	0.00564	438.222	0.01454	438.222	0.02488		339.373	0.00918	345.283	0.01762	339.593	0.02936
438.778	0.00115	438.778	0.00125	438.778	0.00224		342.5	0.00311	382.502	0.00445	340.274	0.00889		438.778	0.00539	438.778	0.01422	438.778	0.02432		339.593	0.00919	345.314	0.01762	339.718	0.02937
439.335	0.000576	439.335	0.00109	439.335	0.00261		342.673	0.00312	382.57	0.00445	340.324	0.00889		439.335	0.00503	439.335	0.01367	439.335	0.02231		339.718	0.00919	345.534	0.01764	339.813	0.02939
439.891	0.000792	439.891	0.00113	439.891	0.00267		342.894	0.00312	382.722	0.00444	340.541	0.00888		439.891	0.00494	439.891	0.0133	439.891	0.02056		339.813	0.00919	345.754	0.01765	340.033	0.02942
440.448	0.000844	440.448	0.000888	440.448	0.00313		343.057	0.00312	382.942	0.00443	340.758	0.00888		440.448	0.0041	440.448	0.01391	440.448	0.02053		340.033	0.00919	345.839	0.01766	340.253	0.02945
441.005	0.000912	441.005	0.00111	441.005	0.0024		343.114	0.00312	383.126	0.00443	340.831	0.00888		441.005	0.00335	441.005	0.01425	441.005	0.01962		340.253	0.00919	345.974	0.01767	340.274	0.02945
441.561	0.000416	441.561	0.00102	441.561	0.00158		343.334	0.00312	383.162	0.00443	340.974	0.00887		441.561	0.00424	441.561	0.01563	441.561	0.01997		340.274	0.00919	346.194	0.01768	340.473	0.02948
442.118	3.2e-05	442.118	0.00111	442.118	0.0007		343.554	0.00312	383.382	0.00442	341.191	0.00886		442.118	0.00474	442.118	0.01661	442.118	0.0223		340.473	0.0092	346.396	0.01769	340.693	0.0295
442.674	0.00126	442.674	0.00118	442.674	0.00132		343.613	0.00312	383.602	0.00441	341.387	0.00886		442.674	0.00586	442.674	0.01501	442.674	0.02344		340.693	0.0092	346.414	0.01769	340.831	0.02952
443.231	0.000732	443.231	0.00146	443.231	0.000572		343.774	0.00312	383.683	0.00441	341.408	0.00886		443.231	0.00685	443.231	0.01494	443.231	0.02219		340.831	0.0092	346.634	0.0177	340.913	0.02953
443.787	0.00028	443.787	0.00148	443.787	0.000564		343.994	0.00312	383.822	0.00441	341.624	0.00885		443.787	0.00707	443.787	0.01504	443.787	0.02199		340.913	0.0092	346.854	0.01772	341.133	0.02956
444.344	-0.000256	444.344	0.000916	444.344	0.000568		344.17	0.00312	384.042	0.0044	341.841	0.00885		444.344	0.00622	444.344	0.01532	444.344	0.02323		341.133	0.0092	346.952	0.01772	341.353	0.02959
444.9	-8e-05	444.9	0.000512	444.9	0.000368		344.214	0.00312	384.239	0.0044	341.944	0.00884		444.9	0.00483	444.9	0.01703	444.9	0.02486		341.353	0.0092	347.074	0.01773	341.387	0.02959
445.457	-0.000196	445.457	0.000844	445.457	0.00012		344.434	0.00313	384.262	0.00439	342.058	0.00884		445.457	0.00537	445.457	0.01547	445.457	0.02466		341.387	0.0092	347.294	0.01774	341.573	0.02961
446.013	-0.000336	446.013	0.000764	446.013	0.0009		344.654	0.00313	384.482	0.00439	342.275	0.00883		446.013	0.00497	446.013	0.01445	446.013	0.02188		341.573	0.0092	347.509	0.01775	341.793	0.02964
446.57	-0.00117	446.57	0.00066	446.57	0.00136		344.726	0.00313	384.702	0.00438	342.491	0.00883		446.57	0.0053	446.57	0.01394	446.57	0.01875		341.793	0.0092	347.514	0.01775	341.944	0.02966
447.126	-0.000688	447.126	0.000464	447.126	0.00121		344.874	0.00313	384.796	0.00438	342.5	0.00883		447.126	0.0057	447.126	0.01457	447.126	0.01823		341.944	0.0092	347.735	0.01776	342.013	0.02967
447.683	-0.000816	447.683	0.000508	447.683	0.000848		345.094	0.00313	384.922	0.00437	342.708	0.00882		447.683	0.00584	447.683	0.01396	447.683	0.01958		342.013	0.0092	347.955	0.01777	342.233	0.02969
448.239	0.000192	448.239	0.000196	448.239	0.000336		345.283	0.00313	385.142	0.00437	342.925	0.00881		448.239	0.00561	448.239	0.01283	448.239	0.02251		342.233	0.00921	348.065	0.01778	342.453	0.02972
448.796	0.000632	448.796	0.000288	448.796	0.000484		345.314	0.00313	385.352	0.00436	343.057	0.00881		448.796	0.00491	448.796	0.0127	448.796	0.02586		342.453	0.00921	348.175	0.01779	342.5	0.02972
449.352	0.000604	449.352	0.000736	449.352	0.000192		345.534	0.00313	385.362	0.00436	343.141	0.00881		449.352	0.00517	449.352	0.0127	449.352	0.02597		342.5	0.00921	348.395	0.0178	342.673	0.02974
449.909	0.00124	449.909	0.00136	449.909	0.000196		345.754	0.00313	385.582	0.00435	343.358	0.0088		449.909	0.00575	449.909	0.01393	449.909	0.02359		342.673	0.00921	348.615	0.01781	342.894	0.02977
450.465	0.0007	450.465	0.00103	450.465	0.000888		345.839	0.00313	385.802	0.00435	343.575	0.00879		450.465	0.00615	450.465	0.01563	450.465	0.02152		342.894	0.00921	348.622	0.01781	343.057	0.02979
451.022	0.000528	451.022	0.00046	451.022	0.000656		345.974	0.00313	385.909	0.00434	343.613	0.00879		451.022	0.00657	451.022	0.01431	451.022	0.02253		343.057	0.00921	348.835	0.01782	343.114	0.02979
451.578	0.000716	451.578	0.000128	451.578	0.00126		346.194	0.00313	386.023	0.00434	343.791	0.00878		451.578	0.00705	451.578	0.01319	451.578	0.02353		343.114	0.00921	349.055	0.01783	343.334	0.02982
452.135	0.000968	452.135	0.000252	452.135	0.000892		346.396	0.00313	386.243	0.00433	344.008	0.00878		452.135	0.0069	452.135	0.01315	452.135	0.02317		343.334	0.00921	349.178	0.01783	343.554	0.02984
452.691	0.000604	452.691	0.000232	452.691	0.000764		346.414	0.00314	386.463	0.00433	344.17	0.00877		452.691	0.00626	452.691	0.0124	452.691	0.02138		343.554	0.00921	349.275	0.01784	343.613	0.02985
453.248	0.000644	453.248	0.000584	453.248	0.00139		346.634	0.00314	386.465	0.00433	344.225	0.00877		453.248	0.00623	453.248	0.01126	453.248	0.02168		343.613	0.00921	349.495	0.01785	343.774	0.02986
453.804	0.000576	453.804	0.000496	453.804	0.00117		346.854	0.00314	386.683	0.00432	344.442	0.00876		453.804	0.00534	453.804	0.0115	453.804	0.01955		343.774	0.00921	349.715	0.01786	343.994	0.02989
454.361	0.00076	454.361	0.000404	454.361	0.00159		346.952	0.00314	386.903	0.00431	344.658	0.00875		454.361	0.005	454.361	0.01258	454.361	0.01722		343.994	0.0092	349.735	0.01786	344.17	0.0299
454.918	0.00068	454.918	0.000196	454.918	0.000696		347.074	0.00314	387.022	0.00431	344.726	0.00875		454.918	0.00489	454.918	0.01269	454.918	0.01632		344.17	0.0092	349.935	0.01787	344.214	0.02991
455.474	0.000468	455.474	-0.000176	455.474	0.00046		347.294	0.00314	387.123	0.0043	344.875	0.00875		455.474	0.00475	455.474	0.01245	455.474	0.01742		344.214	0.0092	350.155	0.01787	344.434	0.02993
456.031	0.000492	456.031	-0.000472	456.031	0.000452		347.509	0.00314	387.343	0.0043	345.092	0.00874		456.031	0.00493	456.031	0.01156	456.031	0.01872		344.434	0.0092	350.291	0.01788	344.654	0.02995
456.587	0.0002	456.587	-0.000544	456.587	-0.000168		347.514	0.00314	387.563	0.00429	345.283	0.00873		456.587	0.00546	456.587	0.01066	456.587	0.01957		344.654	0.0092	350.375	0.01788	344.726	0.02996
457.144	0.0004	457.144	-0.00022	457.144	-5.6e-05		347.735	0.00314	387.578	0.00429	345.308	0.00873		457.144	0.00569	457.144	0.01041	457.144	0.02152		344.726	0.0092	350.595	0.01789	344.874	0.02997
457.7	0.000668	457.7	0.000388	457.7	5.6e-05		347.955	0.00314	387.783	0.00428	345.525	0.00872		457.7	0.00546	457.7	0.01124	457.7	0.02221		344.874	0.0092	350.815	0.0179	345.094	0.02999
458.257	0.000552	458.257	0.000408	458.257	0.000324		348.065	0.00314	388.003	0.00427	345.742	0.00872		458.257	0.0051	458.257	0.01137	458.257	0.02167		345.094	0.0092	350.848	0.0179	345.283	0.03001
458.813	0.000376	458.813	3.6e-05	458.813	0.000904		348.175	0.00314	388.135	0.00427	345.839	0.00871		458.813	0.00486	458.813	0.01092	458.813	0.02192		345.283	0.0092	351.035	0.01791	345.314	0.03001
459.37	8e-06	459.37	-0.000724	459.37	0.0007		348.395	0.00314	388.223	0.00427	345.959	0.00871		459.37	0.0051	459.37	0.01108	459.37	0.02357		345.314	0.0092	351.255	0.01792	345.534	0.03003
459.926	0.000456	459.926	-0.000868	459.926	0.000412		348.615	0.00314	388.443	0.00426	346.175	0.0087		459.926	0.00507	459.926	0.01205	459.926	0.02252		345.534	0.0092	351.404	0.01792	345.754	0.03005
460.483	0.000264	460.483	-0.000872	460.483	0.000644		348.622	0.00314	388.663	0.00425	346.392	0.00869		460.483	0.00513	460.483	0.01238	460.483	0.02126		345.754	0.00919	351.475	0.01792	345.839	0.03006
461.039	0.00038	461.039	-0.000888	461.039	0.00026		348.835	0.00314	388.692	0.00425	346.396	0.00869		461.039	0.00553	461.039	0.01301	461.039	0.02199		345.839	0.00919	351.695	0.01793	345.974	0.03007
461.596	0.00074	461.596	-0.0013	461.596	-0.000348		349.055	0.00314	388.883	0.00424	346.609	0.00868		461.596	0.00638	461.596	0.01186	461.596	0.02134		345.974	0.00919	351.915	0.01794	346.194	0.03009
462.152	0.0009	462.152	-0.00116	462.152	-0.000956		349.178	0.00314	389.103	0.00424	346.825	0.00868		462.152	0.00693	462.152	0.01033	462.152	0.02068		346.194	0.00919	351.961	0.01794	346.396	0.0301
462.709	0.000716	462.709	-0.000784	462.709	-0.000112		349.275	0.00314	389.248	0.00423	346.952	0.00867		462.709	0.00658	462.709	0.01069	462.709	0.02181		346.396	0.00919	352.135	0.01794	346.414	0.03011
463.265	0.00048	463.265	-0.000556	463.265	0.000372		349.495	0.00314	389.323	0.00423	347.042	0.00867		463.265	0.00535	463.265	0.01019	463.265	0.02208		346.414	0.00919	352.355	0.01795	346.634	0.03012
463.822	0.000392	463.822	-0.000612	463.822	0.000532		349.715	0.00314	389.543	0.00422	347.259	0.00866		463.822	0.00487	463.822	0.01011	463.822	0.02411		346.634	0.00918	352.518	0.01796	346.854	0.03014
464.378	0.000224	464.378	-0.000424	464.378	0.00062		349.735	0.00314	389.763	0.00421	347.475	0.00865		464.378	0.00457	464.378	0.00917	464.378	0.02304		346.854	0.00918	352.576	0.01796	346.952	0.03015
464.935	0.000244	464.935	-0.000136	464.935	4e-06		349.935	0.00314	389.805	0.00421	347.509	0.00865		464.935	0.00479	464.935	0.00899	464.935	0.02042		346.952	0.00918	352.796	0.01796	347.074	0.03016
465.491	0.000184	465.491	0.00026	465.491	-0.000684		350.155	0.00314	389.983	0.00421	347.692	0.00864		465.491	0.00533	465.491	0.00994	465.491	0.01906		347.074	0.00918	353.016	0.01797	347.294	0.03017
466.048	0.000248	466.048	0.000184	466.048	-0.0009		350.291	0.00314	390.203	0.0042	347.909	0.00864		466.048	0.00556	466.048	0.0105	466.048	0.01739		347.294	0.00918	353.074	0.01797	347.509	0.03019
466.604	-1.2e-05	466.604	0.00152	466.604	-1.2e-05		350.375	0.00314	390.361	0.00419	348.065	0.00863		466.604	0.0055	466.604	0.01151	466.604	0.01759		347.509	0.00917	353.236	0.01798	347.514	0.03019
467.161	-5.6e-05	467.161	0.00193	467.161	-0.000492		350.595	0.00314	390.423	0.00419	348.126	0.00863		467.161	0.00587	467.161	0.0123	467.161	0.01871		347.514	0.00917	353.456	0.01798	347.735	0.0302
467.717	0.000232	467.717	0.00121	467.717	-0.000868		350.815	0.00314	390.643	0.00418	348.342	0.00862		467.717	0.00602	467.717	0.01272	467.717	0.02019		347.735	0.00917	353.631	0.01798	347.955	0.03022
468.274	0.00038	468.274	0.00149	468.274	-0.000284		350.848	0.00314	390.864	0.00417	348.559	0.00861		468.274	0.00543	468.274	0.0128	468.274	0.02135		347.955	0.00917	353.676	0.01799	348.065	0.03023
468.83	0.000152	468.83	0.00074	468.83	0.000224		351.035	0.00314	390.918	0.00417	348.622	0.00861		468.83	0.0045	468.83	0.01159	468.83	0.02046		348.065	0.00917	353.896	0.01799	348.175	0.03023
469.387	0.000492	469.387	0.000776	469.387	0.000228		351.255	0.00314	391.084	0.00417	348.776	0.0086		469.387	0.00422	469.387	0.01113	469.387	0.01955		348.175	0.00916	354.116	0.018	348.395	0.03025
469.943	9.2e-05	469.943	0.000784	469.943	0.000496		351.404	0.00314	391.304	0.00416	348.992	0.00859		469.943	0.00473	469.943	0.01044	469.943	0.01954		348.395	0.00916	354.187	0.018	348.615	0.03026
470.5	8e-05	470.5	0.00119	470.5	0.000412		351.475	0.00314	391.474	0.00415	349.178	0.00858		470.5	0.00546	470.5	0.01019	470.5	0.02043		348.615	0.00916	354.336	0.018	348.622	0.03026
471.057	-0.000528	471.057	0.00121	471.057	-0.00034		351.695	0.00314	391.524	0.00415	349.209	0.00858		471.057	0.00457	471.057	0.01106	471.057	0.01952		348.622	0.00916	354.556	0.018	348.835	0.03028
471.613	-0.000248	471.613	0.000888	471.613	-0.000584		351.915	0.00314	391.744	0.00414	349.426	0.00857		471.613	0.00413	471.613	0.01286	471.613	0.01895		348.835	0.00915	354.744	0.01801	349.055	0.03029
472.17	-0.000208	472.17	0.000916	472.17	-0.00103		351.961	0.00314	391.964	0.00413	349.642	0.00857		472.17	0.00378	472.17	0.01325	472.17	0.02026		349.055	0.00915	354.776	0.01801	349.178	0.0303
472.726	-8e-06	472.726	0.000896	472.726	-0.00102		352.135	0.00314	392.031	0.00413	349.735	0.00856		472.726	0.00404	472.726	0.01276	472.726	0.02035		349.178	0.00915	354.996	0.01801	349.275	0.0303
473.283	6e-05	473.283	0.000676	473.283	-0.00122		352.355	0.00314	392.184	0.00413	349.859	0.00856		473.283	0.0045	473.283	0.01203	473.283	0.01932		349.275	0.00914	355.216	0.01802	349.495	0.03031
473.839	0.0002	473.839	0.000396	473.839	-0.000672		352.518	0.00314	392.404	0.00412	350.076	0.00855		473.839	0.00395	473.839	0.01126	473.839	0.01925		349.495	0.00914	355.3	0.01802	349.715	0.03033
474.396	1.2e-05	474.396	0.000608	474.396	-0.000496		352.576	0.00314	392.587	0.00411	350.291	0.00854		474.396	0.00366	474.396	0.01058	474.396	0.01803		349.715	0.00914	355.436	0.01802	349.735	0.03033
474.952	0.000224	474.952	0.000304	474.952	-0.000496		352.796	0.00314	392.624	0.00411	350.293	0.00854		474.952	0.0033	474.952	0.0104	474.952	0.01658		349.735	0.00914	355.656	0.01802	349.935	0.03034
475.509	0.000136	475.509	0.000244	475.509	-0.0008		353.016	0.00314	392.844	0.0041	350.509	0.00853		475.509	0.00322	475.509	0.01044	475.509	0.01703		349.935	0.00913	355.857	0.01803	350.155	0.03035
476.065	6.4e-05	476.065	0.000124	476.065	-0.0011		353.074	0.00314	393.064	0.00409	350.726	0.00852		476.065	0.0036	476.065	0.01189	476.065	0.01641		350.155	0.00913	355.876	0.01803	350.291	0.03036
476.622	0.000204	476.622	-0.000264	476.622	-0.00119		353.236	0.00314	393.144	0.00409	350.848	0.00851		476.622	0.00402	476.622	0.01164	476.622	0.0169		350.291	0.00912	356.096	0.01803	350.375	0.03036
477.178	-0.00014	477.178	-0.000224	477.178	-0.000456		353.456	0.00314	393.284	0.00408	350.943	0.00851		477.178	0.00434	477.178	0.01036	477.178	0.0171		350.375	0.00912	356.316	0.01803	350.595	0.03037
477.735	0.0001	477.735	8.8e-05	477.735	-0.000432		353.631	0.00314	393.504	0.00408	351.159	0.0085		477.735	0.00392	477.735	0.00929	477.735	0.01627		350.595	0.00912	356.413	0.01803	350.815	0.03038
478.291	0.00038	478.291	0.000244	478.291	-0.000176		353.676	0.00314	393.7	0.00407	351.376	0.00849		478.291	0.00324	478.291	0.00846	478.291	0.015		350.815	0.00911	356.536	0.01803	350.848	0.03038
478.848	0.000356	478.848	0.000216	478.848	-0.000904		353.896	0.00314	393.724	0.00407	351.404	0.00849		478.848	0.00258	478.848	0.00768	478.848	0.01541		350.848	0.00911	356.756	0.01804	351.035	0.03039
479.404	0.00046	479.404	0.000268	479.404	-0.000636		354.116	0.00314	393.944	0.00406	351.593	0.00848		479.404	0.00227	479.404	0.00811	479.404	0.01579		351.035	0.00911	356.97	0.01804	351.255	0.0304
479.961	0.000376	479.961	4e-06	479.961	-0.00117		354.187	0.00314	394.164	0.00405	351.81	0.00847		479.961	0.00185	479.961	0.0086	479.961	0.01419		351.255	0.0091	356.976	0.01804	351.404	0.0304
480.517	0.000172	480.517	-0.000324	480.517	-0.00139		354.336	0.00314	394.257	0.00405	351.961	0.00846		480.517	0.00183	480.517	0.00899	480.517	0.01477		351.404	0.0091	357.197	0.01804	351.475	0.03041
481.074	-0.00016	481.074	-0.000856	481.074	-0.000992		354.556	0.00314	394.384	0.00404	352.026	0.00846		481.074	0.00193	481.074	0.00763	481.074	0.01539		351.475	0.0091	357.417	0.01804	351.695	0.03042
481.63	0.000276	481.63	-0.000748	481.63	-0.000864		354.744	0.00314	394.604	0.00403	352.243	0.00845		481.63	0.00202	481.63	0.00712	481.63	0.01556		351.695	0.00909	357.526	0.01804	351.915	0.03042
482.187	0.000312	482.187	-0.000968	482.187	-0.000644		354.776	0.00314	394.813	0.00403	352.46	0.00844		482.187	0.00211	482.187	0.00733	482.187	0.01477		351.915	0.00909	357.637	0.01804	351.961	0.03042
482.743	0.00034	482.743	-0.00139	482.743	-0.000388		354.996	0.00314	394.824	0.00402	352.518	0.00844		482.743	0.0026	482.743	0.00835	482.743	0.01474		351.961	0.00909	357.857	0.01804	352.135	0.03043
483.3	0.0006	483.3	-0.000864	483.3	-0.00121		355.216	0.00314	395.044	0.00402	352.676	0.00843		483.3	0.00294	483.3	0.00859	483.3	0.01312		352.135	0.00908	358.077	0.01804	352.355	0.03044
483.857	0.000188	483.857	-0.000644	483.857	-0.00144		355.3	0.00314	395.264	0.00401	352.893	0.00842		483.857	0.00292	483.857	0.00809	483.857	0.01073		352.355	0.00908	358.083	0.01804	352.518	0.03044
484.413	9.2e-05	484.413	-0.000392	484.413	-0.000928		355.436	0.00314	395.37	0.004	353.074	0.00841		484.413	0.00292	484.413	0.00748	484.413	0.01074		352.518	0.00907	358.297	0.01805	352.576	0.03044
484.97	-0.000216	484.97	-0.000272	484.97	-0.00127		355.656	0.00314	395.484	0.004	353.11	0.00841		484.97	0.00275	484.97	0.00683	484.97	0.01142		352.576	0.00907	358.517	0.01805	352.796	0.03045
485.526	-0.000432	485.526	7.2e-05	485.526	-0.000944		355.857	0.00314	395.705	0.00399	353.326	0.0084		485.526	0.00278	485.526	0.00654	485.526	0.01184		352.796	0.00906	358.639	0.01805	353.016	0.03046
486.083	-0.000252	486.083	-0.000328	486.083	-0.000424		355.876	0.00314	395.925	0.00398	353.543	0.00839		486.083	0.00271	486.083	0.00723	486.083	0.01106		353.016	0.00906	358.737	0.01805	353.074	0.03046
486.639	6.8e-05	486.639	-0.000308	486.639	-0.000336		356.096	0.00314	395.926	0.00398	353.631	0.00839		486.639	0.00276	486.639	0.00782	486.639	0.01276		353.074	0.00906	358.957	0.01805	353.236	0.03046
487.196	0.000108	487.196	-0.000588	487.196	-0.000884		356.316	0.00314	396.145	0.00397	353.76	0.00838		487.196	0.00225	487.196	0.0071	487.196	0.01592		353.236	0.00905	359.177	0.01805	353.456	0.03047
487.752	0.00012	487.752	-0.000568	487.752	-0.00117		356.413	0.00313	396.365	0.00396	353.977	0.00837		487.752	0.0023	487.752	0.00675	487.752	0.01705		353.456	0.00905	359.196	0.01805	353.631	0.03047
488.309	-2.8e-05	488.309	-0.000624	488.309	-0.00082		356.536	0.00313	396.483	0.00396	354.187	0.00836		488.309	0.00233	488.309	0.0055	488.309	0.01659		353.631	0.00904	359.397	0.01805	353.676	0.03047
488.865	-5.2e-05	488.865	-0.000636	488.865	-0.00135		356.756	0.00313	396.585	0.00395	354.193	0.00836		488.865	0.00261	488.865	0.00513	488.865	0.01473		353.676	0.00904	359.617	0.01804	353.896	0.03048
489.422	-0.000192	489.422	-0.000492	489.422	-0.00119		356.97	0.00313	396.805	0.00395	354.41	0.00835		489.422	0.00246	489.422	0.00499	489.422	0.01397		353.896	0.00903	359.752	0.01804	354.116	0.03048
489.978	-6.4e-05	489.978	-0.000848	489.978	-0.000908		356.976	0.00313	397.025	0.00394	354.627	0.00834		489.978	0.00172	489.978	0.00522	489.978	0.01131		354.116	0.00903	359.837	0.01804	354.187	0.03048
490.535	4e-05	490.535	-0.001	490.535	-0.00117		357.197	0.00313	397.039	0.00394	354.744	0.00833		490.535	0.000669	490.535	0.00579	490.535	0.00882		354.187	0.00903	360.057	0.01804	354.336	0.03049
491.091	9.6e-05	491.091	-0.000808	491.091	-0.00147		357.417	0.00313	397.245	0.00393	354.843	0.00833		491.091	0.000619	491.091	0.00609	491.091	0.00841		354.336	0.00902	360.277	0.01804	354.556	0.03049
491.648	0.00024	491.648	-0.00115	491.648	-0.00134		357.526	0.00313	397.465	0.00392	355.06	0.00832		491.648	0.00146	491.648	0.00587	491.648	0.009		354.556	0.00902	360.309	0.01804	354.744	0.03049
492.204	-3.2e-05	492.204	-0.000844	492.204	-0.00058		357.637	0.00313	397.596	0.00391	355.277	0.00831		492.204	0.00264	492.204	0.00602	492.204	0.00921		354.744	0.00901	360.497	0.01804	354.776	0.03049
492.761	-7.2e-05	492.761	-0.000464	492.761	-0.000308		357.857	0.00313	397.685	0.00391	355.3	0.00831		492.761	0.00356	492.761	0.00575	492.761	0.00918		354.776	0.00901	360.717	0.01804	354.996	0.03049
493.317	0.000188	493.317	-0.000632	493.317	-0.000972		358.077	0.00313	397.905	0.0039	355.493	0.0083		493.317	0.00278	493.317	0.00564	493.317	0.00887		354.996	0.009	360.865	0.01804	355.216	0.0305
493.874	-0.00018	493.874	-0.000444	493.874	-0.00141		358.083	0.00313	398.125	0.00389	355.71	0.00829		493.874	0.00151	493.874	0.0049	493.874	0.00946		355.216	0.009	360.937	0.01804	355.3	0.0305
494.43	-0.0004	494.43	-0.00064	494.43	-0.00136		358.297	0.00313	398.152	0.00389	355.857	0.00828		494.43	0.000588	494.43	0.0048	494.43	0.00774		355.3	0.00899	361.157	0.01803	355.436	0.0305
494.987	-0.0004	494.987	-0.000592	494.987	-0.00116		358.517	0.00312	398.345	0.00388	355.927	0.00828		494.987	0.000921	494.987	0.00438	494.987	0.00613		355.436	0.00899	361.377	0.01803	355.656	0.0305
495.543	-0.00038	495.543	-0.000108	495.543	-0.000988		358.639	0.00312	398.565	0.00387	356.144	0.00827		495.543	0.00126	495.543	0.00458	495.543	0.00828		355.656	0.00898	361.422	0.01803	355.857	0.0305
496.1	-0.000792	496.1	2.4e-05	496.1	-0.000556		358.737	0.00312	398.709	0.00387	356.36	0.00825		496.1	0.00155	496.1	0.00362	496.1	0.00802		355.857	0.00898	361.597	0.01803	355.876	0.0305
496.657	-0.000232	496.657	-0.000216	496.657	-0.00088		358.957	0.00312	398.785	0.00386	356.413	0.00825		496.657	0.00194	496.657	0.00279	496.657	0.00754		355.876	0.00897	361.817	0.01803	356.096	0.0305
497.213	-0.0011	497.213	-0.000612	497.213	-0.00082		359.177	0.00312	399.005	0.00385	356.577	0.00824		497.213	0.00266	497.213	0.00324	497.213	0.00747		356.096	0.00897	361.978	0.01803	356.316	0.0305
497.77	-0.00145	497.77	-0.000572	497.77	-0.00146		359.196	0.00312	399.225	0.00384	356.794	0.00823		497.77	0.00305	497.77	0.00377	497.77	0.00566		356.316	0.00896	362.038	0.01802	356.413	0.0305
498.326	-0.0015	498.326	-0.000636	498.326	-0.00139		359.397	0.00312	399.265	0.00384	356.97	0.00822		498.326	0.00315	498.326	0.00399	498.326	0.00401		356.413	0.00896	362.258	0.01802	356.536	0.0305
498.883	-0.00269	498.883	-0.000788	498.883	-0.000872		359.617	0.00312	399.445	0.00383	357.01	0.00822		498.883	0.00315	498.883	0.00384	498.883	0.00344		356.536	0.00895	362.478	0.01802	356.756	0.0305
499.439	-0.00283	499.439	-0.000516	499.439	-0.000952		359.752	0.00312	399.665	0.00382	357.227	0.00821		499.439	0.00201	499.439	0.00241	499.439	0.00262		356.756	0.00895	362.535	0.01802	356.97	0.0305
499.996	-0.00252	499.996	-0.000624	499.996	-0.00134		359.837	0.00312	399.822	0.00382	357.444	0.0082		499.996	0.00121	499.996	0.0012	499.996	0.00216		356.97	0.00894	362.698	0.01802	356.976	0.0305
500.552	-0.00117	500.552	-0.000912	500.552	-0.00131		360.057	0.00312	399.885	0.00381	357.526	0.00819		500.552	0.00115	500.552	0.000211	500.552	0.00462		356.976	0.00894	362.918	0.01801	357.197	0.0305
501.109	0.000384	501.109	-0.00076	501.109	-0.000884		360.277	0.00311	400.105	0.0038	357.661	0.00819		501.109	0.000688	501.109	-0.000538	501.109	0.00598		357.197	0.00893	363.091	0.01801	357.417	0.0305
501.665	0.0011	501.665	-0.000964	501.665	-0.000556		360.309	0.00311	400.326	0.00379	357.877	0.00818		501.665	0.000988	501.665	-0.000312	501.665	0.0043		357.417	0.00892	363.138	0.01801	357.526	0.0305
502.222	0.000496	502.222	-0.000752	502.222	-0.00124		360.497	0.00311	400.378	0.00379	358.083	0.00817		502.222	0.000698	502.222	-0.000366	502.222	0.00178		357.526	0.00892	363.358	0.018	357.637	0.0305
502.778	-0.00112	502.778	-0.000856	502.778	-0.00138		360.717	0.00311	400.546	0.00379	358.094	0.00816		502.778	-0.000471	502.778	-0.000457	502.778	0.00202		357.637	0.00892	363.578	0.018	357.857	0.0305
503.335	-0.00117	503.335	-0.000924	503.335	-0.00122		360.865	0.00311	400.766	0.00378	358.311	0.00815		503.335	-0.00089	503.335	0.000866	503.335	0.00419		357.857	0.00891	363.648	0.018	358.077	0.03049
503.891	0.000212	503.891	-0.000744	503.891	-0.00147		360.937	0.00311	400.935	0.00377	358.527	0.00814		503.891	-0.00016	503.891	0.00146	503.891	0.00502		358.077	0.0089	363.798	0.018	358.083	0.03049
504.448	0.000692	504.448	-0.000592	504.448	-0.000972		361.157	0.00311	400.986	0.00377	358.639	0.00814		504.448	0.000755	504.448	0.00152	504.448	0.00265		358.083	0.0089	364.018	0.01799	358.297	0.03049
505.004	0.000408	505.004	-0.000404	505.004	-0.000152		361.377	0.00311	401.206	0.00376	358.744	0.00813		505.004	0.000253	505.004	0.00185	505.004	0.000598		358.297	0.00889	364.204	0.01799	358.517	0.03049
505.561	0.00123	505.561	-0.0007	505.561	0.000156		361.422	0.00311	401.426	0.00375	358.961	0.00812		505.561	-0.000876	505.561	0.00255	505.561	-0.000164		358.517	0.00889	364.238	0.01799	358.639	0.03049
506.117	0.00148	506.117	-0.00108	506.117	-0.000224		361.597	0.0031	401.491	0.00374	359.177	0.00811		506.117	-0.00127	506.117	0.000392	506.117	-0.00135		358.639	0.00888	364.458	0.01798	358.737	0.03048
506.674	0.00207	506.674	-0.00078	506.674	-0.000968		361.817	0.0031	401.646	0.00374	359.196	0.00811		506.674	-0.000843	506.674	-0.000738	506.674	-0.00129		358.737	0.00888	364.678	0.01798	358.957	0.03048
507.231	0.00264	507.231	-0.00118	507.231	-0.000604		361.978	0.0031	401.866	0.00373	359.394	0.00809		507.231	-0.000598	507.231	-0.000734	507.231	-0.00122		358.957	0.00887	364.761	0.01797	359.177	0.03048
507.787	0.00244	507.787	-0.00124	507.787	-0.00038		362.038	0.0031	402.048	0.00372	359.611	0.00808		507.787	0.000245	507.787	-0.000617	507.787	-0.00159		359.177	0.00886	364.898	0.01797	359.196	0.03048
508.344	0.00222	508.344	-0.00102	508.344	-0.000708		362.258	0.0031	402.086	0.00372	359.752	0.00807		508.344	0.000514	508.344	-0.000231	508.344	-0.00307		359.196	0.00886	365.118	0.01796	359.397	0.03047
508.9	0.00152	508.9	-0.000584	508.9	-0.000112		362.478	0.0031	402.306	0.00371	359.828	0.00807		508.9	0.000107	508.9	2.5e-05	508.9	-0.00098		359.397	0.00885	365.318	0.01796	359.617	0.03047
509.457	0.000956	509.457	-0.000568	509.457	-0.00118		362.535	0.0031	402.526	0.0037	360.044	0.00806		509.457	-0.000436	509.457	0.000603	509.457	0.000492		359.617	0.00885	365.338	0.01796	359.752	0.03046
510.013	0.000568	510.013	-0.000524	510.013	-0.00154		362.698	0.0031	402.604	0.00369	360.261	0.00805		510.013	-0.00172	510.013	0.000846	510.013	-0.00019		359.752	0.00884	365.558	0.01795	359.837	0.03046
510.57	0.000688	510.57	-0.00058	510.57	-0.00105		362.918	0.00309	402.746	0.00369	360.309	0.00804		510.57	-0.000683	510.57	0.000271	510.57	-0.00203		359.837	0.00884	365.778	0.01795	360.057	0.03046
511.126	0.000504	511.126	-0.000536	511.126	-0.00134		363.091	0.00309	402.966	0.00368	360.478	0.00803		511.126	0.000341	511.126	-9e-06	511.126	-0.00369		360.057	0.00883	365.874	0.01794	360.277	0.03045
511.683	0.000512	511.683	-0.000776	511.683	-0.00131		363.138	0.00309	403.161	0.00367	360.694	0.00802		511.683	0.000802	511.683	0.000474	511.683	-0.0034		360.277	0.00882	365.998	0.01794	360.309	0.03045
512.239	0.000544	512.239	-0.0013	512.239	-0.00155		363.358	0.00309	403.186	0.00367	360.865	0.00801		512.239	0.00101	512.239	0.000438	512.239	-0.00316		360.309	0.00882	366.218	0.01793	360.497	0.03044
512.796	0.000812	512.796	-0.00138	512.796	-0.00132		363.578	0.00309	403.406	0.00366	360.911	0.00801		512.796	0.00021	512.796	-0.000426	512.796	-0.00429		360.497	0.00881	366.431	0.01793	360.717	0.03044
513.352	0.000576	513.352	-0.00125	513.352	-0.00165		363.648	0.00309	403.626	0.00364	361.128	0.008		513.352	0.000283	513.352	-0.000123	513.352	-0.00571		360.717	0.00881	366.438	0.01793	360.865	0.03043
513.909	0.000348	513.909	-0.00146	513.909	-0.0012		363.798	0.00309	403.717	0.00364	361.344	0.00799		513.909	0.000262	513.909	-0.000425	513.909	-0.00813		360.865	0.0088	366.658	0.01792	360.937	0.03043
514.465	0	514.465	-0.00114	514.465	-0.000888		364.018	0.00308	403.846	0.00363	361.422	0.00798		514.465	-0.000153	514.465	-0.000788	514.465	-0.00865		361.422	0.00878	366.879	0.01791	361.157	0.03042
515.022	0.00026	515.022	-0.000932	515.022	-0.00052		364.204	0.00308	404.066	0.00362	361.561	0.00797		515.022	-0.000578	515.022	-0.000694	515.022	-0.00725		361.978	0.00876	366.987	0.01791	361.377	0.03042
515.578	0.000332	515.578	-0.0008	515.578	-0.00036		364.238	0.00308	404.274	0.00361	361.778	0.00796		515.578	-0.000172	515.578	-0.000915	515.578	-0.00579		362.535	0.00874	367.099	0.01791	361.422	0.03041
516.135	2.8e-05	516.135	-0.00127	516.135	-0.00104		364.458	0.00308	404.286	0.00361	361.978	0.00795		516.135	0.000143	516.135	-0.00136	516.135	-0.0047		363.091	0.00872	367.319	0.0179	361.597	0.03041
516.691	0.000204	516.691	-0.00116	516.691	-0.00111		364.678	0.00308	404.506	0.0036	361.995	0.00795		516.691	-0.000376	516.691	-0.00248	516.691	-0.00563		363.648	0.00869	367.539	0.01789	361.817	0.0304
517.248	-7.2e-05	517.248	-0.00118	517.248	-0.000476		364.761	0.00308	404.726	0.00359	362.211	0.00794		517.248	-0.0009	517.248	-0.00376	517.248	-0.00573		364.204	0.00867	367.544	0.01789	361.978	0.03039
517.804	-0.000168	517.804	-0.00042	517.804	-0.00132		364.898	0.00307	404.831	0.00359	362.428	0.00792		517.804	-0.000788	517.804	-0.00296	517.804	-0.00539		364.761	0.00865	367.759	0.01788	362.038	0.03039
518.361	-0.000396	518.361	-0.000228	518.361	-0.000816		365.118	0.00307	404.946	0.00358	362.535	0.00792		518.361	-0.00061	518.361	-0.00214	518.361	-0.00648		365.318	0.00863	367.979	0.01788	362.258	0.03038
518.917	-0.00026	518.917	-0.000344	518.917	-0.00066		365.318	0.00307	405.167	0.00357	362.645	0.00791		518.917	-0.000528	518.917	-0.00169	518.917	-0.00818		365.874	0.0086	368.1	0.01787	362.478	0.03037
519.474	0.000172	519.474	-0.000288	519.474	-0.00121		365.338	0.00307	405.387	0.00356	362.861	0.0079		519.474	-0.000521	519.474	-0.00238	519.474	-0.00913		366.431	0.00858	368.199	0.01787	362.535	0.03037
520.03	0.000252	520.03	-0.000412	520.03	-0.000468		365.558	0.00307	405.387	0.00356	363.078	0.00789		520.03	-0.000719	520.03	-0.00375	520.03	-0.00994		366.987	0.00856	368.419	0.01786	362.698	0.03036
							365.778	0.00306	405.607	0.00355	363.091	0.00788									367.544	0.00854	368.639	0.01785	362.918	0.03035
							365.874	0.00306	405.827	0.00354	363.295	0.00787									368.1	0.00851	368.657	0.01785	363.091	0.03035
							365.998	0.00306	405.944	0.00353	363.512	0.00786									368.657	0.00849	368.859	0.01784	363.138	0.03034
							366.218	0.00306	406.047	0.00353	363.648	0.00785									369.213	0.00847	369.079	0.01784	363.358	0.03033
							366.431	0.00306	406.267	0.00352	363.728	0.00785									369.77	0.00845	369.213	0.01783	363.578	0.03032
							366.438	0.00306	406.487	0.00351	363.945	0.00783									370.326	0.00842	369.299	0.01783	363.648	0.03032
							366.658	0.00305	406.5	0.00351	364.162	0.00782									370.883	0.0084	369.519	0.01782	363.798	0.03031
							366.879	0.00305	406.707	0.0035	364.204	0.00782									371.439	0.00838	369.739	0.01781	364.018	0.0303
							366.987	0.00305	406.927	0.00349	364.378	0.00781									371.996	0.00835	369.77	0.01781	364.204	0.03029
							367.099	0.00305	407.057	0.00348	364.595	0.00779									372.552	0.00833	369.959	0.0178	364.238	0.03029
							367.319	0.00305	407.147	0.00347	364.761	0.00778									373.109	0.00831	370.179	0.01779	364.458	0.03028
							367.539	0.00304	407.367	0.00346	364.812	0.00778									373.665	0.00829	370.326	0.01778	364.678	0.03026
							367.544	0.00304	407.587	0.00345	365.028	0.00777									374.222	0.00827	370.399	0.01778	364.761	0.03026
							367.759	0.00304	407.613	0.00345	365.245	0.00775									374.778	0.00824	370.619	0.01777	364.898	0.03025
							367.979	0.00304	407.807	0.00344	365.318	0.00775									375.335	0.00822	370.839	0.01776	365.118	0.03024
							368.1	0.00304	408.027	0.00343	365.462	0.00774									375.892	0.0082	370.883	0.01776	365.318	0.03023
							368.199	0.00304	408.17	0.00342	365.679	0.00773									376.448	0.00818	371.059	0.01775	365.338	0.03023
							368.419	0.00303	408.247	0.00342	365.874	0.00772									377.005	0.00816	371.279	0.01774	365.558	0.03021
							368.639	0.00303	408.467	0.00341	365.895	0.00771									377.561	0.00813	371.439	0.01773	365.778	0.0302
							368.657	0.00303	408.687	0.0034	366.112	0.0077									378.118	0.00811	371.499	0.01773	365.874	0.03019
							368.859	0.00303	408.726	0.0034	366.329	0.00769									378.674	0.00809	371.72	0.01772	365.998	0.03018
							369.079	0.00302	408.907	0.00339	366.431	0.00768									379.231	0.00807	371.94	0.01771	366.218	0.03017
							369.213	0.00302	409.127	0.00337	366.545	0.00767									379.787	0.00805	371.996	0.01771	366.431	0.03016
							369.299	0.00302	409.283	0.00337	366.762	0.00766									380.344	0.00803	372.16	0.0177	366.438	0.03015
							369.519	0.00302	409.347	0.00336	366.979	0.00765									380.9	0.00801	372.38	0.01769	366.658	0.03014
							369.739	0.00302	409.567	0.00335	366.987	0.00765									381.457	0.00799	372.552	0.01768	366.879	0.03012
							369.77	0.00302	409.787	0.00334	367.195	0.00763									382.013	0.00797	372.6	0.01768	366.987	0.03012
							369.959	0.00301	409.839	0.00334	367.412	0.00762									382.57	0.00795	372.82	0.01767	367.099	0.03011
							370.179	0.00301	410.008	0.00333	367.544	0.00761									383.126	0.00793	373.04	0.01766	367.319	0.03009
							370.326	0.00301	410.228	0.00332	367.629	0.00761									383.683	0.00791	373.109	0.01765	367.539	0.03008
							370.399	0.00301	410.396	0.00331	367.846	0.00759									384.239	0.00789	373.26	0.01764	367.544	0.03008
							370.619	0.003	410.448	0.00331	368.062	0.00758									384.796	0.00787	373.48	0.01763	367.759	0.03006
							370.839	0.003	410.668	0.00329	368.1	0.00758									385.352	0.00785	373.665	0.01762	367.979	0.03004
							370.883	0.003	410.888	0.00328	368.279	0.00756									385.909	0.00783	373.7	0.01762	368.1	0.03004
							371.059	0.003	410.952	0.00328	368.496	0.00755									386.465	0.00782	373.92	0.01761	368.199	0.03003
							371.279	0.00299	411.108	0.00327	368.657	0.00754									387.022	0.0078	374.14	0.0176	368.419	0.03001
							371.439	0.00299	411.328	0.00326	368.712	0.00754									387.578	0.00778	374.222	0.01759	368.639	0.02999
							371.499	0.00299	411.509	0.00325	368.929	0.00752									388.135	0.00776	374.36	0.01758	368.657	0.02999
							371.72	0.00299	411.548	0.00325	369.146	0.00751									388.692	0.00774	374.58	0.01757	368.859	0.02998
							371.94	0.00298	411.768	0.00324	369.213	0.0075									389.248	0.00773	374.778	0.01756	369.079	0.02996
							371.996	0.00298	411.988	0.00322	369.363	0.00749									389.805	0.00771	374.8	0.01756	369.213	0.02995
							372.16	0.00298	412.065	0.00322	369.579	0.00748									390.361	0.00769	375.02	0.01755	369.299	0.02994
							372.38	0.00298	412.208	0.00321	369.77	0.00747									390.918	0.00768	375.24	0.01754	369.519	0.02992
							372.552	0.00297	412.428	0.0032	369.796	0.00746									391.474	0.00766	375.335	0.01753	369.739	0.0299
							372.6	0.00297	412.622	0.00319	370.013	0.00745									392.031	0.00764	375.46	0.01752	369.77	0.0299
							372.82	0.00297	412.648	0.00319	370.229	0.00744									392.587	0.00763	375.68	0.01751	369.959	0.02988
							373.04	0.00297	412.868	0.00318	370.326	0.00743									393.144	0.00761	375.892	0.0175	370.179	0.02987
							373.109	0.00297	413.088	0.00317	370.446	0.00742									393.7	0.00759	376.448	0.01746	370.326	0.02985
							373.26	0.00296	413.178	0.00316	370.663	0.00741									394.257	0.00758	377.005	0.01743	370.399	0.02985
							373.48	0.00296	413.308	0.00315	370.879	0.00739									394.813	0.00756	377.561	0.0174	370.619	0.02983
							373.665	0.00296	413.528	0.00314	370.883	0.00739									395.37	0.00755	378.118	0.01736	370.839	0.02981
							373.7	0.00296	413.735	0.00313	371.096	0.00738									395.926	0.00753	378.674	0.01733	370.883	0.0298
							373.92	0.00295	413.748	0.00313	371.313	0.00736									396.483	0.00752	379.231	0.01729	371.059	0.02979
							374.14	0.00295	413.968	0.00312	371.439	0.00735									397.039	0.0075	379.787	0.01725	371.279	0.02977
							374.222	0.00295	414.188	0.0031	371.53	0.00735									397.596	0.00749	380.344	0.01722	371.439	0.02975
							374.36	0.00294	414.291	0.0031	371.746	0.00733									398.152	0.00747	380.9	0.01718	371.499	0.02975
							374.58	0.00294	414.408	0.00309	371.963	0.00732									398.709	0.00746	381.457	0.01714	371.72	0.02972
							374.778	0.00294	414.628	0.00308	371.996	0.00732									399.265	0.00745	382.013	0.0171	371.94	0.0297
							374.8	0.00294	414.848	0.00307	372.18	0.0073									399.822	0.00743	382.57	0.01706	371.996	0.0297
							375.02	0.00293	414.849	0.00307	372.396	0.00729									400.378	0.00742	383.126	0.01702	372.16	0.02968
							375.24	0.00293	415.069	0.00306	372.552	0.00728									400.935	0.0074	383.683	0.01698	372.38	0.02966
							375.335	0.00293	415.289	0.00304	372.613	0.00727									401.491	0.00739	384.239	0.01694	372.552	0.02964
							375.46	0.00293	415.404	0.00304	372.83	0.00726									402.048	0.00738	384.796	0.0169	372.6	0.02964
							375.68	0.00292	415.509	0.00303	373.046	0.00724									402.604	0.00736	385.352	0.01686	373.109	0.02959
							375.892	0.00292	415.729	0.00302	373.109	0.00724									403.161	0.00735	385.909	0.01682	373.665	0.02953
							375.9	0.00292	415.949	0.00301	373.263	0.00723									403.717	0.00733	386.465	0.01678	374.222	0.02947
							376.12	0.00291	415.961	0.00301	373.48	0.00721									404.274	0.00732	387.022	0.01674	374.778	0.02941
							376.341	0.00291	416.169	0.00299	373.665	0.0072									404.831	0.00731	387.578	0.0167	375.335	0.02935
							376.448	0.00291	416.389	0.00298	373.697	0.0072									405.387	0.00729	388.135	0.01665	375.892	0.02929
							376.561	0.00291	416.517	0.00297	373.913	0.00718									405.944	0.00728	388.692	0.01661	376.448	0.02923
							376.781	0.0029	416.609	0.00297	374.13	0.00717									406.5	0.00727	389.248	0.01657	377.005	0.02916
							377.001	0.0029	416.829	0.00296	374.222	0.00716									407.057	0.00725	389.805	0.01653	377.561	0.0291
							377.005	0.0029	417.049	0.00294	374.347	0.00715									407.613	0.00724	390.361	0.01649	378.118	0.02903
							377.221	0.00289	417.074	0.00294	374.563	0.00714									408.17	0.00723	390.918	0.01644	378.674	0.02896
							377.441	0.00289	417.269	0.00293	374.778	0.00712									408.726	0.00722	391.474	0.0164	379.231	0.0289
							377.561	0.00289	417.489	0.00292	374.78	0.00712									409.283	0.0072	392.031	0.01636	379.787	0.02883
							377.661	0.00289	417.631	0.00291	374.997	0.00711									409.839	0.00719	392.587	0.01632	380.344	0.02876
							377.881	0.00288	417.709	0.00291	375.213	0.00709									410.396	0.00718	393.144	0.01628	380.9	0.02869
							378.101	0.00288	417.929	0.00289	375.335	0.00708									410.952	0.00716	393.7	0.01624	381.457	0.02862
							378.118	0.00288	418.149	0.00288	375.43	0.00708									411.509	0.00715	394.257	0.01619	382.013	0.02854
							378.321	0.00287	418.187	0.00288	375.647	0.00706									412.065	0.00714	394.813	0.01615	382.57	0.02847
							378.541	0.00287	418.369	0.00287	375.864	0.00705									412.622	0.00712	395.37	0.01611	383.126	0.0284
							378.674	0.00287	418.589	0.00286	375.892	0.00704									413.178	0.00711	395.926	0.01607	383.683	0.02832
							378.761	0.00286	418.744	0.00285	376.08	0.00703									413.735	0.00709	396.483	0.01603	384.239	0.02825
							378.981	0.00286	418.809	0.00284	376.297	0.00702									414.291	0.00708	397.039	0.01599	384.796	0.02817
							379.201	0.00286	419.029	0.00283	376.448	0.007									414.848	0.00707	397.596	0.01595	385.352	0.0281
							379.231	0.00286	419.249	0.00282	376.514	0.007									415.404	0.00705	398.152	0.01591	385.909	0.02802
							379.421	0.00285	419.3	0.00281	376.73	0.00698									415.961	0.00704	398.709	0.01587	386.465	0.02795
							379.641	0.00285	419.469	0.0028	376.947	0.00697									416.517	0.00703	399.265	0.01583	387.022	0.02787
							379.787	0.00284	419.69	0.00279	377.005	0.00696									417.074	0.00701	399.822	0.0158	387.578	0.02779
							379.861	0.00284	419.857	0.00278	377.164	0.00695									417.631	0.007	400.378	0.01576	388.135	0.02771
							380.081	0.00284	419.91	0.00278	377.381	0.00694									418.187	0.00698	400.935	0.01572	388.692	0.02764
							380.301	0.00283	420.13	0.00276	377.561	0.00692									418.744	0.00697	401.491	0.01568	389.248	0.02756
							380.344	0.00283	420.35	0.00275	377.597	0.00692									419.3	0.00695	402.048	0.01565	389.805	0.02748
							380.521	0.00283	420.413	0.00275	377.814	0.00691									419.857	0.00694	402.604	0.01561	390.361	0.0274
							380.741	0.00282	420.57	0.00274	378.031	0.00689									420.413	0.00692	403.161	0.01558	390.918	0.02733
							380.9	0.00282	420.79	0.00273	378.118	0.00688									420.97	0.00691	403.717	0.01554	391.474	0.02725
							380.961	0.00282	420.97	0.00271	378.247	0.00687									421.526	0.00689	404.274	0.01551	392.031	0.02717
							381.182	0.00282	421.01	0.00271	378.464	0.00686									422.083	0.00688	404.831	0.01547	392.587	0.0271
							381.402	0.00281	421.23	0.0027	378.674	0.00684									422.639	0.00686	405.387	0.01544	393.144	0.02702
							381.457	0.00281	421.45	0.00269	378.681	0.00684									423.196	0.00684	405.944	0.01541	393.7	0.02694
							381.622	0.00281	421.526	0.00268	378.897	0.00683									423.752	0.00683	406.5	0.01537	394.257	0.02686
							381.842	0.0028	421.67	0.00267	379.114	0.00681									424.309	0.00681	407.057	0.01534	394.813	0.02679
							382.013	0.0028	421.89	0.00266	379.231	0.0068									424.865	0.0068	407.613	0.01531	395.37	0.02671
							382.062	0.0028	422.083	0.00265	379.331	0.00679									425.422	0.00678	408.17	0.01528	395.926	0.02664
							382.282	0.00279	422.11	0.00265	379.548	0.00678									425.978	0.00676	408.726	0.01525	396.483	0.02656
							382.502	0.00279	422.33	0.00263	379.764	0.00676									426.535	0.00674	409.283	0.01522	397.039	0.02649
							382.57	0.00279	422.55	0.00262	379.787	0.00676									427.091	0.00673	409.839	0.01519	397.596	0.02641
							382.722	0.00278	422.639	0.00261	379.981	0.00675									427.648	0.00671	410.396	0.01516	398.152	0.02634
							382.942	0.00278	422.77	0.00261	380.198	0.00673									427.831	0.0067	410.952	0.01514	398.709	0.02626
							383.126	0.00277	422.99	0.00259	380.344	0.00672									428.051	0.0067	411.509	0.01511	399.265	0.02619
							383.162	0.00277	423.196	0.00258	380.414	0.00671									428.204	0.00669	412.065	0.01508	399.822	0.02612
							383.382	0.00277	423.21	0.00258	380.631	0.0067									428.271	0.00669	412.622	0.01506	400.378	0.02605
							383.602	0.00276	423.43	0.00257	380.848	0.00668									428.491	0.00668	413.178	0.01503	400.935	0.02598
							383.683	0.00276	423.65	0.00255	380.9	0.00668									428.711	0.00667	413.735	0.01501	401.491	0.02591
							383.822	0.00276	423.752	0.00255	381.064	0.00666									428.761	0.00667	414.291	0.01498	402.048	0.02584
							384.042	0.00275	424.309	0.00251	381.281	0.00665									428.931	0.00667	414.848	0.01496	402.604	0.02577
							384.239	0.00275	424.865	0.00248	381.457	0.00663									429.152	0.00666	415.404	0.01494	403.161	0.0257
							384.262	0.00275	425.422	0.00244	381.498	0.00663									429.317	0.00665	415.961	0.01492	403.717	0.02563
							384.482	0.00274	425.978	0.00241	381.715	0.00661									429.372	0.00665	416.517	0.01489	404.274	0.02557
							384.702	0.00274	426.535	0.00237	381.931	0.0066									429.592	0.00664	417.074	0.01487	404.831	0.0255
							384.796	0.00274	427.091	0.00234	382.013	0.00659									429.812	0.00664	417.631	0.01485	405.387	0.02544
							384.922	0.00273	427.648	0.0023	382.148	0.00658									429.874	0.00663	418.187	0.01483	405.944	0.02537
							385.142	0.00273	428.204	0.00227	382.365	0.00657									430.032	0.00663	418.744	0.01481	406.5	0.02531
							385.352	0.00272	428.761	0.00223	382.57	0.00655									430.252	0.00662	419.3	0.01479	407.057	0.02525
							385.362	0.00272	429.317	0.0022	383.126	0.00651									430.43	0.00661	419.857	0.01477	407.613	0.02519
							385.582	0.00272	429.874	0.00216	383.683	0.00646									430.472	0.00661	420.413	0.01476	408.17	0.02513
							385.802	0.00271	430.43	0.00213	384.239	0.00642									430.692	0.00661	420.97	0.01474	408.726	0.02507
							385.909	0.00271	430.987	0.00209	384.796	0.00638									430.912	0.0066	421.526	0.01472	409.283	0.02501
							386.023	0.00271	431.544	0.00206	385.352	0.00633									430.987	0.00659	422.083	0.0147	409.839	0.02496
							386.243	0.0027	432.1	0.00202	385.909	0.00629									431.132	0.00659	422.639	0.01469	410.396	0.0249
							386.463	0.0027	432.657	0.00198	386.465	0.00625									431.352	0.00658	423.196	0.01467	410.952	0.02485
							386.465	0.0027	433.213	0.00195	387.022	0.0062									431.544	0.00657	423.752	0.01466	411.509	0.02479
							386.683	0.00269	433.77	0.00191	387.578	0.00616									431.572	0.00657	424.309	0.01464	412.065	0.02474
							386.903	0.00269	434.326	0.00188	388.135	0.00612									431.792	0.00657	424.865	0.01462	412.622	0.02469
							387.022	0.00268	434.883	0.00184	388.692	0.00607									432.012	0.00656	425.422	0.01461	413.178	0.02464
							387.123	0.00268	435.439	0.0018	389.248	0.00603									432.1	0.00655	425.978	0.01459	413.735	0.02459
							387.343	0.00268	435.996	0.00177	389.805	0.00598									432.232	0.00655	426.535	0.01458	414.291	0.02454
							387.563	0.00267	436.552	0.00173	390.361	0.00594									432.452	0.00654	427.091	0.01456	414.848	0.0245
							387.578	0.00267	437.109	0.0017	390.918	0.00589									432.657	0.00653	427.648	0.01455	415.404	0.02445
							387.783	0.00267	437.665	0.00166	391.474	0.00585									432.672	0.00653	428.204	0.01454	415.961	0.0244
							388.003	0.00266	438.222	0.00162	392.031	0.0058									432.892	0.00653	428.761	0.01452	416.517	0.02436
							388.135	0.00266	438.778	0.00159	392.587	0.00576									433.112	0.00652	429.317	0.01451	417.074	0.02432
							388.223	0.00265	439.335	0.00155	393.144	0.00571									433.213	0.00651	429.874	0.01449	417.631	0.02428
							388.443	0.00265	439.891	0.00151	393.7	0.00567									433.332	0.00651	430.43	0.01448	418.187	0.02424
							388.663	0.00264	440.448	0.00148	394.257	0.00562									433.552	0.0065	430.987	0.01446	418.744	0.0242
							388.692	0.00264	441.005	0.00144	394.813	0.00557									433.77	0.00649	431.544	0.01445	419.3	0.02416
							388.883	0.00264	441.561	0.0014	395.37	0.00553									433.772	0.00649	432.1	0.01443	419.857	0.02412
							389.103	0.00263	442.118	0.00137	395.926	0.00548									433.993	0.00648	432.657	0.01442	420.413	0.02408
							389.248	0.00263	442.674	0.00133	396.483	0.00544									434.213	0.00647	433.213	0.0144	420.97	0.02405
							389.323	0.00263	443.231	0.0013	397.039	0.00539									434.326	0.00647	433.77	0.01439	421.526	0.02401
							389.543	0.00262	443.787	0.00126	397.596	0.00535									434.433	0.00647	434.326	0.01437	422.083	0.02398
							389.763	0.00262	444.344	0.00122	398.152	0.0053									434.653	0.00646	434.883	0.01435	422.639	0.02395
							389.805	0.00261	444.9	0.00119	398.709	0.00525									434.873	0.00645	435.439	0.01434	423.196	0.02391
							389.983	0.00261	445.457	0.00115	399.265	0.00521									434.883	0.00645	435.996	0.01432	423.752	0.02388
							390.203	0.0026	446.013	0.00112	399.822	0.00516									435.093	0.00644	436.552	0.0143	424.309	0.02385
							390.361	0.0026	446.57	0.00108	400.378	0.00511									435.313	0.00643	437.109	0.01428	424.865	0.02382
							390.423	0.0026	447.126	0.00104	400.935	0.00507									435.439	0.00643	437.665	0.01426	425.422	0.0238
							390.643	0.00259	447.683	0.00101	401.491	0.00502									435.533	0.00642	438.222	0.01424	425.978	0.02377
							390.864	0.00259	448.239	0.000974022	402.048	0.00497									435.753	0.00641	438.613	0.01423	426.535	0.02374
							390.918	0.00259	448.796	0.00093878	402.604	0.00493									435.973	0.0064	438.778	0.01422	427.091	0.02371
							391.084	0.00258	449.352	0.000903667	403.161	0.00488									435.996	0.0064	438.834	0.01422	427.648	0.02369
							391.304	0.00258	449.909	0.000868703	403.717	0.00483									436.193	0.0064	439.054	0.01421	428.204	0.02366
							391.474	0.00257	450.465	0.000833891	404.274	0.00479									436.413	0.00639	439.274	0.0142	428.761	0.02364
							391.524	0.00257	450.716	0.000818258	404.831	0.00474									436.552	0.00638	439.335	0.0142	429.317	0.02361
							391.744	0.00256	450.936	0.000804565	405.387	0.00469									436.633	0.00638	439.494	0.01419	429.874	0.02359
							391.964	0.00256	451.022	0.000799237	405.944	0.00465									436.853	0.00637	439.714	0.01419	430.43	0.02357
							392.031	0.00256	451.156	0.000790898	406.5	0.0046									437.073	0.00636	439.891	0.01418	430.987	0.02354
							392.184	0.00255	451.376	0.000777258	407.057	0.00455									437.109	0.00636	439.934	0.01418	431.544	0.02352
							392.404	0.00255	451.578	0.000764745	407.613	0.00451									437.293	0.00635	440.154	0.01417	432.1	0.0235
							392.587	0.00254	451.596	0.000763644	408.17	0.00446									437.513	0.00634	440.374	0.01416	432.657	0.02348
							392.624	0.00254	451.816	0.000750058	408.726	0.00441									437.665	0.00633	440.448	0.01416	433.213	0.02345
							392.844	0.00254	452.036	0.0007365	409.283	0.00437									437.733	0.00633	440.594	0.01415	433.77	0.02343
							393.064	0.00253	452.135	0.000730434	409.839	0.00432									437.953	0.00632	440.814	0.01414	434.326	0.02341
							393.144	0.00253	452.256	0.00072297	410.396	0.00427									438.173	0.00631	441.005	0.01413	434.883	0.02339
							393.284	0.00252	452.476	0.000709469	410.952	0.00423									438.222	0.00631	441.034	0.01413	435.439	0.02337
							393.504	0.00252	452.691	0.000696305	411.509	0.00418									438.393	0.0063	441.254	0.01412	435.996	0.02334
							393.7	0.00251	452.696	0.000695997	412.065	0.00413									438.613	0.00629	441.474	0.01411	436.552	0.02332
							393.724	0.00251	452.916	0.000682555	412.622	0.00409									438.778	0.00629	441.561	0.01411	437.109	0.0233
							393.944	0.00251	453.137	0.000669144	413.178	0.00404									438.834	0.00628	441.694	0.0141	437.665	0.02328
							394.164	0.0025	453.248	0.000662368	413.735	0.004									439.054	0.00627	441.914	0.01409	438.222	0.02325
							394.257	0.0025	453.357	0.000655763	414.291	0.00395									439.274	0.00626	442.118	0.01408	438.778	0.02323
							394.384	0.00249	453.577	0.000642414	414.848	0.0039									439.335	0.00626	442.134	0.01408	439.335	0.02321
							394.604	0.00249	453.797	0.000629097	415.404	0.00386									439.494	0.00625	442.354	0.01407	439.891	0.02318
							394.813	0.00248	453.804	0.00062863	415.961	0.00381									439.714	0.00624	442.574	0.01406	440.448	0.02316
							394.824	0.00248	454.017	0.000615812	416.517	0.00376									439.891	0.00624	442.674	0.01405	441.005	0.02313
							395.044	0.00248	454.237	0.00060256	417.074	0.00372									439.934	0.00623	442.794	0.01405	441.561	0.0231
							395.264	0.00247	454.361	0.000595093	417.631	0.00367									440.154	0.00622	443.014	0.01404	442.118	0.02308
							395.37	0.00247	454.457	0.000589342	418.187	0.00363									440.374	0.00621	443.231	0.01403	442.674	0.02305
							395.484	0.00246	454.677	0.000576157	418.744	0.00358									440.448	0.00621	443.234	0.01403	443.231	0.02302
							395.705	0.00246	454.897	0.000563006	419.3	0.00353									440.594	0.0062	443.455	0.01402	443.787	0.02299
							395.925	0.00245	454.918	0.000561777	419.857	0.00349									440.814	0.00619	443.675	0.014	444.344	0.02296
							395.926	0.00245	455.117	0.000549891	420.413	0.00344									441.005	0.00619	443.787	0.014	444.9	0.02292
							396.145	0.00245	455.337	0.00053681	420.97	0.0034									441.034	0.00618	443.895	0.01399	445.457	0.02289
							396.365	0.00244	455.474	0.000528684	421.526	0.00335									441.254	0.00617	444.115	0.01398	446.013	0.02286
							396.483	0.00244	455.557	0.000523766	422.083	0.00331									441.474	0.00616	444.335	0.01397	446.095	0.02285
							396.585	0.00243	455.777	0.000510758	422.639	0.00326									441.561	0.00616	444.344	0.01397	446.315	0.02284
							396.805	0.00243	455.997	0.000497786	423.196	0.00322									441.694	0.00615	444.555	0.01396	446.535	0.02282
							397.025	0.00242	456.031	0.000495822	423.752	0.00317									441.914	0.00614	444.775	0.01394	446.57	0.02282
							397.039	0.00242	456.217	0.000484852	424.309	0.00313									442.118	0.00613	444.9	0.01394	446.755	0.02281
							397.245	0.00242	456.437	0.000471956	424.865	0.00308									442.134	0.00613	444.995	0.01393	446.975	0.02279
							397.465	0.00241	456.587	0.0004632	425.422	0.00304									442.354	0.00612	445.215	0.01392	447.126	0.02278
							397.596	0.00241	456.657	0.000459098	425.978	0.00299									442.574	0.00611	445.435	0.01391	447.195	0.02278
							397.685	0.0024	456.877	0.000446279	426.535	0.00295									442.674	0.00611	445.457	0.0139	447.415	0.02276
							397.905	0.0024	457.097	0.000433499	427.091	0.00291									442.794	0.0061	445.655	0.01389	447.635	0.02274
							398.125	0.00239	457.144	0.000430818	427.648	0.00286									443.014	0.00609	445.875	0.01388	447.683	0.02274
							398.152	0.00239	457.317	0.000420759	428.204	0.00282									443.231	0.00608	446.013	0.01387	447.855	0.02273
							398.709	0.00237	457.537	0.000408059	428.761	0.00277									443.234	0.00608	446.095	0.01387	448.075	0.02271
							399.265	0.00236	457.7	0.000398698	429.317	0.00273									443.455	0.00607	446.315	0.01385	448.239	0.0227
							399.822	0.00234	457.757	0.000395399	429.874	0.00269									443.675	0.00606	446.535	0.01384	448.296	0.0227
							400.378	0.00233	457.978	0.000382782	430.43	0.00264									443.787	0.00605	446.57	0.01384	448.516	0.02268
							400.935	0.00231	458.198	0.000370205	430.987	0.0026									443.895	0.00605	446.755	0.01382	448.736	0.02266
							401.491	0.00229	458.257	0.00036684	431.544	0.00256									444.115	0.00603	446.975	0.01381	448.796	0.02266
							402.048	0.00228	458.418	0.000357671	432.1	0.00251									444.335	0.00602	447.126	0.0138	448.956	0.02264
							402.604	0.00226	458.638	0.00034518	432.657	0.00247									444.344	0.00602	447.195	0.0138	449.176	0.02263
							403.161	0.00224	458.813	0.000335253	433.213	0.00243									444.555	0.00601	447.415	0.01378	449.352	0.02261
							403.717	0.00223	458.858	0.000332732	433.77	0.00239									444.775	0.006	447.635	0.01377	449.396	0.02261
							404.274	0.00221	459.078	0.000320328	434.326	0.00234									444.9	0.00599	447.683	0.01376	449.616	0.02259
							404.831	0.00219	459.298	0.000307967	434.883	0.0023									444.995	0.00599	447.855	0.01375	449.836	0.02257
							405.387	0.00218	459.37	0.000303939	435.439	0.00226									445.215	0.00598	448.075	0.01373	449.909	0.02257
							405.944	0.00216	459.518	0.000295652	435.996	0.00222									445.435	0.00597	448.239	0.01372	450.056	0.02255
							406.5	0.00214	459.738	0.000283381	436.552	0.00218									445.457	0.00597	448.296	0.01372	450.276	0.02253
							407.057	0.00213	459.926	0.000272918	437.109	0.00214									445.655	0.00595	448.516	0.0137	450.465	0.02252
							407.613	0.00211	459.958	0.000271157	437.665	0.00209									445.875	0.00594	448.736	0.01369	450.496	0.02251
							408.17	0.00209	460.178	0.000258978	438.222	0.00205									446.013	0.00594	448.796	0.01368	450.716	0.02249
							408.726	0.00207	460.398	0.000246846	438.778	0.00201									446.095	0.00593	448.956	0.01367	450.936	0.02247
							409.283	0.00206	460.483	0.000242191	439.335	0.00197									446.315	0.00592	449.176	0.01365	451.022	0.02247
							409.839	0.00204	460.618	0.000234761	439.891	0.00193									446.535	0.00591	449.352	0.01364	451.156	0.02245
							410.396	0.00202	460.838	0.000222723	440.448	0.00189									446.57	0.00591	449.396	0.01364	451.376	0.02243
							410.952	0.00201	461.039	0.000211766	441.005	0.00185									446.755	0.0059	449.616	0.01362	451.578	0.02241
							411.509	0.00199	461.058	0.000210733	441.561	0.00181									446.975	0.00588	449.836	0.0136	451.596	0.02241
							412.065	0.00197	461.278	0.000198792	442.118	0.00177									447.126	0.00588	449.909	0.0136	451.816	0.02239
							412.622	0.00195	461.498	0.0001869	442.674	0.00173									447.195	0.00587	450.056	0.01359	452.036	0.02237
							413.178	0.00194	461.596	0.000181651	443.231	0.00169									447.415	0.00586	450.276	0.01357	452.135	0.02236
							413.735	0.00192	461.718	0.000175058	443.787	0.00165									447.635	0.00585	450.465	0.01355	452.256	0.02235
							414.291	0.0019	461.938	0.000163265	444.342	0.00161									447.683	0.00585	450.496	0.01355	452.476	0.02232
							414.848	0.00188	462.152	0.000151848	444.344	0.00161									447.855	0.00584	450.716	0.01353	452.691	0.0223
							415.404	0.00187	462.158	0.000151523	444.559	0.0016									448.075	0.00582	450.936	0.01351	452.696	0.0223
							415.961	0.00185	462.378	0.000139831	444.775	0.00158									448.239	0.00581	451.022	0.01351	452.916	0.02228
							416.517	0.00183	462.599	0.000128191	444.9	0.00157									448.296	0.00581	451.156	0.01349	453.137	0.02225
							417.074	0.00181	462.709	0.000122376	444.992	0.00157									448.516	0.0058	451.376	0.01347	453.248	0.02224
							417.631	0.0018	462.819	0.000116603	445.209	0.00155									448.736	0.00579	451.578	0.01346	453.357	0.02223
							418.187	0.00178	463.039	0.000105067	445.425	0.00154									448.796	0.00578	451.596	0.01346	453.577	0.02221
							418.744	0.00176	463.259	9.35835e-05	445.457	0.00154									448.956	0.00577	451.816	0.01344	453.797	0.02218
							419.3	0.00175	463.265	9.32371e-05	445.642	0.00152									449.176	0.00576	452.036	0.01342	453.804	0.02218
							419.857	0.00173	463.479	8.21534e-05	445.859	0.00151									449.352	0.00575	452.135	0.01341	454.017	0.02216
							420.413	0.00171	463.699	7.0777e-05	446.013	0.0015									449.396	0.00575	452.256	0.0134	454.237	0.02213
							420.97	0.00169	463.822	6.44382e-05	446.076	0.00149									449.616	0.00574	452.476	0.01338	454.361	0.02212
							421.526	0.00168	463.919	5.94547e-05	446.292	0.00148									449.836	0.00572	452.691	0.01336	454.457	0.02211
							422.083	0.00166	464.139	4.8187e-05	446.509	0.00146									449.909	0.00572	452.696	0.01335	454.677	0.02208
							422.639	0.00164	464.359	3.69743e-05	446.57	0.00146									450.056	0.00571	452.916	0.01333	454.897	0.02205
							423.196	0.00162	464.378	3.59821e-05	446.726	0.00145									450.276	0.0057	453.137	0.01331	454.918	0.02205
							423.752	0.00161	464.579	2.58172e-05	446.942	0.00143									450.465	0.00569	453.248	0.0133	455.117	0.02203
							424.309	0.00159	464.799	1.4716e-05	447.126	0.00142									450.496	0.00569	453.357	0.01329	455.337	0.022
							424.865	0.00157	464.935	7.88646e-06	447.159	0.00142									450.716	0.00567	453.577	0.01327	455.474	0.02198
							425.422	0.00155	465.019	3.67124e-06	447.376	0.0014									450.936	0.00566	453.797	0.01325	455.557	0.02197
							425.978	0.00154	465.239	-7.31664e-06	447.592	0.00139									451.022	0.00565	453.804	0.01325	455.777	0.02194
							426.535	0.00152	465.459	-1.82472e-05	447.683	0.00138									451.156	0.00565	454.017	0.01322	455.997	0.02191
							427.091	0.0015	465.491	-1.98465e-05	447.809	0.00137									451.376	0.00563	454.237	0.0132	456.031	0.02191
							427.648	0.00149	465.679	-2.912e-05	448.026	0.00136									451.578	0.00562	454.361	0.01319	456.217	0.02188
							428.204	0.00147	465.899	-3.99345e-05	448.239	0.00135									451.596	0.00562	454.457	0.01318	456.437	0.02185
							428.761	0.00145	466.048	-4.72096e-05	448.243	0.00135									451.816	0.00561	454.677	0.01316	456.587	0.02183
							429.317	0.00143	466.119	-5.06904e-05	448.459	0.00133									452.036	0.00559	454.897	0.01313	456.657	0.02182
							429.874	0.00142	466.339	-6.13872e-05	448.676	0.00132									452.135	0.00559	454.918	0.01313	456.877	0.02179
							430.43	0.0014	466.559	-7.20244e-05	448.796	0.00131									452.256	0.00558	455.117	0.01311	457.097	0.02176
							430.987	0.00138	466.604	-7.41955e-05	448.893	0.0013									452.476	0.00557	455.337	0.01309	457.144	0.02176
							431.544	0.00137	466.779	-8.26016e-05	449.109	0.00129									452.691	0.00555	455.474	0.01307	457.317	0.02173
							432.1	0.00135	466.999	-9.31184e-05	449.326	0.00127									452.696	0.00555	455.557	0.01306	457.537	0.0217
							432.657	0.00133	467.161	-0.000100797	449.352	0.00127									452.916	0.00554	455.777	0.01304	457.7	0.02168
							433.213	0.00132	467.219	-0.000103574	449.543	0.00126									453.137	0.00553	455.997	0.01301	457.757	0.02167
							433.77	0.0013	467.44	-0.000113969	449.76	0.00124									453.248	0.00552	456.031	0.01301	457.978	0.02164
							434.326	0.00128	467.66	-0.000124302	449.909	0.00123									453.357	0.00551	456.217	0.01299	458.198	0.0216
							434.883	0.00127	467.717	-0.000127012	449.976	0.00123									453.577	0.0055	456.437	0.01296	458.257	0.02159
							435.439	0.00125	467.88	-0.000134572	450.193	0.00122									453.797	0.00548	456.587	0.01294	458.418	0.02157
							435.996	0.00123	468.1	-0.00014478	450.41	0.0012									453.804	0.00548	456.657	0.01293	458.638	0.02154
							436.552	0.00122	468.274	-0.000152824	450.465	0.0012									454.017	0.00547	456.877	0.01291	458.813	0.02151
							437.109	0.0012	468.32	-0.000154926	450.626	0.00119									454.237	0.00546	457.097	0.01288	458.858	0.0215
							437.665	0.00119	468.54	-0.000165007	450.843	0.00117									454.361	0.00545	457.144	0.01288	459.078	0.02147
							438.222	0.00117	468.76	-0.000175025	451.022	0.00116									454.457	0.00544	457.317	0.01286	459.298	0.02143
							438.778	0.00115	468.83	-0.00017823	451.06	0.00116									454.677	0.00543	457.537	0.01283	459.37	0.02142
							439.335	0.00114	468.98	-0.000184978	451.276	0.00114									454.897	0.00541	457.7	0.01281	459.518	0.02139
							439.891	0.00112	469.2	-0.000194867	451.493	0.00113									454.918	0.00541	457.757	0.0128	459.738	0.02136
							440.448	0.00111	469.387	-0.000203224	451.578	0.00112									455.117	0.0054	457.978	0.01277	459.926	0.02133
							441.005	0.00109	469.42	-0.00020469	451.71	0.00112									455.337	0.00538	458.198	0.01275	459.958	0.02132
							441.561	0.00108	469.64	-0.000214448	451.927	0.0011									455.474	0.00538	458.257	0.01274	460.178	0.02128
							442.118	0.00106	469.86	-0.00022414	452.135	0.00109									455.557	0.00537	458.418	0.01272	460.398	0.02125
							442.674	0.00104	469.943	-0.0002278	452.143	0.00109									455.777	0.00536	458.638	0.01269	460.483	0.02123
							443.231	0.00103	470.08	-0.000233766	452.36	0.00107									455.997	0.00534	458.813	0.01267	460.618	0.02121
							443.787	0.00101	470.3	-0.000243325	452.577	0.00106									456.031	0.00534	458.858	0.01266	460.838	0.02117
							444.344	0.000999119	470.5	-0.000251954	452.691	0.00105									456.217	0.00533	459.078	0.01263	461.039	0.02113
							444.9	0.000984057	470.52	-0.000252816	452.793	0.00105									456.437	0.00531	459.298	0.0126	461.058	0.02113
							445.457	0.000969083	470.74	-0.000262241	453.01	0.00103									456.587	0.0053	459.37	0.01259	461.278	0.02109
							446.013	0.000954197	470.96	-0.000271597	453.227	0.00102									456.657	0.0053	459.518	0.01257	461.498	0.02105
							446.57	0.000939403	471.057	-0.000275672	453.248	0.00102									456.877	0.00528	459.738	0.01254	461.596	0.02103
							447.126	0.0009247	471.18	-0.000280884	453.443	0.001									457.097	0.00527	459.926	0.01252	461.718	0.02101
							447.683	0.00091009	471.4	-0.000290103	453.66	0.000990492									457.144	0.00526	459.958	0.01251	461.938	0.02097
							448.239	0.000895573	471.613	-0.000298951	453.804	0.000981326									457.317	0.00525	460.178	0.01248	462.152	0.02093
							448.516	0.000888399	471.62	-0.000299253	453.877	0.000976726									457.537	0.00524	460.398	0.01245	462.158	0.02092
							448.736	0.000882703	471.84	-0.000308333	454.094	0.000962992									457.7	0.00523	460.483	0.01244	462.378	0.02088
							448.796	0.00088115	472.06	-0.000317343	454.31	0.000949292									457.757	0.00522	460.618	0.01242	462.599	0.02084
							448.956	0.000877022	472.17	-0.000321785	454.361	0.00094609									457.978	0.00521	460.838	0.01239	462.709	0.02082
							449.176	0.000871356	472.281	-0.000326283	454.527	0.000935626									458.198	0.00519	461.039	0.01236	462.819	0.0208
							449.352	0.00086682	472.501	-0.000335152	454.744	0.000921992									458.257	0.00519	461.058	0.01235	463.039	0.02075
							449.396	0.000865705	472.721	-0.00034395	454.918	0.000911081									458.418	0.00518	461.278	0.01232	463.259	0.02071
							449.616	0.000860069	472.726	-0.000344172	454.96	0.000908393									458.638	0.00516	461.498	0.01229	463.265	0.02071
							449.836	0.000854448	472.941	-0.000352677	455.177	0.000894826									458.813	0.00515	461.596	0.01228	463.479	0.02066
							449.909	0.000852588	473.161	-0.000361331	455.394	0.000881294									458.858	0.00515	461.718	0.01226	463.699	0.02062
							450.056	0.000848842	473.283	-0.000366098	455.474	0.000876293									459.078	0.00513	461.938	0.01222	463.822	0.02059
							450.276	0.000843251	473.381	-0.000369914	455.61	0.000867795									459.298	0.00512	462.152	0.01219	463.919	0.02057
							450.465	0.000838452	473.601	-0.000378423	455.827	0.000854329									459.37	0.00511	462.158	0.01219	464.139	0.02052
							450.496	0.000837676	473.821	-0.00038686	456.031	0.000841727									459.518	0.0051	462.378	0.01216	464.359	0.02047
							450.716	0.000832116	473.839	-0.00038756	456.044	0.000840897									459.738	0.00508	462.599	0.01212	464.378	0.02047
							450.936	0.000826571	474.041	-0.000395224	456.261	0.0008275									459.926	0.00507	462.709	0.0121	464.579	0.02043
							451.022	0.000824414	474.261	-0.000403513	456.477	0.000814135									459.958	0.00507	462.819	0.01209	464.799	0.02038
							451.156	0.000821041	474.396	-0.000408553	456.587	0.000807383									460.178	0.00505	463.039	0.01205	464.935	0.02035
							451.376	0.000815527	474.481	-0.000411729	456.694	0.000800805									460.398	0.00504	463.259	0.01202	465.019	0.02033
							451.578	0.000810472	474.701	-0.00041987	456.911	0.000787508									460.483	0.00503	463.265	0.01202	465.239	0.02028
							451.596	0.000810028	474.921	-0.000427937	457.127	0.000774246									460.618	0.00502	463.479	0.01198	465.459	0.02023
							451.816	0.000804544	474.952	-0.000429072	457.144	0.000773257									460.838	0.005	463.699	0.01195	465.491	0.02022
							452.036	0.000799076	475.141	-0.000435928	457.344	0.000761017									461.039	0.00499	463.822	0.01193	465.679	0.02018
							452.135	0.000796631	475.361	-0.000443844	457.561	0.000747822									461.058	0.00499	463.919	0.01191	465.899	0.02013
							452.256	0.000793624	475.509	-0.000449112	457.7	0.00073936									461.278	0.00497	464.139	0.01187	466.048	0.02009
							452.476	0.000788187	475.581	-0.000451684	457.778	0.000734662									461.498	0.00496	464.359	0.01184	466.119	0.02007
							452.691	0.00078289	475.801	-0.000459448	457.994	0.000721535									461.596	0.00495	464.378	0.01183	466.339	0.02002
							452.696	0.000782766	476.021	-0.000467136	458.211	0.000708443									461.718	0.00494	464.579	0.0118	466.559	0.01997
							452.916	0.00077736	476.065	-0.000468663	458.257	0.000705688									461.938	0.00492	464.799	0.01176	466.604	0.01996
							453.137	0.000771971	476.241	-0.000474746	458.428	0.000695384									462.152	0.00491	464.935	0.01174	466.779	0.01991
							453.248	0.000769249	476.461	-0.00048228	458.644	0.00068236									462.158	0.00491	465.019	0.01172	466.999	0.01986
							453.357	0.000766597	476.622	-0.000487722	458.813	0.000672241									462.378	0.00489	465.239	0.01169	467.161	0.01982
							453.577	0.000761238	476.681	-0.000489736	458.861	0.00066937									462.599	0.00487	465.459	0.01165	467.219	0.01981
							453.797	0.000755896	476.901	-0.000497114	459.078	0.000656414									462.709	0.00487	465.491	0.01164	467.44	0.01975
							453.804	0.000755709	477.122	-0.000504414	459.294	0.000643492									462.819	0.00486	465.679	0.01161	467.66	0.01969
							454.017	0.000750569	477.178	-0.000506284	459.37	0.000639013									463.039	0.00484	465.899	0.01157	467.717	0.01968
							454.237	0.000745259	477.342	-0.000511636	459.511	0.000630605									463.259	0.00482	466.048	0.01154	467.88	0.01964
							454.361	0.000742267	477.562	-0.000518779	459.728	0.000617751									463.265	0.00482	466.119	0.01153	468.1	0.01958
							454.457	0.000739964	477.735	-0.000524347	459.926	0.000606018									463.479	0.00481	466.339	0.01149	468.274	0.01953
							454.677	0.000734685	477.782	-0.000525842	459.945	0.000604933									463.699	0.00479	466.559	0.01145	468.32	0.01952
							454.897	0.000729423	478.002	-0.000532827	460.161	0.000592148									463.822	0.00478	466.604	0.01144	468.54	0.01946
							454.918	0.000728931	478.222	-0.000539731	460.378	0.000579398									463.919	0.00477	466.779	0.01141	468.76	0.0194
							455.117	0.000724176	478.291	-0.000541899	460.483	0.000573249									464.139	0.00476	466.999	0.01137	468.83	0.01938
							455.337	0.000718945	478.442	-0.000546556	460.595	0.000566683									464.359	0.00474	467.161	0.01134	468.98	0.01934
							455.474	0.000715697	478.662	-0.0005533	460.811	0.000554001									464.378	0.00474	467.219	0.01133	469.2	0.01928
							455.557	0.000713731	478.848	-0.000558939	461.028	0.000541355									464.579	0.00472	467.44	0.01129	469.387	0.01923
							455.777	0.000708532	478.882	-0.000559964	461.039	0.000540707									464.799	0.00471	467.66	0.01125	469.42	0.01922
							455.997	0.00070335	479.102	-0.000566547	461.245	0.000528742									464.935	0.00469	467.717	0.01124	469.64	0.01916
							456.031	0.000702566	479.322	-0.000573048	461.461	0.000516164									465.019	0.00469	467.88	0.0112	469.86	0.0191
							456.217	0.000698184	479.404	-0.000575462	461.596	0.000508392									465.239	0.00467	468.1	0.01116	469.943	0.01907
							456.437	0.000693034	479.542	-0.000579468	461.678	0.000503621									465.459	0.00465	468.274	0.01113	470.08	0.01903
							456.587	0.000689538	479.762	-0.000585807	461.895	0.000491112									465.491	0.00465	468.32	0.01112	470.3	0.01897
							456.657	0.0006879	479.961	-0.000591463	462.112	0.000478638									465.679	0.00464	468.54	0.01108	470.5	0.01891
							456.877	0.000682783	479.982	-0.000592063	462.152	0.000476299									465.899	0.00462	468.76	0.01103	470.52	0.01891
							457.097	0.000677682	480.202	-0.000598237	462.328	0.000466199									466.048	0.00461	468.83	0.01102	470.74	0.01884
							457.144	0.000676612	480.422	-0.000604328	462.545	0.000453794									466.119	0.0046	468.98	0.01099	470.96	0.01878
							457.317	0.000672597	480.517	-0.00060694	462.709	0.00044444									466.339	0.00458	469.2	0.01095	471.057	0.01875
							457.537	0.000667529	480.642	-0.000610337	462.762	0.000441423									466.559	0.00457	469.387	0.01091	471.18	0.01871
							457.7	0.000663793	480.862	-0.000616262	462.978	0.000429088									466.604	0.00456	469.42	0.0109	471.4	0.01864
							457.757	0.000662477	481.074	-0.000621884	463.195	0.000416786									466.779	0.00455	469.64	0.01086	471.613	0.01858
							457.978	0.000657441	481.082	-0.000622104	463.265	0.00041281									466.999	0.00453	469.86	0.01081	471.62	0.01858
							458.198	0.000652422	481.302	-0.000627862	463.412	0.00040452									467.161	0.00452	469.943	0.0108	471.84	0.01851
							458.257	0.000651079	481.522	-0.000633537	463.629	0.000392288									467.219	0.00451	470.08	0.01077	472.06	0.01844
							458.418	0.00064742	481.63	-0.000636292	463.822	0.000381408									467.44	0.00449	470.3	0.01072	472.17	0.01841
							458.638	0.000642433	481.743	-0.000639127	463.845	0.000380091									467.66	0.00448	470.5	0.01068	472.281	0.01837
							458.813	0.00063847	481.963	-0.000644633	464.062	0.000367929									467.717	0.00447	470.52	0.01068	472.501	0.0183
							458.858	0.000637464	482.183	-0.000650054	464.279	0.000355801									467.88	0.00446	470.74	0.01063	472.721	0.01823
							459.078	0.00063251	482.187	-0.000650162	464.378	0.00035023									468.1	0.00444	470.96	0.01058	472.726	0.01823
							459.298	0.000627574	482.403	-0.00065539	464.495	0.000343708									468.274	0.00443	471.057	0.01056	472.941	0.01816
							459.37	0.000625964	482.623	-0.000660642	464.712	0.00033165									468.32	0.00442	471.18	0.01054	473.161	0.01809
							459.518	0.000622653	482.743	-0.000663488	464.929	0.000319627									468.54	0.0044	471.4	0.01049	473.283	0.01805
							459.738	0.00061775	482.843	-0.000665807	464.935	0.000319286									468.76	0.00439	471.613	0.01045	473.381	0.01801
							459.926	0.000613567	483.063	-0.000670888	465.145	0.000307638									468.83	0.00438	471.62	0.01044	473.601	0.01794
							459.958	0.000612863	483.283	-0.000675882	465.362	0.000295684									468.98	0.00437	471.84	0.0104	473.821	0.01787
							460.178	0.000607992	483.3	-0.000676268	465.491	0.000288571									469.2	0.00435	472.06	0.01035	473.839	0.01786
							460.398	0.000603139	483.503	-0.00068079	465.579	0.000283765									469.387	0.00433	472.17	0.01033	474.041	0.01779
							460.483	0.000601276	483.723	-0.000685612	465.796	0.000271881									469.42	0.00433	472.281	0.0103	474.261	0.01772
							460.618	0.000598301	483.857	-0.000688499	466.012	0.000260031									469.64	0.00431	472.501	0.01025	474.396	0.01767
							460.838	0.000593481	483.943	-0.000690348	466.048	0.000258086									469.86	0.00429	472.721	0.0102	474.481	0.01764
							461.039	0.000589091	484.163	-0.000694997	466.229	0.000248216									469.943	0.00429	472.726	0.0102	474.701	0.01757
							461.058	0.000588677	484.383	-0.000699558	466.446	0.000236436									470.08	0.00427	472.941	0.01016	474.921	0.01749
							461.278	0.00058389	484.413	-0.000700175	466.604	0.00022783									470.3	0.00426	473.161	0.01011	474.952	0.01748
							461.498	0.000579119	484.603	-0.000704033	466.662	0.000224691									470.5	0.00424	473.283	0.01008	475.141	0.01741
							461.596	0.000577013	484.823	-0.000708421	466.879	0.000212981									470.52	0.00424	473.381	0.01006	475.361	0.01733
							461.718	0.000574366	484.97	-0.000711292	467.096	0.000201305									470.74	0.00422	473.601	0.01001	475.509	0.01728
							461.938	0.000569629	485.043	-0.000712721	467.161	0.000197803									470.96	0.0042	473.821	0.00996	475.581	0.01725
							462.152	0.000565039	485.263	-0.000716933	467.312	0.000189664									471.057	0.00419	473.839	0.00995	475.801	0.01717
							462.158	0.000564908	485.483	-0.000721057	467.529	0.000178059									471.18	0.00418	474.041	0.00991	476.021	0.01709
							462.378	0.000560205	485.526	-0.000721851	467.717	0.000168001									471.4	0.00416	474.261	0.00986	476.065	0.01708
							462.599	0.000555518	485.703	-0.000725094	467.746	0.000166487									471.613	0.00414	474.396	0.00982	476.241	0.01701
							462.709	0.000553175	485.923	-0.000729042	467.963	0.000154951									471.62	0.00414	474.481	0.0098	476.461	0.01693
							462.819	0.000550848	486.083	-0.000731845	468.179	0.00014345									471.84	0.00412	474.701	0.00975	476.622	0.01687
							463.039	0.000546195	486.143	-0.000732901	468.274	0.000138434									472.06	0.0041	474.921	0.0097	476.681	0.01685
							463.259	0.000541558	486.363	-0.000736672	468.396	0.000131983									472.17	0.00409	474.952	0.00969	476.901	0.01676
							463.265	0.000541418	486.584	-0.000740354	468.613	0.000120551									472.281	0.00408	475.141	0.00965	477.122	0.01668
							463.479	0.000536939	486.639	-0.000741272	468.829	0.000109154									472.501	0.00406	475.361	0.0096	477.178	0.01666
							463.699	0.000532336	486.804	-0.000743948	468.83	0.000109097									472.721	0.00404	475.509	0.00956	477.342	0.0166
							463.822	0.000529769	487.024	-0.000747452	469.046	9.77915e-05									472.726	0.00404	475.581	0.00955	477.562	0.01651
							463.919	0.00052775	487.196	-0.00075013	469.263	8.6464e-05									472.941	0.00403	475.801	0.00949	477.735	0.01644
							464.139	0.000523181	487.244	-0.000750867	469.387	7.99883e-05									473.161	0.00401	476.021	0.00944	477.782	0.01643
							464.359	0.000518628	487.464	-0.000754192	469.48	7.51713e-05									473.283	0.00399	476.065	0.00943	478.002	0.01634
							464.378	0.000518225	487.684	-0.000757428	469.696	6.39134e-05									473.381	0.00399	476.241	0.00939	478.222	0.01625
							464.579	0.000514093	487.752	-0.000758416	469.913	5.26902e-05									473.601	0.00397	476.461	0.00933	478.291	0.01623
							464.799	0.000509574	487.904	-0.000760574	469.943	5.11096e-05									473.821	0.00395	476.622	0.00929	478.442	0.01617
							464.935	0.000506791	488.124	-0.00076363	470.13	4.15018e-05									473.839	0.00394	476.681	0.00928	478.662	0.01608
							465.019	0.000505072	488.309	-0.000766128	470.346	3.03482e-05									474.041	0.00393	476.901	0.00923	478.848	0.016
							465.239	0.000500587	488.344	-0.000766597	470.5	2.24549e-05									474.261	0.00391	477.122	0.00917	478.882	0.01599
							465.459	0.000496118	488.564	-0.000769473	470.563	1.92293e-05									474.396	0.00389	477.178	0.00916	479.102	0.0159
							465.491	0.000495464	488.784	-0.000772259	470.78	8.14518e-06									474.481	0.00389	477.342	0.00912	479.322	0.01581
							465.679	0.000491667	488.865	-0.000773265	470.996	-2.90422e-06									474.701	0.00387	477.562	0.00906	479.404	0.01577
							465.899	0.000487232	489.004	-0.000774954	471.057	-5.96537e-06									474.921	0.00385	477.735	0.00902	479.542	0.01572
							466.048	0.000484245	489.224	-0.000777559	471.213	-1.39189e-05									474.952	0.00384	477.782	0.00901	479.762	0.01563
							466.119	0.000482815	489.422	-0.000779823	471.43	-2.48989e-05									475.141	0.00383	478.002	0.00895	479.961	0.01554
							466.339	0.000478414	489.444	-0.000780074	471.613	-3.41567e-05									475.361	0.00381	478.222	0.0089	479.982	0.01553
							466.559	0.00047403	489.664	-0.000782497	471.647	-3.58441e-05									475.509	0.00379	478.291	0.00888	480.202	0.01544
							466.604	0.000473134	489.884	-0.00078483	471.863	-4.67547e-05									475.581	0.00379	478.442	0.00884	480.422	0.01535
							466.779	0.000469663	489.978	-0.0007858	472.08	-5.76306e-05									475.801	0.00377	478.662	0.00879	480.517	0.01531
							466.999	0.000465312	490.104	-0.000787072	472.17	-6.21193e-05									476.021	0.00375	478.848	0.00874	480.642	0.01525
							467.161	0.000462131	490.324	-0.000789223	472.297	-6.84719e-05									476.065	0.00374	478.882	0.00873	480.862	0.01516
							467.219	0.000460979	490.535	-0.000791196	472.513	-7.92785e-05									476.241	0.00373	479.102	0.00867	481.074	0.01507
							467.44	0.000456662	490.544	-0.000791282	472.726	-8.98583e-05									476.461	0.0037	479.322	0.00862	481.082	0.01506
							467.66	0.000452362	490.764	-0.00079325	472.73	-9.00504e-05									476.622	0.00369	479.404	0.0086	481.302	0.01497
							467.717	0.000451233	490.984	-0.000795127	472.947	-0.000100788									476.681	0.00368	479.542	0.00856	481.522	0.01487
							467.88	0.000448079	491.091	-0.000796007	473.163	-0.000111491									476.901	0.00366	479.762	0.0085	481.63	0.01482
							468.1	0.000443813	491.204	-0.000796913	473.283	-0.000117364									477.122	0.00364	479.961	0.00845	481.743	0.01477
							468.274	0.000440445	491.425	-0.000798607	473.38	-0.000122159									477.178	0.00364	479.982	0.00845	481.963	0.01467
							468.32	0.000439564	491.645	-0.00080021	473.597	-0.000132792									477.342	0.00362	480.202	0.00839	482.183	0.01458
							468.54	0.000435331	491.648	-0.000800233	473.814	-0.000143391									477.562	0.0036	480.422	0.00833	482.187	0.01457
							468.76	0.000431115	491.865	-0.00080172	473.839	-0.000144642									477.735	0.00358	480.517	0.00831	482.403	0.01448
							468.83	0.000429764	492.085	-0.00080314	474.03	-0.000153956									477.782	0.00358	480.642	0.00827	482.623	0.01438
							468.98	0.000426917	492.204	-0.000803873	474.247	-0.000164486									478.002	0.00356	480.862	0.00821	482.743	0.01432
							469.2	0.000422734	492.305	-0.000804467	474.396	-0.000171692									478.222	0.00354	481.074	0.00816	482.843	0.01428
							469.387	0.000419191	492.525	-0.000805702	474.464	-0.000174981									478.291	0.00353	481.082	0.00816	483.063	0.01417
							469.42	0.000418569	492.745	-0.000806846	474.68	-0.000185443									478.442	0.00352	481.302	0.0081	483.283	0.01407
							469.64	0.000414421	492.761	-0.000806926	474.897	-0.000195869									478.662	0.0035	481.522	0.00804	483.3	0.01406
							469.86	0.000410289	492.965	-0.000807898	474.952	-0.000198514									478.848	0.00348	481.63	0.00801	483.503	0.01397
							469.943	0.000408726	493.185	-0.000808857	475.114	-0.000206261									478.882	0.00348	481.743	0.00798	483.723	0.01387
							470.08	0.000406174	493.317	-0.000809391	475.331	-0.000216619									479.102	0.00345	481.963	0.00792	483.857	0.0138
							470.3	0.000402076	493.405	-0.000809725	475.509	-0.000225115									479.322	0.00343	482.183	0.00786	483.943	0.01376
							470.5	0.000398366	493.625	-0.0008105	475.547	-0.000226943									479.404	0.00343	482.187	0.00786	484.163	0.01366
							470.52	0.000397994	493.845	-0.000811184	475.764	-0.000237232									479.542	0.00341	482.403	0.0078	484.383	0.01355
							470.74	0.00039393	493.874	-0.000811267	475.981	-0.000247486									479.762	0.00339	482.623	0.00774	484.413	0.01354
							470.96	0.000389882	494.065	-0.000811775	476.065	-0.000251484									479.961	0.00337	482.743	0.00771	484.603	0.01345
							471.057	0.000388115	494.285	-0.000812274	476.197	-0.000257707									479.982	0.00337	482.843	0.00768	484.823	0.01334
							471.18	0.000385851	494.43	-0.000812553	476.414	-0.000267893									480.202	0.00335	483.063	0.00762	484.97	0.01327
							471.4	0.000381836	494.505	-0.000812681	476.622	-0.000277627									480.422	0.00333	483.283	0.00756	485.043	0.01323
							471.613	0.00037797	494.725	-0.000812995	476.631	-0.000278045									480.517	0.00332	483.3	0.00756	485.263	0.01313
							471.62	0.000377838	494.945	-0.000813218	476.847	-0.000288162									480.642	0.0033	483.503	0.0075	485.483	0.01302
							471.84	0.000373857	494.987	-0.000813249	477.064	-0.000298246									480.862	0.00328	483.723	0.00744	485.526	0.013
							472.06	0.000369893	495.165	-0.000813348	477.178	-0.000303544									481.074	0.00326	483.857	0.0074	485.703	0.01291
							472.17	0.000367933	495.385	-0.000813385	477.281	-0.000308295									481.082	0.00326	483.943	0.00738	485.923	0.0128
							472.281	0.000365945	495.543	-0.000813356	477.498	-0.00031831									481.302	0.00324	484.163	0.00732	486.083	0.01272
							472.501	0.000362014	495.605	-0.000813331	477.714	-0.000328291									481.522	0.00322	484.383	0.00726	486.143	0.01269
							472.721	0.000358099	495.825	-0.000813184	477.735	-0.000329241									481.63	0.00321	484.413	0.00725	486.363	0.01258
							472.726	0.000358	496.045	-0.000812946	477.931	-0.000338238									481.743	0.0032	484.603	0.00719	486.584	0.01247
							472.941	0.000354201	496.1	-0.000812872	478.148	-0.000348151									481.963	0.00317	484.823	0.00713	486.639	0.01244
							473.161	0.00035032	496.266	-0.000812614	478.291	-0.000354708									482.183	0.00315	484.97	0.00709	486.804	0.01236
							473.283	0.000348176	496.486	-0.000812191	478.364	-0.00035803									482.187	0.00315	485.043	0.00707	487.024	0.01224
							473.381	0.000346455	496.657	-0.000811798	478.581	-0.000367875									482.403	0.00313	485.263	0.00701	487.196	0.01215
							473.601	0.000342607	496.706	-0.000811676	478.798	-0.000377686									482.623	0.00311	485.483	0.00695	487.244	0.01213
							473.821	0.000338776	496.926	-0.000811068	478.848	-0.00037995									482.743	0.0031	485.526	0.00693	487.464	0.01202
							473.839	0.000338457	497.146	-0.000810368	479.014	-0.000387463									482.843	0.00309	485.703	0.00688	487.684	0.0119
							474.041	0.000334961	497.213	-0.000810135	479.231	-0.000397206									483.063	0.00306	485.923	0.00682	487.752	0.01187
							474.261	0.000331162	497.366	-0.000809576	479.404	-0.000404969									483.283	0.00304	486.083	0.00678	487.904	0.01179
							474.396	0.000328844	497.586	-0.000808692	479.448	-0.000406915									483.3	0.00304	486.143	0.00676	488.124	0.01167
							474.481	0.00032738	497.77	-0.000807883	479.665	-0.00041659									483.503	0.00302	486.363	0.0067	488.309	0.01157
							474.701	0.000323615	497.806	-0.000807716	479.881	-0.000426232									483.723	0.003	486.584	0.00663	488.344	0.01156
							474.921	0.000319866	498.026	-0.000806648	479.961	-0.000429765									483.857	0.00298	486.639	0.00662	488.564	0.01144
							474.952	0.000319337	498.246	-0.000805488	480.098	-0.000435839									483.943	0.00297	486.804	0.00657	488.784	0.01132
							475.141	0.000316133	498.326	-0.000805042	480.315	-0.000445413									484.163	0.00295	487.024	0.00651	488.865	0.01128
							475.361	0.000312417	498.466	-0.000804236	480.517	-0.000454343									484.383	0.00293	487.196	0.00646	489.004	0.0112
							475.509	0.000309933	498.686	-0.000802892	480.531	-0.000454954									484.413	0.00293	487.244	0.00645	489.224	0.01108
							475.581	0.000308717	498.883	-0.000801613	480.748	-0.00046446									484.603	0.00291	487.464	0.00638	489.422	0.01098
							475.801	0.000305034	498.906	-0.000801456	480.965	-0.000473934									484.823	0.00288	487.684	0.00632	489.444	0.01097
							476.021	0.000301367	499.126	-0.000799929	481.074	-0.000478694									484.97	0.00287	487.752	0.0063	489.664	0.01085
							476.065	0.000300636	499.346	-0.00079831	481.182	-0.000483373									485.043	0.00286	487.904	0.00625	489.884	0.01073
							476.241	0.000297716	499.439	-0.000797598	481.398	-0.000492779									485.263	0.00284	488.124	0.00619	489.978	0.01067
							476.461	0.000294082	499.566	-0.0007966	481.615	-0.000502151									485.483	0.00281	488.309	0.00614	490.104	0.01061
							476.622	0.000291443	499.786	-0.000794798	481.63	-0.000502824									485.526	0.00281	488.344	0.00613	490.324	0.01048
							476.681	0.000290464	499.996	-0.000792998	481.832	-0.00051149									485.703	0.00279	488.865	0.00598	490.535	0.01037
							476.901	0.000286862	500.006	-0.000792904	482.048	-0.000520796									485.923	0.00277	489.422	0.00581	490.544	0.01036
							477.122	0.000283277	500.226	-0.00079092	482.187	-0.000526733									486.083	0.00275	489.978	0.00565	490.764	0.01024
							477.178	0.000282355	500.446	-0.000788844	482.265	-0.000530068									486.143	0.00275	490.535	0.00549	490.984	0.01012
							477.342	0.000279708	500.552	-0.000787813	482.482	-0.000539307									486.363	0.00272	491.091	0.00532	491.091	0.01006
							477.562	0.000276155	500.666	-0.000786677	482.698	-0.000548512									486.584	0.0027	491.648	0.00516	491.204	0.00999
							477.735	0.000273368	500.887	-0.000784419	482.743	-0.000550422									486.639	0.00269	492.204	0.00499	491.425	0.00987
							477.782	0.000272618	501.107	-0.00078207	482.915	-0.000557684									486.804	0.00268	492.761	0.00483	491.645	0.00974
							478.002	0.000269097	501.109	-0.000782046	483.132	-0.000566823									487.024	0.00265	493.317	0.00466	491.648	0.00974
							478.222	0.000265593	501.327	-0.00077963	483.3	-0.000573892									487.196	0.00264	493.874	0.00449	491.865	0.00962
							478.291	0.000264487	501.547	-0.000777099	483.349	-0.000575929									487.244	0.00263	494.43	0.00433	492.085	0.00949
							478.442	0.000262104	501.665	-0.000775697	483.565	-0.000585002									487.464	0.00261	494.987	0.00416	492.204	0.00942
							478.662	0.000258632	501.767	-0.000774478	483.782	-0.000594041									487.684	0.00258	495.543	0.00399	492.305	0.00937
							478.848	0.000255709	501.987	-0.000771766	483.857	-0.000597148									487.752	0.00258	496.1	0.00383	492.525	0.00924
							478.882	0.000255176	502.207	-0.000768964	483.999	-0.000603048									487.904	0.00256	496.657	0.00366	492.745	0.00911
							479.102	0.000251736	502.222	-0.000768769	484.215	-0.000612021									488.124	0.00254	497.213	0.0035	492.761	0.0091
							479.322	0.000248311	502.427	-0.000766072	484.413	-0.000620181									488.309	0.00252	497.77	0.00333	492.965	0.00899
							479.404	0.000247033	502.647	-0.000763089	484.432	-0.000620962									488.344	0.00251	498.326	0.00316	493.185	0.00886
							479.542	0.000244903	502.778	-0.000761265	484.649	-0.000629869									488.564	0.00249	498.883	0.003	493.317	0.00878
							479.762	0.000241511	502.867	-0.000760017	484.865	-0.000638744									488.784	0.00247	499.439	0.00283	493.405	0.00873
							479.961	0.00023846	503.087	-0.000756855	484.97	-0.000642997									488.865	0.00246	499.996	0.00267	493.625	0.0086
							479.982	0.000238135	503.307	-0.000753603	485.082	-0.000647586									489.004	0.00244	500.552	0.0025	493.845	0.00847
							480.202	0.000234774	503.335	-0.000753186	485.299	-0.000656395									489.224	0.00242	501.109	0.00234	493.874	0.00845
							480.422	0.00023143	503.527	-0.000750261	485.516	-0.000665171									489.422	0.0024	501.665	0.00217	494.065	0.00834
							480.517	0.000229986	503.747	-0.00074683	485.526	-0.0006656									489.444	0.0024	502.222	0.00201	494.285	0.00821
							480.642	0.000228101	503.891	-0.000744532	485.732	-0.000673915									489.664	0.00237	502.778	0.00185	494.43	0.00812
							480.862	0.000224788	503.967	-0.00074331	485.949	-0.000682626									489.884	0.00235	503.335	0.00168	494.505	0.00808
							481.074	0.000221616	504.187	-0.000739701	486.083	-0.000687984									489.978	0.00234	503.891	0.00152	494.725	0.00794
							481.082	0.000221491	504.407	-0.000736003	486.166	-0.000691304									490.104	0.00232	504.407	0.00137	494.945	0.00781
							481.302	0.000218209	504.448	-0.00073531	486.382	-0.00069995									490.324	0.0023	504.448	0.00136	494.987	0.00779
							481.522	0.000214944	504.627	-0.000732216	486.599	-0.000708563									490.535	0.00228	504.627	0.00131	495.165	0.00768
							481.63	0.000213346	504.847	-0.000728341	486.639	-0.000710154									490.544	0.00228	504.847	0.00124	495.385	0.00755
							481.743	0.000211694	505.004	-0.00072552	486.816	-0.000717144									490.764	0.00225	505.004	0.0012	495.543	0.00745
							481.963	0.00020846	505.067	-0.000724377	487.033	-0.000725692									490.984	0.00223	505.067	0.00118	495.605	0.00741
							482.183	0.000205241	505.287	-0.000720325	487.196	-0.000732109									491.091	0.00222	505.287	0.00112	495.825	0.00728
							482.187	0.000205177	505.507	-0.000716185	487.249	-0.000734208									491.204	0.0022	505.507	0.00106	496.045	0.00714
							482.403	0.000202038	505.561	-0.000715166	487.466	-0.000742692									491.425	0.00218	505.561	0.00104	496.1	0.00711
							482.623	0.00019885	505.728	-0.000711957	487.683	-0.000751144									491.645	0.00216	505.728	0.0009926	496.266	0.00701
							482.743	0.000197107	505.948	-0.000707641	487.752	-0.000753851									491.648	0.00215	505.948	0.000929841	496.486	0.00687
							482.843	0.000195678	506.117	-0.00070425	487.899	-0.000759563									491.865	0.00213	506.117	0.000881492	496.657	0.00677
							483.063	0.000192522	506.168	-0.000703238	488.116	-0.00076795									492.085	0.00211	506.168	0.000867215	496.706	0.00674
							483.283	0.000189381	506.388	-0.000698747	488.309	-0.000775381									492.204	0.00209	506.388	0.000804726	496.926	0.0066
							483.3	0.000189137	506.608	-0.00069417	488.333	-0.000776305									492.305	0.00208	506.608	0.000742375	497.146	0.00646
							483.503	0.000186256	506.674	-0.000692774	488.549	-0.000784628									492.525	0.00206	506.674	0.000723615	497.213	0.00642
							483.723	0.000183145	506.828	-0.000689505	488.766	-0.000792919									492.745	0.00203	506.828	0.000680165	497.366	0.00632
							483.857	0.000181263	507.048	-0.000684754	488.865	-0.000796703									492.761	0.00203	507.048	0.000618099	497.586	0.00619
							483.943	0.000180051	507.231	-0.000680744	488.983	-0.000801178									492.965	0.00201	507.231	0.000566674	497.77	0.00607
							484.163	0.000176971	507.268	-0.000679917	489.2	-0.000809406									493.185	0.00198	507.268	0.000556179	497.806	0.00605
							484.383	0.000173907	507.488	-0.000674993	489.416	-0.000817601									493.317	0.00197	507.488	0.000494407	498.026	0.00591
							484.413	0.00017349	507.708	-0.000669983	489.422	-0.000817811									493.405	0.00196	507.708	0.000432786	498.246	0.00577
							484.603	0.000170858	507.787	-0.000668162	489.633	-0.000825765									493.625	0.00193	507.787	0.00041068	498.326	0.00572
							484.823	0.000167825	507.928	-0.000664888	489.85	-0.000833896									493.845	0.00191	507.928	0.000371318	498.466	0.00563
							484.97	0.000165814	508.148	-0.000659707	489.978	-0.000838709									493.874	0.00191	508.148	0.000310005	498.686	0.00549
							485.043	0.000164806	508.344	-0.000655033	490.066	-0.000841997									494.065	0.00189	508.344	0.00025567	498.883	0.00537
							485.263	0.000161803	508.368	-0.00065444	490.283	-0.000850065									494.285	0.00186	508.368	0.00024885	498.906	0.00535
							485.483	0.000158815	508.588	-0.000649089	490.5	-0.000858102									494.43	0.00184	508.588	0.000187856	499.126	0.00521
							485.526	0.000158234	508.808	-0.000643653	490.535	-0.000859403									494.505	0.00184	508.808	0.000127023	499.346	0.00507
							485.703	0.000155842	508.9	-0.000641358	490.716	-0.000866108									494.725	0.00181	508.9	0.000101681	499.439	0.00501
							485.923	0.000152884	509.028	-0.000638132	490.933	-0.000874082									494.945	0.00179	509.028	6.63551e-05	499.566	0.00493
							486.083	0.000150752	509.248	-0.000632526	491.091	-0.000879884									494.987	0.00178	509.248	5.85374e-06	499.786	0.00478
							486.143	0.000149941	509.457	-0.000627144	491.15	-0.000882024									495.165	0.00176	509.457	-5.12492e-05	499.996	0.00465
							486.363	0.000147014	509.468	-0.000626837	491.367	-0.000889936									495.385	0.00174	509.468	-5.44788e-05	500.006	0.00464
							486.584	0.000144101	509.688	-0.000621063	491.583	-0.000897816									495.543	0.00172	509.688	-0.00011464	500.226	0.0045
							486.639	0.000143366	509.908	-0.000615206	491.648	-0.00090016									495.605	0.00171	509.908	-0.000174629	500.446	0.00436
							486.804	0.000141203	510.013	-0.00061239	491.8	-0.000905664									495.825	0.00169	510.013	-0.000203114	500.552	0.00429
							487.024	0.00013832	510.128	-0.000609266	492.017	-0.000913482									496.045	0.00166	510.128	-0.000234442	500.666	0.00421
							487.196	0.000136075	510.348	-0.000603243	492.204	-0.000920229									496.1	0.00165	510.348	-0.000294077	500.887	0.00407
							487.244	0.000135451	510.569	-0.000597137	492.233	-0.000921269									496.266	0.00163	510.569	-0.000353534	501.107	0.00392
							487.464	0.000132598	510.57	-0.000597106	492.45	-0.000929024									496.486	0.00161	510.57	-0.000353824	501.109	0.00392
							487.752	0.000128879	510.789	-0.000590948	492.667	-0.000936749									496.657	0.00159	510.789	-0.000412809	501.327	0.00378
							488.309	0.000121777	511.009	-0.000584677	492.761	-0.000940093									496.706	0.00158	511.009	-0.0004719	501.547	0.00364
							488.865	0.000114767	511.126	-0.000581295	492.884	-0.000944442									496.926	0.00156	511.126	-0.000503374	501.665	0.00356
							489.422	0.000107852	511.229	-0.000578324	493.1	-0.000952105									497.146	0.00153	511.229	-0.000530807	501.767	0.00349
							489.978	0.000101028	511.449	-0.000571889	493.317	-0.000959737									497.213	0.00153	511.449	-0.000589525	501.987	0.00334
							490.535	9.42954e-05	511.669	-0.000565373	493.317	-0.000959754									497.366	0.00151	511.669	-0.000648055	502.207	0.0032
							491.091	8.76546e-05	511.683	-0.00056496	493.534	-0.000967338									497.586	0.00148	511.683	-0.000651732	502.222	0.00319
							491.648	8.11041e-05	511.889	-0.000558776	493.75	-0.000974908									497.77	0.00146	511.889	-0.000706394	502.427	0.00305
							492.204	7.46432e-05	512.109	-0.000552097	493.874	-0.000979216									497.806	0.00146	512.109	-0.000764539	502.647	0.00291
							492.761	6.82713e-05	512.239	-0.000548106	493.967	-0.000982448									498.026	0.00143	512.239	-0.000798866	502.778	0.00282
							493.317	6.19875e-05	512.329	-0.000545339	494.184	-0.000989957									498.246	0.00141	512.329	-0.00082249	502.867	0.00276
							493.874	5.57902e-05	512.549	-0.0005385	494.4	-0.000997436									498.326	0.0014	512.549	-0.000880244	503.087	0.00261
							494.43	4.96809e-05	512.769	-0.000531581	494.43	-0.000998472									498.466	0.00138	512.769	-0.0009378	503.307	0.00246
							494.987	4.36578e-05	512.796	-0.000530735	494.617	-0.001									498.686	0.00135	512.796	-0.000944774	503.335	0.00245
							495.543	3.77201e-05	512.989	-0.000524582	494.834	-0.00101									498.883	0.00133	512.989	-0.000995155	503.527	0.00232
							496.1	3.18671e-05	513.209	-0.000517504	494.987	-0.00102									498.906	0.00133	513.209	-0.00105	503.747	0.00217
							496.657	2.60971e-05	513.352	-0.000512858	495.051	-0.00102									499.126	0.0013	513.352	-0.00109	503.891	0.00207
							497.213	2.04115e-05	513.429	-0.000510347	495.267	-0.00103									499.346	0.00128	513.429	-0.00111	503.967	0.00202
							497.77	1.48084e-05	513.649	-0.000503112	495.543	-0.00104									499.439	0.00127	513.649	-0.00117	504.187	0.00187
							498.326	9.28716e-06	513.869	-0.000495798	496.1	-0.00106									499.566	0.00125	513.869	-0.00122	504.407	0.00172
							498.883	3.84606e-06	513.909	-0.000494477	496.657	-0.00107									499.786	0.00122	513.909	-0.00123	504.448	0.00169
							499.439	-1.5137e-06	514.089	-0.000488405	497.213	-0.00109									499.996	0.0012	514.089	-0.00128	504.627	0.00157
							499.996	-6.79383e-06	514.309	-0.000480936	497.77	-0.00111									500.006	0.0012	514.309	-0.00133	504.847	0.00142
							500.552	-1.19951e-05	514.465	-0.000475596	498.326	-0.00113									500.552	0.00113	514.465	-0.00137	505.004	0.00132
							501.109	-1.71182e-05	514.529	-0.000473388	498.883	-0.00115									501.109	0.00107	514.529	-0.00139	505.067	0.00127
							501.665	-2.21648e-05	514.749	-0.000465764	499.439	-0.00116									501.665	0.001	514.749	-0.00145	505.287	0.00112
							502.222	-2.71339e-05	514.969	-0.000458063	499.996	-0.00118									502.222	0.000935125	514.969	-0.0015	505.507	0.000973263
							502.778	-3.20271e-05	515.022	-0.000456222	500.552	-0.0012									502.778	0.000868213	515.022	-0.00152	505.561	0.00093673
							503.335	-3.68452e-05	515.189	-0.000450285	501.109	-0.00121									503.335	0.00080105	515.189	-0.00156	505.728	0.00082272
							503.891	-4.15897e-05	515.41	-0.000442431	501.665	-0.00123									503.891	0.000733627	515.41	-0.00161	505.948	0.000671935
							504.448	-4.62598e-05	515.578	-0.00043636	502.222	-0.00125									504.448	0.000665971	515.578	-0.00165	506.117	0.000555391
							505.004	-5.0857e-05	515.63	-0.000434502	502.778	-0.00126									505.004	0.000598073	515.63	-0.00167	506.168	0.000520913
							505.561	-5.53821e-05	515.85	-0.000426497	503.335	-0.00128									505.561	0.000529937	515.85	-0.00172	506.388	0.000369661
							506.117	-5.98358e-05	516.07	-0.000418417	503.891	-0.0013									506.117	0.000461565	516.07	-0.00178	506.608	0.000218182
							506.674	-6.42198e-05	516.135	-0.000416011	504.448	-0.00131									506.674	0.000392949	516.135	-0.00179	506.674	0.000172497
							507.231	-6.85332e-05	516.29	-0.000410262	505.004	-0.00133									507.231	0.000324117	516.29	-0.00183	507.231	-0.000211725
							507.787	-7.27774e-05	516.51	-0.000402033	505.561	-0.00134									507.787	0.000255059	516.51	-0.00188	507.787	-0.000597254
							508.344	-7.69534e-05	516.691	-0.000395189	506.117	-0.00136									508.344	0.000185778	516.691	-0.00193	508.344	-0.000984
							508.9	-8.10619e-05	516.73	-0.00039373	506.674	-0.00137									508.9	0.000116278	516.73	-0.00194	508.9	-0.00137
							509.457	-8.51035e-05	516.95	-0.000385354	507.231	-0.00139									509.457	4.65625e-05	516.95	-0.00199	509.457	-0.00176
							510.013	-8.90798e-05	517.17	-0.000376904	507.787	-0.0014									510.013	-2.33787e-05	517.17	-0.00204	510.013	-0.00215
							510.57	-9.29902e-05	517.248	-0.000373891	508.344	-0.00142									510.57	-9.35167e-05	517.248	-0.00206	510.57	-0.00254
							511.126	-9.6836e-05	517.39	-0.000368381	508.9	-0.00143									511.126	-0.000163861	517.39	-0.0021	511.126	-0.00293
							511.683	-0.000100618	517.61	-0.000359785	509.457	-0.00145									511.683	-0.000234408	517.61	-0.00215	511.683	-0.00333
							512.239	-0.000104337	517.804	-0.000352132	510.013	-0.00146									512.239	-0.000305156	517.804	-0.0022	512.239	-0.00372
							512.796	-0.000107994	517.83	-0.000351118	510.57	-0.00147									512.796	-0.000376112	517.83	-0.0022	512.796	-0.00411
							513.352	-0.00011159	518.05	-0.000342379	511.126	-0.00149									513.352	-0.000447249	518.05	-0.00226	513.352	-0.0045
							513.909	-0.000115124	518.27	-0.000333568	511.683	-0.0015									513.909	-0.000518576	518.27	-0.00231	513.909	-0.0049
							514.465	-0.000118598	518.361	-0.000329913	512.239	-0.00151									514.465	-0.00059009	518.361	-0.00233	514.465	-0.00529
							515.022	-0.000122014	518.49	-0.000324686	512.796	-0.00153									515.022	-0.000661787	518.49	-0.00236	515.022	-0.00569
							515.578	-0.00012537	518.71	-0.000315734	513.352	-0.00154									515.578	-0.000733664	518.71	-0.00241	515.578	-0.00608
							516.135	-0.000128669	518.917	-0.000307241	513.909	-0.00155									516.135	-0.000805732	518.917	-0.00246	516.135	-0.00648
							516.691	-0.000131911	518.93	-0.000306711	514.465	-0.00157									516.691	-0.00087796	518.93	-0.00246	516.691	-0.00687
							517.248	-0.000135097	519.15	-0.000297618	515.022	-0.00158									517.248	-0.000950371	519.15	-0.00251	517.248	-0.00726
							517.804	-0.000138226	519.37	-0.000288456	515.578	-0.00159									517.804	-0.00102	519.37	-0.00256	517.804	-0.00766
							518.361	-0.000141301	519.474	-0.000284121	516.135	-0.0016									518.361	-0.0011	519.474	-0.00259	518.361	-0.00805
							518.917	-0.000144322	519.59	-0.000279225	516.691	-0.00162									518.917	-0.00117	519.59	-0.00262	518.917	-0.00844
							519.474	-0.000147288	519.81	-0.000269925	517.248	-0.00163									519.474	-0.00124	519.81	-0.00267	519.474	-0.00883
							520.03	-0.000150203	520.03	-0.000260557	517.804	-0.00164									520.03	-0.00131	520.03	-0.00272	520.03	-0.00923
