# Supplementary material for: Direct time-resolved observation of surface-bound carbon dioxide radical anions on metallic nanocatalysts
Source: Nat Commun. 2023 Nov 6;14:7116. doi: 10.1038/s41467-023-42936-6 (PMC10628153; doi:10.1038/s41467-023-42936-6)
Supplement: Supplementary file 4 — Source Data [file 41467_2023_42936_MOESM4_ESM.zip › Source Data/Figure S9-10/Figure S8-9.xlsx]

## Sheet: Sheet1
Figure S8									Figure S9
raw data			fitting data						raw data											fitting data
-17.5853	0.00137		0.2272	-0.00759		-17.5853	0.000398261		300.205	0.01926	300.205	0.01934	300.205	0.01857	310.222	-0.00214	300.205	0.00237		300.205	0.02474	300.205	0.0063	300.205	0.00294	310.222	0.00078423	300.205	0.00143
-17.3708	0.0001		0.31206	-0.00525		-17.568	0.000398261		300.761	0.0224	300.761	0.01135	300.761	0.01851	310.779	-0.000377315	300.761	0.00156		300.625	0.02571	300.761	0.00644	300.761	0.003	310.779	0.000808477	300.761	0.00145
-17.1564	-0.000621		0.39692	-0.00332		-17.5507	0.000398261		301.318	0.03356	301.318	0.01504	301.318	0.01523	311.335	-0.000626736	301.318	-0.000783884		300.761	0.02597	301.045	0.0065	301.318	0.00306	311.335	0.000832946	301.318	0.00147
-16.9421	-0.000174		0.48177	-0.00173		-17.5333	0.000398261		301.874	0.03671	301.874	0.02577	301.874	0.01398	311.892	-0.00282	301.874	0.00192		301.045	0.02642	301.318	0.00657	301.874	0.00312	311.892	0.000857636	301.874	0.00149
-16.7279	-0.000295		0.56663	-0.000422706		-17.516	0.000398261		302.431	0.03244	302.431	0.02877	302.431	0.0171	312.448	-0.00212	302.431	-5.3719e-06		301.318	0.02674	301.466	0.00661	302.431	0.00318	312.448	0.000882549	302.431	0.00151
-16.5138	-0.000658		0.65149	0.000647018		-17.4987	0.000398261		302.987	0.02544	302.987	0.0165	302.987	0.02357	313.005	-0.00307	302.987	-0.00118		301.466	0.02686	301.874	0.00671	302.987	0.00325	313.005	0.000907676	302.987	0.00152
-16.2998	-0.000505		0.73635	0.00152		-17.4814	0.000398261		303.544	0.01632	303.544	0.00274	303.544	0.02079	313.561	-0.00176	303.544	0.000139256		301.874	0.02704	301.886	0.00671	303.544	0.00331	313.561	0.000933019	303.544	0.00154
-16.0859	-0.000463		0.8212	0.00222		-17.4641	0.000398261		304.1	0.01633	304.1	-0.0041	304.1	0.01177	314.118	0.000989005	304.1	0.0019		301.886	0.02704	302.306	0.00681	304.1	0.00337	314.118	0.000958577	304.1	0.00156
-15.8722	-0.000811		0.90606	0.00279		-17.4468	0.000398261		304.657	0.018	304.657	-0.0072	304.657	0.0033	314.674	0.00487	304.657	0.00337		302.306	0.02698	302.431	0.00685	304.657	0.00344	314.674	0.000984348	304.657	0.00158
-15.6585	-0.00122		0.99092	0.00325		-17.4294	0.000398261		305.213	0.02056	305.213	-0.01338	305.213	-0.00594	315.231	0.00644	305.213	0.00173		302.431	0.02691	302.727	0.00692	305.213	0.0035	315.231	0.00101	305.213	0.0016
-15.445	-0.000374		1.07578	0.00361		-17.4121	0.000398261		305.77	0.01887	305.77	-0.02111	305.77	-0.00882	315.787	0.00696	305.77	0.00354		302.727	0.02668	302.987	0.00699	305.77	0.00357	315.787	0.00104	305.77	0.00162
-15.2315	-0.000247		1.16063	0.00389		-17.3948	0.000398261		306.326	0.02628	306.326	-0.02264	306.326	0.000956	316.344	0.00716	306.326	0.00323		302.987	0.0264	303.147	0.00703	306.326	0.00364	316.344	0.00106	306.326	0.00163
-15.0182	-0.00113		1.24549	0.00411		-17.3775	0.000398261		306.883	0.02819	306.883	-0.01777	306.883	0.01363	316.9	0.0029	306.883	0.0038		303.147	0.02619	303.544	0.00713	306.883	0.0037	316.9	0.00109	306.883	0.00165
-14.8049	-0.00131		1.33035	0.00428		-17.3602	0.000398261		307.439	0.02532	307.439	0.00368	307.439	0.01768	317.457	-0.00531	307.439	0.00128		303.544	0.02556	303.567	0.00714	307.439	0.00377	317.457	0.00112	307.439	0.00167
-14.5918	-0.00166		1.41521	0.00441		-17.3428	0.000398261		307.996	0.02292	307.996	0.02301	307.996	0.00656	318.013	-0.00616	307.996	0.000414876		303.567	0.02552	303.988	0.00725	307.996	0.00384	318.013	0.00114	307.996	0.00169
-14.3787	-0.00102		1.50006	0.0045		-17.3255	0.000398261		308.552	0.01221	308.552	0.02719	308.552	-0.00792	318.57	-0.00312	308.552	-0.000952066		303.988	0.02472	304.1	0.00728	308.552	0.00391	318.57	0.00117	308.552	0.0017
-14.1658	0.00101		1.58492	0.00456		-17.3082	0.000398261		309.109	0.0097	309.109	0.01615	309.109	-0.02289	319.126	0.00325	309.109	0.00119		304.1	0.02449	304.408	0.00736	309.109	0.00398	319.126	0.0012	309.109	0.00172
-13.953	0.00117		1.66978	0.00461		-17.2909	0.000398261		309.666	0.00641	309.666	0.00049	309.666	-0.02929	319.683	0.00477	309.666	0.00318		304.408	0.02382	304.657	0.00743	309.666	0.00405	319.683	0.00123	309.666	0.00174
-13.7403	0.00141		1.75464	0.00463		-17.2736	0.000398261		310.222	0.01518	310.222	0.00213	310.222	-0.02231	320.239	0.00145	310.222	0.00236		304.657	0.02326	304.828	0.00747	310.222	0.00412	320.239	0.00125	310.222	0.00176
-13.5276	0.00105		1.8395	0.00465		-17.2563	0.000398261		310.779	0.02013	310.779	0.01253	310.779	-0.00957	320.796	-0.00197	310.779	0.00081281		304.828	0.02286	305.213	0.00758	310.779	0.00419	320.796	0.00128	310.779	0.00178
-13.3151	0.000916		1.92435	0.00465		-17.2389	0.000398261		311.335	0.0166	311.335	0.01868	311.335	0.0004	321.352	-0.0013	311.335	0.000673554		305.213	0.02196	305.249	0.00759	311.335	0.00426	321.352	0.00131	311.335	0.00179
-13.1027	0.000221		2.00921	0.00465		-17.2216	0.000398261		311.892	0.01746	311.892	0.01366	311.892	-0.00148	321.909	-0.00313	311.892	0.00068719		305.249	0.02188	305.669	0.00771	311.892	0.00434	321.909	0.00134	311.892	0.00181
-12.8904	-0.000821		2.09407	0.00464		-17.2043	0.000398261		312.448	0.0078	312.448	0.00485	312.448	-0.00923	322.466	-0.000806713	312.448	0.00244		305.669	0.02091	305.77	0.00773	312.448	0.00441	322.466	0.00137	312.448	0.00183
-12.6782	-0.00115		2.17893	0.00462		-17.187	0.000398261		313.005	0.00665	313.005	-0.00142	313.005	-0.01743	323.022	0.00406	313.005	0.00374		305.77	0.02068	306.326	0.00789	313.005	0.00448	323.022	0.0014	313.005	0.00185
-12.4661	-0.000258		2.26378	0.00461		-17.1697	0.000398261		313.561	0.01467	313.561	0.00493	313.561	-0.01481	323.579	0.00849	313.561	0.003		306.089	0.01998	306.883	0.00805	313.561	0.00456	323.579	0.00142	313.561	0.00186
-12.2541	-0.000111		2.34864	0.00459		-17.1523	0.000398261		314.118	0.01867	314.118	0.01759	314.118	-0.00384	324.135	0.01009	314.118	0.00269		306.326	0.01948	307.439	0.00821	314.118	0.00463	324.135	0.00145	314.118	0.00188
-12.0422	-0.000279		2.4335	0.00457		-17.135	0.000398261		314.674	0.02346	314.674	0.02887	314.674	0.00556	324.692	0.01023	314.674	0.00274		306.51	0.01911	307.996	0.00837	314.674	0.0047	324.692	0.00148	314.674	0.0019
-11.8304	-0.000289		2.51836	0.00456		-17.1177	0.000398261		315.231	0.02765	315.231	0.0292	315.231	0.01413	325.248	0.00728	315.231	0.00307		306.883	0.01842	308.552	0.00854	315.231	0.00478	325.248	0.00151	315.231	0.00191
-11.6187	-6.8e-05		2.60321	0.00454		-17.1004	0.000398261		315.787	0.02785	315.787	0.026	315.787	0.02052	325.805	0.00143	315.787	0.00137		306.93	0.01833	309.109	0.0087	315.787	0.00486	325.805	0.00154	315.787	0.00193
-11.4071	-0.00112		2.68807	0.00452		-17.0831	0.000398261		316.344	0.02773	316.344	0.02282	316.344	0.02143	326.361	-0.00395	316.344	0.00263		307.35	0.01765	309.666	0.00887	316.344	0.00493	326.361	0.00157	316.344	0.00195
-11.1955	-0.000921		2.77293	0.00451		-17.0658	0.000398261		316.9	0.02746	316.9	0.01752	316.9	0.01275	326.918	-0.00488	316.9	0.00331		307.439	0.01752	310.222	0.00904	316.9	0.00501	326.918	0.0016	316.9	0.00196
-10.9841	0.000705		2.85779	0.0045		-17.0484	0.000398261		317.457	0.02212	317.457	0.01525	317.457	0.000655	327.474	-0.00301	317.457	0.00162		307.77	0.01708	310.779	0.00921	317.457	0.00508	327.474	0.00163	317.457	0.00198
-10.7728	0.000995		2.94265	0.00448		-17.0311	0.000398261		318.013	0.01611	318.013	0.01893	318.013	-0.00481	328.031	0.000836227	318.013	0.00252		307.996	0.01681	311.335	0.00938	318.013	0.00516	328.031	0.00166	318.013	0.002
-10.5616	0.000653		3.0275	0.00447		-17.0138	0.000398261		318.57	0.01616	318.57	0.02223	318.57	-0.00764	328.587	0.00275	318.57	0.00105		308.191	0.01661	311.892	0.00956	318.57	0.00524	328.587	0.00169	318.57	0.00201
-10.3505	0.00203		3.11236	0.00447		-16.9965	0.000398261		319.126	0.02183	319.126	0.02132	319.126	-0.00701	329.144	0.0014	319.126	0.00192		308.552	0.0163	312.448	0.00973	319.126	0.00531	329.144	0.00172	319.126	0.00203
-10.1395	0.00283		3.19722	0.00446		-16.9792	0.000398261		319.683	0.02476	319.683	0.01484	319.683	-0.0038	329.7	-0.00102	319.683	0.00157		308.611	0.01626	313.005	0.00991	319.683	0.00539	329.7	0.00175	319.683	0.00205
-9.9286	0.00119		3.28208	0.00445		-16.9618	0.000398261		320.239	0.02646	320.239	0.00377	320.239	-0.00429	330.257	-0.00117	320.239	0.002		309.031	0.01602	313.561	0.01009	320.239	0.00547	330.257	0.00178	320.239	0.00206
-9.7178	0.000195		3.36693	0.00445		-16.9445	0.000398261		320.796	0.0274	320.796	-0.00614	320.796	-0.00352	330.813	-0.00058912	320.796	0.00236		309.109	0.01598	314.118	0.01026	320.796	0.00555	330.813	0.00181	320.796	0.00208
-9.5071	-0.000721		3.45179	0.00445		-16.9272	0.000398261		321.352	0.02805	321.352	-0.00452	321.352	-0.00782	331.37	-0.00135	321.352	0.0018		309.452	0.01587	314.674	0.01044	321.352	0.00562	331.37	0.00184	321.352	0.0021
-9.2965	-0.00179		3.53665	0.00445		-16.9099	0.000398261		321.909	0.0276	321.909	0.00338	321.909	-0.00597	331.926	-0.000678819	321.909	0.00241		309.666	0.01584	315.231	0.01062	321.909	0.0057	331.926	0.00188	321.909	0.00211
-9.086	-0.00148		3.62151	0.00445		-16.8926	0.000398261		322.466	0.02789	322.466	0.01276	322.466	-0.000285	332.483	-0.000925347	322.466	0.00137		309.872	0.01583	315.787	0.0108	322.466	0.00578	332.483	0.00191	322.466	0.00213
-8.8756	-0.00107		3.70636	0.00445		-16.8753	0.000398261		323.022	0.02975	323.022	0.015	323.022	0.0073	333.039	-0.00124	323.022	0.00138		310.222	0.01585	316.344	0.01098	323.022	0.00586	333.039	0.00194	323.022	0.00214
-8.6653	-0.00193		3.79122	0.00445		-16.8579	0.000398261		323.579	0.02891	323.579	0.01419	323.579	0.01035	333.596	-0.00453	323.579	-0.00105		310.292	0.01586	316.9	0.01116	323.579	0.00593	333.596	0.00197	323.579	0.00216
-8.455	-0.00207		3.87608	0.00445		-16.8406	0.000398261		324.135	0.02779	324.135	0.01611	324.135	0.01381	334.152	-0.0069	324.135	0.00105		310.713	0.01597	317.457	0.01134	324.135	0.00601	334.152	0.002	324.135	0.00218
-8.2449	-0.000105		3.96094	0.00446		-16.8233	0.000398261		324.692	0.02301	324.692	0.01745	324.692	0.01749	334.709	-0.00876	324.692	0.000252893		310.779	0.01599	318.013	0.01152	324.692	0.00609	334.709	0.00203	324.692	0.00219
-8.0349	0.00124		4.04579	0.00446		-16.806	0.000398261		325.248	0.02049	325.248	0.00977	325.248	0.01836	335.265	-0.00776	325.248	0.00138		311.133	0.01614	318.57	0.0117	325.248	0.00616	335.265	0.00206	325.248	0.00221
-7.825	0.000532		4.13065	0.00447		-16.7887	0.000398261		325.805	0.01806	325.805	-0.0048	325.805	0.0112	335.822	-0.0041	325.805	0.000532645		311.335	0.01624	319.126	0.01187	325.805	0.00624	335.822	0.0021	325.805	0.00222
-7.6151	0.000532		4.21551	0.00448		-16.7714	0.000398261		326.361	0.01727	326.361	0.01294	326.361	0.01163	336.378	0.000764468	326.361	9.38017e-05		311.553	0.01636	319.683	0.01205	326.361	0.00632	336.378	0.00213	326.361	0.00224
-7.4054	-6.8e-05		4.30037	0.00448		-16.754	0.000398261		326.918	0.01638	326.918	0.01276	326.918	0.01476	336.935	0.00326	326.918	0.0019		311.892	0.01657	320.239	0.01223	326.918	0.00639	336.935	0.00216	326.918	0.00225
-7.1958	-0.000868		4.38523	0.00449		-16.7367	0.000398261		327.474	0.01571	327.474	0.02469	327.474	0.01349	337.491	0.00317	327.474	0.00249		311.974	0.01663	320.796	0.0124	327.474	0.00647	337.491	0.00219	327.474	0.00227
-6.9862	-0.00231		4.47008	0.0045		-16.7194	0.000398261		328.031	0.01831	328.031	0.00713	328.031	0.00806	338.048	-0.000204282	328.031	0.00235		312.394	0.01693	321.352	0.01257	328.031	0.00654	338.048	0.00222	328.031	0.00228
-6.7768	-0.00236		4.55494	0.00451		-16.7021	0.000398261		328.587	0.02944	328.587	0.01778	328.587	0.00579	338.605	-0.00101	328.587	0.00186		312.448	0.01697	321.909	0.01274	328.587	0.00662	338.605	0.00226	328.587	0.0023
-6.5674	-0.00111		4.6398	0.00452		-16.6848	0.000398261		329.144	0.03738	329.144	0.01997	329.144	0.00999	339.161	0.00224	329.144	0.00276		312.814	0.01726	322.466	0.01291	329.144	0.00669	339.161	0.00229	329.144	0.00231
-6.3581	-0.000647		4.72466	0.00453		-16.6674	0.000398261		329.7	0.04223	329.7	0.01621	329.7	0.01462	339.718	0.00404	329.7	0.00225		313.005	0.01741	323.022	0.01308	329.7	0.00677	339.718	0.00232	329.7	0.00233
-6.149	-0.000811		4.80951	0.00454		-16.6501	0.000398261		330.257	0.03618	330.257	0.00961	330.257	0.01588	340.274	0.00492	330.257	0.00325		313.235	0.01761	323.323	0.01317	330.257	0.00684	340.274	0.00235	330.257	0.00234
-5.9758	0.00116		4.89437	0.00455		-16.6328	0.000398261		330.813	0.02615	330.813	0.00833	330.813	0.02128	340.831	0.00401	330.813	0.00448		313.561	0.01789	323.579	0.01324	330.813	0.00691	340.831	0.00239	330.813	0.00236
-5.9363	0.000421		4.97923	0.00457		-16.6155	0.000398261		331.37	0.02433	331.37	0.00969	331.37	0.02189	341.387	0.000148148	331.37	0.00254		313.655	0.01797	323.743	0.01329	331.37	0.00699	341.387	0.00242	331.37	0.00237
-5.8967	-1.6e-05		5.06409	0.00458		-16.5982	0.000398261		331.926	0.02525	331.926	0.01284	331.926	0.01656	341.944	-0.000522569	331.926	0.00249		314.075	0.01835	324.135	0.01341	331.926	0.00706	341.944	0.00245	331.926	0.00238
-5.8572	-6.3e-05		5.14894	0.00459		-16.5809	0.000398261		332.483	0.03327	332.483	0.01746	332.483	0.01253	342.5	0.00196	332.483	0.00315		314.118	0.01839	324.163	0.01341	332.483	0.00713	342.5	0.00248	332.483	0.0024
-5.8177	-0.000253		5.2338	0.0046		-16.5635	0.000398261		333.039	0.03922	333.039	0.01645	333.039	0.01201	343.057	0.00589	333.039	0.00353		314.496	0.01873	324.584	0.01353	333.039	0.0072	343.057	0.00251	333.039	0.00241
-5.7783	-0.000437		5.31866	0.00461		-16.5462	0.000398261		333.596	0.03704	333.596	0.01856	333.596	0.00537	343.613	0.00512	333.596	0.00313		314.674	0.01889	324.692	0.01357	333.596	0.00727	343.613	0.00255	333.596	0.00242
-5.7388	-0.000253		5.40352	0.00463		-16.5289	0.000398261		334.152	0.03665	334.152	0.01893	334.152	-0.000807	344.17	0.00212	334.152	0.00404		315.231	0.01941	325.004	0.01365	334.152	0.00734	344.17	0.00258	334.152	0.00244
-5.6993	0.000121		5.48837	0.00464		-16.5116	0.000398261		334.709	0.04106	334.709	0.01313	334.709	-0.00338	344.726	0.000980324	334.709	0.00278		315.787	0.01992	325.248	0.01372	334.709	0.00741	344.726	0.00261	334.709	0.00245
-5.6598	0.002		5.57323	0.00465		-16.4943	0.000398261		335.265	0.0429	335.265	0.00811	335.265	0.00214	345.283	0.00306	335.265	0.00204		316.177	0.02028	325.424	0.01377	335.265	0.00747	345.283	0.00264	335.265	0.00246
-5.6203	0.000432		5.65809	0.00466		-16.4769	0.000398261		335.822	0.03811	335.822	0.00833	335.822	0.00457	345.839	0.00328	335.822	0.00196		316.344	0.02043	325.805	0.01388	335.822	0.00754	345.839	0.00268	335.822	0.00248
-5.5809	-0.00148		5.74295	0.00468		-16.4596	0.000398261		336.378	0.03304	336.378	0.00665	336.378	0.00466	346.396	0.0041	336.378	0.00293		316.597	0.02066	325.845	0.01389	336.378	0.00761	346.396	0.00271	336.378	0.00249
-5.5414	-0.00305		5.82781	0.00469		-16.4423	0.000398261		336.935	0.03069	336.935	0.00159	336.935	0.00638	346.952	0.00558	336.935	0.00249		316.9	0.02093	326.265	0.014	336.773	0.00765	346.952	0.00274	336.935	0.0025
-5.5019	-0.00318		5.91266	0.0047		-16.425	0.000398261		337.491	0.03394	337.491	0.0262	337.491	0.01097	347.509	0.00578	337.491	0.00308		317.018	0.02104	326.361	0.01403	336.935	0.00767	347.509	0.00277	337.491	0.00251
-5.4625	-0.00146		5.99752	0.00472		-16.4077	0.000398261		338.048	0.03802	338.048	0.02745	338.048	0.01509	348.065	0.00413	338.048	0.00385		317.438	0.02141	326.685	0.01411	337.193	0.0077	348.065	0.00281	338.048	0.00253
-5.423	0.000289		6.08238	0.00473		-16.3904	0.000398261		338.605	0.03652	338.605	0.03334	338.605	0.0154	348.622	0.00261	338.605	0.00507		317.457	0.02143	326.918	0.01417	337.491	0.00774	348.622	0.00284	338.605	0.00254
-5.3836	0.00123		6.16724	0.00474		-16.373	0.000398261		339.161	0.03337	339.161	0.02644	339.161	0.01354	349.178	0.00335	339.161	0.00356		317.858	0.02178	327.106	0.01422	337.614	0.00775	349.178	0.00287	339.161	0.00255
-5.3441	1.6e-05		6.25209	0.00476		-16.3557	0.000398261		339.718	0.03165	339.718	0.0162	339.718	0.00966	349.735	0.00407	339.718	0.00268		318.013	0.02191	327.474	0.01432	338.034	0.0078	349.735	0.0029	339.718	0.00256
-5.3047	-8.4e-05		6.33695	0.00477		-16.3384	0.000398261		340.274	0.03256	340.274	0.02527	340.274	0.00429	350.291	0.00396	340.274	0.00213		318.279	0.02214	327.526	0.01433	338.048	0.0078	350.291	0.00293	340.274	0.00257
-5.2653	-4.7e-05		6.42181	0.00478		-16.3211	0.000398261		340.831	0.03372	340.831	0.0252	340.831	0.00272	350.848	0.00332	340.831	0.00206		318.57	0.02239	327.946	0.01444	338.454	0.00784	350.848	0.00297	340.831	0.00259
-5.2258	0.000337		6.50667	0.00479		-16.3038	0.000398261		341.387	0.03287	341.387	0.01626	341.387	0.00832	351.404	0.00635	341.387	0.00192		318.699	0.0225	328.031	0.01446	338.605	0.00786	351.404	0.003	341.387	0.0026
-5.1864	0.0008		6.59152	0.00481		-16.2864	0.000398261		341.944	0.03074	341.944	0.00447	341.944	0.0108	351.961	0.00973	341.944	0.00171		319.119	0.02286	328.367	0.01454	338.875	0.00789	351.961	0.00303	341.944	0.00261
-5.147	0.00135		6.67638	0.00482		-16.2691	0.000398261		342.5	0.02654	342.5	0.00171	342.5	0.00936	352.518	0.01071	342.5	0.00174		319.126	0.02286	328.587	0.01459	339.161	0.00792	352.518	0.00306	342.5	0.00262
-5.1076	0.00237		6.76124	0.00483		-16.2518	0.000398261		343.057	0.02604	343.057	0.01589	343.057	0.01348	353.074	0.00989	343.057	0.00167		319.54	0.0232	328.787	0.01464	339.295	0.00794	353.074	0.00309	343.057	0.00263
-5.0682	0.00107		6.8461	0.00485		-16.2345	0.000398261		343.613	0.03125	343.613	0.01706	343.613	0.019	353.631	0.00715	343.613	0.00169		319.683	0.02332	329.144	0.01472	339.715	0.00798	353.631	0.00312	343.613	0.00264
-5.0287	0.000142		6.93095	0.00486		-16.2172	0.000398261		344.17	0.03255	344.17	0.00507	344.17	0.02767	354.187	0.00416	344.17	0.00232		319.96	0.02354	329.207	0.01474	339.718	0.00798	354.187	0.00315	344.17	0.00265
-4.9893	0.00106		7.01581	0.00487		-16.1999	0.000398261		344.726	0.03451	344.726	0.01039	344.726	0.0358	354.744	0.00347	344.726	0.00222		320.239	0.02377	329.628	0.01484	340.136	0.00803	354.744	0.00319	344.726	0.00266
-4.9499	0.00287		7.10067	0.00489		-16.1825	0.000398261		345.283	0.03073	345.283	0.01206	345.283	0.03589	355.3	0.00476	345.283	0.00211		320.38	0.02388	329.7	0.01485	340.274	0.00804	355.3	0.00322	345.283	0.00267
-4.9105	0.00384		7.18553	0.0049		-16.1652	0.000398261		345.839	0.03127	345.839	0.01311	345.839	0.03071	355.857	0.00566	345.839	0.00266		320.796	0.02421	330.048	0.01493	340.556	0.00807	355.857	0.00325	345.839	0.00268
-4.8711	0.00266		7.27039	0.00491		-16.1479	0.000398261		346.396	0.0315	346.396	0.01369	346.396	0.02149	356.413	0.00437	346.396	0.00263		320.801	0.02421	330.257	0.01498	340.831	0.0081	356.413	0.00328	346.396	0.00269
-4.8317	0.00172		7.35524	0.00493		-16.1306	0.000398261		346.952	0.03819	346.952	0.02009	346.952	0.01116	356.97	0.00215	346.952	0.00238		321.221	0.02453	330.468	0.01502	340.976	0.00811	356.97	0.00331	346.952	0.0027
-4.7923	0.00427		7.4401	0.00494		-16.1133	0.000398261		347.509	0.0409	347.509	0.02711	347.509	0.00614	357.526	0.00099537	347.509	0.00317		321.352	0.02463	330.813	0.01509	341.387	0.00815	357.526	0.00334	347.509	0.00271
-4.753	0.00507		7.52496	0.00495		-16.0959	0.000398261		348.065	0.0401	348.065	0.0303	348.065	0.00596	358.083	-0.000561343	348.065	0.00282		321.641	0.02485	330.888	0.01511	341.397	0.00815	358.083	0.00337	348.065	0.00272
-4.7136	0.00123		7.60982	0.00496		-16.0786	0.000398261		348.622	0.03761	348.622	0.0271	348.622	0.00752	358.639	0.000901042	348.622	0.00294		321.909	0.02505	331.309	0.0152	341.817	0.0082	358.639	0.0034	348.622	0.00273
-4.6742	-0.000963		7.69467	0.00498		-16.0613	0.000398261		349.178	0.03887	349.178	0.0193	349.178	0.00772	359.196	0.0059	349.178	0.00356		322.062	0.02516	331.37	0.01521	341.944	0.00821	359.196	0.00343	349.178	0.00274
-4.6348	-0.00123		7.77953	0.00499		-16.044	0.000398261		349.735	0.03853	349.735	0.01406	349.735	0.00473	359.752	0.0097	349.735	0.00215		322.466	0.02546	331.729	0.01528	342.237	0.00824	359.752	0.00346	349.735	0.00274
-4.5954	-0.00153		7.86439	0.005		-16.0267	0.000398261		350.291	0.03365	350.291	0.01403	350.291	-0.000527	360.309	0.00886	350.291	0.00281		322.482	0.02547	331.926	0.01532	342.5	0.00826	360.309	0.00349	350.291	0.00275
-4.5561	-0.00196		7.94925	0.00501		-16.0094	0.000398261		350.848	0.03096	350.848	0.01796	350.848	-0.00428	360.865	0.00621	350.848	0.00257		322.902	0.02577	332.149	0.01536	342.658	0.00828	360.865	0.00352	350.848	0.00276
-4.5167	-0.00264		8.0341	0.00503		-15.992	0.000398261		351.404	0.03178	351.404	0.02267	351.404	-0.00526	361.422	0.00291	351.404	0.00325		323.022	0.02585	332.483	0.01542	343.057	0.00832	361.422	0.00355	351.404	0.00277
-4.4773	-0.00133		8.11896	0.00504		-15.9747	0.000398261		351.961	0.03225	351.961	0.02165	351.961	-0.00299	361.978	0.0012	351.961	0.00267		323.323	0.02606	332.57	0.01544	343.078	0.00832	361.978	0.00358	351.961	0.00278
-4.438	5.8e-05		8.20382	0.00505		-15.9574	0.000398261		352.518	0.03429	352.518	0.0146	352.518	0.000476	362.535	0.000893519	352.518	0.0025		323.579	0.02624	332.99	0.01551	343.498	0.00836	362.535	0.00361	352.518	0.00278
-4.3986	0.000958		8.28868	0.00506		-15.9401	0.000398261		353.074	0.03668	353.074	0.00712	353.074	0.00666	363.091	0.00493	353.074	0.00229		323.743	0.02635	333.039	0.01552	343.613	0.00837	363.091	0.00363	353.074	0.00279
-4.3593	0.00302		8.37354	0.00508		-15.9228	0.000398261		353.631	0.03491	353.631	0.00917	353.631	0.0078	363.648	0.00869	353.631	0.00261		324.135	0.02661	333.41	0.01559	343.919	0.00839	363.648	0.00366	353.631	0.0028
-4.3199	0.00314		8.45839	0.00509		-15.9054	0.000398261		354.187	0.02895	354.187	0.01803	354.187	0.00947	364.204	0.00991	354.187	0.00259		324.163	0.02663	333.596	0.01562	344.17	0.00842	364.204	0.00369	354.187	0.0028
-4.2806	0.00123		8.54325	0.0051		-15.8881	0.000398261		354.744	0.02561	354.744	0.02232	354.744	0.00917	364.761	0.00862	354.744	0.00317		324.584	0.02691	333.831	0.01565	344.339	0.00843	364.761	0.00372	354.744	0.00281
-4.2412	0.000105		8.62811	0.00511		-15.8708	0.000398261		355.3	0.02668	355.3	0.01796	355.3	0.00852	365.318	0.00973	355.3	0.00369		324.692	0.02698	334.152	0.01571	344.726	0.00847	365.318	0.00375	355.3	0.00282
-4.2019	0.00175		8.71297	0.00513		-15.8535	0.000398261		355.857	0.03006	355.857	0.00408	355.857	0.00436	365.874	0.01137	355.857	0.00286		325.004	0.02718	334.251	0.01572	344.759	0.00847	365.874	0.00377	355.857	0.00282
-4.1625	0.00214		8.79782	0.00514		-15.8362	0.000398261		356.413	0.03179	356.413	0.01792	356.413	0.000472	366.431	0.01062	356.413	0.00251		325.248	0.02733	334.671	0.01578	345.18	0.0085	366.431	0.0038	356.413	0.00283
-4.1232	0.00333		8.88268	0.00515		-15.8188	0.000398261		356.97	0.03397	356.97	0.01965	356.97	-0.0002	366.987	0.00976	356.97	0.003		325.424	0.02744	334.709	0.01579	345.283	0.00851	366.987	0.00383	356.97	0.00284
-4.0838	0.00271		8.96754	0.00516		-15.8015	0.000398261		357.526	0.03141	357.526	0.000375	357.526	0.00233	367.544	0.01046	357.526	0.00284		325.805	0.02768	335.092	0.01584	345.6	0.00854	367.544	0.00385	357.526	0.00284
-4.0445	0.00231		9.0524	0.00517		-15.7842	0.000398261		358.083	0.03182	358.083	0.01372	358.083	0.00307	368.1	0.00922	358.083	0.00352		325.845	0.0277	335.265	0.01587	345.839	0.00856	368.1	0.00388	358.083	0.00285
-4.0052	0.00337		9.13725	0.00519		-15.7669	0.000398261		358.639	0.03279	358.639	0.01766	358.639	0.00155	368.657	0.00475	358.639	0.00381		326.265	0.02795	335.512	0.0159	346.02	0.00857	368.657	0.0039	358.639	0.00285
-3.9659	0.00173		9.22211	0.0052		-15.7496	0.000398261		359.196	0.03347	359.196	0.01232	359.196	-0.000342	369.213	0.000219329	359.196	0.00403		326.361	0.02801	335.822	0.01594	346.396	0.0086	369.213	0.00393	359.196	0.00286
-3.9265	6.3e-05		9.30697	0.00521		-15.7323	0.000398261		359.752	0.03318	359.752	0.00715	359.752	-0.00329	369.77	-0.000364583	359.752	0.0042		326.685	0.0282	335.932	0.01595	346.441	0.00861	369.77	0.00396	359.752	0.00286
-3.8872	-0.00168		9.39183	0.00522		-15.7149	0.000398261		360.309	0.02994	360.309	0.00463	360.309	-0.0051	370.326	0.000364005	360.309	0.00413		326.918	0.02834	336.353	0.016	346.861	0.00864	370.326	0.00398	360.309	0.00287
-3.8479	-0.00116		9.47668	0.00523		-15.6976	0.000398261		360.865	0.03192	360.865	0.00859	360.865	-0.00322	370.883	0.003	360.865	0.00339		327.106	0.02844	336.378	0.01601	346.952	0.00865	370.883	0.004	360.865	0.00287
-3.8086	-0.000637		9.56154	0.00524		-15.6803	0.000398261		361.422	0.03258	361.422	0.0127	361.422	-0.00201	371.439	0.00525	361.422	0.00326		327.474	0.02865	336.773	0.01605	347.281	0.00867	371.439	0.00403	361.422	0.00287
-3.7692	-0.000868		9.6464	0.00526		-15.663	0.000398261		361.978	0.03461	361.978	0.01976	361.978	0.00163	371.996	0.00491	361.978	0.00296		327.526	0.02868	336.935	0.01607	347.509	0.00869	371.996	0.00405	361.978	0.00288
-3.7299	-0.00144		9.73126	0.00527		-15.6457	0.000398261		362.535	0.03633	362.535	0.02405	362.535	0.00601	372.552	0.000906829	362.535	0.00308		327.946	0.02891	337.193	0.01609	347.702	0.0087	372.552	0.00408	362.535	0.00288
-3.6906	-0.00193		9.81612	0.00528		-15.6283	0.000398261		363.091	0.03578	363.091	0.0188	363.091	0.00895	373.109	-0.000823495	363.091	0.00311		328.031	0.02895	337.491	0.01612	348.065	0.00873	373.109	0.0041	363.091	0.00288
-3.6513	0.000179		9.90097	0.00529		-15.611	0.000398261		363.648	0.03759	363.648	0.01662	363.648	0.00777	373.665	-0.000293981	363.648	0.00345		328.367	0.02913	337.614	0.01613	348.122	0.00873	373.665	0.00412	363.648	0.00289
-3.612	0.000884		9.98583	0.0053		-15.5937	0.000398261		364.204	0.03975	364.204	0.01837	364.204	0.00395	374.222	0.00124	364.204	0.00271		328.587	0.02925	338.034	0.01617	348.542	0.00876	374.222	0.00415	364.204	0.00289
-3.5727	0.000684		10.0707	0.00531		-15.5764	0.000398261		364.761	0.03711	364.761	0.0184	364.761	0.00277	374.778	0.000125579	364.761	0.00331		328.787	0.02935	338.048	0.01617	348.622	0.00877	374.778	0.00417	364.761	0.00289
-3.5334	0.000295		10.1555	0.00533		-15.5591	0.000398261		365.318	0.03371	365.318	0.01418	365.318	0.00628	375.335	0.000403356	365.318	0.00352		329.144	0.02953	338.454	0.01621	348.963	0.00879	375.335	0.00419	365.318	0.0029
-3.4941	0.0023		10.2404	0.00534		-15.5418	0.000398261		365.874	0.03257	365.874	0.00915	365.874	0.01044	375.892	-0.000164352	365.874	0.00331		329.207	0.02956	338.605	0.01622	349.178	0.00881	375.892	0.00421	365.874	0.0029
-3.4548	0.00115		10.3253	0.00535		-15.5244	0.000398261		366.431	0.03093	366.431	0.00257	366.431	0.01583	376.448	-0.00158	366.431	0.00401		329.628	0.02977	338.875	0.01624	349.383	0.00882	376.448	0.00423	366.431	0.0029
-3.4155	-0.000679		10.4101	0.00536		-15.5071	0.000398261		366.987	0.02791	366.987	0.01314	366.987	0.01934	377.005	-0.00104	366.987	0.00326		329.7	0.0298	339.161	0.01626	349.735	0.00884	377.005	0.00425	366.987	0.0029
-3.3762	0.000284		10.495	0.00537		-15.4898	0.000398261		367.544	0.03032	367.544	0.000595	367.544	0.01823	377.561	0.00256	367.544	0.00348		330.048	0.02997	339.295	0.01626	349.803	0.00885	377.561	0.00427	367.544	0.0029
-3.3369	0.00232		10.5798	0.00538		-15.4725	0.000398261		368.1	0.03012	368.1	0.00429	368.1	0.01372	378.118	0.00646	368.1	0.0029		330.257	0.03006	339.715	0.01629	350.224	0.00887	378.118	0.00429	368.1	0.0029
-3.2976	0.00265		10.6647	0.00539		-15.4552	0.000398261		368.657	0.02937	368.657	0.00382	368.657	0.01009	378.674	0.00753	368.657	0.00283		330.468	0.03016	339.718	0.01629	350.291	0.00888	378.674	0.00431	368.657	0.00291
-3.2583	0.00122		10.7495	0.0054		-15.4378	0.000398261		369.213	0.03105	369.213	0.01576	369.213	0.01118	379.231	0.00671	369.213	0.00268		330.813	0.03032	340.136	0.01631	350.644	0.0089	379.231	0.00433	369.213	0.00291
-3.219	0.00135		10.8344	0.00541		-15.4205	0.000398261		369.77	0.03152	369.77	-0.0035	369.77	0.01265	379.787	0.00456	369.77	0.00267		330.888	0.03035	340.274	0.01631	350.848	0.00891	379.787	0.00435	369.77	0.00291
-3.1797	0.000305		10.9193	0.00543		-15.4032	0.000398261		370.326	0.03259	370.326	0.00129	370.326	0.01558	380.344	0.0025	370.326	0.00335		331.309	0.03054	340.556	0.01633	351.064	0.00892	380.344	0.00437	370.326	0.00291
-3.1405	-0.000116		11.0041	0.00544		-15.3859	0.000398261		370.883	0.03232	370.883	0.01495	370.883	0.02004	380.9	0.00159	370.883	0.00428		331.37	0.03056	340.831	0.01633	351.404	0.00894	380.9	0.00439	370.883	0.00291
-3.1012	0.00121		11.089	0.00545		-15.3686	0.000398261		371.439	0.03324	371.439	0.02299	371.439	0.0184	381.457	0.00275	371.439	0.0036		331.729	0.03071	340.976	0.01634	351.485	0.00895	381.457	0.0044	371.439	0.00291
-3.0619	-0.000937		11.1738	0.00546		-15.3513	0.000398261		371.996	0.03355	371.996	0.02514	371.996	0.01433	382.013	0.00384	371.996	0.00281		331.926	0.0308	341.387	0.01635	351.905	0.00897	382.013	0.00442	371.996	0.00291
-3.0226	-0.00267		11.2587	0.00547		-15.3339	0.000398261		372.552	0.03452	372.552	0.02142	372.552	0.00837	382.57	0.00265	372.552	0.00249		332.149	0.03089	341.397	0.01635	351.961	0.00897	382.57	0.00444	372.552	0.00291
-2.9833	-0.0001		11.3436	0.00548		-15.3166	0.000398261		373.109	0.03521	373.109	0.01849	373.109	0.00634	383.126	0.00147	373.109	0.00339		332.483	0.03102	341.817	0.01636	352.325	0.00899	383.126	0.00445	373.109	0.00291
-2.9441	0.00284		11.4284	0.00549		-15.2993	0.000398261		373.665	0.03928	373.665	0.0166	373.665	0.01055	383.683	0.00428	373.665	0.00324		332.57	0.03106	341.944	0.01636	352.518	0.009	383.683	0.00447	373.665	0.00291
-2.9048	0.00327		11.5133	0.0055		-15.282	0.000398261		374.222	0.03825	374.222	0.02148	374.222	0.01441	384.239	0.00822	374.222	0.00297		332.99	0.03122	342.237	0.01636	352.746	0.00901	384.239	0.00448	374.222	0.0029
-2.8655	0.00232		11.5981	0.00551		-15.2647	0.000398261		374.778	0.03541	374.778	0.02638	374.778	0.01745	384.796	0.01052	374.778	0.00304		333.039	0.03124	342.5	0.01636	353.074	0.00903	384.796	0.0045	374.778	0.0029
-2.8262	0.000847		11.683	0.00552		-15.2474	0.000398261		375.335	0.03228	375.335	0.02535	375.335	0.01796	385.352	0.01158	375.335	0.00295		333.41	0.03138	342.658	0.01636	353.166	0.00903	385.352	0.00451	375.335	0.0029
-2.787	-0.00132		11.7678	0.00553		-15.23	0.000398261		375.892	0.03135	375.892	0.02242	375.892	0.01435	385.909	0.01095	375.892	0.00288		333.596	0.03144	343.057	0.01636	353.586	0.00905	385.909	0.00453	375.892	0.0029
-2.7477	-0.000395		11.8527	0.00554		-15.2127	0.000398261		376.448	0.03208	376.448	0.01396	376.448	0.01087	386.465	0.01179	376.448	0.00223		333.831	0.03153	343.078	0.01636	353.631	0.00905	386.465	0.00454	376.448	0.0029
-2.7084	0.00147		11.9376	0.00555		-15.1954	0.000398261		377.005	0.03169	377.005	0.00733	377.005	0.00633	387.022	0.0115	377.005	0.00279		334.152	0.03164	343.498	0.01635	354.007	0.00907	387.022	0.00455	377.005	0.0029
-2.6691	0.00122		12.0224	0.00556		-15.1781	0.000398261		377.561	0.03337	377.561	0.00568	377.561	0.00538	387.578	0.00993	377.561	0.00255		334.251	0.03167	343.613	0.01635	354.187	0.00907	387.578	0.00456	377.561	0.00289
-2.6299	-0.000505		12.1073	0.00557		-15.1608	0.000398261		378.118	0.0356	378.118	0.00277	378.118	0.00483	388.135	0.00759	378.118	0.0026		334.671	0.03182	343.919	0.01634	354.427	0.00908	388.135	0.00458	378.118	0.00289
-2.5906	-0.000637		12.1921	0.00558		-15.1434	0.000398261		378.674	0.03461	378.674	0.00327	378.674	0.00243	388.692	0.00427	378.674	0.00275		334.709	0.03183	344.17	0.01634	354.744	0.0091	388.692	0.00459	378.674	0.00289
-2.5513	8.9e-05		12.277	0.00559		-15.1261	0.000398261		379.231	0.03282	379.231	0.00539	379.231	-0.000681	389.248	0.0035	379.231	0.00244		335.092	0.03195	344.339	0.01633	354.847	0.0091	389.248	0.0046	379.231	0.00288
-2.5121	-0.00165		12.3619	0.0056		-15.1088	0.000398261		379.787	0.0343	379.787	0.00731	379.787	0.00104	389.805	0.00409	379.787	0.00273		335.265	0.03201	344.726	0.01632	355.267	0.00911	389.805	0.00461	379.787	0.00288
-2.4728	-0.000568		12.4467	0.00562		-15.0915	0.000398261		380.344	0.0357	380.344	0.00876	380.344	0.00391	390.361	0.00481	380.344	0.002		335.512	0.03208	344.759	0.01632	355.3	0.00912	390.361	0.00462	380.344	0.00288
-2.4336	0.0008		12.5316	0.00563		-15.0742	0.000398261		380.9	0.03545	380.9	0.00624	380.9	0.0086	390.918	0.00633	380.9	0.00185		335.822	0.03218	345.18	0.0163	355.688	0.00913	390.918	0.00463	380.9	0.00287
-2.3943	0.000874		12.6164	0.00564		-15.0569	0.000398261		381.457	0.03226	381.457	0.00155	381.457	0.01064	391.474	0.00541	381.457	0.00277		335.932	0.03221	345.283	0.01629	355.857	0.00913	391.474	0.00464	381.457	0.00287
-2.355	0.000247		12.7013	0.00565		-15.0395	0.000398261		382.013	0.02925	382.013	-0.00305	382.013	0.00886	392.031	0.00419	382.013	0.00288		336.353	0.03233	345.6	0.01628	356.108	0.00914	392.031	0.00465	382.013	0.00286
-2.3158	0.00155		12.7861	0.00566		-15.0222	0.000398261		382.57	0.02642	382.57	-0.00638	382.57	0.00582	392.587	0.0012	382.57	0.00268		336.378	0.03234	345.839	0.01626	356.413	0.00915	392.587	0.00465	382.57	0.00286
-2.2971	-0.00177		12.871	0.00567		-15.0049	0.000398261		383.126	0.02663	383.126	-0.00281	383.126	0.00111	393.144	-0.000723958	383.126	0.00261		336.773	0.03245	346.02	0.01625	356.528	0.00916	393.144	0.00466	383.126	0.00286
-2.2779	0.00248		12.9558	0.00568		-14.9876	0.000398261		383.683	0.02677	383.683	0.00299	383.683	3.2e-05	393.7	-0.00218	383.683	0.00262		336.935	0.03249	346.396	0.01623	356.949	0.00917	393.329	0.00466	383.683	0.00285
-2.2587	0.00193		13.0407	0.00569		-14.9703	0.000398261		384.239	0.02779	384.239	0.01112	384.239	0.00139	394.257	-0.00229	384.239	0.00268		337.193	0.03256	346.441	0.01622	356.97	0.00917	393.7	0.00467	384.239	0.00284
-2.2396	0.0023		13.1256	0.00569		-14.9529	0.000398261		384.796	0.03139	384.796	0.01679	384.796	0.00311	394.813	-0.0011	384.796	0.00306		337.491	0.03264	346.861	0.01619	357.369	0.00918	393.74	0.00467	384.796	0.00284
-2.2204	0.00224		13.2104	0.0057		-14.9356	0.000398261		385.352	0.03203	385.352	0.01835	385.352	0.00485	395.37	0.00215	385.352	0.00269		337.614	0.03267	346.952	0.01619	357.526	0.00918	394.151	0.00467	385.352	0.00283
-2.2013	0.00124		13.2953	0.00571		-14.9183	0.000398261		385.909	0.03244	385.909	0.01502	385.909	0.00502	395.926	0.00376	385.909	0.00206		338.034	0.03277	347.281	0.01616	357.789	0.00919	394.257	0.00467	385.909	0.00283
-2.1821	-0.0005		13.3801	0.00572		-14.901	0.000398261		386.465	0.03358	386.465	0.00586	386.465	0.00597	396.483	0.00467	386.465	0.0022		338.048	0.03278	347.509	0.01614	358.083	0.00919	394.563	0.00468	386.465	0.00282
-2.163	-0.000337		13.465	0.00573		-14.8837	0.000398261		387.022	0.03471	387.022	0.01709	387.022	0.00726	397.039	0.00339	387.022	0.00278		338.454	0.03287	347.702	0.01612	358.21	0.0092	394.813	0.00468	387.022	0.00282
-2.1438	-0.00127		13.5498	0.00574		-14.8664	0.000398261		387.578	0.03505	387.578	0.01402	387.578	0.0065	397.596	0.00302	387.578	0.00243		338.605	0.03291	348.065	0.01609	358.63	0.0092	394.974	0.00468	387.578	0.00281
-2.1247	-0.000611		13.6347	0.00575		-14.849	0.000398261		388.135	0.03527	388.135	0.0133	388.135	0.00938	398.152	0.00358	388.135	0.00237		338.875	0.03297	348.122	0.01609	358.639	0.0092	395.37	0.00469	388.135	0.0028
-2.1056	0.00128		13.7196	0.00576		-14.8317	0.000398261		388.692	0.03339	388.692	0.01866	388.692	0.01558	398.709	0.00353	388.692	0.00279		339.161	0.03303	348.542	0.01604	359.05	0.00921	395.386	0.00469	388.692	0.0028
-2.0864	0.00184		13.8044	0.00577		-14.8144	0.000398261		389.248	0.03203	389.248	0.00139	389.248	0.01801	399.265	0.00426	389.248	0.00346		339.295	0.03306	348.622	0.01604	359.196	0.00921	395.797	0.00469	389.248	0.00279
-2.0673	-0.000884		13.8893	0.00578		-14.7971	0.000398261		389.805	0.03061	389.805	0.000827	389.805	0.01462	399.822	0.00616	389.805	0.00295		339.715	0.03314	348.963	0.016	359.471	0.00922	395.926	0.00469	389.805	0.00278
-2.0482	-0.0007		13.9741	0.00579		-14.7798	0.000398261		390.361	0.03191	390.361	0.0184	390.361	0.00496	400.378	0.00881	390.361	0.00249		339.718	0.03314	349.178	0.01597	359.752	0.00922	396.208	0.00469	390.361	0.00277
-2.029	0.000384		14.059	0.0058		-14.7624	0.000398261		390.918	0.0331	390.918	0.01144	390.918	7.8e-05	400.935	0.0126	390.918	0.0022		340.136	0.03322	349.383	0.01595	359.891	0.00922	396.483	0.00469	390.918	0.00277
-2.0099	-0.000879		14.1439	0.00581		-14.7451	0.000398261		391.474	0.03473	391.474	0.000683	391.474	0.00266	401.491	0.01212	391.474	0.00275		340.274	0.03325	349.735	0.01591	360.309	0.00923	396.62	0.0047	391.474	0.00276
-1.9908	-0.000668		14.2287	0.00582		-14.7278	0.000398261		392.031	0.03408	392.031	0.00286	392.031	0.00914	402.048	0.0102	392.031	0.0023		340.556	0.0333	349.803	0.0159	360.311	0.00923	397.031	0.0047	392.031	0.00275
-1.9717	0.000895		14.3136	0.00583		-14.7105	0.000398261		392.587	0.03205	392.587	0.00381	392.587	0.01873	402.604	0.00646	392.587	0.00246		340.831	0.03335	350.224	0.01585	360.732	0.00923	397.039	0.0047	392.587	0.00274
-1.9526	-0.00142		14.3984	0.00584		-14.6932	0.000398261		393.144	0.02969	393.144	0.00713	393.144	0.02129	403.161	0.00386	393.144	0.0027		340.976	0.03337	350.291	0.01584	360.865	0.00923	397.443	0.0047	393.144	0.00273
-1.9334	-0.00148		14.4833	0.00585		-14.6759	0.000398261		393.7	0.0283	393.7	0.00859	393.7	0.01682	403.717	0.00229	393.7	0.00236		341.387	0.03344	350.644	0.0158	361.152	0.00923	397.596	0.0047	393.7	0.00272
-1.9143	-0.00195		14.5681	0.00586		-14.6585	0.000398261		394.257	0.02868	394.257	0.00962	394.257	0.00959	404.274	0.00247	394.257	0.00264		341.397	0.03344	350.848	0.01577	361.422	0.00923	397.854	0.0047	394.257	0.00271
-1.8952	-0.00129		14.653	0.00587		-14.6412	0.000398261		394.813	0.03019	394.813	0.01244	394.813	0.00643	404.831	0.00223	394.813	0.00249		341.817	0.03351	351.064	0.01574	361.572	0.00923	398.152	0.00471	394.813	0.0027
-1.8761	-0.0012		14.7379	0.00587		-14.6239	0.000398261		395.37	0.03149	395.37	0.0128	395.37	0.00901	405.387	0.00127	395.37	0.00247		341.944	0.03353	351.404	0.01569	361.978	0.00923	398.266	0.00471	395.37	0.0027
-1.857	-0.00133		14.8227	0.00588		-14.6066	0.000398261		395.926	0.03125	395.926	0.01123	395.926	0.01223	405.944	-3.35648e-05	395.926	0.00216		342.237	0.03357	351.485	0.01568	361.993	0.00923	398.677	0.00471	395.926	0.00269
-1.8379	-0.00167		14.9076	0.00589		-14.5893	0.000398261		396.483	0.03107	396.483	0.00687	396.483	0.01024	406.5	8.33333e-05	396.483	0.00202		342.5	0.03361	351.905	0.01562	362.413	0.00923	398.709	0.00471	396.483	0.00268
-1.8188	-0.00178		14.9924	0.0059		-14.5719	0.000398261		397.039	0.03361	397.039	0.00574	397.039	0.00846	407.057	0.00171	397.039	0.00174		342.658	0.03363	351.961	0.01561	362.535	0.00923	399.088	0.00471	397.039	0.00267
-1.7997	0.00158		15.0773	0.00591		-14.5546	0.000398261		397.596	0.03308	397.596	0.00469	397.596	0.00775	407.613	0.00267	397.596	0.00243		343.057	0.03368	352.325	0.01555	362.833	0.00923	399.265	0.00471	397.596	0.00266
-1.7806	0.00132		15.1622	0.00592		-14.5373	0.000398261		398.152	0.03067	398.152	0.00394	398.152	0.00656	408.17	0.0021	398.152	0.00252		343.078	0.03368	352.518	0.01552	363.091	0.00923	399.5	0.00471	398.152	0.00264
-1.7615	0.000474		15.247	0.00593		-14.52	0.000398261		398.709	0.02947	398.709	0.00445	398.709	0.00669	408.726	0.00174	398.709	0.00236		343.498	0.03373	352.746	0.01549	363.254	0.00923	399.822	0.00471	398.709	0.00263
-1.7424	0.000116		15.3319	0.00594		-14.5027	0.000398261		399.265	0.029	399.265	0.00669	399.265	0.00739	409.283	0.00368	399.265	0.00243		343.613	0.03374	353.074	0.01544	363.648	0.00923	399.911	0.00471	399.265	0.00262
-1.7233	0.000916		15.4167	0.00595		-14.4854	0.000398261		399.822	0.02937	399.822	0.00859	399.822	0.00932	409.839	0.00687	399.822	0.00202		343.919	0.03378	353.166	0.01542	363.674	0.00923	400.323	0.00471	399.822	0.00261
-1.7042	0.00196		15.5016	0.00595		-14.468	0.000398261		400.378	0.02822	400.378	0.00892	400.378	0.01099	410.396	0.00903	400.378	0.00255		344.17	0.0338	353.586	0.01535	364.094	0.00922	400.378	0.00471	400.378	0.0026
-1.6851	0.0053		15.5864	0.00596		-14.4507	0.000398261		400.935	0.02844	400.935	0.00847	400.935	0.01223	410.952	0.00828	400.935	0.00206		344.339	0.03382	353.631	0.01534	364.204	0.00922	400.734	0.00471	400.935	0.00259
-1.666	0.000763		15.6713	0.00597		-14.4334	0.000398261		401.491	0.03063	401.491	0.01073	401.491	0.01134	411.509	0.00641	401.491	0.00246		344.726	0.03386	354.007	0.01528	364.515	0.00922	400.935	0.00471	401.491	0.00258
-1.6469	0.00133		15.7561	0.00598		-14.4161	0.000398261		402.048	0.03175	402.048	0.01141	402.048	0.00723	412.065	0.00361	402.048	0.00261		344.759	0.03386	354.187	0.01525	364.761	0.00921	401.145	0.00471	402.048	0.00257
-1.6278	-0.000774		15.841	0.00599		-14.3988	0.000398261		402.604	0.03058	402.604	0.00658	402.604	0.00489	412.622	0.00237	402.604	0.00307		345.18	0.0339	354.427	0.01521	364.935	0.00921	401.491	0.00471	402.604	0.00255
-1.6087	0.000674		15.9259	0.006		-14.3814	0.000398261		403.161	0.03075	403.161	0.000365	403.161	0.00379	413.178	0.00281	403.161	0.00269		345.283	0.03391	354.744	0.01515	365.318	0.00921	401.557	0.00471	403.161	0.00254
-1.5896	-0.00104		16.0107	0.00601		-14.3641	0.000398261		403.717	0.0304	403.717	0.01371	403.717	0.00681	413.735	0.00194	403.717	0.00243		345.6	0.03393	354.847	0.01513	365.355	0.0092	401.968	0.00471	403.717	0.00253
-1.5705	-0.00209		16.0956	0.00601		-14.3468	0.000398261		404.274	0.03023	404.274	0.01683	404.274	0.0115	414.291	-0.00111	404.274	0.00203		345.839	0.03395	355.267	0.01506	365.776	0.0092	402.048	0.00471	404.274	0.00252
-1.5515	-0.000442		16.1804	0.00602		-14.3295	0.000398261		404.831	0.03124	404.831	0.01511	404.831	0.01409	414.848	-0.00423	404.831	0.00201		346.02	0.03396	355.3	0.01505	365.874	0.0092	402.38	0.00471	404.831	0.0025
-1.5324	-0.000384		16.2653	0.00603		-14.3122	0.000398261		405.387	0.03101	405.387	0.0169	405.387	0.01348	415.404	-0.0037	405.387	0.00218		346.396	0.03399	355.688	0.01498	366.196	0.00919	402.604	0.00471	405.387	0.00249
-1.5133	-0.00387		16.3501	0.00604		-14.2949	0.000398261		405.944	0.03101	405.944	0.00501	405.944	0.00855	415.961	-9.25926e-05	405.944	0.00246		346.441	0.03399	355.857	0.01495	366.431	0.00918	402.791	0.00471	405.944	0.00248
-1.4942	-0.00477		16.435	0.00605		-14.2775	0.000398261		406.5	0.02945	406.5	0.00449	406.5	0.0054	416.517	0.00223	406.5	0.00182		346.861	0.03401	356.108	0.0149	366.616	0.00918	403.161	0.00471	406.5	0.00247
-1.4751	-0.00703		16.5199	0.00606		-14.2602	0.000398261		407.057	0.02942	407.057	0.00222	407.057	0.00821	417.074	0.00317	407.057	0.00208		346.952	0.03402	356.413	0.01484	366.987	0.00917	403.203	0.00471	407.057	0.00245
-1.456	-0.00596		16.6047	0.00607		-14.2429	0.000398261		407.613	0.03209	407.613	0.000854	407.613	0.01222	417.631	0.00479	407.613	0.00225		347.281	0.03403	356.528	0.01482	367.037	0.00917	403.614	0.00471	407.613	0.00244
-1.4369	-0.00445		16.6896	0.00607		-14.2256	0.000398261		408.17	0.03093	408.17	0.00259	408.17	0.01175	418.187	0.0053	408.17	0.00246		347.509	0.03404	356.97	0.01473	367.457	0.00916	403.717	0.00471	408.17	0.00242
-1.4179	0.00295		16.7744	0.00608		-14.2083	0.000398261		408.726	0.02844	408.726	0.00706	408.726	0.00528	418.744	0.00491	408.726	0.00251		347.702	0.03405	357.526	0.01462	367.544	0.00916	404.025	0.0047	408.726	0.00241
-1.3988	0.00426		16.8593	0.00609		-14.191	0.000398261		409.283	0.02866	409.283	0.01232	409.283	0.00176	419.3	0.004	409.283	0.00186		348.065	0.03407	358.083	0.01451	367.877	0.00915	404.274	0.0047	409.283	0.0024
-1.3797	0.00104		16.9442	0.0061		-14.1736	0.000398261		409.839	0.02799	409.839	0.01098	409.839	0.00245	419.857	0.00508	409.839	0.0021		348.122	0.03407	358.639	0.01439	368.1	0.00914	404.437	0.0047	409.839	0.00238
-1.3606	-3.2e-05		17.029	0.00611		-14.1563	0.000398261		410.396	0.02899	410.396	0.00648	410.396	0.00439	420.413	0.00746	410.396	0.00262		348.542	0.03408	359.196	0.01428	368.298	0.00914	404.831	0.0047	410.396	0.00237
-1.3415	8.4e-05		17.1139	0.00611		-14.139	0.000398261		410.952	0.02961	410.952	0.0172	410.952	0.00607	420.97	0.00828	410.952	0.00207		348.622	0.03408	359.752	0.01416	368.657	0.00912	404.848	0.0047	410.952	0.00235
-1.3225	-0.00287		17.1987	0.00612		-14.1217	0.000398261		411.509	0.03142	411.509	0.01333	411.509	0.00348	421.526	0.00925	411.509	0.00201		349.178	0.0341	360.309	0.01404	368.718	0.00912	405.26	0.0047	411.509	0.00234
-1.3034	-0.00467		17.2836	0.00613		-14.1044	0.000398261		412.065	0.03192	412.065	0.0053	412.065	-0.00302	422.083	0.00953	412.065	0.00156		349.735	0.03411	360.865	0.01392	369.138	0.00911	405.387	0.0047	412.065	0.00232
-1.2843	-0.00245		17.3684	0.00614		-14.087	0.000398261		412.622	0.03075	412.622	0.00591	412.622	-0.00999	422.639	0.00633	412.622	0.0017		350.291	0.03411	361.422	0.0138	369.213	0.00911	405.671	0.00469	412.622	0.00231
-1.2652	-0.00265		17.4533	0.00615		-14.0697	0.000398261		413.178	0.02994	413.178	0.00564	413.178	-0.00933	423.196	0.0037	413.178	0.00178		350.848	0.03411	361.978	0.01368	369.559	0.00909	405.944	0.00469	413.178	0.0023
-1.2462	-0.00452		17.5382	0.00615		-14.0524	0.000398261		413.735	0.02815	413.735	0.01431	413.735	-0.00337	423.752	0.00448	413.735	0.00233		351.404	0.03411	362.535	0.01356	369.77	0.00909	406.082	0.00469	413.735	0.00228
-1.2271	-0.00157		17.623	0.00616		-14.0351	0.000398261		414.291	0.02704	414.291	0.01155	414.291	0.0018	424.309	0.00817	414.291	0.00228		351.961	0.0341	363.091	0.01344	369.979	0.00908	406.494	0.00469	414.291	0.00226
-1.208	-0.00156		17.7079	0.00617		-14.0178	0.000398261		414.848	0.02689	414.848	0.01804	414.848	-0.00142	424.865	0.01026	414.848	0.00191		352.518	0.03409	363.648	0.01331	370.326	0.00906	406.5	0.00469	414.848	0.00225
-1.1889	-0.00416		17.7927	0.00618		-14.0005	0.000398261		415.404	0.02868	415.404	0.01596	415.404	-0.00559	425.422	0.0085	415.404	0.00267		353.074	0.03408	364.204	0.01319	370.399	0.00906	406.905	0.00468	415.404	0.00223
-1.1698	-0.0054		17.8776	0.00619		-13.9831	0.000398261		415.961	0.03083	415.961	0.01458	415.961	-0.00672	425.978	0.00588	415.961	0.00285		353.631	0.03406	364.761	0.01307	370.82	0.00904	407.057	0.00468	415.961	0.00222
-1.1508	-0.00643		17.9625	0.00619		-13.9658	0.000398261		416.517	0.03047	416.517	0.00907	416.517	-0.00293	426.535	0.00416	416.517	0.00297		354.187	0.03404	365.318	0.01295	370.883	0.00904	407.317	0.00468	416.517	0.0022
-1.1317	-0.00272		18.0473	0.0062		-13.9485	0.000398261		417.074	0.02856	417.074	0.01111	417.074	0.00268	427.091	0.00393	417.074	0.00243		354.744	0.03402	365.874	0.01283	371.24	0.00903	407.613	0.00467	417.074	0.00219
-1.1126	0.0008		18.1322	0.00621		-13.9312	0.000398261		417.631	0.02721	417.631	0.01307	417.631	0.01143	427.648	0.00461	417.631	0.0025		355.3	0.03399	366.431	0.01271	371.439	0.00902	407.728	0.00467	417.631	0.00217
-1.0935	-0.00125		18.217	0.00622		-13.9139	0.000398261		418.187	0.02874	418.187	0.00929	418.187	0.01978	428.204	0.00571	418.187	0.00253		355.857	0.03396	366.987	0.01259	371.66	0.00901	408.14	0.00467	418.187	0.00215
-1.0745	-0.000963		18.3019	0.00622		-13.8965	0.000398261		418.744	0.02971	418.744	0.01391	418.744	0.02227	428.761	0.00678	418.744	0.00212		356.413	0.03393	367.544	0.01247	371.996	0.00899	408.17	0.00467	418.744	0.00214
-1.0554	-0.00253		18.3867	0.00623		-13.8792	0.000398261		419.3	0.03066	419.3	0.01367	419.3	0.01698	429.317	0.00512	419.3	0.00165		356.97	0.0339	368.1	0.01235	372.081	0.00899	408.551	0.00466	419.3	0.00212
-1.0363	-0.00381		18.4716	0.00624		-13.8619	0.000398261		419.857	0.02865	419.857	0.00805	419.857	0.00812	429.874	0.00176	419.857	0.00187		357.526	0.03387	368.657	0.01223	372.501	0.00897	408.726	0.00466	419.857	0.00211
-1.0172	-0.00183		18.5565	0.00625		-13.8446	0.000398261		420.413	0.02802	420.413	0.0031	420.413	0.00174	430.43	-0.000537616	420.413	0.00183		358.083	0.03383	369.213	0.01212	372.552	0.00897	409.283	0.00465	420.413	0.00209
-0.9981	-0.00163		18.6413	0.00625		-13.8273	0.000398261		420.97	0.02927	420.97	0.000698	420.97	-0.00124	430.987	-0.00133	420.97	0.00225		358.639	0.0338	369.77	0.012	372.921	0.00895	409.839	0.00465	420.97	0.00207
-0.9791	-0.0019		18.7262	0.00626		-13.81	0.000398261		421.526	0.02911	421.526	0.0031	421.526	-0.00196	431.544	-0.002	421.526	0.00175		359.196	0.03376	370.326	0.01189	373.109	0.00894	410.396	0.00464	421.526	0.00206
-0.96	-0.00187		18.811	0.00627		-13.7926	0.000398261		422.083	0.02751	422.083	0.00572	422.083	0.00232	432.1	-0.00112	422.083	0.00225		359.752	0.03372	370.883	0.01178	373.342	0.00893	410.952	0.00463	422.083	0.00204
-0.9409	-0.00312		18.8959	0.00628		-13.7753	0.000398261		422.639	0.02576	422.639	0.00585	422.639	0.00703	432.657	0.00217	422.639	0.00212		360.309	0.03367	371.439	0.01167	373.665	0.00891	411.509	0.00462	422.639	0.00202
-0.9218	-0.00553		18.9807	0.00628		-13.758	0.000398261		423.196	0.0243	423.196	0.00232	423.196	0.01143	433.213	0.00504	423.196	0.00197		360.865	0.03363	371.996	0.01156	373.762	0.0089	412.065	0.00461	423.196	0.00201
-0.9027	-0.00642		19.0656	0.00629		-13.7407	0.000398261		423.752	0.02464	423.752	0.0121	423.752	0.01011	433.77	0.00585	423.752	0.00182		361.422	0.03359	372.552	0.01145	374.182	0.00888	412.622	0.0046	423.752	0.00199
-0.8836	-0.00468		19.1505	0.0063		-13.7234	0.00039826		424.309	0.0242	424.309	-0.000558	424.309	0.0063	434.326	0.00539	424.309	0.00204		361.978	0.03354	373.109	0.01135	374.222	0.00888	413.178	0.00459	424.309	0.00198
-0.8646	-0.00492		19.2353	0.00631		-13.706	0.00039826		424.865	0.02486	424.865	0.01083	424.865	0.00245	434.883	0.00597	424.865	0.00205		362.535	0.0335	373.665	0.01124	374.603	0.00886	413.735	0.00458	424.865	0.00196
-0.8455	-0.00418		19.3202	0.00631		-13.6887	0.00039826		425.422	0.02617	425.422	0.01087	425.422	-0.000399	435.439	0.00691	425.422	0.00214		363.091	0.03345	374.222	0.01114	374.778	0.00885	414.291	0.00456	425.422	0.00194
-0.8264	-0.00361		19.405	0.00632		-13.6714	0.00039826		425.978	0.02819	425.978	0.01014	425.978	-0.00066	435.996	0.00829	425.978	0.0026		363.648	0.0334	374.778	0.01104	375.023	0.00883	414.848	0.00455	425.978	0.00193
-0.8073	-0.0041		19.4899	0.00633		-13.6541	0.00039826		426.535	0.02918	426.535	0.01522	426.535	0.000402	436.552	0.00839	426.535	0.0023		364.204	0.03336	375.335	0.01095	375.335	0.00882	415.404	0.00454	426.535	0.00191
-0.7882	-0.0055		19.5748	0.00633		-13.6368	0.00039826		427.091	0.03026	427.091	0.00879	427.091	0.00132	437.109	0.00748	427.091	0.00237		364.761	0.03331	375.892	0.01085	375.443	0.00881	415.961	0.00453	427.091	0.00189
-0.7691	-0.00524		19.6596	0.00634		-13.6195	0.00039826		427.648	0.02822	427.648	0.01236	427.648	0.00203	437.665	0.00452	427.648	0.0024		365.318	0.03326	376.448	0.01076	375.864	0.00878	416.517	0.00451	427.648	0.00188
-0.75	-0.00724		19.7445	0.00635		-13.6021	0.00039826		428.204	0.02482	428.204	0.01309	428.204	0.000418	438.222	0.000453125	428.204	0.0021		365.874	0.03321	377.005	0.01067	375.892	0.00878	417.074	0.0045	428.204	0.00186
-0.731	-0.00618		19.8293	0.00636		-13.5848	0.00039826		428.761	0.02255	428.761	0.00938	428.761	-8.8e-05	438.778	-0.00107	428.761	0.0022		366.431	0.03316	377.545	0.01058	376.284	0.00876	417.631	0.00448	428.761	0.00184
-0.7119	-0.00687		19.9142	0.00636		-13.5675	0.00039826		429.317	0.02109	429.317	0.00264	429.317	0.00427	439.335	0.000472222	429.317	0.00204		366.987	0.03311	377.561	0.01058	376.448	0.00875	418.187	0.00447	429.317	0.00183
-0.6928	-0.00295		19.999	0.00637		-13.5502	0.00039826		429.874	0.02306	429.874	-0.000471	429.874	0.01062	439.891	0.00186	429.874	0.00163		367.544	0.03307	377.965	0.01052	376.704	0.00873	418.744	0.00445	429.874	0.00181
-0.6737	-0.00446		20.0839	0.00638		-13.5329	0.00039826		430.43	0.0231	430.43	-9e-06	430.43	0.01465	440.448	0.00247	430.43	0.00159		368.1	0.03302	378.118	0.01049	377.005	0.00871	419.3	0.00444	430.43	0.0018
-0.6546	-0.00741		20.1687	0.00638		-13.5155	0.00039826		430.987	0.0238	430.987	0.00337	430.987	0.01443	441.005	0.00194	430.987	0.00139		368.657	0.03297	378.385	0.01045	377.125	0.00871	419.857	0.00442	430.987	0.00178
-0.6355	-0.00815		20.2536	0.00639		-13.4982	0.00039826		431.544	0.02498	431.544	0.00766	431.544	0.00966	441.561	0.000766204	431.544	0.00126		369.213	0.03292	378.674	0.01041	377.545	0.00868	420.413	0.0044	431.544	0.00177
-0.6164	-0.00893		20.3385	0.0064		-13.4809	0.00039826		432.1	0.02561	432.1	0.00704	432.1	0.0049	442.118	0.00070081	432.1	0.00168		369.77	0.03287	378.806	0.01039	377.561	0.00868	420.97	0.00439	432.1	0.00175
-0.5973	-0.00816		20.4233	0.00641		-13.4636	0.00039826		432.657	0.02566	432.657	0.00459	432.657	0.00357	442.674	0.00204	432.657	0.00176		370.326	0.03282	379.226	0.01033	378.118	0.00864	421.526	0.00437	432.657	0.00173
-0.5782	-0.00872		20.5082	0.00641		-13.4463	0.00039826		433.213	0.02635	433.213	0.01495	433.213	0.00542	443.231	0.00444	433.213	0.00208		370.883	0.03278	379.231	0.01033	378.674	0.0086	422.083	0.00435	433.213	0.00172
-0.5591	-0.01066		20.593	0.00642		-13.429	0.00039826		433.77	0.02742	433.77	0.01601	433.77	0.00755	443.787	0.00497	433.77	0.00202		371.439	0.03273	379.646	0.01027	379.231	0.00856	422.639	0.00433	433.77	0.0017
-0.54	-0.00683		20.6779	0.00643		-13.4116	0.00039826		434.326	0.0256	434.326	0.01695	434.326	0.00942	444.344	0.00389	434.326	0.0021		371.996	0.03268	379.787	0.01025	379.787	0.00852	423.196	0.00431	434.326	0.00169
-0.5209	-0.00428		20.7628	0.00643		-13.3943	0.00039826		434.883	0.0264	434.883	0.01264	434.883	0.01038	444.9	0.00158	434.883	0.00243		372.552	0.03264	380.067	0.01021	380.344	0.00848	423.752	0.00429	434.883	0.00168
-0.5018	-0.00863		20.8476	0.00644		-13.377	0.00039826		435.439	0.02612	435.439	0.00286	435.439	0.00967	445.457	-0.00141	435.439	0.0021		373.109	0.03259	380.344	0.01017	380.9	0.00844	424.309	0.00427	435.439	0.00166
-0.4827	-0.01258		20.9325	0.00645		-13.3597	0.00039826		435.996	0.02686	435.996	0.00676	435.996	0.00896	446.013	-0.00224	435.996	0.00163		373.665	0.03254	380.487	0.01015	381.457	0.0084	424.865	0.00425	435.97	0.00165
-0.4636	-0.0124		21.0173	0.00645		-13.3424	0.00039826		436.552	0.02562	436.552	0.00706	436.552	0.00834	446.57	-0.000693287	436.552	0.00187		374.222	0.0325	380.9	0.0101	382.013	0.00835	425.422	0.00423	435.996	0.00165
-0.4445	-0.01066		21.1022	0.00646		-13.325	0.00039826		437.109	0.02419	437.109	0.00529	437.109	0.00816	447.126	0.00205	437.109	0.00205		374.778	0.03245	380.907	0.0101	382.57	0.00831	425.978	0.00421	436.391	0.00164
-0.4254	-0.00964		21.187	0.00647		-13.3077	0.00039826		437.665	0.02555	437.665	0.0064	437.665	0.00431	447.683	0.00496	437.665	0.002		375.335	0.03241	381.328	0.01004	383.126	0.00826	426.535	0.00419	436.552	0.00163
-0.41	-0.00473		21.2719	0.00647		-13.2904	0.00039826		438.222	0.02691	438.222	0.00726	438.222	-0.000336	448.239	0.00593	438.222	0.00188		375.892	0.03237	381.457	0.01003	383.683	0.00822	427.091	0.00417	436.811	0.00163
-0.4004	-0.00704		21.3568	0.00648		-13.2731	0.00039826		438.778	0.02832	438.778	0.00742	438.778	-0.00148	448.796	0.00605	438.778	0.00171		376.448	0.03233	381.748	0.00999	384.239	0.00817	427.648	0.00415	437.109	0.00162
-0.3907	-0.00766		21.4416	0.00649		-13.2558	0.00039826		439.335	0.02889	439.335	0.0049	439.335	0.0012	449.352	0.00639	439.335	0.00194		377.005	0.03228	382.013	0.00996	384.796	0.00813	428.204	0.00412	437.231	0.00162
-0.381	-0.01083		21.5265	0.00649		-13.2385	0.00039826		439.891	0.02741	439.891	0.00253	439.891	0.00408	449.909	0.0056	439.891	0.00147		377.561	0.03224	382.168	0.00994	385.352	0.00808	428.761	0.0041	437.652	0.00161
-0.3714	-0.0066		21.6113	0.0065		-13.2211	0.00039826		440.448	0.02578	440.448	0.00185	440.448	0.00817	450.465	0.00539	440.448	0.00165		378.118	0.0322	382.57	0.00989	385.909	0.00803	429.317	0.00408	437.665	0.00161
-0.3617	-0.00301		21.6962	0.0065		-13.2038	0.00039826		441.005	0.02391	441.005	0.0032	441.005	0.01064	451.022	0.00631	441.005	0.00162		378.674	0.03216	383.126	0.00982	386.465	0.00799	429.874	0.00405	438.072	0.0016
-0.3521	-0.00539		21.7811	0.00651		-13.1865	0.00039826		441.561	0.02373	441.561	0.00556	441.561	0.01016	451.578	0.00752	441.561	0.00136		379.231	0.03212	383.683	0.00976	387.022	0.00794	430.43	0.00403	438.222	0.00159
-0.3424	-0.00863		21.8659	0.00652		-13.1692	0.00039826		442.118	0.02355	442.118	0.01607	442.118	0.00624	452.135	0.0068	442.118	0.00129		379.787	0.03208	384.239	0.0097	387.578	0.00789	430.987	0.00401	438.492	0.00159
-0.3328	-0.00848		21.9508	0.00652		-13.1519	0.00039826		442.674	0.02327	442.674	0.01513	442.674	0.00179	452.691	0.00474	442.674	0.00117		380.344	0.03204	384.796	0.00964	388.135	0.00784	431.544	0.00398	438.778	0.00158
-0.3231	-0.00945		22.0356	0.00653		-13.1345	0.00039826		443.231	0.02271	443.231	0.01767	443.231	0.000152	453.248	0.00151	443.231	0.00155		380.9	0.03201	385.352	0.00958	388.692	0.00779	432.1	0.00396	438.913	0.00158
-0.3135	-0.01254		22.1205	0.00654		-13.1172	0.00039826		443.787	0.02326	443.787	0.01372	443.787	-0.000215	453.804	-0.00177	443.787	0.00164		381.457	0.03197	385.909	0.00953	389.248	0.00774	432.657	0.00393	439.333	0.00157
-0.3038	-0.0094		22.2053	0.00654		-13.0999	0.00039826		444.344	0.0234	444.344	0.00363	444.344	8.9e-05	454.361	-0.00293	444.344	0.00174		382.013	0.03193	386.465	0.00947	389.805	0.00769	433.213	0.00391	439.335	0.00157
-0.2941	-0.00736		22.2902	0.00655		-13.0826	0.00039826		444.9	0.02233	444.9	0.00867	444.9	-0.00166	454.918	-0.00188	444.9	0.00194		382.57	0.0319	387.022	0.00942	390.361	0.00764	433.77	0.00388	439.753	0.00156
-0.2845	-0.01038		22.3751	0.00656		-13.0653	0.00039826		445.457	0.02138	445.457	0.00879	445.457	-0.00502	455.474	0.000286458	445.457	0.00178		383.126	0.03186	387.578	0.00937	390.918	0.00759	434.326	0.00385	439.891	0.00156
-0.2748	-0.01295		22.4599	0.00656		-13.048	0.00039826		446.013	0.0211	446.013	0.00433	446.013	-0.00501	456.031	0.00286	446.013	0.00151		383.683	0.03183	388.135	0.00933	391.474	0.00754	434.883	0.00383	440.174	0.00155
-0.2652	-0.01491		22.5448	0.00657		-13.0306	0.00039826		446.57	0.0204	446.57	0.00126	446.57	-0.0016	456.587	0.00323	446.57	0.00115		384.239	0.03179	388.692	0.00928	392.031	0.00749	435.439	0.0038	440.448	0.00155
-0.2555	-0.01762		22.6296	0.00657		-13.0133	0.00039826		447.126	0.02157	447.126	0.000703	447.126	0.00477	457.144	0.00228	447.126	0.00149		384.796	0.03176	389.248	0.00924	392.587	0.00744	435.996	0.00377	440.594	0.00154
-0.2459	-0.01636		22.7145	0.00658		-12.996	0.00039826		447.683	0.02403	447.683	0.0026	447.683	0.00979	457.7	0.00106	447.683	0.00194		385.352	0.03172	389.805	0.0092	393.144	0.00739	436.552	0.00375	441.005	0.00153
-0.2362	-0.01613		22.7993	0.00659		-12.9787	0.00039826		448.239	0.02633	448.239	0.00406	448.239	0.01075	458.257	-0.000201389	448.239	0.00141		385.909	0.03169	390.361	0.00916	393.7	0.00734	437.109	0.00372	441.014	0.00153
-0.2266	-0.01718		22.8842	0.00659		-12.9614	0.00039826		448.796	0.02522	448.796	0.00439	448.796	0.00857	458.813	-0.00172	448.796	0.00173		386.465	0.03166	390.918	0.00912	394.257	0.00729	437.665	0.00369	441.435	0.00153
-0.2169	-0.01706		22.969	0.0066		-12.944	0.00039826		449.352	0.02323	449.352	0.00559	449.352	0.00446	459.37	-0.00178	449.352	0.00197		387.022	0.03162	391.474	0.00908	394.813	0.00723	438.222	0.00366	441.561	0.00152
-0.2073	-0.0176		23.0539	0.0066		-12.9267	0.00039826		449.909	0.02205	449.909	0.00922	449.909	-0.000194	459.926	-9.60648e-05	449.909	0.00174		387.578	0.03159	392.031	0.00905	395.37	0.00718	438.778	0.00363	441.855	0.00152
-0.1976	-0.01902		23.1388	0.00661		-12.9094	0.00039826		450.465	0.02013	450.465	0.00967	450.465	-0.000647	460.483	0.00229	450.465	0.00135		388.135	0.03156	392.587	0.00901	395.926	0.00713	439.335	0.00361	442.118	0.00151
-0.188	-0.01929		23.2236	0.00662		-12.8921	0.00039826		451.022	0.01928	451.022	0.00836	451.022	3.8e-05	461.039	0.00362	451.022	0.00171		388.692	0.03152	393.144	0.00898	396.483	0.00708	439.891	0.00358	442.275	0.00151
-0.1783	-0.02338		23.3085	0.00662		-12.8748	0.00039826		451.578	0.02104	451.578	0.00746	451.578	0.000343	461.596	0.00514	451.578	0.00164		389.248	0.03149	393.7	0.00895	397.039	0.00703	440.448	0.00355	442.674	0.0015
-0.1687	-0.02874		23.3933	0.00663		-12.8575	0.00039826		452.135	0.02421	452.135	0.00676	452.135	0.00195	462.152	0.00535	452.135	0.00164		389.805	0.03146	394.257	0.00892	397.596	0.00698	441.005	0.00352	442.696	0.0015
-0.159	-0.03772		23.4782	0.00663		-12.8401	0.00039826		452.691	0.0253	452.691	0.00558	452.691	0.00287	462.709	0.00406	452.691	0.00158		390.361	0.03143	394.813	0.00889	398.152	0.00693	441.561	0.00349	443.116	0.00149
-0.1494	-0.04421		23.5631	0.00664		-12.8228	0.00039826		453.248	0.02504	453.248	0.00512	453.248	0.00355	463.265	0.00258	453.248	0.00152		390.918	0.03139	395.37	0.00887	398.709	0.00688	442.118	0.00346	443.231	0.00149
-0.1398	-0.04328		23.6479	0.00665		-12.8055	0.00039826		453.804	0.02301	453.804	0.00538	453.804	0.00164	463.822	0.00273	453.804	0.00187		391.474	0.03136	395.926	0.00884	399.265	0.00683	442.674	0.00343	443.536	0.00149
-0.1301	-0.04994		23.7328	0.00665		-12.7882	0.00039826		454.361	0.01965	454.361	0.00671	454.361	0.000217	464.378	0.00309	454.361	0.00177		392.031	0.03133	396.483	0.00882	399.822	0.00678	443.231	0.0034	443.787	0.00148
-0.1205	-0.06023		23.8176	0.00666		-12.7709	0.00039826		454.918	0.01926	454.918	0.0087	454.918	0.00328	464.935	0.00304	454.918	0.00154		392.587	0.03129	397.039	0.00879	400.378	0.00673	443.787	0.00337	443.957	0.00148
-0.1108	-0.08508		23.9025	0.00666		-12.7536	0.00039826		455.474	0.02036	455.474	0.01079	455.474	0.00802	465.491	0.00159	455.474	0.00176		393.144	0.03126	397.596	0.00877	400.935	0.00668	444.344	0.00334	444.344	0.00147
-0.1012	-0.1313		23.9873	0.00667		-12.7362	0.00039826		456.031	0.02118	456.031	0.01242	456.031	0.0105	466.048	-0.000228009	456.031	0.00181		393.7	0.03123	398.152	0.00875	401.491	0.00663	444.9	0.00331	444.377	0.00147
-0.0915	-0.17695		24.0722	0.00668		-12.7189	0.00039826		456.587	0.01995	456.587	0.01333	456.587	0.01052	466.604	-0.000652199	456.587	0.00137		394.257	0.03119	398.709	0.00873	402.048	0.00659	445.457	0.00328	444.797	0.00147
-0.0819	-0.20699		24.1571	0.00668		-12.7016	0.00039826		457.144	0.01942	457.144	0.01339	457.144	0.00826	467.161	-0.000471644	457.144	0.00116		394.813	0.03116	399.265	0.00871	402.604	0.00654	446.013	0.00325	444.9	0.00146
-0.0722	-0.23277		24.2419	0.00669		-12.6843	0.00039826		457.7	0.01876	457.7	0.01196	457.7	0.00522	467.717	-5.49769e-05	457.7	0.00117		395.37	0.03112	399.822	0.00869	403.161	0.00649	446.57	0.00322	445.218	0.00146
-0.0626	-0.25651		24.3268	0.00669		-12.6669	0.00039826		458.257	0.02081	458.257	0.00997	458.257	0.00283	468.274	0.000481481	458.257	0.00107		395.926	0.03109	400.378	0.00868	403.717	0.00644	447.126	0.00319	445.457	0.00146
-0.0529	-0.27497		24.4116	0.0067		-12.6496	0.00039826		458.813	0.02053	458.813	0.00662	458.813	0.00569	468.83	0.000840278	458.813	0.000817769		396.483	0.03105	400.935	0.00866	404.274	0.0064	447.683	0.00316	445.638	0.00145
-0.0433	-0.28506		24.4965	0.0067		-12.6323	0.00039826		459.37	0.01969	459.37	0.00307	459.37	0.01199	469.387	0.000749421	459.37	0.000654132		397.039	0.03102	401.491	0.00864	404.831	0.00635	448.239	0.00312	446.013	0.00145
-0.0336	-0.29215		24.5814	0.00671		-12.615	0.00039826		459.926	0.01974	459.926	0.00356	459.926	0.01342	469.943	0.00119	459.926	0.00129		397.596	0.03098	402.048	0.00863	405.387	0.0063	448.796	0.00309	446.058	0.00145
-0.024	-0.29553		24.6662	0.00672		-12.5977	0.00039826		460.483	0.01992	460.483	0.00672	460.483	0.00835	470.5	0.00253	460.483	0.00161		398.152	0.03094	402.604	0.00861	405.944	0.00626	449.352	0.00306	446.479	0.00144
-0.0143	-0.29595		24.7511	0.00672		-12.5804	0.00039826		461.039	0.0197	461.039	0.00719	461.039	0.000392	471.057	0.00393	461.039	0.00164		398.709	0.0309	403.161	0.0086	406.5	0.00621	449.909	0.00303	446.57	0.00144
-0.0047	-0.29454		24.8359	0.00673		-12.5631	0.00039826		461.596	0.02088	461.596	0.00416	461.596	-0.00649	471.613	0.00392	461.596	0.00118		399.265	0.03086	403.717	0.00859	407.057	0.00617	450.465	0.003	446.899	0.00144
0.005	-0.28438		24.9208	0.00673		-12.5457	0.00039826		462.152	0.02216	462.152	0.00205	462.152	-0.00807	472.17	0.00272	462.152	0.000901653		399.822	0.03082	404.274	0.00857	407.613	0.00612	451.022	0.00297	447.126	0.00143
0.0146	-0.26921		25.0056	0.00674		-12.5284	0.00039826		462.709	0.02098	462.709	0.00127	462.709	-0.0056	472.726	0.00147	462.709	0.000992149		400.378	0.03078	404.831	0.00856	408.17	0.00608	451.578	0.00293	447.319	0.00143
0.0243	-0.25976		25.0905	0.00674		-12.5111	0.00039826		463.265	0.01866	463.265	0.00246	463.265	0.000725	473.283	0.00196	463.265	0.00108		400.935	0.03074	405.387	0.00855	408.726	0.00604	452.135	0.0029	447.683	0.00143
0.0339	-0.24731		25.1754	0.00675		-12.4938	0.00039826		463.822	0.01754	463.822	0.0051	463.822	0.00573	473.839	0.003	463.822	0.00125		401.491	0.0307	405.944	0.00854	409.283	0.00599	452.691	0.00287	447.739	0.00143
0.0436	-0.22241		25.2602	0.00675		-12.4765	0.00039826		464.378	0.01817	464.378	0.00594	464.378	0.00563	474.396	0.00464	464.378	0.00119		402.048	0.03065	406.5	0.00853	409.839	0.00595	453.248	0.00284	448.16	0.00142
0.0533	-0.18533		25.3451	0.00676		-12.4591	0.00039826		464.935	0.01747	464.935	0.00407	464.935	0.00352	474.952	0.00507	464.935	0.00119		402.604	0.03061	407.057	0.00851	410.396	0.00591	453.804	0.0028	448.239	0.00142
0.0629	-0.14285		25.4299	0.00676		-12.4418	0.00039826		465.491	0.01618	465.491	0.00147	465.491	0.00193	475.509	0.00478	465.491	0.00105		403.161	0.03056	407.613	0.0085	410.952	0.00587	454.361	0.00277	448.58	0.00142
0.0726	-0.10175		25.5148	0.00677		-12.4245	0.00039826		466.048	0.01562	466.048	0.000181	466.048	0.00308	476.065	0.0034	466.048	0.00109		403.717	0.03052	408.17	0.00849	411.509	0.00583	454.918	0.00274	448.796	0.00142
0.0822	-0.06932		25.5996	0.00678		-12.4072	0.00039826		466.604	0.01521	466.604	0.00144	466.604	0.00501	476.622	0.0014	466.604	0.00133		404.274	0.03047	408.726	0.00848	412.065	0.00579	455.474	0.00271	449	0.00141
0.0919	-0.04994		25.6845	0.00678		-12.3899	0.00039826		467.161	0.01562	467.161	0.00455	467.161	0.00748	477.178	0.00121	467.161	0.0011		404.831	0.03042	409.283	0.00847	412.622	0.00575	456.031	0.00267	449.352	0.00141
0.1015	-0.03803		25.7693	0.00679		-12.3726	0.00039826		467.717	0.01634	467.717	0.00644	467.717	0.01019	477.735	0.00228	467.717	0.00139		405.387	0.03037	409.839	0.00846	413.178	0.00571	456.587	0.00264	449.421	0.00141
0.1112	-0.03235		25.8542	0.00679		-12.3552	0.00039826		468.274	0.01669	468.274	0.00675	468.274	0.01132	478.291	0.0039	468.274	0.00119		405.944	0.03031	410.396	0.00845	413.735	0.00567	457.144	0.00261	449.841	0.0014
0.1209	-0.03103		25.9391	0.0068		-12.3379	0.00039826		468.83	0.01866	468.83	0.00675	468.83	0.01042	478.848	0.00457	468.83	0.00108		406.5	0.03026	410.952	0.00845	414.291	0.00564	457.7	0.00258	449.909	0.0014
0.1305	-0.03018		26.0239	0.0068		-12.3206	0.00039826		469.387	0.01887	469.387	0.00492	469.387	0.00793	479.404	0.00431	469.387	0.00139		407.057	0.0302	411.509	0.00844	414.848	0.0056	458.257	0.00254	450.261	0.0014
0.1402	-0.02911		26.1088	0.00681		-12.3033	0.00039826		469.943	0.01837	469.943	0.00386	469.943	0.00782	479.961	0.00313	469.943	0.00144		407.613	0.03015	412.065	0.00843	415.404	0.00556	458.813	0.00251	450.465	0.0014
0.1498	-0.02674		26.1936	0.00681		-12.286	0.00039826		470.5	0.01724	470.5	0.00464	470.5	0.00764	480.517	0.00167	470.5	0.00138		408.17	0.03009	412.622	0.00842	415.961	0.00553	459.37	0.00248	450.682	0.0014
0.1595	-0.02426		26.2785	0.00682		-12.2686	0.00039826		471.057	0.01487	471.057	0.00441	471.057	0.00483	481.074	0.00012037	471.057	0.00114		408.726	0.03003	413.178	0.00841	416.517	0.00549	459.926	0.00244	451.022	0.0014
0.1692	-0.01947		26.3634	0.00682		-12.2513	0.00039826		471.613	0.01376	471.613	0.00235	471.613	0.00211	481.63	-0.00122	471.613	0.000853719		409.283	0.02997	413.735	0.0084	417.074	0.00546	460.483	0.00241	451.102	0.00139
0.1788	-0.01374		26.4482	0.00683		-12.234	0.00039826		472.17	0.01349	472.17	0.00195	472.17	0.000285	482.187	-0.00105	472.17	0.00074876		409.839	0.0299	414.291	0.00839	417.631	0.00542	461.039	0.00238	451.522	0.00139
0.1885	-0.01224		26.5331	0.00683		-12.2167	0.00039826		472.726	0.01426	472.726	0.00353	472.726	0.000392	482.743	8.85417e-05	472.726	0.00107		410.396	0.02984	414.848	0.00838	418.187	0.00539	461.596	0.00235	451.578	0.00139
0.1982	-0.0158		26.6179	0.00684		-12.1994	0.00039826		473.283	0.01454	473.283	0.00541	473.283	0.00178	483.3	0.00148	473.283	0.000971488		410.952	0.02977	415.404	0.00837	418.744	0.00536	462.152	0.00231	451.943	0.00139
0.2078	-0.01818		26.7028	0.00684		-12.1821	0.00039826		473.839	0.01458	473.839	0.00723	473.839	0.00401	483.857	0.00287	473.839	0.000869008		411.509	0.02971	415.961	0.00836	419.3	0.00533	462.709	0.00228	452.135	0.00139
0.2175	-0.01465		26.7876	0.00685		-12.1647	0.00039826		474.396	0.01516	474.396	0.00738	474.396	0.0044	484.413	0.00431	474.396	0.000891736		412.065	0.02964	416.517	0.00835	419.857	0.00529	463.265	0.00225	452.363	0.00139
0.2272	-0.01245		26.8725	0.00685		-12.1474	0.00039826		474.952	0.01524	474.952	0.00437	474.952	0.00422	484.97	0.00426	474.952	0.000462397		412.622	0.02956	417.074	0.00834	420.413	0.00526	463.822	0.00221	452.691	0.00138
0.2368	-0.00852		26.9574	0.00686		-12.1301	0.00039826		475.509	0.01497	475.509	0.00152	475.509	0.00194	485.526	0.0025	475.509	0.000687603		413.178	0.02949	417.631	0.00833	420.97	0.00523	464.378	0.00218	452.783	0.00138
0.2465	-0.00621		27.0422	0.00686		-12.1128	0.00039826		476.065	0.01504	476.065	0.00192	476.065	-0.000429	486.083	0.000773727	476.065	0.00114		413.735	0.02942	418.187	0.00832	421.526	0.0052	464.935	0.00215	453.204	0.00138
0.2562	-0.00733		27.1271	0.00687		-12.0955	0.00039826		476.622	0.01508	476.622	0.00658	476.622	-0.00222	486.639	0.00109	476.622	0.000999174		414.291	0.02934	418.744	0.00832	422.083	0.00517	465.491	0.00211	453.248	0.00138
0.2658	-0.00923		27.2119	0.00687		-12.0781	0.00039826		477.178	0.01534	477.178	0.01273	477.178	-0.00134	487.196	0.00161	477.178	0.00095		414.848	0.02926	419.3	0.00831	422.639	0.00515	466.048	0.00208	453.624	0.00138
0.2755	-0.0069		27.2968	0.00688		-12.0608	0.00039826		477.735	0.01611	477.735	0.0155	477.735	0.000896	487.752	0.00111	477.735	0.00116		415.404	0.02918	419.857	0.0083	423.196	0.00512	466.604	0.00205	453.804	0.00138
0.2852	-0.00604		27.3817	0.00688		-12.0435	0.00039826		478.291	0.01627	478.291	0.012	478.291	0.00334	488.309	0.00109	478.291	0.000907851		415.961	0.0291	420.413	0.00828	423.752	0.00509	467.161	0.00202	454.361	0.00138
0.2949	-0.00412		27.4665	0.00689		-12.0262	0.00039826		478.848	0.01428	478.848	0.00666	478.848	0.00553	488.865	0.000752894	478.848	0.000893802		416.517	0.02901	420.97	0.00827	424.309	0.00506	467.717	0.00198	454.918	0.00137
0.3045	-0.00306		27.5514	0.00689		-12.0089	0.00039826		479.404	0.01175	479.404	0.00376	479.404	0.00644	489.422	0.000162037	479.404	0.000782231		417.074	0.02893	421.526	0.00826	424.865	0.00504	468.274	0.00195	455.474	0.00137
0.3142	-0.0045		27.6362	0.0069		-11.9916	0.00039826		479.961	0.01052	479.961	0.00239	479.961	0.00635	489.978	-0.000130208	479.961	0.000820248		417.631	0.02884	422.083	0.00825	425.422	0.00501	468.83	0.00192	456.031	0.00137
0.3239	-0.0048		27.7211	0.0069		-11.9742	0.00039826		480.517	0.01246	480.517	0.00376	480.517	0.0068	490.535	0.000824653	480.517	0.000802479		418.187	0.02875	422.639	0.00824	425.978	0.00499	469.387	0.00188	456.587	0.00137
0.3336	-0.000858		27.8059	0.00691		-11.9569	0.00039826		481.074	0.0125	481.074	0.00491	481.074	0.00598	491.091	0.00251	481.074	0.00108		418.744	0.02865	423.196	0.00823	426.535	0.00496	469.943	0.00185	457.144	0.00137
0.3433	0.0004		27.8908	0.00691		-11.9396	0.00039826		481.63	0.01138	481.63	0.00569	481.63	0.0032	491.648	0.00262	481.63	0.000938017		419.3	0.02856	423.752	0.00822	427.091	0.00494	470.5	0.00182	457.7	0.00136
0.3529	-0.000784		27.9757	0.00692		-11.9223	0.00039826		482.187	0.01057	482.187	0.00683	482.187	0.00103	492.204	0.00242	482.187	0.000927273		419.857	0.02846	424.309	0.00821	427.648	0.00491	471.057	0.00178	458.257	0.00136
0.3626	-0.00331		28.0605	0.00692		-11.905	0.00039826		482.743	0.01073	482.743	0.00946	482.743	-0.00133	492.761	0.00121	482.743	0.00107		420.413	0.02837	424.865	0.0082	428.204	0.00489	471.613	0.00175	458.813	0.00136
0.3723	-0.00223		28.1454	0.00693		-11.8876	0.00039826		483.3	0.0099	483.3	0.01195	483.3	-0.000977	493.317	-0.000163194	483.3	0.00117		420.97	0.02827	425.422	0.00818	428.761	0.00487	472.17	0.00172	459.37	0.00136
0.382	-0.00265		28.2302	0.00693		-11.8703	0.00039826		483.857	0.01021	483.857	0.01089	483.857	0.00362	493.874	-0.000868634	483.857	0.000888843		421.526	0.02816	425.978	0.00817	429.317	0.00485	472.726	0.00168	459.926	0.00136
0.3917	-0.00216		28.3151	0.00694		-11.853	0.00039826		484.413	0.01059	484.413	0.00724	484.413	0.00815	494.43	-0.000594907	484.413	0.000718595		422.083	0.02806	426.535	0.00816	429.874	0.00482	473.283	0.00165	460.483	0.00136
0.4014	-0.000247		28.3999	0.00694		-11.8357	0.00039826		484.97	0.01069	484.97	0.00348	484.97	0.00908	494.987	0.000962384	484.97	0.00068595		422.639	0.02795	427.091	0.00815	430.43	0.0048	473.839	0.00162	461.039	0.00136
0.4111	-0.00363		28.4848	0.00694		-11.8184	0.00039826		485.526	0.01077	485.526	0.00301	485.526	0.00731	495.543	0.0029	485.526	0.000842562		423.196	0.02785	427.648	0.00813	430.987	0.00478	474.396	0.00158	461.596	0.00135
0.4208	-0.00607		28.5697	0.00695		-11.8011	0.00039826		486.083	0.00933	486.083	0.00592	486.083	0.0039	496.1	0.00317	486.083	0.000383471		423.752	0.02774	428.204	0.00812	431.544	0.00476	474.952	0.00155	462.152	0.00135
0.4305	-0.00993		28.6545	0.00695		-11.7837	0.00039826		486.639	0.00872	486.639	0.0085	486.639	0.0012	496.657	0.00214	486.639	0.000435124		424.309	0.02763	428.761	0.00811	432.1	0.00474	475.509	0.00152	462.709	0.00135
0.4402	-0.00801		28.7394	0.00696		-11.7664	0.00039826		487.196	0.00762	487.196	0.00792	487.196	0.00127	497.213	-0.000524306	487.196	0.000355372		424.865	0.02751	429.317	0.00809	432.657	0.00472	476.065	0.00148	462.871	0.00135
0.4499	-0.00538		28.8242	0.00696		-11.7491	0.00039826		487.752	0.00623	487.752	0.00815	487.752	0.00183	497.77	-0.00318	487.752	0.00056157		425.422	0.0274	429.874	0.00808	433.213	0.0047	476.622	0.00145	463.265	0.00135
0.4596	-0.00472		28.9091	0.00697		-11.7318	0.00039826		488.309	0.00512	488.309	0.00771	488.309	0.00187	498.326	-0.00288	488.309	0.000302893		425.978	0.02728	430.43	0.00806	433.77	0.00468	477.178	0.00141	463.292	0.00135
0.4693	-0.00306		28.994	0.00697		-11.7145	0.00039826		488.865	0.00375	488.865	0.00784	488.865	0.000372	498.883	-0.000606481	488.865	0.000411983		426.535	0.02716	430.987	0.00805	434.326	0.00467	477.735	0.00138	463.712	0.00134
0.479	-0.000842		29.0788	0.00698		-11.6971	0.00039826		489.422	0.00336	489.422	0.00869	489.422	-0.000931	499.439	0.00198	489.422	0.000490083		427.091	0.02705	431.544	0.00803	434.883	0.00465	478.291	0.00135	463.822	0.00134
0.4887	0.000858		29.1637	0.00698		-11.6798	0.00039826		489.978	0.00359	489.978	0.00747	489.978	-0.00222	499.996	0.00272	489.978	0.00086157		427.648	0.02692	432.1	0.00802	435.439	0.00463	478.848	0.00131	464.132	0.00134
0.4984	0.00219		29.2485	0.00699		-11.6625	0.00039826		490.535	0.00556	490.535	0.00542	490.535	-0.00233	500.552	0.00178	490.535	0.000417355		428.204	0.0268	432.657	0.008	435.996	0.00461	479.404	0.00128	464.378	0.00134
0.5081	0.00592		29.3334	0.00699		-11.6452	0.00039826		491.091	0.00602	491.091	0.00438	491.091	-0.000174	501.109	-0.000416667	491.091	0.000131405		428.761	0.02668	433.213	0.00799	436.552	0.00459	479.961	0.00124	464.553	0.00134
0.5178	0.00437		29.4182	0.00699		-11.6279	0.00039826		491.648	0.00613	491.648	0.0049	491.648	0.00166	501.665	-0.00196	491.648	0.000118182		429.317	0.02655	433.77	0.00797	437.109	0.00458	480.517	0.00121	464.935	0.00134
0.5275	0.00159		29.5031	0.007		-11.6105	0.00039826		492.204	0.00554	492.204	0.00617	492.204	0.00199	502.222	-0.00184	492.204	0.000355372		429.874	0.02642	434.326	0.00795	437.665	0.00456	481.074	0.00117	464.973	0.00134
0.5372	-0.000784		29.5879	0.007		-11.5932	0.00039826		492.761	0.00449	492.761	0.00649	492.761	-3e-06	502.778	-0.00116	492.761	0.000476033		430.43	0.0263	434.883	0.00794	438.222	0.00455	481.63	0.00114	465.393	0.00133
0.5469	0.000621		29.6728	0.00701		-11.5759	0.00039826		493.317	0.0035	493.317	0.00615	493.317	-0.00149	503.335	-0.00118	493.317	0.000217355		430.987	0.02617	435.439	0.00792	438.778	0.00453	482.187	0.0011	465.491	0.00133
0.5566	0.0025		29.7577	0.00701		-11.5586	0.00039826		493.874	0.00134	493.874	0.00424	493.874	-0.00174	503.891	-0.00152	493.874	0.000377686		431.544	0.02604	435.996	0.0079	439.335	0.00451	482.743	0.00107	465.814	0.00133
0.5664	-2.1e-05		29.8425	0.00702		-11.5413	0.00039826		494.43	-0.000576	494.43	0.00365	494.43	-0.000766	504.448	-0.00151	494.43	0.000489669		432.1	0.02591	436.552	0.00789	439.891	0.0045	483.3	0.00103	466.048	0.00133
0.5761	0.000563		29.9274	0.00702		-11.524	0.00039826		494.987	-0.00188	494.987	0.00565	494.987	-0.000952	505.004	-0.000612269	494.987	0.000155372		432.657	0.02577	437.109	0.00787	440.448	0.00448	483.857	0.000996898	466.234	0.00133
0.5858	0.00204		30.0122	0.00703		-11.5066	0.00039826		495.543	-0.00148	495.543	0.00591	495.543	-0.00119	505.561	0.0021	495.543	-8.67769e-06		433.213	0.02564	437.665	0.00785	441.005	0.00447	484.413	0.000960778	466.604	0.00132
0.5955	0.000889		30.0971	0.00703		-11.4893	0.00039826		496.1	-0.0016	496.1	0.00434	496.1	-0.00149	507.262	-0.00127	496.1	-0.000166116		433.77	0.02551	438.222	0.00783	441.561	0.00445	484.97	0.000924388	466.654	0.00132
0.6052	-0.00194		30.182	0.00703		-11.472	0.00039826		496.657	-0.00183	496.657	0.000639	496.657	-0.00245	507.82	-0.00194	496.657	-5.49587e-05		434.326	0.02537	438.778	0.00781	442.118	0.00444	485.526	0.000887705	467.075	0.00132
0.615	-0.00397		30.2668	0.00704		-11.4547	0.00039826		497.213	-0.00172	497.213	-0.00199	497.213	-0.00223	508.379	-0.00327	497.213	0.000129339		434.883	0.02524	439.335	0.00779	442.674	0.00442	486.083	0.000850726	467.161	0.00132
0.6247	-0.00241		30.3517	0.00704		-11.4374	0.00039826		497.77	-0.00251	497.77	-0.00193	497.77	-0.0017	508.938	-0.00452	497.77	0.000176446		435.439	0.0251	439.891	0.00778	443.231	0.00441	486.639	0.000813428	467.495	0.00131
0.6344	-0.00533		30.4365	0.00705		-11.42	0.00039826		498.326	-0.00316	498.326	0.000746	498.326	-0.00128	509.496	-0.00366	498.326	-5.90909e-05		435.996	0.02497	440.448	0.00776	443.787	0.00439	487.196	0.000775795	467.717	0.00131
0.6442	-0.00726		30.5214	0.00705		-11.4027	0.00039826		498.883	-0.00453	498.883	0.00505	498.883	-0.000988	510.055	-0.00127	498.883	-0.000446281		436.552	0.02483	441.005	0.00774	444.344	0.00438	487.752	0.000737809	467.915	0.00131
0.6539	-0.00576		30.6062	0.00706		-11.3854	0.00039826		499.439	-0.00641	499.439	0.00858	499.439	-0.000727	510.613	-9.5e-05	499.439	-0.00042314		437.109	0.0247	441.561	0.00772	444.9	0.00436	488.309	0.000699452	468.274	0.00131
0.6636	-0.00442		30.6911	0.00706		-11.3681	0.00039826		499.996	-0.00658	499.996	0.00942	499.996	0.000419	511.172	-0.0001875	499.996	-0.000469008		437.665	0.02456	442.118	0.0077	445.457	0.00435	488.865	0.0006607	468.336	0.0013
0.6734	-0.00541		30.776	0.00706		-11.3508	0.00039826		500.552	-0.00526	500.552	0.00577	500.552	0.00259	511.731	-0.000635	500.552	-0.000821074		438.222	0.02442	442.674	0.00768	446.013	0.00434	489.422	0.00062155	468.756	0.0013
0.6831	-0.00112		30.8608	0.00707		-11.3335	0.00039826		501.109	-0.00486	501.109	0.00161	501.109	0.0049	512.289	-0.00186	501.109	-0.000802479		438.778	0.02429	443.231	0.00765	446.57	0.00432	489.978	0.000581975	468.83	0.0013
0.6928	0.00182		30.9457	0.00707		-11.3161	0.00039826		501.665	-0.00538	501.665	-0.00289	498.882	0.00691	512.848	-0.00297	501.665	-0.00078843		439.335	0.02415	443.787	0.00763	447.126	0.00431	490.535	0.000541951	469.176	0.00129
0.7026	-0.00122		31.0305	0.00708		-11.2988	0.00039826		502.222	-0.00628	502.222	-0.00397	499.44	0.00572	513.407	-0.00268	502.222	-0.000468595		439.891	0.02402	444.344	0.00761	447.683	0.00429	491.091	0.000501474	469.387	0.00129
0.7123	-0.00108		31.1154	0.00708		-11.2815	0.00039826		502.778	-0.00765	502.778	-0.00237	499.999	0.00432	513.966	-0.00083	502.778	-0.000840496		440.448	0.02388	444.9	0.00759	448.239	0.00428	491.648	0.00046052	469.597	0.00129
0.7221	0.00119		31.2003	0.00708		-11.2642	0.00039826		503.335	-0.00805	503.335	0.00105	500.558	0.00382	514.524	0.000585833	503.335	-0.00109		441.005	0.02375	445.457	0.00757	448.796	0.00426	492.069	0.000429208	469.943	0.00128
0.7318	-0.00104		31.2851	0.00709		-11.2469	0.00039826		503.891	-0.00648	503.891	0.00369	501.116	0.00145	515.083	0.0005775	503.891	-0.000654132		441.561	0.02362	446.013	0.00755	449.352	0.00425	492.204	0.000419068	470.017	0.00128
0.7416	-0.000837		31.37	0.00709		-11.2295	0.00039826		504.448	-0.00612	504.448	0.0039	501.675	-0.000349	515.641	-0.00108	504.448	-0.000893802		442.118	0.02349	446.57	0.00752	449.909	0.00423	492.48	0.000398327	470.437	0.00127
0.7513	0.00285		31.4548	0.0071		-11.2122	0.00039826		505.004	-0.00492	505.004	0.00311	502.234	-0.000958	516.2	-0.00165	505.004	-0.00107		442.674	0.02336	447.126	0.0075	450.465	0.00422	492.761	0.000377103	470.5	0.00127
0.7611	0.00543		31.5397	0.0071		-11.1949	0.00039826		505.561	-0.00467	505.561	0.0017	502.792	-0.00215	516.759	-0.00111	505.561	-0.00102		443.231	0.02323	447.683	0.00748	451.022	0.00421	492.892	0.00036716	470.857	0.00126
0.7708	0.00375		31.6245	0.0071		-11.1776	0.00039826		506.117	-0.00571	506.117	0.000536	503.351	-0.00261	517.317	-0.00213	506.117	-0.00135		443.787	0.0231	448.239	0.00745	451.578	0.00419	493.303	0.0003357	471.057	0.00126
0.7806	0.00407		31.7094	0.00711		-11.1603	0.00039826		506.674	-0.00891	506.674	0.000497	503.909	-0.00258	517.876	-0.00224	506.674	-0.0015		444.344	0.02297	448.796	0.00743	452.135	0.00418	493.317	0.000334605	471.278	0.00126
0.7904	0.00721		31.7943	0.00711		-11.143	0.00039826		507.231	-0.01126	507.231	0.000908	504.468	-0.00276	518.435	-0.00175	507.231	-0.00131		444.9	0.02284	449.352	0.00741	452.691	0.00416	493.715	0.00030394	471.613	0.00125
0.8001	0.00854		31.8791	0.00712		-11.1256	0.00039826		507.787	-0.01341	507.787	0.00015	505.027	-0.00254	518.993	-0.00255	507.787	-0.0012		445.457	0.02272	449.909	0.00738	453.248	0.00414	493.874	0.00029155	471.698	0.00125
0.8099	0.00578		31.964	0.00712		-11.1083	0.000398259		508.344	-0.01338	508.344	-0.00235	505.586	-0.001	519.552	-0.00336	508.344	-0.00127		446.013	0.0226	450.465	0.00736	453.804	0.00413	494.126	0.000271872	472.118	0.00124
0.8196	0.000711		32.0488	0.00712		-11.091	0.000398259		508.9	-0.01089	508.9	-0.00644	506.144	0.000731	520.111	-0.00385	508.9	-0.00174		446.57	0.02248	451.022	0.00733	454.361	0.00411	494.43	0.000247935	472.17	0.00124
0.8294	-0.00115		32.1337	0.00713		-11.0737	0.000398259		509.457	-0.01062	509.457	-0.00932	506.703	0.00377	520.669	-0.00243	509.457	-0.00182		447.126	0.02236	451.578	0.00731	454.918	0.0041	494.537	0.00023949	472.539	0.00123
0.8392	-0.000311		32.2185	0.00713		-11.0564	0.000398259		510.013	-0.00949	510.013	-0.01074	507.262	0.00451	521.228	-0.00166	510.013	-0.00165		447.683	0.02224	452.135	0.00728	455.474	0.00408	494.949	0.000206787	472.726	0.00122
0.849	0.00404		32.3034	0.00714		-11.039	0.000398259		510.055	-0.00796	510.055	0.000498	507.82	0.0035	521.787	-0.00203	510.57	-0.00189		448.239	0.02212	452.691	0.00725	456.031	0.00406	494.987	0.000203736	472.959	0.00122
0.8587	0.00756		32.3882	0.00714		-11.0217	0.000398259		510.613	-0.00942	510.613	0.000704	508.379	0.000202	522.345	-0.00233	511.126	-0.00185		448.796	0.02201	453.248	0.00723	456.587	0.00405	495.36	0.000173756	473.283	0.00121
0.8685	0.00714		32.4731	0.00714		-11.0044	0.000398259		511.172	-0.01034	511.172	0.00057	508.938	-0.00179	522.904	-0.0023	511.683	-0.00185		449.352	0.02189	453.804	0.0072	457.144	0.00403	495.543	0.000158935	473.379	0.00121
0.8783	0.00616		32.558	0.00715		-10.9871	0.000398259		511.731	-0.01382	511.731	0.000772	509.496	-0.00372	523.463	-0.00269	512.239	-0.0018		449.909	0.02178	454.361	0.00718	457.7	0.00401	495.772	0.00014039	473.8	0.00119
0.8881	0.0047		32.6428	0.00715		-10.9698	0.000398259		512.289	-0.01356	512.289	0.00156	510.055	-0.00474	524.021	-0.00234	512.796	-0.00172		450.465	0.02167	454.918	0.00715	458.257	0.004	496.1	0.000113518	473.839	0.00119
0.8979	0.000253		32.7277	0.00715		-10.9525	0.000398259		512.848	-0.01255	512.848	0.00203	510.613	-0.0038	524.58	-0.00237	513.352	-0.00188		451.022	0.02156	455.474	0.00712	458.813	0.00398	496.183	0.000106683	474.22	0.00118
0.9076	0.000474		32.8125	0.00716		-10.9351	0.000398259		513.407	-0.01234	513.407	0.0017	511.172	-0.00338	525.139	-0.00314	513.909	-0.00192		451.578	0.02145	456.031	0.00709	459.37	0.00396	496.594	7.26292e-05	474.396	0.00118
0.9174	0.00222		32.8974	0.00716		-10.9178	0.000398259		513.966	-0.01206	513.966	0.000665	511.731	-0.00177	525.697	-0.00356	514.465	-0.00208		452.135	0.02135	456.587	0.00706	459.926	0.00394	496.657	6.74583e-05	474.64	0.00117
0.9272	0.00115		32.9823	0.00717		-10.9005	0.000398259		514.524	-0.01396	514.524	-0.000919	512.289	-0.00107	526.256	-0.00457	515.022	-0.00204		452.691	0.02124	457.144	0.00704	460.483	0.00392	497.006	3.82217e-05	474.952	0.00116
0.937	0.00102		33.0671	0.00717		-10.8832	0.000398259		515.083	-0.01364	515.083	-0.00344	512.848	-0.00129	526.815	-0.00534	515.578	-0.00166		453.248	0.02114	457.7	0.00701	461.039	0.0039	497.213	2.07588e-05	475.061	0.00115
0.9468	0.00169		33.152	0.00717		-10.8659	0.000398259		515.641	-0.01265	515.641	-0.00466	513.407	-0.00269	527.373	-0.00621	516.135	-0.00195		453.804	0.02103	458.257	0.00698	461.596	0.00388	497.417	3.45462e-06	475.481	0.00114
0.9566	0.00339		33.2368	0.00718		-10.8485	0.000398259		516.2	-0.01297	516.2	-0.0055	513.966	-0.00386	527.932	-0.00705	514.524	-0.0005855		454.361	0.02093	458.813	0.00695	462.152	0.00386	497.77	-2.66037e-05	475.509	0.00114
0.9664	0.00747		33.3217	0.00718		-10.8312	0.000398259		516.759	-0.01223	516.759	-0.00564	514.524	-0.00418	528.491	-0.00669	515.083	-0.00194		454.918	0.02083	459.37	0.00692	462.709	0.00384	497.829	-3.16776e-05	475.901	0.00113
0.9762	0.00816		33.4065	0.00718		-10.8139	0.000398259		517.317	-0.01246	517.317	-0.00502	515.083	-0.00468	529.049	-0.0049	515.641	-0.00224		455.474	0.02073	459.926	0.00689	463.265	0.00382	498.24	-6.71807e-05	476.065	0.00112
0.986	0.0082		33.4914	0.00719		-10.7966	0.000398259		517.876	-0.01222	517.876	-0.00578	515.641	-0.00376	529.608	-0.00368	516.2	-0.00229		456.031	0.02063	460.483	0.00686	463.822	0.00379	498.326	-7.46431e-05	476.322	0.00111
0.9958	0.01103		33.5763	0.00719		-10.7793	0.000398259		518.435	-0.01188	518.435	-0.00525	516.2	-0.000895	530.167	-0.00327	516.759	-0.00238		456.587	0.02053	461.039	0.00683	464.378	0.00377	498.652	-0.00010306	476.622	0.0011
1.0056	0.00948		33.6611	0.00719		-10.762	0.000398259		518.993	-0.01086	518.993	-0.00452	516.759	-0.000271	530.725	-0.00394	517.317	-0.00256		457.144	0.02042	461.596	0.0068	464.935	0.00375	498.883	-0.000123381	476.742	0.00109
1.0154	0.00235		33.746	0.0072		-10.7446	0.000398259		519.552	-0.01196	519.552	-0.0029	517.317	-0.00113	531.284	-0.00405	517.876	-0.00275		457.7	0.02032	462.152	0.00676	465.491	0.00372	499.063	-0.00013932	477.162	0.00108
1.0253	0.00271		33.8308	0.0072		-10.7273	0.000398259		520.111	-0.01439	520.111	-0.0024	517.876	-0.00274	531.843	-0.00442	518.435	-0.00269		458.257	0.02022	462.709	0.00673	466.048	0.0037	499.439	-0.000172813	477.178	0.00108
1.0351	0.00433		33.9157	0.00721		-10.71	0.000398259		520.669	-0.01578	520.669	-0.00308	518.435	-0.00419	532.401	-0.0044	518.993	-0.00273		458.813	0.02012	463.265	0.0067	466.604	0.00367	499.474	-0.000175966	477.583	0.00106
1.0449	0.00625		34.0005	0.00721		-10.6927	0.000398259		521.228	-0.01511	521.228	-0.0043	518.993	-0.00675	532.96	-0.004	519.552	-0.00259		459.37	0.02001	463.822	0.00666	467.161	0.00365	499.886	-0.000213003	477.735	0.00105
1.0547	0.00723		34.0854	0.00721		-10.6754	0.000398259		521.787	-0.01573	521.787	-0.0055	519.552	-0.00758	533.519	-0.00496	520.111	-0.00249		459.926	0.0199	464.378	0.00663	467.717	0.00362	499.996	-0.000222959	478.003	0.00104
1.0645	0.00156		34.1703	0.00722		-10.658	0.000398258		522.345	-0.01514	522.345	-0.00663	520.111	-0.00524	534.077	-0.00511	520.669	-0.002		460.483	0.01979	464.935	0.0066	468.274	0.0036	500.297	-0.000250434	478.291	0.00103
1.0744	0.00166		34.2551	0.00722		-10.6407	0.000398258		522.904	-0.01444	522.904	-0.00612	520.669	-0.000974	534.636	-0.00412	521.228	-0.00259		461.039	0.01968	465.491	0.00656	468.83	0.00357	500.552	-0.000273829	478.423	0.00102
1.0842	0.0022		34.34	0.00722		-10.6234	0.000398258		523.463	-0.01584	523.463	-0.00489	521.228	0.00312	535.195	-0.00424	521.787	-0.00317		461.596	0.01957	466.048	0.00653	469.387	0.00354	500.709	-0.000288264	478.844	0.001
1.094	0.00317		34.4248	0.00723		-10.6061	0.000398258		524.021	-0.01584	524.021	-0.00442	521.787	0.00545	535.753	-0.00417	522.345	-0.00285		462.152	0.01945	466.604	0.00649	469.943	0.00351	501.109	-0.000325432	478.848	0.001
1.1038	0.00534		34.5097	0.00723		-10.5888	0.000398258		524.58	-0.01534	524.58	-0.00492	522.345	0.00555	536.312	-0.00336	522.904	-0.00193		462.709	0.01933	467.161	0.00646	470.5	0.00348	501.12	-0.000326496	479.264	0.000983761
1.1137	0.0067		34.5945	0.00723		-10.5715	0.000398258		525.139	-0.01438	525.139	-0.00542	522.904	0.00122	536.871	-0.00237	523.463	-0.00176		463.265	0.01921	467.717	0.00642	471.057	0.00345	501.532	-0.000365134	479.404	0.000976911
1.1235	0.00586		34.6794	0.00724		-10.5541	0.000398258		525.697	-0.01544	525.697	-0.00553	523.463	--	537.429	-0.00125	524.021	-0.0019		463.822	0.01908	468.274	0.00638	471.613	0.00342	501.665	-0.000377786	479.684	0.000963025
1.1334	0.00375		34.7643	0.00724		-10.5368	0.000398258		526.256	-0.01598	526.256	-0.00655	524.021	-0.01124	537.988	-0.0007375	524.58	-0.00229		464.132	0.01901	468.83	0.00634	472.17	0.00339	501.943	-0.00040418	479.961	0.000949019
1.1432	0.00224		34.8491	0.00724		-10.5195	0.000398258		526.815	-0.0153	526.815	-0.00701	524.58	-0.01082	538.547	-0.00204	525.139	-0.00287		464.378	0.01895	469.387	0.0063	472.726	0.00335	502.222	-0.000430879	480.105	0.000941622
1.153	0.00261		34.934	0.00725		-10.5022	0.000398258		527.373	-0.01536	527.373	-0.00639	525.139	-0.00612	539.105	-0.00461	525.697	-0.00291		464.553	0.0189	469.943	0.00626	473.283	0.00332	502.354	-0.000443636	480.517	0.000919954
1.1629	3.7e-05		35.0188	0.00725		-10.4849	0.000398258		527.932	-0.01643	527.932	-0.00466	525.697	2.1e-05	539.664	-0.00696	526.256	-0.00281		464.935	0.01881	470.5	0.00622	473.839	0.00328	502.766	-0.000483506	480.525	0.000919553
1.1727	0.000421		35.1037	0.00725		-10.4675	0.000398258		528.491	-0.01594	528.491	-0.00431	526.256	0.00202	540.222	-0.00715	526.815	-0.00293		464.973	0.0188	471.057	0.00618	474.396	0.00325	502.778	-0.000484726	480.945	0.00089682
1.1826	0.000279		35.1885	0.00726		-10.4502	0.000398258		529.049	-0.01649	529.049	-0.00595	526.815	0.00103	540.781	-0.00584	527.373	-0.00326		465.393	0.01869	471.613	0.00614	474.952	0.00321	503.177	-0.00052379	481.074	0.00088973
1.1924	-0.00135		35.2734	0.00726		-10.4329	0.000398258		529.608	-0.01705	529.608	-0.00698	527.373	-0.00248	541.34	-0.00459	527.932	-0.00351		465.491	0.01866	472.17	0.0061	475.509	0.00317	503.335	-0.000539332	481.366	0.000873428
1.2023	-0.000421		35.3583	0.00726		-10.4156	0.000398258		530.167	-0.01591	530.167	-0.00669	527.932	-0.00471	541.899	-0.00405	528.491	-0.00347		465.814	0.01858	472.726	0.00606	476.065	0.00314	503.589	-0.00056449	481.63	0.000858352
1.2122	-0.000789		35.4431	0.00727		-10.3983	0.000398258		530.725	-0.01578	530.725	-0.00551	528.491	-0.00367	542.457	-0.00434	529.049	-0.00241		466.048	0.01852	473.283	0.00601	476.322	0.00312	503.891	-0.00059471	481.786	0.000849379
1.222	0.0011		35.528	0.00727		-10.381	0.000398257		531.284	-0.01665	531.284	-0.00519	529.049	-0.00237	543.016	-0.00311	529.608	-0.00156		466.234	0.01847	473.839	0.00597	476.622	0.0031	504	-0.000605607	482.187	0.000825831
1.2319	0.00707		35.6128	0.00727		-10.3636	0.000398257		531.843	-0.01617	531.843	-0.00529	529.608	-0.0027	543.574	-0.0029	530.167	-0.00114		466.604	0.01836	474.396	0.00592	476.742	0.00309	504.411	-0.00064714	482.206	0.000824681
1.2417	0.00661		35.6977	0.00728		-10.3463	0.000398257		532.401	-0.01727	532.401	-0.00691	530.167	-0.00336	544.133	-0.00292	530.725	-0.0006665		466.654	0.01835	474.952	0.00588	477.162	0.00306	504.448	-0.000650841	482.627	0.000799338
1.2516	0.00283		35.7826	0.00728		-10.329	0.000398257		532.96	-0.01802	532.96	-0.00888	530.725	-0.00284	544.692	-0.00357	531.284	-0.0005245		467.075	0.01823	475.509	0.00583	477.178	0.00306	504.823	-0.000689091	482.743	0.00079218
1.2615	0.0044		35.8674	0.00728		-10.3117	0.000398257		533.519	-0.01787	533.519	-0.00916	531.284	-0.00188	545.25	-0.0042	531.843	-0.00191		467.161	0.0182	476.065	0.00578	477.583	0.00303	505.004	-0.000707734	483.047	0.000773358
1.2714	0.00176		35.9523	0.00729		-10.2944	0.000398257		534.077	-0.0173	534.077	-0.008	531.843	-0.00176	545.809	-0.00408	532.401	-0.0034		467.495	0.0181	476.622	0.00573	477.735	0.00301	505.234	-0.000731458	483.3	0.000757416
1.2812	0.00169		36.0371	0.00729		-10.277	0.000398257		534.636	-0.01642	534.636	-0.00709	532.401	-0.00268	546.368	-0.00336	532.96	-0.00403		467.717	0.01803	477.178	0.00568	478.003	0.00299	505.561	-0.000765389	483.467	0.000746749
1.2911	-0.00139		36.122	0.00729		-10.2597	0.000398257		535.195	-0.01658	535.195	-0.00701	532.96	-0.00481	546.927	-0.00308	533.519	-0.00366		467.915	0.01797	477.735	0.00563	478.291	0.00297	505.646	-0.000774241	483.857	0.000721553
1.301	-0.00497		36.2069	0.0073		-10.2424	0.000398257		535.753	-0.01664	535.753	-0.00721	533.519	-0.0063	547.485	-0.00362	534.077	-0.0035		468.274	0.01786	478.291	0.00558	478.423	0.00296	506.057	-0.000817438	483.888	0.000719521
1.3109	0.00112		36.2917	0.0073		-10.2251	0.000398257		536.312	-0.01665	536.312	-0.00752	534.077	-0.00597	548.044	-0.00459	534.636	-0.00267		468.336	0.01784	478.848	0.00552	478.844	0.00293	506.469	-0.000861046	484.308	0.000691682
1.3208	0.00648		36.3766	0.0073		-10.2078	0.000398257		536.871	-0.01675	536.871	-0.00733	534.636	-0.00542	548.602	-0.00495	535.195	-0.00191		468.756	0.0177	479.404	0.00547	478.848	0.00293	506.88	-0.000905063	484.413	0.000684625
1.3307	0.00442		36.4614	0.00731		-10.1905	0.000398256		537.429	-0.01604	537.429	-0.00723	535.195	-0.00613	549.161	-0.00452	535.753	-0.0015		468.83	0.01768	479.961	0.00541	479.264	0.0029	507.262	-0.000946247	484.728	0.000663244
1.3405	0.00284		36.5463	0.00731		-10.1731	0.000398256		537.988	-0.0171	537.988	-0.00694	535.753	-0.00653	549.72	-0.00431	536.312	-0.00162		469.176	0.01756	480.517	0.00536	479.404	0.00288	507.291	-0.000949486	484.97	0.000646652
1.3504	0.00331		36.6311	0.00731		-10.1558	0.000398256		538.547	-0.01766	538.547	-0.00674	536.312	-0.00781	550.278	-0.0053	536.871	-0.00173		469.387	0.01749	481.074	0.0053	479.684	0.00286	507.703	-0.000994311	485.149	0.000634218
1.3603	0.0031		36.716	0.00732		-10.1385	0.000398256		539.105	-0.01723	539.105	-0.00804	536.871	-0.0074	550.837	-0.00646	537.429	-0.00141		469.597	0.01741	481.63	0.00524	479.961	0.00284	507.82	-0.00101	485.526	0.000607653
1.3702	0.00461		36.8008	0.00732		-10.1212	0.000398256		539.664	-0.01826	539.664	-0.01015	537.429	-0.00784	551.396	-0.00733	537.988	-0.00163		469.943	0.01729	482.187	0.00518	480.105	0.00283	508.114	-0.00104	485.569	0.000604616
1.3801	0.00555		36.8857	0.00732		-10.1039	0.000398256		540.222	-0.01723	540.222	-0.01123	537.988	-0.00746	551.955	-0.00592	538.547	-0.00322		470.017	0.01726	482.743	0.00512	480.517	0.00279	508.379	-0.00107	485.989	0.000574452
1.39	0.00496		36.9706	0.00732		-10.0866	0.000398256		540.781	-0.01672	540.781	-0.01072	538.547	-0.00686	552.513	-0.00447	539.105	-0.00328		470.437	0.01711	483.3	0.00505	480.525	0.00279	508.526	-0.00109	486.083	0.000567673
1.3999	0.00782		37.0554	0.00733		-10.0692	0.000398256		541.34	-0.01662	541.34	-0.01019	539.105	-0.00717	553.072	-0.00334	539.664	-0.00244		470.5	0.01708	483.857	0.00499	480.945	0.00276	508.937	-0.00113	486.41	0.000543739
1.4098	0.00922		37.1403	0.00733		-10.0519	0.000398255		541.899	-0.01683	541.899	-0.00955	539.664	-0.00787	553.63	-0.00401	540.222	-0.00116		470.857	0.01695	484.413	0.00492	481.074	0.00275	508.938	-0.00113	486.639	0.000526736
1.4198	0.00667		37.2251	0.00733		-10.0346	0.000398255		542.457	-0.01699	542.457	-0.00889	540.222	-0.00716	554.189	-0.00506	540.781	-0.00115		471.057	0.01687	484.97	0.00485	481.366	0.00272	509.348	-0.00118	486.83	0.000512492
1.4297	0.00135		37.31	0.00734		-10.0173	0.000398255		543.016	-0.01596	543.016	-0.00931	540.781	-0.00519	554.748	-0.00588	541.34	-0.00126		471.278	0.01678	485.526	0.00478	481.63	0.0027	509.496	-0.00119	487.196	0.000484879
1.4396	5.8e-05		37.3948	0.00734		-9.99996	0.000398255		543.574	-0.01582	543.574	-0.00952	541.34	-0.00369	555.306	-0.00575	541.899	-0.00185		471.613	0.01664	486.083	0.00471	481.786	0.00268	509.76	-0.00122	487.25	0.000480727
1.4495	0.00738		37.4797	0.00734		-9.98265	0.000398255		544.133	-0.01575	544.133	-0.00995	541.899	-0.00245	555.865	-0.00556	542.457	-0.00317		471.698	0.01661	486.639	0.00463	482.187	0.00265	510.055	-0.00126	487.671	0.000448459
1.4594	0.00768		37.5646	0.00735		-9.96533	0.000398255		544.692	-0.01651	544.692	-0.01003	542.457	-0.00246	556.424	-0.00536	543.016	-0.00397		472.118	0.01643	487.196	0.00456	482.206	0.00265	510.171	-0.00127	487.752	0.000442137
1.4693	0.00126		37.6494	0.00735		-9.94801	0.000398255		545.25	-0.01669	545.25	-0.00995	543.016	-0.0023	556.982	-0.00414	543.574	-0.00348		472.17	0.01641	487.752	0.00448	482.627	0.00261	510.583	-0.00132	488.091	0.000415705
1.4793	-0.000716		37.7343	0.00735		-9.93069	0.000398254		545.809	-0.01611	545.809	-0.00969	543.574	-0.00335	557.541	-0.00357	544.133	-0.00262		472.539	0.01625	488.309	0.0044	482.743	0.0026	510.613	-0.00132	488.309	0.000398549
1.4892	0.00181		37.8191	0.00735		-9.91337	0.000398254		546.368	-0.01619	546.368	-0.00913	544.133	-0.00377	558.1	-0.00323	544.692	-0.00221		472.726	0.01617	488.865	0.00432	483.047	0.00257	510.994	-0.00137	488.511	0.000382483
1.4991	0.00292		37.904	0.00736		-9.89606	0.000398254		546.927	-0.01625	546.927	-0.00779	544.692	-0.00443	558.658	-0.00339	545.25	-0.002		472.959	0.01607	489.422	0.00424	483.3	0.00255	511.172	-0.00139	488.865	0.000354148
1.5091	0.00258		37.9889	0.00736		-9.87874	0.000398254		547.485	-0.01585	547.485	-0.00718	545.25	-0.00587	559.217	-0.00348	545.809	-0.00154		473.283	0.01592	489.978	0.00415	483.467	0.00253	511.406	-0.00141	488.932	0.00034881
1.519	0.0027		38.0737	0.00736		-9.86142	0.000398254		548.044	-0.01601	548.044	-0.00712	545.809	-0.00783	559.776	-0.00337	546.368	-0.00109		473.379	0.01588	490.535	0.00407	483.857	0.00249	511.731	-0.00145	489.352	0.000314704
1.5289	-0.000479		38.1586	0.00737		-9.8441	0.000398254		548.602	-0.01595	548.602	-0.00738	546.368	-0.00916	560.334	-0.00342	546.927	-0.00103		473.8	0.01568	491.091	0.00398	483.888	0.00249	511.817	-0.00146	489.422	0.000308992
1.5389	-0.00179		38.2434	0.00737		-9.82678	0.000398253		549.161	-0.01519	549.161	-0.00791	546.927	-0.00802	560.893	-0.00327	547.485	-0.00116		473.839	0.01566	491.648	0.00389	484.308	0.00245	512.228	-0.00151	489.772	0.000280186
1.5488	0.00332		38.3283	0.00737		-9.80946	0.000398253		549.72	-0.01508	549.72	-0.00843	547.485	-0.00672	561.452	-0.00321	548.044	-0.0007295		474.22	0.01548	492.204	0.0038	484.413	0.00244	512.289	-0.00152	489.978	0.000263118
1.5588	0.00367		38.4132	0.00737		-9.79215	0.000398253		550.278	-0.01601	550.278	-0.00842	548.044	-0.00535	562.01	-0.00409	548.602	-0.0009515		474.396	0.01539	492.761	0.0037	484.728	0.00241	512.64	-0.00156	490.193	0.000245274
1.5687	0.006		38.498	0.00738		-9.77483	0.000398253		550.837	-0.01795	550.837	-0.00829	548.602	-0.00511	562.569	-0.00518	549.161	-0.00128		474.64	0.01527	493.317	0.0036	484.97	0.00238	512.848	-0.00159	490.535	0.000216562
1.5787	0.00834		38.5829	0.00738		-9.75751	0.000398253		551.396	-0.01818	551.396	-0.0082	549.161	-0.00506	563.128	-0.0054	549.72	-0.00165		474.952	0.01511	493.555	0.00356	485.149	0.00237	513.051	-0.00161	490.613	0.000209988
1.5886	0.00734		38.6677	0.00738		-9.74019	0.000398253		551.955	-0.01763	551.955	-0.00921	549.72	-0.00567	563.686	-0.00486	550.278	-0.00128		475.061	0.01506	493.874	0.0035	485.526	0.00233	513.407	-0.00165	491.033	0.000174349
1.5986	0.00585		38.7526	0.00739		-9.72287	0.000398252		552.513	-0.01672	552.513	-0.01068	550.278	-0.00638	564.245	-0.0039	550.837	-0.00124		475.481	0.01484	493.976	0.00348	485.569	0.00232	513.966	-0.00172	491.091	0.000169388
1.6085	0.00759		38.8374	0.00739		-9.70556	0.000398252		553.072	-0.01622	553.072	-0.01157	550.837	-0.0082	564.804	-0.00362	551.396	-0.00147		475.509	0.01482	494.396	0.00341	485.989	0.00228	514.524	-0.00179	491.454	0.000138377
1.6185	0.00545		38.9223	0.00739		-9.68824	0.000398252		553.63	-0.01592	553.63	-0.0109	551.396	-0.00974	565.362	-0.00325	551.955	-0.00138		475.901	0.01461	494.43	0.0034	486.083	0.00227	515.083	-0.00186	491.648	0.000121636
1.6285	0.00733		39.0072	0.00739		-9.67092	0.000398252		554.189	-0.01657	554.189	-0.0095	551.955	-0.00944	565.921	-0.00299	552.513	-0.00163		476.065	0.01453	494.816	0.00333	486.41	0.00224	515.641	-0.00193	491.874	0.000102094
1.6384	0.00832		39.092	0.0074		-9.6536	0.000398251		554.748	-0.01701	554.748	-0.00769	552.513	-0.00911	566.48	-0.00343	553.072	-0.00168		476.322	0.01438	494.987	0.0033	486.639	0.00221	516.2	-0.002	492.204	7.33559e-05
1.6484	0.00353		39.1769	0.0074		-9.63628	0.000398251		555.306	-0.01801	555.306	-0.00679	553.072	-0.0074	567.038	-0.00361	553.63	-0.00202		476.622	0.01422	495.236	0.00325	486.83	0.00219	516.759	-0.00207	492.294	6.55199e-05
1.6584	0.00148		39.2617	0.0074		-9.61897	0.000398251		555.865	-0.0179	555.865	-0.00726	553.63	-0.00558	567.597	-0.00328	554.189	-0.00262		476.742	0.01415	495.543	0.00319	487.196	0.00215	517.317	-0.00214	492.715	2.86776e-05
1.6683	0.00126		39.3466	0.00741		-9.60165	0.000398251		556.424	-0.01768	556.424	-0.00837	554.189	-0.00408	568.156	-0.00307	554.748	--		477.162	0.01391	495.657	0.00317	487.25	0.00215	517.876	-0.00221	492.761	2.45964e-05
1.6783	0.00193		39.4314	0.00741		-9.58433	0.00039825		556.982	-0.01722	556.982	-0.00879	554.748	-0.00383	568.714	-0.00326	555.306	-0.0042		477.178	0.0139	496.077	0.00309	487.671	0.0021	518.435	-0.00228	493.135	-8.41141e-06
1.6883	0.00341		39.5163	0.00741		-9.56701	0.00039825		557.541	-0.01693	557.541	-0.00807	555.306	-0.00477	569.273	-0.0032	555.865	-0.00431		477.583	0.01366	496.1	0.00308	487.752	0.00209	518.993	-0.00235	493.317	-2.45912e-05
1.6983	0.00649		39.6011	0.00741		-9.54969	0.00039825		558.1	-0.01641	558.1	-0.00698	555.865	-0.00498	569.832	-0.00269	556.424	-0.00299		477.735	0.01357	496.497	0.003	488.091	0.00205	519.552	-0.00242	493.555	-4.57251e-05
1.7083	0.009		39.686	0.00742		-9.53238	0.00039825		558.658	-0.0169	558.658	-0.00666	556.424	-0.00391	570.39	-0.00169	556.982	-0.0012		478.003	0.01341	496.657	0.00297	488.309	0.00203	520.111	-0.00249	493.874	-7.41647e-05
1.7182	0.01163		39.7709	0.00742		-9.51506	0.000398249		559.217	-0.01685	559.217	-0.00716	556.982	-0.00184	570.949	-0.00172	557.541	-0.0002925		478.291	0.01324	496.918	0.00292	488.511	0.00201	520.669	-0.00256	493.976	-8.32412e-05
1.7282	0.0081		39.8557	0.00742		-9.49774	0.000398249		559.776	-0.01592	559.776	-0.00801	557.541	-0.000893	571.508	-0.00173	558.1	-0.000526		478.423	0.01316	497.213	0.00286	488.865	0.00197	521.228	-0.00263	494.396	-0.000120937
1.7382	0.00418		39.9406	0.00742		-9.48042	0.000398249		560.334	-0.01593	560.334	-0.00816	558.1	-0.00142	572.066	-0.00246	558.658	-0.0012		478.844	0.01289	497.338	0.00283	488.932	0.00196	521.787	-0.0027	494.43	-0.000124055
1.7482	0.00565		40.0254	0.00743		-9.4631	0.000398248		560.893	-0.01607	560.893	-0.00816	558.658	-0.00178	572.625	-0.00357	559.217	-0.00212		478.848	0.01289	497.758	0.00274	489.352	0.00191	522.345	-0.00277	494.987	-0.000174218
1.7582	0.00817		40.1103	0.00743		-9.44578	0.000398248		561.452	-0.01652	561.452	-0.00784	559.217	-0.00282	573.184	-0.00413	559.776	-0.00229		479.264	0.01263	497.77	0.00274	489.422	0.0019	522.904	-0.00284	495.543	-0.000224602
1.7682	0.00553		40.1952	0.00743		-9.42847	0.000398248		562.01	-0.01645	562.01	-0.00714	559.776	-0.00446	573.742	-0.00445	560.334	-0.00217		479.404	0.01254	498.179	0.00265	489.772	0.00186	523.463	-0.00291	496.1	-0.000275156
1.7782	0.00192		40.28	0.00744		-9.41115	0.000398247		562.569	-0.0157	562.569	-0.00627	560.334	-0.00489	574.301	-0.0033	560.893	-0.00224		479.684	0.01235	498.326	0.00262	489.978	0.00184	524.021	-0.00298	496.657	-0.000325836
1.7882	0.00264		40.3649	0.00744		-9.39383	0.000398247		563.128	-0.0151	563.128	-0.00602	560.893	-0.0038	574.86	-0.00246	561.452	-0.00258		479.961	0.01217	498.599	0.00256	490.193	0.00181	524.16	-0.003	497.213	-0.000376573
1.7982	0.00512		40.4497	0.00744		-9.37651	0.000398247		563.686	-0.0152	563.686	-0.00588	561.452	-0.00304	575.418	-0.00127	562.01	-0.00257		480.105	0.01208	498.883	0.0025	490.535	0.00177	524.571	-0.00305	497.77	-0.000427326
1.8082	0.0102		40.5346	0.00744		-9.35919	0.000398246		564.245	-0.01559	564.245	-0.00606	562.01	-0.00238	575.977	-0.000786667	562.569	-0.00262		480.517	0.0118	499.019	0.00247	490.613	0.00176	524.58	-0.00305	498.326	-0.000478043
1.8182	0.01077		40.6195	0.00745		-9.34188	0.000398246		564.804	-0.01544	564.804	-0.00573	562.569	-0.00261	576.536	-0.000863333	563.128	-0.00285		480.525	0.01179	499.439	0.00238	491.033	0.00171	524.982	-0.0031	498.883	-0.000528684
1.8282	0.00723		40.7043	0.00745		-9.32456	0.000398246		565.362	-0.01573	565.362	-0.00589	563.128	-0.00341	577.094	-0.00161	563.686	-0.00316		480.945	0.01151	499.44	0.00238	491.091	0.0017	525.139	-0.00312	499.439	-0.000579182
1.8383	0.00323		40.7892	0.00745		-9.30724	0.000398245		565.921	-0.01492	565.921	-0.00594	563.686	-0.00554	577.653	-0.00222	564.245	-0.00367		481.074	0.01142	499.86	0.00228	491.454	0.00166	525.394	-0.00315	499.996	-0.000629499
1.8483	0.00528		40.874	0.00745		-9.28992	0.000398245		566.48	-0.01453	566.48	-0.00617	564.245	-0.00759	578.212	-0.0023	564.804	-0.00362		481.366	0.01122	499.996	0.00225	491.648	0.00163	525.697	-0.00318	500.552	-0.000679587
1.8583	0.00365		40.9589	0.00746		-9.2726	0.000398244		567.038	-0.015	567.038	-0.00713	564.804	-0.00745	578.77	-0.00188	565.362	-0.00253		481.63	0.01103	500.28	0.00219	491.874	0.00161	525.805	-0.0032	500.701	-0.000692912
1.8683	0.00603		41.0437	0.00746		-9.25529	0.000398244		567.597	-0.01387	567.597	-0.00741	565.362	-0.00646	579.329	-0.00192	565.921	-0.00149		481.786	0.01092	500.552	0.00212	492.204	0.00156	526.217	-0.00325	501.109	-0.000729402
1.8783	0.01192		41.1286	0.00746		-9.23797	0.000398244		568.156	-0.01358	568.156	-0.00721	565.921	-0.00537	579.888	-0.00218	566.48	-0.0015		482.187	0.01063	500.701	0.00209	492.294	0.00155	526.256	-0.00325	501.121	-0.000730505
1.8884	0.00921		41.2135	0.00746		-9.22065	0.000398243		568.714	-0.01432	568.714	-0.00654	566.48	-0.00606	580.446	-0.00176	567.038	-0.00197		482.206	0.01062	501.109	0.00199	492.715	0.0015	526.628	-0.00329	501.541	-0.000767916
1.8984	0.00612		41.2983	0.00747		-9.20333	0.000398243		569.273	-0.01474	569.273	-0.00663	567.038	-0.0074	581.005	-0.00152	567.597	-0.00239		482.627	0.01031	501.121	0.00199	492.761	0.00149	526.815	-0.00332	501.665	-0.000778907
1.9084	0.00606		41.3832	0.00747		-9.18601	0.000398242		569.832	-0.01468	569.832	-0.00723	567.597	--	581.563	-0.000965	568.156	-0.00263		482.743	0.01023	501.541	0.00189	493.135	0.00144	527.039	-0.00334	501.962	-0.000805127
1.9185	0.00421		41.468	0.00747		-9.16869	0.000398242		570.39	-0.01422	570.39	-0.00743	568.156	-0.00561	582.122	-0.000690833	568.714	-0.00212		483.047	0.01	501.665	0.00186	493.317	0.00142	527.373	-0.00338	502.222	-0.000828043
1.9285	0.0042		41.5529	0.00747		-9.15138	0.000398241		570.949	-0.01419	570.949	-0.00705	568.714	-0.00388	582.681	-0.00107	569.273	-0.00184		483.3	0.00982	501.962	0.00179	493.555	0.00139	527.451	-0.00339	502.382	-0.000842119
1.9385	0.0072		41.6377	0.00748		-9.13406	0.000398241		571.508	-0.0137	571.508	-0.00633	569.273	-0.00399	583.24	-0.00181	569.832	-0.00225		483.467	0.00969	502.222	0.00172	493.874	0.00135	527.862	-0.00344	502.778	-0.000876776
1.9486	0.00521		41.7226	0.00748		-9.11674	0.00039824		572.066	-0.0141	572.066	-0.00602	569.832	-0.00464	583.798	-0.00293	570.39	-0.00324		483.857	0.0094	502.382	0.00168	493.976	0.00133	527.932	-0.00345	502.802	-0.000878874
1.9586	0.00159		41.8075	0.00748		-9.09942	0.00039824		572.625	-0.01466	572.625	-0.00609	570.39	-0.00611	584.357	-0.00286	570.949	--		483.888	0.00937	502.778	0.00159	494.396	0.00128	528.274	-0.00348	503.223	-0.000915377
1.9687	0.00134		41.8923	0.00748		-9.0821	0.000398239		573.184	-0.01493	573.184	-0.00613	570.949	-0.00705	584.915	-0.00214	571.508	-0.00367		484.308	0.00905	502.802	0.00158	494.43	0.00127	528.491	-0.00351	503.335	-0.000925067
1.9787	0.00536		41.9772	0.00749		-9.06479	0.000398239		573.742	-0.01486	573.742	-0.00569	571.508	-0.00612	585.474	-0.00152	572.066	-0.00324		484.413	0.00897	503.223	0.00147	494.816	0.00122	528.685	-0.00353	503.643	-0.000951609
1.9887	0.00942		42.062	0.00749		-9.04747	0.000398238		574.301	-0.01391	574.301	-0.00471	572.066	-0.00364	586.033	-0.000936667	572.625	-0.00262		484.728	0.00873	503.335	0.00145	494.987	0.0012	529.049	-0.00357	503.891	-0.000972886
1.9988	0.0099		42.1469	0.00749		-9.03015	0.000398237		574.86	-0.01321	574.86	-0.00365	572.625	-0.00215	586.591	-0.00147	573.184	-0.00217		484.97	0.00854	503.643	0.00137	495.236	0.00116	529.097	-0.00358	504.063	-0.000987556
2.0089	0.01372		42.2317	0.00749		-9.01283	0.000398237		575.418	-0.01335	575.418	-0.00354	573.184	-0.00146	587.15	-0.00272	573.742	-0.00194		485.149	0.0084	503.891	0.0013	495.543	0.00112	529.508	-0.00362	504.448	-0.00102
2.0189	0.00903		42.3166	0.00749		-8.99551	0.000398236		575.977	-0.01397	575.977	-0.00414	573.742	-0.00265	587.709	-0.00322	574.301	-0.00147		485.526	0.0081	504.063	0.00126	495.657	0.0011	529.608	-0.00363	504.484	-0.00102
2.029	0.00288		42.4015	0.0075		-8.9782	0.000398236		576.536	-0.0136	576.536	-0.00407	574.301	--	588.268	-0.00283	574.86	-0.00135		485.569	0.00807	504.448	0.00116	496.077	0.00105	529.919	-0.00366	504.904	-0.00106
2.039	0.00271		42.4863	0.0075		-8.96088	0.000398235		577.094	-0.01351	577.094	-0.00384	574.86	--	588.826	-0.00171	575.418	-0.00135		485.989	0.00774	504.484	0.00115	496.1	0.00104	530.167	-0.00369	505.004	-0.00107
2.0491	0.0059		42.5712	0.0075		-8.94356	0.000398234		577.653	-0.01325	577.653	-0.00372	575.418	-0.00379	589.385	-0.000635833	575.977	-0.00127		486.083	0.00766	504.904	0.00104	496.497	0.000985879	530.331	-0.00371	505.324	-0.00109
2.0592	0.00465		42.656	0.0075		-8.92624	0.000398234		578.212	-0.01273	578.212	-0.00401	575.977	-0.00398	589.943	-0.000635833	576.536	-0.002		486.639	0.00722	505.004	0.00101	496.657	0.000963165	530.725	-0.00375	505.561	-0.00111
2.0692	0.00553		42.7409	0.00751		-8.90892	0.000398233		578.77	-0.0129	578.77	-0.00471	576.536	-0.0044	590.502	-0.0011	577.094	-0.00244		487.196	0.00677	505.324	0.000923243	496.918	0.000925698	530.742	-0.00375	505.745	-0.00113
2.0793	0.00612		42.8257	0.00751		-8.8916	0.000398232		579.329	-0.01295	579.329	-0.00512	577.094	-0.00583	591.061	-0.00185	577.653	-0.00258		487.752	0.00631	505.561	0.00085914	497.213	0.000883055	531.154	-0.00379	506.117	-0.00116
2.0894	0.00606		42.9106	0.00751		-8.87429	0.000398231		579.888	-0.01328	579.888	-0.00451	577.653	-0.00647	591.619	-0.00296	578.212	-0.00258		488.309	0.00585	505.745	0.000809057	497.338	0.000864914	531.284	-0.00381	506.165	-0.00116
2.0994	0.00626		42.9955	0.00751		-8.85697	0.000398231		580.446	-0.01198	580.446	-0.00373	578.212	-0.00639	592.178	-0.00321	578.77	-0.00256		488.865	0.00539	506.117	0.000706703	497.758	0.000803537	531.565	-0.00383	506.585	-0.0012
2.1095	0.00757		43.0803	0.00752		-8.83965	0.00039823		581.005	-0.01128	581.005	-0.00275	578.77	-0.00633	592.737	-0.00218	579.329	-0.00203		489.422	0.00493	506.165	0.000693562	497.77	0.0008019	531.843	-0.00386	506.674	-0.0012
2.1196	0.00546		43.1652	0.00752		-8.82233	0.000398229		581.563	-0.01038	581.563	-0.00208	579.329	-0.00655	593.295	-0.000830833	579.888	-0.0022		489.978	0.00446	506.585	0.000576776	498.179	0.000741574	531.976	-0.00388	507.006	-0.00123
2.1297	0.00377		43.25	0.00752		-8.80501	0.000398228		582.122	-0.01023	582.122	-0.00225	579.888	-0.00688	593.854	-0.000296667	580.446	-0.00278		490.535	0.004	506.674	0.000551973	498.326	0.000719719	532.388	-0.00392	507.231	-0.00125
2.1397	0.00432		43.3349	0.00752		-8.7877	0.000398227		582.681	-0.00994	582.681	-0.00347	580.446	-0.00646	594.413	-0.000365	581.005	-0.00298		491.091	0.00353	507.231	0.000395049	498.599	0.000679036	532.401	-0.00392	507.426	-0.00126
2.1498	0.00291		43.4198	0.00752		-8.77038	0.000398226		583.24	-0.00954	583.24	-0.00415	581.005	-0.00486	594.971	-0.00147	581.563	-0.00303		491.648	0.00306	507.787	0.000235953	498.882	0.000636684	532.799	-0.00395	507.787	-0.00129
2.1599	0.004		43.5046	0.00753		-8.75306	0.000398226		583.798	-0.00833	583.798	-0.00371	581.563	-0.0033	595.53	-0.00302	582.122	-0.00243		492.204	0.00259	508.344	7.47395e-05	498.883	0.000636519	532.96	-0.00397	507.846	-0.0013
2.17	0.00123		43.5895	0.00753		-8.73574	0.000398225		584.357	-0.00879	584.357	-0.00369	582.122	-0.00136	596.089	-0.00349	582.681	-0.0016		492.761	0.00213	508.9	-8.85312e-05	499.019	0.00061593	533.211	-0.00399	508.267	-0.00133
2.1801	-0.00227		43.6743	0.00753		-8.71842	0.000398224		584.915	-0.00928	584.915	-0.00283	582.681	-0.00117	596.647	-0.00254	583.24	-0.00126		493.317	0.00166	509.457	-0.000253795	499.439	0.000552352	533.519	-0.00402	508.344	-0.00133
2.1902	-0.00337		43.7592	0.00753		-8.70111	0.000398223		585.474	-0.00975	585.474	-0.00244	583.24	-0.00115	597.206	-0.0012	583.798	-0.00144		493.874	0.0012	510.013	-0.000421013	499.44	0.000552268	533.622	-0.00403	508.687	-0.00136
2.2003	-0.00215		43.844	0.00754		-8.68379	0.000398222		586.033	-0.00952	586.033	-0.00204	583.798	-0.00219	597.765	-0.000740833	584.357	-0.00183		494.43	0.000732167	510.055	-0.000433616	499.44	0.0005522	534.034	-0.00407	508.9	-0.00138
2.2104	0.000521		43.9289	0.00754		-8.66647	0.000398221		586.591	-0.00974	586.591	-0.000823	584.357	-0.00245	598.323	-0.000986667	584.915	-0.00247		494.987	0.000271572	510.613	-0.000603461	499.86	0.000488059	534.077	-0.00407	509.107	-0.00139
2.2205	0.00501		44.0138	0.00754		-8.64915	0.00039822		587.15	-0.01026	587.15	-0.000798	584.915	-0.00261	598.882	-0.00126	585.474	-0.00272		495.543	-0.000186302	511.172	-0.000775083	499.996	0.000467228	534.445	-0.0041	509.457	-0.00142
2.2306	0.00655		44.0986	0.00754		-8.63183	0.000398219		587.709	-0.00927	587.709	-0.000203	585.474	-0.00294	599.441	-0.00118	586.033	-0.0025		496.1	-0.000641059	511.731	-0.000948364	499.999	0.000466735	534.636	-0.00412	509.528	-0.00142
2.2407	0.00616		44.1835	0.00754		-8.61451	0.000398218		588.268	-0.00885	588.268	0.000392	586.033	-0.003	599.999	-0.00113	586.591	-0.00198		496.657	-0.00109	512.289	-0.00112	500.552	0.000381172	534.856	-0.00414	509.948	-0.00145
2.2508	0.00754		44.2683	0.00755		-8.5972	0.000398216		588.826	-0.00828	588.826	0.000626	586.591	-0.00197	600.558	-0.00162	587.15	-0.00181		497.213	-0.00154	512.848	-0.0013	500.558	0.000380332	535.195	-0.00416	510.013	-0.00146
2.2609	0.00819		44.3532	0.00755		-8.57988	0.000398215		589.385	-0.00987	589.385	-4.1e-05	587.15	-0.000654	601.117	-0.00207	587.709	-0.00137		497.758	-0.00197	513.407	-0.00148	501.109	0.000294212	535.268	-0.00417	510.368	-0.00148
2.271	0.00651		44.438	0.00755		-8.56256	0.000398214		589.943	-0.00972	589.943	-0.000513	587.709	5.1e-05	601.675	-0.00182	588.268	-0.00103		497.77	-0.00198	513.966	-0.00166	501.116	0.000293034	535.679	-0.0042	510.57	-0.0015
2.2811	0.00183		44.5229	0.00755		-8.54524	0.000398213		590.502	-0.00898	590.502	-0.000525	588.268	-0.0007	602.234	-0.00144	588.826	-0.00115		498.179	-0.00231	514.524	-0.00184	501.675	0.00020484	535.753	-0.00421	510.789	-0.00151
2.2912	0.000379		44.6078	0.00755		-8.52792	0.000398212		591.061	-0.00939	591.061	-0.000513	588.826	-0.00172	602.793	-0.0008125	589.385	-0.0008105		498.326	-0.00242	515.083	-0.00202	502.234	0.000115795	536.091	-0.00423	511.126	-0.00154
2.3013	0.00554		44.6926	0.00756		-8.51061	0.00039821		591.619	-0.00909	591.619	-0.000566	589.385	-0.00164	603.351	-0.0005025	589.943	-0.0009525		498.599	-0.00264	515.641	-0.0022	502.792	2.59484e-05	536.312	-0.00425	511.209	-0.00154
2.3114	0.00682		44.7775	0.00756		-8.49329	0.000398209		592.178	-0.00947	592.178	9e-05	589.943	-0.0013	603.91	-0.000549167	590.502	-0.00135		498.883	-0.00286	516.2	-0.00238	503.351	-6.46969e-05	536.502	-0.00426	511.629	-0.00157
2.3216	0.00351		44.8623	0.00756		-8.47597	0.000398208		592.737	-0.00875	592.737	0.000437	590.502	-0.00165	604.469	-0.000983333	591.061	-0.00201		499.019	-0.00296	516.759	-0.00257	503.909	-0.000156073	536.871	-0.00429	511.683	-0.00157
2.3317	-0.000589		44.9472	0.00756		-8.45865	0.000398206		593.295	-0.00858	593.295	-0.000497	591.061	-0.00238	605.027	-0.00118	591.619	-0.00261		499.439	-0.00328	517.317	-0.00275	504.468	-0.000248175	536.913	-0.00429	512.05	-0.0016
2.3418	0.00364		45.032	0.00757		-8.44133	0.000398205		593.854	-0.00872	593.854	-0.00138	591.619	-0.00365	605.586	-0.00168	592.178	-0.00265		499.44	-0.00328	517.876	-0.00294	505.027	-0.000340948	537.325	-0.00432	512.239	-0.00161
2.3519	0.00448		45.1169	0.00757		-8.42402	0.000398203		594.413	-0.00825	594.413	-0.00174	592.178	-0.00467	606.145	-0.00183	592.737	-0.0018		499.86	-0.0036	518.435	-0.00312	505.586	-0.000434333	537.429	-0.00433	512.47	-0.00163
2.362	0.00308		45.2018	0.00757		-8.4067	0.000398202		594.971	-0.00949	594.971	-0.00219	592.737	-0.00459	606.703	-0.00213	593.295	-0.0011		499.996	-0.00371	518.993	-0.00331	506.144	-0.000528323	537.736	-0.00435	512.796	-0.00165
2.3722	0.000142		45.2866	0.00757		-8.38938	0.0003982		595.53	-0.01017	595.53	-0.00136	593.295	-0.0032	607.262	-0.00185	593.854	-0.000932		500.28	-0.00392	519.552	-0.00349	506.703	-0.000622857	537.988	-0.00436	512.89	-0.00165
2.3823	0.00272		45.3715	0.00757		-8.37206	0.000398199		596.089	-0.00994	596.089	-0.000859	593.854	-0.00165	607.821	-0.00165	594.413	-0.00123		500.552	-0.00412	520.111	-0.00368	507.262	-0.000717873	538.148	-0.00437	513.311	-0.00168
2.3924	0.00208		45.4563	0.00758		-8.35474	0.000398197		596.647	-0.00929	596.647	-0.000683	594.413	-0.00176	608.379	-0.0014	594.971	-0.0014		500.701	-0.00424	520.669	-0.00386	507.82	-0.000813358	538.547	-0.0044	513.352	-0.00168
2.4026	0.0044		45.5412	0.00758		-8.33742	0.000398196		597.206	-0.00844	597.206	-0.000634	594.971	-0.00256	608.938	-0.00122	595.53	-0.00119		501.109	-0.00454	521.228	-0.00405	508.379	-0.00090923	538.559	-0.0044	513.731	-0.00171
2.4127	0.00986		45.626	0.00758		-8.32011	0.000398194		597.765	-0.00819	597.765	-0.000279	595.53	-0.00304	609.497	-0.00196	596.089	-0.0009625		501.121	-0.00455	521.787	-0.00423	508.938	-0.00101	538.971	-0.00442	513.909	-0.00172
2.4228	0.01118		45.7109	0.00758		-8.30279	0.000398192		598.323	-0.00834	598.323	0.000776	596.089	-0.00183	610.055	-0.00267	596.647	-0.0007925		501.541	-0.00485	522.345	-0.00441	509.496	-0.0011	539.105	-0.00443	514.151	-0.00173
2.433	0.00881		45.7958	0.00758		-8.28547	0.00039819		598.882	-0.00836	598.882	0.00104	596.647	-0.000515	610.614	-0.00219	597.206	-0.00114		501.665	-0.00494	522.904	-0.00459	510.055	-0.0012	539.382	-0.00445	514.465	-0.00175
2.4431	0.00741		45.8806	0.00759		-8.26815	0.000398188		599.441	-0.00911	599.441	-0.000181	597.206	-0.000593	611.173	-0.00153	597.765	-0.00145		501.962	-0.00516	523.463	-0.00477	510.613	-0.0013	539.664	-0.00446	514.524	-0.00176
2.4532	0.00877		45.9655	0.00759		-8.25083	0.000398187		599.999	-0.00849	599.999	-0.000483	597.765	-0.00212	611.731	-0.0009125	598.323	-0.00162		502.222	-0.00534	524.021	-0.00495	511.172	-0.00139	539.793	-0.00447	514.572	-0.00176
2.4634	0.00875		46.0503	0.00759		-8.23352	0.000398185		600.558	-0.00843	600.558	-0.000577	598.323	-0.00367	612.29	-0.00145	598.882	-0.00182		502.382	-0.00546	524.58	-0.00513	511.731	-0.00149	540.205	-0.00449	514.992	-0.00178
2.4735	0.00707		46.1352	0.00759		-8.2162	0.000398183		601.117	-0.00875	601.117	-0.000623	598.882	-0.00469	612.849	-0.00131	599.441	-0.00162		502.778	-0.00573	525.139	-0.00531	512.289	-0.00159	540.222	-0.00449	515.022	-0.00178
2.4837	0.00721		46.2201	0.00759		-8.19888	0.000398181		601.675	-0.00769	601.675	-0.000961	599.441	-0.00471	613.407	-0.0008575	599.999	-0.00203		502.802	-0.00575	525.697	-0.00548	512.848	-0.00168	540.616	-0.00451	515.083	-0.00179
2.4938	0.00832		46.3049	0.0076		-8.18156	0.000398179		602.234	-0.00766	602.234	-0.00132	599.999	-0.00348	613.966	-0.000405833	600.558	-0.00197		503.223	-0.00604	526.256	-0.00565	513.407	-0.00178	540.781	-0.00451	515.412	-0.00181
2.504	0.00872		46.3898	0.0076		-8.16424	0.000398176		602.793	-0.00748	602.793	-0.000715	600.558	-0.00241	614.524	-0.000303333	601.117	-0.00177		503.335	-0.00612	526.761	-0.00581	513.966	-0.00188	541.028	-0.00452	515.578	-0.00182
2.5141	0.00466		46.4746	0.0076		-8.14693	0.000398174		603.351	-0.00812	603.351	-0.000753	601.117	-0.00118	615.083	0.000253333	601.675	-0.00175		503.643	-0.00633	526.815	-0.00582	514.524	-0.00198	541.34	-0.00454	515.641	-0.00182
2.5243	0.00264		46.5595	0.0076		-8.12961	0.000398172		603.91	-0.00777	603.91	-3.2e-05	601.675	-0.000684	615.642	8.33333e-07	602.234	-0.00174		503.891	-0.0065	527.181	-0.00593	515.083	-0.00207	541.439	-0.00454	515.833	-0.00183
2.5344	0.00281		46.6443	0.0076		-8.11229	0.00039817		604.469	-0.00811	604.469	0.000338	602.234	-0.000774	616.201	-0.0003725	602.793	-0.00175		504.063	-0.00662	527.373	-0.00599	515.641	-0.00217	541.851	-0.00456	516.135	-0.00185
2.5446	0.00532		46.7292	0.00761		-8.09497	0.000398167		605.027	-0.00724	605.027	0.000518	602.793	-0.00245	616.759	-0.00134	603.351	-0.00129		504.448	-0.00687	527.602	-0.00606	516.2	-0.00226	541.899	-0.00456	516.2	-0.00185
2.5547	0.00256		46.8141	0.00761		-8.07765	0.000398165		605.586	-0.0074	605.586	-0.000777	603.351	-0.0042	617.318	-0.00129	603.91	-0.0008045		504.484	-0.0069	527.932	-0.00616	516.759	-0.00236	542.262	-0.00457	516.253	-0.00185
2.5649	0.00115		46.8989	0.00761		-8.06034	0.000398162		606.145	-0.0074	606.145	-0.00168	603.91	-0.00526	617.876	-0.00162	604.469	-0.000701		504.904	-0.00717	528.022	-0.00618	517.317	-0.00245	542.457	-0.00458	516.673	-0.00188
2.575	0.00331		46.9838	0.00761		-8.04302	0.00039816		606.703	-0.00766	606.703	-0.00162	604.469	-0.00521	618.435	-0.00252	605.027	-0.00111		505.004	-0.00724	528.442	-0.00631	517.876	-0.00255	542.673	-0.00458	516.759	-0.00188
2.5852	0.000995		47.0686	0.00761		-8.0257	0.000398157		607.262	-0.00796	607.262	-0.000864	605.027	-0.00394	618.994	-0.00256	605.586	-0.00149		505.324	-0.00744	528.491	-0.00632	518.435	-0.00264	543.016	-0.00459	517.093	-0.0019
2.5954	0.00237		47.1535	0.00761		-8.00838	0.000398154		607.821	-0.00812	607.821	-0.000423	605.586	-0.00371	619.553	-0.00207	606.145	-0.00117		505.561	-0.00759	528.863	-0.00643	518.993	-0.00274	543.085	-0.00459	517.317	-0.00191
2.6055	0.00357		47.2383	0.00762		-7.99106	0.000398152		608.379	-0.00807	608.379	-0.000199	606.145	-0.00367	620.111	-0.000935833	606.703	-0.000892		505.745	-0.00771	529.049	-0.00648	519.552	-0.00283	543.496	-0.0046	517.514	-0.00192
2.6157	0.00355		47.3232	0.00762		-7.97374	0.000398149		608.938	-0.00788	608.938	0.00049	606.703	-0.00404	620.67	-0.000631667	607.262	-0.00137		506.117	-0.00795	529.283	-0.00654	520.111	-0.00292	543.574	-0.00461	517.876	-0.00194
2.6258	0.00129		47.4081	0.00762		-7.95643	0.000398146		609.497	-0.00764	609.497	-0.000315	607.262	-0.00425	621.229	-0.0015	607.821	-0.00189		506.165	-0.00798	529.608	-0.00664	520.669	-0.00301	543.908	-0.00461	517.934	-0.00194
2.636	0.000842		47.4929	0.00762		-7.93911	0.000398143		610.055	-0.00682	610.055	-0.00141	607.821	-0.00365	621.787	-0.00185	608.379	-0.00233		506.585	-0.00824	529.703	-0.00666	520.876	-0.00304	544.133	-0.00462	518.354	-0.00196
2.6462	0.0031		47.5778	0.00762		-7.92179	0.00039814		610.614	-0.0062	610.614	-0.00154	608.379	-0.00265	622.346	-0.00192	608.938	-0.00242		506.674	-0.00829	530.124	-0.00678	521.228	-0.0031	544.319	-0.00462	518.435	-0.00197
2.6563	0.00613		47.6626	0.00763		-7.90447	0.000398137		611.173	-0.00625	611.173	-0.00147	608.938	-0.00231	622.904	-0.00185	609.497	-0.00158		507.006	-0.00849	530.167	-0.00679	521.297	-0.00311	544.692	-0.00463	518.775	-0.00198
2.6665	0.006		47.7475	0.00763		-7.88715	0.000398133		611.731	-0.00672	611.731	-0.000897	609.497	-0.00273	623.463	-0.00166	610.055	-0.000826		507.231	-0.00863	530.544	-0.00689	521.717	-0.00318	544.73	-0.00463	518.993	-0.00199
2.6767	0.00178		47.8323	0.00763		-7.86984	0.00039813		612.29	-0.00651	612.29	-0.000701	610.055	-0.00289	624.022	-0.0016	610.614	-0.0006395		507.426	-0.00874	530.725	-0.00694	521.787	-0.00319	545.142	-0.00463	519.195	-0.002
2.6869	0.00575		47.9172	0.00763		-7.85252	0.000398127		612.849	-0.00605	612.849	-0.000391	610.614	-0.00298	624.58	-0.00203	611.173	-0.00085		507.787	-0.00895	530.964	-0.007	522.137	-0.00324	545.25	-0.00463	519.552	-0.00202
2.697	0.00497		48.0021	0.00763		-7.8352	0.000398123		613.407	-0.00685	613.407	7.5e-05	611.173	-0.00359	625.139	-0.00199	611.731	-0.000801		507.846	-0.00899	531.284	-0.00709	522.345	-0.00328	545.553	-0.00464	519.615	-0.00202
2.7072	0.002		48.0869	0.00763		-7.81788	0.00039812		613.966	-0.00691	613.966	0.000698	611.731	-0.00384	625.698	-0.00173	612.29	-0.0002985		508.267	-0.00923	531.385	-0.00711	522.558	-0.00331	545.809	-0.00464	520.036	-0.00204
2.7174	0.00381		48.1718	0.00764		-7.80056	0.000398116		614.524	-0.00636	614.524	0.00122	612.29	-0.00399	626.256	-0.00104	612.849	-0.000308		508.344	-0.00928	531.805	-0.00722	522.904	-0.00336	545.965	-0.00464	520.111	-0.00204
2.7276	0.00631		48.2566	0.00764		-7.78325	0.000398112		615.083	-0.00617	615.083	0.00155	612.849	-0.00398	626.815	-0.00059	613.407	-0.000537		508.687	-0.00947	531.843	-0.00723	522.978	-0.00337	546.368	-0.00464	520.456	-0.00206
2.7377	0.00405		48.3415	0.00764		-7.76593	0.000398108		615.642	-0.00656	615.642	0.0012	613.407	-0.00326	627.374	-0.000690833	613.966	-0.00146		508.9	-0.00959	532.225	-0.00732	523.398	-0.00344	546.376	-0.00464	520.669	-0.00207
2.7479	0.00113		48.4263	0.00764		-7.74861	0.000398104		616.201	-0.00656	616.201	0.000129	613.966	-0.00209	627.932	-0.0013	614.524	-0.00207		509.107	-0.00971	532.401	-0.00737	523.819	-0.0035	546.788	-0.00464	520.876	-0.00208
2.7581	0.00336		48.5112	0.00764		-7.73129	0.0003981		616.759	-0.00681	616.759	-0.00104	614.524	-0.00255	628.491	-0.0021	615.083	-0.00208		509.457	-0.0099	532.646	-0.00743	524.021	-0.00353	546.927	-0.00464	521.228	-0.00209
2.7683	0.00497		48.5961	0.00765		-7.71397	0.000398096		617.318	-0.00729	617.318	-0.000988	615.083	-0.00333	629.05	-0.00172	615.642	-0.00148		509.528	-0.00994	532.96	-0.0075	524.239	-0.00356	547.199	-0.00464	521.297	-0.00209
2.7784	0.00373		48.6809	0.00765		-7.69665	0.000398092		617.876	-0.0061	617.876	-0.0014	615.642	-0.0047	629.608	-0.00144	616.201	-0.0004685		509.948	-0.01016	533.066	-0.00753	524.58	-0.00361	547.485	-0.00464	521.717	-0.00211
2.7886	0.00327		48.7658	0.00765		-7.67934	0.000398087		618.435	-0.00607	618.435	-0.000658	616.201	-0.00373	630.167	-0.00145	616.759	-0.0001255		510.013	-0.0102	533.486	-0.00762	524.659	-0.00363	547.61	-0.00464	521.787	-0.00211
2.7988	0.00687		48.8506	0.00765		-7.66202	0.000398083		618.994	-0.00613	618.994	-0.000273	616.759	-0.00228	630.726	-0.00126	617.318	-0.0001745		510.055	-0.01022	533.519	-0.00763	525.08	-0.00369	548.022	-0.00463	522.137	-0.00213
2.809	0.00614		48.9355	0.00765		-7.6447	0.000398078		619.553	-0.00649	619.553	2.9e-05	617.318	-0.00103	631.284	-0.0014	617.876	-0.0006645		510.368	-0.01038	533.907	-0.00772	525.139	-0.00369	548.044	-0.00463	522.345	-0.00213
2.8192	0.00342		49.0204	0.00765		-7.62738	0.000398073		620.111	-0.00577	620.111	-0.000814	617.876	-0.00043	631.843	-0.00148	618.435	-0.00124		510.613	-0.01051	534.077	-0.00776	525.5	-0.00375	548.433	-0.00463	522.558	-0.00214
2.8294	0.00212		49.1052	0.00766		-7.61006	0.000398068		620.67	-0.00627	620.67	-0.000262	618.435	-0.00122	632.402	-0.0013	618.994	-0.00093		510.789	-0.0106	534.327	-0.00781	525.697	-0.00377	548.602	-0.00463	522.904	-0.00215
2.8396	0.00154		49.1901	0.00766		-7.59275	0.000398063		621.229	-0.00613	621.229	-4.9e-05	618.994	-0.00225	632.96	-0.0007675	619.553	-0.000594		511.172	-0.0108	534.636	-0.00788	525.92	-0.00381	548.845	-0.00462	522.978	-0.00216
2.8497	-0.0033		49.2749	0.00766		-7.57543	0.000398058		621.787	-0.00594	621.787	0.00029	619.553	-0.00394	633.519	-0.000199167	620.111	-0.000178		511.209	-0.01082	534.747	-0.0079	526.256	-0.00385	549.161	-0.00462	523.398	-0.00217
2.8599	-0.00302		49.3598	0.00766		-7.55811	0.000398053		622.346	-0.0059	622.346	0.000176	620.111	-0.00429	634.078	-0.000245	620.67	0.0002485		511.629	-0.01103	535.168	-0.00799	526.341	-0.00386	549.256	-0.00461	523.463	-0.00217
2.8701	-0.000479		49.4446	0.00766		-7.54079	0.000398047		622.904	-0.00602	622.904	3.6e-05	620.67	-0.00398	634.636	-0.00143	621.229	0.000594		511.731	-0.01108	535.195	-0.008	526.761	-0.00392	549.667	-0.00461	523.819	-0.00219
2.8803	0.00368		49.5295	0.00766		-7.52347	0.000398042		623.463	-0.00643	623.463	-0.000493	621.229	-0.00391	635.195	-0.00217	621.787	0.000359		512.05	-0.01123	535.588	-0.00808	526.815	-0.00393	549.72	-0.0046	524.021	-0.00219
2.8905	0.0041		49.6144	0.00767		-7.50616	0.000398036		624.022	-0.00657	624.022	-0.000848	621.787	-0.00312	635.754	-0.00248	622.346	4.2e-05		512.289	-0.01135	535.753	-0.00811	527.181	-0.00398	550.079	-0.0046	524.239	-0.0022
2.9007	0.00423		49.6992	0.00767		-7.48884	0.00039803		624.58	-0.00618	624.58	-0.000628	622.346	-0.00263	636.312	-0.00239	622.904	-0.0004335		512.47	-0.01143	536.008	-0.00816	527.373	-0.00401	550.278	-0.00459	524.58	-0.00221
2.9109	0.00146		49.7841	0.00767		-7.47152	0.000398024		625.139	-0.00558	625.139	-0.000247	622.904	-0.00259	636.871	-0.00266	623.463	-0.000575		512.848	-0.01161	536.312	-0.00822	527.602	-0.00404	550.49	-0.00458	524.659	-0.00221
2.9211	0.0013		49.8689	0.00767		-7.4542	0.000398018		625.698	-0.00528	625.698	8.3e-05	623.463	-0.00278	637.43	-0.0024	624.022	-0.00104		512.89	-0.01163	536.429	-0.00824	527.932	-0.00408	550.837	-0.00457	525.08	-0.00223
2.9313	0.00478		49.9538	0.00767		-7.43688	0.000398012		626.256	-0.00526	626.256	-0.000271	624.022	-0.00301	637.988	-0.00159	624.58	-0.00148		513.311	-0.01182	536.849	-0.00832	528.022	-0.00409	550.902	-0.00457	525.139	-0.00223
2.9415	0.00414		50.0386	0.00767		-7.41956	0.000398005		626.815	-0.00599	626.815	-0.000686	624.58	-0.00238	638.547	-0.00117	625.139	-0.00199		513.407	-0.01187	536.871	-0.00832	528.442	-0.00415	551.313	-0.00456	525.5	-0.00224
2.9516	0.00173		50.1235	0.00768		-7.40225	0.000397998		627.374	-0.00551	627.374	-0.000856	625.139	-0.00158	639.106	-0.00096	625.698	-0.00233		513.731	-0.01201	537.269	-0.00839	528.491	-0.00415	551.396	-0.00456	525.697	-0.00225
2.9618	0.00187		50.2084	0.00768		-7.38493	0.000397992		627.932	-0.00533	627.932	-0.000926	625.698	-0.000996	639.664	-0.00119	626.256	-0.00207		513.966	-0.01211	537.429	-0.00842	528.863	-0.0042	551.725	-0.00454	525.92	-0.00225
2.972	0.00363		50.2932	0.00768		-7.36761	0.000397985		628.491	-0.00491	628.491	-0.000691	626.256	-0.000775	640.223	-0.00173	626.815	-0.00198		514.151	-0.0122	537.69	-0.00846	529.049	-0.00422	551.955	-0.00454	526.256	-0.00226
2.9822	0.00435		50.3781	0.00768		-7.35029	0.000397977		629.05	-0.00459	629.05	-0.000229	626.815	-0.00204	640.782	-0.00217	627.374	-0.00162		514.524	-0.01236	537.988	-0.00851	529.283	-0.00425	552.136	-0.00453	526.341	-0.00226
2.9924	0.00922		50.4629	0.00768		-7.33297	0.00039797		629.608	-0.00443	629.608	0.000398	627.374	-0.00344	641.34	-0.00153	627.932	-0.00145		514.572	-0.01238	538.11	-0.00853	529.608	-0.00429	552.513	-0.00451	526.761	-0.00227
3.0026	0.01152		50.5478	0.00768		-7.31566	0.000397962		630.167	-0.00448	630.167	-0.000124	627.932	-0.00375	641.899	-0.000523333	628.491	-0.00152		514.992	-0.01255	538.53	-0.0086	529.703	-0.0043	552.547	-0.00451	526.815	-0.00228
3.0128	0.00526		50.6326	0.00768		-7.29834	0.000397954		630.726	-0.00471	630.726	-0.00102	628.491	-0.0045	642.458	-0.00015	629.05	-0.00167		515.083	-0.01259	538.547	-0.0086	530.124	-0.00435	552.959	-0.00449	527.181	-0.00229
3.023	0.00312		50.7175	0.00769		-7.28102	0.000397946		631.284	-0.00478	631.284	-0.00155	629.05	-0.00386	643.016	-0.000304167	629.608	-0.00127		515.412	-0.01273	538.951	-0.00866	530.167	-0.00436	553.072	-0.00449	527.373	-0.00229
3.0332	0.003		50.8024	0.00769		-7.2637	0.000397938		631.843	-0.00523	631.843	-0.00143	629.608	-0.00285	643.575	-0.00131	630.167	-0.000888		515.641	-0.01282	539.105	-0.00868	530.544	-0.0044	553.37	-0.00447	527.602	-0.0023
3.0434	0.00572		50.8872	0.00769		-7.24638	0.00039793		632.402	-0.00464	632.402	-0.000683	630.167	-0.00158	644.134	-0.00204	630.726	-0.000848		515.833	-0.0129	539.371	-0.00872	530.725	-0.00442	553.63	-0.00446	527.932	-0.0023
3.0536	0.00691		50.9721	0.00769		-7.22907	0.000397921		632.96	-0.00422	632.96	0.000259	630.726	-0.000434	644.692	-0.00188	631.284	-0.000304		516.2	-0.01304	539.664	-0.00876	530.964	-0.00445	553.782	-0.00445	528.022	-0.00231
3.0638	0.0096		51.0569	0.00769		-7.21175	0.000397912		633.519	-0.00389	633.519	0.00114	631.284	-0.000539	645.251	-0.000565833	631.843	0.000182		516.253	-0.01306	539.791	-0.00877	531.284	-0.00448	554.189	-0.00443	528.442	-0.00232
3.074	0.0111		51.1418	0.00769		-7.19443	0.000397903		634.078	-0.00362	634.078	0.000901	631.843	-0.000493	645.81	0.000706667	632.402	0.00062		516.673	-0.01323	540.212	-0.00883	531.385	-0.0045	554.193	-0.00443	528.491	-0.00232
3.0842	0.00751		51.2266	0.0077		-7.17711	0.000397894		634.636	-0.00372	634.636	0.000109	632.402	-0.000359	646.368	0.000684167	632.96	0.0002145		516.759	-0.01326	540.222	-0.00883	531.805	-0.00454	554.604	-0.00441	528.863	-0.00233
3.0944	0.00331		51.3115	0.0077		-7.15979	0.000397884		635.195	-0.00447	635.195	-0.000439	632.96	-0.000715	646.927	-0.000418333	633.519	-0.0005265		517.093	-0.01338	540.632	-0.00888	531.843	-0.00455	554.748	-0.0044	529.049	-0.00233
3.1046	0.00616		51.3964	0.0077		-7.14247	0.000397874		635.754	-0.00501	635.754	-0.00065	633.519	-0.00166	647.486	-0.00154	634.078	-0.00111		517.317	-0.01347	540.781	-0.00889	532.225	-0.00459	555.016	-0.00439	529.283	-0.00233
3.1148	0.00874		51.4812	0.0077		-7.12516	0.000397864		636.312	-0.00444	636.312	-0.00105	634.078	-0.0028	648.044	-0.00193	634.636	-0.00126		517.514	-0.01354	541.052	-0.00892	532.401	-0.00461	555.306	-0.00437	529.608	-0.00234
3.125	0.00747		51.5661	0.0077		-7.10784	0.000397854		636.871	-0.00425	636.871	-0.00155	634.636	-0.00342	648.603	-0.00168	635.195	-0.00103		517.876	-0.01367	541.34	-0.00895	532.646	-0.00463	555.427	-0.00436	529.703	-0.00234
3.1352	0.00698		51.6509	0.0077		-7.09052	0.000397843		637.43	-0.00303	637.43	-0.00194	635.195	-0.00303	649.162	-0.0008325	635.754	-0.00112		517.934	-0.01369	541.472	-0.00897	532.96	-0.00466	555.839	-0.00434	530.124	-0.00235
3.1454	0.00651		51.7358	0.0077		-7.0732	0.000397832		637.988	-0.00232	637.988	-0.00158	635.754	-0.00247	649.72	-0.000295	636.312	-0.00123		518.354	-0.01384	541.893	-0.00901	533.066	-0.00467	555.865	-0.00434	530.167	-0.00235
3.1556	-5e-06		51.8207	0.00771		-7.05588	0.000397821		638.547	-0.00227	638.547	-0.000821	636.312	-0.00222	650.279	-0.000109167	636.871	-0.00108		518.435	-0.01386	541.899	-0.00901	533.486	-0.00471	556.25	-0.00431	530.544	-0.00236
3.1658	-0.000421		51.9055	0.00771		-7.03857	0.00039781		639.106	-0.00288	639.106	-0.000232	636.871	-0.002	650.837	-0.00128	637.43	-0.000673		518.775	-0.01398	542.313	-0.00905	533.519	-0.00472	556.424	-0.0043	530.725	-0.00236
3.176	0.00233		51.9904	0.00771		-7.02125	0.000397798		639.664	-0.00306	639.664	-0.000845	637.43	-0.00221	651.396	-0.00191	637.988	-0.00073		518.993	-0.01405	542.457	-0.00906	533.907	-0.00475	556.662	-0.00429	530.964	-0.00237
3.1862	0.00416		52.0752	0.00771		-7.00393	0.000397786		640.223	-0.00276	640.223	-0.00179	637.988	-0.00259	651.955	-0.00212	638.547	-0.0008285		519.195	-0.01412	542.733	-0.00908	534.077	-0.00477	556.982	-0.00426	531.284	-0.00237
3.1964	0.0043		52.1601	0.00771		-6.98661	0.000397773		640.782	-0.00275	640.782	-0.00234	638.547	-0.00255	652.514	-0.00186	639.106	-0.00142		519.552	-0.01423	543.016	-0.0091	534.327	-0.00479	557.073	-0.00426	531.385	-0.00237
3.2066	0.0032		52.2449	0.00771		-6.96929	0.000397761		641.34	-0.00288	641.34	-0.00205	639.106	-0.00248	653.072	-0.00126	639.664	-0.0017		519.615	-0.01426	543.154	-0.00911	534.636	-0.00482	557.484	-0.00423	531.805	-0.00238
3.2168	0.00125		52.3298	0.00772		-6.95198	0.000397747		641.899	-0.00381	641.899	-0.00118	639.664	-0.00154	653.631	-0.000519167	640.223	-0.00148		520.036	-0.01439	543.574	-0.00914	534.747	-0.00483	557.541	-0.00422	531.843	-0.00238
3.227	0.00172		52.4147	0.00772		-6.93466	0.000397734		642.458	-0.00461	642.458	-0.00055	640.223	-0.000668	654.189	0.00077	640.782	-0.0009535		520.111	-0.01441	543.574	-0.00914	535.168	-0.00487	557.896	-0.0042	532.225	-0.00238
3.2372	0.00646		52.4995	0.00772		-6.91734	0.00039772		643.016	-0.00397	643.016	-0.000785	640.782	0.000319	654.748	0.000915833	641.34	-0.0003265		520.456	-0.01452	543.994	-0.00916	535.195	-0.00487	558.1	-0.00418	532.401	-0.00239
3.2473	0.00704		52.5844	0.00772		-6.90002	0.000397706		643.575	-0.00466	643.575	-0.00106	641.34	0.00115	655.307	-0.000110833	641.899	-0.0005845		520.669	-0.01458	544.133	-0.00917	535.588	-0.0049	558.307	-0.00417	532.646	-0.00239
3.2433	0.00138		52.6692	0.00772		-6.8827	0.000397692		644.134	-0.00429	644.134	-0.00153	641.899	0.00133	655.865	-0.00141	642.458	-0.0011		520.876	-0.01464	544.415	-0.00918	535.753	-0.00492	558.658	-0.00414	532.96	-0.00239
3.2631	0.00166		52.7541	0.00772		-6.86538	0.000397677		644.692	-0.00416	644.692	-0.00139	642.458	0.000143	656.424	-0.00263	643.016	-0.00139		521.228	-0.01475	544.692	-0.00919	536.008	-0.00494	558.719	-0.00414	533.066	-0.0024
3.2829	0.00281		52.8389	0.00772		-6.84807	0.000397661		645.251	-0.00443	645.251	-0.000881	643.016	-0.000629	656.983	-0.00262	643.575	-0.000992		521.297	-0.01477	544.835	-0.0092	536.312	-0.00496	559.13	-0.00411	533.486	-0.0024
3.3027	0.00681		52.9238	0.00773		-6.83075	0.000397646		645.81	-0.00427	645.81	-0.000355	643.575	-0.00133	657.542	-0.00226	644.134	-0.0006195		521.717	-0.01489	545.25	-0.00921	536.429	-0.00497	559.217	-0.0041	533.519	-0.0024
3.3225	0.00313		53.0087	0.00773		-6.81343	0.00039763		646.368	-0.00394	646.368	0.000341	644.134	-0.00119	658.1	-0.00201	644.692	-0.0005055		521.787	-0.0149	545.255	-0.00921	536.849	-0.005	559.542	-0.00407	533.907	-0.00241
3.3424	0.00466		53.0935	0.00773		-6.79611	0.000397613		646.927	-0.0041	646.927	0.000357	644.692	-0.0018	658.659	-0.00218	645.251	-0.00106		522.137	-0.015	545.676	-0.00923	536.871	-0.00501	559.776	-0.00405	534.077	-0.00241
3.3622	0.0053		53.1784	0.00773		-6.77879	0.000397596		647.486	-0.00449	647.486	0.000269	645.251	-0.00217	659.217	-0.00222	645.81	-0.0013		522.345	-0.01506	545.809	-0.00923	537.269	-0.00503	559.953	-0.00404	534.327	-0.00241
3.382	0.00649		53.2632	0.00773		-6.76148	0.000397579		648.044	-0.00458	648.044	-0.000456	645.81	-0.00256	659.776	-0.00187	646.368	-0.00144		522.558	-0.01511	546.096	-0.00923	537.429	-0.00505	560.334	-0.00401	534.636	-0.00241
3.4018	0.00787		53.3481	0.00773		-6.74416	0.000397561		648.603	-0.00424	648.603	-0.00135	646.368	-0.0033	660.335	-0.00119	646.927	-0.00103		522.904	-0.0152	546.368	-0.00924	537.69	-0.00506	560.364	-0.00401	534.747	-0.00241
3.4216	0.00844		53.4329	0.00773		-6.72684	0.000397543		649.162	-0.00361	649.162	-0.00167	646.927	-0.00254	660.893	0.000314167	647.486	-0.000831		522.978	-0.01522	546.516	-0.00924	537.988	-0.00508	560.776	-0.00397	535.168	-0.00242
3.4415	0.00827		53.5178	0.00773		-6.70952	0.000397524		649.72	-0.0028	649.72	-0.00153	647.486	-0.00159	661.452	0.00154	648.044	-0.000821		523.398	-0.01533	546.927	-0.00924	538.11	-0.00509	560.893	-0.00396	535.195	-0.00242
3.4613	0.00622		53.6027	0.00774		-6.6922	0.000397505		650.279	-0.00256	650.279	-0.0011	648.044	-0.000918	662.011	0.00164	648.603	-0.0006975		523.463	-0.01535	546.937	-0.00924	538.53	-0.00512	561.187	-0.00394	535.588	-0.00242
3.4811	0.00489		53.6875	0.00774		-6.67489	0.000397485		650.837	-0.00277	650.837	-0.00115	648.603	-0.000854	662.569	0.00102	649.162	-0.0005165		523.819	-0.01543	547.357	-0.00924	538.547	-0.00512	561.452	-0.00391	535.753	-0.00242
3.501	0.00239		53.7724	0.00774		-6.65757	0.000397465		651.396	-0.00275	651.396	-0.00075	649.162	-0.00254	663.128	-0.0003125	649.72	-0.000502		524.021	-0.01548	547.485	-0.00924	538.951	-0.00514	561.599	-0.0039	536.008	-0.00243
3.5208	0.00209		53.8572	0.00774		-6.64025	0.000397444		651.955	-0.00295	651.955	-0.000476	649.72	-0.00344	663.687	-0.0011	650.279	-0.0003175		524.239	-0.01553	547.777	-0.00923	539.105	-0.00515	562.01	-0.00386	536.312	-0.00243
3.5407	5.3e-05		53.9421	0.00774		-6.62293	0.000397422		652.514	-0.00295	652.514	-0.000474	650.279	-0.00293	664.245	-0.0014	650.837	-0.0004105		524.58	-0.01561	548.044	-0.00923	539.371	-0.00517	562.01	-0.00386	536.429	-0.00243
3.5605	0.000753		54.0269	0.00774		-6.60561	0.0003974		653.072	-0.00365	653.072	-0.000543	650.837	-0.00243	664.804	-0.0012	651.396	-0.0005315		524.659	-0.01563	548.198	-0.00922	539.664	-0.00519	562.421	-0.00383	536.849	-0.00243
3.5804	0.00216		54.1118	0.00774		-6.58829	0.000397378		653.631	-0.00388	653.631	-0.000554	651.396	-0.0023	665.363	-0.000853333	651.955	-0.0005895		525.08	-0.01572	548.602	-0.00921	539.791	-0.00519	562.569	-0.00381	536.871	-0.00243
3.6002	0.00572		54.1967	0.00775		-6.57098	0.000397355		654.189	-0.00363	654.189	-0.0013	651.955	-0.00202	665.921	-0.0006125	652.514	-0.00102		525.139	-0.01574	548.618	-0.00921	540.212	-0.00522	562.833	-0.00379	537.269	-0.00243
3.6201	0.00638		54.2815	0.00775		-6.55366	0.000397331		654.748	-0.00293	654.748	-0.00157	652.514	-0.000881	666.48	-0.00103	653.072	-0.00158		525.5	-0.01582	549.038	-0.0092	540.222	-0.00522	563.128	-0.00376	537.429	-0.00243
3.64	0.00655		54.3664	0.00775		-6.53634	0.000397307		655.307	-0.00194	655.307	-0.00156	653.072	-0.00022	667.039	-0.00107	653.631	-0.00165		525.697	-0.01586	549.161	-0.00919	540.632	-0.00524	563.244	-0.00375	537.69	-0.00243
3.6598	0.00774		54.4512	0.00775		-6.51902	0.000397282		655.865	-0.0018	655.865	-0.000929	653.631	0.000289	667.597	-0.000484167	654.189	-0.00116		525.92	-0.0159	549.459	-0.00918	540.781	-0.00524	563.656	-0.00371	537.988	-0.00244
3.6797	0.00708		54.5361	0.00775		-6.5017	0.000397256		656.424	-0.00145	656.424	-9e-06	654.189	-0.00043	668.156	0.00047	654.748	-0.0004195		526.256	-0.01597	549.72	-0.00917	541.052	-0.00526	563.686	-0.00371	538.11	-0.00244
3.6996	0.00635		54.621	0.00775		-6.48439	0.00039723		656.983	-0.00168	656.983	0.000714	654.748	-0.000734	668.715	0.000589167	655.307	-0.0003805		526.341	-0.01599	549.879	-0.00916	541.34	-0.00527	564.067	-0.00368	538.53	-0.00244
3.7195	0.00445		54.7058	0.00775		-6.46707	0.000397203		657.542	-0.00272	657.542	0.00125	655.307	-0.000585	669.273	0.000508333	655.865	-0.000977		526.761	-0.01607	550.278	-0.00914	541.472	-0.00527	564.245	-0.00366	538.547	-0.00244
3.7394	0.00701		54.7907	0.00775		-6.44975	0.000397175		658.1	-0.00228	658.1	0.000505	655.865	-0.000822	669.832	-0.000698333	656.424	-0.00169		526.815	-0.01608	550.299	-0.00914	541.893	-0.00529	564.479	-0.00364	538.951	-0.00244
3.7593	0.00694		54.8755	0.00776		-6.43243	0.000397147		658.659	-0.00244	658.659	-0.000657	656.424	-0.000343	670.391	-0.00215	656.983	-0.00143		527.181	-0.01615	550.72	-0.00911	541.899	-0.00529	564.804	-0.00361	539.105	-0.00244
3.7792	0.00425		54.9604	0.00776		-6.41511	0.000397118		659.217	-0.00208	659.217	-0.00158	656.983	-0.000107	670.949	-0.00193	657.542	-0.0006445		527.373	-0.01618	550.837	-0.0091	542.313	-0.00531	564.89	-0.0036	539.371	-0.00244
3.7991	0.0036		55.0453	0.00776		-6.3978	0.000397088		659.776	-0.00159	659.776	-0.00173	657.542	-0.000718	671.508	-0.00152	658.1	0.000266		527.602	-0.01623	551.14	-0.00908	542.457	-0.00531	565.301	-0.00356	539.664	-0.00244
3.819	0.000684		55.1301	0.00776		-6.38048	0.000397057		660.335	-0.00174	660.335	-0.00121	658.1	-0.00102	672.067	-0.00071	658.659	0.000616		527.932	-0.01628	551.396	-0.00906	542.733	-0.00532	565.362	-0.00355	539.791	-0.00244
3.8389	-0.00298		55.215	0.00776		-6.36316	0.000397026		660.893	-0.00193	660.893	-0.000986	658.659	-0.000773	672.625	-0.000113333	659.217	0.000912		528.022	-0.0163	551.56	-0.00905	543.016	-0.00533	565.921	-0.0035	540.212	-0.00244
3.8588	-0.000953		55.2998	0.00776		-6.34584	0.000396993		661.452	-0.00181	661.452	-0.000863	659.217	-0.000366	673.184	-0.000461667	659.776	0.000543		528.442	-0.01637	551.955	-0.00901	543.154	-0.00534	566.48	-0.00344	540.222	-0.00244
3.8787	0.00213		55.3847	0.00776		-6.32852	0.00039696		662.011	-0.00231	662.011	-0.000745	659.776	-0.00111	673.743	-0.000493333	660.335	-0.0002965		528.491	-0.01638	551.981	-0.00901	543.574	-0.00535	567.038	-0.00339	540.632	-0.00244
3.8986	0.0011		55.4695	0.00776		-6.31121	0.000396926		662.569	-0.0026	662.569	-0.000487	660.335	-0.00252	674.301	-0.00075	660.893	-0.00124		528.863	-0.01644	552.401	-0.00897	543.574	-0.00535	567.597	-0.00333	540.781	-0.00244
3.9185	0.00137		55.5544	0.00777		-6.29389	0.000396891		663.128	-0.003	663.128	-0.000288	660.893	-0.00276	674.86	-0.000834167	661.452	-0.00194		529.049	-0.01647	552.513	-0.00896	543.994	-0.00536	568.156	-0.00328	541.052	-0.00244
3.9385	0.0007		55.6392	0.00777		-6.27657	0.000396855		663.687	NaN	663.687	0.000576	661.452	-0.0029	675.419	-0.00131	662.011	-0.00202		529.283	-0.0165	552.821	-0.00893	544.133	-0.00536	568.714	-0.00322	541.34	-0.00244
3.9584	0.000953		55.7241	0.00777		-6.25925	0.000396819		664.245	-0.0027	664.245	0.00036	662.011	-0.00318	675.977	-0.00161	662.569	-0.00139		529.608	-0.01655	553.072	-0.0089	544.415	-0.00537	569.273	-0.00317	541.472	-0.00244
3.9783	0.000411		55.809	0.00777		-6.24193	0.000396781		664.804	-0.00228	664.804	-0.000427	662.569	-0.00292	676.536	-0.00139	663.128	-0.0007325		529.703	-0.01656	553.242	-0.00889	544.692	-0.00538	569.832	-0.00311	541.893	-0.00244
3.9983	0.00204		55.8938	0.00777		-6.22461	0.000396742		665.363	-0.0016	665.363	-0.00189	663.128	-0.00273	677.095	-0.00138	663.687	-0.0009255		530.124	-0.01662	553.63	-0.00884	544.835	-0.00538	570.39	-0.00305	541.899	-0.00244
4.0182	0.00381		55.9787	0.00777		-6.2073	0.000396702		665.921	-0.00134	665.921	-0.00192	663.687	-0.00106	677.653	-0.00143	664.245	-0.00148		530.167	-0.01663	553.662	-0.00884	545.25	-0.00539	570.949	-0.003	542.313	-0.00244
4.0382	0.00438		56.0635	0.00777		-6.18998	0.000396662		666.48	-0.00106	666.48	-0.00132	664.245	-0.000601	678.212	-0.00126	664.804	-0.00188		530.544	-0.01668	554.082	-0.00879	545.255	-0.00539	571.508	-0.00294	542.457	-0.00244
4.0581	0.00613		56.1484	0.00777		-6.17266	0.00039662		667.039	-0.0018	667.039	-0.000258	664.804	-0.000581	678.771	-0.00117	665.363	-0.002		530.725	-0.01671	554.189	-0.00878	545.676	-0.00539	572.066	-0.00289	542.733	-0.00244
4.0781	0.00589		56.2332	0.00778		-6.15534	0.000396577		667.597	-0.00254	667.597	-0.000454	665.363	-0.000879	679.329	-0.000470833	665.921	-0.00153		530.964	-0.01674	554.503	-0.00874	545.809	-0.00539	572.625	-0.00283	543.016	-0.00244
4.098	0.00643		56.3181	0.00778		-6.13802	0.000396533		668.156	-0.00326	668.156	-0.00106	665.921	-0.002	679.888	-0.00017	666.48	-0.00117		531.284	-0.01678	554.748	-0.0087	546.096	-0.0054	573.184	-0.00278	543.154	-0.00243
4.118	0.00565		56.403	0.00778		-6.12071	0.000396488		668.715	-0.00297	668.715	-0.0021	666.48	-0.00254	680.447	-0.000390833	667.039	-0.00131		531.385	-0.01679	554.923	-0.00868	546.368	-0.0054	573.742	-0.00272	543.574	-0.00243
4.1379	0.00676		56.4878	0.00778		-6.10339	0.000396441		669.273	-0.00224	669.273	-0.00235	667.039	-0.00234	681.005	-0.00024	667.597	-0.00144		531.843	-0.01684	555.306	-0.00863	546.516	-0.0054	574.301	-0.00267	543.574	-0.00243
4.1579	0.00684		56.5727	0.00778		-6.08607	0.000396393		669.832	-0.00174	669.832	-0.00119	667.597	-0.00276	681.564	-0.000240833	668.156	-0.00104		532.401	-0.0169	555.343	-0.00862	546.927	-0.0054	574.764	-0.00262	543.994	-0.00243
4.1779	0.00479		56.6575	0.00778		-6.06875	0.000396345		670.391	-0.00132	670.391	0.00107	668.156	-0.00309	682.123	-0.000215833	668.715	-0.0008605		532.96	-0.01696	555.764	-0.00856	546.937	-0.0054	574.86	-0.00261	544.133	-0.00243
4.1978	0.0032		56.7424	0.00778		-6.05143	0.000396294		670.949	-0.00142	670.949	0.00192	668.715	-0.0033	682.681	0.0001125	669.273	-0.00143		533.519	-0.01701	555.865	-0.00855	547.357	-0.00541	575.175	-0.00258	544.415	-0.00243
4.2178	0.0036		56.8273	0.00778		-6.03412	0.000396243		671.508	-0.00184	671.508	0.0017	669.273	-0.00321	683.24	0.000838333	669.832	-0.00195		534.077	-0.01706	556.184	-0.0085	547.485	-0.00541	575.418	-0.00256	544.692	-0.00243
4.2378	0.00377		56.9121	0.00779		-6.0168	0.00039619		672.067	-0.00172	672.067	0.000397	669.832	-0.00146	683.799	0.00129	670.391	-0.00196		534.636	-0.0171	556.424	-0.00846	547.777	-0.00541	575.587	-0.00255	544.835	-0.00243
4.2578	0.00763		56.997	0.00779		-5.99948	0.000396136		672.625	-0.0017	672.625	-2.5e-05	670.391	1.5e-05	684.357	0.00149	670.949	-0.00137		535.195	-0.01714	556.604	-0.00844	548.044	-0.00541	575.977	-0.00251	545.25	-0.00242
4.2778	0.00994		57.0818	0.00779		-5.98216	0.00039608		673.184	-0.00211	673.184	0.000218	670.949	0.000608	684.916	0.00169	671.508	-0.0009435		535.753	-0.01718	556.982	-0.00838	548.198	-0.00541	575.998	-0.00251	545.255	-0.00242
4.2977	0.00638		57.1667	0.00779		-5.96484	0.000396023		673.743	-0.00252	673.743	0.00142	671.508	0.000216	685.475	0.00122	672.067	-0.000836		536.312	-0.01721	557.025	-0.00837	548.602	-0.00541	576.41	-0.00247	545.676	-0.00242
4.3177	0.00644		57.2516	0.00779		-5.94752	0.000395965		674.301	-0.00293	674.301	0.00207	672.067	-0.000435	686.033	-0.000538333	672.625	-0.00103		536.871	-0.01724	557.445	-0.0083	548.618	-0.00541	576.536	-0.00246	545.809	-0.00242
4.3377	0.0045		57.3364	0.00779		-5.93021	0.000395905		674.86	-0.00245	674.86	0.00257	672.625	-0.00157	686.592	-0.00214	673.184	-0.00142		537.429	-0.01726	557.541	-0.00828	549.038	-0.0054	576.821	-0.00243	546.096	-0.00242
4.3577	0.00356		57.4213	0.00779		-5.91289	0.000395843		675.419	-0.00262	675.419	0.00204	673.184	-0.00203	687.15	-0.00222	673.743	-0.00186		537.988	-0.01728	557.865	-0.00823	549.161	-0.0054	577.094	-0.00241	546.368	-0.00242
4.3777	0.00749		57.5061	0.00779		-5.89557	0.00039578		675.977	-0.00175	675.977	0.00113	673.743	-0.00137	687.709	-0.00103	674.301	-0.0022		538.547	-0.01729	558.1	-0.00819	549.459	-0.0054	577.232	-0.00239	546.516	-0.00241
4.3977	0.00726		57.591	0.00779		-5.87825	0.000395715		676.536	-0.00192	676.536	0.000696	674.301	-0.0001	688.268	0.000624167	674.86	-0.00186		539.105	-0.01731	558.286	-0.00816	549.72	-0.0054	577.644	-0.00236	546.927	-0.00241
4.4177	0.00124		57.6758	0.0078		-5.86093	0.000395648		677.095	-0.00183	677.095	0.000979	674.86	0.00159	688.827	0.00158	675.419	-0.00171		539.664	-0.01731	558.658	-0.00809	549.879	-0.0054	577.653	-0.00236	546.937	-0.00241
4.4378	0.000605		57.7607	0.0078		-5.84362	0.00039558		677.653	-0.00195	677.653	0.00147	675.419	0.00133	689.385	0.00104	675.977	-0.00185		540.222	-0.01732	558.706	-0.00808	550.278	-0.00539	578.055	-0.00232	547.357	-0.00241
4.4578	0.00371		57.8456	0.0078		-5.8263	0.00039551		678.212	-0.00187	678.212	0.00122	675.977	-0.000421	689.944	0.000393333	676.536	-0.00186		540.781	-0.01732	559.126	-0.008	550.299	-0.00539	578.212	-0.00231	547.485	-0.00241
4.4778	0.00703		57.9304	0.0078		-5.80898	0.000395438		678.771	-0.00161	678.771	0.00112	676.536	-0.00164	690.503	-0.00058	677.095	-0.00145		541.34	-0.01732	559.217	-0.00799	550.72	-0.00538	578.467	-0.00228	547.777	-0.0024
4.4978	0.00539		58.0153	0.0078		-5.79166	0.000395364		679.329	-0.00137	679.329	0.00063	677.095	-0.00178	691.061	-0.000733333	677.653	-0.000967		541.899	-0.01731	559.547	-0.00792	550.837	-0.00538	578.77	-0.00226	548.044	-0.0024
4.5178	0.00716		58.1001	0.0078		-5.77434	0.000395288		679.888	-0.000532	679.888	-0.00015	677.653	-0.000383	691.62	-0.000685	678.212	-0.00083		542.457	-0.0173	559.776	-0.00788	551.14	-0.00538	578.878	-0.00225	548.198	-0.0024
4.5379	0.00778		58.185	0.0078		-5.75703	0.00039521		680.447	-0.000437	680.447	-0.000758	678.212	0.00118	692.178	-0.00127	678.771	-0.000834		543.016	-0.01729	559.967	-0.00784	551.396	-0.00537	579.29	-0.00221	548.602	-0.0024
4.5579	0.00556		58.2698	0.0078		-5.73971	0.000395131		681.005	-0.000707	681.005	-0.00158	678.771	0.0017	692.737	-0.00127	679.329	-0.00106		543.574	-0.01727	560.334	-0.00777	551.56	-0.00537	579.329	-0.00221	548.618	-0.0024
4.5779	0.0021		58.3547	0.0078		-5.72239	0.000395049		681.564	-0.000866	681.564	-0.0014	679.329	0.000708	693.296	-0.000788333	679.888	-0.00167		544.133	-0.01725	560.387	-0.00776	551.955	-0.00536	579.701	-0.00218	549.038	-0.00239
4.598	0.00257		58.4395	0.00781		-5.70507	0.000394965		682.123	-0.000951	682.123	-0.000132	679.888	-0.000507	693.855	-0.000184167	680.447	-0.00219		544.692	-0.01723	560.808	-0.00768	551.981	-0.00536	579.888	-0.00216	549.161	-0.00239
4.618	0.00674		58.5244	0.00781		-5.68775	0.000394878		682.681	-0.000634	682.681	0.00119	680.447	-0.000955	694.413	-0.000276667	681.005	-0.00191		545.25	-0.0172	560.893	-0.00766	552.401	-0.00535	580.112	-0.00214	549.459	-0.00239
4.638	0.00622		58.6093	0.00781		-5.67043	0.00039479		683.24	-0.000841	683.24	0.00187	681.005	-0.000428	694.972	-0.00104	681.564	-0.0016		545.809	-0.01717	561.228	-0.00759	552.513	-0.00535	580.446	-0.00211	549.72	-0.00238
4.6581	0.00647		58.6941	0.00781		-5.65312	0.000394699		683.799	-0.00103	683.799	0.0018	681.564	-0.00062	695.53	-0.00229	682.123	-0.00126		546.368	-0.01714	561.452	-0.00754	552.821	-0.00534	580.524	-0.00211	549.879	-0.00238
4.6781	0.00617		58.779	0.00781		-5.6358	0.000394606		684.357	-0.00105	684.357	0.00128	682.123	-0.000736	696.089	-0.00297	682.681	-0.00132		546.927	-0.0171	561.648	-0.0075	553.072	-0.00533	580.935	-0.00207	550.278	-0.00238
4.6982	0.00488		58.8638	0.00781		-5.61848	0.00039451		684.916	-0.00125	684.916	0.000605	682.681	-0.00135	696.648	-0.00219	683.24	-0.00142		547.485	-0.01706	562.01	-0.00743	553.242	-0.00533	581.005	-0.00207	550.299	-0.00238
4.7182	0.00325		58.9487	0.00781		-5.60116	0.000394412		685.475	-0.000998	685.475	0.000845	683.24	-0.0012	697.206	-0.000141667	683.799	-0.00126		548.044	-0.01702	562.069	-0.00741	553.63	-0.00532	581.347	-0.00204	550.72	-0.00237
4.7383	0.00116		59.0336	0.00781		-5.58384	0.000394311		686.033	-0.000793	686.033	0.00106	683.799	-0.00052	697.765	0.00138	684.357	-0.00118		548.602	-0.01698	562.489	-0.00732	553.662	-0.00531	581.563	-0.00202	550.837	-0.00237
4.7583	0.00105		59.1184	0.00781		-5.56653	0.000394208		686.592	-0.00019	686.592	0.000971	684.357	-0.00054	698.324	0.00189	684.916	-0.00143		549.161	-0.01693	562.569	-0.00731	554.082	-0.0053	581.758	-0.00201	551.14	-0.00237
4.7784	0.0007		59.2033	0.00781		-5.54921	0.000394102		687.15	-0.000322	687.15	0.000568	684.916	-7.9e-05	698.882	0.00261	685.475	-0.00162		549.72	-0.01688	563.128	-0.00719	554.189	-0.0053	582.122	-0.00198	551.396	-0.00236
4.7985	0.00251		59.2881	0.00782		-5.53189	0.000393993		687.709	-5.1e-05	687.709	-0.0001	685.475	0.000306	699.441	0.00294	686.033	-0.00174		550.278	-0.01683	563.686	-0.00706	554.503	-0.00529	582.17	-0.00198	551.56	-0.00236
4.8185	0.00475		59.373	0.00782		-5.51457	0.000393881		688.268	-0.000273	688.268	-0.000983	686.033	0.000566	700	0.00243	686.592	-0.00131		550.837	-0.01678	564.245	-0.00693	554.748	-0.00528	582.581	-0.00194	551.955	-0.00236
4.8386	0.00587		59.4579	0.00782		-5.49725	0.000393767		688.827	-0.00112	688.827	-0.00117	686.592	0.000535	700.558	0.00123	687.15	-0.000916		551.396	-0.01672	564.804	-0.00681	554.923	-0.00527	582.681	-0.00194	551.981	-0.00236
4.8587	0.00594		59.5427	0.00782		-5.47994	0.000393649		689.385	-0.000451	689.385	-0.00116	687.15	0.000318	701.117	0.000123333	687.709	-0.000679		551.955	-0.01666	565.362	-0.00668	555.306	-0.00526	582.992	-0.00191	552.401	-0.00235
4.8788	0.00585		59.6276	0.00782		-5.46262	0.000393529		689.944	-0.000159	689.944	-0.000385	687.709	8.6e-05	701.676	-0.00127	688.268	-0.00116		552.513	-0.0166	565.921	-0.00655	555.343	-0.00526	583.24	-0.00189	552.513	-0.00235
4.8988	0.01016		59.7124	0.00782		-5.4453	0.000393405		690.503	0.00059	690.503	0.00125	688.268	-0.000446	702.234	-0.00189	688.827	--		553.072	-0.01653	566.48	-0.00641	555.764	-0.00524	583.404	-0.00188	552.821	-0.00234
4.9189	0.00598		59.7973	0.00782		-5.42798	0.000393278		691.061	0.0008	691.061	0.00249	688.827	-0.000954	702.793	-0.00144	689.385	-0.00207		553.63	-0.01647	567.038	-0.00628	555.865	-0.00524	583.798	-0.00185	553.072	-0.00234
4.939	0.00197		59.8821	0.00782		-5.41066	0.000393147		691.62	0.000566	691.62	0.00291	689.385	-0.000746	703.352	-0.000670833	689.944	-0.00126		554.189	-0.0164	567.597	-0.00615	556.184	-0.00522	583.815	-0.00185	553.242	-0.00234
4.9591	0.00227		59.967	0.00782		-5.39334	0.000393013		692.178	-0.000466	692.178	0.00221	689.944	-0.000236	703.91	-0.000165833	690.503	-0.000706		554.748	-0.01633	568.156	-0.00601	556.424	-0.00521	584.227	-0.00182	553.63	-0.00233
4.9792	0.00409		60.0519	0.00782		-5.37603	0.000392876		692.737	-0.00167	692.737	0.000694	690.503	0.000179	704.469	-0.0006875	691.061	-0.0006925		555.306	-0.01626	568.714	-0.00588	556.604	-0.0052	584.357	-0.00181	554.189	-0.00232
4.9993	0.00321		60.1367	0.00783		-5.35871	0.000392735		693.296	-0.00177	693.296	-0.000129	691.061	0.00134	705.028	-0.000479167	691.62	-0.000965		555.865	-0.01618	569.273	-0.00574	556.982	-0.00519	584.638	-0.00179	555.306	-0.00231
5.0193	0.00493		60.2216	0.00783		-5.34139	0.000392591		693.855	-0.00112	693.855	-0.000445	691.62	0.00128	705.586	0.000143333	692.178	-0.00089		556.424	-0.01611	569.832	-0.00561	557.025	-0.00519	584.915	-0.00177	555.865	-0.0023
5.0394	0.00478		60.3064	0.00783		-5.32407	0.000392442		694.413	-0.000627	694.413	0.000133	692.178	-5e-05	706.145	0.0009125	692.737	-0.000249		556.982	-0.01603	570.39	-0.00547	557.445	-0.00517	585.049	-0.00176	556.424	-0.00229
5.0595	0.00389		60.3913	0.00783		-5.30675	0.00039229		694.972	-0.00127	694.972	0.000592	692.737	-0.00225	706.704	0.000670833	693.296	0.0001365		557.541	-0.01595	570.949	-0.00533	557.541	-0.00516	585.461	-0.00174	556.982	-0.00228
5.0796	0.00514		60.4761	0.00783		-5.28944	0.000392134		695.53	-0.00104	695.53	0.000855	693.296	-0.00324	707.262	-0.000161667	693.855	-9.7e-05		558.1	-0.01587	571.508	-0.0052	557.865	-0.00515	585.474	-0.00174	557.541	-0.00227
5.0997	0.00363		60.561	0.00783		-5.27212	0.000391973		696.089	-0.000751	696.089	0.000688	693.855	-0.00218	707.821	-0.000176667	694.413	-0.0007405		558.658	-0.01578	572.066	-0.00506	558.1	-0.00514	585.872	-0.00171	558.1	-0.00226
5.1198	0.00368		60.6459	0.00783		-5.2548	0.000391809		696.648	-0.000344	696.648	0.000232	694.413	-0.000547	708.38	0.00063	694.972	-0.00167		559.217	-0.0157	572.625	-0.00493	558.286	-0.00513	586.033	-0.0017	558.658	-0.00225
5.1399	0.00213		60.7307	0.00783		-5.23748	0.00039164		697.206	-0.000917	697.206	-0.000141	694.972	0.000993	708.938	0.00175	695.53	-0.00133		559.776	-0.01561	573.184	-0.00479	558.658	-0.00511	586.284	-0.00168	559.217	-0.00224
5.16	-0.0001		60.8156	0.00783		-5.22016	0.000391467		697.765	-0.000471	697.765	-0.000587	695.53	0.00141	709.497	0.00223	696.089	-0.00111		560.334	-0.01552	573.742	-0.00466	558.706	-0.0051	586.591	-0.00166	559.776	-0.00223
5.1802	0.00294		60.9004	0.00783		-5.20285	0.000391289		698.324	-0.000615	698.324	-0.00135	696.089	0.00191	710.056	0.00177	696.648	-0.000733		560.893	-0.01543	574.301	-0.00453	559.217	-0.00508	586.695	-0.00165	560.334	-0.00222
5.2003	0.00169		60.9853	0.00784		-5.18553	0.000391107		698.882	-0.000615	698.882	-0.00149	696.648	0.00164	710.614	-8.58333e-05	697.206	-0.0011		561.452	-0.01534	574.86	-0.00439	559.776	-0.00505	587.107	-0.00163	560.893	-0.0022
5.2204	0.00329		61.0701	0.00784		-5.16821	0.000390919		699.441	-0.000698	699.441	-0.00171	697.206	0.000804	711.173	-0.00105	697.765	-0.00134		562.01	-0.01525	575.418	-0.00426	560.334	-0.00502	587.15	-0.00163	561.452	-0.00219
5.2405	0.00752		61.155	0.00784		-5.15089	0.000390727		700	-0.00233	700	-0.00165	697.765	-0.000256	711.732	-0.0011	698.324	-0.00126		562.569	-0.01516	575.977	-0.00413	560.893	-0.00499	587.518	-0.0016	562.01	-0.00218
5.2606	0.00974		61.2399	0.00784		-5.13357	0.00039053		700.558	-0.00339	700.558	-0.00109	698.324	-0.00234	712.29	-0.0002925	698.882	-0.0008585		563.128	-0.01506	576.536	-0.00401	561.452	-0.00495	587.709	-0.00159	562.569	-0.00217
5.2807	0.0083		61.3247	0.00784		-5.11625	0.000390328		701.117	-0.00245	701.117	-0.000776	698.882	-0.00337	712.849	0.00074	699.441	-0.0009415		563.686	-0.01497	577.094	-0.00388	562.01	-0.00492	587.929	-0.00158	563.128	-0.00216
5.3009	0.0088		61.4096	0.00784		-5.09894	0.00039012		701.676	-0.00239	701.676	-0.000546	699.441	-0.00291	713.408	0.000675	700	-0.000845		564.245	-0.01487	577.653	-0.00375	562.569	-0.00489	588.268	-0.00156	563.686	-0.00215
5.321	0.00546		61.4944	0.00784		-5.08162	0.000389907		702.234	-0.00181	702.234	0.000268	700	-0.00233	713.966	0.00067	700.558	-0.000932		564.804	-0.01477	578.212	-0.00363	563.128	-0.00485	588.341	-0.00155	564.245	-0.00214
5.3411	0.00274		61.5793	0.00784		-5.0643	0.000389689		702.793	-0.000902	702.793	0.000586	700.558	-0.00202	714.525	-8e-05	701.117	-0.0008495		565.362	-0.01467	578.77	-0.00351	563.686	-0.00482	588.752	-0.00153	564.804	-0.00212
5.3612	-5e-06		61.6641	0.00784		-5.04698	0.000389464		703.352	-0.000822	703.352	0.000944	701.117	-0.00246	715.084	2.16667e-05	701.676	-0.0004555		565.921	-0.01457	579.329	-0.00339	564.245	-0.00478	588.826	-0.00153	565.362	-0.00211
5.3814	4.2e-05		61.749	0.00784		-5.02966	0.000389234		703.91	-0.000376	703.91	0.00132	701.676	-0.00286	715.642	-0.000198333	702.234	-0.000684		566.48	-0.01447	579.888	-0.00327	564.804	-0.00475	589.164	-0.00151	565.921	-0.0021
5.4015	0.00123		61.8339	0.00784		-5.01235	0.000388998		704.469	-0.00124	704.469	0.00166	702.234	-0.00223	716.201	-0.000166667	702.793	-0.00132		567.038	-0.01437	580.446	-0.00315	565.362	-0.00471	589.385	-0.00149	566.48	-0.00209
5.4216	0.00228		61.9187	0.00785		-4.99503	0.000388756		705.028	-0.000473	705.028	0.00205	702.793	-0.00144	716.76	-0.000116667	703.352	-0.00186		567.597	-0.01427	581.005	-0.00304	565.921	-0.00468	589.575	-0.00148	567.038	-0.00208
5.4418	0.00485		62.0036	0.00785		-4.97771	0.000388507		705.586	-0.00116	705.586	0.00235	703.352	0.000107	717.318	-9.16667e-06	703.91	-0.00197		568.156	-0.01417	581.563	-0.00293	566.48	-0.00464	589.943	-0.00146	567.597	-0.00206
5.4619	0.00537		62.0884	0.00785		-4.96039	0.000388252		706.145	-0.00194	706.145	0.00221	703.91	0.00114	717.877	-0.000199167	704.469	-0.00155		568.714	-0.01406	582.122	-0.00282	567.038	-0.0046	589.986	-0.00146	568.156	-0.00205
5.482	0.00321		62.1733	0.00785		-4.94307	0.00038799		706.704	-0.00146	706.704	0.0014	704.469	0.00148	718.436	-0.0003625	705.028	-0.00163		569.273	-0.01396	582.681	-0.00271	568.156	-0.00453	590.398	-0.00144	568.714	-0.00204
5.5022	0.00521		62.2582	0.00785		-4.92576	0.000387721		707.262	-0.00105	707.262	0.000999	705.028	0.00137	718.994	-0.000741667	705.586	-0.00184		569.832	-0.01385	583.24	-0.0026	568.714	-0.00449	590.502	-0.00143	569.273	-0.00203
5.5223	0.00494		62.343	0.00785		-4.90844	0.000387445		707.821	7.6e-05	707.821	0.000853	705.586	0.00109	719.553	-0.000988333	706.145	-0.00229		570.39	-0.01375	583.798	-0.0025	569.273	-0.00445	590.809	-0.00142	569.832	-0.00201
5.5424	0.00436		62.4279	0.00785		-4.89112	0.000387162		708.38	-8.8e-05	708.38	0.000319	706.145	0.000935	720.112	-0.0006825	706.704	-0.00214		570.949	-0.01364	583.926	-0.00247	569.832	-0.00441	591.061	-0.00141	570.39	-0.002
5.5626	0.00693		62.5127	0.00785		-4.8738	0.000386872		708.938	-0.000263	708.938	0.000266	706.704	0.00016	720.67	-0.000863333	707.262	-0.00204		571.508	-0.01354	584.346	-0.0024	570.39	-0.00437	591.221	-0.0014	571.508	-0.00198
5.5827	0.00699		62.5976	0.00785		-4.85648	0.000386573		709.497	-0.000427	709.497	-0.000148	707.262	-0.00142	721.229	-0.00093	707.821	-0.00147		572.066	-0.01343	584.357	-0.0024	570.949	-0.00434	591.619	-0.00138	572.066	-0.00196
5.6029	0.00201		62.6824	0.00785		-4.83917	0.000386268		710.056	-0.000307	710.056	-0.000396	707.821	-0.00223			708.38	-0.0011		572.625	-0.01333	584.766	-0.00232	571.508	-0.0043	591.632	-0.00138	572.625	-0.00195
5.623	0.00153		62.7673	0.00785		-4.82185	0.000385954		710.614	-0.00108	710.614	-0.000629	708.38	-0.00189			708.938	-0.00102		573.184	-0.01322	584.915	-0.0023	572.066	-0.00426	592.044	-0.00136	573.184	-0.00194
5.6432	0.000926		62.8522	0.00786		-4.80453	0.000385632		711.173	-0.00133	711.173	-0.000586	708.938	-0.000706			709.497	-0.00132		573.742	-0.01311	585.187	-0.00225	572.625	-0.00422	592.178	-0.00135	573.742	-0.00193
5.6633	0.00337		62.937	0.00786		-4.78721	0.000385301		711.732	0.000232	711.732	-0.000815	709.497	0.000637			710.056	-0.0008715		574.301	-0.01301	585.474	-0.0022	573.184	-0.00419	592.455	-0.00134	574.301	-0.00191
5.6835	0.00236		63.0219	0.00786		-4.76989	0.000384962		712.29	0.000737	712.29	-0.000166	710.056	0.0016			710.614	-0.0002555		574.86	-0.0129	585.607	-0.00218	573.742	-0.00415	592.737	-0.00132	574.86	-0.0019
5.7036	0.00252		63.1067	0.00786		-4.75257	0.000384614		712.849	0.000839	712.849	0.000315	710.614	0.00115			711.173	0.0002255		575.418	-0.01279	586.027	-0.00211	575.418	-0.00404	592.866	-0.00132	575.418	-0.00189
5.7238	0.00133		63.1916	0.00786		-4.73526	0.000384257		713.408	0.000439	713.408	0.00122	711.173	-0.000386			711.732	7.15e-05		575.977	-0.01268	586.033	-0.00211	575.977	-0.004	593.278	-0.0013	575.977	-0.00188
5.7439	0.00352		63.2764	0.00786		-4.71794	0.000383891		713.966	-0.000315	713.966	0.00181	711.732	-0.000863			712.29	-0.000458		576.536	-0.01258	586.448	-0.00204	576.536	-0.00397	593.295	-0.0013	576.536	-0.00186
5.7641	0.00238		63.3613	0.00786		-4.70062	0.000383514		714.525	-0.000517	714.525	0.00162	712.29	-0.000722			712.849	-0.00154		577.094	-0.01247	586.591	-0.00201	577.094	-0.00393	593.689	-0.00128	577.094	-0.00185
5.7843	0.00527		63.4462	0.00786		-4.6833	0.000383129		715.084	0.00124	715.084	0.000801	712.849	-0.000394			713.408	-0.00238		577.653	-0.01236	586.868	-0.00197	577.653	-0.00389	593.854	-0.00128	577.653	-0.00184
5.8044	0.00875		63.531	0.00786		-4.66598	0.000382733		715.642	0.00148	715.642	-0.000694	713.408	-5e-06			713.966	-0.00231		578.212	-0.01226	587.15	-0.00192	578.212	-0.00386	594.101	-0.00127	578.212	-0.00183
5.8246	0.00937		63.6159	0.00786		-4.64867	0.000382326		716.201	0.00134	716.201	-0.000827	713.966	0.000162			714.525	-0.00196		578.77	-0.01215	587.288	-0.0019	578.77	-0.00383	594.413	-0.00125	578.77	-0.00182
5.8447	0.00665		63.7007	0.00786		-4.63135	0.000381909		716.76	0.000546	716.76	-0.000486	714.525	-0.000329			715.084	-0.002		579.329	-0.01204	587.708	-0.00184	579.329	-0.00379	594.512	-0.00125	579.329	-0.0018
5.8649	0.00324		63.7856	0.00786		-4.61403	0.000381481		717.318	-0.000946	717.318	0.000512	715.084	-0.0016			715.642	-0.00241		579.888	-0.01194	587.709	-0.00184	579.888	-0.00376	594.923	-0.00123	579.888	-0.00179
5.885	0.00294		63.8704	0.00787		-4.59671	0.000381042		717.877	-0.00108	717.877	0.001	715.642	-0.00237			716.201	-0.00255		580.446	-0.01183	588.129	-0.00177	580.446	-0.00372	594.971	-0.00123	580.446	-0.00178
5.9052	0.00363		63.9553	0.00787		-4.57939	0.000380592		718.436	-0.00196	718.436	0.000357	716.201	-0.00307			716.76	-0.00205		581.005	-0.01172	588.268	-0.00175	581.005	-0.00369	595.335	-0.00122	581.005	-0.00177
5.9254	0.00208		64.0402	0.00787		-4.56208	0.000380129		718.994	-0.00267	718.994	-0.000541	716.76	--			717.318	-0.00136		581.563	-0.01162	588.549	-0.00171	581.563	-0.00366	595.53	-0.00121	581.563	-0.00175
5.9455	0.00348		64.125	0.00787		-4.54476	0.000379655		719.553	-0.00146	719.553	-0.000988	717.318	-0.00135			717.877	-0.0006655		582.122	-0.01151	588.826	-0.00167	582.122	-0.00363	595.746	-0.0012	582.122	-0.00174
5.9657	0.00561		64.2099	0.00787		-4.52744	0.000379168		720.112	0.000237	720.112	-0.00133	717.877	-0.00015			718.436	-0.000343		582.681	-0.01141	588.969	-0.00165	582.681	-0.0036	596.089	-0.00119	582.681	-0.00173
5.9859	0.00551		64.2947	0.00787		-4.51012	0.000378668						718.436	0.00101			718.994	-0.0001955		583.24	-0.0113	589.385	-0.00159	583.24	-0.00357	596.158	-0.00118	583.24	-0.00172
6.006	0.00516		64.3796	0.00787		-4.4928	0.000378155						718.994	0.000845			719.553	-0.0002465		583.798	-0.0112	589.39	-0.00159	583.798	-0.00354	596.569	-0.00117	583.798	-0.00171
6.0262	0.00355		64.4644	0.00787		-4.47548	0.000377629						719.553	0.000895			720.112	-0.000122		584.357	-0.0111	589.81	-0.00153	584.357	-0.00351	596.647	-0.00117	584.357	-0.0017
6.0464	0.00203		64.5493	0.00787		-4.45817	0.000377089						720.112	0.00139						584.915	-0.01099	589.943	-0.00151	584.915	-0.00348	596.981	-0.00116	584.915	-0.00168
6.0665	0.00139		64.6342	0.00787		-4.44085	0.000376535													585.474	-0.01089	590.23	-0.00147	585.474	-0.00345	597.206	-0.00115	585.474	-0.00167
6.0867	0.00298		64.719	0.00787		-4.42353	0.000375967													586.033	-0.01079	590.502	-0.00143	586.033	-0.00342	597.392	-0.00114	586.033	-0.00166
6.1069	0.00236		64.8039	0.00787		-4.40621	0.000375383													586.591	-0.01069	590.651	-0.00141	586.591	-0.00339	597.765	-0.00113	586.591	-0.00165
6.127	0.00328		64.8887	0.00788		-4.38889	0.000374785													587.15	-0.01059	591.061	-0.00136	587.15	-0.00336	597.803	-0.00113	587.15	-0.00164
6.1472	0.00407		64.9736	0.00788		-4.37158	0.00037417													587.709	-0.01048	591.071	-0.00136	587.709	-0.00334	598.215	-0.00112	587.709	-0.00163
6.1674	0.00397		65.0584	0.00788		-4.35426	0.00037354													588.268	-0.01038	591.491	-0.00131	588.268	-0.00331	598.323	-0.00111	588.268	-0.00162
6.1875	0.00416		65.1433	0.00788		-4.33694	0.000372893													588.826	-0.01028	591.619	-0.00129	588.826	-0.00329	598.626	-0.0011	588.826	-0.00161
6.2077	0.00574		65.2282	0.00788		-4.31962	0.000372229													589.385	-0.01019	591.912	-0.00125	589.385	-0.00326	598.882	-0.00109	589.385	-0.0016
6.2279	0.00279		65.313	0.00788		-4.3023	0.000371548													589.943	-0.01009	592.178	-0.00122	589.943	-0.00324	599.038	-0.00109	589.943	-0.00158
6.248	0.00484		65.3979	0.00788		-4.28499	0.000370849													590.502	-0.00999	592.332	-0.0012	590.502	-0.00321	599.441	-0.00108	590.502	-0.00157
6.2682	0.00644		65.4827	0.00788		-4.26767	0.000370132													591.061	-0.00989	592.737	-0.00116	591.061	-0.00319	599.449	-0.00108	591.061	-0.00156
6.2884	0.00896		65.5676	0.00788		-4.25035	0.000369396													591.619	-0.0098	592.752	-0.00115	591.619	-0.00317	599.861	-0.00107	591.619	-0.00155
6.3085	0.01052		65.6525	0.00788		-4.23303	0.00036864													592.178	-0.0097	593.173	-0.00111	592.178	-0.00314	599.999	-0.00106	592.178	-0.00154
6.3287	0.00818		65.7373	0.00788		-4.21571	0.000367865													592.737	-0.00961	593.295	-0.00109	592.737	-0.00312	600.272	-0.00106	592.737	-0.00153
6.3489	0.0055		65.8222	0.00788		-4.19839	0.00036707													593.295	-0.00951	593.854	-0.00103	593.295	-0.0031	600.558	-0.00105	593.295	-0.00152
6.369	0.00236		65.907	0.00788		-4.18108	0.000366253													593.854	-0.00942	594.413	-0.000969913	593.854	-0.00308	600.683	-0.00105	593.854	-0.00151
6.3892	0.000732		65.9919	0.00789		-4.16376	0.000365416													594.413	-0.00933	594.971	-0.000912524	594.413	-0.00306	601.095	-0.00103	594.413	-0.0015
6.4094	0.00105		66.0767	0.00789		-4.14644	0.000364556													594.971	-0.00923	595.53	-0.000857301	594.971	-0.00304	601.117	-0.00103	594.971	-0.00149
6.4295	0.000253		66.1616	0.00789		-4.12912	0.000363674													595.53	-0.00914	596.089	-0.000804187	595.53	-0.00302	601.506	-0.00102	595.53	-0.00149
6.4497	0.00158		66.2465	0.00789		-4.1118	0.000362769													596.089	-0.00905	596.647	-0.000753166	596.089	-0.003	601.675	-0.00102	596.089	-0.00148
6.4699	0.00322		66.3313	0.00789		-4.09449	0.00036184													596.647	-0.00896	597.206	-0.000704174	596.647	-0.00298	601.918	-0.00101	596.647	-0.00147
6.4271	0.00253		66.4162	0.00789		-4.07717	0.000360887													597.206	-0.00887	597.765	-0.000657205	597.206	-0.00296	602.234	-0.00101	597.206	-0.00146
6.4667	0.00417		66.501	0.00789		-4.05985	0.000359909													597.765	-0.00878	598.323	-0.000612194	597.765	-0.00294	602.329	-0.00101	597.765	-0.00145
6.5063	0.00702		66.5859	0.00789		-4.04253	0.000358905													598.323	-0.0087	598.882	-0.000569116	598.323	-0.00292	602.74	-0.00099612	598.323	-0.00144
6.546	0.00637		66.6707	0.00789		-4.02521	0.000357876													598.882	-0.00861	599.441	-0.000527912	598.882	-0.0029	602.793	-0.000994984	598.882	-0.00143
6.5856	0.00642		66.7556	0.00789		-4.0079	0.000356819													599.441	-0.00852	599.999	-0.000488547	599.441	-0.00289	603.152	-0.000987312	599.441	-0.00142
6.6253	0.006		66.8405	0.00789		-3.99058	0.000355734													599.999	-0.00844	600.558	-0.000450984	599.999	-0.00287	603.351	-0.000983153	599.999	-0.00141
6.6649	0.00562		66.9253	0.00789		-3.97326	0.000354621													600.558	-0.00835	601.117	-0.000415163	600.558	-0.00285	603.563	-0.000978809	600.558	-0.00141
6.7046	0.00442		67.0102	0.00789		-3.95594	0.000353479													601.117	-0.00827	601.675	-0.000381054	601.117	-0.00283	603.91	-0.000971874	601.117	-0.0014
6.7442	0.00574		67.095	0.00789		-3.93862	0.000352307													601.675	-0.00819	602.234	-0.000348597	601.675	-0.00282	603.975	-0.000970604	601.675	-0.00139
6.7839	0.0084		67.1799	0.0079		-3.9213	0.000351105													602.234	-0.0081	602.793	-0.000317753	602.234	-0.0028	604.386	-0.000962688	602.234	-0.00138
6.8236	0.00671		67.2648	0.0079		-3.90399	0.000349871													602.793	-0.00802	603.351	-0.000288482	602.793	-0.00279	604.469	-0.000961135	602.793	-0.00138
6.8632	0.00517		67.3496	0.0079		-3.88667	0.000348604													603.351	-0.00794	603.91	-0.000260726	603.351	-0.00277	605.027	-0.000950911	603.351	-0.00137
6.9029	0.00692		67.4345	0.0079		-3.86935	0.000347305													603.91	-0.00786	604.469	-0.00023445	603.91	-0.00276	605.586	-0.000941189	603.91	-0.00136
6.9426	0.00862		67.5193	0.0079		-3.85203	0.000345972													604.469	-0.00778	605.027	-0.000209598	604.469	-0.00274	606.145	-0.000931944	604.469	-0.00135
6.9823	0.00591		67.6042	0.0079		-3.83471	0.000344603													605.027	-0.0077	605.586	-0.000186134	605.027	-0.00273	606.703	-0.000923167	605.027	-0.00135
7.0219	0.00504		67.689	0.0079		-3.8174	0.000343199													605.586	-0.00762	606.145	-0.000163999	605.586	-0.00271	607.262	-0.000914831	605.586	-0.00134
7.0616	0.00629		67.7739	0.0079		-3.80008	0.000341758													606.145	-0.00755	606.703	-0.000143167	606.145	-0.0027	607.821	-0.000906926	606.145	-0.00133
7.1013	0.00531		67.8588	0.0079		-3.78276	0.000340279													606.703	-0.00747	607.262	-0.000123572	606.703	-0.00268	608.379	-0.000899431	606.703	-0.00133
7.141	0.00512		67.9436	0.0079		-3.76544	0.000338762													607.262	-0.00739	607.821	-0.000105188	607.262	-0.00267	608.938	-0.000892332	607.262	-0.00132
7.1807	0.00628		68.0285	0.0079		-3.74812	0.000337205													607.821	-0.00732	608.379	-8.79597e-05	607.821	-0.00265	609.497	-0.000885609	607.821	-0.00131
7.2204	0.00438		68.1133	0.0079		-3.73081	0.000335607													608.379	-0.00724	608.938	-7.18508e-05	608.379	-0.00264	610.055	-0.000879249	608.379	-0.00131
7.26	0.0029		68.1982	0.0079		-3.71349	0.000333968													608.938	-0.00717	609.497	-5.68131e-05	608.938	-0.00263	610.614	-0.000873237	608.938	-0.0013
7.2997	0.00349		68.283	0.0079		-3.69617	0.000332285													609.497	-0.0071	610.055	-4.28077e-05	609.497	-0.00261	611.173	-0.000867555	609.497	-0.00129
7.3394	0.00601		68.3679	0.00791		-3.67885	0.000330559													610.055	-0.00702	610.614	-2.97959e-05	610.055	-0.0026	611.731	-0.000862191	610.055	-0.00129
7.3791	0.00692		68.4528	0.00791		-3.66153	0.000328787													610.614	-0.00695	611.173	-1.77327e-05	610.614	-0.00259	612.29	-0.000857129	610.614	-0.00128
7.4188	0.0056		68.5376	0.00791		-3.64421	0.000326969													611.173	-0.00688	611.731	-6.58304e-06	611.173	-0.00257	612.849	-0.000852356	611.173	-0.00128
7.4585	0.00731		68.6225	0.00791		-3.6269	0.000325103													611.731	-0.00681	612.29	3.69569e-06	611.731	-0.00256	613.407	-0.000847858	611.731	-0.00127
7.4983	0.00808		68.7073	0.00791		-3.60958	0.000323189													612.29	-0.00674	612.849	1.31391e-05	612.29	-0.00255	613.966	-0.000843623	612.29	-0.00127
7.538	0.00797		68.7922	0.00791		-3.59226	0.000321224													612.849	-0.00667	613.407	2.17826e-05	612.849	-0.00254	614.524	-0.000839637	612.849	-0.00126
7.5777	0.00982		68.877	0.00791		-3.57494	0.000319208													613.407	-0.0066	613.966	2.96652e-05	613.407	-0.00252	615.083	-0.000835888	613.407	-0.00125
7.6174	0.00905		68.9619	0.00791		-3.55762	0.000317139													613.966	-0.00654	614.524	3.68189e-05	613.966	-0.00251	615.642	-0.000832366	613.966	-0.00125
7.6571	0.0105		69.0468	0.00791		-3.54031	0.000315016													614.524	-0.00647	615.083	4.32816e-05	614.524	-0.0025	616.201	-0.000829057	614.524	-0.00124
7.6968	0.00826		69.1316	0.00791		-3.52299	0.000312838													615.083	-0.0064	615.642	4.90806e-05	615.083	-0.00248	616.759	-0.000825953	615.083	-0.00124
7.7366	0.0069		69.2165	0.00791		-3.50567	0.000310603													615.642	-0.00634	616.201	5.42544e-05	615.642	-0.00247	617.318	-0.000823041	615.642	-0.00123
7.7763	0.00623		69.3013	0.00791		-3.48835	0.000308309													616.201	-0.00627	616.759	5.88292e-05	616.201	-0.00246	617.876	-0.000820312	616.201	-0.00123
7.816	0.00744		69.3862	0.00791		-3.47103	0.000305955													616.759	-0.00621	617.318	6.2838e-05	616.759	-0.00245	618.435	-0.000817756	616.759	-0.00123
7.8558	0.00766		69.4711	0.00791		-3.45372	0.000303539													617.318	-0.00614	617.876	6.63083e-05	617.318	-0.00243	618.994	-0.000815364	617.318	-0.00122
7.8955	0.00558		69.5559	0.00791		-3.4364	0.00030106													617.876	-0.00608	618.435	6.92699e-05	617.876	-0.00242	619.553	-0.000813126	617.876	-0.00122
7.9352	0.00564		69.6408	0.00791		-3.41908	0.000298517													618.435	-0.00601	618.994	7.17488e-05	618.435	-0.00241	620.111	-0.000811035	618.435	-0.00121
7.975	0.00788		69.7256	0.00792		-3.40176	0.000295906													618.994	-0.00595	619.553	7.37723e-05	618.994	-0.0024	620.67	-0.000809083	618.994	-0.00121
8.0147	0.00868		69.8105	0.00792		-3.38444	0.000293228													619.553	-0.00589	620.111	7.53653e-05	619.553	-0.00238	621.229	-0.00080726	619.553	-0.0012
8.0545	0.00586		69.8953	0.00792		-3.36713	0.000290479													620.111	-0.00583	620.67	7.65522e-05	620.111	-0.00237	621.787	-0.000805561	620.111	-0.0012
8.0942	0.00434		69.9802	0.00792		-3.34981	0.000287659													620.67	-0.00577	621.229	7.73568e-05	620.67	-0.00236	622.346	-0.000803977	620.67	-0.0012
8.1339	0.00105		70.065	0.00792		-3.33249	0.000284764													621.229	-0.00571	621.787	7.78015e-05	621.229	-0.00234	622.904	-0.000802501	621.229	-0.00119
8.1737	0.000489		70.1499	0.00792		-3.31517	0.000281794													621.787	-0.00565	622.346	7.79082e-05	621.787	-0.00233	623.463	-0.000801129	621.787	-0.00119
8.2135	0.00218		70.2348	0.00792		-3.29785	0.000278746													622.346	-0.00559	622.904	7.76977e-05	622.346	-0.00232	624.022	-0.000799852	622.346	-0.00119
8.2532	0.00383		70.3196	0.00792		-3.28053	0.000275619													622.904	-0.00553	623.463	7.71901e-05	622.904	-0.00231	624.58	-0.000798667	622.904	-0.00118
8.293	0.00632		70.4045	0.00792		-3.26322	0.000272409													623.463	-0.00547	624.022	7.64044e-05	623.463	-0.00229	625.139	-0.000797565	623.463	-0.00118
8.3327	0.00741		70.4893	0.00792		-3.2459	0.000269116													624.022	-0.00541	624.58	7.53592e-05	624.022	-0.00228	625.698	-0.000796544	624.022	-0.00118
8.3725	0.006		70.5742	0.00792		-3.22858	0.000265736													624.58	-0.00536	625.139	7.40713e-05	624.58	-0.00227	626.256	-0.000795597	624.58	-0.00117
8.4123	0.00703		70.6591	0.00792		-3.21126	0.000262268													625.139	-0.0053	625.698	7.25585e-05	625.139	-0.00225	626.815	-0.00079472	625.139	-0.00117
8.452	0.00845		70.7439	0.00792		-3.19394	0.000258709													625.698	-0.00524	626.256	7.08361e-05	625.698	-0.00224	627.374	-0.000793908	625.698	-0.00117
8.4918	0.00805		70.8288	0.00792		-3.17663	0.000255057													626.256	-0.00519	626.815	6.89197e-05	626.256	-0.00223	627.932	-0.000793157	626.256	-0.00116
8.5316	0.00858		70.9136	0.00792		-3.15931	0.000251309													626.815	-0.00513	627.374	6.68234e-05	626.815	-0.00221	628.491	-0.000792463	626.815	-0.00116
8.5713	0.00706		70.9985	0.00792		-3.14199	0.000247464													627.374	-0.00508	627.932	6.45616e-05	627.374	-0.0022	629.05	-0.000791823	627.374	-0.00116
8.6111	0.00595		71.0833	0.00792		-3.12467	0.000243518													627.932	-0.00502	628.491	6.21467e-05	627.932	-0.00219	629.608	-0.000791232	627.932	-0.00116
8.6509	0.00511		71.1682	0.00793		-3.10735	0.000239468													628.491	-0.00497	629.05	5.95921e-05	628.491	-0.00218	630.167	-0.000790688	628.491	-0.00115
8.6907	0.00372		71.2531	0.00793		-3.09004	0.000235313													629.05	-0.00491	629.608	5.69086e-05	629.05	-0.00216	630.726	-0.000790187	629.05	-0.00115
8.7305	0.00493		71.3379	0.00793		-3.07272	0.000231048													629.608	-0.00486	630.167	5.4108e-05	629.608	-0.00215	631.284	-0.000789725	629.608	-0.00115
8.7703	0.00641		71.4228	0.00793		-3.0554	0.000226672													630.167	-0.00481	630.726	5.12014e-05	630.167	-0.00213	631.843	-0.000789302	630.167	-0.00115
8.81	0.007		71.5076	0.00793		-3.03808	0.000222182													630.726	-0.00475	631.284	4.8198e-05	630.726	-0.00212	632.402	-0.000788913	630.726	-0.00114
8.8498	0.00447		71.5925	0.00793		-3.02076	0.000217574													631.284	-0.0047	631.843	4.51082e-05	631.284	-0.00211	632.96	-0.000788556	631.284	-0.00114
8.8896	0.00536		71.6774	0.00793		-3.00344	0.000212846													631.843	-0.00465	632.402	4.194e-05	631.843	-0.00209	633.519	-0.000788229	631.843	-0.00114
8.9294	0.00505		71.7622	0.00793		-2.98613	0.000207994													632.402	-0.0046	632.96	3.87024e-05	632.402	-0.00208	634.078	-0.000787929	632.402	-0.00114
8.9692	0.0046		71.8471	0.00793		-2.96881	0.000203014													632.96	-0.00455	633.519	3.54041e-05	632.96	-0.00207	634.636	-0.000787656	632.96	-0.00113
9.009	0.00387		71.9319	0.00793		-2.95149	0.000197905													633.519	-0.0045	634.078	3.20514e-05	633.519	-0.00205	635.195	-0.000787406	633.519	-0.00113
9.0488	0.0062		72.0168	0.00793		-2.93417	0.000192662													634.078	-0.00445	634.636	2.8652e-05	634.078	-0.00204	635.754	-0.000787178	634.078	-0.00113
9.0886	0.00483		72.1016	0.00793		-2.91685	0.000187281													634.636	-0.0044	635.195	2.52125e-05	634.636	-0.00202	636.312	-0.00078697	634.636	-0.00113
9.1284	0.00556		72.1865	0.00793		-2.89954	0.00018176													635.195	-0.00435	635.754	2.17399e-05	635.195	-0.00201	636.871	-0.000786782	635.195	-0.00113
9.1683	0.00698		72.2713	0.00793		-2.88222	0.000176094													635.754	-0.0043	636.312	1.82388e-05	635.754	-0.002	637.43	-0.00078661	635.754	-0.00113
9.2081	0.00742		72.3562	0.00793		-2.8649	0.000170281													636.312	-0.00425	636.871	1.47159e-05	636.312	-0.00198	637.988	-0.000786454	636.312	-0.00112
9.2479	0.00323		72.4411	0.00793		-2.84758	0.000164314													636.871	-0.0042	637.43	1.11752e-05	636.871	-0.00197	638.547	-0.000786313	636.871	-0.00112
9.2877	0.00213		72.5259	0.00793		-2.83026	0.000158192													637.43	-0.00415	637.988	7.62266e-06	637.43	-0.00195	639.106	-0.000786186	637.43	-0.00112
9.3275	0.0067		72.6108	0.00793		-2.81295	0.00015191													637.988	-0.0041	638.547	4.06156e-06	637.988	-0.00194	639.664	-0.00078607	637.988	-0.00112
9.3673	0.0088		72.6956	0.00794		-2.79563	0.000145463													638.547	-0.00406	639.106	4.96704e-07	638.547	-0.00192	640.223	-0.000785967	638.547	-0.00112
9.4071	0.00771		72.7805	0.00794		-2.77831	0.000138847													639.106	-0.00401	639.664	-3.06737e-06	639.106	-0.00191	640.782	-0.000785873	639.106	-0.00112
9.447	0.00663		72.8654	0.00794		-2.76099	0.000132059													639.664	-0.00396	640.223	-6.62832e-06	639.664	-0.0019	641.34	-0.000785789	639.664	-0.00111
9.4868	0.00622		72.9502	0.00794		-2.74367	0.000125092													640.223	-0.00392	640.782	-1.01815e-05	640.223	-0.00188	641.899	-0.000785714	640.223	-0.00111
9.5266	0.00367		73.0351	0.00794		-2.72635	0.000117944													640.782	-0.00387	641.34	-1.37251e-05	640.782	-0.00187	642.458	-0.000785647	640.782	-0.00111
9.5665	0.00202		73.1199	0.00794		-2.70904	0.000110608													641.34	-0.00382	641.899	-1.7255e-05	641.34	-0.00185	643.016	-0.000785587	641.34	-0.00111
9.6063	0.00459		73.2048	0.00794		-2.69172	0.00010308													641.899	-0.00378	642.458	-2.07697e-05	641.899	-0.00184	643.575	-0.000785534	641.899	-0.00111
9.6461	0.00418		73.2896	0.00794		-2.6744	9.53555e-05													642.458	-0.00373	643.016	-2.42662e-05	642.458	-0.00182	644.134	-0.000785487	642.458	-0.00111
9.686	0.00607		73.3745	0.00794		-2.65708	8.74287e-05													643.016	-0.00369	643.575	-2.77422e-05	643.016	-0.00181	644.692	-0.000785446	643.016	-0.00111
9.7258	0.00588		73.4594	0.00794		-2.63976	7.92944e-05													643.575	-0.00364	644.134	-3.11951e-05	643.575	-0.00179	645.251	-0.000785409	643.575	-0.00111
9.7656	0.00529		73.5442	0.00794		-2.62245	7.09473e-05													644.134	-0.0036	644.692	-3.46241e-05	644.134	-0.00178	645.81	-0.000785377	644.134	-0.00111
9.8055	0.0045		73.6291	0.00794		-2.60513	6.23817e-05													644.692	-0.00355	645.251	-3.80271e-05	644.692	-0.00176	646.368	-0.00078535	644.692	-0.0011
9.8453	0.00657		73.7139	0.00794		-2.58781	5.35919e-05													645.251	-0.00351	645.81	-4.14017e-05	645.251	-0.00175	646.927	-0.000785325	645.251	-0.0011
9.8852	0.00758		73.7988	0.00794		-2.57049	4.45721e-05													645.81	-0.00347	646.368	-4.47477e-05	645.81	-0.00173	647.486	-0.000785305	645.81	-0.0011
9.925	0.00563		73.8837	0.00794		-2.55317	3.53163e-05													646.368	-0.00342	646.927	-4.80628e-05	646.368	-0.00172	648.044	-0.000785287	646.368	-0.0011
9.9649	0.0042		73.9685	0.00794		-2.53586	2.58183e-05													646.927	-0.00338	647.486	-5.13468e-05	646.927	-0.0017	648.603	-0.000785272	646.927	-0.0011
10.0047	0.00509		74.0534	0.00794		-2.51854	1.60717e-05													647.486	-0.00334	648.044	-5.45982e-05	647.486	-0.00169	649.162	-0.00078526	647.486	-0.0011
10.0446	0.00407		74.1382	0.00794		-2.50122	6.07004e-06													648.044	-0.00329	648.603	-5.78155e-05	648.044	-0.00167	649.72	-0.000785249	648.044	-0.0011
10.0844	0.00646		74.2231	0.00794		-2.4839	-4.19336e-06													648.603	-0.00325	649.162	-6.0999e-05	648.603	-0.00166	650.279	-0.000785241	648.603	-0.0011
10.1243	0.00567		74.3079	0.00795		-2.46658	-1.47253e-05													649.162	-0.00321	649.72	-6.41468e-05	649.162	-0.00164	650.837	-0.000785235	649.162	-0.0011
10.1641	0.00589		74.3928	0.00795		-2.44926	-2.55329e-05													649.72	-0.00317	650.279	-6.72595e-05	649.72	-0.00163	651.396	-0.00078523	649.72	-0.0011
10.204	0.00554		74.4776	0.00795		-2.43195	-3.66234e-05													650.279	-0.00313	650.837	-7.03353e-05	650.279	-0.00161	651.955	-0.000785226	650.279	-0.0011
10.2438	0.00442		74.5625	0.00795		-2.41463	-4.8004e-05													650.837	-0.00309	651.396	-7.3375e-05	650.837	-0.0016	652.514	-0.000785224	650.837	-0.0011
10.2837	0.0042		74.6474	0.00795		-2.39731	-5.96825e-05													651.396	-0.00304	651.955	-7.63769e-05	651.396	-0.00158	653.072	-0.000785223	651.396	-0.00109
10.3236	0.00684		74.7322	0.00795		-2.37999	-7.16666e-05													651.955	-0.003	652.514	-7.9342e-05	651.955	-0.00157	653.631	-0.000785223	651.955	-0.00109
10.3634	0.00512		74.8171	0.00795		-2.36267	-8.39643e-05													652.514	-0.00296	653.072	-8.22693e-05	652.514	-0.00155	654.189	-0.000785223	652.514	-0.00109
10.4033	0.00759		74.9019	0.00795		-2.34536	-9.65838e-05													653.072	-0.00292	653.631	-8.51587e-05	653.072	-0.00153	654.748	-0.000785224	653.072	-0.00109
10.4432	0.00705		74.9868	0.00795		-2.32804	-0.000109534													653.631	-0.00288	654.189	-8.80096e-05	653.631	-0.00152	655.307	-0.000785226	653.631	-0.00109
10.483	0.00601		75.0717	0.00795		-2.31072	-0.000122822													654.189	-0.00284	654.748	-9.08228e-05	654.189	-0.0015	655.865	-0.000785229	654.189	-0.00109
10.5229	0.00416		75.1565	0.00795		-2.2934	-0.000136459													654.748	-0.0028	655.307	-9.35979e-05	654.748	-0.00149	656.424	-0.000785232	654.748	-0.00109
10.5628	0.00454		75.2414	0.00795		-2.27608	-0.000150452													655.307	-0.00277	655.865	-9.63342e-05	655.307	-0.00147	656.983	-0.000785235	655.307	-0.00109
10.6026	0.00333		75.3262	0.00795		-2.25877	-0.000164811													655.865	-0.00273	656.424	-9.90329e-05	655.865	-0.00146	657.542	-0.000785239	655.865	-0.00109
10.6425	0.0046		75.4111	0.00795		-2.24145	-0.000179547													656.424	-0.00269	656.983	-0.000101693	656.424	-0.00144	658.1	-0.000785243	656.424	-0.00109
10.6824	0.00503		75.4959	0.00795		-2.22413	-0.000194668													656.983	-0.00265	657.542	-0.000104316	656.983	-0.00143	658.659	-0.000785247	656.983	-0.00109
10.7223	0.00551		75.5808	0.00795		-2.20681	-0.000210184													657.542	-0.00261	658.1	-0.0001069	657.542	-0.00141	659.217	-0.000785252	657.542	-0.00109
10.7622	0.00737		75.6657	0.00795		-2.18949	-0.000226107													658.1	-0.00257	658.659	-0.000109447	658.1	-0.0014	659.776	-0.000785256	658.1	-0.00109
10.802	0.00607		75.7505	0.00795		-2.17217	-0.000242446													658.659	-0.00254	659.217	-0.000111957	658.659	-0.00138	660.335	-0.000785261	658.659	-0.00109
10.8419	0.00482		75.8354	0.00795		-2.15486	-0.000259213													659.217	-0.0025	659.776	-0.000114429	659.217	-0.00137	660.893	-0.000785265	659.217	-0.00109
10.8818	0.0038		75.9202	0.00795		-2.13754	-0.000276419													659.776	-0.00246	660.335	-0.000116864	659.776	-0.00135	661.452	-0.00078527	659.776	-0.00109
10.9217	0.00404		76.0051	0.00795		-2.12022	-0.000294075													660.335	-0.00243	660.893	-0.000119262	660.335	-0.00134	662.011	-0.000785275	660.335	-0.00109
10.9616	0.00396		76.09	0.00796		-2.1029	-0.000312193													660.893	-0.00239	661.452	-0.000121624	660.893	-0.00132	662.569	-0.00078528	660.893	-0.00109
11.0015	0.00586		76.1748	0.00796		-2.08558	-0.000330785													661.452	-0.00235	662.011	-0.00012395	661.452	-0.0013	663.128	-0.000785284	661.452	-0.00109
11.0413	0.0061		76.2597	0.00796		-2.06827	-0.000349864													662.011	-0.00232	662.569	-0.00012624	662.011	-0.00129	663.687	-0.000785289	662.011	-0.00109
11.0812	0.00542		76.3445	0.00796		-2.05095	-0.000369442													662.569	-0.00228	663.128	-0.000128494	662.569	-0.00127	664.245	-0.000785294	662.569	-0.00109
11.1211	0.00565		76.4294	0.00796		-2.03363	-0.000389532													663.128	-0.00225	663.687	-0.000130713	663.128	-0.00126	664.804	-0.000785298	663.128	-0.00109
11.161	0.00442		76.5142	0.00796		-2.01631	-0.000410148													664.245	-0.00218	664.245	-0.000132897	663.687	-0.00124	665.363	-0.000785303	663.687	-0.00109
11.2009	0.00448		76.5991	0.00796		-1.99899	-0.000431303													664.804	-0.00214	664.804	-0.000135047	664.245	-0.00123	665.921	-0.000785307	664.245	-0.00109
11.2408	0.00473		76.6839	0.00796		-1.98168	-0.000453013													665.363	-0.00211	665.363	-0.000137163	664.804	-0.00121	666.48	-0.000785311	664.804	-0.00109
11.2807	0.00731		76.7688	0.00796		-1.96436	-0.00047529													665.921	-0.00208	665.921	-0.000139244	665.363	-0.0012	667.039	-0.000785315	665.363	-0.00109
11.3206	0.00774		76.8537	0.00796		-1.94704	-0.00049815													666.48	-0.00204	666.48	-0.000141292	665.921	-0.00118	667.597	-0.000785319	665.921	-0.00109
11.3605	0.00761		76.9385	0.00796		-1.92972	-0.000521609													667.039	-0.00201	667.039	-0.000143307	666.48	-0.00117	668.156	-0.000785323	666.48	-0.00108
11.4004	0.00674		77.0234	0.00796		-1.9124	-0.000545681													667.597	-0.00198	667.597	-0.00014529	667.039	-0.00115	668.715	-0.000785327	667.039	-0.00108
11.4403	0.00426		77.1082	0.00796		-1.89508	-0.000570384													668.156	-0.00194	668.156	-0.00014724	667.597	-0.00114	669.273	-0.000785331	667.597	-0.00108
11.4802	0.00288		77.1931	0.00796		-1.87777	-0.000595733													668.715	-0.00191	668.715	-0.000149158	668.156	-0.00112	669.832	-0.000785335	668.156	-0.00108
11.5201	0.007		77.278	0.00796		-1.86045	-0.000621745													669.273	-0.00188	669.273	-0.000151045	668.715	-0.00111	670.391	-0.000785338	668.715	-0.00108
11.56	0.00794		77.3628	0.00796		-1.84313	-0.000648438													669.832	-0.00185	669.832	-0.0001529	669.273	-0.00109	670.949	-0.000785342	669.273	-0.00108
11.5999	0.00578		77.4477	0.00796		-1.82581	-0.000675829													670.391	-0.00182	670.391	-0.000154725	669.832	-0.00108	671.508	-0.000785345	669.832	-0.00108
11.6398	0.00544		77.5325	0.00796		-1.80849	-0.000703937													670.949	-0.00179	670.949	-0.000156519	670.391	-0.00106	672.067	-0.000785348	670.391	-0.00108
11.6797	0.0063		77.6174	0.00796		-1.79118	-0.000732781													671.508	-0.00175	671.508	-0.000158284	670.949	-0.00105	672.625	-0.000785351	670.949	-0.00108
11.7196	0.00728		77.7022	0.00796		-1.77386	-0.00076238													672.067	-0.00172	672.067	-0.000160019	671.508	-0.00103	673.184	-0.000785354	671.508	-0.00108
11.7595	0.0056		77.7871	0.00796		-1.75654	-0.000792753													672.625	-0.00169	672.625	-0.000161725	672.067	-0.00102	673.743	-0.000785357	672.067	-0.00108
11.7994	0.00238		77.872	0.00796		-1.73922	-0.000823921													673.184	-0.00166	673.184	-0.000163401	672.625	-0.00101	674.301	-0.00078536	672.625	-0.00108
11.8393	0.00352		77.9568	0.00796		-1.7219	-0.000855905													673.743	-0.00164	673.743	-0.00016505	673.184	-0.000990502	674.86	-0.000785362	673.184	-0.00108
11.8792	0.00366		78.0417	0.00797		-1.70459	-0.000888726													674.301	-0.00161	674.301	-0.00016667	673.743	-0.000975978	675.419	-0.000785365	673.743	-0.00108
11.9192	0.00482		78.1265	0.00797		-1.68727	-0.000922406													674.86	-0.00158	674.86	-0.000168263	674.301	-0.000961506	675.977	-0.000785367	674.301	-0.00108
11.9591	0.00533		78.2114	0.00797		-1.66995	-0.000956967													675.419	-0.00155	675.419	-0.000169829	674.86	-0.000947083	676.536	-0.00078537	674.86	-0.00108
11.999	0.00639		78.2963	0.00797		-1.65263	-0.000992432													675.977	-0.00152	675.977	-0.000171367	675.419	-0.000932713	677.095	-0.000785372	675.419	-0.00108
12.0389	0.00386		78.3811	0.00797		-1.63531	-0.00103													676.536	-0.00149	676.536	-0.00017288	675.977	-0.000918399	677.653	-0.000785374	675.977	-0.00108
12.0788	0.00621		78.466	0.00797		-1.618	-0.00107													677.095	-0.00147	677.095	-0.000174366	676.536	-0.000904137	678.212	-0.000785376	676.536	-0.00108
12.1187	0.00592		78.5508	0.00797		-1.60068	-0.0011													677.653	-0.00144	677.653	-0.000175826	677.095	-0.000889933	678.771	-0.000785378	677.095	-0.00108
12.1586	0.00517		78.6357	0.00797		-1.58336	-0.00114													678.212	-0.00141	678.212	-0.000177261	677.653	-0.000875784	679.329	-0.00078538	677.653	-0.00108
12.1985	0.00629		78.7205	0.00797		-1.56604	-0.00118													678.771	-0.00139	678.771	-0.000178671	678.212	-0.000861692	679.888	-0.000785382	678.212	-0.00108
12.2384	0.00523		78.8054	0.00797		-1.54872	-0.00123													679.329	-0.00136	679.329	-0.000180057	678.771	-0.000847662	680.447	-0.000785384	678.771	-0.00108
12.2784	0.00423		78.8902	0.00797		-1.5314	-0.00127													679.888	-0.00133	679.888	-0.000181418	679.329	-0.000833689	681.005	-0.000785386	679.329	-0.00108
12.3183	0.00477		78.9751	0.00797		-1.51409	-0.00131													680.447	-0.00131	680.447	-0.000182755	679.888	-0.000819779	681.564	-0.000785387	679.888	-0.00108
12.3582	0.00475		79.06	0.00797		-1.49677	-0.00136													681.005	-0.00128	681.005	-0.000184068	680.447	-0.000805926	682.123	-0.000785389	680.447	-0.00108
12.3981	0.00668		79.1448	0.00797		-1.47945	-0.0014													681.564	-0.00126	681.564	-0.000185359	681.005	-0.000792143	682.681	-0.00078539	681.005	-0.00108
12.438	0.00711		79.2297	0.00797		-1.46213	-0.00145													682.123	-0.00123	682.123	-0.000186627	681.564	-0.000778416	683.24	-0.000785392	681.564	-0.00108
12.4779	0.00628		79.3145	0.00797		-1.44481	-0.0015													682.681	-0.00121	682.681	-0.000187872	682.123	-0.000764759	683.799	-0.000785393	682.123	-0.00108
12.5178	0.00693		79.3994	0.00797		-1.4275	-0.00155													683.24	-0.00119	683.24	-0.000189095	682.681	-0.000751164	684.357	-0.000785394	682.681	-0.00108
12.5578	0.00526		79.4843	0.00797		-1.41018	-0.0016													683.799	-0.00116	683.799	-0.000190296	683.24	-0.000737637	684.916	-0.000785395	683.24	-0.00108
12.5977	0.00522		79.5691	0.00797		-1.39286	-0.00165													684.357	-0.00114	684.357	-0.000191475	683.799	-0.000724175	685.475	-0.000785397	683.799	-0.00108
12.6376	0.00577		79.654	0.00797		-1.37554	-0.0017													684.916	-0.00112	684.916	-0.000192634	684.357	-0.000710782	686.033	-0.000785398	684.357	-0.00108
12.6775	0.00505		79.7388	0.00797		-1.35822	-0.00176													685.475	-0.0011	685.475	-0.000193772	684.916	-0.000697455	686.592	-0.000785399	684.916	-0.00108
12.7174	0.00388		79.8237	0.00797		-1.34091	-0.00182													686.033	-0.00108	686.033	-0.000194889	685.475	-0.000684198	687.15	-0.0007854	685.475	-0.00108
12.7573	0.00277		79.9085	0.00797		-1.32359	-0.00187													686.592	-0.00105	686.592	-0.000195986	686.033	-0.000671012	687.709	-0.000785401	686.033	-0.00108
12.7973	0.00454		79.9934	0.00797		-1.30627	-0.00193													687.15	-0.00103	687.15	-0.000197062	686.592	-0.000657894	688.268	-0.000785402	686.592	-0.00108
12.8372	0.00469		80.0783	0.00797		-1.28895	-0.00199													687.709	-0.00101	687.709	-0.00019812	687.15	-0.000644849	688.827	-0.000785403	687.15	-0.00108
12.8771	0.00602		80.1631	0.00798		-1.27163	-0.00206													688.268	-0.000993416	688.268	-0.000199158	687.709	-0.000631873	689.385	-0.000785404	687.709	-0.00108
12.917	0.0068		80.248	0.00798		-1.25431	-0.00212													688.827	-0.000973839	688.827	-0.000200177	688.268	-0.00061897	689.944	-0.000785404	688.268	-0.00108
12.9569	0.00783		80.3328	0.00798		-1.237	-0.00219													689.385	-0.000954663	689.385	-0.000201178	688.827	-0.000606142	690.503	-0.000785405	689.385	-0.00108
12.9968	0.00715		80.4177	0.00798		-1.21968	-0.00225													689.944	-0.000935898	689.944	-0.00020216	689.385	-0.000593384	691.061	-0.000785406	689.944	-0.00108
13.0368	0.00499		80.5025	0.00798		-1.20236	-0.00232													690.503	-0.000917537	690.503	-0.000203124	689.944	-0.000580703	691.62	-0.000785407	690.503	-0.00108
13.0767	0.00561		80.5874	0.00798		-1.18504	-0.0024													691.061	-0.000899596	691.061	-0.000204071	690.503	-0.000568091	692.178	-0.000785407	691.061	-0.00108
13.1166	0.00559		80.6723	0.00798		-1.16772	-0.00247													691.62	-0.000882068	691.62	-0.000205	691.061	-0.000555558	692.737	-0.000785408	691.62	-0.00108
13.1565	0.00397		80.7571	0.00798		-1.15041	-0.00254													692.178	-0.000864962	692.178	-0.000205911	691.62	-0.000543099	693.296	-0.000785409	692.178	-0.00108
13.1964	0.00525		80.842	0.00798		-1.13309	-0.00262													692.737	-0.000848274	692.737	-0.000206806	692.178	-0.000530718	693.855	-0.000785409	692.737	-0.00108
13.2363	0.00427		80.9268	0.00798		-1.11577	-0.0027													693.296	-0.000832015	693.296	-0.000207684	692.737	-0.00051841	694.413	-0.00078541	693.296	-0.00108
13.2762	0.00363		81.0117	0.00798		-1.09845	-0.00278													693.855	-0.000816179	693.855	-0.000208546	693.296	-0.000506181	694.972	-0.00078541	693.855	-0.00108
13.3161	0.00388		81.0965	0.00798		-1.08113	-0.00286													694.413	-0.000800776	694.413	-0.000209391	693.855	-0.000494027	695.53	-0.000785411	694.413	-0.00108
13.3561	0.00528		81.1814	0.00798		-1.06382	-0.00295													694.972	-0.000785803	694.972	-0.000210221	694.413	-0.000481952	696.089	-0.000785411	694.972	-0.00108
13.396	0.0045		81.2663	0.00798		-1.0465	-0.00304													695.53	-0.000771266	695.53	-0.000211035	694.972	-0.000469953	696.648	-0.000785412	695.53	-0.00108
13.4359	0.00449		81.3511	0.00798		-1.02918	-0.00313													696.089	-0.000757169	696.089	-0.000211834	695.53	-0.000458032	697.206	-0.000785412	696.089	-0.00108
13.4758	0.00535		81.436	0.00798		-1.01186	-0.00322													696.648	-0.00074351	696.648	-0.000212617	696.089	-0.000446192	697.765	-0.000785413	696.648	-0.00108
13.5157	0.00527		81.5208	0.00798		-0.99454	-0.00331													697.206	-0.000730296	697.206	-0.000213386	696.648	-0.000434427	698.324	-0.000785413	697.206	-0.00108
13.5556	0.00627		81.6057	0.00798		-0.97722	-0.00341													697.765	-0.000717526	697.765	-0.00021414	697.206	-0.000422744	698.882	-0.000785413	697.765	-0.00108
13.5955	0.00709		81.6906	0.00798		-0.95991	-0.00351													698.324	-0.000705204	698.324	-0.00021488	697.765	-0.000411138	699.441	-0.000785414	698.324	-0.00108
13.6354	0.00662		81.7754	0.00798		-0.94259	-0.00361													698.882	-0.000693336	698.882	-0.000215606	698.324	-0.000399611	700	-0.000785414	698.882	-0.00108
13.6753	0.00707		81.8603	0.00798		-0.92527	-0.00372													699.441	-0.000681919	699.441	-0.000216318	698.882	-0.000388166	700.558	-0.000785415	699.441	-0.00108
13.7152	0.00605		81.9451	0.00798		-0.90795	-0.00383													700	-0.000670958	700	-0.000217017	699.441	-0.000376799	701.117	-0.000785415	700	-0.00108
13.7551	0.00603		82.03	0.00798		-0.89063	-0.00394													700.558	-0.000660455	700.558	-0.000217701	700	-0.000365512	701.676	-0.000785415	700.558	-0.00108
13.7951	0.00796		82.1148	0.00798		-0.87332	-0.00405													701.117	-0.000650415	701.117	-0.000218373	700.558	-0.000354304	702.234	-0.000785415	701.117	-0.00108
13.835	0.00717		82.1997	0.00798		-0.856	-0.00417													701.676	-0.000640836	701.676	-0.000219032	701.117	-0.00034318	702.793	-0.000785416	701.676	-0.00108
13.8749	0.00631		82.2845	0.00798		-0.83868	-0.00428													702.234	-0.000631725	702.234	-0.000219678	701.676	-0.000332134	703.352	-0.000785416	702.234	-0.00108
13.9148	0.00586		82.3694	0.00798		-0.82136	-0.00441													702.793	-0.000623081	702.793	-0.000220312	702.234	-0.00032117	703.91	-0.000785416	702.793	-0.00108
13.9547	0.00346		82.4543	0.00798		-0.80404	-0.00453													703.352	-0.000614909	703.352	-0.000220933	702.793	-0.000310285	704.469	-0.000785416	703.352	-0.00108
13.9946	0.00358		82.5391	0.00798		-0.78673	-0.00466													703.91	-0.000607208	703.91	-0.000221542	703.352	-0.000299483	705.028	-0.000785417	703.91	-0.00108
14.0345	0.00535		82.624	0.00799		-0.76941	-0.00479													704.469	-0.000599982	704.469	-0.00022214	703.91	-0.00028876	705.586	-0.000785417	704.469	-0.00108
14.0744	0.00493		82.7088	0.00799		-0.75209	-0.00493													705.028	-0.000593235	705.028	-0.000222725	704.469	-0.000278118	706.145	-0.000785417	705.028	-0.00108
14.1339	0.00611		82.7937	0.00799		-0.73477	-0.00507													705.586	-0.000586966	705.586	-0.000223299	705.028	-0.000267559	706.704	-0.000785417	705.586	-0.00108
14.335	0.00477		82.8786	0.00799		-0.71745	-0.00521													706.145	-0.000581181	706.145	-0.000223862	705.586	-0.000257079	707.262	-0.000785417	706.145	-0.00108
14.536	0.00457		82.9634	0.00799		-0.70013	-0.00536													706.704	-0.000575878	706.704	-0.000224414	706.145	-0.000246682	707.821	-0.000785418	706.704	-0.00108
14.7369	0.00493		83.0483	0.00799		-0.68282	-0.00551													707.262	-0.000571063	707.262	-0.000224955	706.704	-0.000236364	708.38	-0.000785418	707.262	-0.00108
14.9377	0.00548		83.1331	0.00799		-0.6655	-0.00567													707.821	-0.000566736	707.821	-0.000225485	707.262	-0.000226129	708.938	-0.000785418	707.821	-0.00108
15.1385	0.00587		83.218	0.00799		-0.64818	-0.00582													708.38	-0.000562899	708.38	-0.000226005	707.821	-0.000215974	709.497	-0.000785418	708.38	-0.00108
15.3392	0.00661		83.3029	0.00799		-0.63086	-0.00599													708.938	-0.000559556	708.938	-0.000226515	708.38	-0.0002059	710.056	-0.000785418	708.938	-0.00108
15.5398	0.00597		83.3877	0.00799		-0.61354	-0.00615													709.497	-0.000556707	709.497	-0.000227014	708.938	-0.000195906	710.614	-0.000785418	709.497	-0.00108
15.7404	0.00551		83.4726	0.00799		-0.59623	-0.00633													710.056	-0.000554356	710.056	-0.000227504	709.497	-0.000185995	711.173	-0.000785418	710.056	-0.00108
15.9409	0.00576		83.5574	0.00799		-0.57891	-0.0065													710.614	-0.000552503	710.614	-0.000227983	710.056	-0.000176164	711.732	-0.000785419	710.614	-0.00108
16.1413	0.00677		83.6423	0.00799		-0.56159	-0.00668													711.173	-0.000551152	711.173	-0.000228453	710.614	-0.000166413	712.29	-0.000785419	711.173	-0.00108
16.3417	0.00704		83.7271	0.00799		-0.54427	-0.00687													711.732	-0.000550303	711.732	-0.000228914	711.173	-0.000156745	712.849	-0.000785419	711.732	-0.00108
16.542	0.00607		83.812	0.00799		-0.52695	-0.00706													712.29	-0.000549959	712.29	-0.000229365	711.732	-0.000147156	713.408	-0.000785419	712.29	-0.00108
16.7422	0.00575		83.8969	0.00799		-0.50964	-0.00725													712.849	-0.000550122	712.849	-0.000229807	712.29	-0.000137649	713.966	-0.000785419	712.849	-0.00108
16.9424	0.0059		83.9817	0.00799		-0.49232	-0.00745													713.408	-0.000550794	713.408	-0.000230241	712.849	-0.00012822	714.525	-0.000785419	713.408	-0.00108
17.1425	0.00644		84.0666	0.00799		-0.475	-0.00766													713.966	-0.000551977	713.966	-0.000230665	713.408	-0.000118872	715.084	-0.000785419	713.966	-0.00108
17.3426	0.00595		84.1514	0.00799		-0.45768	-0.00787													714.525	-0.000553672	714.525	-0.000231081	713.966	-0.000109605	715.642	-0.000785419	714.525	-0.00108
17.5426	0.00575		84.2363	0.00799		-0.44036	-0.00809													715.084	-0.000555881	715.084	-0.000231489	714.525	-0.000100417	716.201	-0.000785419	715.084	-0.00108
17.7425	0.00571		84.3211	0.00799		-0.42304	-0.00831													715.642	-0.000558607	715.642	-0.000231888	715.084	-9.13105e-05	716.76	-0.000785419	715.642	-0.00108
17.9423	0.0057		84.406	0.00799		-0.40573	-0.00853													716.201	-0.00056185	716.201	-0.000232279	715.642	-8.22818e-05	717.318	-0.00078542	716.201	-0.00108
18.1421	0.00582		84.4908	0.00799		-0.38841	-0.00877													716.76	-0.000565613	716.76	-0.000232662	716.201	-7.3334e-05	717.877	-0.00078542	716.76	-0.00108
18.3419	0.00678		84.5757	0.00799		-0.37109	-0.00901													717.318	-0.000569897	717.318	-0.000233037	717.318	-5.56742e-05	718.436	-0.00078542	717.318	-0.00108
18.5415	0.00713		84.6606	0.00799		-0.35377	-0.00925													717.877	-0.000574706	717.877	-0.000233405	717.877	-4.69602e-05	718.994	-0.00078542	717.877	-0.00108
18.7412	0.00646		84.7454	0.00799		-0.33645	-0.00951													718.436	-0.000580038	718.436	-0.000233765	718.436	-3.83279e-05	719.553	-0.00078542	718.436	-0.00108
18.9407	0.00678		84.8303	0.00799		-0.31914	-0.00977													718.994	-0.000585896	718.994	-0.000234118	718.994	-2.97724e-05	720.112	-0.00078542	718.994	-0.00108
19.1402	0.00553		84.9151	0.00799		-0.30182	-0.01003													719.553	-0.000592282	719.553	-0.000234463	719.553	-2.12964e-05	720.67	-0.00078542	719.553	-0.00108
19.3396	0.00499		85	0.00799		-0.2845	-0.01031													720.112	-0.000599199	720.112	-0.000234801	720.112	-1.28968e-05	721.229	-0.00078542	720.112	-0.00108
19.539	0.00527
19.7383	0.00588
19.9376	0.00592
20.1368	0.0065
20.3359	0.00703
20.535	0.00784
20.734	0.00665
20.9329	0.0058
21.1318	0.00591
21.3306	0.00599
21.5294	0.0061
21.7281	0.00661
21.9268	0.00693
22.1254	0.00777
22.324	0.00825
22.5224	0.00772
22.7209	0.0081
22.9193	0.00682
23.1176	0.0056
23.3158	0.00633
23.5141	0.00747
23.7122	0.00707
23.9103	0.00637
24.1084	0.00687
24.3064	0.00635
24.5043	0.00606
24.7022	0.00618
24.9	0.00576
25.0978	0.00537
25.2956	0.0062
25.4932	0.00624
25.6909	0.00575
25.8885	0.00633
26.086	0.00605
26.2835	0.00614
26.4809	0.00692
26.6783	0.00738
26.8756	0.00603
27.0729	0.00645
27.2701	0.00714
27.4673	0.00648
27.6644	0.00596
27.8615	0.00613
28.0585	0.00706
28.2555	0.00733
28.4524	0.00693
28.6493	0.00646
28.8461	0.00674
29.0429	0.00574
29.2397	0.00627
29.4364	0.00586
29.633	0.00726
29.8296	0.00921
30.0262	0.00914
30.2227	0.00786
30.4192	0.0083
30.6156	0.00802
30.812	0.00936
31.0084	0.00852
31.2047	0.00753
31.4009	0.00644
31.5971	0.00745
31.7933	0.00744
31.9894	0.00727
32.1855	0.00592
32.3816	0.0049
32.5776	0.00633
32.7735	0.00731
32.9695	0.008
33.1653	0.00649
33.3612	0.00564
33.557	0.0051
33.7527	0.00464
33.9485	0.00569
34.1442	0.00703
34.3398	0.00719
34.5354	0.0076
34.731	0.00845
34.9265	0.00853
35.122	0.00687
35.3175	0.00629
35.5129	0.00667
35.7083	0.00842
35.9036	0.00962
36.0989	0.0083
36.2942	0.00682
36.4894	0.00663
36.6846	0.00805
36.8798	0.00887
37.075	0.0088
37.2701	0.00751
37.4651	0.00647
37.6602	0.0075
37.8552	0.00774
38.0501	0.00742
38.2451	0.00861
38.44	0.00822
38.6349	0.00663
38.8297	0.00868
39.0245	0.01008
39.2193	0.00874
39.4141	0.0079
39.6088	0.00678
39.8035	0.00694
39.9981	0.00713
40.1928	0.00694
40.3874	0.00573
40.582	0.00609
40.7765	0.00646
40.971	0.0072
41.1655	0.00681
41.36	0.00596
41.5544	0.00634
41.7488	0.00558
41.9432	0.00626
42.1375	0.00716
42.3319	0.00763
42.5262	0.00696
42.7204	0.00638
42.9147	0.00635
43.1089	0.00705
43.3031	0.00745
43.4973	0.00797
43.6914	0.00834
43.8856	0.00812
44.0797	0.00742
44.2738	0.00677
44.4678	0.0067
44.6619	0.00772
44.8559	0.00844
45.0499	0.00804
45.2439	0.00824
45.4378	0.00824
45.6317	0.00776
45.8256	0.00705
46.0195	0.00774
46.2134	0.00735
46.4073	0.00803
46.6011	0.00944
46.7949	0.00908
46.9887	0.00859
47.1825	0.00721
47.3763	0.00672
47.57	0.00808
47.7637	0.00715
47.9575	0.00574
48.1511	0.00626
48.3448	0.00587
48.5385	0.00694
48.7321	0.0083
48.9258	0.00799
49.1194	0.00792
49.313	0.00743
49.5066	0.00672
49.7002	0.00729
49.8937	0.0075
50.0873	0.00686
50.2808	0.00601
50.4743	0.00567
50.6678	0.00614
50.8614	0.00715
51.0548	0.00646
51.2483	0.00688
51.4418	0.00765
51.6352	0.00922
51.8287	0.01005
52.0221	0.00908
52.2155	0.00745
52.409	0.00741
52.6024	0.00722
52.7958	0.00779
52.9892	0.00787
53.1825	0.00766
53.3759	0.00715
53.5693	0.00609
53.7626	0.00598
53.956	0.00713
54.1494	0.00824
54.3427	0.00722
54.536	0.00706
54.7293	0.00752
54.9227	0.00741
55.116	0.008
55.3093	0.00747
55.5026	0.00748
55.6959	0.00816
55.8892	0.00946
56.0825	0.00995
56.2758	0.0089
56.4691	0.00897
56.6624	0.00795
56.8557	0.00771
57.049	0.00744
57.2423	0.00829
57.4356	0.0088
57.6289	0.0081
57.8222	0.00817
58.0155	0.00724
58.2088	0.00703
58.4021	0.00692
58.5954	0.00628
58.7887	0.00616
58.982	0.00754
59.1753	0.0084
59.3686	0.00762
59.5619	0.00697
59.7552	0.00634
59.9485	0.00721
60.1419	0.00822
60.3352	0.00815
60.5285	0.00786
60.7218	0.00653
60.9152	0.00607
61.1085	0.00793
61.3019	0.00883
61.4952	0.00924
61.6886	0.00859
61.8819	0.00902
62.0753	0.00825
62.2687	0.00739
62.4621	0.00739
62.6555	0.00703
62.8489	0.00963
63.0423	0.00932
63.2357	0.00861
63.4292	0.00862
63.6226	0.00807
63.8161	0.00817
64.0096	0.00856
64.203	0.00798
64.3965	0.00799
64.59	0.00857
64.7835	0.00838
64.9771	0.00827
65.1706	0.00851
65.3642	0.00851
65.5577	0.00843
65.7513	0.00953
65.9449	0.00844
66.1385	0.00731
66.3322	0.00671
66.5258	0.00824
66.7195	0.00777
66.9131	0.00708
67.1068	0.00843
67.3005	0.0084
67.4943	0.00845
67.688	0.0085
67.8818	0.00747
68.0755	0.00862
68.2693	0.00914
68.4631	0.00843
68.657	0.00847
68.8508	0.00757
69.0447	0.00812
69.2386	0.00832
69.4325	0.00815
69.6264	0.00907
69.8204	0.00686
70.0144	0.00723
70.2084	0.00803
70.4024	0.00877
70.5964	0.00873
70.7905	0.0087
70.9846	0.0074
71.1787	0.00733
71.3728	0.00767
71.567	0.00781
71.7612	0.00814
71.9554	0.00825
